# Supplementary material for: AI‐Assisted Detection of Early Gastric Cancer via Visualization of Mucosal Acidity Compromise During Endoscopy
Source: Adv Sci (Weinh). 2025 Oct 20;12(46):e04932. doi: 10.1002/advs.202504932 (PMC12697849; doi:10.1002/advs.202504932)
Supplement: Supplementary file 2 — Supporting Data [file ADVS-12-e04932-s002.zip]

Archive with 586 entries (517 files):
- Models by AGS cells/
- Models by AGS cells/Model 1/
- Models by AGS cells/Model 1/Para-tumor/
- Models by AGS cells/Model 1/Para-tumor/fast-20250724_163234.csv
- Models by AGS cells/Model 1/Para-tumor/fast-20250724_163301.csv
- Models by AGS cells/Model 1/Para-tumor/fast-20250724_163303.csv
- Models by AGS cells/Model 1/Para-tumor/fast-20250724_163305.csv
- Models by AGS cells/Model 1/Para-tumor/fast-20250724_163334.csv
- Models by AGS cells/Model 1/Para-tumor/fast-20250724_163336.csv
- Models by AGS cells/Model 1/Para-tumor/fast-20250724_163338.csv
- Models by AGS cells/Model 1/Para-tumor/fast-20250724_163411.csv
- Models by AGS cells/Model 1/Para-tumor/fast-20250724_163413.csv
- Models by AGS cells/Model 1/Para-tumor/fast-20250724_163416.csv
- Models by AGS cells/Model 1/Para-tumor/fast-20250724_163447.csv
- Models by AGS cells/Model 1/Para-tumor/fast-20250724_163450.csv
- Models by AGS cells/Model 1/Para-tumor/fast-20250724_163453.csv
- Models by AGS cells/Model 1/Para-tumor/fast-20250724_163520.csv
- Models by AGS cells/Model 1/Para-tumor/fast-20250724_163521.csv
- Models by AGS cells/Model 1/Para-tumor/fast-20250724_163524.csv
- Models by AGS cells/Model 1/Para-tumor/fast-20250724_163647.csv
- Models by AGS cells/Model 1/Para-tumor/fast-20250724_163648.csv
- Models by AGS cells/Model 1/Para-tumor/fast-20250724_163651.csv
- Models by AGS cells/Model 1/Para-tumor/fast-20250724_163653.csv
- Models by AGS cells/Model 1/Tumor/
- Models by AGS cells/Model 1/Tumor/fast-20250724_163237.csv
- Models by AGS cells/Model 1/Tumor/fast-20250724_163557.csv
- Models by AGS cells/Model 1/Tumor/fast-20250724_163559.csv
- Models by AGS cells/Model 1/Tumor/fast-20250724_163602.csv
- Models by AGS cells/Model 2/
- Models by AGS cells/Model 2/Para-tumor/
- Models by AGS cells/Model 2/Para-tumor/fast-20250724_164941.csv
- Models by AGS cells/Model 2/Para-tumor/fast-20250724_164943.csv
- Models by AGS cells/Model 2/Para-tumor/fast-20250724_165023.csv
- Models by AGS cells/Model 2/Para-tumor/fast-20250724_165024.csv
- Models by AGS cells/Model 2/Para-tumor/fast-20250724_165026.csv
- Models by AGS cells/Model 2/Para-tumor/fast-20250724_165102.csv
- Models by AGS cells/Model 2/Para-tumor/fast-20250724_165103.csv
- Models by AGS cells/Model 2/Para-tumor/fast-20250724_165105.csv
- Models by AGS cells/Model 2/Para-tumor/fast-20250724_165108.csv
- Models by AGS cells/Model 2/Para-tumor/fast-20250724_165143.csv
- Models by AGS cells/Model 2/Para-tumor/fast-20250724_165145.csv
- Models by AGS cells/Model 2/Para-tumor/fast-20250724_165148.csv
- Models by AGS cells/Model 2/Para-tumor/fast-20250724_165214.csv
- Models by AGS cells/Model 2/Para-tumor/fast-20250724_165216.csv
- Models by AGS cells/Model 2/Para-tumor/fast-20250724_165219.csv
- Models by AGS cells/Model 2/Para-tumor/fast-20250724_165221.csv
- Models by AGS cells/Model 2/Para-tumor/fast-20250724_165250.csv
- Models by AGS cells/Model 2/Para-tumor/fast-20250724_165326.csv
- Models by AGS cells/Model 2/Para-tumor/fast-20250724_165330.csv
- Models by AGS cells/Model 2/Para-tumor/fast-20250724_165333.csv
- Models by AGS cells/Model 2/Para-tumor/fast-20250724_165359.csv
- Models by AGS cells/Model 2/Para-tumor/fast-20250724_165401.csv
- Models by AGS cells/Model 2/Para-tumor/fast-20250724_165403.csv
- Models by AGS cells/Model 2/Tumor/
- Models by AGS cells/Model 2/Tumor/fast-20250724_164947.csv
- Models by AGS cells/Model 2/Tumor/fast-20250724_165027.csv
- Models by AGS cells/Model 2/Tumor/fast-20250724_165110.csv
- Models by AGS cells/Model 2/Tumor/fast-20250724_165253.csv
- Models by AGS cells/Model 2/Tumor/fast-20250724_165258.csv
- Models by AGS cells/Model 3/
- Models by AGS cells/Model 3/Para-tumor/
- Models by AGS cells/Model 3/Para-tumor/fast-20250724_170908.csv
- Models by AGS cells/Model 3/Para-tumor/fast-20250724_170942.csv
- Models by AGS cells/Model 3/Para-tumor/fast-20250724_170944.csv
- Models by AGS cells/Model 3/Para-tumor/fast-20250724_170947.csv
- Models by AGS cells/Model 3/Para-tumor/fast-20250724_171014.csv
- Models by AGS cells/Model 3/Para-tumor/fast-20250724_171016.csv
- Models by AGS cells/Model 3/Para-tumor/fast-20250724_171019.csv
- Models by AGS cells/Model 3/Para-tumor/fast-20250724_171045.csv
- Models by AGS cells/Model 3/Para-tumor/fast-20250724_171048.csv
- Models by AGS cells/Model 3/Para-tumor/fast-20250724_171049.csv
- Models by AGS cells/Model 3/Para-tumor/fast-20250724_171058.csv
- Models by AGS cells/Model 3/Para-tumor/fast-20250724_171059.csv
- Models by AGS cells/Model 3/Para-tumor/fast-20250724_171125.csv
- Models by AGS cells/Model 3/Para-tumor/fast-20250724_171127.csv
- Models by AGS cells/Model 3/Para-tumor/fast-20250724_171200.csv
- Models by AGS cells/Model 3/Para-tumor/fast-20250724_171203.csv
- Models by AGS cells/Model 3/Para-tumor/fast-20250724_171206.csv
- Models by AGS cells/Model 3/Para-tumor/fast-20250724_171235.csv
- Models by AGS cells/Model 3/Para-tumor/fast-20250724_171312.csv
- Models by AGS cells/Model 3/Para-tumor/fast-20250724_171315.csv
- Models by AGS cells/Model 3/Tumor/
- Models by AGS cells/Model 3/Tumor/fast-20250724_170911.csv
- Models by AGS cells/Model 3/Tumor/fast-20250724_170913.csv
- Models by AGS cells/Model 3/Tumor/fast-20250724_171130.csv
- Models by AGS cells/Model 3/Tumor/fast-20250724_171237.csv
- Models by AGS cells/Model 3/Tumor/fast-20250724_171240.csv
- Models by AGS cells/Model 3/Tumor/fast-20250724_173832.csv
- Models by AGS cells/Model 3/Tumor/fast-20250724_173835.csv
- Models by AGS cells/Model 3/Tumor/fast-20250724_173838.csv
- Models by AGS cells/Model 3/Tumor/fast-20250724_173840.csv
- Models by AGS cells/Model 3/Tumor/fast-20250724_173843.csv
- Models by AGS cells/Model 4/
- Models by AGS cells/Model 4/Para-tumor/
- Models by AGS cells/Model 4/Para-tumor/fast-20250724_172420.csv
- Models by AGS cells/Model 4/Para-tumor/fast-20250724_172428.csv
- Models by AGS cells/Model 4/Para-tumor/fast-20250724_172458.csv
- Models by AGS cells/Model 4/Para-tumor/fast-20250724_172500.csv
- Models by AGS cells/Model 4/Para-tumor/fast-20250724_172537.csv
- Models by AGS cells/Model 4/Para-tumor/fast-20250724_172547.csv
- Models by AGS cells/Model 4/Para-tumor/fast-20250724_172549.csv
- Models by AGS cells/Model 4/Para-tumor/fast-20250724_172551.csv
- Models by AGS cells/Model 4/Para-tumor/fast-20250724_172620.csv
- Models by AGS cells/Model 4/Para-tumor/fast-20250724_172623.csv
- Models by AGS cells/Model 4/Para-tumor/fast-20250724_172626.csv
- Models by AGS cells/Model 4/Para-tumor/fast-20250724_172656.csv
- Models by AGS cells/Model 4/Para-tumor/fast-20250724_172658.csv
- Models by AGS cells/Model 4/Para-tumor/fast-20250724_172724.csv
- Models by AGS cells/Model 4/Para-tumor/fast-20250724_172726.csv
- Models by AGS cells/Model 4/Para-tumor/fast-20250724_172728.csv
- Models by AGS cells/Model 4/Para-tumor/fast-20250724_172801.csv
- Models by AGS cells/Model 4/Para-tumor/fast-20250724_172802.csv
- Models by AGS cells/Model 4/Para-tumor/fast-20250724_172842.csv
- Models by AGS cells/Model 4/Para-tumor/fast-20250724_172843.csv
- Models by AGS cells/Model 4/Para-tumor/fast-20250724_172845.csv
- Models by AGS cells/Model 4/Tumor/
- Models by AGS cells/Model 4/Tumor/fast-20250724_172430.csv
- Models by AGS cells/Model 4/Tumor/fast-20250724_172432.csv
- Models by AGS cells/Model 4/Tumor/fast-20250724_172503.csv
- Models by AGS cells/Model 4/Tumor/fast-20250724_172506.csv
- Models by AGS cells/Model 4/Tumor/fast-20250724_172804.csv
- Models by AGS cells/Model 4/Tumor/fast-20250724_172806.csv
- Models by AGS cells/Model 5/
- Models by AGS cells/Model 5/Para-tumor/
- Models by AGS cells/Model 5/Para-tumor/fast-20250724_173355.csv
- Models by AGS cells/Model 5/Para-tumor/fast-20250724_173357.csv
- Models by AGS cells/Model 5/Para-tumor/fast-20250724_173433.csv
- Models by AGS cells/Model 5/Para-tumor/fast-20250724_173435.csv
- Models by AGS cells/Model 5/Para-tumor/fast-20250724_173438.csv
- Models by AGS cells/Model 5/Para-tumor/fast-20250724_173505.csv
- Models by AGS cells/Model 5/Para-tumor/fast-20250724_173508.csv
- Models by AGS cells/Model 5/Para-tumor/fast-20250724_173510.csv
- Models by AGS cells/Model 5/Para-tumor/fast-20250724_173538.csv
- Models by AGS cells/Model 5/Para-tumor/fast-20250724_173540.csv
- Models by AGS cells/Model 5/Para-tumor/fast-20250724_173543.csv
- Models by AGS cells/Model 5/Para-tumor/fast-20250724_173616.csv
- Models by AGS cells/Model 5/Para-tumor/fast-20250724_173618.csv
- Models by AGS cells/Model 5/Para-tumor/fast-20250724_173621.csv
- Models by AGS cells/Model 5/Para-tumor/fast-20250724_173648.csv
- Models by AGS cells/Model 5/Para-tumor/fast-20250724_173650.csv
- Models by AGS cells/Model 5/Para-tumor/fast-20250724_173652.csv
- Models by AGS cells/Model 5/Para-tumor/fast-20250724_173723.csv
- Models by AGS cells/Model 5/Para-tumor/fast-20250724_173725.csv
- Models by AGS cells/Model 5/Para-tumor/fast-20250724_173727.csv
- Models by AGS cells/Model 5/Para-tumor/fast-20250724_173752.csv
- Models by AGS cells/Model 5/Para-tumor/fast-20250724_173756.csv
- Models by AGS cells/Model 5/Para-tumor/fast-20250724_173759.csv
- Models by AGS cells/Model 5/Para-tumor/fast-20250724_173829.csv
- Models by AGS cells/Model 5/Tumor/
- Models by AGS cells/Model 5/Tumor/fast-20250724_192650.csv
- Models by AGS cells/Model 5/Tumor/fast-20250724_192709.csv
- Models by AGS cells/Model 5/Tumor/fast-20250724_192711.csv
- Models by AGS cells/Model 5/Tumor/fast-20250724_192741.csv
- Models by AGS cells/Model 5/Tumor/fast-20250724_192747.csv
- Models by AGS cells/Model 5/Tumor/fast-20250724_192748.csv
- Models by AGS cells/Model 6/
- Models by AGS cells/Model 6/Para-tumor/
- Models by AGS cells/Model 6/Para-tumor/fast-20250724_174917.csv
- Models by AGS cells/Model 6/Para-tumor/fast-20250724_174924.csv
- Models by AGS cells/Model 6/Para-tumor/fast-20250724_174926.csv
- Models by AGS cells/Model 6/Para-tumor/fast-20250724_174929.csv
- Models by AGS cells/Model 6/Para-tumor/fast-20250724_175002.csv
- Models by AGS cells/Model 6/Para-tumor/fast-20250724_175005.csv
- Models by AGS cells/Model 6/Para-tumor/fast-20250724_175007.csv
- Models by AGS cells/Model 6/Para-tumor/fast-20250724_175036.csv
- Models by AGS cells/Model 6/Para-tumor/fast-20250724_175039.csv
- Models by AGS cells/Model 6/Para-tumor/fast-20250724_175042.csv
- Models by AGS cells/Model 6/Para-tumor/fast-20250724_175106.csv
- Models by AGS cells/Model 6/Para-tumor/fast-20250724_175109.csv
- Models by AGS cells/Model 6/Para-tumor/fast-20250724_175111.csv
- Models by AGS cells/Model 6/Para-tumor/fast-20250724_175138.csv
- Models by AGS cells/Model 6/Para-tumor/fast-20250724_175140.csv
- Models by AGS cells/Model 6/Para-tumor/fast-20250724_175143.csv
- Models by AGS cells/Model 6/Para-tumor/fast-20250724_175211.csv
- Models by AGS cells/Model 6/Para-tumor/fast-20250724_175214.csv
- Models by AGS cells/Model 6/Para-tumor/fast-20250724_175241.csv
- Models by AGS cells/Model 6/Para-tumor/fast-20250724_175249.csv
- Models by AGS cells/Model 6/Para-tumor/fast-20250724_175251.csv
- Models by AGS cells/Model 6/Para-tumor/fast-20250724_175320.csv
- Models by AGS cells/Model 6/Para-tumor/fast-20250724_175331.csv
- Models by AGS cells/Model 6/Para-tumor/fast-20250724_175355.csv
- Models by AGS cells/Model 6/Para-tumor/fast-20250724_175403.csv
- Models by AGS cells/Model 6/Para-tumor/fast-20250724_175404.csv
- Models by AGS cells/Model 6/Tumor/
- Models by AGS cells/Model 6/Tumor/fast-20250724_193128.csv
- Models by AGS cells/Model 6/Tumor/fast-20250724_193130.csv
- Models by AGS cells/Model 6/Tumor/fast-20250724_193133.csv
- Models by AGS cells/Model 6/Tumor/fast-20250724_193203.csv
- Models by AGS cells/Model 6/Tumor/fast-20250724_193206.csv
- Models by AGS cells/Model 6/Tumor/fast-20250724_193208.csv
- Models by MKN-45 cells/
- Models by MKN-45 cells/Model 1/
- Models by MKN-45 cells/Model 1/Para-tumor/
- Models by MKN-45 cells/Model 1/Para-tumor/fast-20250724_211930.csv
- Models by MKN-45 cells/Model 1/Para-tumor/fast-20250724_211932.csv
- Models by MKN-45 cells/Model 1/Para-tumor/fast-20250724_212002.csv
- Models by MKN-45 cells/Model 1/Para-tumor/fast-20250724_212005.csv
- Models by MKN-45 cells/Model 1/Para-tumor/fast-20250724_212008.csv
- Models by MKN-45 cells/Model 1/Para-tumor/fast-20250724_212034.csv
- Models by MKN-45 cells/Model 1/Para-tumor/fast-20250724_212038.csv
- Models by MKN-45 cells/Model 1/Para-tumor/fast-20250724_212058.csv
- Models by MKN-45 cells/Model 1/Para-tumor/fast-20250724_212100.csv
- Models by MKN-45 cells/Model 1/Para-tumor/fast-20250724_212103.csv
- Models by MKN-45 cells/Model 1/Para-tumor/fast-20250724_212126.csv
- Models by MKN-45 cells/Model 1/Para-tumor/fast-20250724_212128.csv
- Models by MKN-45 cells/Model 1/Para-tumor/fast-20250724_212130.csv
- Models by MKN-45 cells/Model 1/Para-tumor/fast-20250724_212154.csv
- Models by MKN-45 cells/Model 1/Para-tumor/fast-20250724_212156.csv
- Models by MKN-45 cells/Model 1/Para-tumor/fast-20250724_212159.csv
- Models by MKN-45 cells/Model 1/Para-tumor/fast-20250724_212222.csv
- Models by MKN-45 cells/Model 1/Para-tumor/fast-20250724_212224.csv
- Models by MKN-45 cells/Model 1/Para-tumor/fast-20250724_212226.csv
- Models by MKN-45 cells/Model 1/Para-tumor/fast-20250724_212252.csv
- Models by MKN-45 cells/Model 1/Para-tumor/fast-20250724_212254.csv
- Models by MKN-45 cells/Model 1/Para-tumor/fast-20250724_212256.csv
- Models by MKN-45 cells/Model 1/Para-tumor/fast-20250724_212258.csv
- Models by MKN-45 cells/Model 1/Tumor/
- Models by MKN-45 cells/Model 1/Tumor/fast-20250724_204452.csv
- Models by MKN-45 cells/Model 1/Tumor/fast-20250724_204455.csv
- Models by MKN-45 cells/Model 1/Tumor/fast-20250724_214128.csv
- Models by MKN-45 cells/Model 1/Tumor/fast-20250724_214130.csv
- Models by MKN-45 cells/Model 1/Tumor/fast-20250724_214132.csv
- Models by MKN-45 cells/Model 1/Tumor/fast-20250724_214158.csv
- Models by MKN-45 cells/Model 1/Tumor/fast-20250724_214204.csv
- Models by MKN-45 cells/Model 1/Tumor/fast-20250724_214206.csv
- Models by MKN-45 cells/Model 2/
- Models by MKN-45 cells/Model 2/Para-tumor/
- Models by MKN-45 cells/Model 2/Para-tumor/fast-20250724_201424.csv
- Models by MKN-45 cells/Model 2/Para-tumor/fast-20250724_201426.csv
- Models by MKN-45 cells/Model 2/Para-tumor/fast-20250724_201428.csv
- Models by MKN-45 cells/Model 2/Para-tumor/fast-20250724_201430.csv
- Models by MKN-45 cells/Model 2/Para-tumor/fast-20250724_201510.csv
- Models by MKN-45 cells/Model 2/Para-tumor/fast-20250724_201513.csv
- Models by MKN-45 cells/Model 2/Para-tumor/fast-20250724_201516.csv
- Models by MKN-45 cells/Model 2/Para-tumor/fast-20250724_201519.csv
- Models by MKN-45 cells/Model 2/Para-tumor/fast-20250724_201546.csv
- Models by MKN-45 cells/Model 2/Para-tumor/fast-20250724_201549.csv
- Models by MKN-45 cells/Model 2/Para-tumor/fast-20250724_201552.csv
- Models by MKN-45 cells/Model 2/Para-tumor/fast-20250724_201629.csv
- Models by MKN-45 cells/Model 2/Para-tumor/fast-20250724_201631.csv
- Models by MKN-45 cells/Model 2/Para-tumor/fast-20250724_201649.csv
- Models by MKN-45 cells/Model 2/Para-tumor/fast-20250724_201652.csv
- Models by MKN-45 cells/Model 2/Para-tumor/fast-20250724_201654.csv
- Models by MKN-45 cells/Model 2/Para-tumor/fast-20250724_201717.csv
- Models by MKN-45 cells/Model 2/Para-tumor/fast-20250724_201751.csv
- Models by MKN-45 cells/Model 2/Para-tumor/fast-20250724_201754.csv
- Models by MKN-45 cells/Model 2/Para-tumor/fast-20250724_201757.csv
- Models by MKN-45 cells/Model 2/Para-tumor/fast-20250724_201820.csv
- Models by MKN-45 cells/Model 2/Para-tumor/fast-20250724_201822.csv
- Models by MKN-45 cells/Model 2/Para-tumor/fast-20250724_201825.csv
- Models by MKN-45 cells/Model 2/Tumor/
- Models by MKN-45 cells/Model 2/Tumor/fast-20250724_192815.csv
- Models by MKN-45 cells/Model 2/Tumor/fast-20250724_192817.csv
- Models by MKN-45 cells/Model 2/Tumor/fast-20250724_192819.csv
- Models by MKN-45 cells/Model 2/Tumor/fast-20250724_193100.csv
- Models by MKN-45 cells/Model 2/Tumor/fast-20250724_193102.csv
- Models by MKN-45 cells/Model 2/Tumor/fast-20250724_193106.csv
- Models by MKN-45 cells/Model 3/
- Models by MKN-45 cells/Model 3/Para-tumor/
- Models by MKN-45 cells/Model 3/Para-tumor/fast-20250724_202757.csv
- Models by MKN-45 cells/Model 3/Para-tumor/fast-20250724_202759.csv
- Models by MKN-45 cells/Model 3/Para-tumor/fast-20250724_202803.csv
- Models by MKN-45 cells/Model 3/Para-tumor/fast-20250724_202828.csv
- Models by MKN-45 cells/Model 3/Para-tumor/fast-20250724_202831.csv
- Models by MKN-45 cells/Model 3/Para-tumor/fast-20250724_202833.csv
- Models by MKN-45 cells/Model 3/Para-tumor/fast-20250724_202853.csv
- Models by MKN-45 cells/Model 3/Para-tumor/fast-20250724_202856.csv
- Models by MKN-45 cells/Model 3/Para-tumor/fast-20250724_202901.csv
- Models by MKN-45 cells/Model 3/Para-tumor/fast-20250724_202903.csv
- Models by MKN-45 cells/Model 3/Para-tumor/fast-20250724_202929.csv
- Models by MKN-45 cells/Model 3/Para-tumor/fast-20250724_202931.csv
- Models by MKN-45 cells/Model 3/Para-tumor/fast-20250724_202934.csv
- Models by MKN-45 cells/Model 3/Para-tumor/fast-20250724_202958.csv
- Models by MKN-45 cells/Model 3/Para-tumor/fast-20250724_203002.csv
- Models by MKN-45 cells/Model 3/Para-tumor/fast-20250724_203007.csv
- Models by MKN-45 cells/Model 3/Para-tumor/fast-20250724_203037.csv
- Models by MKN-45 cells/Model 3/Para-tumor/fast-20250724_203040.csv
- Models by MKN-45 cells/Model 3/Para-tumor/fast-20250724_203043.csv
- Models by MKN-45 cells/Model 3/Para-tumor/fast-20250724_203115.csv
- Models by MKN-45 cells/Model 3/Para-tumor/fast-20250724_203117.csv
- Models by MKN-45 cells/Model 3/Para-tumor/fast-20250724_203120.csv
- Models by MKN-45 cells/Model 3/Para-tumor/fast-20250724_203122.csv
- Models by MKN-45 cells/Model 3/Para-tumor/fast-20250724_203142.csv
- Models by MKN-45 cells/Model 3/Para-tumor/fast-20250724_203145.csv
- Models by MKN-45 cells/Model 3/Para-tumor/fast-20250724_203148.csv
- Models by MKN-45 cells/Model 3/Tumor/
- Models by MKN-45 cells/Model 3/Tumor/fast-20250724_195758.csv
- Models by MKN-45 cells/Model 3/Tumor/fast-20250724_195801.csv
- Models by MKN-45 cells/Model 3/Tumor/fast-20250724_195804.csv
- Models by MKN-45 cells/Model 3/Tumor/fast-20250724_195826.csv
- Models by MKN-45 cells/Model 3/Tumor/fast-20250724_195829.csv
- Models by MKN-45 cells/Model 3/Tumor/fast-20250724_195833.csv
- Models by MKN-45 cells/Model 4/
- Models by MKN-45 cells/Model 4/Para-tumor/
- Models by MKN-45 cells/Model 4/Para-tumor/fast-20250724_204457.csv
- Models by MKN-45 cells/Model 4/Para-tumor/fast-20250724_204500.csv
- Models by MKN-45 cells/Model 4/Para-tumor/fast-20250724_204521.csv
- Models by MKN-45 cells/Model 4/Para-tumor/fast-20250724_204525.csv
- Models by MKN-45 cells/Model 4/Para-tumor/fast-20250724_204527.csv
- Models by MKN-45 cells/Model 4/Para-tumor/fast-20250724_204530.csv
[truncated: 286 more entries]
