# Supplementary material for: AI‐Assisted Detection of Early Gastric Cancer via Visualization of Mucosal Acidity Compromise During Endoscopy
Source: Adv Sci (Weinh). 2025 Oct 20;12(46):e04932. doi: 10.1002/advs.202504932 (PMC12697849; doi:10.1002/advs.202504932)
Supplement: Supplementary file 2 — Supporting Data [file ADVS-12-e04932-s002.zip › Models by AGS cells/Model 1/Para-tumor/fast-20250724_163234.csv]

181.541	16194
184.445	25401
187.346	32707
190.245	36602
193.141	37859
196.035	38145
198.927	37925
201.816	37907
204.703	38316
207.588	38035
210.47	38135
213.35	37750
216.228	37647
219.103	37771
221.976	37293
224.846	37452
227.715	37360
230.58	37275
233.444	37575
236.305	37869
239.164	37882
242.02	38373
244.875	38675
247.727	38592
250.576	38770
253.423	38574
256.268	38278
259.111	38113
261.951	37829
264.789	37751
267.625	38123
270.459	37988
273.29	37992
276.119	37899
278.945	37547
281.769	37390
284.591	37059
287.411	36868
290.229	36530
293.044	36368
295.857	36244
298.667	35824
301.476	35539
304.282	35558
307.085	35052
309.887	35024
312.686	34563
315.483	34213
318.278	33948
321.071	33689
323.861	33536
326.649	33304
329.435	33350
332.219	33150
335	33231
337.779	33461
340.556	33286
343.331	33483
346.103	33652
348.873	33650
351.641	33727
354.407	33892
357.171	33777
359.932	33789
362.691	33513
365.448	33290
368.203	33250
370.955	32699
373.706	32717
376.454	32552
379.2	32260
381.943	32423
384.685	31918
387.424	31535
390.161	31259
392.896	30892
395.629	30681
398.36	30366
401.088	30393
403.815	30239
406.539	30239
409.261	30169
411.981	30158
414.698	30259
417.414	30559
420.127	30557
422.838	30197
425.547	30614
428.254	30475
430.959	30280
433.662	30317
436.362	30815
439.06	30773
441.757	30722
444.451	30649
447.142	30617
449.832	30539
452.52	30571
455.206	30569
457.889	30022
460.57	29935
463.249	29744
465.927	29746
468.601	29371
471.274	29139
473.945	28926
476.614	28600
479.28	28050
481.945	28257
484.607	28065
487.267	27657
489.926	27443
492.582	27215
495.236	26979
497.888	26622
500.537	26609
503.185	26541
505.831	26768
508.474	27018
511.116	26814
513.755	26966
516.393	26770
519.028	26980
521.661	26770
524.293	26790
526.922	26556
529.549	26475
532.174	26353
534.797	26373
537.418	26436
540.037	26420
542.654	26516
545.268	26651
547.881	26909
550.492	26796
553.101	26389
555.707	26085
558.312	25656
560.915	25333
563.515	25458
566.114	25426
568.71	25734
571.305	25952
573.897	26171
576.488	26274
579.076	25953
581.663	25166
584.247	24639
586.83	24009
589.41	23468
591.989	23016
594.565	22422
597.14	21679
599.712	21412
602.283	21417
604.851	21429
607.418	21306
609.982	21346
612.545	21185
615.106	21056
617.664	21206
620.221	20974
622.776	20897
625.328	20621
627.879	20681
630.428	20428
632.975	20261
635.52	20053
638.062	19980
640.603	19915
643.142	19991
645.679	20208
648.214	20126
650.748	20180
653.279	20059
655.808	19946
658.335	19775
660.861	19792
663.384	19469
665.906	19290
668.425	19603
670.943	19527
673.459	19340
675.973	19179
678.484	18979
680.994	18568
683.502	18163
686.009	18257
688.513	17901
691.015	17716
693.515	17560
696.014	17363
698.51	17196
701.005	17085
703.498	16934
705.989	16734
708.478	16344
710.965	16311
713.45	16160
715.933	15997
718.415	15955
720.894	15638
723.372	15584
725.848	15715
728.322	15674
730.794	15818
733.264	15779
735.732	15511
738.198	15143
740.663	15012
743.126	14599
745.586	14603
748.045	14394
750.502	14067
752.958	14063
755.411	13871
757.863	13852
760.312	13860
762.76	13807
765.206	13984
767.65	13635
770.092	12762
772.533	11733
774.971	11376
777.408	12054
779.843	12620
782.276	12427
784.707	12516
787.137	12632
789.564	12570
791.99	12588
794.414	12554
796.836	12511
799.257	12333
801.675	12092
804.092	11928
806.507	11948
808.92	11834
811.331	11680
813.741	11476
816.148	11194
818.554	11035
820.958	11007
823.36	10902
825.761	10892
828.159	10610
830.556	10688
832.951	10587
835.345	10517
837.736	10364
840.126	10342
842.514	10344
844.9	10147
847.284	9906
849.667	9989
852.048	9824
854.427	9738
856.804	9505
859.18	9488
861.553	9356
863.925	9447
866.296	9282
868.664	9276
871.031	9188
873.396	9117
875.759	8980
878.12	8896
880.48	8941
882.838	8861
885.194	8671
887.549	8704
889.902	8667
892.253	8601
894.602	8617
896.949	8500
899.295	8450
901.639	8313
903.981	8303
906.322	8180
908.661	8107
910.998	8065
913.333	8121
915.667	8152
917.999	8208
920.329	8126
922.658	8077
924.985	8021
927.31	8018
929.633	8000
931.955	7874
934.275	7769
936.593	7715
938.91	7555
941.225	7408
943.538	7280
945.849	7156
948.159	6986
950.467	6941
952.774	6838
955.078	6588
957.381	6540
959.683	6393
961.982	6449
964.28	6355
966.577	6330
968.871	6282
971.164	6125
973.456	5999
975.745	6008
978.033	5889
980.319	5795
982.604	5794
984.887	5851
987.168	5813
989.448	5762
991.726	5768
994.002	5623
996.277	5655
998.55	5646
1000.82	5632
1003.09	5635
1005.36	5822
1007.63	5795
1009.89	5808
1012.15	5825
1014.41	5812
1016.67	5796
1018.93	5728
1021.19	5643
1023.44	5703
1025.7	5691
1027.95	5704
1030.2	5623
1032.45	5520
1034.69	5421
1036.94	5337
1039.18	5281
1041.43	5273
1043.67	5233
1045.9	5291
1048.14	5235
1050.38	5116
1052.61	5023
1054.84	4972
1057.07	4787
1059.3	4906
1061.53	4648
1063.76	4760
1065.98	4666
1068.2	4654
1070.42	4616
1072.64	4529
1074.86	4485
1077.08	4473
1079.29	4428
1081.5	4346
1083.72	4305
1085.93	4434
1088.13	4352
1090.34	4390
1092.55	4443
1094.75	4475
1096.95	4406
1099.15	4349
1101.35	4366
1103.55	4289
1105.74	4206
1107.94	4086
1110.13	4116
1112.32	4052
1114.51	3887
1116.7	3838
1118.89	3778
1121.07	3851
1123.25	3751
1125.44	3732
1127.62	3725
1129.8	3745
1131.97	3848
1134.15	3764
1136.32	3872
1138.49	3709
1140.66	3691
1142.83	3667
1145	3571
1147.17	3600
1149.33	3596
1151.5	3586
1153.66	3530
1155.82	3544
1157.98	3393
1160.13	3462
1162.29	3425
1164.44	3347
1166.6	3313
1168.75	3363
1170.9	3449
1173.04	3494
1175.19	3524
1177.34	3467
1179.48	3323
1181.62	3251
1183.76	3188
1185.9	3284
1188.04	3390
1190.17	3517
1192.31	3564
1194.44	3486
1196.57	3528
1198.7	3550
1200.83	3449
1202.96	3423
1205.08	3330
1207.21	3058
1209.33	2949
1211.45	2899
1213.57	2871
1215.69	2706
1217.81	2754
1219.92	2706
1222.03	2707
1224.15	2670
1226.26	2623
1228.37	2585
1230.47	2637
1232.58	2599
1234.68	2634
1236.79	2603
1238.89	2671
1240.99	2631
1243.09	2595
1245.19	2549
1247.28	2520
1249.38	2523
1251.47	2438
1253.56	2501
1255.65	2374
1257.74	2396
1259.83	2408
1261.91	2331
1264	2278
1266.08	2247
1268.16	2196
1270.24	2182
1272.32	2131
1274.4	2138
1276.47	2105
1278.55	2037
1280.62	2043
1282.69	1975
1284.76	1982
1286.83	2013
1288.9	1971
1290.96	1986
1293.03	1882
1295.09	1823
1297.15	1884
1299.21	1805
1301.27	1805
1303.33	1771
1305.38	1769
1307.44	1910
1309.49	1815
1311.54	1763
1313.59	1781
1315.64	1733
1317.69	1752
1319.73	1712
1321.78	1757
1323.82	1727
1325.86	1757
1327.9	1670
1329.94	1666
1331.98	1644
1334.02	1715
1336.05	1736
1338.08	1694
1340.12	1693
1342.15	1703
1344.18	1810
1346.2	1833
1348.23	1824
1350.25	1751
1352.28	1789
1354.3	1807
1356.32	1817
1358.34	1835
1360.36	1844
1362.38	1900
1364.39	1908
1366.41	1910
1368.42	1898
1370.43	1899
1372.44	1833
1374.45	1854
1376.45	1807
1378.46	1795
1380.47	1752
1382.47	1707
1384.47	1644
1386.47	1616
1388.47	1545
1390.47	1560
1392.46	1553
1394.46	1660
1396.45	1618
1398.44	1590
1400.44	1585
1402.42	1507
1404.41	1481
1406.4	1451
1408.39	1344
1410.37	1374
1412.35	1350
1414.33	1354
1416.31	1327
1418.29	1354
1420.27	1269
1422.25	1326
1424.22	1307
1426.2	1289
1428.17	1309
1430.14	1277
1432.11	1183
1434.08	1219
1436.04	1158
1438.01	1166
1439.97	1191
1441.94	1201
1443.9	1263
1445.86	1287
1447.82	1205
1449.78	1156
1451.73	1142
1453.69	1187
1455.64	1197
1457.59	1182
1459.54	1147
1461.49	1074
1463.44	1086
1465.39	1040
1467.34	1027
1469.28	1018
1471.22	987
1473.17	1094
1475.11	1072
1477.05	1060
1478.99	973
1480.92	929
1482.86	872
1484.79	880
1486.73	848
1488.66	878
1490.59	935
1492.52	921
1494.45	929
1496.37	929
1498.3	965
1500.22	943
1502.14	882
1504.07	854
1505.99	834
1507.91	870
1509.82	832
1511.74	850
1513.66	822
1515.57	836
1517.48	873
1519.39	950
1521.3	963
1523.21	939
1525.12	902
1527.03	886
1528.93	868
1530.84	945
1532.74	984
1534.64	1010
1536.54	1023
1538.44	1029
1540.34	945
1542.23	917
1544.13	848
1546.02	807
1547.92	818
1549.81	893
1551.7	931
1553.59	917
1555.48	931
1557.36	932
1559.25	919
1561.13	975
1563.01	1011
1564.9	1056
1566.78	1058
1568.66	1043
1570.53	943
1572.41	973
1574.29	951
1576.16	1040
1578.03	1144
1579.9	1167
1581.78	1070
1583.65	1026
1585.51	981
1587.38	1070
1589.25	1133
1591.11	1100
1592.97	1070
1594.84	959
1596.7	981
1598.56	979
1600.42	949
1602.27	975
1604.13	981
1605.98	1092
1607.84	1223
1609.69	1291
1611.54	1279
1613.39	1191
1615.24	1041
1617.09	876
1618.94	858
1620.78	808
1622.62	863
1624.47	958
1626.31	947
1628.15	957
1629.99	969
1631.83	963
1633.67	959
1635.5	937
1637.34	849
1639.17	882
1641	905
1642.83	895
1644.66	864
1646.49	848
1648.32	829
1650.15	822
1651.97	858
1653.8	875
1655.62	872
1657.44	818
1659.26	725
1661.08	693
1662.9	715
1664.72	566
1666.53	480
1668.35	464
1670.16	443
1671.97	514
1673.79	575
1675.6	574
1677.4	544
1679.21	470
1681.02	477
1682.83	419
1684.63	473
1686.43	534
1688.24	550
1690.04	534
1691.84	479
1693.64	423
1695.43	491
1697.23	519
1699.02	619
1700.82	662
1702.61	631
1704.4	632
1706.2	631
1707.98	677
1709.77	733
1711.56	709
1713.35	729
1715.13	717
1716.92	620
1718.7	508
1720.48	588
1722.26	610
1724.04	554
1725.82	404
1727.6	387
1729.37	331
1731.15	314
1732.92	268
1734.7	227
1736.47	201
1738.24	194
1740.01	193
1741.78	175
1743.54	206
1745.31	276
1747.08	330
1748.84	330
1750.6	337
1752.36	407
1754.12	513
1755.88	527
1757.64	419
1759.4	413
1761.16	361
1762.91	369
1764.67	415
1766.42	504
1768.17	537
1769.92	536
1771.67	496
1773.42	393
1775.17	415
1776.91	405
1778.66	427
1780.4	514
1782.15	546
1783.89	554
1785.63	605
1787.37	598
1789.11	605
1790.85	613
1792.58	566
1794.32	470
1796.05	443
1797.79	399
1799.52	417
1801.25	446
1802.98	415
1804.71	397
1806.44	462
1808.17	483
1809.89	508
1811.62	591
1813.34	548
1815.07	538
1816.79	495
1818.51	486
1820.23	455
1821.95	399
1823.66	380
1825.38	349
1827.1	351
1828.81	354
1830.52	399
1832.24	434
1833.95	447
1835.66	510
1837.37	524
1839.08	516
1840.78	459
1842.49	405
1844.19	368
1845.9	337
1847.6	359
1849.3	371
1851	286
1852.7	262
1854.4	190
1856.1	230
1857.8	252
1859.49	266
1861.19	266
1862.88	286
1864.57	210
1866.27	141
1867.96	143
1869.65	89
1871.33	90
1873.02	143
1874.71	207
1876.39	237
1878.08	183
1879.76	211
1881.44	197
1883.12	208
1884.81	262
1886.48	300
1888.16	206
1889.84	131
1891.52	143
1893.19	103
1894.87	104
1896.54	113
1898.21	145
1899.88	147
1901.55	212
1903.22	190
1904.89	179
1906.56	260
1908.22	244
1909.89	240
1911.55	260
1913.22	244
1914.88	250
1916.54	222
1918.2	244
1919.86	238
1921.52	220
1923.18	194
1924.83	188
1926.49	219
1928.14	167
1929.79	177
1931.45	181
1933.1	188
1934.75	111
1936.4	185
1938.05	196
1939.69	234
1941.34	206
1942.99	147
1944.63	135
1946.27	155
1947.92	133
1949.56	149
1951.2	175
1952.84	201
1954.48	203
1956.11	252
1957.75	288
1959.39	316
1961.02	352
1962.65	320
1964.29	292
1965.92	342
1967.55	366
1969.18	351
1970.81	316
1972.44	371
1974.06	330
1975.69	318
1977.32	349
1978.94	357
1980.56	351
1982.19	387
1983.81	349
1985.43	369
1987.05	335
1988.66	380
1990.28	371
1991.9	337
1993.51	343
1995.13	367
1996.74	405
1998.36	345
1999.97	361
2001.58	353
2003.19	322
2004.8	362
2006.4	407
2008.01	393
2009.62	372
2011.22	377
2012.83	359
2014.43	389
2016.03	388
2017.63	395
2019.23	378
2020.83	346
2022.43	354
2024.03	373
2025.63	378
2027.22	375
2028.82	362
2030.41	368
2032.01	350
2033.6	344
2035.19	359
2036.78	352
2038.37	340
2039.96	322
2041.55	328
2043.13	318
2044.72	315
2046.3	328
2047.89	340
2049.47	348
2051.05	323
2052.63	326
2054.21	308
2055.79	340
2057.37	308
2058.95	301
2060.52	306
2062.1	306
2063.68	321
2065.25	334
2066.82	310
2068.39	292
2069.97	296
2071.54	296
2073.1	292
2074.67	276
2076.24	284
2077.81	292
2079.37	294
2080.94	274
2082.5	266
2084.07	262
2085.63	250
2087.19	236
2088.75	254
2090.31	198
2091.87	194
2093.43	187
2094.98	217
2096.54	204
2098.09	193
2099.65	262
2101.2	238
2102.75	224
2104.3	226
2105.86	242
2107.41	236
2108.95	254
2110.5	223
2112.05	222
2113.6	242
2115.14	226
2116.69	248
2118.23	210
2119.77	223
2121.31	212
2122.86	238
2124.4	200
2125.93	237
2127.47	216
2129.01	210
2130.55	232
2132.08	228
2133.62	222
2135.15	240
2136.69	209
2138.22	192
2139.75	212
2141.28	190
2142.81	219
2144.34	226
2145.87	190
2147.39	226
2148.92	227
2150.45	234
2151.97	216
2153.5	232
2155.02	196
2156.54	176
2158.06	221
2159.58	191
2161.1	191
2162.62	240
2164.14	203
2165.66	217
2167.17	204
2168.69	234
2170.2	209
2171.72	226
2173.23	202
2174.74	175
2176.25	181
2177.76	217
2179.27	178
2180.78	196
2182.29	192
2183.79	181
2185.3	175
2186.81	202
2188.31	183
2189.81	185
2191.32	220
2192.82	216
2194.32	202
2195.82	193
2197.32	186
2198.82	151
2200.32	163
2201.81	145
2203.31	145
2204.8	175
2206.3	190
2207.79	157
2209.29	190
2210.78	185
2212.27	205
2213.76	208
2215.25	179
2216.74	193
2218.23	167
2219.71	153
2221.2	157
2222.69	155
2224.17	123
2225.65	135
2227.14	119
2228.62	135
2230.1	137
2231.58	151
2233.06	169
2234.54	191
2236.02	197
2237.5	179
2238.97	211
2240.45	177
2241.92	175
2243.4	173
2244.87	137
2246.34	175
2247.82	135
2249.29	147
2250.76	153
2252.23	139
2253.7	137
2255.16	121
2256.63	143
2258.1	121
2259.56	129
2261.03	139
2262.49	149
2263.95	145
2265.42	161
2266.88	151
2268.34	141
2269.8	161
2271.26	129
2272.72	119
2274.18	135
2275.63	129
2277.09	131
2278.54	179
2280	139
2281.45	113
2282.9	115
2284.36	121
2285.81	129
2287.26	137
2288.71	141
2290.16	123
2291.61	145
2293.05	127
2294.5	113
2295.95	105
2297.39	75
2298.84	67
2300.28	86
2301.72	69
2303.16	101
2304.61	103
2306.05	101
2307.49	109
2308.93	75
2310.36	90
2311.8	121
2313.24	125
2314.67	157
2316.11	133
2317.54	141
2318.98	141
2320.41	99
2321.84	133
2323.28	127
2324.71	109
2326.14	111
2327.57	106
2328.99	101
2330.42	99
2331.85	101
2333.27	87
2334.7	101
2336.12	63
2337.55	75
2338.97	79
2340.39	57
2341.82	71
2343.24	62
2344.66	55
2346.08	81
2347.5	97
2348.91	73
2350.33	83
2351.75	101
2353.16	101
2354.58	103
2355.99	103
2357.41	89
2358.82	81
2360.23	43
2361.64	67
2363.05	37
2364.46	28
2365.87	52
2367.28	37
2368.69	65
2370.1	61
2371.5	36
2372.91	77
2374.31	80
2375.72	64
2377.12	58
2378.52	76
2379.92	73
2381.33	63
2382.73	47
2384.13	42
2385.52	70
2386.92	51
2388.32	67
2389.72	79
2391.11	45
2392.51	85
2393.9	71
2395.3	93
2396.69	91
2398.08	67
2399.48	61
2400.87	88
2402.26	63
2403.65	40
2405.04	43
2406.42	10
2407.81	-36
2409.2	-16
2410.58	-63
2411.97	-50
2413.35	-2
2414.74	-44
2416.12	-22
2417.5	-6
2418.89	-4
2420.27	-12
2421.65	-18
2423.03	2
2424.41	-26
2425.79	-18
2427.16	-41
2428.54	-22
2429.92	-61
2431.29	-34
2432.67	-20
2434.04	-26
2435.42	-10
2436.79	-12
2438.16	-6
2439.53	-22
2440.9	-32
2442.27	-53
2443.64	-45
2445.01	-43
2446.38	-55
2447.75	-52
2449.11	-49
2450.48	-42
2451.84	-57
2453.21	-46
2454.57	-28
2455.94	-20
2457.3	-14
2458.66	-46
2460.02	-26
2461.38	-22
2462.74	15
2464.1	-4
2465.46	-11
2466.82	-13
2468.17	10
2469.53	-14
2470.89	22
2472.24	-28
2473.6	-12
2474.95	8
2476.3	4
2477.65	26
2479.01	32
2480.36	9
2481.71	59
2483.06	15
2484.41	0
2485.75	12
2487.1	-2
2488.45	-2
2489.8	2
2491.14	4
2492.49	-4
2493.83	-10
2495.17	15
2496.52	0
2497.86	15
2499.2	19
2500.54	39
2501.88	33
2503.22	40
2504.56	51
2505.9	28
2507.24	30
2508.58	41
2509.91	4
2511.25	-11
2512.58	-24
2513.92	-55
2515.25	-22
2516.58	-46
2517.92	-48
2519.25	-26
2520.58	-16
2521.91	-44
2523.24	-33
2524.57	-22
2525.9	16
2527.23	4
2528.55	24
2529.88	-22
2531.21	-16
2532.53	-20
2533.86	0
2535.18	-2
2536.5	-20
2537.83	14
2539.15	12
2540.47	22
2541.79	34
2543.11	-8
2544.43	-9
2545.75	12
2547.07	26
2548.39	-46
2549.7	-2
2551.02	-8
2552.34	-4
2553.65	-18
2554.97	-40
2556.28	-42
2557.59	-53
2558.91	-65
2560.22	-42
2561.53	-55
2562.84	-63
2564.15	-34
2565.46	-43
2566.77	-32
2568.08	-34
2569.38	-51
2570.69	-36
2572	-32
2573.3	-30
2574.61	-37
2575.91	-32
2577.22	-33
2578.52	-14
2579.82	-8
2581.13	-35
2582.43	-48
2583.73	-28
2585.03	-55
2586.33	-58
2587.63	-59
2588.92	-75
2590.22	-52
2591.52	-73
2592.82	-52
2594.11	-39
2595.41	-31
2596.7	-32
2598	-36
2599.29	-20
2600.58	-17
2601.88	-4
2603.17	-14
2604.46	-46
2605.75	-56
2607.04	-50
2608.33	-47
2609.62	-31
2610.9	-60
2612.19	-64
2613.48	-99
2614.76	-73
2616.05	-77
2617.34	-19
2618.62	-79
2619.9	-52
2621.19	-63
2622.47	-71
2623.75	-52
2625.03	-65
2626.31	-41
2627.59	-38
2628.87	-17
2630.15	-61
2631.43	-41
2632.71	-38
2633.99	-68
2635.26	-54
2636.54	-71
2637.81	-53
2639.09	-72
2640.36	-70
2641.64	-64
2642.91	-77
2644.18	-84
2645.46	-59
2646.73	-84
2648	-64
2649.27	-53
2650.54	-59
2651.81	-40
2653.07	-44
2654.34	-56
2655.61	-55
2656.88	-51
2658.14	-68
2659.41	-63
2660.67	-62
2661.94	-37
2663.2	-44
2664.47	-57
2665.73	-42
2666.99	-50
2668.25	-71
2669.51	-85
2670.77	-61
2672.03	-51
2673.29	-36
2674.55	-45
2675.81	-48
2677.07	-85
2678.32	-73
2679.58	-53
2680.84	-31
2682.09	-67
2683.35	-20
2684.6	-47
2685.85	-49
2687.11	-64
2688.36	-27
2689.61	-48
2690.86	-45
2692.11	-47
2693.36	-26
2694.61	-27
2695.86	-39
2697.11	-77
2698.36	-51
2699.61	-69
2700.85	-52
2702.1	-60
2703.34	-29
2704.59	-56
2705.83	-48
2707.08	-51
2708.32	-62
2709.56	-81
2710.81	-53
2712.05	-56
2713.29	-55
2714.53	-50
2715.77	-62
2717.01	-29
2718.25	-20
2719.49	-53
2720.73	-58
2721.96	-49
2723.2	-51
2724.44	-49
2725.67	-45
2726.91	-52
2728.14	-53
2729.38	-62
2730.61	-51
2731.84	-50
2733.08	-67
2734.31	-46
2735.54	-26
2736.77	-24
2738	-70
2739.23	-35
2740.46	-49
2741.69	-55
2742.92	-60
2744.14	-21
2745.37	-42
2746.6	-69
2747.82	-30
2749.05	-44
2750.27	-44
2751.5	-44
2752.72	-60
2753.95	-12
2755.17	-40
2756.39	-24
2757.61	-50
2758.83	-56
2760.05	-14
2761.27	-48
2762.49	-28
2763.71	-46
2764.93	-30
2766.15	-38
2767.37	-24
2768.58	-38
2769.8	-34
2771.02	-44
2772.23	-34
2773.45	-16
2774.66	-30
2775.88	-26
2777.09	-60
2778.3	-32
2779.51	-16
2780.73	-43
2781.94	-10
2783.15	-12
2784.36	-14
2785.57	-28
2786.78	-58
2787.99	-6
2789.19	-34
2790.4	-10
2791.61	-15
2792.82	-32
2794.02	-34
2795.23	-34
2796.43	-32
2797.64	-16
2798.84	-10
2800.04	-42
2801.25	-7
2802.45	-54
2803.65	-56
2804.85	-21
2806.05	-18
2807.25	-46
2808.45	-22
2809.65	-22
2810.85	-25
2812.05	6
2813.25	-32
2814.45	-36
2815.64	-10
2816.84	-40
2818.04	-26
2819.23	22
2820.43	-33
2821.62	0
2822.82	-14
2824.01	-10
2825.2	-6
2826.39	-24
2827.59	-6
2828.78	4
2829.97	-24
2831.16	-34
2832.35	-6
2833.54	-34
2834.73	-6
2835.92	-32
2837.1	-10
2838.29	-18
2839.48	0
2840.67	-2
2841.85	-18
2843.04	-18
2844.22	-4
2845.41	-23
2846.59	-10
2847.77	2
2848.96	-12
2850.14	-10
2851.32	-12
2852.5	-4
2853.68	-26
2854.87	-18
2856.05	-8
2857.23	-10
2858.4	-10
2859.58	-12
2860.76	-16
2861.94	14
2863.12	-6
2864.29	8
2865.47	6
2866.65	-12
2867.82	0
2869	20
2870.17	12
2871.34	2
2872.52	-6
2873.69	4
2874.86	-15
2876.03	-8
2877.21	-12
2878.38	-34
2879.55	8
2880.72	-2
2881.89	-18
2883.06	-6
2884.23	-8
2885.39	8
2886.56	-11
2887.73	-18
2888.9	8
2890.06	-6
2891.23	4
2892.39	-25
2893.56	8
2894.72	-10
2895.89	-8
2897.05	20
2898.21	-22
2899.38	21
2900.54	-26
2901.7	8
2902.86	-2
2904.02	-2
2905.18	-8
2906.34	10
2907.5	-1
2908.66	0
2909.82	-6
2910.98	4
2912.13	4
2913.29	19
2914.45	-14
2915.6	2
2916.76	4
2917.91	8
2919.07	-2
2920.22	2
2921.38	12
2922.53	-12
2923.68	12
2924.84	2
2925.99	20
2927.14	0
2928.29	-2
2929.44	15
2930.59	-14
2931.74	12
2932.89	8
2934.04	9
2935.19	-4
2936.34	4
2937.48	-2
2938.63	12
2939.78	-14
2940.93	28
2942.07	12
2943.22	22
2944.36	8
2945.51	0
2946.65	-16
2947.79	12
2948.94	18
2950.08	-8
2951.22	-2
2952.36	-2
2953.5	-12
2954.65	10
2955.79	-8
2956.93	8
2958.07	-4
2959.2	6
2960.34	8
2961.48	8
2962.62	10
2963.76	-2
2964.89	4
2966.03	10
2967.17	4
2968.3	6
2969.44	18
2970.57	10
2971.71	24
2972.84	-8
2973.97	10
2975.11	8
2976.24	32
2977.37	2
2978.5	16
2979.64	0
2980.77	-8
2981.9	10
2983.03	-22
2984.16	18
2985.29	8
2986.41	0
2987.54	8
2988.67	26
2989.8	14
2990.93	6
2992.05	6
2993.18	4
2994.3	10
2995.43	-2
2996.55	49
2997.68	16
2998.8	-4
2999.93	12
3001.05	20
3002.17	10
3003.3	-6
3004.42	50
3005.54	46
3006.66	28
3007.78	34
3008.9	14
3010.02	4
3011.14	38
3012.26	16
3013.38	20
3014.5	24
3015.62	0
3016.73	36
3017.85	18
3018.97	18
3020.08	-10
3021.2	24
3022.31	10
3023.43	32
3024.54	41
3025.66	20
3026.77	22
3027.89	26
3029	24
3030.11	32
3031.22	2
3032.34	4
3033.45	20
3034.56	40
3035.67	32
3036.78	105
3037.89	-4
3039	36
3040.11	4
3041.22	18
3042.32	-14
3043.43	30
3044.54	8
3045.65	22
3046.75	30
3047.86	34
3048.96	22
3050.07	-8
3051.17	24
3052.28	32
3053.38	18
3054.49	8
3055.59	24
3056.69	6
3057.8	12
3058.9	26
3060	32
3061.1	6
3062.2	14
3063.3	30
3064.4	4
3065.5	6
3066.6	25
3067.7	16
3068.8	16
3069.9	8
3071	38
3072.09	16
3073.19	34
3074.29	28
3075.38	24
3076.48	30
3077.57	17
3078.67	22
3079.76	24
3080.86	18
3081.95	27
3083.05	24
3084.14	38
3085.23	30
3086.33	31
3087.42	30
3088.51	33
3089.6	34
3090.69	14
3091.78	24
3092.87	75
3093.96	30
3095.05	60
3096.14	-10
3097.23	12
3098.32	30
3099.41	25
3100.49	20
3101.58	30
3102.67	60
3103.75	6
3104.84	61
3105.93	28
3107.01	8
3108.1	20
3109.18	40
3110.26	24
3111.35	50
3112.43	60
3113.51	38
3114.6	41
3115.68	28
3116.76	18
3117.84	24
3118.92	46
3120	40
3121.09	40
3122.17	18
3123.25	26
3124.32	30
3125.4	36
3126.48	30
3127.56	14
3128.64	32
3129.72	28
3130.79	54
3131.87	22
3132.95	12
3134.02	32
3135.1	28
3136.17	8
3137.25	26
3138.32	30
3139.4	22
3140.47	48
3141.55	44
3142.62	20
3143.69	38
3144.76	37
3145.84	26
3146.91	26
3147.98	40
3149.05	38
3150.12	30
3151.19	46
3152.26	34
3153.33	48
3154.4	6
3155.47	38
3156.54	40
3157.61	46
3158.67	30
3159.74	26
3160.81	32
3161.88	39
3162.94	6
3164.01	18
3165.07	38
3166.14	71
3167.2	36
3168.27	23
3169.33	34
3170.4	44
3171.46	30
3172.52	24
3173.59	24
3174.65	18
3175.71	30
3176.77	32
3177.84	26
3178.9	28
3179.96	40
3181.02	49
3182.08	42
3183.14	59
3184.2	18
3185.26	34
3186.32	40
3187.37	22
3188.43	48
3189.49	51
3190.55	28
3191.61	37
3192.66	48
3193.72	26
3194.77	42
3195.83	14
3196.89	30
3197.94	56
3199	32
3200.05	28
3201.1	40
3202.16	32
3203.21	46
3204.27	22
3205.32	32
3206.37	18
3207.42	37
3208.47	36
3209.53	42
3210.58	37
3211.63	22
3212.68	40
3213.73	40
3214.78	37
3215.83	38
3216.88	29
3217.93	40
3218.97	20
3220.02	14
3221.07	32
3222.12	26
3223.16	38
3224.21	32
3225.26	26
3226.3	32
3227.35	10
3228.4	56
3229.44	50
3230.49	20
3231.53	-2
3232.57	14
3233.62	36
3234.66	34
3235.71	28
3236.75	30
3237.79	36
3238.83	46
3239.88	18
3240.92	54
3241.96	48
3243	38
3244.04	12
3245.08	32
3246.12	20
3247.16	20
3248.2	34
3249.24	28
3250.28	26
3251.32	22
3252.36	42
3253.39	44
3254.43	46
3255.47	56
3256.51	36
3257.54	28
3258.58	32
3259.61	44
3260.65	25
3261.69	42
3262.72	20
3263.76	28
3264.79	40
3265.82	41
3266.86	39
3267.89	62
3268.92	49
3269.96	54
3270.99	37
3272.02	52
3273.05	26
3274.09	34
3275.12	32
3276.15	30
3277.18	61
3278.21	42
3279.24	34
3280.27	52
3281.3	30
3282.33	37
3283.36	42
3284.39	48
3285.41	56
3286.44	28
3287.47	32
3288.5	66
3289.52	30
3290.55	62
3291.58	40
3292.6	32
3293.63	48
3294.66	30
3295.68	55
3296.71	38
3297.73	50
3298.76	83
3299.78	24
3300.8	28
3301.83	38
3302.85	82
3303.87	44
3304.9	44
3305.92	39
3306.94	56
3307.96	56
3308.98	46
3310.01	46
3311.03	38
3312.05	57
3313.07	50
3314.09	28
3315.11	36
3316.13	47
3317.15	10
3318.17	58
3319.18	48
3320.2	38
3321.22	38
3322.24	26
3323.26	49
3324.27	50
3325.29	58
3326.31	33
3327.32	44
3328.34	49
3329.35	58
3330.37	56
3331.38	32
3332.4	30
3333.41	52
3334.43	68
3335.44	40
3336.46	60
3337.47	24
3338.48	40
3339.5	22
3340.51	24
3341.52	39
3342.53	80
3343.54	50
3344.56	52
3345.57	51
3346.58	84
3347.59	36
3348.6	21
3349.61	56
3350.62	34
3351.63	46
3352.64	60
3353.65	54
3354.66	43
3355.66	55
3356.67	36
3357.68	38
3358.69	29
3359.7	56
3360.7	32
3361.71	32
3362.72	60
3363.72	46
3364.73	28
3365.73	36
3366.74	25
3367.75	41
3368.75	24
3369.75	38
3370.76	30
3371.76	38
3372.77	46
3373.77	46
3374.77	35
3375.78	32
3376.78	6
3377.78	50
3378.78	30
3379.79	38
3380.79	37
3381.79	36
3382.79	40
3383.79	50
3384.79	74
3385.79	22
3386.79	30
3387.79	42
3388.79	35
3389.79	38
3390.79	32
3391.79	49
3392.79	32
3393.79	60
3394.78	20
3395.78	32
3396.78	36
3397.78	44
3398.77	85
3399.77	36
3400.77	38
3401.76	46
3402.76	46
3403.76	50
3404.75	22
3405.75	22
3406.74	55
3407.74	89
3408.73	42
3409.72	107
3410.72	46
3411.71	52
3412.71	44
3413.7	53
3414.69	56
3415.68	76
3416.68	52
3417.67	36
3418.66	44
3419.65	34
3420.64	84
3421.63	49
3422.63	44
3423.62	54
3424.61	86
3425.6	26
3426.59	39
3427.58	56
3428.57	49
[truncated: 48 more rows]
