# Supplementary material for: AI‐Assisted Detection of Early Gastric Cancer via Visualization of Mucosal Acidity Compromise During Endoscopy
Source: Adv Sci (Weinh). 2025 Oct 20;12(46):e04932. doi: 10.1002/advs.202504932 (PMC12697849; doi:10.1002/advs.202504932)
Supplement: Supplementary file 2 — Supporting Data [file ADVS-12-e04932-s002.zip › Models by AGS cells/Model 1/Para-tumor/fast-20250724_163301.csv]

181.541	16780
184.445	25956
187.346	33745
190.245	37583
193.141	38917
196.035	39139
198.927	39134
201.816	39163
204.703	39441
207.588	39356
210.47	39439
213.35	39309
216.228	39094
219.103	39109
221.976	38881
224.846	39195
227.715	38823
230.58	39043
233.444	38818
236.305	39489
239.164	39586
242.02	40166
244.875	40359
247.727	40365
250.576	40678
253.423	40355
256.268	40097
259.111	39820
261.951	39660
264.789	39665
267.625	39720
270.459	40078
273.29	39987
276.119	39728
278.945	39538
281.769	39459
284.591	39082
287.411	38975
290.229	38637
293.044	38322
295.857	38520
298.667	37902
301.476	37698
304.282	37506
307.085	37192
309.887	37033
312.686	36668
315.483	36534
318.278	36015
321.071	35792
323.861	35651
326.649	35296
329.435	35636
332.219	35312
335	35299
337.779	35573
340.556	35689
343.331	35927
346.103	35897
348.873	35844
351.641	36112
354.407	36100
357.171	36036
359.932	36060
362.691	35914
365.448	35718
368.203	35385
370.955	35205
373.706	35211
376.454	35099
379.2	34710
381.943	34611
384.685	34469
387.424	33991
390.161	33715
392.896	33287
395.629	33183
398.36	32915
401.088	32843
403.815	32863
406.539	32762
409.261	32687
411.981	32675
414.698	32923
417.414	33205
420.127	33281
422.838	32889
425.547	33261
428.254	33235
430.959	33084
433.662	33227
436.362	33606
439.06	33551
441.757	33489
444.451	33616
447.142	33455
449.832	33531
452.52	33533
455.206	33408
457.889	33040
460.57	32983
463.249	32738
465.927	32813
468.601	32474
471.274	32089
473.945	31857
476.614	31686
479.28	31110
481.945	31037
484.607	31061
487.267	30596
489.926	30483
492.582	30259
495.236	29925
497.888	29743
500.537	29699
503.185	29798
505.831	29800
508.474	30042
511.116	29847
513.755	29895
516.393	29985
519.028	30102
521.661	29998
524.293	29980
526.922	29623
529.549	29866
532.174	29806
534.797	29510
537.418	29666
540.037	29768
542.654	29609
545.268	30062
547.881	30262
550.492	30240
553.101	29907
555.707	29369
558.312	29065
560.915	28611
563.515	28931
566.114	28910
568.71	29147
571.305	29563
573.897	29800
576.488	29955
579.076	29598
581.663	28658
584.247	28100
586.83	27330
589.41	26752
591.989	26365
594.565	25641
597.14	25005
599.712	24549
602.283	24544
604.851	24524
607.418	24449
609.982	24564
612.545	24469
615.106	24318
617.664	24399
620.221	24264
622.776	23990
625.328	23929
627.879	23923
630.428	23677
632.975	23381
635.52	23259
638.062	23022
640.603	23067
643.142	23243
645.679	23399
648.214	23442
650.748	23363
653.279	23383
655.808	23135
658.335	22936
660.861	22873
663.384	22644
665.906	22652
668.425	22805
670.943	22797
673.459	22585
675.973	22306
678.484	22176
680.994	21957
683.502	21539
686.009	21417
688.513	21325
691.015	20881
693.515	20816
696.014	20641
698.51	20278
701.005	20248
703.498	20035
705.989	19778
708.478	19503
710.965	19281
713.45	19348
715.933	18977
718.415	19020
720.894	18697
723.372	18679
725.848	18836
728.322	18765
730.794	18963
733.264	18900
735.732	18719
738.198	18165
740.663	17796
743.126	17508
745.586	17439
748.045	17285
750.502	17071
752.958	16860
755.411	16783
757.863	16850
760.312	16757
762.76	16553
765.206	16813
767.65	16512
770.092	15349
772.533	14256
774.971	14005
777.408	14707
779.843	15405
782.276	15229
784.707	15272
787.137	15463
789.564	15392
791.99	15338
794.414	15205
796.836	15213
799.257	14954
801.675	14826
804.092	14654
806.507	14641
808.92	14538
811.331	14325
813.741	13993
816.148	13952
818.554	13767
820.958	13578
823.36	13497
825.761	13476
828.159	13282
830.556	13323
832.951	13219
835.345	13074
837.736	12979
840.126	12941
842.514	12881
844.9	12631
847.284	12525
849.667	12402
852.048	12228
854.427	12194
856.804	12066
859.18	11758
861.553	11728
863.925	11702
866.296	11756
868.664	11644
871.031	11472
873.396	11416
875.759	11313
878.12	11162
880.48	11306
882.838	11067
885.194	10972
887.549	10898
889.902	10831
892.253	10753
894.602	10856
896.949	10716
899.295	10793
901.639	10628
903.981	10398
906.322	10427
908.661	10394
910.998	10325
913.333	10342
915.667	10253
917.999	10372
920.329	10461
922.658	10370
924.985	10217
927.31	10253
929.633	10098
931.955	10106
934.275	9850
936.593	9786
938.91	9580
941.225	9441
943.538	9278
945.849	9124
948.159	8887
950.467	8855
952.774	8768
955.078	8577
957.381	8414
959.683	8304
961.982	8186
964.28	8202
966.577	8178
968.871	7992
971.164	7884
973.456	7756
975.745	7763
978.033	7634
980.319	7608
982.604	7585
984.887	7491
987.168	7525
989.448	7396
991.726	7423
994.002	7261
996.277	7367
998.55	7378
1000.82	7290
1003.09	7435
1005.36	7462
1007.63	7544
1009.89	7483
1012.15	7576
1014.41	7631
1016.67	7463
1018.93	7492
1021.19	7350
1023.44	7356
1025.7	7327
1027.95	7309
1030.2	7251
1032.45	7073
1034.69	7007
1036.94	6897
1039.18	6909
1041.43	6752
1043.67	6873
1045.9	6871
1048.14	6768
1050.38	6681
1052.61	6637
1054.84	6451
1057.07	6421
1059.3	6373
1061.53	6170
1063.76	6221
1065.98	6155
1068.2	6066
1070.42	6101
1072.64	5866
1074.86	5895
1077.08	5801
1079.29	5810
1081.5	5813
1083.72	5692
1085.93	5827
1088.13	5627
1090.34	5790
1092.55	5758
1094.75	5792
1096.95	5806
1099.15	5742
1101.35	5712
1103.55	5603
1105.74	5522
1107.94	5430
1110.13	5425
1112.32	5297
1114.51	5100
1116.7	5047
1118.89	5069
1121.07	5039
1123.25	4976
1125.44	4943
1127.62	4920
1129.8	4902
1131.97	5073
1134.15	4993
1136.32	4988
1138.49	4942
1140.66	4940
1142.83	4832
1145	4787
1147.17	4783
1149.33	4706
1151.5	4674
1153.66	4688
1155.82	4717
1157.98	4620
1160.13	4632
1162.29	4553
1164.44	4461
1166.6	4447
1168.75	4507
1170.9	4612
1173.04	4552
1175.19	4676
1177.34	4660
1179.48	4401
1181.62	4368
1183.76	4268
1185.9	4299
1188.04	4497
1190.17	4583
1192.31	4624
1194.44	4610
1196.57	4664
1198.7	4575
1200.83	4602
1202.96	4527
1205.08	4325
1207.21	4068
1209.33	4027
1211.45	3892
1213.57	3796
1215.69	3746
1217.81	3671
1219.92	3602
1222.03	3620
1224.15	3546
1226.26	3612
1228.37	3539
1230.47	3528
1232.58	3524
1234.68	3510
1236.79	3470
1238.89	3503
1240.99	3475
1243.09	3423
1245.19	3349
1247.28	3379
1249.38	3371
1251.47	3351
1253.56	3347
1255.65	3208
1257.74	3232
1259.83	3181
1261.91	3163
1264	3149
1266.08	3061
1268.16	2996
1270.24	2959
1272.32	2905
1274.4	2912
1276.47	2839
1278.55	2770
1280.62	2807
1282.69	2764
1284.76	2748
1286.83	2680
1288.9	2668
1290.96	2669
1293.03	2589
1295.09	2524
1297.15	2571
1299.21	2522
1301.27	2480
1303.33	2442
1305.38	2458
1307.44	2527
1309.49	2462
1311.54	2395
1313.59	2373
1315.64	2319
1317.69	2383
1319.73	2351
1321.78	2384
1323.82	2347
1325.86	2287
1327.9	2339
1329.94	2292
1331.98	2292
1334.02	2291
1336.05	2264
1338.08	2321
1340.12	2289
1342.15	2371
1344.18	2416
1346.2	2490
1348.23	2519
1350.25	2502
1352.28	2478
1354.3	2446
1356.32	2510
1358.34	2476
1360.36	2478
1362.38	2555
1364.39	2522
1366.41	2549
1368.42	2579
1370.43	2540
1372.44	2490
1374.45	2478
1376.45	2484
1378.46	2490
1380.47	2349
1382.47	2331
1384.47	2255
1386.47	2211
1388.47	2166
1390.47	2182
1392.46	2140
1394.46	2255
1396.45	2202
1398.44	2202
1400.44	2103
1402.42	2095
1404.41	2069
1406.4	1999
1408.39	1928
1410.37	1902
1412.35	1833
1414.33	1864
1416.31	1908
1418.29	1910
1420.27	1859
1422.25	1828
1424.22	1829
1426.2	1837
1428.17	1803
1430.14	1833
1432.11	1728
1434.08	1689
1436.04	1676
1438.01	1650
1439.97	1706
1441.94	1704
1443.9	1672
1445.86	1704
1447.82	1700
1449.78	1631
1451.73	1575
1453.69	1632
1455.64	1618
1457.59	1644
1459.54	1610
1461.49	1511
1463.44	1539
1465.39	1483
1467.34	1463
1469.28	1483
1471.22	1527
1473.17	1493
1475.11	1509
1477.05	1433
1478.99	1424
1480.92	1374
1482.86	1295
1484.79	1287
1486.73	1308
1488.66	1277
1490.59	1340
1492.52	1338
1494.45	1312
1496.37	1316
1498.3	1350
1500.22	1314
1502.14	1293
1504.07	1299
1505.99	1251
1507.91	1290
1509.82	1266
1511.74	1269
1513.66	1267
1515.57	1284
1517.48	1265
1519.39	1363
1521.3	1334
1523.21	1389
1525.12	1319
1527.03	1275
1528.93	1265
1530.84	1302
1532.74	1346
1534.64	1370
1536.54	1430
1538.44	1362
1540.34	1306
1542.23	1252
1544.13	1186
1546.02	1120
1547.92	1164
1549.81	1203
1551.7	1259
1553.59	1189
1555.48	1164
1557.36	1289
1559.25	1243
1561.13	1259
1563.01	1338
1564.9	1344
1566.78	1350
1568.66	1321
1570.53	1293
1572.41	1283
1574.29	1288
1576.16	1360
1578.03	1396
1579.9	1455
1581.78	1388
1583.65	1324
1585.51	1287
1587.38	1371
1589.25	1415
1591.11	1423
1592.97	1368
1594.84	1274
1596.7	1245
1598.56	1269
1600.42	1251
1602.27	1231
1604.13	1263
1605.98	1368
1607.84	1505
1609.69	1567
1611.54	1557
1613.39	1455
1615.24	1326
1617.09	1164
1618.94	1134
1620.78	1082
1622.62	1108
1624.47	1193
1626.31	1223
1628.15	1177
1629.99	1216
1631.83	1211
1633.67	1195
1635.5	1161
1637.34	1143
1639.17	1136
1641	1131
1642.83	1112
1644.66	1110
1646.49	1110
1648.32	1046
1650.15	1070
1651.97	1080
1653.8	1099
1655.62	1126
1657.44	1042
1659.26	957
1661.08	937
1662.9	941
1664.72	775
1666.53	707
1668.35	698
1670.16	642
1671.97	693
1673.79	778
1675.6	797
1677.4	732
1679.21	671
1681.02	651
1682.83	623
1684.63	664
1686.43	760
1688.24	752
1690.04	743
1691.84	715
1693.64	673
1695.43	697
1697.23	747
1699.02	850
1700.82	882
1702.61	873
1704.4	806
1706.2	814
1707.98	872
1709.77	949
1711.56	931
1713.35	949
1715.13	928
1716.92	832
1718.7	709
1720.48	776
1722.26	735
1724.04	687
1725.82	552
1727.6	487
1729.37	452
1731.15	427
1732.92	352
1734.7	320
1736.47	276
1738.24	274
1740.01	282
1741.78	274
1743.54	290
1745.31	401
1747.08	429
1748.84	455
1750.6	458
1752.36	554
1754.12	630
1755.88	658
1757.64	607
1759.4	574
1761.16	526
1762.91	520
1764.67	576
1766.42	627
1768.17	680
1769.92	683
1771.67	625
1773.42	578
1775.17	532
1776.91	553
1778.66	572
1780.4	647
1782.15	720
1783.89	718
1785.63	730
1787.37	729
1789.11	709
1790.85	701
1792.58	667
1794.32	611
1796.05	584
1797.79	554
1799.52	574
1801.25	568
1802.98	509
1804.71	530
1806.44	540
1808.17	620
1809.89	693
1811.62	677
1813.34	687
1815.07	641
1816.79	606
1818.51	591
1820.23	568
1821.95	506
1823.66	497
1825.38	506
1827.1	496
1828.81	491
1830.52	527
1832.24	581
1833.95	613
1835.66	623
1837.37	653
1839.08	643
1840.78	566
1842.49	502
1844.19	473
1845.9	472
1847.6	498
1849.3	510
1851	391
1852.7	378
1854.4	339
1856.1	359
1857.8	348
1859.49	380
1861.19	372
1862.88	409
1864.57	315
1866.27	274
1867.96	198
1869.65	193
1871.33	225
1873.02	258
1874.71	318
1876.39	342
1878.08	278
1879.76	322
1881.44	290
1883.12	315
1884.81	359
1886.48	393
1888.16	327
1889.84	230
1891.52	238
1893.19	226
1894.87	203
1896.54	226
1898.21	246
1899.88	230
1901.55	301
1903.22	310
1904.89	302
1906.56	316
1908.22	316
1909.89	339
1911.55	353
1913.22	346
1914.88	351
1916.54	320
1918.2	337
1919.86	352
1921.52	310
1923.18	298
1924.83	270
1926.49	286
1928.14	262
1929.79	322
1931.45	270
1933.1	260
1934.75	250
1936.4	286
1938.05	290
1939.69	317
1941.34	292
1942.99	241
1944.63	220
1946.27	227
1947.92	238
1949.56	250
1951.2	282
1952.84	276
1954.48	290
1956.11	335
1957.75	365
1959.39	387
1961.02	435
1962.65	403
1964.29	381
1965.92	375
1967.55	443
1969.18	434
1970.81	437
1972.44	445
1974.06	405
1975.69	413
1977.32	441
1978.94	437
1980.56	415
1982.19	456
1983.81	420
1985.43	457
1987.05	449
1988.66	471
1990.28	429
1991.9	405
1993.51	452
1995.13	445
1996.74	458
1998.36	443
1999.97	425
2001.58	427
2003.19	445
2004.8	453
2006.4	469
2008.01	472
2009.62	443
2011.22	449
2012.83	441
2014.43	473
2016.03	459
2017.63	454
2019.23	421
2020.83	411
2022.43	433
2024.03	443
2025.63	455
2027.22	449
2028.82	425
2030.41	407
2032.01	401
2033.6	417
2035.19	421
2036.78	431
2038.37	417
2039.96	373
2041.55	389
2043.13	405
2044.72	367
2046.3	387
2047.89	415
2049.47	411
2051.05	361
2052.63	365
2054.21	367
2055.79	407
2057.37	353
2058.95	355
2060.52	371
2062.1	352
2063.68	367
2065.25	393
2066.82	354
2068.39	351
2069.97	370
2071.54	354
2073.1	345
2074.67	346
2076.24	365
2077.81	338
2079.37	334
2080.94	338
2082.5	330
2084.07	332
2085.63	331
2087.19	300
2088.75	268
2090.31	270
2091.87	264
2093.43	260
2094.98	249
2096.54	276
2098.09	266
2099.65	305
2101.2	276
2102.75	301
2104.3	272
2105.86	304
2107.41	282
2108.95	280
2110.5	286
2112.05	284
2113.6	262
2115.14	268
2116.69	292
2118.23	272
2119.77	290
2121.31	266
2122.86	260
2124.4	244
2125.93	260
2127.47	266
2129.01	260
2130.55	276
2132.08	264
2133.62	278
2135.15	276
2136.69	276
2138.22	238
2139.75	248
2141.28	248
2142.81	252
2144.34	242
2145.87	250
2147.39	268
2148.92	278
2150.45	292
2151.97	270
2153.5	278
2155.02	232
2156.54	232
2158.06	239
2159.58	242
2161.1	234
2162.62	260
2164.14	256
2165.66	232
2167.17	256
2168.69	264
2170.2	256
2171.72	258
2173.23	264
2174.74	236
2176.25	224
2177.76	248
2179.27	236
2180.78	238
2182.29	222
2183.79	212
2185.3	205
2186.81	234
2188.31	232
2189.81	226
2191.32	236
2192.82	214
2194.32	208
2195.82	238
2197.32	216
2198.82	191
2200.32	193
2201.81	169
2203.31	197
2204.8	196
2206.3	212
2207.79	205
2209.29	228
2210.78	216
2212.27	226
2213.76	236
2215.25	230
2216.74	250
2218.23	209
2219.71	179
2221.2	169
2222.69	185
2224.17	165
2225.65	172
2227.14	165
2228.62	160
2230.1	181
2231.58	204
2233.06	187
2234.54	187
2236.02	199
2237.5	234
2238.97	219
2240.45	195
2241.92	209
2243.4	209
2244.87	192
2246.34	173
2247.82	200
2249.29	169
2250.76	169
2252.23	181
2253.7	155
2255.16	163
2256.63	168
2258.1	161
2259.56	165
2261.03	153
2262.49	155
2263.95	177
2265.42	177
2266.88	195
2268.34	173
2269.8	173
2271.26	153
2272.72	191
2274.18	157
2275.63	169
2277.09	177
2278.54	189
2280	173
2281.45	133
2282.9	163
2284.36	127
2285.81	161
2287.26	164
2288.71	155
2290.16	161
2291.61	141
2293.05	143
2294.5	141
2295.95	145
2297.39	103
2298.84	93
2300.28	92
2301.72	111
2303.16	137
2304.61	129
2306.05	123
2307.49	123
2308.93	133
2310.36	135
2311.8	137
2313.24	137
2314.67	167
2316.11	167
2317.54	153
2318.98	155
2320.41	125
2321.84	135
2323.28	137
2324.71	151
2326.14	143
2327.57	139
2328.99	129
2330.42	113
2331.85	137
2333.27	111
2334.7	127
2336.12	107
2337.55	115
2338.97	101
2340.39	93
2341.82	67
2343.24	94
2344.66	81
2346.08	97
2347.5	107
2348.91	101
2350.33	105
2351.75	121
2353.16	119
2354.58	123
2355.99	133
2357.41	125
2358.82	115
2360.23	85
2361.64	61
2363.05	65
2364.46	60
2365.87	55
2367.28	69
2368.69	107
2370.1	95
2371.5	63
2372.91	87
2374.31	102
2375.72	98
2377.12	74
2378.52	76
2379.92	87
2381.33	87
2382.73	89
2384.13	75
2385.52	85
2386.92	75
2388.32	91
2389.72	65
2391.11	101
2392.51	85
2393.9	95
2395.3	111
2396.69	111
2398.08	75
2399.48	81
2400.87	115
2402.26	95
2403.65	63
2405.04	53
2406.42	32
2407.81	-22
2409.2	-16
2410.58	-47
2411.97	-26
2413.35	26
2414.74	-32
2416.12	-24
2417.5	4
2418.89	6
2420.27	-2
2421.65	0
2423.03	32
2424.41	-4
2425.79	8
2427.16	-16
2428.54	-20
2429.92	-38
2431.29	-24
2432.67	-12
2434.04	-16
2435.42	-20
2436.79	-8
2438.16	-6
2439.53	-16
2440.9	-10
2442.27	-22
2443.64	-26
2445.01	-27
2446.38	-45
2447.75	-44
2449.11	-49
2450.48	-26
2451.84	-34
2453.21	-18
2454.57	-20
2455.94	2
2457.3	-20
2458.66	-34
2460.02	-8
2461.38	-20
2462.74	2
2464.1	4
2465.46	2
2466.82	-8
2468.17	0
2469.53	-10
2470.89	2
2472.24	2
2473.6	-20
2474.95	6
2476.3	8
2477.65	28
2479.01	57
2480.36	15
2481.71	65
2483.06	19
2484.41	6
2485.75	-4
2487.1	23
2488.45	-2
2489.8	5
2491.14	4
2492.49	18
2493.83	28
2495.17	33
2496.52	4
2497.86	23
2499.2	21
2500.54	33
2501.88	29
2503.22	52
2504.56	26
2505.9	54
2507.24	42
2508.58	22
2509.91	13
2511.25	-2
2512.58	-6
2513.92	-45
2515.25	-6
2516.58	-49
2517.92	-38
2519.25	-22
2520.58	-16
2521.91	-24
2523.24	-14
2524.57	12
2525.9	18
2527.23	20
2528.55	36
2529.88	-4
2531.21	-18
2532.53	-18
2533.86	19
2535.18	12
2536.5	12
2537.83	8
2539.15	26
2540.47	28
2541.79	24
2543.11	-4
2544.43	12
2545.75	44
2547.07	42
2548.39	-28
2549.7	44
2551.02	-4
2552.34	-33
2553.65	-12
2554.97	-30
2556.28	-20
2557.59	-49
2558.91	-47
2560.22	-28
2561.53	-32
2562.84	-51
2564.15	-36
2565.46	-10
2566.77	-47
2568.08	-18
2569.38	-51
2570.69	-32
2572	-47
2573.3	-30
2574.61	-29
2575.91	-18
2577.22	-19
2578.52	-8
2579.82	-24
2581.13	-27
2582.43	-30
2583.73	-36
2585.03	-35
2586.33	-24
2587.63	-57
2588.92	-58
2590.22	-10
2591.52	-71
2592.82	-38
2594.11	-22
2595.41	-27
2596.7	-38
2598	4
2599.29	-38
2600.58	-31
2601.88	-14
2603.17	12
2604.46	-42
2605.75	-42
2607.04	-50
2608.33	-47
2609.62	-33
2610.9	-48
2612.19	-76
2613.48	-65
2614.76	-44
2616.05	-61
2617.34	-27
2618.62	-75
2619.9	-74
2621.19	-53
2622.47	-75
2623.75	-44
2625.03	-71
2626.31	-30
2627.59	-22
2628.87	-9
2630.15	-65
2631.43	-43
2632.71	-42
2633.99	-74
2635.26	-56
2636.54	-61
2637.81	-55
2639.09	-85
2640.36	-52
2641.64	-75
2642.91	-83
2644.18	-76
2645.46	-51
2646.73	-72
2648	-56
2649.27	-59
2650.54	-41
2651.81	-57
2653.07	-28
2654.34	-34
2655.61	-37
2656.88	-13
2658.14	-62
2659.41	-47
2660.67	-70
2661.94	-24
2663.2	-45
2664.47	-77
2665.73	-54
2666.99	-42
2668.25	-71
2669.51	-70
2670.77	-59
2672.03	-65
2673.29	-28
2674.55	-45
2675.81	-16
2677.07	-52
2678.32	-77
2679.58	-63
2680.84	-29
2682.09	-53
2683.35	-12
2684.6	-43
2685.85	-38
2687.11	-68
2688.36	-16
2689.61	-40
2690.86	-45
2692.11	-41
2693.36	-14
2694.61	-25
2695.86	-43
2697.11	-71
2698.36	-36
2699.61	-61
2700.85	-48
2702.1	-44
2703.34	-47
2704.59	-62
2705.83	-48
2707.08	-43
2708.32	-42
2709.56	-53
2710.81	-53
2712.05	-70
2713.29	-73
2714.53	-44
2715.77	-36
2717.01	-33
2718.25	-30
2719.49	-41
2720.73	-62
2721.96	-57
2723.2	-51
2724.44	-45
2725.67	-28
2726.91	-48
2728.14	-48
2729.38	-68
2730.61	-28
2731.84	-42
2733.08	-53
2734.31	-36
2735.54	-26
2736.77	-33
2738	-62
2739.23	-37
2740.46	-46
2741.69	-42
2742.92	-50
2744.14	-15
2745.37	-42
2746.6	-52
2747.82	-38
2749.05	-48
2750.27	-44
2751.5	-44
2752.72	-44
2753.95	-54
2755.17	-26
2756.39	-26
2757.61	-54
2758.83	-42
2760.05	-22
2761.27	-46
2762.49	-36
2763.71	-44
2764.93	-34
2766.15	-36
2767.37	-24
2768.58	-24
2769.8	-46
2771.02	-38
2772.23	-36
2773.45	-50
2774.66	-30
2775.88	-10
2777.09	-38
2778.3	-40
2779.51	-26
2780.73	-31
2781.94	-10
2783.15	-18
2784.36	-24
2785.57	-12
2786.78	-56
2787.99	-2
2789.19	-32
2790.4	-2
2791.61	4
2792.82	-36
2794.02	-14
2795.23	-22
2796.43	-40
2797.64	-4
2798.84	-26
2800.04	-42
2801.25	-15
2802.45	-30
2803.65	-48
2804.85	-8
2806.05	-44
2807.25	-36
2808.45	-4
2809.65	-28
2810.85	-35
2812.05	2
2813.25	-18
2814.45	-42
2815.64	-14
2816.84	-36
2818.04	-18
2819.23	38
2820.43	-13
2821.62	-30
2822.82	-16
2824.01	-12
2825.2	-18
2826.39	-18
2827.59	-12
2828.78	-2
2829.97	-12
2831.16	-22
2832.35	-10
2833.54	-30
2834.73	2
2835.92	-30
2837.1	-2
2838.29	-32
2839.48	12
2840.67	-20
2841.85	-14
2843.04	-28
2844.22	-16
2845.41	-15
2846.59	0
2847.77	-19
2848.96	-22
2850.14	-17
2851.32	0
2852.5	-13
2853.68	-30
2854.87	8
2856.05	-4
2857.23	-16
2858.4	-10
2859.58	-14
2860.76	-24
2861.94	-6
2863.12	20
2864.29	-18
2865.47	-8
2866.65	-4
2867.82	-6
2869	14
2870.17	12
2871.34	4
2872.52	0
2873.69	18
2874.86	-19
2876.03	2
2877.21	-12
2878.38	-30
2879.55	10
2880.72	-30
2881.89	-20
2883.06	12
2884.23	-14
2885.39	-8
2886.56	-2
2887.73	-36
2888.9	-4
2890.06	-22
2891.23	16
2892.39	-23
2893.56	8
2894.72	-16
2895.89	-18
2897.05	16
2898.21	-30
2899.38	8
2900.54	-16
2901.7	14
2902.86	-24
2904.02	12
2905.18	-18
2906.34	-2
2907.5	4
2908.66	-4
2909.82	-18
2910.98	0
2912.13	-10
2913.29	0
2914.45	-8
2915.6	-10
2916.76	14
2917.91	14
2919.07	0
2920.22	4
2921.38	-8
2922.53	0
2923.68	12
2924.84	8
2925.99	-12
2927.14	-6
2928.29	-2
2929.44	-4
2930.59	-4
2931.74	-4
2932.89	6
2934.04	-10
2935.19	-20
2936.34	2
2937.48	8
2938.63	-2
2939.78	-36
2940.93	14
2942.07	22
2943.22	26
2944.36	-8
2945.51	-4
2946.65	-26
2947.79	-8
2948.94	10
2950.08	2
2951.22	2
2952.36	4
2953.5	-4
2954.65	4
2955.79	-4
2956.93	14
2958.07	-12
2959.2	22
2960.34	32
2961.48	22
2962.62	-4
2963.76	22
2964.89	-12
2966.03	0
2967.17	-2
2968.3	-4
2969.44	8
2970.57	-4
2971.71	8
2972.84	10
2973.97	8
2975.11	16
2976.24	34
2977.37	12
2978.5	2
2979.64	6
2980.77	-18
2981.9	20
2983.03	-14
2984.16	14
2985.29	20
2986.41	8
2987.54	24
2988.67	22
2989.8	-2
2990.93	2
2992.05	8
2993.18	-7
2994.3	4
2995.43	-4
2996.55	45
2997.68	10
2998.8	8
2999.93	22
3001.05	8
3002.17	16
3003.3	-8
3004.42	64
3005.54	32
3006.66	20
3007.78	18
3008.9	18
3010.02	-8
3011.14	32
3012.26	10
3013.38	12
3014.5	38
3015.62	16
3016.73	40
3017.85	20
3018.97	12
3020.08	2
3021.2	26
3022.31	2
3023.43	30
3024.54	9
3025.66	16
3026.77	20
3027.89	30
3029	14
3030.11	24
3031.22	-4
3032.34	12
3033.45	24
3034.56	18
3035.67	28
3036.78	103
3037.89	22
3039	40
3040.11	-4
3041.22	14
3042.32	-4
3043.43	32
3044.54	36
3045.65	14
3046.75	20
3047.86	30
3048.96	4
3050.07	-4
3051.17	30
3052.28	30
3053.38	20
3054.49	14
3055.59	30
3056.69	16
3057.8	12
3058.9	22
3060	30
3061.1	22
3062.2	24
3063.3	32
3064.4	-6
3065.5	10
3066.6	6
3067.7	32
3068.8	34
3069.9	24
3071	36
3072.09	26
3073.19	30
3074.29	16
3075.38	34
3076.48	46
3077.57	19
3078.67	41
3079.76	50
3080.86	6
3081.95	29
3083.05	4
3084.14	38
3085.23	36
3086.33	23
3087.42	22
3088.51	27
3089.6	34
3090.69	4
3091.78	0
3092.87	71
3093.96	36
3095.05	24
3096.14	-8
3097.23	24
3098.32	41
3099.41	14
3100.49	14
3101.58	18
3102.67	40
3103.75	-6
3104.84	59
3105.93	24
3107.01	14
3108.1	22
3109.18	50
3110.26	30
3111.35	30
3112.43	28
3113.51	38
3114.6	23
3115.68	28
3116.76	2
3117.84	24
3118.92	38
3120	32
3121.09	26
3122.17	26
3123.25	18
3124.32	36
3125.4	40
3126.48	26
3127.56	34
3128.64	0
3129.72	46
3130.79	44
3131.87	16
3132.95	36
3134.02	18
3135.1	30
3136.17	28
3137.25	46
3138.32	26
3139.4	14
3140.47	42
3141.55	40
3142.62	34
3143.69	32
3144.76	45
3145.84	20
3146.91	34
3147.98	26
3149.05	18
3150.12	32
3151.19	68
3152.26	36
3153.33	50
3154.4	8
3155.47	20
3156.54	18
3157.61	68
3158.67	18
3159.74	26
3160.81	20
3161.88	41
3162.94	30
3164.01	30
3165.07	40
3166.14	42
3167.2	26
3168.27	19
3169.33	30
3170.4	54
3171.46	24
3172.52	28
3173.59	58
3174.65	22
3175.71	30
3176.77	14
3177.84	22
3178.9	8
3179.96	28
3181.02	51
3182.08	46
3183.14	53
3184.2	34
3185.26	50
3186.32	44
3187.37	46
3188.43	44
3189.49	45
3190.55	26
3191.61	33
3192.66	40
3193.72	10
3194.77	56
3195.83	14
3196.89	36
3197.94	36
3199	36
3200.05	18
3201.1	24
3202.16	20
3203.21	44
3204.27	34
3205.32	24
3206.37	34
3207.42	35
3208.47	22
3209.53	46
3210.58	31
3211.63	22
3212.68	48
3213.73	42
3214.78	29
3215.83	28
3216.88	27
3217.93	36
3218.97	28
3220.02	30
3221.07	28
3222.12	36
3223.16	48
3224.21	30
3225.26	36
3226.3	22
3227.35	32
3228.4	62
3229.44	30
3230.49	22
3231.53	14
3232.57	30
3233.62	24
3234.66	42
3235.71	40
3236.75	24
3237.79	52
3238.83	26
3239.88	22
3240.92	30
3241.96	48
3243	30
3244.04	8
3245.08	34
3246.12	28
3247.16	28
3248.2	28
3249.24	40
3250.28	20
3251.32	30
3252.36	48
3253.39	40
3254.43	44
3255.47	42
3256.51	34
3257.54	24
3258.58	46
3259.61	42
3260.65	21
3261.69	36
3262.72	22
3263.76	24
3264.79	32
3265.82	55
3266.86	17
3267.89	60
3268.92	47
3269.96	40
3270.99	45
3272.02	38
3273.05	22
3274.09	34
3275.12	34
3276.15	20
3277.18	43
3278.21	36
3279.24	12
3280.27	38
3281.3	30
3282.33	43
3283.36	34
3284.39	28
3285.41	62
3286.44	56
3287.47	40
3288.5	56
3289.52	8
3290.55	46
3291.58	34
3292.6	16
3293.63	48
3294.66	42
3295.68	51
3296.71	8
3297.73	44
3298.76	85
3299.78	32
3300.8	26
3301.83	40
3302.85	90
3303.87	36
3304.9	34
3305.92	17
3306.94	44
3307.96	52
3308.98	44
3310.01	34
3311.03	38
3312.05	59
3313.07	44
3314.09	42
3315.11	26
3316.13	37
3317.15	14
3318.17	56
3319.18	48
3320.2	38
3321.22	42
3322.24	38
3323.26	41
3324.27	50
3325.29	52
3326.31	45
3327.32	36
3328.34	47
3329.35	58
3330.37	26
3331.38	28
3332.4	10
3333.41	48
3334.43	62
3335.44	36
3336.46	50
3337.47	36
3338.48	50
3339.5	20
3340.51	30
3341.52	33
3342.53	44
3343.54	50
3344.56	58
3345.57	36
3346.58	48
3347.59	32
3348.6	31
3349.61	58
3350.62	40
3351.63	44
3352.64	52
3353.65	40
3354.66	43
3355.66	59
3356.67	40
3357.68	38
3358.69	43
3359.7	32
3360.7	44
3361.71	28
3362.72	36
3363.72	44
3364.73	20
3365.73	32
3366.74	35
3367.75	27
3368.75	42
3369.75	24
3370.76	26
3371.76	42
3372.77	42
3373.77	38
3374.77	49
3375.78	22
3376.78	10
3377.78	54
3378.78	26
3379.79	38
3380.79	39
3381.79	30
3382.79	46
3383.79	36
3384.79	48
3385.79	38
3386.79	34
3387.79	0
3388.79	43
3389.79	46
3390.79	34
3391.79	53
3392.79	32
3393.79	74
3394.78	60
3395.78	38
3396.78	54
3397.78	44
3398.77	85
3399.77	22
3400.77	26
3401.76	40
3402.76	44
3403.76	40
3404.75	28
3405.75	16
3406.74	53
3407.74	72
3408.73	32
3409.72	101
3410.72	54
3411.71	50
3412.71	36
3413.7	44
3414.69	18
3415.68	72
3416.68	38
3417.67	40
3418.66	32
3419.65	44
3420.64	64
3421.63	65
3422.63	66
3423.62	48
3424.61	72
3425.6	58
3426.59	43
3427.58	52
3428.57	37
[truncated: 48 more rows]
