# Supplementary material for: AI‐Assisted Detection of Early Gastric Cancer via Visualization of Mucosal Acidity Compromise During Endoscopy
Source: Adv Sci (Weinh). 2025 Oct 20;12(46):e04932. doi: 10.1002/advs.202504932 (PMC12697849; doi:10.1002/advs.202504932)
Supplement: Supplementary file 2 — Supporting Data [file ADVS-12-e04932-s002.zip › Models by AGS cells/Model 1/Para-tumor/fast-20250724_163303.csv]

181.541	10265
184.445	15930
187.346	20893
190.245	23534
193.141	24296
196.035	24588
198.927	24380
201.816	24419
204.703	24743
207.588	24619
210.47	24647
213.35	24640
216.228	24461
219.103	24599
221.976	24310
224.846	24447
227.715	24280
230.58	24525
233.444	24356
236.305	24685
239.164	24609
242.02	25134
244.875	25279
247.727	25307
250.576	25177
253.423	24934
256.268	24870
259.111	24854
261.951	24686
264.789	24683
267.625	24815
270.459	24893
273.29	24814
276.119	24604
278.945	24516
281.769	24379
284.591	24316
287.411	24135
290.229	23994
293.044	23792
295.857	23788
298.667	23383
301.476	23331
304.282	23097
307.085	22895
309.887	22746
312.686	22486
315.483	22328
318.278	22124
321.071	21975
323.861	21842
326.649	21602
329.435	21773
332.219	21686
335	21550
337.779	21844
340.556	21858
343.331	21955
346.103	22045
348.873	21874
351.641	21896
354.407	22122
357.171	22029
359.932	21987
362.691	21894
365.448	21877
368.203	21550
370.955	21384
373.706	21414
376.454	21187
379.2	21012
381.943	21245
384.685	20912
387.424	20627
390.161	20452
392.896	20236
395.629	19942
398.36	20067
401.088	19958
403.815	19982
406.539	19841
409.261	19743
411.981	19738
414.698	19906
417.414	20083
420.127	20051
422.838	19960
425.547	20046
428.254	20018
430.959	19950
433.662	19887
436.362	20244
439.06	20188
441.757	20159
444.451	20265
447.142	20241
449.832	20101
452.52	20155
455.206	20022
457.889	19874
460.57	19940
463.249	19626
465.927	19568
468.601	19499
471.274	19198
473.945	19033
476.614	18866
479.28	18520
481.945	18640
484.607	18523
487.267	18300
489.926	18105
492.582	18052
495.236	17834
497.888	17554
500.537	17466
503.185	17537
505.831	17752
508.474	17815
511.116	17722
513.755	17754
516.393	17589
519.028	17800
521.661	17611
524.293	17547
526.922	17484
529.549	17677
532.174	17335
534.797	17309
537.418	17474
540.037	17474
542.654	17397
545.268	17478
547.881	17551
550.492	17512
553.101	17280
555.707	17002
558.312	16775
560.915	16658
563.515	16664
566.114	16737
568.71	16837
571.305	17124
573.897	17313
576.488	17323
579.076	17121
581.663	16789
584.247	16364
586.83	15856
589.41	15455
591.989	15136
594.565	14697
597.14	14323
599.712	14131
602.283	14061
604.851	13952
607.418	13906
609.982	13974
612.545	13881
615.106	13775
617.664	13886
620.221	13743
622.776	13755
625.328	13531
627.879	13593
630.428	13416
632.975	13215
635.52	13126
638.062	12957
640.603	12973
643.142	13122
645.679	13229
648.214	13274
650.748	13185
653.279	13188
655.808	13075
658.335	12993
660.861	12876
663.384	12637
665.906	12643
668.425	12671
670.943	12677
673.459	12614
675.973	12536
678.484	12381
680.994	12074
683.502	11891
686.009	11853
688.513	11777
691.015	11532
693.515	11506
696.014	11313
698.51	11131
701.005	11282
703.498	11011
705.989	10833
708.478	10686
710.965	10602
713.45	10571
715.933	10466
718.415	10342
720.894	10130
723.372	10136
725.848	10199
728.322	10168
730.794	10356
733.264	10231
735.732	10043
738.198	9877
740.663	9679
743.126	9512
745.586	9380
748.045	9240
750.502	9131
752.958	9022
755.411	9018
757.863	8972
760.312	8926
762.76	8845
765.206	8970
767.65	8824
770.092	8220
772.533	7583
774.971	7419
777.408	7748
779.843	8019
782.276	8027
784.707	8087
787.137	8047
789.564	8061
791.99	8147
794.414	8053
796.836	7944
799.257	7834
801.675	7714
804.092	7572
806.507	7602
808.92	7565
811.331	7445
813.741	7296
816.148	7170
818.554	6999
820.958	7052
823.36	6945
825.761	6850
828.159	6742
830.556	6870
832.951	6755
835.345	6647
837.736	6639
840.126	6584
842.514	6544
844.9	6454
847.284	6366
849.667	6326
852.048	6220
854.427	6202
856.804	6100
859.18	6044
861.553	6002
863.925	5951
866.296	5929
868.664	5912
871.031	5845
873.396	5778
875.759	5638
878.12	5628
880.48	5705
882.838	5549
885.194	5470
887.549	5422
889.902	5375
892.253	5374
894.602	5353
896.949	5329
899.295	5309
901.639	5204
903.981	5075
906.322	5015
908.661	5137
910.998	5007
913.333	5055
915.667	5007
917.999	5069
920.329	5056
922.658	5031
924.985	4991
927.31	4968
929.633	4998
931.955	4842
934.275	4829
936.593	4733
938.91	4656
941.225	4606
943.538	4433
945.849	4414
948.159	4247
950.467	4253
952.774	4245
955.078	4164
957.381	4072
959.683	4023
961.982	3873
964.28	3989
966.577	3963
968.871	3918
971.164	3814
973.456	3646
975.745	3733
978.033	3620
980.319	3601
982.604	3598
984.887	3597
987.168	3643
989.448	3558
991.726	3582
994.002	3493
996.277	3473
998.55	3438
1000.82	3432
1003.09	3486
1005.36	3600
1007.63	3597
1009.89	3514
1012.15	3607
1014.41	3644
1016.67	3582
1018.93	3517
1021.19	3389
1023.44	3522
1025.7	3584
1027.95	3634
1030.2	3518
1032.45	3417
1034.69	3302
1036.94	3208
1039.18	3214
1041.43	3143
1043.67	3246
1045.9	3160
1048.14	3081
1050.38	3051
1052.61	3051
1054.84	2937
1057.07	2941
1059.3	2905
1061.53	2831
1063.76	2893
1065.98	2814
1068.2	2843
1070.42	2847
1072.64	2663
1074.86	2629
1077.08	2624
1079.29	2709
1081.5	2557
1083.72	2571
1085.93	2583
1088.13	2549
1090.34	2605
1092.55	2631
1094.75	2599
1096.95	2643
1099.15	2572
1101.35	2567
1103.55	2543
1105.74	2450
1107.94	2456
1110.13	2439
1112.32	2349
1114.51	2301
1116.7	2311
1118.89	2275
1121.07	2188
1123.25	2190
1125.44	2188
1127.62	2117
1129.8	2152
1131.97	2214
1134.15	2267
1136.32	2258
1138.49	2169
1140.66	2192
1142.83	2164
1145	2136
1147.17	2099
1149.33	2089
1151.5	2041
1153.66	2065
1155.82	1973
1157.98	2019
1160.13	1979
1162.29	1952
1164.44	1920
1166.6	1888
1168.75	1992
1170.9	2003
1173.04	1991
1175.19	2019
1177.34	2014
1179.48	1906
1181.62	1885
1183.76	1840
1185.9	1899
1188.04	1988
1190.17	2095
1192.31	2186
1194.44	2063
1196.57	2097
1198.7	2049
1200.83	1989
1202.96	1966
1205.08	1871
1207.21	1775
1209.33	1682
1211.45	1613
1213.57	1552
1215.69	1539
1217.81	1497
1219.92	1491
1222.03	1494
1224.15	1491
1226.26	1465
1228.37	1460
1230.47	1469
1232.58	1495
1234.68	1455
1236.79	1447
1238.89	1509
1240.99	1438
1243.09	1489
1245.19	1380
1247.28	1380
1249.38	1354
1251.47	1362
1253.56	1346
1255.65	1300
1257.74	1298
1259.83	1346
1261.91	1328
1264	1269
1266.08	1243
1268.16	1201
1270.24	1170
1272.32	1146
1274.4	1141
1276.47	1128
1278.55	1094
1280.62	1070
1282.69	1038
1284.76	1048
1286.83	1078
1288.9	1046
1290.96	1078
1293.03	1015
1295.09	983
1297.15	1029
1299.21	975
1301.27	967
1303.33	939
1305.38	918
1307.44	1018
1309.49	942
1311.54	896
1313.59	882
1315.64	872
1317.69	932
1319.73	892
1321.78	931
1323.82	884
1325.86	820
1327.9	818
1329.94	850
1331.98	824
1334.02	832
1336.05	840
1338.08	848
1340.12	818
1342.15	874
1344.18	909
1346.2	921
1348.23	972
1350.25	935
1352.28	919
1354.3	977
1356.32	949
1358.34	951
1360.36	963
1362.38	999
1364.39	975
1366.41	977
1368.42	963
1370.43	987
1372.44	935
1374.45	945
1376.45	927
1378.46	1001
1380.47	930
1382.47	921
1384.47	828
1386.47	822
1388.47	780
1390.47	732
1392.46	746
1394.46	838
1396.45	822
1398.44	838
1400.44	791
1402.42	812
1404.41	745
1406.4	661
1408.39	677
1410.37	640
1412.35	643
1414.33	679
1416.31	652
1418.29	605
1420.27	632
1422.25	591
1424.22	616
1426.2	637
1428.17	628
1430.14	630
1432.11	562
1434.08	520
1436.04	501
1438.01	536
1439.97	558
1441.94	588
1443.9	596
1445.86	639
1447.82	612
1449.78	529
1451.73	518
1453.69	546
1455.64	586
1457.59	604
1459.54	522
1461.49	463
1463.44	473
1465.39	401
1467.34	459
1469.28	428
1471.22	490
1473.17	542
1475.11	538
1477.05	440
1478.99	388
1480.92	361
1482.86	362
1484.79	334
1486.73	308
1488.66	336
1490.59	367
1492.52	383
1494.45	381
1496.37	385
1498.3	433
1500.22	413
1502.14	334
1504.07	352
1505.99	327
1507.91	333
1509.82	351
1511.74	346
1513.66	342
1515.57	361
1517.48	363
1519.39	433
1521.3	464
1523.21	425
1525.12	445
1527.03	362
1528.93	378
1530.84	409
1532.74	466
1534.64	514
1536.54	532
1538.44	508
1540.34	437
1542.23	397
1544.13	394
1546.02	346
1547.92	348
1549.81	401
1551.7	489
1553.59	413
1555.48	399
1557.36	487
1559.25	468
1561.13	524
1563.01	584
1564.9	591
1566.78	616
1568.66	529
1570.53	511
1572.41	493
1574.29	514
1576.16	572
1578.03	689
1579.9	734
1581.78	608
1583.65	596
1585.51	570
1587.38	637
1589.25	683
1591.11	663
1592.97	628
1594.84	534
1596.7	548
1598.56	558
1600.42	534
1602.27	546
1604.13	568
1605.98	665
1607.84	760
1609.69	812
1611.54	808
1613.39	756
1615.24	620
1617.09	489
1618.94	427
1620.78	415
1622.62	480
1624.47	575
1626.31	600
1628.15	594
1629.99	596
1631.83	586
1633.67	554
1635.5	558
1637.34	506
1639.17	518
1641	514
1642.83	524
1644.66	536
1646.49	486
1648.32	456
1650.15	469
1651.97	495
1653.8	532
1655.62	520
1657.44	467
1659.26	400
1661.08	354
1662.9	387
1664.72	270
1666.53	222
1668.35	144
1670.16	127
1671.97	176
1673.79	290
1675.6	280
1677.4	228
1679.21	190
1681.02	175
1682.83	135
1684.63	179
1686.43	208
1688.24	226
1690.04	284
1691.84	171
1693.64	161
1695.43	209
1697.23	268
1699.02	331
1700.82	386
1702.61	345
1704.4	324
1706.2	347
1707.98	383
1709.77	480
1711.56	450
1713.35	427
1715.13	413
1716.92	352
1718.7	262
1720.48	308
1722.26	334
1724.04	304
1725.82	215
1727.6	183
1729.37	157
1731.15	159
1732.92	137
1734.7	94
1736.47	109
1738.24	99
1740.01	88
1741.78	86
1743.54	107
1745.31	139
1747.08	183
1748.84	155
1750.6	155
1752.36	202
1754.12	308
1755.88	316
1757.64	242
1759.4	183
1761.16	147
1762.91	139
1764.67	191
1766.42	248
1768.17	350
1769.92	318
1771.67	264
1773.42	221
1775.17	171
1776.91	186
1778.66	219
1780.4	296
1782.15	345
1783.89	353
1785.63	381
1787.37	371
1789.11	375
1790.85	367
1792.58	324
1794.32	270
1796.05	240
1797.79	216
1799.52	236
1801.25	266
1802.98	193
1804.71	192
1806.44	254
1808.17	288
1809.89	325
1811.62	363
1813.34	375
1815.07	341
1816.79	302
1818.51	262
1820.23	262
1821.95	209
1823.66	175
1825.38	163
1827.1	171
1828.81	193
1830.52	227
1832.24	240
1833.95	280
1835.66	324
1837.37	345
1839.08	306
1840.78	257
1842.49	206
1844.19	193
1845.9	169
1847.6	200
1849.3	196
1851	160
1852.7	98
1854.4	75
1856.1	97
1857.8	80
1859.49	115
1861.19	108
1862.88	143
1864.57	69
1866.27	0
1867.96	-46
1869.65	-46
1871.33	-28
1873.02	10
1874.71	74
1876.39	96
1878.08	75
1879.76	60
1881.44	56
1883.12	61
1884.81	111
1886.48	137
1888.16	73
1889.84	20
1891.52	14
1893.19	-24
1894.87	-35
1896.54	-2
1898.21	-2
1899.88	26
1901.55	49
1903.22	79
1904.89	74
1906.56	85
1908.22	89
1909.89	109
1911.55	119
1913.22	139
1914.88	99
1916.54	105
1918.2	109
1919.86	101
1921.52	101
1923.18	85
1924.83	79
1926.49	72
1928.14	38
1929.79	84
1931.45	99
1933.1	55
1934.75	22
1936.4	68
1938.05	103
1939.69	119
1941.34	79
1942.99	38
1944.63	25
1946.27	24
1947.92	25
1949.56	49
1951.2	78
1952.84	94
1954.48	86
1956.11	135
1957.75	161
1959.39	193
1961.02	213
1962.65	193
1964.29	179
1965.92	175
1967.55	213
1969.18	222
1970.81	193
1972.44	246
1974.06	207
1975.69	199
1977.32	212
1978.94	240
1980.56	230
1982.19	272
1983.81	222
1985.43	240
1987.05	246
1988.66	262
1990.28	254
1991.9	226
1993.51	238
1995.13	264
1996.74	274
1998.36	240
1999.97	246
2001.58	244
2003.19	216
2004.8	239
2006.4	282
2008.01	276
2009.62	264
2011.22	262
2012.83	264
2014.43	235
2016.03	274
2017.63	270
2019.23	256
2020.83	226
2022.43	248
2024.03	266
2025.63	266
2027.22	248
2028.82	264
2030.41	241
2032.01	254
2033.6	240
2035.19	270
2036.78	249
2038.37	242
2039.96	217
2041.55	228
2043.13	222
2044.72	238
2046.3	207
2047.89	232
2049.47	219
2051.05	238
2052.63	238
2054.21	217
2055.79	239
2057.37	210
2058.95	196
2060.52	216
2062.1	211
2063.68	250
2065.25	236
2066.82	195
2068.39	208
2069.97	233
2071.54	195
2073.1	208
2074.67	185
2076.24	198
2077.81	195
2079.37	195
2080.94	197
2082.5	199
2084.07	185
2085.63	185
2087.19	167
2088.75	172
2090.31	131
2091.87	127
2093.43	116
2094.98	127
2096.54	135
2098.09	153
2099.65	194
2101.2	165
2102.75	192
2104.3	153
2105.86	171
2107.41	178
2108.95	175
2110.5	149
2112.05	169
2113.6	149
2115.14	155
2116.69	176
2118.23	133
2119.77	153
2121.31	157
2122.86	155
2124.4	152
2125.93	147
2127.47	148
2129.01	151
2130.55	183
2132.08	179
2133.62	180
2135.15	200
2136.69	171
2138.22	149
2139.75	139
2141.28	131
2142.81	189
2144.34	141
2145.87	155
2147.39	145
2148.92	147
2150.45	175
2151.97	170
2153.5	179
2155.02	129
2156.54	123
2158.06	119
2159.58	127
2161.1	139
2162.62	184
2164.14	167
2165.66	159
2167.17	147
2168.69	186
2170.2	183
2171.72	149
2173.23	155
2174.74	127
2176.25	153
2177.76	145
2179.27	119
2180.78	139
2182.29	145
2183.79	119
2185.3	105
2186.81	135
2188.31	137
2189.81	139
2191.32	151
2192.82	115
2194.32	111
2195.82	153
2197.32	147
2198.82	107
2200.32	113
2201.81	85
2203.31	98
2204.8	131
2206.3	117
2207.79	101
2209.29	125
2210.78	121
2212.27	161
2213.76	159
2215.25	139
2216.74	151
2218.23	131
2219.71	98
2221.2	99
2222.69	101
2224.17	56
2225.65	101
2227.14	95
2228.62	97
2230.1	93
2231.58	127
2233.06	91
2234.54	119
2236.02	129
2237.5	143
2238.97	143
2240.45	121
2241.92	130
2243.4	145
2244.87	79
2246.34	101
2247.82	99
2249.29	111
2250.76	99
2252.23	97
2253.7	111
2255.16	107
2256.63	97
2258.1	91
2259.56	93
2261.03	105
2262.49	82
2263.95	109
2265.42	95
2266.88	117
2268.34	87
2269.8	83
2271.26	81
2272.72	107
2274.18	99
2275.63	111
2277.09	133
2278.54	121
2280	111
2281.45	85
2282.9	75
2284.36	99
2285.81	103
2287.26	99
2288.71	101
2290.16	91
2291.61	87
2293.05	81
2294.5	101
2295.95	71
2297.39	49
2298.84	59
2300.28	64
2301.72	39
2303.16	75
2304.61	97
2306.05	135
2307.49	71
2308.93	64
2310.36	98
2311.8	90
2313.24	109
2314.67	107
2316.11	109
2317.54	96
2318.98	107
2320.41	61
2321.84	103
2323.28	83
2324.71	87
2326.14	79
2327.57	82
2328.99	63
2330.42	49
2331.85	75
2333.27	48
2334.7	83
2336.12	35
2337.55	63
2338.97	53
2340.39	31
2341.82	14
2343.24	48
2344.66	47
2346.08	44
2347.5	61
2348.91	55
2350.33	61
2351.75	85
2353.16	67
2354.58	81
2355.99	72
2357.41	69
2358.82	59
2360.23	33
2361.64	37
2363.05	29
2364.46	30
2365.87	22
2367.28	27
2368.69	53
2370.1	46
2371.5	14
2372.91	37
2374.31	62
2375.72	58
2377.12	52
2378.52	38
2379.92	42
2381.33	53
2382.73	28
2384.13	20
2385.52	36
2386.92	20
2388.32	45
2389.72	36
2391.11	37
2392.51	64
2393.9	63
2395.3	67
2396.69	75
2398.08	65
2399.48	43
2400.87	60
2402.26	55
2403.65	40
2405.04	19
2406.42	-8
2407.81	-32
2409.2	-38
2410.58	-75
2411.97	-64
2413.35	6
2414.74	-68
2416.12	-61
2417.5	-30
2418.89	-26
2420.27	-4
2421.65	-18
2423.03	-15
2424.41	-32
2425.79	-8
2427.16	-65
2428.54	-40
2429.92	-59
2431.29	-36
2432.67	-28
2434.04	-38
2435.42	-2
2436.79	-36
2438.16	-17
2439.53	-12
2440.9	-51
2442.27	-36
2443.64	-47
2445.01	-53
2446.38	-49
2447.75	-56
2449.11	-75
2450.48	-46
2451.84	-69
2453.21	-50
2454.57	-44
2455.94	-36
2457.3	-12
2458.66	-28
2460.02	-26
2461.38	-43
2462.74	-32
2464.1	-4
2465.46	-2
2466.82	-27
2468.17	-1
2469.53	-28
2470.89	18
2472.24	-22
2473.6	-36
2474.95	-8
2476.3	-10
2477.65	2
2479.01	14
2480.36	7
2481.71	43
2483.06	9
2484.41	-10
2485.75	-8
2487.1	-4
2488.45	-10
2489.8	-18
2491.14	-4
2492.49	8
2493.83	6
2495.17	31
2496.52	-4
2497.86	27
2499.2	-2
2500.54	21
2501.88	20
2503.22	32
2504.56	22
2505.9	32
2507.24	14
2508.58	16
2509.91	-4
2511.25	-13
2512.58	-18
2513.92	-57
2515.25	-44
2516.58	-48
2517.92	-58
2519.25	-34
2520.58	-47
2521.91	-58
2523.24	-21
2524.57	-8
2525.9	-16
2527.23	8
2528.55	6
2529.88	-18
2531.21	-31
2532.53	-28
2533.86	-10
2535.18	-14
2536.5	-4
2537.83	-1
2539.15	8
2540.47	8
2541.79	14
2543.11	-32
2544.43	0
2545.75	14
2547.07	2
2548.39	-48
2549.7	20
2551.02	-8
2552.34	-14
2553.65	-33
2554.97	-48
2556.28	-38
2557.59	-43
2558.91	-49
2560.22	-42
2561.53	-44
2562.84	-55
2564.15	-55
2565.46	-29
2566.77	-36
2568.08	-58
2569.38	-43
2570.69	-32
2572	-51
2573.3	-42
2574.61	-33
2575.91	-40
2577.22	-27
2578.52	-8
2579.82	-20
2581.13	-29
2582.43	-44
2583.73	-34
2585.03	-55
2586.33	-50
2587.63	-44
2588.92	-77
2590.22	-40
2591.52	-75
2592.82	-24
2594.11	-29
2595.41	-39
2596.7	-36
2598	-44
2599.29	-46
2600.58	-37
2601.88	-20
2603.17	-26
2604.46	-75
2605.75	-48
2607.04	-52
2608.33	-57
2609.62	-63
2610.9	-52
2612.19	-66
2613.48	-105
2614.76	-64
2616.05	-73
2617.34	-23
2618.62	-66
2619.9	-72
2621.19	-61
2622.47	-61
2623.75	-60
2625.03	-56
2626.31	-69
2627.59	-40
2628.87	-43
2630.15	-57
2631.43	-51
2632.71	-48
2633.99	-76
2635.26	-62
2636.54	-61
2637.81	-63
2639.09	-85
2640.36	-60
2641.64	-74
2642.91	-77
2644.18	-72
2645.46	-26
2646.73	-82
2648	-40
2649.27	-65
2650.54	-20
2651.81	-44
2653.07	-48
2654.34	-48
2655.61	-59
2656.88	-51
2658.14	-50
2659.41	-49
2660.67	-84
2661.94	-14
2663.2	-55
2664.47	-73
2665.73	-38
2666.99	-44
2668.25	-54
2669.51	-64
2670.77	-79
2672.03	-67
2673.29	-50
2674.55	-51
2675.81	-60
2677.07	-63
2678.32	-69
2679.58	-55
2680.84	-51
2682.09	-67
2683.35	-30
2684.6	-57
2685.85	-49
2687.11	-62
2688.36	-23
2689.61	-58
2690.86	-45
2692.11	-59
2693.36	-33
2694.61	-8
2695.86	-35
2697.11	-61
2698.36	-57
2699.61	-73
2700.85	-28
2702.1	-54
2703.34	-29
2704.59	-58
2705.83	-28
2707.08	-33
2708.32	-52
2709.56	-37
2710.81	-65
2712.05	-58
2713.29	-59
2714.53	-46
2715.77	-50
2717.01	-33
2718.25	-38
2719.49	-45
2720.73	-46
2721.96	-67
2723.2	-63
2724.44	-33
2725.67	-22
2726.91	-58
2728.14	-38
2729.38	-78
2730.61	-38
2731.84	-48
2733.08	-59
2734.31	-34
2735.54	-34
2736.77	-47
2738	-44
2739.23	-30
2740.46	-34
2741.69	-44
2742.92	-68
2744.14	-27
2745.37	-30
2746.6	-65
2747.82	-40
2749.05	-34
2750.27	-40
2751.5	-26
2752.72	-30
2753.95	-12
2755.17	-30
2756.39	-32
2757.61	-36
2758.83	-42
2760.05	-20
2761.27	-42
2762.49	-26
2763.71	-40
2764.93	-14
2766.15	-28
2767.37	-36
2768.58	-32
2769.8	-36
2771.02	-34
2772.23	-30
2773.45	-6
2774.66	-36
2775.88	-10
2777.09	-38
2778.3	-26
2779.51	-36
2780.73	-39
2781.94	-8
2783.15	-12
2784.36	-10
2785.57	-42
2786.78	-34
2787.99	-8
2789.19	-32
2790.4	-28
2791.61	-25
2792.82	-24
2794.02	-20
2795.23	-24
2796.43	-34
2797.64	-18
2798.84	-16
2800.04	-32
2801.25	-41
2802.45	-42
2803.65	-44
2804.85	-6
2806.05	-16
2807.25	-18
2808.45	-22
2809.65	-12
2810.85	-21
2812.05	-12
2813.25	-30
2814.45	-44
2815.64	-24
2816.84	-20
2818.04	-32
2819.23	44
2820.43	-17
2821.62	-42
2822.82	-2
2824.01	4
2825.2	2
2826.39	-10
2827.59	4
2828.78	0
2829.97	-12
2831.16	-18
2832.35	-18
2833.54	-32
2834.73	-6
2835.92	-22
2837.1	-16
2838.29	-10
2839.48	-4
2840.67	14
2841.85	0
2843.04	-24
2844.22	-10
2845.41	-13
2846.59	14
2847.77	-10
2848.96	-24
2850.14	-10
2851.32	14
2852.5	-9
2853.68	-10
2854.87	18
2856.05	-22
2857.23	-36
2858.4	-18
2859.58	-19
2860.76	-14
2861.94	19
2863.12	-6
2864.29	2
2865.47	-24
2866.65	-8
2867.82	-6
2869	36
2870.17	-6
2871.34	-6
2872.52	-28
2873.69	4
2874.86	-15
2876.03	6
2877.21	-8
2878.38	-12
2879.55	0
2880.72	-14
2881.89	-30
2883.06	-8
2884.23	0
2885.39	-12
2886.56	-4
2887.73	-34
2888.9	-6
2890.06	-2
2891.23	16
2892.39	-35
2893.56	30
2894.72	-4
2895.89	2
2897.05	16
2898.21	-20
2899.38	-6
2900.54	-22
2901.7	14
2902.86	-8
2904.02	10
2905.18	-22
2906.34	-8
2907.5	6
2908.66	-18
2909.82	-24
2910.98	-2
2912.13	-20
2913.29	12
2914.45	-14
2915.6	4
2916.76	12
2917.91	-2
2919.07	4
2920.22	-2
2921.38	2
2922.53	-12
2923.68	2
2924.84	22
2925.99	10
2927.14	-21
2928.29	-18
2929.44	-18
2930.59	-10
2931.74	4
2932.89	10
2934.04	-4
2935.19	-18
2936.34	0
2937.48	-15
2938.63	4
2939.78	-10
2940.93	18
2942.07	24
2943.22	20
2944.36	-14
2945.51	4
2946.65	0
2947.79	-6
2948.94	0
2950.08	2
2951.22	0
2952.36	10
2953.5	-14
2954.65	2
2955.79	4
2956.93	12
2958.07	-6
2959.2	10
2960.34	14
2961.48	4
2962.62	-8
2963.76	-6
2964.89	-6
2966.03	-6
2967.17	10
2968.3	28
2969.44	0
2970.57	22
2971.71	8
2972.84	10
2973.97	18
2975.11	4
2976.24	20
2977.37	4
2978.5	4
2979.64	2
2980.77	14
2981.9	6
2983.03	-20
2984.16	4
2985.29	-10
2986.41	2
2987.54	14
2988.67	24
2989.8	28
2990.93	4
2992.05	6
2993.18	8
2994.3	16
2995.43	10
2996.55	43
2997.68	28
2998.8	18
2999.93	18
3001.05	12
3002.17	-6
3003.3	6
3004.42	48
3005.54	26
3006.66	10
3007.78	24
3008.9	12
3010.02	-22
3011.14	16
3012.26	24
3013.38	12
3014.5	44
3015.62	4
3016.73	36
3017.85	36
3018.97	22
3020.08	0
3021.2	16
3022.31	-10
3023.43	32
3024.54	11
3025.66	24
3026.77	22
3027.89	32
3029	10
3030.11	20
3031.22	6
3032.34	4
3033.45	30
3034.56	14
3035.67	28
3036.78	91
3037.89	32
3039	32
3040.11	12
3041.22	12
3042.32	-10
3043.43	22
3044.54	4
3045.65	2
3046.75	16
3047.86	64
3048.96	20
3050.07	-12
3051.17	40
3052.28	12
3053.38	18
3054.49	12
3055.59	26
3056.69	4
3057.8	8
3058.9	28
3060	48
3061.1	10
3062.2	18
3063.3	24
3064.4	0
3065.5	6
3066.6	6
3067.7	20
3068.8	30
3069.9	28
3071	30
3072.09	18
3073.19	22
3074.29	26
3075.38	38
3076.48	46
3077.57	13
3078.67	22
3079.76	32
3080.86	12
3081.95	25
3083.05	-6
3084.14	32
3085.23	42
3086.33	14
3087.42	32
3088.51	31
3089.6	24
3090.69	-2
3091.78	0
3092.87	73
3093.96	36
3095.05	16
3096.14	-10
3097.23	22
3098.32	33
3099.41	25
3100.49	26
3101.58	20
3102.67	36
3103.75	12
3104.84	58
3105.93	24
3107.01	-2
3108.1	18
3109.18	36
3110.26	38
3111.35	36
3112.43	26
3113.51	22
3114.6	57
3115.68	28
3116.76	26
3117.84	8
3118.92	24
3120	36
3121.09	36
3122.17	18
3123.25	34
3124.32	30
3125.4	38
3126.48	0
3127.56	42
3128.64	14
3129.72	36
3130.79	48
3131.87	24
3132.95	36
3134.02	26
3135.1	26
3136.17	38
3137.25	32
3138.32	20
3139.4	16
3140.47	40
3141.55	26
3142.62	26
3143.69	18
3144.76	31
3145.84	18
3146.91	28
3147.98	26
3149.05	34
3150.12	24
3151.19	32
3152.26	12
3153.33	30
3154.4	16
3155.47	32
3156.54	30
3157.61	46
3158.67	20
3159.74	38
3160.81	32
3161.88	37
3162.94	42
3164.01	28
3165.07	36
3166.14	36
3167.2	16
3168.27	23
3169.33	30
3170.4	34
3171.46	18
3172.52	12
3173.59	34
3174.65	22
3175.71	32
3176.77	26
3177.84	44
3178.9	32
3179.96	24
3181.02	55
3182.08	54
3183.14	69
3184.2	34
3185.26	26
3186.32	48
3187.37	48
3188.43	58
3189.49	47
3190.55	24
3191.61	39
3192.66	42
3193.72	22
3194.77	32
3195.83	18
3196.89	28
3197.94	38
3199	26
3200.05	24
3201.1	32
3202.16	36
3203.21	48
3204.27	22
3205.32	26
3206.37	36
3207.42	45
3208.47	48
3209.53	32
3210.58	35
3211.63	40
3212.68	40
3213.73	42
3214.78	39
3215.83	24
3216.88	17
3217.93	40
3218.97	32
3220.02	12
3221.07	36
3222.12	38
3223.16	40
3224.21	38
3225.26	30
3226.3	8
3227.35	18
3228.4	50
3229.44	36
3230.49	20
3231.53	18
3232.57	26
3233.62	36
3234.66	44
3235.71	30
3236.75	32
3237.79	30
3238.83	46
3239.88	16
3240.92	36
3241.96	36
3243	40
3244.04	22
3245.08	36
3246.12	22
3247.16	42
3248.2	28
3249.24	24
3250.28	26
3251.32	24
3252.36	46
3253.39	32
3254.43	42
3255.47	50
3256.51	44
3257.54	18
3258.58	26
3259.61	34
3260.65	14
3261.69	40
3262.72	-4
3263.76	16
3264.79	32
3265.82	38
3266.86	25
3267.89	62
3268.92	28
3269.96	28
3270.99	31
3272.02	20
3273.05	20
3274.09	28
3275.12	58
3276.15	40
3277.18	29
3278.21	10
3279.24	6
3280.27	48
3281.3	26
3282.33	47
3283.36	30
3284.39	42
3285.41	58
3286.44	36
3287.47	32
3288.5	62
3289.52	16
3290.55	52
3291.58	38
3292.6	10
3293.63	64
3294.66	34
3295.68	57
3296.71	28
3297.73	52
3298.76	67
3299.78	20
3300.8	24
3301.83	48
3302.85	82
3303.87	42
3304.9	48
3305.92	47
3306.94	50
3307.96	50
3308.98	40
3310.01	30
3311.03	34
3312.05	63
3313.07	38
3314.09	38
3315.11	34
3316.13	39
3317.15	20
3318.17	46
3319.18	61
3320.2	46
3321.22	38
3322.24	44
3323.26	43
3324.27	54
3325.29	38
3326.31	45
3327.32	36
3328.34	43
3329.35	48
3330.37	50
3331.38	44
3332.4	32
3333.41	56
3334.43	60
3335.44	26
3336.46	44
3337.47	12
3338.48	52
3339.5	32
3340.51	28
3341.52	39
3342.53	34
3343.54	54
3344.56	58
3345.57	65
3346.58	48
3347.59	46
3348.6	37
3349.61	52
3350.62	38
3351.63	50
3352.64	46
3353.65	34
3354.66	35
3355.66	67
3356.67	32
3357.68	36
3358.69	35
3359.7	40
3360.7	58
3361.71	32
3362.72	40
3363.72	54
3364.73	44
3365.73	34
3366.74	31
3367.75	49
3368.75	40
3369.75	36
3370.76	32
3371.76	42
3372.77	44
3373.77	38
3374.77	37
3375.78	36
3376.78	22
3377.78	44
3378.78	30
3379.79	40
3380.79	23
3381.79	46
3382.79	52
3383.79	38
3384.79	64
3385.79	32
3386.79	46
3387.79	36
3388.79	41
3389.79	42
3390.79	42
3391.79	55
3392.79	42
3393.79	50
3394.78	52
3395.78	34
3396.78	34
3397.78	38
3398.77	107
3399.77	48
3400.77	46
3401.76	36
3402.76	36
3403.76	60
3404.75	30
3405.75	20
3406.74	42
3407.74	72
3408.73	30
3409.72	117
3410.72	34
3411.71	62
3412.71	42
3413.7	63
3414.69	16
3415.68	74
3416.68	36
3417.67	48
3418.66	36
3419.65	36
3420.64	70
3421.63	63
3422.63	50
3423.62	40
3424.61	88
3425.6	14
3426.59	39
3427.58	68
3428.57	49
[truncated: 48 more rows]
