# Supplementary material for: AI‐Assisted Detection of Early Gastric Cancer via Visualization of Mucosal Acidity Compromise During Endoscopy
Source: Adv Sci (Weinh). 2025 Oct 20;12(46):e04932. doi: 10.1002/advs.202504932 (PMC12697849; doi:10.1002/advs.202504932)
Supplement: Supplementary file 2 — Supporting Data [file ADVS-12-e04932-s002.zip › Models by AGS cells/Model 1/Para-tumor/fast-20250724_163305.csv]

181.541	8927
184.445	13921
187.346	18219
190.245	20314
193.141	21141
196.035	21326
198.927	21173
201.816	21314
204.703	21320
207.588	21290
210.47	21379
213.35	21271
216.228	21177
219.103	21179
221.976	21060
224.846	21052
227.715	20863
230.58	21064
233.444	20927
236.305	21322
239.164	21228
242.02	21536
244.875	21771
247.727	21669
250.576	21701
253.423	21580
256.268	21571
259.111	21463
261.951	21318
264.789	21312
267.625	21481
270.459	21375
273.29	21336
276.119	21334
278.945	21101
281.769	21129
284.591	20957
287.411	20774
290.229	20666
293.044	20383
295.857	20490
298.667	20087
301.476	20091
304.282	19994
307.085	19732
309.887	19650
312.686	19448
315.483	19171
318.278	18979
321.071	18703
323.861	18747
326.649	18634
329.435	18678
332.219	18569
335	18520
337.779	18675
340.556	18741
343.331	18693
346.103	18848
348.873	18799
351.641	18886
354.407	18886
357.171	18878
359.932	18840
362.691	18709
365.448	18790
368.203	18470
370.955	18303
373.706	18257
376.454	18298
379.2	18074
381.943	18104
384.685	17946
387.424	17684
390.161	17531
392.896	17345
395.629	17182
398.36	17109
401.088	17065
403.815	17017
406.539	17029
409.261	16878
411.981	16909
414.698	17031
417.414	17109
420.127	17246
422.838	17003
425.547	17216
428.254	17111
430.959	17164
433.662	17056
436.362	17335
439.06	17272
441.757	17377
444.451	17337
447.142	17333
449.832	17256
452.52	17230
455.206	17153
457.889	17127
460.57	17065
463.249	16868
465.927	16824
468.601	16668
471.274	16543
473.945	16263
476.614	16163
479.28	15949
481.945	15991
484.607	15912
487.267	15675
489.926	15401
492.582	15394
495.236	15265
497.888	15088
500.537	14949
503.185	15024
505.831	15155
508.474	15274
511.116	15165
513.755	15103
516.393	15054
519.028	15262
521.661	15175
524.293	15044
526.922	14963
529.549	15001
532.174	14867
534.797	14899
537.418	14920
540.037	14917
542.654	14784
545.268	14766
547.881	14807
550.492	14960
553.101	14689
555.707	14560
558.312	14325
560.915	14133
563.515	14117
566.114	14154
568.71	14385
571.305	14545
573.897	14726
576.488	14768
579.076	14604
581.663	14339
584.247	13938
586.83	13466
589.41	13156
591.989	12934
594.565	12475
597.14	12204
599.712	11975
602.283	11913
604.851	11905
607.418	11744
609.982	11784
612.545	11681
615.106	11746
617.664	11720
620.221	11652
622.776	11531
625.328	11496
627.879	11576
630.428	11295
632.975	11091
635.52	10999
638.062	11002
640.603	10948
643.142	11049
645.679	11122
648.214	11265
650.748	11210
653.279	11192
655.808	11107
658.335	10930
660.861	10883
663.384	10819
665.906	10650
668.425	10756
670.943	10847
673.459	10569
675.973	10570
678.484	10441
680.994	10279
683.502	10011
686.009	9997
688.513	9929
691.015	9701
693.515	9693
696.014	9517
698.51	9360
701.005	9366
703.498	9238
705.989	9227
708.478	8923
710.965	8996
713.45	8835
715.933	8856
718.415	8720
720.894	8470
723.372	8503
725.848	8567
728.322	8504
730.794	8621
733.264	8683
735.732	8476
738.198	8333
740.663	8166
743.126	7989
745.586	7893
748.045	7757
750.502	7567
752.958	7622
755.411	7517
757.863	7459
760.312	7499
762.76	7406
765.206	7604
767.65	7440
770.092	6844
772.533	6324
774.971	6135
777.408	6378
779.843	6651
782.276	6669
784.707	6747
787.137	6679
789.564	6773
791.99	6757
794.414	6669
796.836	6640
799.257	6554
801.675	6372
804.092	6335
806.507	6282
808.92	6221
811.331	6234
813.741	5974
816.148	5996
818.554	5803
820.958	5789
823.36	5720
825.761	5722
828.159	5575
830.556	5617
832.951	5585
835.345	5478
837.736	5527
840.126	5468
842.514	5450
844.9	5346
847.284	5262
849.667	5256
852.048	5128
854.427	5154
856.804	5023
859.18	4926
861.553	4821
863.925	4793
866.296	4875
868.664	4789
871.031	4777
873.396	4694
875.759	4612
878.12	4618
880.48	4619
882.838	4571
885.194	4469
887.549	4511
889.902	4443
892.253	4417
894.602	4419
896.949	4386
899.295	4296
901.639	4227
903.981	4219
906.322	4139
908.661	4204
910.998	4138
913.333	4185
915.667	4058
917.999	4158
920.329	4153
922.658	4092
924.985	4074
927.31	4079
929.633	4051
931.955	3949
934.275	3955
936.593	3903
938.91	3846
941.225	3802
943.538	3707
945.849	3612
948.159	3508
950.467	3478
952.774	3439
955.078	3310
957.381	3302
959.683	3199
961.982	3198
964.28	3248
966.577	3193
968.871	3239
971.164	3115
973.456	3052
975.745	3028
978.033	2909
980.319	2845
982.604	2865
984.887	2879
987.168	2958
989.448	2849
991.726	2881
994.002	2794
996.277	2760
998.55	2843
1000.82	2763
1003.09	2833
1005.36	2883
1007.63	2855
1009.89	2923
1012.15	2863
1014.41	2911
1016.67	2889
1018.93	2957
1021.19	2798
1023.44	2869
1025.7	2955
1027.95	3010
1030.2	2867
1032.45	2784
1034.69	2720
1036.94	2629
1039.18	2589
1041.43	2531
1043.67	2569
1045.9	2561
1048.14	2527
1050.38	2465
1052.61	2406
1054.84	2377
1057.07	2272
1059.3	2325
1061.53	2225
1063.76	2260
1065.98	2248
1068.2	2275
1070.42	2211
1072.64	2129
1074.86	2115
1077.08	2055
1079.29	2101
1081.5	2055
1083.72	2001
1085.93	2085
1088.13	2023
1090.34	2079
1092.55	2059
1094.75	2103
1096.95	2051
1099.15	2032
1101.35	2045
1103.55	1992
1105.74	1972
1107.94	1868
1110.13	1946
1112.32	1882
1114.51	1810
1116.7	1795
1118.89	1787
1121.07	1818
1123.25	1736
1125.44	1729
1127.62	1676
1129.8	1737
1131.97	1743
1134.15	1745
1136.32	1771
1138.49	1742
1140.66	1739
1142.83	1727
1145	1628
1147.17	1570
1149.33	1602
1151.5	1606
1153.66	1608
1155.82	1586
1157.98	1575
1160.13	1540
1162.29	1581
1164.44	1469
1166.6	1533
1168.75	1529
1170.9	1527
1173.04	1606
1175.19	1634
1177.34	1579
1179.48	1475
1181.62	1398
1183.76	1415
1185.9	1492
1188.04	1597
1190.17	1710
1192.31	1733
1194.44	1616
1196.57	1646
1198.7	1656
1200.83	1570
1202.96	1551
1205.08	1450
1207.21	1348
1209.33	1322
1211.45	1267
1213.57	1195
1215.69	1165
1217.81	1194
1219.92	1168
1222.03	1158
1224.15	1147
1226.26	1138
1228.37	1084
1230.47	1114
1232.58	1136
1234.68	1133
1236.79	1084
1238.89	1138
1240.99	1128
1243.09	1074
1245.19	1054
1247.28	1076
1249.38	1030
1251.47	1034
1253.56	1016
1255.65	941
1257.74	1038
1259.83	1003
1261.91	985
1264	926
1266.08	947
1268.16	947
1270.24	886
1272.32	816
1274.4	903
1276.47	862
1278.55	826
1280.62	784
1282.69	760
1284.76	745
1286.83	816
1288.9	762
1290.96	798
1293.03	699
1295.09	721
1297.15	699
1299.21	723
1301.27	701
1303.33	659
1305.38	693
1307.44	750
1309.49	685
1311.54	639
1313.59	658
1315.64	637
1317.69	669
1319.73	647
1321.78	677
1323.82	653
1325.86	566
1327.9	570
1329.94	604
1331.98	564
1334.02	625
1336.05	582
1338.08	651
1340.12	605
1342.15	590
1344.18	645
1346.2	675
1348.23	663
1350.25	653
1352.28	637
1354.3	707
1356.32	695
1358.34	695
1360.36	720
1362.38	736
1364.39	769
1366.41	713
1368.42	729
1370.43	727
1372.44	651
1374.45	752
1376.45	721
1378.46	719
1380.47	654
1382.47	637
1384.47	603
1386.47	585
1388.47	540
1390.47	526
1392.46	550
1394.46	585
1396.45	590
1398.44	603
1400.44	574
1402.42	570
1404.41	518
1406.4	479
1408.39	463
1410.37	427
1412.35	423
1414.33	456
1416.31	479
1418.29	468
1420.27	397
1422.25	441
1424.22	395
1426.2	401
1428.17	429
1430.14	419
1432.11	389
1434.08	307
1436.04	334
1438.01	338
1439.97	419
1441.94	376
1443.9	417
1445.86	433
1447.82	443
1449.78	384
1451.73	338
1453.69	327
1455.64	359
1457.59	380
1459.54	347
1461.49	286
1463.44	316
1465.39	268
1467.34	302
1469.28	293
1471.22	272
1473.17	346
1475.11	340
1477.05	286
1478.99	205
1480.92	256
1482.86	177
1484.79	163
1486.73	163
1488.66	169
1490.59	242
1492.52	216
1494.45	232
1496.37	200
1498.3	258
1500.22	224
1502.14	209
1504.07	179
1505.99	184
1507.91	192
1509.82	216
1511.74	153
1513.66	195
1515.57	174
1517.48	182
1519.39	282
1521.3	270
1523.21	260
1525.12	225
1527.03	187
1528.93	261
1530.84	254
1532.74	291
1534.64	375
1536.54	366
1538.44	367
1540.34	314
1542.23	303
1544.13	225
1546.02	191
1547.92	236
1549.81	286
1551.7	294
1553.59	284
1555.48	298
1557.36	364
1559.25	371
1561.13	383
1563.01	405
1564.9	488
1566.78	471
1568.66	425
1570.53	399
1572.41	397
1574.29	391
1576.16	479
1578.03	532
1579.9	576
1581.78	526
1583.65	451
1585.51	451
1587.38	506
1589.25	571
1591.11	536
1592.97	491
1594.84	431
1596.7	419
1598.56	407
1600.42	401
1602.27	421
1604.13	435
1605.98	550
1607.84	623
1609.69	725
1611.54	709
1613.39	623
1615.24	506
1617.09	355
1618.94	358
1620.78	319
1622.62	357
1624.47	438
1626.31	496
1628.15	466
1629.99	489
1631.83	477
1633.67	459
1635.5	433
1637.34	405
1639.17	415
1641	413
1642.83	403
1644.66	417
1646.49	407
1648.32	375
1650.15	367
1651.97	391
1653.8	430
1655.62	403
1657.44	363
1659.26	302
1661.08	294
1662.9	300
1664.72	155
1666.53	77
1668.35	39
1670.16	42
1671.97	93
1673.79	139
1675.6	133
1677.4	127
1679.21	77
1681.02	83
1682.83	54
1684.63	108
1686.43	125
1688.24	176
1690.04	173
1691.84	78
1693.64	41
1695.43	102
1697.23	147
1699.02	228
1700.82	282
1702.61	256
1704.4	229
1706.2	244
1707.98	312
1709.77	359
1711.56	359
1713.35	373
1715.13	330
1716.92	280
1718.7	182
1720.48	246
1722.26	252
1724.04	214
1725.82	153
1727.6	153
1729.37	117
1731.15	109
1732.92	74
1734.7	78
1736.47	52
1738.24	57
1740.01	52
1741.78	34
1743.54	38
1745.31	107
1747.08	117
1748.84	113
1750.6	109
1752.36	167
1754.12	217
1755.88	233
1757.64	172
1759.4	151
1761.16	93
1762.91	87
1764.67	143
1766.42	205
1768.17	251
1769.92	272
1771.67	195
1773.42	149
1775.17	111
1776.91	142
1778.66	149
1780.4	218
1782.15	276
1783.89	286
1785.63	315
1787.37	302
1789.11	290
1790.85	300
1792.58	264
1794.32	220
1796.05	188
1797.79	153
1799.52	177
1801.25	168
1802.98	147
1804.71	127
1806.44	196
1808.17	233
1809.89	272
1811.62	310
1813.34	322
1815.07	302
1816.79	245
1818.51	214
1820.23	210
1821.95	163
1823.66	151
1825.38	121
1827.1	91
1828.81	116
1830.52	151
1832.24	194
1833.95	236
1835.66	272
1837.37	316
1839.08	286
1840.78	201
1842.49	133
1844.19	143
1845.9	149
1847.6	139
1849.3	165
1851	103
1852.7	42
1854.4	26
1856.1	52
1857.8	50
1859.49	74
1861.19	68
1862.88	107
1864.57	8
1866.27	-32
1867.96	-76
1869.65	-97
1871.33	-83
1873.02	-50
1874.71	20
1876.39	54
1878.08	14
1879.76	14
1881.44	28
1883.12	19
1884.81	79
1886.48	111
1888.16	31
1889.84	-44
1891.52	-28
1893.19	-56
1894.87	-51
1896.54	-38
1898.21	-24
1899.88	-14
1901.55	33
1903.22	22
1904.89	40
1906.56	50
1908.22	34
1909.89	75
1911.55	101
1913.22	105
1914.88	89
1916.54	69
1918.2	87
1919.86	74
1921.52	60
1923.18	42
1924.83	37
1926.49	32
1928.14	6
1929.79	42
1931.45	42
1933.1	31
1934.75	-10
1936.4	36
1938.05	67
1939.69	83
1941.34	54
1942.99	-11
1944.63	-20
1946.27	-24
1947.92	4
1949.56	12
1951.2	24
1952.84	64
1954.48	66
1956.11	117
1957.75	129
1959.39	155
1961.02	187
1962.65	157
1964.29	157
1965.92	147
1967.55	203
1969.18	176
1970.81	151
1972.44	238
1974.06	155
1975.69	153
1977.32	182
1978.94	194
1980.56	184
1982.19	236
1983.81	186
1985.43	214
1987.05	208
1988.66	237
1990.28	208
1991.9	183
1993.51	216
1995.13	210
1996.74	252
1998.36	193
1999.97	204
2001.58	222
2003.19	212
2004.8	215
2006.4	262
2008.01	222
2009.62	243
2011.22	246
2012.83	224
2014.43	229
2016.03	259
2017.63	252
2019.23	223
2020.83	221
2022.43	235
2024.03	248
2025.63	235
2027.22	201
2028.82	223
2030.41	227
2032.01	219
2033.6	221
2035.19	212
2036.78	213
2038.37	217
2039.96	199
2041.55	198
2043.13	226
2044.72	188
2046.3	211
2047.89	199
2049.47	197
2051.05	208
2052.63	205
2054.21	211
2055.79	221
2057.37	185
2058.95	198
2060.52	171
2062.1	187
2063.68	206
2065.25	181
2066.82	211
2068.39	190
2069.97	187
2071.54	169
2073.1	180
2074.67	171
2076.24	177
2077.81	173
2079.37	171
2080.94	169
2082.5	169
2084.07	149
2085.63	161
2087.19	159
2088.75	127
2090.31	97
2091.87	89
2093.43	84
2094.98	110
2096.54	109
2098.09	114
2099.65	180
2101.2	137
2102.75	151
2104.3	145
2105.86	163
2107.41	141
2108.95	161
2110.5	121
2112.05	129
2113.6	119
2115.14	131
2116.69	168
2118.23	121
2119.77	157
2121.31	135
2122.86	153
2124.4	141
2125.93	163
2127.47	141
2129.01	129
2130.55	163
2132.08	131
2133.62	149
2135.15	153
2136.69	137
2138.22	131
2139.75	123
2141.28	125
2142.81	151
2144.34	115
2145.87	141
2147.39	139
2148.92	129
2150.45	149
2151.97	158
2153.5	155
2155.02	109
2156.54	117
2158.06	137
2159.58	135
2161.1	127
2162.62	178
2164.14	159
2165.66	121
2167.17	121
2168.69	147
2170.2	145
2171.72	121
2173.23	139
2174.74	117
2176.25	145
2177.76	119
2179.27	113
2180.78	135
2182.29	97
2183.79	95
2185.3	95
2186.81	111
2188.31	125
2189.81	117
2191.32	123
2192.82	139
2194.32	121
2195.82	139
2197.32	143
2198.82	103
2200.32	95
2201.81	81
2203.31	90
2204.8	113
2206.3	109
2207.79	107
2209.29	131
2210.78	87
2212.27	151
2213.76	131
2215.25	137
2216.74	133
2218.23	113
2219.71	106
2221.2	91
2222.69	97
2224.17	79
2225.65	69
2227.14	81
2228.62	57
2230.1	85
2231.58	81
2233.06	93
2234.54	95
2236.02	125
2237.5	143
2238.97	134
2240.45	121
2241.92	120
2243.4	119
2244.87	65
2246.34	85
2247.82	85
2249.29	94
2250.76	91
2252.23	97
2253.7	83
2255.16	64
2256.63	97
2258.1	85
2259.56	101
2261.03	89
2262.49	82
2263.95	87
2265.42	76
2266.88	99
2268.34	64
2269.8	95
2271.26	75
2272.72	76
2274.18	89
2275.63	101
2277.09	108
2278.54	115
2280	105
2281.45	81
2282.9	67
2284.36	73
2285.81	97
2287.26	93
2288.71	97
2290.16	87
2291.61	89
2293.05	77
2294.5	69
2295.95	45
2297.39	57
2298.84	45
2300.28	20
2301.72	47
2303.16	53
2304.61	63
2306.05	67
2307.49	51
2308.93	58
2310.36	66
2311.8	80
2313.24	81
2314.67	111
2316.11	93
2317.54	94
2318.98	107
2320.41	39
2321.84	89
2323.28	83
2324.71	85
2326.14	59
2327.57	60
2328.99	61
2330.42	47
2331.85	71
2333.27	46
2334.7	75
2336.12	55
2337.55	52
2338.97	51
2340.39	39
2341.82	16
2343.24	30
2344.66	45
2346.08	26
2347.5	33
2348.91	51
2350.33	63
2351.75	72
2353.16	83
2354.58	73
2355.99	80
2357.41	61
2358.82	31
2360.23	43
2361.64	15
2363.05	14
2364.46	14
2365.87	10
2367.28	19
2368.69	43
2370.1	26
2371.5	4
2372.91	39
2374.31	54
2375.72	28
2377.12	28
2378.52	24
2379.92	36
2381.33	22
2382.73	40
2384.13	36
2385.52	18
2386.92	26
2388.32	37
2389.72	38
2391.11	22
2392.51	56
2393.9	45
2395.3	39
2396.69	65
2398.08	55
2399.48	27
2400.87	66
2402.26	27
2403.65	30
2405.04	2
2406.42	-11
2407.81	-68
2409.2	-38
2410.58	-99
2411.97	-84
2413.35	-10
2414.74	-62
2416.12	-53
2417.5	-24
2418.89	-20
2420.27	-34
2421.65	-34
2423.03	-25
2424.41	-40
2425.79	-37
2427.16	-47
2428.54	-22
2429.92	-59
2431.29	-26
2432.67	-38
2434.04	-22
2435.42	-24
2436.79	-34
2438.16	-29
2439.53	-48
2440.9	-51
2442.27	-49
2443.64	-75
2445.01	-57
2446.38	-69
2447.75	-66
2449.11	-71
2450.48	-44
2451.84	-71
2453.21	-70
2454.57	-48
2455.94	-38
2457.3	-47
2458.66	-38
2460.02	-46
2461.38	-73
2462.74	-28
2464.1	-14
2465.46	-17
2466.82	-21
2468.17	-29
2469.53	-37
2470.89	-12
2472.24	-38
2473.6	-28
2474.95	-20
2476.3	-12
2477.65	16
2479.01	33
2480.36	-2
2481.71	31
2483.06	-22
2484.41	-10
2485.75	-2
2487.1	-2
2488.45	-24
2489.8	-14
2491.14	-22
2492.49	-7
2493.83	-20
2495.17	11
2496.52	-24
2497.86	-10
2499.2	-4
2500.54	6
2501.88	14
2503.22	20
2504.56	6
2505.9	10
2507.24	16
2508.58	8
2509.91	6
2511.25	-25
2512.58	-36
2513.92	-77
2515.25	-46
2516.58	-65
2517.92	-64
2519.25	-41
2520.58	-47
2521.91	-50
2523.24	-47
2524.57	-8
2525.9	-6
2527.23	-14
2528.55	10
2529.88	-38
2531.21	-51
2532.53	-18
2533.86	-16
2535.18	-14
2536.5	-10
2537.83	2
2539.15	6
2540.47	-6
2541.79	36
2543.11	-28
2544.43	-13
2545.75	-4
2547.07	14
2548.39	-55
2549.7	-4
2551.02	-26
2552.34	-33
2553.65	-33
2554.97	-30
2556.28	-44
2557.59	-63
2558.91	-57
2560.22	-32
2561.53	-49
2562.84	-41
2564.15	-41
2565.46	-35
2566.77	-57
2568.08	-42
2569.38	-28
2570.69	-34
2572	-59
2573.3	-36
2574.61	-22
2575.91	-36
2577.22	-27
2578.52	-32
2579.82	-28
2581.13	-43
2582.43	-53
2583.73	-32
2585.03	-61
2586.33	-44
2587.63	-48
2588.92	-97
2590.22	-44
2591.52	-57
2592.82	-56
2594.11	-25
2595.41	-45
2596.7	-44
2598	-40
2599.29	-62
2600.58	-35
2601.88	-30
2603.17	-37
2604.46	-75
2605.75	-40
2607.04	-52
2608.33	-53
2609.62	-35
2610.9	-70
2612.19	-80
2613.48	-83
2614.76	-68
2616.05	-59
2617.34	-37
2618.62	-81
2619.9	-88
2621.19	-59
2622.47	-77
2623.75	-78
2625.03	-59
2626.31	-59
2627.59	-46
2628.87	-45
2630.15	-75
2631.43	-49
2632.71	-60
2633.99	-64
2635.26	-46
2636.54	-61
2637.81	-57
2639.09	-87
2640.36	-83
2641.64	-75
2642.91	-101
2644.18	-64
2645.46	-57
2646.73	-84
2648	-71
2649.27	-47
2650.54	-55
2651.81	-32
2653.07	-48
2654.34	-65
2655.61	-47
2656.88	-49
2658.14	-56
2659.41	-69
2660.67	-74
2661.94	-36
2663.2	-69
2664.47	-63
2665.73	-52
2666.99	-48
2668.25	-54
2669.51	-83
2670.77	-75
2672.03	-53
2673.29	-38
2674.55	-57
2675.81	-40
2677.07	-75
2678.32	-65
2679.58	-55
2680.84	-47
2682.09	-61
2683.35	-32
2684.6	-55
2685.85	-51
2687.11	-58
2688.36	-23
2689.61	-44
2690.86	-53
2692.11	-57
2693.36	-33
2694.61	-8
2695.86	-41
2697.11	-73
2698.36	-43
2699.61	-75
2700.85	-30
2702.1	-60
2703.34	-39
2704.59	-60
2705.83	-57
2707.08	-11
2708.32	-44
2709.56	-67
2710.81	-45
2712.05	-46
2713.29	-61
2714.53	-56
2715.77	-48
2717.01	-49
2718.25	-46
2719.49	-33
2720.73	-56
2721.96	-71
2723.2	-57
2724.44	-43
2725.67	-49
2726.91	-44
2728.14	-40
2729.38	-62
2730.61	-49
2731.84	-36
2733.08	-59
2734.31	-46
2735.54	-22
2736.77	-37
2738	-50
2739.23	-32
2740.46	-34
2741.69	-46
2742.92	-56
2744.14	-9
2745.37	-24
2746.6	-44
2747.82	-18
2749.05	-46
2750.27	-60
2751.5	-30
2752.72	-46
2753.95	-40
2755.17	-24
2756.39	-48
2757.61	-42
2758.83	-58
2760.05	-32
2761.27	-52
2762.49	-26
2763.71	-58
2764.93	-18
2766.15	-44
2767.37	-36
2768.58	-22
2769.8	-26
2771.02	-38
2772.23	-26
2773.45	-42
2774.66	-36
2775.88	-24
2777.09	-44
2778.3	-40
2779.51	-50
2780.73	-23
2781.94	-18
2783.15	-30
2784.36	-32
2785.57	-20
2786.78	-32
2787.99	-16
2789.19	-18
2790.4	-16
2791.61	0
2792.82	-24
2794.02	-22
2795.23	-18
2796.43	-22
2797.64	-20
2798.84	-14
2800.04	-36
2801.25	-11
2802.45	-28
2803.65	-58
2804.85	-8
2806.05	-28
2807.25	-24
2808.45	-16
2809.65	-26
2810.85	-31
2812.05	-8
2813.25	-16
2814.45	-18
2815.64	-8
2816.84	-34
2818.04	-18
2819.23	32
2820.43	-21
2821.62	-16
2822.82	-8
2824.01	2
2825.2	-26
2826.39	-8
2827.59	-24
2828.78	-2
2829.97	-8
2831.16	-26
2832.35	-8
2833.54	-26
2834.73	-16
2835.92	-22
2837.1	-12
2838.29	-32
2839.48	6
2840.67	-10
2841.85	-8
2843.04	0
2844.22	-38
2845.41	-31
2846.59	0
2847.77	-10
2848.96	-35
2850.14	0
2851.32	-8
2852.5	-13
2853.68	-18
2854.87	-4
2856.05	-10
2857.23	-8
2858.4	-18
2859.58	-35
2860.76	-27
2861.94	-18
2863.12	-10
2864.29	-16
2865.47	-18
2866.65	-4
2867.82	2
2869	10
2870.17	8
2871.34	6
2872.52	-6
2873.69	-4
2874.86	-19
2876.03	-10
2877.21	-16
2878.38	-36
2879.55	-4
2880.72	-6
2881.89	-18
2883.06	0
2884.23	18
2885.39	-6
2886.56	-4
2887.73	-39
2888.9	-2
2890.06	-20
2891.23	6
2892.39	-33
2893.56	6
2894.72	4
2895.89	6
2897.05	8
2898.21	-12
2899.38	-10
2900.54	-24
2901.7	16
2902.86	-28
2904.02	6
2905.18	-2
2906.34	8
2907.5	10
2908.66	-12
2909.82	-12
2910.98	-14
2912.13	0
2913.29	19
2914.45	10
2915.6	0
2916.76	10
2917.91	0
2919.07	-11
2920.22	-12
2921.38	8
2922.53	-12
2923.68	-2
2924.84	20
2925.99	16
2927.14	6
2928.29	2
2929.44	-8
2930.59	-6
2931.74	10
2932.89	0
2934.04	-2
2935.19	-18
2936.34	-15
2937.48	-13
2938.63	12
2939.78	-8
2940.93	2
2942.07	26
2943.22	18
2944.36	-16
2945.51	-4
2946.65	-4
2947.79	6
2948.94	30
2950.08	-12
2951.22	-6
2952.36	6
2953.5	8
2954.65	10
2955.79	-4
2956.93	-2
2958.07	-4
2959.2	20
2960.34	30
2961.48	10
2962.62	10
2963.76	2
2964.89	-10
2966.03	0
2967.17	-2
2968.3	20
2969.44	16
2970.57	12
2971.71	12
2972.84	6
2973.97	8
2975.11	2
2976.24	10
2977.37	12
2978.5	22
2979.64	-4
2980.77	-2
2981.9	18
2983.03	-32
2984.16	4
2985.29	14
2986.41	14
2987.54	4
2988.67	14
2989.8	12
2990.93	2
2992.05	-8
2993.18	12
2994.3	-6
2995.43	20
2996.55	49
2997.68	26
2998.8	16
2999.93	10
3001.05	20
3002.17	24
3003.3	0
3004.42	58
3005.54	46
3006.66	12
3007.78	14
3008.9	14
3010.02	-8
3011.14	24
3012.26	8
3013.38	14
3014.5	30
3015.62	18
3016.73	22
3017.85	2
3018.97	16
3020.08	7
3021.2	30
3022.31	6
3023.43	46
3024.54	17
3025.66	22
3026.77	32
3027.89	20
3029	16
3030.11	32
3031.22	18
3032.34	2
3033.45	30
3034.56	14
3035.67	12
3036.78	87
3037.89	18
3039	50
3040.11	2
3041.22	-22
3042.32	0
3043.43	14
3044.54	24
3045.65	22
3046.75	10
3047.86	50
3048.96	2
3050.07	-10
3051.17	26
3052.28	22
3053.38	18
3054.49	-2
3055.59	24
3056.69	8
3057.8	18
3058.9	12
3060	38
3061.1	-6
3062.2	24
3063.3	33
3064.4	4
3065.5	8
3066.6	2
3067.7	20
3068.8	16
3069.9	12
3071	34
3072.09	24
3073.19	26
3074.29	24
3075.38	24
3076.48	36
3077.57	9
3078.67	33
3079.76	40
3080.86	8
3081.95	27
3083.05	-24
3084.14	30
3085.23	38
3086.33	23
3087.42	20
3088.51	37
3089.6	14
3090.69	16
3091.78	12
3092.87	77
3093.96	22
3095.05	14
3096.14	-4
3097.23	26
3098.32	30
3099.41	33
3100.49	8
3101.58	16
3102.67	34
3103.75	-14
3104.84	50
3105.93	26
3107.01	12
3108.1	16
3109.18	26
3110.26	32
3111.35	40
3112.43	22
3113.51	28
3114.6	19
3115.68	16
3116.76	14
3117.84	38
3118.92	26
3120	22
3121.09	36
3122.17	30
3123.25	16
3124.32	42
3125.4	40
3126.48	20
3127.56	22
3128.64	18
3129.72	10
3130.79	56
3131.87	20
3132.95	42
3134.02	14
3135.1	6
3136.17	26
3137.25	26
3138.32	52
3139.4	24
3140.47	42
3141.55	20
3142.62	8
3143.69	12
3144.76	31
3145.84	12
3146.91	40
3147.98	24
3149.05	40
3150.12	24
3151.19	26
3152.26	34
3153.33	40
3154.4	24
3155.47	36
3156.54	18
3157.61	44
3158.67	16
3159.74	14
3160.81	28
3161.88	17
3162.94	32
3164.01	30
3165.07	46
3166.14	34
3167.2	26
3168.27	23
3169.33	32
3170.4	42
3171.46	26
3172.52	28
3173.59	24
3174.65	18
3175.71	24
3176.77	20
3177.84	8
3178.9	20
3179.96	18
3181.02	63
3182.08	28
3183.14	55
3184.2	28
3185.26	28
3186.32	54
3187.37	50
3188.43	40
3189.49	35
3190.55	22
3191.61	17
3192.66	34
3193.72	10
3194.77	42
3195.83	12
3196.89	24
3197.94	40
3199	22
3200.05	18
3201.1	28
3202.16	14
3203.21	50
3204.27	20
3205.32	24
3206.37	34
3207.42	31
3208.47	46
3209.53	40
3210.58	17
3211.63	42
3212.68	28
3213.73	34
3214.78	29
3215.83	22
3216.88	33
3217.93	40
3218.97	28
3220.02	14
3221.07	32
3222.12	32
3223.16	42
3224.21	18
3225.26	32
3226.3	22
3227.35	16
3228.4	62
3229.44	38
3230.49	26
3231.53	0
3232.57	24
3233.62	38
3234.66	46
3235.71	30
3236.75	24
3237.79	38
3238.83	50
3239.88	0
3240.92	34
3241.96	52
3243	16
3244.04	12
3245.08	52
3246.12	14
3247.16	28
3248.2	48
3249.24	30
3250.28	26
3251.32	24
3252.36	34
3253.39	48
3254.43	40
3255.47	46
3256.51	42
3257.54	20
3258.58	32
3259.61	51
3260.65	15
3261.69	36
3262.72	16
3263.76	6
3264.79	20
3265.82	67
3266.86	27
3267.89	46
3268.92	59
3269.96	46
3270.99	33
3272.02	22
3273.05	28
3274.09	28
3275.12	52
3276.15	22
3277.18	31
3278.21	26
3279.24	14
3280.27	44
3281.3	12
3282.33	25
3283.36	26
3284.39	30
3285.41	60
3286.44	40
3287.47	32
3288.5	70
3289.52	28
3290.55	58
3291.58	46
3292.6	24
3293.63	44
3294.66	50
3295.68	37
3296.71	22
3297.73	50
3298.76	77
3299.78	48
3300.8	16
3301.83	50
3302.85	92
3303.87	26
3304.9	42
3305.92	43
3306.94	26
3307.96	40
3308.98	50
3310.01	28
3311.03	32
3312.05	51
3313.07	38
3314.09	24
3315.11	40
3316.13	35
3317.15	32
3318.17	38
3319.18	26
3320.2	22
3321.22	38
3322.24	36
3323.26	37
3324.27	40
3325.29	54
3326.31	49
3327.32	50
3328.34	41
3329.35	32
3330.37	26
3331.38	18
3332.4	34
3333.41	54
3334.43	56
3335.44	26
3336.46	42
3337.47	12
3338.48	34
3339.5	28
3340.51	36
3341.52	26
3342.53	52
3343.54	22
3344.56	40
3345.57	38
3346.58	48
3347.59	50
3348.6	31
3349.61	54
3350.62	38
3351.63	36
3352.64	38
3353.65	46
3354.66	33
3355.66	57
3356.67	40
3357.68	30
3358.69	35
3359.7	36
3360.7	40
3361.71	40
3362.72	42
3363.72	28
3364.73	24
3365.73	32
3366.74	27
3367.75	51
3368.75	32
3369.75	40
3370.76	10
3371.76	42
3372.77	36
3373.77	48
3374.77	43
3375.78	36
3376.78	16
3377.78	32
3378.78	40
3379.79	24
3380.79	17
3381.79	34
3382.79	56
3383.79	26
3384.79	46
3385.79	38
3386.79	40
3387.79	20
3388.79	51
3389.79	30
3390.79	34
3391.79	48
3392.79	42
3393.79	66
3394.78	26
3395.78	32
3396.78	44
3397.78	44
3398.77	87
3399.77	24
3400.77	38
3401.76	40
3402.76	52
3403.76	48
3404.75	18
3405.75	16
3406.74	42
3407.74	79
3408.73	34
3409.72	97
3410.72	48
3411.71	52
3412.71	36
3413.7	26
3414.69	34
3415.68	90
3416.68	44
3417.67	26
3418.66	42
3419.65	22
3420.64	44
3421.63	45
3422.63	50
3423.62	36
3424.61	60
3425.6	38
3426.59	23
3427.58	70
3428.57	41
[truncated: 48 more rows]
