# Supplementary material for: AI‐Assisted Detection of Early Gastric Cancer via Visualization of Mucosal Acidity Compromise During Endoscopy
Source: Adv Sci (Weinh). 2025 Oct 20;12(46):e04932. doi: 10.1002/advs.202504932 (PMC12697849; doi:10.1002/advs.202504932)
Supplement: Supplementary file 2 — Supporting Data [file ADVS-12-e04932-s002.zip › Models by AGS cells/Model 1/Para-tumor/fast-20250724_163334.csv]

181.541	17312
184.445	27001
187.346	35060
190.245	39217
193.141	40642
196.035	40882
198.927	40686
201.816	40867
204.703	41143
207.588	40946
210.47	41176
213.35	40770
216.228	40796
219.103	40771
221.976	40378
224.846	40555
227.715	40457
230.58	40536
233.444	40547
236.305	41004
239.164	41103
242.02	41728
244.875	41838
247.727	41959
250.576	42042
253.423	41979
256.268	41602
259.111	41415
261.951	41260
264.789	41194
267.625	41411
270.459	41540
273.29	41419
276.119	41334
278.945	40924
281.769	40964
284.591	40674
287.411	40454
290.229	40331
293.044	39882
295.857	39703
298.667	39525
301.476	39195
304.282	38975
307.085	38612
309.887	38475
312.686	38109
315.483	37741
318.278	37420
321.071	37174
323.861	36965
326.649	36670
329.435	37006
332.219	36855
335	36707
337.779	36959
340.556	36993
343.331	37150
346.103	37313
348.873	37359
351.641	37605
354.407	37368
357.171	37470
359.932	37558
362.691	37276
365.448	37084
368.203	36737
370.955	36416
373.706	36666
376.454	36385
379.2	36114
381.943	36070
384.685	35651
387.424	35319
390.161	35079
392.896	34527
395.629	34362
398.36	34075
401.088	34170
403.815	34077
406.539	33890
409.261	33898
411.981	33926
414.698	34237
417.414	34393
420.127	34522
422.838	34053
425.547	34488
428.254	34545
430.959	34285
433.662	34474
436.362	34849
439.06	34702
441.757	34744
444.451	34793
447.142	34908
449.832	34799
452.52	34859
455.206	34627
457.889	34188
460.57	34301
463.249	33739
465.927	34029
468.601	33530
471.274	33332
473.945	32909
476.614	32679
479.28	32216
481.945	32151
484.607	31963
487.267	31710
489.926	31310
492.582	31202
495.236	30890
497.888	30616
500.537	30449
503.185	30596
505.831	30854
508.474	30876
511.116	30983
513.755	31009
516.393	30930
519.028	31110
521.661	30868
524.293	31011
526.922	30656
529.549	30672
532.174	30477
534.797	30499
537.418	30586
540.037	30800
542.654	30713
545.268	31058
547.881	31188
550.492	31205
553.101	30824
555.707	30302
558.312	29937
560.915	29570
563.515	29703
566.114	29812
568.71	30078
571.305	30324
573.897	30721
576.488	30612
579.076	30263
581.663	29605
584.247	28833
586.83	28085
589.41	27598
591.989	27064
594.565	26447
597.14	25789
599.712	25430
602.283	25432
604.851	25322
607.418	25067
609.982	25259
612.545	25206
615.106	25017
617.664	25096
620.221	24959
622.776	24893
625.328	24614
627.879	24650
630.428	24233
632.975	24046
635.52	23772
638.062	23860
640.603	23762
643.142	23992
645.679	24129
648.214	24024
650.748	23945
653.279	23971
655.808	23681
658.335	23552
660.861	23586
663.384	23285
665.906	23235
668.425	23399
670.943	23365
673.459	23129
675.973	22868
678.484	22632
680.994	22350
683.502	22067
686.009	21979
688.513	21752
691.015	21393
693.515	21239
696.014	21012
698.51	20834
701.005	20681
703.498	20591
705.989	20286
708.478	19815
710.965	19678
713.45	19608
715.933	19454
718.415	19350
720.894	19021
723.372	19122
725.848	19249
728.322	19025
730.794	19275
733.264	19174
735.732	18904
738.198	18598
740.663	18224
743.126	17851
745.586	17733
748.045	17575
750.502	17353
752.958	17241
755.411	17097
757.863	17069
760.312	17162
762.76	16880
765.206	16984
767.65	16817
770.092	15703
772.533	14552
774.971	14140
777.408	14959
779.843	15544
782.276	15522
784.707	15437
787.137	15640
789.564	15832
791.99	15483
794.414	15449
796.836	15372
799.257	15274
801.675	15114
804.092	14897
806.507	14815
808.92	14738
811.331	14575
813.741	14204
816.148	14085
818.554	13894
820.958	13731
823.36	13700
825.761	13601
828.159	13451
830.556	13503
832.951	13406
835.345	13296
837.736	13092
840.126	12979
842.514	12963
844.9	12764
847.284	12618
849.667	12499
852.048	12314
854.427	12385
856.804	12098
859.18	11923
861.553	11939
863.925	12004
866.296	11717
868.664	11738
871.031	11704
873.396	11563
875.759	11539
878.12	11285
880.48	11365
882.838	11133
885.194	11051
887.549	10964
889.902	10924
892.253	10769
894.602	10791
896.949	10799
899.295	10693
901.639	10687
903.981	10610
906.322	10388
908.661	10428
910.998	10406
913.333	10384
915.667	10376
917.999	10410
920.329	10407
922.658	10439
924.985	10334
927.31	10293
929.633	10275
931.955	10040
934.275	10003
936.593	9842
938.91	9600
941.225	9516
943.538	9347
945.849	9165
948.159	8954
950.467	8805
952.774	8818
955.078	8659
957.381	8516
959.683	8405
961.982	8154
964.28	8295
966.577	8117
968.871	8034
971.164	7832
973.456	7768
975.745	7755
978.033	7609
980.319	7588
982.604	7569
984.887	7544
987.168	7485
989.448	7480
991.726	7423
994.002	7358
996.277	7303
998.55	7314
1000.82	7260
1003.09	7431
1005.36	7488
1007.63	7536
1009.89	7537
1012.15	7570
1014.41	7601
1016.67	7557
1018.93	7454
1021.19	7279
1023.44	7291
1025.7	7251
1027.95	7340
1030.2	7195
1032.45	7089
1034.69	6983
1036.94	6796
1039.18	6870
1041.43	6788
1043.67	6832
1045.9	6780
1048.14	6720
1050.38	6617
1052.61	6575
1054.84	6433
1057.07	6392
1059.3	6336
1061.53	6194
1063.76	6209
1065.98	6064
1068.2	6054
1070.42	6133
1072.64	5941
1074.86	5923
1077.08	5861
1079.29	5822
1081.5	5779
1083.72	5673
1085.93	5730
1088.13	5677
1090.34	5770
1092.55	5768
1094.75	5811
1096.95	5742
1099.15	5703
1101.35	5599
1103.55	5569
1105.74	5435
1107.94	5403
1110.13	5411
1112.32	5261
1114.51	5112
1116.7	5184
1118.89	5069
1121.07	5051
1123.25	4996
1125.44	4878
1127.62	4831
1129.8	4993
1131.97	4993
1134.15	4993
1136.32	5029
1138.49	4887
1140.66	4904
1142.83	4755
1145	4727
1147.17	4799
1149.33	4716
1151.5	4684
1153.66	4777
1155.82	4646
1157.98	4628
1160.13	4475
1162.29	4585
1164.44	4421
1166.6	4396
1168.75	4408
1170.9	4582
1173.04	4499
1175.19	4515
1177.34	4577
1179.48	4348
1181.62	4271
1183.76	4298
1185.9	4325
1188.04	4355
1190.17	4523
1192.31	4556
1194.44	4515
1196.57	4612
1198.7	4636
1200.83	4525
1202.96	4486
1205.08	4227
1207.21	4092
1209.33	4015
1211.45	3906
1213.57	3754
1215.69	3695
1217.81	3630
1219.92	3669
1222.03	3564
1224.15	3615
1226.26	3546
1228.37	3537
1230.47	3554
1232.58	3544
1234.68	3492
1236.79	3498
1238.89	3550
1240.99	3535
1243.09	3427
1245.19	3395
1247.28	3364
1249.38	3351
1251.47	3248
1253.56	3272
1255.65	3180
1257.74	3183
1259.83	3177
1261.91	3097
1264	3108
1266.08	2992
1268.16	3002
1270.24	2943
1272.32	2883
1274.4	2895
1276.47	2855
1278.55	2802
1280.62	2746
1282.69	2651
1284.76	2710
1286.83	2718
1288.9	2698
1290.96	2647
1293.03	2583
1295.09	2561
1297.15	2571
1299.21	2563
1301.27	2482
1303.33	2423
1305.38	2429
1307.44	2547
1309.49	2462
1311.54	2377
1313.59	2389
1315.64	2359
1317.69	2429
1319.73	2375
1321.78	2360
1323.82	2355
1325.86	2375
1327.9	2323
1329.94	2306
1331.98	2256
1334.02	2277
1336.05	2335
1338.08	2313
1340.12	2331
1342.15	2355
1344.18	2418
1346.2	2416
1348.23	2448
1350.25	2464
1352.28	2389
1354.3	2468
1356.32	2462
1358.34	2468
1360.36	2529
1362.38	2549
1364.39	2520
1366.41	2527
1368.42	2484
1370.43	2582
1372.44	2492
1374.45	2448
1376.45	2404
1378.46	2413
1380.47	2363
1382.47	2299
1384.47	2265
1386.47	2202
1388.47	2176
1390.47	2140
1392.46	2130
1394.46	2227
1396.45	2234
1398.44	2194
1400.44	2141
1402.42	2071
1404.41	2051
1406.4	1968
1408.39	1975
1410.37	1912
1412.35	1864
1414.33	1872
1416.31	1855
1418.29	1858
1420.27	1827
1422.25	1801
1424.22	1767
1426.2	1847
1428.17	1765
1430.14	1803
1432.11	1726
1434.08	1663
1436.04	1672
1438.01	1654
1439.97	1678
1441.94	1656
1443.9	1692
1445.86	1707
1447.82	1692
1449.78	1633
1451.73	1573
1453.69	1594
1455.64	1672
1457.59	1623
1459.54	1626
1461.49	1531
1463.44	1457
1465.39	1463
1467.34	1454
1469.28	1475
1471.22	1485
1473.17	1519
1475.11	1527
1477.05	1425
1478.99	1384
1480.92	1338
1482.86	1305
1484.79	1295
1486.73	1316
1488.66	1241
1490.59	1334
1492.52	1308
1494.45	1290
1496.37	1324
1498.3	1342
1500.22	1310
1502.14	1251
1504.07	1245
1505.99	1273
1507.91	1300
1509.82	1256
1511.74	1273
1513.66	1275
1515.57	1245
1517.48	1271
1519.39	1353
1521.3	1354
1523.21	1318
1525.12	1355
1527.03	1247
1528.93	1309
1530.84	1258
1532.74	1330
1534.64	1372
1536.54	1380
1538.44	1309
1540.34	1253
1542.23	1233
1544.13	1198
1546.02	1142
1547.92	1175
1549.81	1183
1551.7	1196
1553.59	1203
1555.48	1215
1557.36	1218
1559.25	1245
1561.13	1245
1563.01	1325
1564.9	1318
1566.78	1336
1568.66	1307
1570.53	1275
1572.41	1259
1574.29	1272
1576.16	1344
1578.03	1390
1579.9	1453
1581.78	1362
1583.65	1346
1585.51	1283
1587.38	1300
1589.25	1352
1591.11	1380
1592.97	1334
1594.84	1268
1596.7	1253
1598.56	1261
1600.42	1201
1602.27	1217
1604.13	1263
1605.98	1407
1607.84	1485
1609.69	1545
1611.54	1553
1613.39	1455
1615.24	1315
1617.09	1142
1618.94	1126
1620.78	1048
1622.62	1108
1624.47	1165
1626.31	1170
1628.15	1183
1629.99	1223
1631.83	1180
1633.67	1179
1635.5	1151
1637.34	1106
1639.17	1120
1641	1096
1642.83	1096
1644.66	1142
1646.49	1084
1648.32	1026
1650.15	1068
1651.97	1047
1653.8	1109
1655.62	1082
1657.44	1058
1659.26	955
1661.08	941
1662.9	921
1664.72	816
1666.53	734
1668.35	700
1670.16	660
1671.97	693
1673.79	796
1675.6	783
1677.4	764
1679.21	685
1681.02	701
1682.83	592
1684.63	670
1686.43	720
1688.24	720
1690.04	729
1691.84	679
1693.64	673
1695.43	658
1697.23	761
1699.02	822
1700.82	844
1702.61	838
1704.4	822
1706.2	812
1707.98	856
1709.77	949
1711.56	937
1713.35	929
1715.13	900
1716.92	814
1718.7	701
1720.48	735
1722.26	743
1724.04	651
1725.82	552
1727.6	493
1729.37	470
1731.15	437
1732.92	360
1734.7	296
1736.47	270
1738.24	264
1740.01	286
1741.78	270
1743.54	322
1745.31	377
1747.08	419
1748.84	445
1750.6	452
1752.36	562
1754.12	624
1755.88	638
1757.64	572
1759.4	542
1761.16	506
1762.91	498
1764.67	552
1766.42	641
1768.17	682
1769.92	671
1771.67	608
1773.42	568
1775.17	526
1776.91	532
1778.66	568
1780.4	653
1782.15	712
1783.89	699
1785.63	718
1787.37	723
1789.11	703
1790.85	705
1792.58	665
1794.32	590
1796.05	554
1797.79	552
1799.52	522
1801.25	607
1802.98	509
1804.71	498
1806.44	554
1808.17	604
1809.89	657
1811.62	655
1813.34	711
1815.07	651
1816.79	626
1818.51	560
1820.23	576
1821.95	550
1823.66	493
1825.38	478
1827.1	474
1828.81	479
1830.52	531
1832.24	564
1833.95	588
1835.66	639
1837.37	633
1839.08	645
1840.78	548
1842.49	498
1844.19	489
1845.9	472
1847.6	474
1849.3	494
1851	403
1852.7	389
1854.4	329
1856.1	381
1857.8	368
1859.49	380
1861.19	362
1862.88	381
1864.57	333
1866.27	254
1867.96	196
1869.65	211
1871.33	235
1873.02	274
1874.71	322
1876.39	352
1878.08	280
1879.76	300
1881.44	300
1883.12	317
1884.81	375
1886.48	387
1888.16	313
1889.84	232
1891.52	234
1893.19	220
1894.87	207
1896.54	230
1898.21	236
1899.88	258
1901.55	290
1903.22	280
1904.89	296
1906.56	334
1908.22	321
1909.89	312
1911.55	351
1913.22	356
1914.88	353
1916.54	331
1918.2	345
1919.86	332
1921.52	300
1923.18	296
1924.83	284
1926.49	286
1928.14	244
1929.79	300
1931.45	258
1933.1	270
1934.75	212
1936.4	278
1938.05	282
1939.69	321
1941.34	274
1942.99	221
1944.63	210
1946.27	207
1947.92	228
1949.56	266
1951.2	272
1952.84	292
1954.48	292
1956.11	335
1957.75	377
1959.39	356
1961.02	411
1962.65	387
1964.29	413
1965.92	365
1967.55	411
1969.18	438
1970.81	419
1972.44	433
1974.06	405
1975.69	391
1977.32	417
1978.94	429
1980.56	427
1982.19	478
1983.81	436
1985.43	427
1987.05	435
1988.66	443
1990.28	419
1991.9	371
1993.51	431
1995.13	445
1996.74	456
1998.36	433
1999.97	427
2001.58	403
2003.19	417
2004.8	417
2006.4	447
2008.01	439
2009.62	429
2011.22	449
2012.83	437
2014.43	433
2016.03	425
2017.63	449
2019.23	445
2020.83	433
2022.43	395
2024.03	409
2025.63	429
2027.22	423
2028.82	409
2030.41	411
2032.01	391
2033.6	423
2035.19	415
2036.78	409
2038.37	403
2039.96	362
2041.55	391
2043.13	387
2044.72	379
2046.3	373
2047.89	397
2049.47	417
2051.05	391
2052.63	373
2054.21	367
2055.79	370
2057.37	347
2058.95	359
2060.52	347
2062.1	336
2063.68	375
2065.25	368
2066.82	365
2068.39	341
2069.97	334
2071.54	344
2073.1	345
2074.67	338
2076.24	339
2077.81	320
2079.37	330
2080.94	322
2082.5	294
2084.07	302
2085.63	302
2087.19	286
2088.75	282
2090.31	234
2091.87	236
2093.43	229
2094.98	251
2096.54	254
2098.09	249
2099.65	295
2101.2	296
2102.75	284
2104.3	296
2105.86	292
2107.41	282
2108.95	280
2110.5	272
2112.05	274
2113.6	262
2115.14	262
2116.69	274
2118.23	248
2119.77	280
2121.31	266
2122.86	280
2124.4	248
2125.93	278
2127.47	244
2129.01	256
2130.55	276
2132.08	270
2133.62	256
2135.15	274
2136.69	256
2138.22	242
2139.75	238
2141.28	236
2142.81	248
2144.34	232
2145.87	274
2147.39	260
2148.92	246
2150.45	288
2151.97	250
2153.5	248
2155.02	224
2156.54	232
2158.06	272
2159.58	224
2161.1	212
2162.62	284
2164.14	246
2165.66	250
2167.17	260
2168.69	264
2170.2	238
2171.72	246
2173.23	234
2174.74	190
2176.25	260
2177.76	217
2179.27	210
2180.78	242
2182.29	198
2183.79	216
2185.3	205
2186.81	246
2188.31	206
2189.81	214
2191.32	218
2192.82	228
2194.32	204
2195.82	226
2197.32	224
2198.82	201
2200.32	179
2201.81	178
2203.31	189
2204.8	202
2206.3	198
2207.79	183
2209.29	214
2210.78	200
2212.27	218
2213.76	220
2215.25	228
2216.74	230
2218.23	193
2219.71	195
2221.2	159
2222.69	177
2224.17	179
2225.65	165
2227.14	139
2228.62	150
2230.1	161
2231.58	160
2233.06	177
2234.54	189
2236.02	197
2237.5	203
2238.97	211
2240.45	196
2241.92	195
2243.4	189
2244.87	161
2246.34	181
2247.82	176
2249.29	177
2250.76	163
2252.23	175
2253.7	169
2255.16	141
2256.63	172
2258.1	131
2259.56	161
2261.03	169
2262.49	175
2263.95	173
2265.42	163
2266.88	171
2268.34	159
2269.8	137
2271.26	137
2272.72	155
2274.18	181
2275.63	177
2277.09	159
2278.54	183
2280	151
2281.45	141
2282.9	163
2284.36	127
2285.81	151
2287.26	156
2288.71	163
2290.16	149
2291.61	153
2293.05	147
2294.5	135
2295.95	125
2297.39	93
2298.84	107
2300.28	92
2301.72	119
2303.16	119
2304.61	129
2306.05	129
2307.49	111
2308.93	105
2310.36	137
2311.8	141
2313.24	141
2314.67	169
2316.11	147
2317.54	153
2318.98	163
2320.41	117
2321.84	141
2323.28	141
2324.71	121
2326.14	121
2327.57	118
2328.99	119
2330.42	103
2331.85	125
2333.27	111
2334.7	105
2336.12	93
2337.55	115
2338.97	105
2340.39	101
2341.82	61
2343.24	102
2344.66	85
2346.08	85
2347.5	111
2348.91	91
2350.33	113
2351.75	113
2353.16	119
2354.58	129
2355.99	121
2357.41	115
2358.82	85
2360.23	77
2361.64	63
2363.05	55
2364.46	48
2365.87	65
2367.28	75
2368.69	89
2370.1	63
2371.5	59
2372.91	85
2374.31	92
2375.72	88
2377.12	66
2378.52	72
2379.92	95
2381.33	65
2382.73	81
2384.13	61
2385.52	80
2386.92	79
2388.32	65
2389.72	87
2391.11	75
2392.51	103
2393.9	93
2395.3	105
2396.69	103
2398.08	69
2399.48	85
2400.87	103
2402.26	87
2403.65	58
2405.04	57
2406.42	48
2407.81	-24
2409.2	-12
2410.58	-49
2411.97	-18
2413.35	22
2414.74	-42
2416.12	-22
2417.5	-4
2418.89	10
2420.27	34
2421.65	-12
2423.03	18
2424.41	-18
2425.79	6
2427.16	-20
2428.54	-26
2429.92	-6
2431.29	0
2432.67	0
2434.04	4
2435.42	12
2436.79	-4
2438.16	-6
2439.53	-8
2440.9	-6
2442.27	-16
2443.64	-34
2445.01	-41
2446.38	-32
2447.75	-70
2449.11	-41
2450.48	-28
2451.84	-47
2453.21	-32
2454.57	-34
2455.94	-14
2457.3	-22
2458.66	-22
2460.02	-24
2461.38	-32
2462.74	-2
2464.1	12
2465.46	18
2466.82	-4
2468.17	22
2469.53	6
2470.89	26
2472.24	-4
2473.6	-20
2474.95	2
2476.3	6
2477.65	30
2479.01	51
2480.36	27
2481.71	83
2483.06	37
2484.41	22
2485.75	16
2487.1	29
2488.45	12
2489.8	-2
2491.14	16
2492.49	14
2493.83	12
2495.17	27
2496.52	10
2497.86	19
2499.2	37
2500.54	18
2501.88	53
2503.22	54
2504.56	41
2505.9	30
2507.24	40
2508.58	41
2509.91	15
2511.25	0
2512.58	-4
2513.92	-37
2515.25	-12
2516.58	-22
2517.92	-32
2519.25	-12
2520.58	0
2521.91	-22
2523.24	0
2524.57	10
2525.9	14
2527.23	25
2528.55	50
2529.88	-6
2531.21	-16
2532.53	-6
2533.86	6
2535.18	4
2536.5	20
2537.83	16
2539.15	20
2540.47	12
2541.79	42
2543.11	1
2544.43	14
2545.75	12
2547.07	22
2548.39	-26
2549.7	30
2551.02	12
2552.34	-2
2553.65	-10
2554.97	-34
2556.28	-20
2557.59	-39
2558.91	-37
2560.22	-24
2561.53	-30
2562.84	-24
2564.15	-26
2565.46	-19
2566.77	-30
2568.08	-20
2569.38	-33
2570.69	-18
2572	-18
2573.3	-12
2574.61	-20
2575.91	-22
2577.22	-14
2578.52	-22
2579.82	-20
2581.13	0
2582.43	-36
2583.73	-22
2585.03	-18
2586.33	-32
2587.63	-40
2588.92	-48
2590.22	-16
2591.52	-59
2592.82	-28
2594.11	-37
2595.41	-33
2596.7	-22
2598	14
2599.29	-34
2600.58	-33
2601.88	-6
2603.17	12
2604.46	-61
2605.75	-30
2607.04	-40
2608.33	-41
2609.62	-8
2610.9	-36
2612.19	-66
2613.48	-83
2614.76	-38
2616.05	-51
2617.34	-19
2618.62	-66
2619.9	-74
2621.19	-40
2622.47	-47
2623.75	-36
2625.03	-52
2626.31	-41
2627.59	-10
2628.87	-17
2630.15	-61
2631.43	-30
2632.71	-34
2633.99	-46
2635.26	-40
2636.54	-75
2637.81	-49
2639.09	-60
2640.36	-58
2641.64	-50
2642.91	-75
2644.18	-70
2645.46	-43
2646.73	-80
2648	-38
2649.27	-49
2650.54	-41
2651.81	-53
2653.07	-32
2654.34	-58
2655.61	-37
2656.88	-35
2658.14	-40
2659.41	-40
2660.67	-48
2661.94	-34
2663.2	-47
2664.47	-51
2665.73	-34
2666.99	-52
2668.25	-54
2669.51	-60
2670.77	-44
2672.03	-53
2673.29	-20
2674.55	-49
2675.81	-34
2677.07	-54
2678.32	-52
2679.58	-53
2680.84	-33
2682.09	-43
2683.35	-32
2684.6	-18
2685.85	-10
2687.11	-60
2688.36	-21
2689.61	-30
2690.86	-40
2692.11	-41
2693.36	-20
2694.61	-10
2695.86	-19
2697.11	-57
2698.36	-55
2699.61	-67
2700.85	-38
2702.1	-34
2703.34	-37
2704.59	-42
2705.83	-18
2707.08	-19
2708.32	-40
2709.56	-34
2710.81	-47
2712.05	-52
2713.29	-61
2714.53	-40
2715.77	-32
2717.01	-21
2718.25	-24
2719.49	-41
2720.73	-56
2721.96	-65
2723.2	-34
2724.44	-51
2725.67	-20
2726.91	-42
2728.14	-40
2729.38	-66
2730.61	-24
2731.84	-48
2733.08	-45
2734.31	-26
2735.54	-26
2736.77	-29
2738	-54
2739.23	-26
2740.46	-34
2741.69	-46
2742.92	-62
2744.14	6
2745.37	-34
2746.6	-73
2747.82	-12
2749.05	-34
2750.27	-30
2751.5	-20
2752.72	-38
2753.95	12
2755.17	-18
2756.39	-18
2757.61	-32
2758.83	-26
2760.05	14
2761.27	-46
2762.49	-2
2763.71	-26
2764.93	-22
2766.15	-42
2767.37	-10
2768.58	-18
2769.8	-20
2771.02	-38
2772.23	-34
2773.45	-22
2774.66	-28
2775.88	-20
2777.09	-38
2778.3	-26
2779.51	-14
2780.73	-23
2781.94	-6
2783.15	-28
2784.36	-22
2785.57	-26
2786.78	-30
2787.99	-2
2789.19	-44
2790.4	4
2791.61	-7
2792.82	-30
2794.02	-28
2795.23	-18
2796.43	-8
2797.64	-10
2798.84	-16
2800.04	-30
2801.25	-19
2802.45	-40
2803.65	-26
2804.85	0
2806.05	-30
2807.25	-8
2808.45	2
2809.65	-28
2810.85	-15
2812.05	-4
2813.25	-14
2814.45	-22
2815.64	-12
2816.84	-30
2818.04	-26
2819.23	30
2820.43	-13
2821.62	0
2822.82	10
2824.01	20
2825.2	-20
2826.39	-6
2827.59	-10
2828.78	8
2829.97	17
2831.16	-18
2832.35	8
2833.54	-22
2834.73	-20
2835.92	-16
2837.1	-12
2838.29	-10
2839.48	2
2840.67	4
2841.85	-8
2843.04	6
2844.22	-4
2845.41	-17
2846.59	0
2847.77	30
2848.96	-12
2850.14	0
2851.32	0
2852.5	-2
2853.68	-24
2854.87	8
2856.05	14
2857.23	2
2858.4	-10
2859.58	-21
2860.76	-14
2861.94	16
2863.12	8
2864.29	-6
2865.47	-10
2866.65	10
2867.82	21
2869	26
2870.17	16
2871.34	12
2872.52	4
2873.69	16
2874.86	-25
2876.03	14
2877.21	22
2878.38	-18
2879.55	8
2880.72	-8
2881.89	12
2883.06	-6
2884.23	4
2885.39	-6
2886.56	-11
2887.73	-26
2888.9	8
2890.06	-4
2891.23	16
2892.39	-14
2893.56	10
2894.72	-10
2895.89	8
2897.05	-2
2898.21	-20
2899.38	-10
2900.54	-32
2901.7	6
2902.86	-8
2904.02	16
2905.18	-12
2906.34	10
2907.5	-1
2908.66	-16
2909.82	-8
2910.98	4
2912.13	-2
2913.29	12
2914.45	-4
2915.6	-10
2916.76	6
2917.91	8
2919.07	4
2920.22	-16
2921.38	2
2922.53	-12
2923.68	4
2924.84	22
2925.99	6
2927.14	-4
2928.29	-2
2929.44	-4
2930.59	-6
2931.74	8
2932.89	12
2934.04	0
2935.19	-30
2936.34	0
2937.48	4
2938.63	24
2939.78	-18
2940.93	12
2942.07	32
2943.22	18
2944.36	-2
2945.51	-6
2946.65	6
2947.79	-8
2948.94	28
2950.08	-6
2951.22	8
2952.36	16
2953.5	2
2954.65	10
2955.79	0
2956.93	4
2958.07	-2
2959.2	6
2960.34	8
2961.48	8
2962.62	14
2963.76	8
2964.89	24
2966.03	0
2967.17	0
2968.3	24
2969.44	10
2970.57	6
2971.71	-2
2972.84	14
2973.97	8
2975.11	14
2976.24	42
2977.37	-2
2978.5	22
2979.64	14
2980.77	24
2981.9	-8
2983.03	-22
2984.16	8
2985.29	26
2986.41	10
2987.54	24
2988.67	32
2989.8	14
2990.93	14
2992.05	10
2993.18	0
2994.3	8
2995.43	2
2996.55	43
2997.68	44
2998.8	14
2999.93	20
3001.05	6
3002.17	8
3003.3	2
3004.42	46
3005.54	58
3006.66	36
3007.78	46
3008.9	-12
3010.02	0
3011.14	40
3012.26	18
3013.38	12
3014.5	48
3015.62	-8
3016.73	24
3017.85	42
3018.97	18
3020.08	11
3021.2	20
3022.31	10
3023.43	44
3024.54	4
3025.66	16
3026.77	36
3027.89	36
3029	20
3030.11	30
3031.22	24
3032.34	8
3033.45	26
3034.56	12
3035.67	24
3036.78	95
3037.89	42
3039	38
3040.11	4
3041.22	22
3042.32	4
3043.43	6
3044.54	28
3045.65	34
3046.75	34
3047.86	38
3048.96	22
3050.07	6
3051.17	26
3052.28	30
3053.38	28
3054.49	10
3055.59	18
3056.69	16
3057.8	14
3058.9	28
3060	38
3061.1	26
3062.2	22
3063.3	30
3064.4	2
3065.5	38
3066.6	21
3067.7	38
3068.8	32
3069.9	22
3071	32
3072.09	22
3073.19	24
3074.29	34
3075.38	28
3076.48	36
3077.57	11
3078.67	33
3079.76	28
3080.86	8
3081.95	27
3083.05	14
3084.14	36
3085.23	44
3086.33	55
3087.42	18
3088.51	39
3089.6	28
3090.69	14
3091.78	14
3092.87	87
3093.96	28
3095.05	26
3096.14	-8
3097.23	18
3098.32	41
3099.41	33
3100.49	20
3101.58	14
3102.67	34
3103.75	18
3104.84	46
3105.93	48
3107.01	32
3108.1	24
3109.18	34
3110.26	38
3111.35	48
3112.43	26
3113.51	48
3114.6	39
3115.68	44
3116.76	8
3117.84	4
3118.92	52
3120	28
3121.09	40
3122.17	24
3123.25	8
3124.32	34
3125.4	42
3126.48	22
3127.56	16
3128.64	20
3129.72	22
3130.79	52
3131.87	60
3132.95	38
3134.02	18
3135.1	42
3136.17	20
3137.25	30
3138.32	40
3139.4	22
3140.47	54
3141.55	28
3142.62	18
3143.69	30
3144.76	49
3145.84	40
3146.91	32
3147.98	32
3149.05	40
3150.12	18
3151.19	46
3152.26	42
3153.33	40
3154.4	36
3155.47	32
3156.54	28
3157.61	54
3158.67	30
3159.74	36
3160.81	58
3161.88	27
3162.94	40
3164.01	55
3165.07	44
3166.14	34
3167.2	42
3168.27	23
3169.33	30
3170.4	40
3171.46	16
3172.52	30
3173.59	52
3174.65	30
3175.71	26
3176.77	36
3177.84	36
3178.9	34
3179.96	32
3181.02	44
3182.08	38
3183.14	45
3184.2	50
3185.26	40
3186.32	52
3187.37	56
3188.43	54
3189.49	63
3190.55	24
3191.61	45
3192.66	42
3193.72	38
3194.77	46
3195.83	32
3196.89	34
3197.94	48
3199	32
3200.05	24
3201.1	26
3202.16	30
3203.21	54
3204.27	16
3205.32	18
3206.37	54
3207.42	37
3208.47	38
3209.53	42
3210.58	35
3211.63	16
3212.68	24
3213.73	48
3214.78	31
3215.83	58
3216.88	11
3217.93	46
3218.97	46
3220.02	16
3221.07	24
3222.12	32
3223.16	58
3224.21	50
3225.26	4
3226.3	14
3227.35	30
3228.4	54
3229.44	32
3230.49	6
3231.53	16
3232.57	32
3233.62	34
3234.66	40
3235.71	10
3236.75	50
3237.79	66
3238.83	46
3239.88	30
3240.92	46
3241.96	30
3243	30
3244.04	20
3245.08	50
3246.12	32
3247.16	36
3248.2	34
3249.24	28
3250.28	38
3251.32	26
3252.36	56
3253.39	58
3254.43	40
3255.47	58
3256.51	46
3257.54	20
3258.58	34
3259.61	42
3260.65	35
3261.69	30
3262.72	24
3263.76	18
3264.79	26
3265.82	57
3266.86	33
3267.89	56
3268.92	51
3269.96	48
3270.99	35
3272.02	44
3273.05	26
3274.09	48
3275.12	42
3276.15	32
3277.18	27
3278.21	48
3279.24	38
3280.27	50
3281.3	34
3282.33	33
3283.36	30
3284.39	50
3285.41	58
3286.44	44
3287.47	46
3288.5	54
3289.52	30
3290.55	62
3291.58	56
3292.6	30
3293.63	56
3294.66	42
3295.68	61
3296.71	34
3297.73	56
3298.76	83
3299.78	30
3300.8	16
3301.83	40
3302.85	68
3303.87	36
3304.9	48
3305.92	23
3306.94	38
3307.96	28
3308.98	42
3310.01	46
3311.03	36
3312.05	41
3313.07	52
3314.09	28
3315.11	56
3316.13	53
3317.15	32
3318.17	36
3319.18	46
3320.2	34
3321.22	48
3322.24	38
3323.26	53
3324.27	52
3325.29	48
3326.31	27
3327.32	48
3328.34	41
3329.35	48
3330.37	18
3331.38	44
3332.4	38
3333.41	60
3334.43	73
3335.44	40
3336.46	38
3337.47	26
3338.48	46
3339.5	30
3340.51	34
3341.52	65
3342.53	42
3343.54	50
3344.56	52
3345.57	44
3346.58	50
3347.59	42
3348.6	39
3349.61	44
3350.62	32
3351.63	56
3352.64	50
3353.65	42
3354.66	29
3355.66	71
3356.67	32
3357.68	36
3358.69	19
3359.7	36
3360.7	58
3361.71	32
3362.72	44
3363.72	30
3364.73	40
3365.73	24
3366.74	51
3367.75	31
3368.75	52
3369.75	36
3370.76	34
3371.76	44
3372.77	42
3373.77	32
3374.77	41
3375.78	40
3376.78	24
3377.78	30
3378.78	50
3379.79	44
3380.79	19
3381.79	34
3382.79	48
3383.79	44
3384.79	62
3385.79	30
3386.79	40
3387.79	26
3388.79	47
3389.79	48
3390.79	38
3391.79	61
3392.79	38
3393.79	64
3394.78	36
3395.78	30
3396.78	52
3397.78	60
3398.77	95
3399.77	34
3400.77	32
3401.76	20
3402.76	66
3403.76	42
3404.75	34
3405.75	44
3406.74	57
3407.74	81
3408.73	40
3409.72	115
3410.72	54
3411.71	64
3412.71	48
3413.7	48
3414.69	20
3415.68	84
3416.68	36
3417.67	38
3418.66	28
3419.65	42
3420.64	64
3421.63	39
3422.63	56
3423.62	32
3424.61	90
3425.6	34
3426.59	31
3427.58	62
3428.57	33
[truncated: 48 more rows]
