# Supplementary material for: AI‐Assisted Detection of Early Gastric Cancer via Visualization of Mucosal Acidity Compromise During Endoscopy
Source: Adv Sci (Weinh). 2025 Oct 20;12(46):e04932. doi: 10.1002/advs.202504932 (PMC12697849; doi:10.1002/advs.202504932)
Supplement: Supplementary file 2 — Supporting Data [file ADVS-12-e04932-s002.zip › Models by AGS cells/Model 1/Para-tumor/fast-20250724_163336.csv]

181.541	11749
184.445	18340
187.346	23846
190.245	26550
193.141	27407
196.035	27631
198.927	27535
201.816	27491
204.703	27620
207.588	27471
210.47	27562
213.35	27378
216.228	27191
219.103	27407
221.976	27100
224.846	27128
227.715	26849
230.58	27227
233.444	27040
236.305	27304
239.164	27516
242.02	27884
244.875	27981
247.727	27924
250.576	28108
253.423	27896
256.268	27636
259.111	27610
261.951	27441
264.789	27387
267.625	27648
270.459	27576
273.29	27703
276.119	27602
278.945	27337
281.769	27298
284.591	27002
287.411	26854
290.229	26726
293.044	26635
295.857	26385
298.667	26053
301.476	25846
304.282	25669
307.085	25490
309.887	25524
312.686	25238
315.483	24882
318.278	24721
321.071	24487
323.861	24365
326.649	24310
329.435	24303
332.219	24263
335	24161
337.779	24393
340.556	24326
343.331	24622
346.103	24461
348.873	24517
351.641	24528
354.407	24695
357.171	24683
359.932	24569
362.691	24487
365.448	24413
368.203	24250
370.955	23947
373.706	23899
376.454	23796
379.2	23685
381.943	23750
384.685	23313
387.424	23071
390.161	22993
392.896	22706
395.629	22543
398.36	22436
401.088	22382
403.815	22172
406.539	22241
409.261	22203
411.981	22240
414.698	22329
417.414	22525
420.127	22541
422.838	22346
425.547	22514
428.254	22430
430.959	22372
433.662	22488
436.362	22700
439.06	22706
441.757	22762
444.451	22759
447.142	22666
449.832	22531
452.52	22545
455.206	22512
457.889	22321
460.57	22317
463.249	22058
465.927	21961
468.601	21752
471.274	21610
473.945	21449
476.614	21193
479.28	20817
481.945	20931
484.607	20901
487.267	20541
489.926	20404
492.582	20183
495.236	20032
497.888	19708
500.537	19851
503.185	19789
505.831	19865
508.474	19892
511.116	19932
513.755	19886
516.393	19924
519.028	19884
521.661	19882
524.293	19922
526.922	19734
529.549	19718
532.174	19521
534.797	19601
537.418	19686
540.037	19733
542.654	19513
545.268	19690
547.881	19737
550.492	19785
553.101	19646
555.707	19283
558.312	19045
560.915	18745
563.515	18791
566.114	18965
568.71	19013
571.305	19189
573.897	19521
576.488	19416
579.076	19254
581.663	18677
584.247	18381
586.83	17909
589.41	17425
591.989	17113
594.565	16700
597.14	16225
599.712	16069
602.283	15953
604.851	15762
607.418	15753
609.982	15735
612.545	15652
615.106	15669
617.664	15768
620.221	15564
622.776	15518
625.328	15324
627.879	15414
630.428	15240
632.975	14972
635.52	14782
638.062	14671
640.603	14802
643.142	14972
645.679	15044
648.214	15045
650.748	14948
653.279	14933
655.808	14866
658.335	14716
660.861	14699
663.384	14373
665.906	14368
668.425	14504
670.943	14393
673.459	14274
675.973	14208
678.484	14123
680.994	13686
683.502	13569
686.009	13489
688.513	13378
691.015	13072
693.515	13051
696.014	12892
698.51	12709
701.005	12709
703.498	12538
705.989	12459
708.478	12159
710.965	12080
713.45	12034
715.933	11820
718.415	11813
720.894	11530
723.372	11507
725.848	11605
728.322	11611
730.794	11607
733.264	11659
735.732	11514
738.198	11267
740.663	10966
743.126	10755
745.586	10698
748.045	10654
750.502	10428
752.958	10463
755.411	10307
757.863	10223
760.312	10215
762.76	10187
765.206	10324
767.65	10089
770.092	9445
772.533	8699
774.971	8484
777.408	8915
779.843	9250
782.276	9312
784.707	9270
787.137	9266
789.564	9237
791.99	9241
794.414	9185
796.836	9147
799.257	9028
801.675	8901
804.092	8716
806.507	8827
808.92	8699
811.331	8595
813.741	8412
816.148	8162
818.554	8061
820.958	8084
823.36	7993
825.761	7926
828.159	7840
830.556	7872
832.951	7823
835.345	7733
837.736	7612
840.126	7594
842.514	7497
844.9	7459
847.284	7301
849.667	7265
852.048	7112
854.427	7126
856.804	6951
859.18	6830
861.553	6844
863.925	6933
866.296	6787
868.664	6786
871.031	6695
873.396	6633
875.759	6582
878.12	6560
880.48	6525
882.838	6391
885.194	6401
887.549	6300
889.902	6338
892.253	6252
894.602	6230
896.949	6197
899.295	6156
901.639	6115
903.981	6054
906.322	5958
908.661	5935
910.998	5907
913.333	5907
915.667	5794
917.999	5941
920.329	5869
922.658	5861
924.985	5851
927.31	5784
929.633	5726
931.955	5722
934.275	5597
936.593	5559
938.91	5460
941.225	5394
943.538	5303
945.849	5129
948.159	5039
950.467	5011
952.774	4936
955.078	4817
957.381	4803
959.683	4680
961.982	4634
964.28	4656
966.577	4652
968.871	4541
971.164	4471
973.456	4359
975.745	4374
978.033	4265
980.319	4221
982.604	4229
984.887	4193
987.168	4300
989.448	4168
991.726	4201
994.002	4078
996.277	4075
998.55	4090
1000.82	4040
1003.09	4102
1005.36	4176
1007.63	4111
1009.89	4241
1012.15	4284
1014.41	4263
1016.67	4183
1018.93	4116
1021.19	4058
1023.44	4176
1025.7	4204
1027.95	4223
1030.2	4098
1032.45	4045
1034.69	3932
1036.94	3792
1039.18	3810
1041.43	3750
1043.67	3742
1045.9	3766
1048.14	3703
1050.38	3605
1052.61	3625
1054.84	3533
1057.07	3457
1059.3	3455
1061.53	3307
1063.76	3451
1065.98	3413
1068.2	3381
1070.42	3357
1072.64	3207
1074.86	3244
1077.08	3093
1079.29	3249
1081.5	3117
1083.72	3087
1085.93	3089
1088.13	3099
1090.34	3173
1092.55	3091
1094.75	3208
1096.95	3145
1099.15	3088
1101.35	3125
1103.55	2988
1105.74	2927
1107.94	2877
1110.13	2895
1112.32	2859
1114.51	2771
1116.7	2777
1118.89	2752
1121.07	2738
1123.25	2631
1125.44	2620
1127.62	2603
1129.8	2629
1131.97	2688
1134.15	2714
1136.32	2718
1138.49	2639
1140.66	2607
1142.83	2599
1145	2513
1147.17	2537
1149.33	2500
1151.5	2492
1153.66	2527
1155.82	2475
1157.98	2440
1160.13	2424
1162.29	2440
1164.44	2400
1166.6	2402
1168.75	2349
1170.9	2432
1173.04	2446
1175.19	2436
1177.34	2449
1179.48	2319
1181.62	2254
1183.76	2225
1185.9	2312
1188.04	2429
1190.17	2540
1192.31	2527
1194.44	2490
1196.57	2444
1198.7	2537
1200.83	2458
1202.96	2391
1205.08	2303
1207.21	2150
1209.33	2121
1211.45	2010
1213.57	1977
1215.69	1934
1217.81	1908
1219.92	1877
1222.03	1869
1224.15	1868
1226.26	1853
1228.37	1805
1230.47	1851
1232.58	1801
1234.68	1824
1236.79	1828
1238.89	1813
1240.99	1811
1243.09	1837
1245.19	1771
1247.28	1763
1249.38	1675
1251.47	1684
1253.56	1717
1255.65	1638
1257.74	1620
1259.83	1660
1261.91	1632
1264	1620
1266.08	1534
1268.16	1495
1270.24	1541
1272.32	1450
1274.4	1529
1276.47	1434
1278.55	1390
1280.62	1396
1282.69	1358
1284.76	1368
1286.83	1360
1288.9	1352
1290.96	1295
1293.03	1330
1295.09	1273
1297.15	1261
1299.21	1269
1301.27	1225
1303.33	1186
1305.38	1219
1307.44	1324
1309.49	1263
1311.54	1173
1313.59	1174
1315.64	1167
1317.69	1223
1319.73	1152
1321.78	1185
1323.82	1169
1325.86	1136
1327.9	1108
1329.94	1104
1331.98	1100
1334.02	1171
1336.05	1152
1338.08	1162
1340.12	1110
1342.15	1161
1344.18	1243
1346.2	1249
1348.23	1213
1350.25	1223
1352.28	1181
1354.3	1253
1356.32	1199
1358.34	1225
1360.36	1233
1362.38	1243
1364.39	1285
1366.41	1286
1368.42	1287
1370.43	1279
1372.44	1215
1374.45	1241
1376.45	1253
1378.46	1283
1380.47	1190
1382.47	1175
1384.47	1106
1386.47	1133
1388.47	1068
1390.47	1090
1392.46	1060
1394.46	1102
1396.45	1138
1398.44	1092
1400.44	1065
1402.42	1055
1404.41	963
1406.4	929
1408.39	939
1410.37	916
1412.35	937
1414.33	927
1416.31	902
1418.29	873
1420.27	886
1422.25	846
1424.22	842
1426.2	834
1428.17	866
1430.14	870
1432.11	765
1434.08	736
1436.04	790
1438.01	759
1439.97	804
1441.94	820
1443.9	790
1445.86	832
1447.82	826
1449.78	757
1451.73	751
1453.69	794
1455.64	802
1457.59	773
1459.54	754
1461.49	687
1463.44	687
1465.39	647
1467.34	679
1469.28	639
1471.22	689
1473.17	703
1475.11	715
1477.05	629
1478.99	652
1480.92	594
1482.86	566
1484.79	530
1486.73	540
1488.66	558
1490.59	624
1492.52	593
1494.45	536
1496.37	598
1498.3	602
1500.22	601
1502.14	574
1504.07	616
1505.99	524
1507.91	554
1509.82	546
1511.74	544
1513.66	540
1515.57	550
1517.48	576
1519.39	642
1521.3	643
1523.21	643
1525.12	596
1527.03	572
1528.93	586
1530.84	607
1532.74	611
1534.64	669
1536.54	731
1538.44	659
1540.34	637
1542.23	641
1544.13	562
1546.02	517
1547.92	542
1549.81	558
1551.7	620
1553.59	637
1555.48	580
1557.36	660
1559.25	651
1561.13	675
1563.01	711
1564.9	740
1566.78	733
1568.66	739
1570.53	677
1572.41	667
1574.29	649
1576.16	754
1578.03	838
1579.9	856
1581.78	768
1583.65	745
1585.51	709
1587.38	738
1589.25	800
1591.11	810
1592.97	739
1594.84	687
1596.7	669
1598.56	709
1600.42	659
1602.27	699
1604.13	657
1605.98	778
1607.84	901
1609.69	923
1611.54	941
1613.39	907
1615.24	753
1617.09	620
1618.94	588
1620.78	550
1622.62	599
1624.47	671
1626.31	727
1628.15	689
1629.99	705
1631.83	717
1633.67	677
1635.5	677
1637.34	619
1639.17	648
1641	631
1642.83	633
1644.66	651
1646.49	598
1648.32	573
1650.15	610
1651.97	614
1653.8	635
1655.62	647
1657.44	582
1659.26	517
1661.08	459
1662.9	506
1664.72	379
1666.53	294
1668.35	279
1670.16	245
1671.97	309
1673.79	351
1675.6	374
1677.4	363
1679.21	272
1681.02	322
1682.83	266
1684.63	312
1686.43	373
1688.24	349
1690.04	360
1691.84	286
1693.64	272
1695.43	324
1697.23	372
1699.02	439
1700.82	493
1702.61	417
1704.4	457
1706.2	443
1707.98	470
1709.77	558
1711.56	536
1713.35	544
1715.13	509
1716.92	431
1718.7	327
1720.48	425
1722.26	421
1724.04	405
1725.82	274
1727.6	237
1729.37	232
1731.15	250
1732.92	163
1734.7	173
1736.47	143
1738.24	131
1740.01	121
1741.78	133
1743.54	135
1745.31	209
1747.08	252
1748.84	222
1750.6	214
1752.36	292
1754.12	385
1755.88	376
1757.64	317
1759.4	263
1761.16	232
1762.91	230
1764.67	282
1766.42	322
1768.17	409
1769.92	413
1771.67	347
1773.42	282
1775.17	268
1776.91	287
1778.66	322
1780.4	337
1782.15	436
1783.89	409
1785.63	415
1787.37	443
1789.11	455
1790.85	441
1792.58	393
1794.32	324
1796.05	306
1797.79	266
1799.52	306
1801.25	309
1802.98	288
1804.71	268
1806.44	317
1808.17	372
1809.89	405
1811.62	399
1813.34	427
1815.07	383
1816.79	358
1818.51	323
1820.23	316
1821.95	262
1823.66	250
1825.38	230
1827.1	228
1828.81	258
1830.52	282
1832.24	321
1833.95	330
1835.66	403
1837.37	417
1839.08	413
1840.78	312
1842.49	268
1844.19	260
1845.9	250
1847.6	260
1849.3	288
1851	226
1852.7	157
1854.4	133
1856.1	145
1857.8	181
1859.49	189
1861.19	161
1862.88	215
1864.57	123
1866.27	77
1867.96	38
1869.65	14
1871.33	24
1873.02	79
1874.71	127
1876.39	157
1878.08	117
1879.76	126
1881.44	123
1883.12	131
1884.81	190
1886.48	216
1888.16	133
1889.84	89
1891.52	105
1893.19	44
1894.87	50
1896.54	69
1898.21	76
1899.88	99
1901.55	133
1903.22	121
1904.89	131
1906.56	129
1908.22	145
1909.89	165
1911.55	196
1913.22	187
1914.88	143
1916.54	141
1918.2	163
1919.86	155
1921.52	165
1923.18	129
1924.83	123
1926.49	153
1928.14	117
1929.79	109
1931.45	119
1933.1	125
1934.75	79
1936.4	131
1938.05	165
1939.69	154
1941.34	123
1942.99	88
1944.63	51
1946.27	90
1947.92	69
1949.56	103
1951.2	119
1952.84	159
1954.48	143
1956.11	192
1957.75	222
1959.39	215
1961.02	254
1962.65	245
1964.29	222
1965.92	234
1967.55	252
1969.18	272
1970.81	268
1972.44	294
1974.06	235
1975.69	231
1977.32	266
1978.94	266
1980.56	278
1982.19	300
1983.81	268
1985.43	284
1987.05	256
1988.66	292
1990.28	280
1991.9	272
1993.51	278
1995.13	306
1996.74	293
1998.36	302
1999.97	282
2001.58	284
2003.19	272
2004.8	284
2006.4	302
2008.01	302
2009.62	282
2011.22	302
2012.83	294
2014.43	286
2016.03	318
2017.63	288
2019.23	296
2020.83	272
2022.43	278
2024.03	300
2025.63	326
2027.22	280
2028.82	296
2030.41	288
2032.01	276
2033.6	260
2035.19	268
2036.78	270
2038.37	312
2039.96	260
2041.55	266
2043.13	268
2044.72	250
2046.3	264
2047.89	272
2049.47	264
2051.05	280
2052.63	250
2054.21	242
2055.79	261
2057.37	238
2058.95	242
2060.52	238
2062.1	256
2063.68	234
2065.25	254
2066.82	224
2068.39	228
2069.97	239
2071.54	213
2073.1	228
2074.67	242
2076.24	242
2077.81	213
2079.37	230
2080.94	213
2082.5	212
2084.07	207
2085.63	206
2087.19	183
2088.75	176
2090.31	166
2091.87	154
2093.43	133
2094.98	155
2096.54	146
2098.09	163
2099.65	202
2101.2	200
2102.75	206
2104.3	171
2105.86	214
2107.41	192
2108.95	189
2110.5	187
2112.05	183
2113.6	179
2115.14	194
2116.69	206
2118.23	169
2119.77	183
2121.31	175
2122.86	204
2124.4	164
2125.93	181
2127.47	170
2129.01	185
2130.55	195
2132.08	195
2133.62	188
2135.15	216
2136.69	183
2138.22	159
2139.75	175
2141.28	167
2142.81	191
2144.34	156
2145.87	135
2147.39	177
2148.92	161
2150.45	199
2151.97	174
2153.5	187
2155.02	149
2156.54	147
2158.06	173
2159.58	149
2161.1	161
2162.62	208
2164.14	177
2165.66	189
2167.17	161
2168.69	196
2170.2	171
2171.72	171
2173.23	171
2174.74	163
2176.25	157
2177.76	169
2179.27	151
2180.78	167
2182.29	137
2183.79	157
2185.3	141
2186.81	145
2188.31	141
2189.81	141
2191.32	167
2192.82	159
2194.32	129
2195.82	161
2197.32	176
2198.82	129
2200.32	153
2201.81	109
2203.31	133
2204.8	133
2206.3	135
2207.79	137
2209.29	162
2210.78	145
2212.27	175
2213.76	155
2215.25	169
2216.74	159
2218.23	151
2219.71	129
2221.2	119
2222.69	145
2224.17	109
2225.65	87
2227.14	107
2228.62	115
2230.1	121
2231.58	129
2233.06	121
2234.54	141
2236.02	151
2237.5	171
2238.97	161
2240.45	131
2241.92	141
2243.4	163
2244.87	117
2246.34	141
2247.82	119
2249.29	111
2250.76	109
2252.23	117
2253.7	107
2255.16	113
2256.63	99
2258.1	113
2259.56	125
2261.03	127
2262.49	119
2263.95	129
2265.42	125
2266.88	123
2268.34	95
2269.8	113
2271.26	111
2272.72	105
2274.18	119
2275.63	131
2277.09	119
2278.54	121
2280	107
2281.45	101
2282.9	93
2284.36	91
2285.81	125
2287.26	117
2288.71	113
2290.16	119
2291.61	117
2293.05	91
2294.5	99
2295.95	53
2297.39	59
2298.84	61
2300.28	58
2301.72	65
2303.16	77
2304.61	79
2306.05	127
2307.49	81
2308.93	77
2310.36	102
2311.8	109
2313.24	101
2314.67	125
2316.11	101
2317.54	108
2318.98	135
2320.41	79
2321.84	101
2323.28	103
2324.71	109
2326.14	95
2327.57	92
2328.99	99
2330.42	65
2331.85	89
2333.27	87
2334.7	85
2336.12	67
2337.55	63
2338.97	79
2340.39	83
2341.82	39
2343.24	48
2344.66	37
2346.08	46
2347.5	67
2348.91	75
2350.33	75
2351.75	95
2353.16	79
2354.58	95
2355.99	92
2357.41	75
2358.82	67
2360.23	73
2361.64	37
2363.05	37
2364.46	46
2365.87	46
2367.28	53
2368.69	61
2370.1	48
2371.5	40
2372.91	57
2374.31	54
2375.72	48
2377.12	48
2378.52	50
2379.92	53
2381.33	55
2382.73	51
2384.13	47
2385.52	76
2386.92	34
2388.32	63
2389.72	38
2391.11	61
2392.51	76
2393.9	59
2395.3	85
2396.69	97
2398.08	75
2399.48	59
2400.87	84
2402.26	39
2403.65	42
2405.04	31
2406.42	14
2407.81	-30
2409.2	-32
2410.58	-57
2411.97	-36
2413.35	-2
2414.74	-60
2416.12	-16
2417.5	0
2418.89	-12
2420.27	4
2421.65	14
2423.03	-4
2424.41	-14
2425.79	-20
2427.16	-18
2428.54	-32
2429.92	-38
2431.29	-10
2432.67	-18
2434.04	-18
2435.42	-10
2436.79	-18
2438.16	-2
2439.53	-12
2440.9	-12
2442.27	-22
2443.64	-32
2445.01	-31
2446.38	-28
2447.75	-34
2449.11	-43
2450.48	-36
2451.84	-59
2453.21	-50
2454.57	-22
2455.94	-14
2457.3	2
2458.66	-22
2460.02	-32
2461.38	-37
2462.74	-2
2464.1	20
2465.46	16
2466.82	-25
2468.17	2
2469.53	-24
2470.89	16
2472.24	-16
2473.6	-32
2474.95	0
2476.3	-10
2477.65	28
2479.01	43
2480.36	25
2481.71	71
2483.06	17
2484.41	2
2485.75	12
2487.1	27
2488.45	16
2489.8	-4
2491.14	14
2492.49	14
2493.83	16
2495.17	35
2496.52	-4
2497.86	33
2499.2	14
2500.54	23
2501.88	20
2503.22	42
2504.56	41
2505.9	32
2507.24	44
2508.58	26
2509.91	4
2511.25	6
2512.58	2
2513.92	-47
2515.25	-26
2516.58	-49
2517.92	-64
2519.25	-24
2520.58	-2
2521.91	-30
2523.24	-4
2524.57	-6
2525.9	28
2527.23	18
2528.55	34
2529.88	-8
2531.21	-25
2532.53	-10
2533.86	-18
2535.18	4
2536.5	-6
2537.83	6
2539.15	16
2540.47	36
2541.79	14
2543.11	5
2544.43	16
2545.75	28
2547.07	40
2548.39	-40
2549.7	34
2551.02	-4
2552.34	-14
2553.65	-14
2554.97	-38
2556.28	-20
2557.59	-43
2558.91	-49
2560.22	-24
2561.53	-24
2562.84	-36
2564.15	-45
2565.46	-25
2566.77	-28
2568.08	-32
2569.38	-30
2570.69	-26
2572	-8
2573.3	-20
2574.61	-16
2575.91	-30
2577.22	-33
2578.52	-22
2579.82	-10
2581.13	-18
2582.43	-28
2583.73	-24
2585.03	-47
2586.33	-42
2587.63	-48
2588.92	-48
2590.22	10
2591.52	-47
2592.82	-34
2594.11	-24
2595.41	-39
2596.7	-16
2598	-14
2599.29	-12
2600.58	-43
2601.88	-18
2603.17	4
2604.46	-44
2605.75	-52
2607.04	-50
2608.33	-45
2609.62	-33
2610.9	-30
2612.19	-54
2613.48	-60
2614.76	-46
2616.05	-45
2617.34	8
2618.62	-64
2619.9	-40
2621.19	-48
2622.47	-45
2623.75	-46
2625.03	-32
2626.31	-49
2627.59	-16
2628.87	-13
2630.15	-53
2631.43	-41
2632.71	-36
2633.99	-42
2635.26	-32
2636.54	-41
2637.81	-55
2639.09	-50
2640.36	-56
2641.64	-54
2642.91	-63
2644.18	-44
2645.46	-24
2646.73	-60
2648	-56
2649.27	-51
2650.54	-32
2651.81	-30
2653.07	-28
2654.34	-30
2655.61	-39
2656.88	-29
2658.14	-28
2659.41	-30
2660.67	-48
2661.94	-20
2663.2	-51
2664.47	-31
2665.73	-50
2666.99	-38
2668.25	-44
2669.51	-68
2670.77	-59
2672.03	-37
2673.29	-22
2674.55	-30
2675.81	-20
2677.07	-56
2678.32	-65
2679.58	-48
2680.84	-35
2682.09	-47
2683.35	16
2684.6	-18
2685.85	-32
2687.11	-50
2688.36	-17
2689.61	-34
2690.86	-42
2692.11	-33
2693.36	-20
2694.61	-16
2695.86	-25
2697.11	-57
2698.36	-30
2699.61	-61
2700.85	-32
2702.1	-34
2703.34	-33
2704.59	-52
2705.83	-18
2707.08	-21
2708.32	-26
2709.56	-36
2710.81	-55
2712.05	-48
2713.29	-61
2714.53	-30
2715.77	-40
2717.01	-11
2718.25	-8
2719.49	-39
2720.73	-30
2721.96	-57
2723.2	-24
2724.44	-28
2725.67	-16
2726.91	-34
2728.14	-32
2729.38	-72
2730.61	-34
2731.84	-32
2733.08	-49
2734.31	-40
2735.54	-24
2736.77	-43
2738	-56
2739.23	-24
2740.46	-24
2741.69	-69
2742.92	-68
2744.14	16
2745.37	-38
2746.6	-50
2747.82	-12
2749.05	-14
2750.27	-28
2751.5	-8
2752.72	-36
2753.95	-24
2755.17	-18
2756.39	-18
2757.61	-38
2758.83	-38
2760.05	-16
2761.27	-36
2762.49	-24
2763.71	-14
2764.93	-14
2766.15	-48
2767.37	-10
2768.58	-8
2769.8	-2
2771.02	0
2772.23	-18
2773.45	-26
2774.66	-32
2775.88	-24
2777.09	-46
2778.3	-26
2779.51	-4
2780.73	-29
2781.94	-14
2783.15	-14
2784.36	-42
2785.57	-26
2786.78	-56
2787.99	-8
2789.19	-28
2790.4	-6
2791.61	6
2792.82	-20
2794.02	-14
2795.23	-10
2796.43	4
2797.64	-10
2798.84	0
2800.04	-18
2801.25	-19
2802.45	-30
2803.65	-44
2804.85	14
2806.05	-20
2807.25	-26
2808.45	6
2809.65	-20
2810.85	-11
2812.05	8
2813.25	-20
2814.45	-22
2815.64	-10
2816.84	-10
2818.04	2
2819.23	54
2820.43	-10
2821.62	-2
2822.82	-16
2824.01	18
2825.2	-10
2826.39	-8
2827.59	-14
2828.78	18
2829.97	-10
2831.16	-24
2832.35	2
2833.54	-26
2834.73	4
2835.92	-12
2837.1	-10
2838.29	-12
2839.48	18
2840.67	20
2841.85	-10
2843.04	6
2844.22	-10
2845.41	-5
2846.59	15
2847.77	18
2848.96	-2
2850.14	-2
2851.32	4
2852.5	16
2853.68	-14
2854.87	18
2856.05	2
2857.23	-10
2858.4	-6
2859.58	-17
2860.76	-2
2861.94	16
2863.12	12
2864.29	4
2865.47	-2
2866.65	-12
2867.82	9
2869	20
2870.17	4
2871.34	28
2872.52	0
2873.69	32
2874.86	2
2876.03	8
2877.21	0
2878.38	-8
2879.55	16
2880.72	20
2881.89	4
2883.06	14
2884.23	4
2885.39	-10
2886.56	12
2887.73	-24
2888.9	6
2890.06	-10
2891.23	18
2892.39	-18
2893.56	28
2894.72	6
2895.89	8
2897.05	16
2898.21	-14
2899.38	14
2900.54	-24
2901.7	-2
2902.86	0
2904.02	6
2905.18	2
2906.34	10
2907.5	4
2908.66	-4
2909.82	-26
2910.98	8
2912.13	2
2913.29	27
2914.45	-8
2915.6	6
2916.76	20
2917.91	20
2919.07	14
2920.22	2
2921.38	8
2922.53	0
2923.68	28
2924.84	38
2925.99	2
2927.14	6
2928.29	16
2929.44	15
2930.59	8
2931.74	26
2932.89	22
2934.04	17
2935.19	-10
2936.34	2
2937.48	8
2938.63	12
2939.78	2
2940.93	32
2942.07	28
2943.22	40
2944.36	-6
2945.51	12
2946.65	6
2947.79	-2
2948.94	20
2950.08	6
2951.22	4
2952.36	20
2953.5	-6
2954.65	-8
2955.79	16
2956.93	14
2958.07	-10
2959.2	32
2960.34	18
2961.48	28
2962.62	10
2963.76	14
2964.89	14
2966.03	4
2967.17	22
2968.3	34
2969.44	30
2970.57	14
2971.71	16
2972.84	10
2973.97	10
2975.11	32
2976.24	36
2977.37	18
2978.5	22
2979.64	14
2980.77	10
2981.9	26
2983.03	-22
2984.16	36
2985.29	16
2986.41	4
2987.54	4
2988.67	24
2989.8	26
2990.93	18
2992.05	6
2993.18	16
2994.3	-12
2995.43	6
2996.55	63
2997.68	44
2998.8	28
2999.93	28
3001.05	16
3002.17	26
3003.3	12
3004.42	84
3005.54	66
3006.66	42
3007.78	34
3008.9	24
3010.02	-12
3011.14	56
3012.26	28
3013.38	22
3014.5	34
3015.62	2
3016.73	36
3017.85	38
3018.97	16
3020.08	9
3021.2	42
3022.31	12
3023.43	38
3024.54	39
3025.66	40
3026.77	40
3027.89	16
3029	32
3030.11	32
3031.22	28
3032.34	0
3033.45	38
3034.56	28
3035.67	28
3036.78	119
3037.89	38
3039	46
3040.11	16
3041.22	30
3042.32	10
3043.43	20
3044.54	32
3045.65	24
3046.75	38
3047.86	46
3048.96	22
3050.07	6
3051.17	46
3052.28	14
3053.38	24
3054.49	4
3055.59	20
3056.69	16
3057.8	34
3058.9	42
3060	66
3061.1	18
3062.2	30
3063.3	43
3064.4	-10
3065.5	14
3066.6	21
3067.7	30
3068.8	44
3069.9	18
3071	26
3072.09	32
3073.19	42
3074.29	34
3075.38	22
3076.48	46
3077.57	5
3078.67	37
3079.76	36
3080.86	20
3081.95	27
3083.05	20
3084.14	18
3085.23	36
3086.33	29
3087.42	30
3088.51	31
3089.6	18
3090.69	20
3091.78	16
3092.87	75
3093.96	22
3095.05	36
3096.14	2
3097.23	36
3098.32	53
3099.41	41
3100.49	34
3101.58	20
3102.67	48
3103.75	26
3104.84	61
3105.93	42
3107.01	20
3108.1	24
3109.18	42
3110.26	48
3111.35	38
3112.43	32
3113.51	54
3114.6	43
3115.68	28
3116.76	20
3117.84	18
3118.92	44
3120	42
3121.09	52
3122.17	22
3123.25	32
3124.32	54
3125.4	46
3126.48	32
3127.56	28
3128.64	34
3129.72	42
3130.79	54
3131.87	32
3132.95	18
3134.02	26
3135.1	20
3136.17	42
3137.25	50
3138.32	28
3139.4	20
3140.47	50
3141.55	38
3142.62	38
3143.69	24
3144.76	41
3145.84	28
3146.91	34
3147.98	38
3149.05	38
3150.12	50
3151.19	48
3152.26	30
3153.33	38
3154.4	12
3155.47	18
3156.54	22
3157.61	50
3158.67	26
3159.74	24
3160.81	38
3161.88	29
3162.94	42
3164.01	47
3165.07	40
3166.14	46
3167.2	34
3168.27	41
3169.33	38
3170.4	44
3171.46	38
3172.52	16
3173.59	26
3174.65	30
3175.71	30
3176.77	30
3177.84	18
3178.9	52
3179.96	40
3181.02	38
3182.08	44
3183.14	45
3184.2	48
3185.26	42
3186.32	60
3187.37	44
3188.43	54
3189.49	53
3190.55	44
3191.61	37
3192.66	46
3193.72	30
3194.77	26
3195.83	34
3196.89	30
3197.94	42
3199	28
3200.05	36
3201.1	42
3202.16	34
3203.21	40
3204.27	50
3205.32	26
3206.37	46
3207.42	51
3208.47	54
3209.53	44
3210.58	23
3211.63	54
3212.68	28
3213.73	42
3214.78	35
3215.83	42
3216.88	35
3217.93	22
3218.97	30
3220.02	36
3221.07	34
3222.12	46
3223.16	30
3224.21	30
3225.26	18
3226.3	22
3227.35	26
3228.4	60
3229.44	48
3230.49	20
3231.53	26
3232.57	18
3233.62	36
3234.66	50
3235.71	26
3236.75	24
3237.79	60
3238.83	44
3239.88	16
3240.92	38
3241.96	42
3243	34
3244.04	14
3245.08	40
3246.12	26
3247.16	30
3248.2	26
3249.24	24
3250.28	10
3251.32	36
3252.36	32
3253.39	30
3254.43	44
3255.47	72
3256.51	48
3257.54	26
3258.58	40
3259.61	40
3260.65	25
3261.69	52
3262.72	22
3263.76	36
3264.79	8
3265.82	73
3266.86	53
3267.89	60
3268.92	51
3269.96	28
3270.99	27
3272.02	36
3273.05	22
3274.09	32
3275.12	30
3276.15	36
3277.18	53
3278.21	52
3279.24	36
3280.27	50
3281.3	36
3282.33	31
3283.36	32
3284.39	34
3285.41	78
3286.44	62
3287.47	36
3288.5	48
3289.52	30
3290.55	68
3291.58	58
3292.6	30
3293.63	46
3294.66	42
3295.68	57
3296.71	20
3297.73	54
3298.76	67
3299.78	38
3300.8	34
3301.83	54
3302.85	78
3303.87	48
3304.9	42
3305.92	31
3306.94	44
3307.96	40
3308.98	48
3310.01	24
3311.03	30
3312.05	61
3313.07	54
3314.09	46
3315.11	34
3316.13	47
3317.15	22
3318.17	48
3319.18	44
3320.2	34
3321.22	58
3322.24	52
3323.26	43
3324.27	50
3325.29	46
3326.31	57
3327.32	52
3328.34	53
3329.35	64
3330.37	46
3331.38	34
3332.4	36
3333.41	64
3334.43	64
3335.44	40
3336.46	38
3337.47	28
3338.48	38
3339.5	32
3340.51	42
3341.52	43
3342.53	70
3343.54	30
3344.56	48
3345.57	38
3346.58	64
3347.59	52
3348.6	45
3349.61	44
3350.62	8
3351.63	44
3352.64	42
3353.65	48
3354.66	41
3355.66	59
3356.67	42
3357.68	40
3358.69	21
3359.7	36
3360.7	52
3361.71	42
3362.72	34
3363.72	56
3364.73	38
3365.73	42
3366.74	37
3367.75	45
3368.75	20
3369.75	52
3370.76	36
3371.76	40
3372.77	38
3373.77	56
3374.77	43
3375.78	32
3376.78	16
3377.78	56
3378.78	40
3379.79	28
3380.79	37
3381.79	38
3382.79	52
3383.79	50
3384.79	56
3385.79	46
3386.79	36
3387.79	46
3388.79	43
3389.79	26
3390.79	48
3391.79	75
3392.79	44
3393.79	52
3394.78	72
3395.78	38
3396.78	62
3397.78	60
3398.77	101
3399.77	44
3400.77	40
3401.76	26
3402.76	52
3403.76	56
3404.75	16
3405.75	40
3406.74	49
3407.74	83
3408.73	36
3409.72	121
3410.72	50
3411.71	66
3412.71	48
3413.7	57
3414.69	52
3415.68	103
3416.68	24
3417.67	32
3418.66	44
3419.65	40
3420.64	64
3421.63	51
3422.63	64
3423.62	42
3424.61	92
3425.6	44
3426.59	29
3427.58	50
3428.57	53
[truncated: 48 more rows]
