# Supplementary material for: AI‐Assisted Detection of Early Gastric Cancer via Visualization of Mucosal Acidity Compromise During Endoscopy
Source: Adv Sci (Weinh). 2025 Oct 20;12(46):e04932. doi: 10.1002/advs.202504932 (PMC12697849; doi:10.1002/advs.202504932)
Supplement: Supplementary file 2 — Supporting Data [file ADVS-12-e04932-s002.zip › Models by AGS cells/Model 1/Para-tumor/fast-20250724_163338.csv]

181.541	9960
184.445	15428
187.346	20205
190.245	22482
193.141	23091
196.035	23136
198.927	23081
201.816	23095
204.703	23325
207.588	23192
210.47	23263
213.35	22877
216.228	22992
219.103	23071
221.976	22763
224.846	22752
227.715	22634
230.58	22706
233.444	22825
236.305	22932
239.164	23158
242.02	23349
244.875	23413
247.727	23419
250.576	23508
253.423	23526
256.268	23097
259.111	23069
261.951	22925
264.789	22916
267.625	23074
270.459	23198
273.29	23087
276.119	23177
278.945	22856
281.769	22835
284.591	22642
287.411	22493
290.229	22287
293.044	22226
295.857	22189
298.667	21945
301.476	21685
304.282	21610
307.085	21324
309.887	21217
312.686	20907
315.483	20730
318.278	20558
321.071	20393
323.861	20285
326.649	20131
329.435	20254
332.219	20213
335	20142
337.779	20275
340.556	20296
343.331	20468
346.103	20401
348.873	20498
351.641	20432
354.407	20524
357.171	20552
359.932	20482
362.691	20488
365.448	20372
368.203	20087
370.955	19939
373.706	19996
376.454	19849
379.2	19706
381.943	19764
384.685	19433
387.424	19346
390.161	19110
392.896	18860
395.629	18730
398.36	18636
401.088	18625
403.815	18628
406.539	18532
409.261	18445
411.981	18483
414.698	18483
417.414	18644
420.127	18771
422.838	18526
425.547	18745
428.254	18654
430.959	18635
433.662	18580
436.362	18846
439.06	18769
441.757	18930
444.451	18874
447.142	18762
449.832	18904
452.52	18846
455.206	18751
457.889	18556
460.57	18574
463.249	18389
465.927	18321
468.601	18182
471.274	18058
473.945	17692
476.614	17579
479.28	17359
481.945	17302
484.607	17286
487.267	17079
489.926	16977
492.582	16635
495.236	16613
497.888	16319
500.537	16343
503.185	16394
505.831	16418
508.474	16672
511.116	16640
513.755	16503
516.393	16501
519.028	16501
521.661	16501
524.293	16483
526.922	16319
529.549	16206
532.174	16368
534.797	16227
537.418	16328
540.037	16241
542.654	16158
545.268	16211
547.881	16265
550.492	16392
553.101	16197
555.707	15852
558.312	15658
560.915	15471
563.515	15584
566.114	15669
568.71	15779
571.305	15874
573.897	16057
576.488	16102
579.076	15940
581.663	15564
584.247	15318
586.83	14832
589.41	14399
591.989	14020
594.565	13637
597.14	13443
599.712	13090
602.283	13108
604.851	13088
607.418	12961
609.982	12816
612.545	12876
615.106	12856
617.664	12975
620.221	12856
622.776	12758
625.328	12634
627.879	12676
630.428	12485
632.975	12196
635.52	12167
638.062	12133
640.603	12120
643.142	12170
645.679	12220
648.214	12381
650.748	12244
653.279	12253
655.808	12237
658.335	12022
660.861	12030
663.384	11779
665.906	11851
668.425	11804
670.943	11873
673.459	11698
675.973	11563
678.484	11539
680.994	11250
683.502	11083
686.009	10968
688.513	10971
691.015	10763
693.515	10772
696.014	10533
698.51	10341
701.005	10363
703.498	10253
705.989	10108
708.478	9919
710.965	9784
713.45	9751
715.933	9747
718.415	9556
720.894	9366
723.372	9389
725.848	9451
728.322	9374
730.794	9532
733.264	9515
735.732	9298
738.198	9145
740.663	8980
743.126	8742
745.586	8768
748.045	8621
750.502	8448
752.958	8488
755.411	8294
757.863	8345
760.312	8275
762.76	8224
765.206	8315
767.65	8232
770.092	7618
772.533	7033
774.971	6921
777.408	7136
779.843	7368
782.276	7444
784.707	7432
787.137	7453
789.564	7481
791.99	7454
794.414	7507
796.836	7432
799.257	7233
801.675	7098
804.092	7036
806.507	7116
808.92	7039
811.331	6873
813.741	6794
816.148	6622
818.554	6534
820.958	6427
823.36	6349
825.761	6389
828.159	6240
830.556	6318
832.951	6276
835.345	6166
837.736	6085
840.126	6127
842.514	6065
844.9	5942
847.284	5822
849.667	5866
852.048	5698
854.427	5744
856.804	5518
859.18	5492
861.553	5472
863.925	5500
866.296	5393
868.664	5404
871.031	5394
873.396	5311
875.759	5202
878.12	5231
880.48	5177
882.838	5134
885.194	5073
887.549	5005
889.902	4982
892.253	4997
894.602	5041
896.949	4855
899.295	4910
901.639	4822
903.981	4799
906.322	4749
908.661	4728
910.998	4704
913.333	4747
915.667	4553
917.999	4688
920.329	4725
922.658	4644
924.985	4590
927.31	4597
929.633	4605
931.955	4467
934.275	4455
936.593	4475
938.91	4336
941.225	4263
943.538	4191
945.849	4126
948.159	3974
950.467	3917
952.774	3957
955.078	3876
957.381	3798
959.683	3781
961.982	3633
964.28	3742
966.577	3729
968.871	3632
971.164	3496
973.456	3431
975.745	3415
978.033	3364
980.319	3347
982.604	3374
984.887	3290
987.168	3318
989.448	3385
991.726	3300
994.002	3215
996.277	3233
998.55	3198
1000.82	3176
1003.09	3190
1005.36	3300
1007.63	3264
1009.89	3276
1012.15	3266
1014.41	3326
1016.67	3300
1018.93	3255
1021.19	3211
1023.44	3276
1025.7	3334
1027.95	3332
1030.2	3286
1032.45	3187
1034.69	3076
1036.94	2990
1039.18	2992
1041.43	2942
1043.67	3012
1045.9	2932
1048.14	2928
1050.38	2924
1052.61	2843
1054.84	2806
1057.07	2695
1059.3	2748
1061.53	2612
1063.76	2717
1065.98	2657
1068.2	2595
1070.42	2662
1072.64	2542
1074.86	2510
1077.08	2470
1079.29	2474
1081.5	2396
1083.72	2343
1085.93	2390
1088.13	2349
1090.34	2449
1092.55	2490
1094.75	2476
1096.95	2448
1099.15	2391
1101.35	2379
1103.55	2285
1105.74	2339
1107.94	2268
1110.13	2306
1112.32	2243
1114.51	2150
1116.7	2116
1118.89	2134
1121.07	2065
1123.25	2061
1125.44	1997
1127.62	1983
1129.8	2037
1131.97	2051
1134.15	2073
1136.32	2115
1138.49	1978
1140.66	2069
1142.83	2031
1145	1995
1147.17	1922
1149.33	1910
1151.5	1950
1153.66	1981
1155.82	1898
1157.98	1884
1160.13	1846
1162.29	1882
1164.44	1789
1166.6	1799
1168.75	1831
1170.9	1872
1173.04	1874
1175.19	1880
1177.34	1873
1179.48	1782
1181.62	1724
1183.76	1743
1185.9	1781
1188.04	1936
1190.17	1958
1192.31	2013
1194.44	1930
1196.57	1914
1198.7	1956
1200.83	1902
1202.96	1833
1205.08	1755
1207.21	1688
1209.33	1604
1211.45	1541
1213.57	1475
1215.69	1485
1217.81	1438
1219.92	1406
1222.03	1368
1224.15	1415
1226.26	1396
1228.37	1358
1230.47	1380
1232.58	1364
1234.68	1374
1236.79	1427
1238.89	1344
1240.99	1376
1243.09	1374
1245.19	1296
1247.28	1301
1249.38	1282
1251.47	1326
1253.56	1298
1255.65	1247
1257.74	1243
1259.83	1290
1261.91	1191
1264	1201
1266.08	1195
1268.16	1098
1270.24	1116
1272.32	1009
1274.4	1076
1276.47	1045
1278.55	1050
1280.62	993
1282.69	957
1284.76	973
1286.83	1062
1288.9	1002
1290.96	985
1293.03	941
1295.09	915
1297.15	907
1299.21	937
1301.27	905
1303.33	838
1305.38	856
1307.44	973
1309.49	904
1311.54	844
1313.59	868
1315.64	854
1317.69	902
1319.73	838
1321.78	857
1323.82	850
1325.86	768
1327.9	807
1329.94	787
1331.98	779
1334.02	814
1336.05	808
1338.08	812
1340.12	750
1342.15	798
1344.18	865
1346.2	880
1348.23	889
1350.25	874
1352.28	846
1354.3	907
1356.32	880
1358.34	908
1360.36	917
1362.38	919
1364.39	971
1366.41	925
1368.42	910
1370.43	951
1372.44	870
1374.45	929
1376.45	923
1378.46	931
1380.47	868
1382.47	891
1384.47	812
1386.47	766
1388.47	735
1390.47	732
1392.46	729
1394.46	784
1396.45	798
1398.44	776
1400.44	785
1402.42	741
1404.41	651
1406.4	647
1408.39	621
1410.37	660
1412.35	627
1414.33	645
1416.31	594
1418.29	655
1420.27	622
1422.25	585
1424.22	606
1426.2	590
1428.17	586
1430.14	588
1432.11	564
1434.08	518
1436.04	497
1438.01	493
1439.97	534
1441.94	516
1443.9	568
1445.86	578
1447.82	592
1449.78	550
1451.73	487
1453.69	528
1455.64	560
1457.59	540
1459.54	510
1461.49	435
1463.44	453
1465.39	453
1467.34	415
1469.28	417
1471.22	472
1473.17	518
1475.11	485
1477.05	431
1478.99	403
1480.92	363
1482.86	356
1484.79	346
1486.73	316
1488.66	348
1490.59	355
1492.52	403
1494.45	381
1496.37	373
1498.3	407
1500.22	377
1502.14	308
1504.07	344
1505.99	337
1507.91	377
1509.82	337
1511.74	272
1513.66	353
1515.57	363
1517.48	363
1519.39	455
1521.3	444
1523.21	427
1525.12	398
1527.03	364
1528.93	370
1530.84	409
1532.74	458
1534.64	508
1536.54	532
1538.44	504
1540.34	439
1542.23	434
1544.13	370
1546.02	354
1547.92	379
1549.81	405
1551.7	429
1553.59	457
1555.48	431
1557.36	485
1559.25	463
1561.13	471
1563.01	544
1564.9	550
1566.78	554
1568.66	540
1570.53	485
1572.41	500
1574.29	506
1576.16	572
1578.03	667
1579.9	653
1581.78	635
1583.65	578
1585.51	538
1587.38	577
1589.25	641
1591.11	631
1592.97	598
1594.84	512
1596.7	479
1598.56	542
1600.42	496
1602.27	542
1604.13	532
1605.98	617
1607.84	693
1609.69	786
1611.54	812
1613.39	681
1615.24	620
1617.09	459
1618.94	425
1620.78	401
1622.62	440
1624.47	557
1626.31	566
1628.15	566
1629.99	578
1631.83	540
1633.67	510
1635.5	500
1637.34	492
1639.17	509
1641	498
1642.83	492
1644.66	498
1646.49	494
1648.32	411
1650.15	488
1651.97	483
1653.8	514
1655.62	518
1657.44	447
1659.26	382
1661.08	352
1662.9	357
1664.72	239
1666.53	170
1668.35	148
1670.16	143
1671.97	174
1673.79	240
1675.6	243
1677.4	244
1679.21	161
1681.02	167
1682.83	151
1684.63	179
1686.43	192
1688.24	278
1690.04	251
1691.84	153
1693.64	182
1695.43	177
1697.23	262
1699.02	314
1700.82	372
1702.61	341
1704.4	336
1706.2	298
1707.98	379
1709.77	445
1711.56	427
1713.35	455
1715.13	403
1716.92	332
1718.7	260
1720.48	318
1722.26	326
1724.04	312
1725.82	241
1727.6	177
1729.37	163
1731.15	169
1732.92	109
1734.7	125
1736.47	66
1738.24	105
1740.01	96
1741.78	99
1743.54	89
1745.31	149
1747.08	175
1748.84	153
1750.6	137
1752.36	230
1754.12	258
1755.88	294
1757.64	234
1759.4	157
1761.16	155
1762.91	137
1764.67	199
1766.42	256
1768.17	310
1769.92	320
1771.67	302
1773.42	205
1775.17	183
1776.91	202
1778.66	240
1780.4	294
1782.15	323
1783.89	341
1785.63	365
1787.37	338
1789.11	367
1790.85	347
1792.58	316
1794.32	276
1796.05	254
1797.79	200
1799.52	224
1801.25	228
1802.98	181
1804.71	188
1806.44	242
1808.17	296
1809.89	363
1811.62	361
1813.34	356
1815.07	321
1816.79	274
1818.51	250
1820.23	256
1821.95	195
1823.66	205
1825.38	182
1827.1	147
1828.81	177
1830.52	205
1832.24	226
1833.95	276
1835.66	318
1837.37	371
1839.08	304
1840.78	251
1842.49	210
1844.19	197
1845.9	177
1847.6	196
1849.3	196
1851	123
1852.7	106
1854.4	77
1856.1	109
1857.8	111
1859.49	121
1861.19	106
1862.88	149
1864.57	53
1866.27	4
1867.96	-24
1869.65	-36
1871.33	-34
1873.02	25
1874.71	91
1876.39	100
1878.08	66
1879.76	70
1881.44	62
1883.12	77
1884.81	119
1886.48	147
1888.16	107
1889.84	0
1891.52	20
1893.19	-4
1894.87	-13
1896.54	14
1898.21	-26
1899.88	47
1901.55	81
1903.22	85
1904.89	76
1906.56	113
1908.22	95
1909.89	125
1911.55	117
1913.22	155
1914.88	111
1916.54	83
1918.2	109
1919.86	115
1921.52	101
1923.18	75
1924.83	57
1926.49	112
1928.14	57
1929.79	91
1931.45	83
1933.1	65
1934.75	28
1936.4	97
1938.05	119
1939.69	115
1941.34	85
1942.99	26
1944.63	25
1946.27	36
1947.92	33
1949.56	73
1951.2	50
1952.84	108
1954.48	119
1956.11	139
1957.75	169
1959.39	181
1961.02	205
1962.65	199
1964.29	177
1965.92	169
1967.55	207
1969.18	222
1970.81	229
1972.44	230
1974.06	209
1975.69	197
1977.32	216
1978.94	240
1980.56	232
1982.19	260
1983.81	216
1985.43	242
1987.05	202
1988.66	225
1990.28	222
1991.9	212
1993.51	232
1995.13	242
1996.74	268
1998.36	238
1999.97	238
2001.58	234
2003.19	234
2004.8	235
2006.4	300
2008.01	246
2009.62	252
2011.22	260
2012.83	260
2014.43	244
2016.03	276
2017.63	258
2019.23	245
2020.83	238
2022.43	240
2024.03	274
2025.63	256
2027.22	250
2028.82	247
2030.41	246
2032.01	244
2033.6	252
2035.19	242
2036.78	223
2038.37	238
2039.96	205
2041.55	214
2043.13	234
2044.72	198
2046.3	228
2047.89	236
2049.47	229
2051.05	232
2052.63	217
2054.21	226
2055.79	227
2057.37	171
2058.95	212
2060.52	226
2062.1	209
2063.68	208
2065.25	219
2066.82	209
2068.39	208
2069.97	229
2071.54	203
2073.1	208
2074.67	203
2076.24	206
2077.81	195
2079.37	208
2080.94	167
2082.5	200
2084.07	191
2085.63	177
2087.19	179
2088.75	176
2090.31	117
2091.87	154
2093.43	125
2094.98	127
2096.54	133
2098.09	124
2099.65	154
2101.2	157
2102.75	168
2104.3	155
2105.86	163
2107.41	176
2108.95	173
2110.5	139
2112.05	173
2113.6	145
2115.14	141
2116.69	170
2118.23	163
2119.77	171
2121.31	143
2122.86	147
2124.4	158
2125.93	147
2127.47	152
2129.01	149
2130.55	177
2132.08	161
2133.62	155
2135.15	161
2136.69	145
2138.22	147
2139.75	127
2141.28	107
2142.81	151
2144.34	156
2145.87	155
2147.39	137
2148.92	155
2150.45	163
2151.97	172
2153.5	163
2155.02	119
2156.54	141
2158.06	145
2159.58	115
2161.1	131
2162.62	184
2164.14	169
2165.66	155
2167.17	135
2168.69	157
2170.2	151
2171.72	129
2173.23	149
2174.74	131
2176.25	135
2177.76	151
2179.27	129
2180.78	143
2182.29	113
2183.79	109
2185.3	125
2186.81	159
2188.31	133
2189.81	141
2191.32	129
2192.82	139
2194.32	127
2195.82	151
2197.32	137
2198.82	113
2200.32	119
2201.81	77
2203.31	104
2204.8	129
2206.3	123
2207.79	107
2209.29	141
2210.78	123
2212.27	141
2213.76	153
2215.25	135
2216.74	133
2218.23	129
2219.71	114
2221.2	97
2222.69	105
2224.17	70
2225.65	77
2227.14	69
2228.62	73
2230.1	117
2231.58	113
2233.06	113
2234.54	133
2236.02	141
2237.5	143
2238.97	153
2240.45	123
2241.92	135
2243.4	105
2244.87	123
2246.34	109
2247.82	97
2249.29	102
2250.76	115
2252.23	111
2253.7	87
2255.16	85
2256.63	101
2258.1	89
2259.56	101
2261.03	95
2262.49	97
2263.95	101
2265.42	105
2266.88	121
2268.34	93
2269.8	97
2271.26	97
2272.72	105
2274.18	117
2275.63	117
2277.09	123
2278.54	129
2280	119
2281.45	73
2282.9	101
2284.36	71
2285.81	91
2287.26	81
2288.71	105
2290.16	72
2291.61	87
2293.05	77
2294.5	85
2295.95	85
2297.39	49
2298.84	45
2300.28	54
2301.72	55
2303.16	67
2304.61	71
2306.05	85
2307.49	73
2308.93	79
2310.36	111
2311.8	80
2313.24	91
2314.67	127
2316.11	99
2317.54	96
2318.98	119
2320.41	57
2321.84	109
2323.28	79
2324.71	97
2326.14	93
2327.57	80
2328.99	59
2330.42	47
2331.85	77
2333.27	56
2334.7	79
2336.12	53
2337.55	61
2338.97	71
2340.39	57
2341.82	29
2343.24	46
2344.66	33
2346.08	32
2347.5	51
2348.91	39
2350.33	55
2351.75	81
2353.16	79
2354.58	71
2355.99	88
2357.41	75
2358.82	51
2360.23	43
2361.64	21
2363.05	31
2364.46	24
2365.87	40
2367.28	21
2368.69	61
2370.1	44
2371.5	20
2372.91	45
2374.31	50
2375.72	52
2377.12	38
2378.52	40
2379.92	38
2381.33	55
2382.73	49
2384.13	40
2385.52	50
2386.92	42
2388.32	45
2389.72	39
2391.11	39
2392.51	70
2393.9	43
2395.3	79
2396.69	77
2398.08	53
2399.48	47
2400.87	58
2402.26	22
2403.65	38
2405.04	17
2406.42	2
2407.81	-28
2409.2	-26
2410.58	-61
2411.97	-58
2413.35	0
2414.74	-72
2416.12	-48
2417.5	-20
2418.89	-2
2420.27	8
2421.65	-12
2423.03	-2
2424.41	-24
2425.79	-6
2427.16	-49
2428.54	-26
2429.92	-42
2431.29	-20
2432.67	-18
2434.04	-12
2435.42	-36
2436.79	-12
2438.16	2
2439.53	-16
2440.9	-40
2442.27	-40
2443.64	-53
2445.01	-25
2446.38	-43
2447.75	-56
2449.11	-55
2450.48	-24
2451.84	-55
2453.21	-38
2454.57	-48
2455.94	-20
2457.3	-31
2458.66	-46
2460.02	-36
2461.38	-39
2462.74	-12
2464.1	-8
2465.46	6
2466.82	-33
2468.17	-21
2469.53	-10
2470.89	30
2472.24	-20
2473.6	-20
2474.95	-4
2476.3	-16
2477.65	10
2479.01	22
2480.36	0
2481.71	39
2483.06	5
2484.41	-4
2485.75	16
2487.1	12
2488.45	-16
2489.8	2
2491.14	0
2492.49	4
2493.83	-10
2495.17	19
2496.52	-8
2497.86	0
2499.2	16
2500.54	41
2501.88	14
2503.22	24
2504.56	37
2505.9	28
2507.24	34
2508.58	28
2509.91	10
2511.25	-19
2512.58	-30
2513.92	-49
2515.25	-32
2516.58	-42
2517.92	-48
2519.25	-28
2520.58	-14
2521.91	-44
2523.24	-18
2524.57	4
2525.9	12
2527.23	10
2528.55	36
2529.88	-18
2531.21	-27
2532.53	-6
2533.86	-6
2535.18	4
2536.5	10
2537.83	14
2539.15	20
2540.47	26
2541.79	42
2543.11	-4
2544.43	24
2545.75	8
2547.07	20
2548.39	-53
2549.7	22
2551.02	0
2552.34	4
2553.65	-12
2554.97	-40
2556.28	-30
2557.59	-41
2558.91	-41
2560.22	-49
2561.53	-34
2562.84	-47
2564.15	-43
2565.46	-21
2566.77	-34
2568.08	-34
2569.38	-43
2570.69	-24
2572	-34
2573.3	6
2574.61	-22
2575.91	-28
2577.22	-18
2578.52	-18
2579.82	4
2581.13	-22
2582.43	-30
2583.73	-32
2585.03	-24
2586.33	-36
2587.63	-44
2588.92	-56
2590.22	-24
2591.52	-57
2592.82	-44
2594.11	-31
2595.41	-31
2596.7	-26
2598	-24
2599.29	-28
2600.58	-23
2601.88	4
2603.17	-22
2604.46	-61
2605.75	-42
2607.04	-44
2608.33	-61
2609.62	-41
2610.9	-54
2612.19	-52
2613.48	-83
2614.76	-48
2616.05	-47
2617.34	-12
2618.62	-81
2619.9	-54
2621.19	-59
2622.47	-47
2623.75	-34
2625.03	-44
2626.31	-39
2627.59	-30
2628.87	-17
2630.15	-48
2631.43	-30
2632.71	-34
2633.99	-66
2635.26	-42
2636.54	-69
2637.81	-53
2639.09	-50
2640.36	-44
2641.64	-54
2642.91	-69
2644.18	-62
2645.46	-36
2646.73	-78
2648	-40
2649.27	-53
2650.54	-28
2651.81	-26
2653.07	-32
2654.34	-38
2655.61	-41
2656.88	-15
2658.14	-38
2659.41	-53
2660.67	-54
2661.94	-30
2663.2	-59
2664.47	-45
2665.73	-30
2666.99	-50
2668.25	-65
2669.51	-56
2670.77	-46
2672.03	-59
2673.29	-22
2674.55	-28
2675.81	-26
2677.07	-67
2678.32	-65
2679.58	-44
2680.84	-27
2682.09	-32
2683.35	-14
2684.6	-22
2685.85	-47
2687.11	-56
2688.36	2
2689.61	-42
2690.86	-22
2692.11	-47
2693.36	-22
2694.61	0
2695.86	-41
2697.11	-69
2698.36	-45
2699.61	-61
2700.85	-54
2702.1	-36
2703.34	-4
2704.59	-58
2705.83	-34
2707.08	-27
2708.32	-24
2709.56	-41
2710.81	-47
2712.05	-32
2713.29	-49
2714.53	-56
2715.77	-42
2717.01	-21
2718.25	-12
2719.49	-43
2720.73	-44
2721.96	-49
2723.2	-51
2724.44	-35
2725.67	-8
2726.91	-32
2728.14	-42
2729.38	-62
2730.61	-24
2731.84	-40
2733.08	-28
2734.31	-24
2735.54	-28
2736.77	-12
2738	-40
2739.23	-20
2740.46	-38
2741.69	-30
2742.92	-66
2744.14	8
2745.37	-42
2746.6	-54
2747.82	-18
2749.05	-36
2750.27	-18
2751.5	-28
2752.72	-46
2753.95	-18
2755.17	-6
2756.39	-30
2757.61	-40
2758.83	-48
2760.05	6
2761.27	-42
2762.49	-34
2763.71	-18
2764.93	-22
2766.15	-26
2767.37	-18
2768.58	-26
2769.8	-26
2771.02	-26
2772.23	-30
2773.45	-30
2774.66	-6
2775.88	-10
2777.09	-30
2778.3	-18
2779.51	-24
2780.73	-23
2781.94	-18
2783.15	4
2784.36	-26
2785.57	-18
2786.78	-46
2787.99	10
2789.19	-18
2790.4	8
2791.61	2
2792.82	-36
2794.02	-2
2795.23	-12
2796.43	0
2797.64	-10
2798.84	4
2800.04	-32
2801.25	-9
2802.45	-32
2803.65	-28
2804.85	8
2806.05	-14
2807.25	-24
2808.45	4
2809.65	-30
2810.85	-25
2812.05	12
2813.25	-10
2814.45	-12
2815.64	-30
2816.84	-28
2818.04	-16
2819.23	26
2820.43	-23
2821.62	-8
2822.82	-6
2824.01	8
2825.2	-6
2826.39	-8
2827.59	-2
2828.78	20
2829.97	10
2831.16	-20
2832.35	20
2833.54	-18
2834.73	6
2835.92	-32
2837.1	0
2838.29	-26
2839.48	8
2840.67	14
2841.85	-8
2843.04	-10
2844.22	-2
2845.41	-2
2846.59	-8
2847.77	2
2848.96	-18
2850.14	-6
2851.32	8
2852.5	8
2853.68	-4
2854.87	0
2856.05	-30
2857.23	-6
2858.4	-12
2859.58	-16
2860.76	-14
2861.94	4
2863.12	4
2864.29	4
2865.47	-6
2866.65	-10
2867.82	-18
2869	20
2870.17	4
2871.34	14
2872.52	-4
2873.69	-6
2874.86	-19
2876.03	-6
2877.21	2
2878.38	-12
2879.55	0
2880.72	-12
2881.89	-12
2883.06	16
2884.23	-10
2885.39	-6
2886.56	-4
2887.73	-28
2888.9	20
2890.06	-16
2891.23	6
2892.39	-8
2893.56	28
2894.72	8
2895.89	6
2897.05	30
2898.21	-14
2899.38	-8
2900.54	-38
2901.7	10
2902.86	0
2904.02	12
2905.18	-12
2906.34	20
2907.5	-3
2908.66	12
2909.82	-14
2910.98	-4
2912.13	-2
2913.29	27
2914.45	-16
2915.6	20
2916.76	8
2917.91	8
2919.07	2
2920.22	-18
2921.38	20
2922.53	-10
2923.68	10
2924.84	10
2925.99	4
2927.14	6
2928.29	28
2929.44	6
2930.59	12
2931.74	20
2932.89	20
2934.04	9
2935.19	-4
2936.34	12
2937.48	4
2938.63	14
2939.78	-16
2940.93	42
2942.07	14
2943.22	30
2944.36	4
2945.51	-2
2946.65	-24
2947.79	-2
2948.94	18
2950.08	4
2951.22	8
2952.36	18
2953.5	2
2954.65	6
2955.79	8
2956.93	12
2958.07	-4
2959.2	20
2960.34	26
2961.48	18
2962.62	8
2963.76	22
2964.89	8
2966.03	16
2967.17	16
2968.3	34
2969.44	6
2970.57	14
2971.71	16
2972.84	12
2973.97	18
2975.11	16
2976.24	32
2977.37	-4
2978.5	22
2979.64	12
2980.77	14
2981.9	18
2983.03	-4
2984.16	18
2985.29	20
2986.41	0
2987.54	10
2988.67	28
2989.8	24
2990.93	24
2992.05	-16
2993.18	16
2994.3	14
2995.43	12
2996.55	29
2997.68	28
2998.8	30
2999.93	10
3001.05	4
3002.17	6
3003.3	8
3004.42	58
3005.54	44
3006.66	30
3007.78	34
3008.9	8
3010.02	0
3011.14	32
3012.26	20
3013.38	26
3014.5	26
3015.62	2
3016.73	48
3017.85	32
3018.97	14
3020.08	4
3021.2	24
3022.31	12
3023.43	32
3024.54	27
3025.66	34
3026.77	32
3027.89	22
3029	18
3030.11	16
3031.22	16
3032.34	12
3033.45	40
3034.56	18
3035.67	38
3036.78	109
3037.89	32
3039	42
3040.11	0
3041.22	10
3042.32	6
3043.43	20
3044.54	24
3045.65	22
3046.75	28
3047.86	34
3048.96	10
3050.07	12
3051.17	34
3052.28	34
3053.38	16
3054.49	6
3055.59	36
3056.69	20
3057.8	22
3058.9	14
3060	56
3061.1	14
3062.2	16
3063.3	32
3064.4	8
3065.5	8
3066.6	15
3067.7	28
3068.8	42
3069.9	32
3071	32
3072.09	36
3073.19	36
3074.29	42
3075.38	38
3076.48	52
3077.57	19
3078.67	39
3079.76	42
3080.86	6
3081.95	25
3083.05	-4
3084.14	22
3085.23	50
3086.33	47
3087.42	38
3088.51	31
3089.6	58
3090.69	26
3091.78	28
3092.87	81
3093.96	44
3095.05	44
3096.14	-6
3097.23	26
3098.32	53
3099.41	39
3100.49	36
3101.58	18
3102.67	38
3103.75	22
3104.84	50
3105.93	36
3107.01	4
3108.1	20
3109.18	30
3110.26	36
3111.35	40
3112.43	22
3113.51	30
3114.6	37
3115.68	18
3116.76	24
3117.84	30
3118.92	48
3120	14
3121.09	20
3122.17	10
3123.25	38
3124.32	38
3125.4	26
3126.48	34
3127.56	30
3128.64	18
3129.72	34
3130.79	72
3131.87	34
3132.95	20
3134.02	18
3135.1	22
3136.17	22
3137.25	34
3138.32	22
3139.4	26
3140.47	36
3141.55	32
3142.62	24
3143.69	40
3144.76	47
3145.84	24
3146.91	12
3147.98	18
3149.05	42
3150.12	26
3151.19	44
3152.26	34
3153.33	48
3154.4	30
3155.47	18
3156.54	26
3157.61	62
3158.67	12
3159.74	22
3160.81	32
3161.88	45
3162.94	32
3164.01	-2
3165.07	22
3166.14	28
3167.2	48
3168.27	31
3169.33	40
3170.4	26
3171.46	28
3172.52	40
3173.59	34
3174.65	24
3175.71	30
3176.77	26
3177.84	28
3178.9	10
3179.96	18
3181.02	44
3182.08	32
3183.14	57
3184.2	32
3185.26	24
3186.32	40
3187.37	32
3188.43	48
3189.49	35
3190.55	16
3191.61	39
3192.66	38
3193.72	22
3194.77	40
3195.83	34
3196.89	40
3197.94	48
3199	38
3200.05	34
3201.1	32
3202.16	22
3203.21	26
3204.27	38
3205.32	36
3206.37	46
3207.42	57
3208.47	50
3209.53	40
3210.58	47
3211.63	42
3212.68	28
3213.73	42
3214.78	37
3215.83	48
3216.88	19
3217.93	46
3218.97	42
3220.02	26
3221.07	36
3222.12	36
3223.16	44
3224.21	42
3225.26	34
3226.3	24
3227.35	20
3228.4	56
3229.44	42
3230.49	22
3231.53	18
3232.57	34
3233.62	32
3234.66	40
3235.71	30
3236.75	16
3237.79	46
3238.83	66
3239.88	16
3240.92	38
3241.96	50
3243	36
3244.04	30
3245.08	26
3246.12	20
3247.16	18
3248.2	22
3249.24	34
3250.28	40
3251.32	20
3252.36	48
3253.39	34
3254.43	60
3255.47	40
3256.51	34
3257.54	28
3258.58	46
3259.61	38
3260.65	25
3261.69	54
3262.72	36
3263.76	28
3264.79	38
3265.82	49
3266.86	35
3267.89	38
3268.92	38
3269.96	28
3270.99	41
3272.02	28
3273.05	24
3274.09	32
3275.12	46
3276.15	46
3277.18	39
3278.21	32
3279.24	32
3280.27	42
3281.3	20
3282.33	57
3283.36	46
3284.39	26
3285.41	62
3286.44	38
3287.47	46
3288.5	48
3289.52	46
3290.55	64
3291.58	38
3292.6	30
3293.63	56
3294.66	46
3295.68	65
3296.71	22
3297.73	56
3298.76	105
3299.78	32
3300.8	20
3301.83	42
3302.85	90
3303.87	34
3304.9	26
3305.92	49
3306.94	56
3307.96	30
3308.98	34
3310.01	40
3311.03	44
3312.05	63
3313.07	58
3314.09	50
3315.11	12
3316.13	47
3317.15	4
3318.17	46
3319.18	61
3320.2	46
3321.22	54
3322.24	50
3323.26	49
3324.27	64
3325.29	48
3326.31	49
3327.32	48
3328.34	39
3329.35	58
3330.37	52
3331.38	28
3332.4	30
3333.41	62
3334.43	58
3335.44	38
3336.46	54
3337.47	32
3338.48	32
3339.5	40
3340.51	36
3341.52	45
3342.53	66
3343.54	46
3344.56	50
3345.57	55
3346.58	56
3347.59	40
3348.6	37
3349.61	66
3350.62	40
3351.63	42
3352.64	42
3353.65	40
3354.66	39
3355.66	41
3356.67	40
3357.68	48
3358.69	25
3359.7	50
3360.7	56
3361.71	42
3362.72	42
3363.72	44
3364.73	28
3365.73	40
3366.74	29
3367.75	37
3368.75	30
3369.75	56
3370.76	24
3371.76	50
3372.77	38
3373.77	52
3374.77	47
3375.78	42
3376.78	-6
3377.78	36
3378.78	32
3379.79	48
3380.79	11
3381.79	46
3382.79	56
3383.79	34
3384.79	62
3385.79	32
3386.79	34
3387.79	42
3388.79	55
3389.79	48
3390.79	38
3391.79	57
3392.79	44
3393.79	68
3394.78	44
3395.78	22
3396.78	56
3397.78	50
3398.77	87
3399.77	60
3400.77	56
3401.76	54
3402.76	50
3403.76	58
3404.75	24
3405.75	36
3406.74	51
3407.74	93
3408.73	50
3409.72	101
3410.72	48
3411.71	62
3412.71	44
3413.7	40
3414.69	26
3415.68	76
3416.68	50
3417.67	22
3418.66	22
3419.65	24
3420.64	52
3421.63	47
3422.63	54
3423.62	50
3424.61	72
3425.6	34
3426.59	27
3427.58	80
3428.57	39
[truncated: 48 more rows]
