# Supplementary material for: AI‐Assisted Detection of Early Gastric Cancer via Visualization of Mucosal Acidity Compromise During Endoscopy
Source: Adv Sci (Weinh). 2025 Oct 20;12(46):e04932. doi: 10.1002/advs.202504932 (PMC12697849; doi:10.1002/advs.202504932)
Supplement: Supplementary file 2 — Supporting Data [file ADVS-12-e04932-s002.zip › Models by AGS cells/Model 1/Para-tumor/fast-20250724_163411.csv]

181.541	17226
184.445	26624
187.346	34879
190.245	38886
193.141	40487
196.035	40595
198.927	40597
201.816	40434
204.703	40770
207.588	40910
210.47	40759
213.35	40722
216.228	40635
219.103	40656
221.976	40396
224.846	40397
227.715	40465
230.58	40236
233.444	40305
236.305	40904
239.164	40958
242.02	41389
244.875	41671
247.727	41818
250.576	41694
253.423	41566
256.268	41314
259.111	40946
261.951	40891
264.789	40900
267.625	41072
270.459	41220
273.29	41189
276.119	40982
278.945	40541
281.769	40615
284.591	40398
287.411	39902
290.229	39963
293.044	39585
295.857	39314
298.667	39096
301.476	38752
304.282	38364
307.085	38036
309.887	37893
312.686	37532
315.483	37241
318.278	36948
321.071	36749
323.861	36433
326.649	36201
329.435	36416
332.219	36215
335	36074
337.779	36302
340.556	36461
343.331	36594
346.103	36654
348.873	36718
351.641	36864
354.407	36666
357.171	36822
359.932	36888
362.691	36571
365.448	36304
368.203	36105
370.955	35914
373.706	35912
376.454	35643
379.2	35413
381.943	35526
384.685	35059
387.424	34537
390.161	34249
392.896	33852
395.629	33663
398.36	33513
401.088	33435
403.815	33322
406.539	33187
409.261	33006
411.981	33148
414.698	33189
417.414	33481
420.127	33561
422.838	33391
425.547	33652
428.254	33523
430.959	33397
433.662	33384
436.362	33670
439.06	33813
441.757	33692
444.451	33955
447.142	33860
449.832	33707
452.52	33579
455.206	33495
457.889	33183
460.57	33249
463.249	32770
465.927	32851
468.601	32496
471.274	32159
473.945	31992
476.614	31499
479.28	31034
481.945	31097
484.607	30849
487.267	30620
489.926	30308
492.582	30235
495.236	29777
497.888	29651
500.537	29391
503.185	29492
505.831	29687
508.474	29927
511.116	29766
513.755	29726
516.393	29792
519.028	29722
521.661	29718
524.293	29750
526.922	29530
529.549	29467
532.174	29296
534.797	29500
537.418	29468
540.037	29421
542.654	29369
545.268	29655
547.881	29826
550.492	29772
553.101	29391
555.707	28919
558.312	28559
560.915	28347
563.515	28373
566.114	28418
568.71	28605
571.305	28815
573.897	29189
576.488	28976
579.076	28573
581.663	27939
584.247	27363
586.83	26663
589.41	26159
591.989	25679
594.565	25107
597.14	24504
599.712	24020
602.283	23949
604.851	23929
607.418	23748
609.982	23947
612.545	23810
615.106	23821
617.664	23732
620.221	23547
622.776	23468
625.328	23169
627.879	23042
630.428	22984
632.975	22688
635.52	22489
638.062	22418
640.603	22353
643.142	22439
645.679	22622
648.214	22620
650.748	22487
653.279	22581
655.808	22408
658.335	22015
660.861	21991
663.384	21866
665.906	21864
668.425	21882
670.943	21808
673.459	21576
675.973	21459
678.484	21254
680.994	20847
683.502	20512
686.009	20510
688.513	20299
691.015	19964
693.515	19829
696.014	19603
698.51	19349
701.005	19208
703.498	18981
705.989	18833
708.478	18526
710.965	18306
713.45	18274
715.933	18157
718.415	17972
720.894	17571
723.372	17651
725.848	17732
728.322	17665
730.794	17794
733.264	17625
735.732	17470
738.198	17071
740.663	16823
743.126	16467
745.586	16464
748.045	16261
750.502	15884
752.958	15931
755.411	15809
757.863	15796
760.312	15762
762.76	15580
765.206	15707
767.65	15549
770.092	14692
772.533	13668
774.971	13348
777.408	13726
779.843	14291
782.276	14214
784.707	14303
787.137	14401
789.564	14288
791.99	14306
794.414	14175
796.836	14172
799.257	13914
801.675	13758
804.092	13697
806.507	13582
808.92	13521
811.331	13282
813.741	13036
816.148	12844
818.554	12602
820.958	12558
823.36	12449
825.761	12397
828.159	12188
830.556	12227
832.951	12153
835.345	11932
837.736	11905
840.126	11867
842.514	11716
844.9	11581
847.284	11339
849.667	11413
852.048	11228
854.427	11104
856.804	10871
859.18	10799
861.553	10773
863.925	10799
866.296	10658
868.664	10604
871.031	10592
873.396	10406
875.759	10316
878.12	10249
880.48	10228
882.838	10126
885.194	9989
887.549	9967
889.902	9963
892.253	9832
894.602	9816
896.949	9751
899.295	9738
901.639	9548
903.981	9582
906.322	9454
908.661	9503
910.998	9453
913.333	9363
915.667	9227
917.999	9334
920.329	9315
922.658	9250
924.985	9207
927.31	9215
929.633	9235
931.955	9087
934.275	8907
936.593	8911
938.91	8661
941.225	8539
943.538	8382
945.849	8246
948.159	8007
950.467	7959
952.774	7948
955.078	7761
957.381	7638
959.683	7501
961.982	7320
964.28	7451
966.577	7388
968.871	7235
971.164	7096
973.456	7065
975.745	6937
978.033	6816
980.319	6766
982.604	6842
984.887	6718
987.168	6798
989.448	6697
991.726	6691
994.002	6568
996.277	6612
998.55	6498
1000.82	6605
1003.09	6607
1005.36	6713
1007.63	6651
1009.89	6665
1012.15	6732
1014.41	6684
1016.67	6659
1018.93	6626
1021.19	6524
1023.44	6558
1025.7	6535
1027.95	6520
1030.2	6411
1032.45	6348
1034.69	6189
1036.94	6123
1039.18	6143
1041.43	6044
1043.67	6095
1045.9	6069
1048.14	6010
1050.38	5865
1052.61	5823
1054.84	5754
1057.07	5611
1059.3	5665
1061.53	5559
1063.76	5609
1065.98	5565
1068.2	5466
1070.42	5402
1072.64	5246
1074.86	5258
1077.08	5202
1079.29	5155
1081.5	5126
1083.72	5071
1085.93	5192
1088.13	5077
1090.34	5115
1092.55	5130
1094.75	5216
1096.95	5115
1099.15	5048
1101.35	4997
1103.55	5003
1105.74	4865
1107.94	4807
1110.13	4831
1112.32	4729
1114.51	4628
1116.7	4600
1118.89	4541
1121.07	4491
1123.25	4438
1125.44	4392
1127.62	4368
1129.8	4410
1131.97	4449
1134.15	4463
1136.32	4454
1138.49	4404
1140.66	4350
1142.83	4344
1145	4251
1147.17	4223
1149.33	4183
1151.5	4219
1153.66	4229
1155.82	4147
1157.98	4086
1160.13	4036
1162.29	3959
1164.44	4024
1166.6	3971
1168.75	3963
1170.9	4104
1173.04	4082
1175.19	4130
1177.34	4061
1179.48	3843
1181.62	3795
1183.76	3806
1185.9	3852
1188.04	3942
1190.17	4057
1192.31	4104
1194.44	4098
1196.57	4142
1198.7	4066
1200.83	4064
1202.96	3920
1205.08	3816
1207.21	3610
1209.33	3576
1211.45	3503
1213.57	3367
1215.69	3347
1217.81	3334
1219.92	3254
1222.03	3191
1224.15	3156
1226.26	3155
1228.37	3189
1230.47	3187
1232.58	3175
1234.68	3182
1236.79	3105
1238.89	3109
1240.99	3141
1243.09	3086
1245.19	3026
1247.28	3042
1249.38	2990
1251.47	2936
1253.56	2898
1255.65	2809
1257.74	2869
1259.83	2833
1261.91	2802
1264	2786
1266.08	2666
1268.16	2692
1270.24	2685
1272.32	2558
1274.4	2617
1276.47	2551
1278.55	2518
1280.62	2484
1282.69	2418
1284.76	2456
1286.83	2460
1288.9	2410
1290.96	2405
1293.03	2325
1295.09	2283
1297.15	2265
1299.21	2234
1301.27	2261
1303.33	2224
1305.38	2139
1307.44	2297
1309.49	2214
1311.54	2174
1313.59	2101
1315.64	2087
1317.69	2153
1319.73	2144
1321.78	2106
1323.82	2138
1325.86	2140
1327.9	2095
1329.94	2079
1331.98	2053
1334.02	2071
1336.05	2087
1338.08	2107
1340.12	2033
1342.15	2128
1344.18	2170
1346.2	2218
1348.23	2275
1350.25	2224
1352.28	2190
1354.3	2206
1356.32	2204
1358.34	2246
1360.36	2265
1362.38	2305
1364.39	2268
1366.41	2273
1368.42	2272
1370.43	2310
1372.44	2228
1374.45	2182
1376.45	2218
1378.46	2212
1380.47	2109
1382.47	2051
1384.47	2075
1386.47	1999
1388.47	1938
1390.47	1918
1392.46	1904
1394.46	2039
1396.45	1978
1398.44	1999
1400.44	2022
1402.42	1898
1404.41	1837
1406.4	1765
1408.39	1767
1410.37	1760
1412.35	1741
1414.33	1676
1416.31	1672
1418.29	1679
1420.27	1640
1422.25	1658
1424.22	1603
1426.2	1620
1428.17	1618
1430.14	1638
1432.11	1555
1434.08	1524
1436.04	1505
1438.01	1499
1439.97	1549
1441.94	1527
1443.9	1529
1445.86	1572
1447.82	1543
1449.78	1500
1451.73	1467
1453.69	1475
1455.64	1495
1457.59	1464
1459.54	1467
1461.49	1364
1463.44	1368
1465.39	1314
1467.34	1342
1469.28	1302
1471.22	1376
1473.17	1366
1475.11	1344
1477.05	1356
1478.99	1311
1480.92	1243
1482.86	1196
1484.79	1136
1486.73	1171
1488.66	1196
1490.59	1209
1492.52	1250
1494.45	1219
1496.37	1241
1498.3	1215
1500.22	1223
1502.14	1156
1504.07	1192
1505.99	1134
1507.91	1142
1509.82	1135
1511.74	1152
1513.66	1146
1515.57	1133
1517.48	1167
1519.39	1245
1521.3	1207
1523.21	1219
1525.12	1212
1527.03	1148
1528.93	1152
1530.84	1161
1532.74	1191
1534.64	1284
1536.54	1259
1538.44	1251
1540.34	1181
1542.23	1157
1544.13	1118
1546.02	1079
1547.92	1090
1549.81	1092
1551.7	1132
1553.59	1136
1555.48	1076
1557.36	1160
1559.25	1163
1561.13	1180
1563.01	1221
1564.9	1225
1566.78	1241
1568.66	1206
1570.53	1124
1572.41	1152
1574.29	1155
1576.16	1221
1578.03	1287
1579.9	1336
1581.78	1255
1583.65	1217
1585.51	1176
1587.38	1223
1589.25	1268
1591.11	1284
1592.97	1251
1594.84	1179
1596.7	1156
1598.56	1211
1600.42	1114
1602.27	1137
1604.13	1177
1605.98	1268
1607.84	1362
1609.69	1444
1611.54	1418
1613.39	1370
1615.24	1185
1617.09	1050
1618.94	1033
1620.78	953
1622.62	1030
1624.47	1103
1626.31	1140
1628.15	1132
1629.99	1150
1631.83	1108
1633.67	1094
1635.5	1072
1637.34	1014
1639.17	1061
1641	1032
1642.83	1024
1644.66	1019
1646.49	1023
1648.32	962
1650.15	981
1651.97	991
1653.8	1004
1655.62	1029
1657.44	977
1659.26	902
1661.08	836
1662.9	846
1664.72	727
1666.53	631
1668.35	629
1670.16	590
1671.97	657
1673.79	740
1675.6	717
1677.4	675
1679.21	629
1681.02	659
1682.83	623
1684.63	652
1686.43	633
1688.24	693
1690.04	697
1691.84	610
1693.64	603
1695.43	638
1697.23	699
1699.02	738
1700.82	804
1702.61	808
1704.4	763
1706.2	754
1707.98	810
1709.77	866
1711.56	863
1713.35	844
1715.13	818
1716.92	753
1718.7	643
1720.48	677
1722.26	705
1724.04	647
1725.82	507
1727.6	441
1729.37	444
1731.15	411
1732.92	332
1734.7	314
1736.47	274
1738.24	270
1740.01	235
1741.78	244
1743.54	288
1745.31	338
1747.08	419
1748.84	397
1750.6	403
1752.36	508
1754.12	590
1755.88	600
1757.64	556
1759.4	505
1761.16	492
1762.91	462
1764.67	528
1766.42	570
1768.17	628
1769.92	622
1771.67	590
1773.42	532
1775.17	490
1776.91	514
1778.66	552
1780.4	599
1782.15	663
1783.89	651
1785.63	665
1787.37	671
1789.11	649
1790.85	653
1792.58	618
1794.32	554
1796.05	524
1797.79	480
1799.52	500
1801.25	528
1802.98	477
1804.71	482
1806.44	550
1808.17	550
1809.89	580
1811.62	609
1813.34	636
1815.07	615
1816.79	576
1818.51	524
1820.23	526
1821.95	483
1823.66	443
1825.38	454
1827.1	472
1828.81	435
1830.52	475
1832.24	492
1833.95	538
1835.66	596
1837.37	601
1839.08	598
1840.78	529
1842.49	473
1844.19	469
1845.9	433
1847.6	446
1849.3	474
1851	423
1852.7	360
1854.4	343
1856.1	349
1857.8	344
1859.49	366
1861.19	350
1862.88	393
1864.57	319
1866.27	240
1867.96	184
1869.65	179
1871.33	201
1873.02	252
1874.71	280
1876.39	328
1878.08	298
1879.76	280
1881.44	282
1883.12	291
1884.81	341
1886.48	381
1888.16	282
1889.84	226
1891.52	216
1893.19	208
1894.87	189
1896.54	194
1898.21	248
1899.88	248
1901.55	248
1903.22	280
1904.89	268
1906.56	316
1908.22	317
1909.89	292
1911.55	315
1913.22	348
1914.88	318
1916.54	282
1918.2	310
1919.86	264
1921.52	278
1923.18	276
1924.83	268
1926.49	268
1928.14	250
1929.79	250
1931.45	250
1933.1	230
1934.75	222
1936.4	240
1938.05	284
1939.69	277
1941.34	248
1942.99	227
1944.63	198
1946.27	187
1947.92	178
1949.56	236
1951.2	217
1952.84	284
1954.48	254
1956.11	297
1957.75	334
1959.39	370
1961.02	405
1962.65	334
1964.29	365
1965.92	350
1967.55	372
1969.18	377
1970.81	372
1972.44	417
1974.06	374
1975.69	364
1977.32	385
1978.94	385
1980.56	387
1982.19	429
1983.81	389
1985.43	393
1987.05	419
1988.66	409
1990.28	377
1991.9	361
1993.51	393
1995.13	407
1996.74	391
1998.36	401
1999.97	395
2001.58	381
2003.19	399
2004.8	372
2006.4	439
2008.01	387
2009.62	419
2011.22	401
2012.83	383
2014.43	433
2016.03	425
2017.63	395
2019.23	358
2020.83	373
2022.43	385
2024.03	399
2025.63	407
2027.22	407
2028.82	386
2030.41	380
2032.01	370
2033.6	381
2035.19	377
2036.78	376
2038.37	369
2039.96	346
2041.55	341
2043.13	347
2044.72	353
2046.3	350
2047.89	357
2049.47	334
2051.05	327
2052.63	328
2054.21	350
2055.79	352
2057.37	339
2058.95	333
2060.52	322
2062.1	314
2063.68	347
2065.25	366
2066.82	326
2068.39	349
2069.97	328
2071.54	306
2073.1	302
2074.67	310
2076.24	310
2077.81	326
2079.37	330
2080.94	296
2082.5	302
2084.07	282
2085.63	274
2087.19	264
2088.75	258
2090.31	240
2091.87	226
2093.43	235
2094.98	217
2096.54	244
2098.09	239
2099.65	288
2101.2	270
2102.75	264
2104.3	242
2105.86	272
2107.41	252
2108.95	270
2110.5	246
2112.05	240
2113.6	234
2115.14	250
2116.69	278
2118.23	244
2119.77	250
2121.31	234
2122.86	232
2124.4	220
2125.93	229
2127.47	242
2129.01	246
2130.55	286
2132.08	254
2133.62	246
2135.15	264
2136.69	244
2138.22	224
2139.75	209
2141.28	218
2142.81	246
2144.34	218
2145.87	226
2147.39	250
2148.92	250
2150.45	238
2151.97	240
2153.5	262
2155.02	202
2156.54	202
2158.06	217
2159.58	212
2161.1	197
2162.62	260
2164.14	250
2165.66	242
2167.17	230
2168.69	248
2170.2	223
2171.72	242
2173.23	216
2174.74	206
2176.25	222
2177.76	205
2179.27	180
2180.78	224
2182.29	161
2183.79	203
2185.3	185
2186.81	202
2188.31	202
2189.81	214
2191.32	220
2192.82	196
2194.32	210
2195.82	224
2197.32	200
2198.82	193
2200.32	193
2201.81	161
2203.31	181
2204.8	204
2206.3	186
2207.79	177
2209.29	214
2210.78	173
2212.27	224
2213.76	208
2215.25	211
2216.74	209
2218.23	181
2219.71	173
2221.2	173
2222.69	165
2224.17	147
2225.65	153
2227.14	133
2228.62	143
2230.1	137
2231.58	186
2233.06	163
2234.54	181
2236.02	185
2237.5	199
2238.97	211
2240.45	187
2241.92	187
2243.4	183
2244.87	155
2246.34	157
2247.82	157
2249.29	165
2250.76	163
2252.23	169
2253.7	141
2255.16	147
2256.63	154
2258.1	145
2259.56	176
2261.03	157
2262.49	145
2263.95	171
2265.42	165
2266.88	163
2268.34	135
2269.8	143
2271.26	143
2272.72	153
2274.18	161
2275.63	167
2277.09	163
2278.54	181
2280	151
2281.45	119
2282.9	127
2284.36	139
2285.81	153
2287.26	145
2288.71	167
2290.16	149
2291.61	137
2293.05	137
2294.5	141
2295.95	149
2297.39	93
2298.84	91
2300.28	100
2301.72	93
2303.16	109
2304.61	125
2306.05	113
2307.49	127
2308.93	121
2310.36	121
2311.8	131
2313.24	135
2314.67	177
2316.11	139
2317.54	149
2318.98	161
2320.41	119
2321.84	135
2323.28	135
2324.71	127
2326.14	115
2327.57	118
2328.99	117
2330.42	109
2331.85	121
2333.27	101
2334.7	105
2336.12	75
2337.55	93
2338.97	91
2340.39	97
2341.82	67
2343.24	118
2344.66	63
2346.08	76
2347.5	109
2348.91	83
2350.33	115
2351.75	139
2353.16	109
2354.58	143
2355.99	111
2357.41	101
2358.82	91
2360.23	73
2361.64	71
2363.05	61
2364.46	70
2365.87	75
2367.28	57
2368.69	95
2370.1	71
2371.5	65
2372.91	93
2374.31	110
2375.72	82
2377.12	64
2378.52	76
2379.92	73
2381.33	77
2382.73	75
2384.13	67
2385.52	97
2386.92	73
2388.32	67
2389.72	83
2391.11	69
2392.51	105
2393.9	91
2395.3	109
2396.69	99
2398.08	91
2399.48	69
2400.87	107
2402.26	85
2403.65	63
2405.04	55
2406.42	28
2407.81	-16
2409.2	-8
2410.58	-43
2411.97	-16
2413.35	34
2414.74	-12
2416.12	-22
2417.5	8
2418.89	16
2420.27	16
2421.65	24
2423.03	28
2424.41	-8
2425.79	14
2427.16	-16
2428.54	-10
2429.92	0
2431.29	-4
2432.67	-8
2434.04	0
2435.42	16
2436.79	-4
2438.16	2
2439.53	-4
2440.9	-26
2442.27	-22
2443.64	-22
2445.01	-9
2446.38	-12
2447.75	-40
2449.11	-36
2450.48	-8
2451.84	-34
2453.21	-26
2454.57	8
2455.94	12
2457.3	-12
2458.66	-26
2460.02	-10
2461.38	-24
2462.74	23
2464.1	32
2465.46	14
2466.82	0
2468.17	16
2469.53	-4
2470.89	28
2472.24	4
2473.6	4
2474.95	20
2476.3	26
2477.65	48
2479.01	45
2480.36	25
2481.71	69
2483.06	31
2484.41	16
2485.75	12
2487.1	29
2488.45	18
2489.8	17
2491.14	32
2492.49	28
2493.83	35
2495.17	43
2496.52	19
2497.86	45
2499.2	35
2500.54	37
2501.88	39
2503.22	46
2504.56	45
2505.9	50
2507.24	56
2508.58	47
2509.91	25
2511.25	26
2512.58	11
2513.92	-10
2515.25	-14
2516.58	-20
2517.92	-40
2519.25	-38
2520.58	14
2521.91	-42
2523.24	14
2524.57	0
2525.9	14
2527.23	22
2528.55	36
2529.88	-4
2531.21	0
2532.53	-12
2533.86	39
2535.18	6
2536.5	18
2537.83	40
2539.15	20
2540.47	26
2541.79	36
2543.11	-12
2544.43	4
2545.75	26
2547.07	18
2548.39	-24
2549.7	26
2551.02	2
2552.34	12
2553.65	0
2554.97	-16
2556.28	-34
2557.59	-39
2558.91	-35
2560.22	-20
2561.53	-10
2562.84	-2
2564.15	-4
2565.46	8
2566.77	-26
2568.08	-8
2569.38	-24
2570.69	-4
2572	-32
2573.3	-2
2574.61	-25
2575.91	-18
2577.22	-6
2578.52	14
2579.82	0
2581.13	4
2582.43	-26
2583.73	-18
2585.03	-26
2586.33	-24
2587.63	-26
2588.92	-56
2590.22	-10
2591.52	-37
2592.82	-24
2594.11	-18
2595.41	-23
2596.7	-26
2598	-22
2599.29	-2
2600.58	-35
2601.88	2
2603.17	12
2604.46	-42
2605.75	-44
2607.04	-50
2608.33	-18
2609.62	-23
2610.9	-28
2612.19	-48
2613.48	-63
2614.76	-42
2616.05	-43
2617.34	-8
2618.62	-62
2619.9	-70
2621.19	-42
2622.47	-47
2623.75	-32
2625.03	-32
2626.31	-35
2627.59	-2
2628.87	-19
2630.15	-48
2631.43	-22
2632.71	-32
2633.99	-48
2635.26	-28
2636.54	-53
2637.81	-22
2639.09	-64
2640.36	-58
2641.64	-68
2642.91	-57
2644.18	-44
2645.46	-34
2646.73	-70
2648	-38
2649.27	-28
2650.54	-24
2651.81	-32
2653.07	-14
2654.34	-42
2655.61	-27
2656.88	-15
2658.14	-32
2659.41	-32
2660.67	-46
2661.94	-16
2663.2	-49
2664.47	-30
2665.73	-42
2666.99	-38
2668.25	-54
2669.51	-40
2670.77	-65
2672.03	-39
2673.29	-22
2674.55	-28
2675.81	-40
2677.07	-50
2678.32	-53
2679.58	-38
2680.84	-21
2682.09	-34
2683.35	-8
2684.6	-10
2685.85	-30
2687.11	-46
2688.36	-10
2689.61	-38
2690.86	-30
2692.11	-37
2693.36	-24
2694.61	-20
2695.86	-27
2697.11	-32
2698.36	-43
2699.61	-30
2700.85	-26
2702.1	-32
2703.34	-8
2704.59	-30
2705.83	-18
2707.08	-11
2708.32	-40
2709.56	-34
2710.81	-47
2712.05	-52
2713.29	-49
2714.53	-36
2715.77	-40
2717.01	0
2718.25	-18
2719.49	-27
2720.73	-50
2721.96	-38
2723.2	-46
2724.44	-35
2725.67	-22
2726.91	-28
2728.14	-16
2729.38	-30
2730.61	-32
2731.84	-28
2733.08	-47
2734.31	-18
2735.54	-12
2736.77	-27
2738	-28
2739.23	-22
2740.46	-4
2741.69	-32
2742.92	-50
2744.14	4
2745.37	-18
2746.6	-30
2747.82	-22
2749.05	-20
2750.27	-30
2751.5	-26
2752.72	-48
2753.95	-26
2755.17	-2
2756.39	-16
2757.61	-20
2758.83	-22
2760.05	-10
2761.27	-38
2762.49	7
2763.71	-24
2764.93	-10
2766.15	-18
2767.37	-16
2768.58	-16
2769.8	-24
2771.02	-4
2772.23	-16
2773.45	-2
2774.66	-4
2775.88	-2
2777.09	-10
2778.3	-14
2779.51	-10
2780.73	-8
2781.94	0
2783.15	11
2784.36	-22
2785.57	-10
2786.78	-38
2787.99	6
2789.19	-18
2790.4	-4
2791.61	14
2792.82	-14
2794.02	-6
2795.23	-2
2796.43	-18
2797.64	8
2798.84	0
2800.04	-16
2801.25	-13
2802.45	-18
2803.65	-36
2804.85	4
2806.05	-4
2807.25	-16
2808.45	8
2809.65	-16
2810.85	-6
2812.05	14
2813.25	-14
2814.45	-8
2815.64	-8
2816.84	-36
2818.04	-6
2819.23	50
2820.43	-27
2821.62	20
2822.82	-2
2824.01	12
2825.2	14
2826.39	2
2827.59	4
2828.78	4
2829.97	0
2831.16	-24
2832.35	20
2833.54	-32
2834.73	0
2835.92	-12
2837.1	8
2838.29	14
2839.48	20
2840.67	24
2841.85	-2
2843.04	-18
2844.22	12
2845.41	-11
2846.59	14
2847.77	32
2848.96	-8
2850.14	10
2851.32	12
2852.5	-2
2853.68	-8
2854.87	26
2856.05	2
2857.23	9
2858.4	-34
2859.58	-17
2860.76	-10
2861.94	25
2863.12	12
2864.29	-8
2865.47	6
2866.65	-6
2867.82	9
2869	36
2870.17	8
2871.34	-6
2872.52	0
2873.69	6
2874.86	-10
2876.03	10
2877.21	-6
2878.38	-12
2879.55	30
2880.72	0
2881.89	0
2883.06	14
2884.23	16
2885.39	-8
2886.56	4
2887.73	-14
2888.9	12
2890.06	8
2891.23	26
2892.39	-10
2893.56	20
2894.72	4
2895.89	10
2897.05	30
2898.21	0
2899.38	-2
2900.54	-10
2901.7	10
2902.86	2
2904.02	12
2905.18	3
2906.34	6
2907.5	6
2908.66	14
2909.82	10
2910.98	2
2912.13	16
2913.29	31
2914.45	-4
2915.6	16
2916.76	20
2917.91	20
2919.07	6
2920.22	6
2921.38	30
2922.53	-10
2923.68	8
2924.84	26
2925.99	14
2927.14	-2
2928.29	8
2929.44	11
2930.59	24
2931.74	30
2932.89	44
2934.04	13
2935.19	-4
2936.34	-4
2937.48	8
2938.63	10
2939.78	-6
2940.93	22
2942.07	22
2943.22	26
2944.36	10
2945.51	4
2946.65	10
2947.79	0
2948.94	28
2950.08	-2
2951.22	26
2952.36	14
2953.5	18
2954.65	13
2955.79	4
2956.93	10
2958.07	6
2959.2	18
2960.34	18
2961.48	26
2962.62	24
2963.76	26
2964.89	0
2966.03	12
2967.17	4
2968.3	34
2969.44	34
2970.57	26
2971.71	28
2972.84	20
2973.97	30
2975.11	8
2976.24	40
2977.37	4
2978.5	18
2979.64	18
2980.77	26
2981.9	20
2983.03	-22
2984.16	14
2985.29	12
2986.41	16
2987.54	34
2988.67	54
2989.8	20
2990.93	20
2992.05	8
2993.18	30
2994.3	16
2995.43	12
2996.55	57
2997.68	30
2998.8	22
2999.93	32
3001.05	20
3002.17	22
3003.3	8
3004.42	58
3005.54	36
3006.66	30
3007.78	24
3008.9	22
3010.02	18
3011.14	24
3012.26	38
3013.38	40
3014.5	50
3015.62	12
3016.73	40
3017.85	38
3018.97	24
3020.08	25
3021.2	34
3022.31	10
3023.43	44
3024.54	23
3025.66	14
3026.77	24
3027.89	26
3029	20
3030.11	34
3031.22	30
3032.34	0
3033.45	30
3034.56	20
3035.67	28
3036.78	97
3037.89	30
3039	44
3040.11	20
3041.22	12
3042.32	8
3043.43	40
3044.54	32
3045.65	32
3046.75	28
3047.86	44
3048.96	36
3050.07	2
3051.17	44
3052.28	30
3053.38	22
3054.49	22
3055.59	22
3056.69	30
3057.8	28
3058.9	34
3060	62
3061.1	10
3062.2	24
3063.3	41
3064.4	22
3065.5	24
3066.6	19
3067.7	18
3068.8	38
3069.9	32
3071	26
3072.09	22
3073.19	34
3074.29	40
3075.38	20
3076.48	48
3077.57	9
3078.67	26
3079.76	56
3080.86	10
3081.95	41
3083.05	-16
3084.14	34
3085.23	44
3086.33	45
3087.42	44
3088.51	31
3089.6	34
3090.69	20
3091.78	20
3092.87	93
3093.96	50
3095.05	56
3096.14	6
3097.23	36
3098.32	35
3099.41	31
3100.49	26
3101.58	16
3102.67	32
3103.75	12
3104.84	59
3105.93	28
3107.01	34
3108.1	30
3109.18	24
3110.26	36
3111.35	42
3112.43	36
3113.51	32
3114.6	39
3115.68	34
3116.76	22
3117.84	34
3118.92	44
3120	30
3121.09	40
3122.17	38
3123.25	24
3124.32	46
3125.4	42
3126.48	30
3127.56	40
3128.64	12
3129.72	32
3130.79	68
3131.87	30
3132.95	36
3134.02	26
3135.1	38
3136.17	32
3137.25	44
3138.32	26
3139.4	20
3140.47	58
3141.55	38
3142.62	20
3143.69	18
3144.76	45
3145.84	6
3146.91	48
3147.98	26
3149.05	50
3150.12	50
3151.19	50
3152.26	42
3153.33	34
3154.4	28
3155.47	34
3156.54	38
3157.61	52
3158.67	22
3159.74	18
3160.81	36
3161.88	53
3162.94	28
3164.01	40
3165.07	48
3166.14	42
3167.2	46
3168.27	23
3169.33	34
3170.4	48
3171.46	34
3172.52	20
3173.59	48
3174.65	32
3175.71	20
3176.77	38
3177.84	20
3178.9	32
3179.96	36
3181.02	38
3182.08	40
3183.14	51
3184.2	30
3185.26	54
3186.32	50
3187.37	50
3188.43	62
3189.49	49
3190.55	16
3191.61	21
3192.66	48
3193.72	12
3194.77	48
3195.83	40
3196.89	50
3197.94	52
3199	38
3200.05	42
3201.1	38
3202.16	30
3203.21	46
3204.27	30
3205.32	34
3206.37	46
3207.42	53
3208.47	48
3209.53	46
3210.58	47
3211.63	34
3212.68	50
3213.73	46
3214.78	29
3215.83	64
3216.88	41
3217.93	28
3218.97	48
3220.02	40
3221.07	18
3222.12	40
3223.16	34
3224.21	46
3225.26	14
3226.3	22
3227.35	12
3228.4	68
3229.44	46
3230.49	24
3231.53	20
3232.57	30
3233.62	38
3234.66	50
3235.71	34
3236.75	32
3237.79	42
3238.83	52
3239.88	22
3240.92	36
3241.96	50
3243	30
3244.04	34
3245.08	28
3246.12	40
3247.16	30
3248.2	32
3249.24	36
3250.28	34
3251.32	40
3252.36	36
3253.39	50
3254.43	44
3255.47	58
3256.51	38
3257.54	28
3258.58	38
3259.61	42
3260.65	29
3261.69	36
3262.72	32
3263.76	32
3264.79	14
3265.82	81
3266.86	39
3267.89	54
3268.92	61
3269.96	40
3270.99	39
3272.02	36
3273.05	40
3274.09	30
3275.12	50
3276.15	36
3277.18	29
3278.21	34
3279.24	26
3280.27	38
3281.3	36
3282.33	33
3283.36	58
3284.39	24
3285.41	80
3286.44	52
3287.47	34
3288.5	64
3289.52	32
3290.55	69
3291.58	50
3292.6	44
3293.63	56
3294.66	38
3295.68	51
3296.71	42
3297.73	60
3298.76	75
3299.78	50
3300.8	24
3301.83	38
3302.85	101
3303.87	36
3304.9	42
3305.92	59
3306.94	62
3307.96	48
3308.98	44
3310.01	40
3311.03	34
3312.05	67
3313.07	40
3314.09	42
3315.11	34
3316.13	55
3317.15	20
3318.17	32
3319.18	54
3320.2	52
3321.22	26
3322.24	54
3323.26	59
3324.27	24
3325.29	60
3326.31	31
3327.32	42
3328.34	45
3329.35	60
3330.37	42
3331.38	32
3332.4	32
3333.41	64
3334.43	68
3335.44	48
3336.46	56
3337.47	30
3338.48	56
3339.5	34
3340.51	30
3341.52	30
3342.53	44
3343.54	44
3344.56	44
3345.57	48
3346.58	52
3347.59	60
3348.6	39
3349.61	54
3350.62	48
3351.63	24
3352.64	50
3353.65	46
3354.66	39
3355.66	69
3356.67	44
3357.68	28
3358.69	25
3359.7	32
3360.7	60
3361.71	50
3362.72	28
3363.72	38
3364.73	42
3365.73	54
3366.74	45
3367.75	51
3368.75	36
3369.75	44
3370.76	26
3371.76	48
3372.77	50
3373.77	42
3374.77	45
3375.78	26
3376.78	0
3377.78	54
3378.78	60
3379.79	32
3380.79	37
3381.79	44
3382.79	48
3383.79	32
3384.79	56
3385.79	32
3386.79	38
3387.79	40
3388.79	65
3389.79	40
3390.79	50
3391.79	67
3392.79	46
3393.79	80
3394.78	44
3395.78	26
3396.78	52
3397.78	66
3398.77	89
3399.77	20
3400.77	34
3401.76	32
3402.76	38
3403.76	56
3404.75	32
3405.75	38
3406.74	51
3407.74	93
3408.73	54
3409.72	127
3410.72	32
3411.71	58
3412.71	54
3413.7	55
3414.69	38
3415.68	62
3416.68	44
3417.67	38
3418.66	36
3419.65	28
3420.64	74
3421.63	47
3422.63	66
3423.62	50
3424.61	92
3425.6	32
3426.59	45
3427.58	60
3428.57	27
[truncated: 48 more rows]
