# Supplementary material for: AI‐Assisted Detection of Early Gastric Cancer via Visualization of Mucosal Acidity Compromise During Endoscopy
Source: Adv Sci (Weinh). 2025 Oct 20;12(46):e04932. doi: 10.1002/advs.202504932 (PMC12697849; doi:10.1002/advs.202504932)
Supplement: Supplementary file 2 — Supporting Data [file ADVS-12-e04932-s002.zip › Models by AGS cells/Model 1/Para-tumor/fast-20250724_163413.csv]

181.541	13762
184.445	21551
187.346	27966
190.245	31424
193.141	32498
196.035	32953
198.927	32639
201.816	32733
204.703	32879
207.588	32698
210.47	32953
213.35	32816
216.228	32788
219.103	32678
221.976	32538
224.846	32620
227.715	32420
230.58	32346
233.444	32567
236.305	32943
239.164	32893
242.02	33356
244.875	33511
247.727	33542
250.576	33506
253.423	33414
256.268	33039
259.111	33100
261.951	32878
264.789	32839
267.625	32918
270.459	33050
273.29	32941
276.119	33007
278.945	32847
281.769	32593
284.591	32512
287.411	32250
290.229	31898
293.044	31659
295.857	31648
298.667	31543
301.476	31015
304.282	30916
307.085	30608
309.887	30440
312.686	30150
315.483	29809
318.278	29522
321.071	29290
323.861	29208
326.649	29034
329.435	29080
332.219	28937
335	29017
337.779	29012
340.556	29177
343.331	29168
346.103	29194
348.873	29171
351.641	29462
354.407	29395
357.171	29450
359.932	29500
362.691	29254
365.448	29009
368.203	28799
370.955	28683
373.706	28522
376.454	28358
379.2	28077
381.943	28214
384.685	27816
387.424	27538
390.161	27411
392.896	26977
395.629	26780
398.36	26588
401.088	26706
403.815	26540
406.539	26540
409.261	26413
411.981	26375
414.698	26413
417.414	26635
420.127	26746
422.838	26504
425.547	26798
428.254	26681
430.959	26508
433.662	26701
436.362	26846
439.06	26818
441.757	26765
444.451	26667
447.142	26786
449.832	26587
452.52	26637
455.206	26570
457.889	26311
460.57	26296
463.249	25938
465.927	26057
468.601	25759
471.274	25543
473.945	25340
476.614	25021
479.28	24590
481.945	24688
484.607	24567
487.267	24310
489.926	23982
492.582	23832
495.236	23653
497.888	23465
500.537	23411
503.185	23391
505.831	23457
508.474	23712
511.116	23414
513.755	23587
516.393	23365
519.028	23569
521.661	23379
524.293	23418
526.922	23232
529.549	23252
532.174	23196
534.797	23232
537.418	23212
540.037	23218
542.654	23095
545.268	23317
547.881	23492
550.492	23361
553.101	23087
555.707	22662
558.312	22529
560.915	22358
563.515	22170
566.114	22313
568.71	22607
571.305	22733
573.897	22928
576.488	22771
579.076	22543
581.663	21975
584.247	21516
586.83	20939
589.41	20558
591.989	20224
594.565	19684
597.14	19050
599.712	18858
602.283	18788
604.851	18729
607.418	18618
609.982	18699
612.545	18596
615.106	18514
617.664	18524
620.221	18324
622.776	18429
625.328	18145
627.879	18229
630.428	17849
632.975	17764
635.52	17537
638.062	17512
640.603	17526
643.142	17464
645.679	17657
648.214	17760
650.748	17720
653.279	17482
655.808	17445
658.335	17341
660.861	17204
663.384	16892
665.906	16932
668.425	17014
670.943	17037
673.459	16799
675.973	16693
678.484	16487
680.994	16241
683.502	15876
686.009	15888
688.513	15842
691.015	15580
693.515	15328
696.014	15225
698.51	14997
701.005	14967
703.498	14794
705.989	14524
708.478	14450
710.965	14226
713.45	14117
715.933	14046
718.415	13956
720.894	13543
723.372	13596
725.848	13711
728.322	13714
730.794	13728
733.264	13718
735.732	13523
738.198	13175
740.663	13032
743.126	12743
745.586	12707
748.045	12578
750.502	12510
752.958	12236
755.411	12217
757.863	12147
760.312	12095
762.76	12002
765.206	12143
767.65	11935
770.092	11351
772.533	10518
774.971	10288
777.408	10597
779.843	11001
782.276	10988
784.707	10988
787.137	11019
789.564	10942
791.99	11061
794.414	10984
796.836	10894
799.257	10662
801.675	10575
804.092	10513
806.507	10340
808.92	10364
811.331	10280
813.741	10052
816.148	9900
818.554	9699
820.958	9643
823.36	9588
825.761	9463
828.159	9423
830.556	9383
832.951	9306
835.345	9172
837.736	9177
840.126	9026
842.514	9049
844.9	8892
847.284	8710
849.667	8774
852.048	8656
854.427	8581
856.804	8319
859.18	8285
861.553	8222
863.925	8282
866.296	8167
868.664	8208
871.031	8041
873.396	7987
875.759	7908
878.12	7937
880.48	7853
882.838	7757
885.194	7636
887.549	7656
889.902	7594
892.253	7459
894.602	7487
896.949	7428
899.295	7411
901.639	7346
903.981	7239
906.322	7167
908.661	7186
910.998	7124
913.333	7191
915.667	7054
917.999	7170
920.329	7121
922.658	7088
924.985	7050
927.31	7126
929.633	7086
931.955	6893
934.275	6846
936.593	6663
938.91	6542
941.225	6516
943.538	6361
945.849	6324
948.159	6143
950.467	6089
952.774	6082
955.078	5907
957.381	5837
959.683	5720
961.982	5646
964.28	5670
966.577	5599
968.871	5546
971.164	5420
973.456	5345
975.745	5283
978.033	5188
980.319	5172
982.604	5194
984.887	5184
987.168	5240
989.448	5105
991.726	5051
994.002	4992
996.277	5061
998.55	5021
1000.82	4989
1003.09	5041
1005.36	5083
1007.63	5090
1009.89	5182
1012.15	5138
1014.41	5153
1016.67	5120
1018.93	5079
1021.19	4970
1023.44	4986
1025.7	5045
1027.95	5057
1030.2	4934
1032.45	4883
1034.69	4706
1036.94	4692
1039.18	4690
1041.43	4652
1043.67	4689
1045.9	4606
1048.14	4626
1050.38	4477
1052.61	4447
1054.84	4442
1057.07	4333
1059.3	4277
1061.53	4173
1063.76	4239
1065.98	4245
1068.2	4138
1070.42	4121
1072.64	3985
1074.86	3987
1077.08	3975
1079.29	3969
1081.5	3826
1083.72	3882
1085.93	3933
1088.13	3814
1090.34	3920
1092.55	3967
1094.75	3874
1096.95	3941
1099.15	3884
1101.35	3828
1103.55	3796
1105.74	3723
1107.94	3675
1110.13	3652
1112.32	3552
1114.51	3498
1116.7	3504
1118.89	3421
1121.07	3421
1123.25	3372
1125.44	3313
1127.62	3312
1129.8	3336
1131.97	3407
1134.15	3353
1136.32	3425
1138.49	3382
1140.66	3353
1142.83	3252
1145	3264
1147.17	3234
1149.33	3189
1151.5	3191
1153.66	3212
1155.82	3123
1157.98	3117
1160.13	3081
1162.29	3054
1164.44	3051
1166.6	3065
1168.75	3062
1170.9	3131
1173.04	3113
1175.19	3149
1177.34	3108
1179.48	2918
1181.62	2939
1183.76	2861
1185.9	2979
1188.04	3054
1190.17	3114
1192.31	3218
1194.44	3127
1196.57	3197
1198.7	3147
1200.83	3133
1202.96	3024
1205.08	2925
1207.21	2730
1209.33	2732
1211.45	2625
1213.57	2571
1215.69	2555
1217.81	2516
1219.92	2466
1222.03	2447
1224.15	2444
1226.26	2419
1228.37	2379
1230.47	2387
1232.58	2363
1234.68	2392
1236.79	2384
1238.89	2383
1240.99	2353
1243.09	2375
1245.19	2307
1247.28	2321
1249.38	2275
1251.47	2311
1253.56	2275
1255.65	2198
1257.74	2192
1259.83	2202
1261.91	2150
1264	2141
1266.08	2049
1268.16	2057
1270.24	2055
1272.32	2018
1274.4	1993
1276.47	1960
1278.55	1858
1280.62	1902
1282.69	1811
1284.76	1833
1286.83	1817
1288.9	1814
1290.96	1849
1293.03	1771
1295.09	1724
1297.15	1731
1299.21	1755
1301.27	1656
1303.33	1708
1305.38	1748
1307.44	1771
1309.49	1694
1311.54	1664
1313.59	1668
1315.64	1598
1317.69	1668
1319.73	1634
1321.78	1608
1323.82	1618
1325.86	1604
1327.9	1577
1329.94	1519
1331.98	1579
1334.02	1594
1336.05	1547
1338.08	1543
1340.12	1560
1342.15	1588
1344.18	1679
1346.2	1708
1348.23	1707
1350.25	1680
1352.28	1662
1354.3	1696
1356.32	1650
1358.34	1696
1360.36	1753
1362.38	1729
1364.39	1741
1366.41	1759
1368.42	1747
1370.43	1744
1372.44	1698
1374.45	1683
1376.45	1697
1378.46	1688
1380.47	1607
1382.47	1596
1384.47	1558
1386.47	1554
1388.47	1495
1390.47	1528
1392.46	1416
1394.46	1548
1396.45	1479
1398.44	1543
1400.44	1480
1402.42	1414
1404.41	1414
1406.4	1350
1408.39	1366
1410.37	1283
1412.35	1249
1414.33	1284
1416.31	1269
1418.29	1286
1420.27	1255
1422.25	1241
1424.22	1229
1426.2	1233
1428.17	1251
1430.14	1237
1432.11	1134
1434.08	1131
1436.04	1118
1438.01	1122
1439.97	1174
1441.94	1168
1443.9	1146
1445.86	1223
1447.82	1225
1449.78	1110
1451.73	1072
1453.69	1120
1455.64	1163
1457.59	1142
1459.54	1074
1461.49	1040
1463.44	1033
1465.39	1005
1467.34	1021
1469.28	990
1471.22	993
1473.17	1045
1475.11	1080
1477.05	984
1478.99	906
1480.92	917
1482.86	878
1484.79	884
1486.73	844
1488.66	840
1490.59	898
1492.52	887
1494.45	885
1496.37	901
1498.3	957
1500.22	917
1502.14	868
1504.07	860
1505.99	834
1507.91	879
1509.82	883
1511.74	874
1513.66	870
1515.57	865
1517.48	867
1519.39	932
1521.3	945
1523.21	1004
1525.12	914
1527.03	854
1528.93	878
1530.84	897
1532.74	891
1534.64	947
1536.54	1005
1538.44	935
1540.34	913
1542.23	845
1544.13	828
1546.02	755
1547.92	808
1549.81	864
1551.7	908
1553.59	878
1555.48	816
1557.36	906
1559.25	909
1561.13	890
1563.01	945
1564.9	969
1566.78	923
1568.66	930
1570.53	902
1572.41	898
1574.29	895
1576.16	983
1578.03	1040
1579.9	1060
1581.78	1026
1583.65	971
1585.51	935
1587.38	951
1589.25	1014
1591.11	1001
1592.97	985
1594.84	943
1596.7	874
1598.56	917
1600.42	915
1602.27	919
1604.13	866
1605.98	990
1607.84	1084
1609.69	1138
1611.54	1136
1613.39	1048
1615.24	947
1617.09	794
1618.94	805
1620.78	736
1622.62	826
1624.47	917
1626.31	876
1628.15	893
1629.99	898
1631.83	862
1633.67	886
1635.5	858
1637.34	768
1639.17	830
1641	798
1642.83	844
1644.66	826
1646.49	790
1648.32	762
1650.15	788
1651.97	787
1653.8	788
1655.62	806
1657.44	756
1659.26	685
1661.08	673
1662.9	677
1664.72	511
1666.53	476
1668.35	472
1670.16	429
1671.97	480
1673.79	575
1675.6	554
1677.4	544
1679.21	472
1681.02	475
1682.83	494
1684.63	505
1686.43	526
1688.24	562
1690.04	540
1691.84	465
1693.64	456
1695.43	493
1697.23	524
1699.02	597
1700.82	624
1702.61	611
1704.4	602
1706.2	574
1707.98	655
1709.77	705
1711.56	693
1713.35	691
1715.13	679
1716.92	590
1718.7	466
1720.48	558
1722.26	544
1724.04	506
1725.82	400
1727.6	336
1729.37	341
1731.15	326
1732.92	246
1734.7	225
1736.47	222
1738.24	206
1740.01	207
1741.78	199
1743.54	208
1745.31	286
1747.08	308
1748.84	304
1750.6	304
1752.36	393
1754.12	463
1755.88	469
1757.64	431
1759.4	354
1761.16	361
1762.91	349
1764.67	393
1766.42	477
1768.17	515
1769.92	497
1771.67	457
1773.42	393
1775.17	379
1776.91	371
1778.66	445
1780.4	492
1782.15	514
1783.89	536
1785.63	534
1787.37	526
1789.11	528
1790.85	532
1792.58	504
1794.32	445
1796.05	439
1797.79	399
1799.52	399
1801.25	429
1802.98	358
1804.71	379
1806.44	405
1808.17	473
1809.89	506
1811.62	490
1813.34	518
1815.07	488
1816.79	457
1818.51	409
1820.23	425
1821.95	365
1823.66	376
1825.38	335
1827.1	331
1828.81	348
1830.52	390
1832.24	369
1833.95	437
1835.66	473
1837.37	494
1839.08	469
1840.78	400
1842.49	373
1844.19	350
1845.9	357
1847.6	355
1849.3	345
1851	301
1852.7	256
1854.4	232
1856.1	250
1857.8	268
1859.49	288
1861.19	260
1862.88	282
1864.57	214
1866.27	174
1867.96	111
1869.65	137
1871.33	121
1873.02	168
1874.71	221
1876.39	251
1878.08	201
1879.76	215
1881.44	222
1883.12	240
1884.81	270
1886.48	308
1888.16	222
1889.84	165
1891.52	165
1893.19	153
1894.87	126
1896.54	117
1898.21	161
1899.88	184
1901.55	200
1903.22	214
1904.89	207
1906.56	216
1908.22	246
1909.89	240
1911.55	284
1913.22	276
1914.88	268
1916.54	244
1918.2	246
1919.86	235
1921.52	216
1923.18	218
1924.83	188
1926.49	241
1928.14	206
1929.79	222
1931.45	183
1933.1	174
1934.75	171
1936.4	215
1938.05	208
1939.69	236
1941.34	192
1942.99	165
1944.63	121
1946.27	179
1947.92	160
1949.56	177
1951.2	211
1952.84	201
1954.48	199
1956.11	260
1957.75	264
1959.39	290
1961.02	320
1962.65	302
1964.29	270
1965.92	290
1967.55	302
1969.18	297
1970.81	324
1972.44	325
1974.06	300
1975.69	302
1977.32	313
1978.94	318
1980.56	319
1982.19	329
1983.81	311
1985.43	345
1987.05	312
1988.66	340
1990.28	322
1991.9	302
1993.51	315
1995.13	353
1996.74	341
1998.36	312
1999.97	318
2001.58	324
2003.19	318
2004.8	304
2006.4	362
2008.01	333
2009.62	334
2011.22	354
2012.83	328
2014.43	334
2016.03	364
2017.63	321
2019.23	316
2020.83	320
2022.43	344
2024.03	336
2025.63	336
2027.22	330
2028.82	318
2030.41	332
2032.01	308
2033.6	322
2035.19	325
2036.78	316
2038.37	318
2039.96	266
2041.55	288
2043.13	296
2044.72	286
2046.3	258
2047.89	312
2049.47	306
2051.05	286
2052.63	282
2054.21	292
2055.79	302
2057.37	260
2058.95	284
2060.52	256
2062.1	262
2063.68	285
2065.25	278
2066.82	258
2068.39	250
2069.97	298
2071.54	256
2073.1	262
2074.67	252
2076.24	276
2077.81	256
2079.37	248
2080.94	249
2082.5	238
2084.07	251
2085.63	242
2087.19	238
2088.75	214
2090.31	172
2091.87	188
2093.43	175
2094.98	197
2096.54	200
2098.09	191
2099.65	242
2101.2	206
2102.75	208
2104.3	206
2105.86	232
2107.41	222
2108.95	222
2110.5	205
2112.05	208
2113.6	199
2115.14	210
2116.69	240
2118.23	193
2119.77	215
2121.31	206
2122.86	200
2124.4	192
2125.93	207
2127.47	184
2129.01	197
2130.55	236
2132.08	197
2133.62	206
2135.15	220
2136.69	203
2138.22	188
2139.75	187
2141.28	176
2142.81	213
2144.34	192
2145.87	206
2147.39	211
2148.92	197
2150.45	234
2151.97	198
2153.5	224
2155.02	171
2156.54	172
2158.06	197
2159.58	171
2161.1	171
2162.62	236
2164.14	201
2165.66	191
2167.17	183
2168.69	214
2170.2	211
2171.72	189
2173.23	171
2174.74	180
2176.25	190
2177.76	205
2179.27	172
2180.78	176
2182.29	163
2183.79	165
2185.3	175
2186.81	169
2188.31	177
2189.81	177
2191.32	200
2192.82	167
2194.32	153
2195.82	173
2197.32	180
2198.82	143
2200.32	147
2201.81	145
2203.31	145
2204.8	163
2206.3	169
2207.79	161
2209.29	184
2210.78	163
2212.27	187
2213.76	169
2215.25	175
2216.74	185
2218.23	155
2219.71	155
2221.2	143
2222.69	139
2224.17	107
2225.65	119
2227.14	137
2228.62	117
2230.1	117
2231.58	139
2233.06	149
2234.54	151
2236.02	171
2237.5	177
2238.97	183
2240.45	149
2241.92	181
2243.4	129
2244.87	95
2246.34	143
2247.82	123
2249.29	137
2250.76	133
2252.23	131
2253.7	127
2255.16	131
2256.63	143
2258.1	123
2259.56	129
2261.03	141
2262.49	117
2263.95	171
2265.42	119
2266.88	153
2268.34	129
2269.8	125
2271.26	87
2272.72	131
2274.18	135
2275.63	155
2277.09	145
2278.54	153
2280	127
2281.45	111
2282.9	121
2284.36	101
2285.81	131
2287.26	117
2288.71	127
2290.16	109
2291.61	115
2293.05	111
2294.5	111
2295.95	125
2297.39	83
2298.84	89
2300.28	78
2301.72	79
2303.16	113
2304.61	109
2306.05	121
2307.49	111
2308.93	105
2310.36	109
2311.8	119
2313.24	121
2314.67	147
2316.11	135
2317.54	123
2318.98	127
2320.41	87
2321.84	117
2323.28	119
2324.71	115
2326.14	115
2327.57	130
2328.99	87
2330.42	53
2331.85	105
2333.27	103
2334.7	89
2336.12	69
2337.55	77
2338.97	77
2340.39	75
2341.82	63
2343.24	86
2344.66	57
2346.08	89
2347.5	73
2348.91	81
2350.33	77
2351.75	103
2353.16	105
2354.58	113
2355.99	123
2357.41	99
2358.82	87
2360.23	63
2361.64	65
2363.05	67
2364.46	24
2365.87	30
2367.28	61
2368.69	59
2370.1	59
2371.5	40
2372.91	73
2374.31	90
2375.72	58
2377.12	52
2378.52	88
2379.92	79
2381.33	71
2382.73	53
2384.13	63
2385.52	62
2386.92	69
2388.32	75
2389.72	71
2391.11	75
2392.51	78
2393.9	83
2395.3	109
2396.69	101
2398.08	67
2399.48	67
2400.87	84
2402.26	79
2403.65	56
2405.04	29
2406.42	30
2407.81	-8
2409.2	6
2410.58	-23
2411.97	-24
2413.35	47
2414.74	-16
2416.12	-12
2417.5	4
2418.89	30
2420.27	-8
2421.65	2
2423.03	14
2424.41	0
2425.79	12
2427.16	-22
2428.54	-6
2429.92	-18
2431.29	10
2432.67	21
2434.04	-4
2435.42	8
2436.79	-8
2438.16	12
2439.53	4
2440.9	-20
2442.27	-4
2443.64	-28
2445.01	-13
2446.38	-20
2447.75	-30
2449.11	-20
2450.48	-8
2451.84	-20
2453.21	-10
2454.57	-20
2455.94	-24
2457.3	-18
2458.66	-4
2460.02	-2
2461.38	-20
2462.74	0
2464.1	20
2465.46	8
2466.82	20
2468.17	18
2469.53	0
2470.89	28
2472.24	-14
2473.6	0
2474.95	8
2476.3	18
2477.65	34
2479.01	43
2480.36	35
2481.71	75
2483.06	25
2484.41	22
2485.75	8
2487.1	37
2488.45	14
2489.8	15
2491.14	16
2492.49	18
2493.83	26
2495.17	35
2496.52	-6
2497.86	29
2499.2	17
2500.54	25
2501.88	35
2503.22	34
2504.56	26
2505.9	32
2507.24	64
2508.58	47
2509.91	33
2511.25	14
2512.58	-6
2513.92	-32
2515.25	14
2516.58	-28
2517.92	-22
2519.25	-12
2520.58	-10
2521.91	-24
2523.24	-18
2524.57	2
2525.9	4
2527.23	22
2528.55	42
2529.88	-18
2531.21	-14
2532.53	-6
2533.86	4
2535.18	4
2536.5	27
2537.83	28
2539.15	49
2540.47	26
2541.79	74
2543.11	5
2544.43	6
2545.75	10
2547.07	40
2548.39	-26
2549.7	32
2551.02	16
2552.34	22
2553.65	20
2554.97	-26
2556.28	-14
2557.59	-41
2558.91	-37
2560.22	-14
2561.53	-32
2562.84	-20
2564.15	2
2565.46	-12
2566.77	-8
2568.08	-10
2569.38	-22
2570.69	-12
2572	-38
2573.3	8
2574.61	-6
2575.91	-22
2577.22	-2
2578.52	0
2579.82	-10
2581.13	-6
2582.43	-16
2583.73	-14
2585.03	-20
2586.33	-20
2587.63	-26
2588.92	-44
2590.22	-24
2591.52	-30
2592.82	-24
2594.11	-16
2595.41	-5
2596.7	-26
2598	-12
2599.29	-14
2600.58	-15
2601.88	20
2603.17	-4
2604.46	-38
2605.75	-26
2607.04	-50
2608.33	-30
2609.62	-29
2610.9	-28
2612.19	-32
2613.48	-48
2614.76	-30
2616.05	-30
2617.34	-16
2618.62	-58
2619.9	-34
2621.19	-24
2622.47	-22
2623.75	-26
2625.03	-18
2626.31	-30
2627.59	-20
2628.87	-13
2630.15	-53
2631.43	-16
2632.71	-26
2633.99	-40
2635.26	-16
2636.54	-55
2637.81	-38
2639.09	-58
2640.36	-32
2641.64	-18
2642.91	-44
2644.18	-36
2645.46	-18
2646.73	-50
2648	-26
2649.27	-24
2650.54	-12
2651.81	-12
2653.07	-4
2654.34	-20
2655.61	-41
2656.88	-2
2658.14	-18
2659.41	-22
2660.67	-54
2661.94	0
2663.2	-26
2664.47	-37
2665.73	-26
2666.99	-40
2668.25	-32
2669.51	-44
2670.77	-59
2672.03	-47
2673.29	-6
2674.55	-10
2675.81	-8
2677.07	-32
2678.32	-42
2679.58	-20
2680.84	4
2682.09	-30
2683.35	20
2684.6	-6
2685.85	-20
2687.11	-50
2688.36	-4
2689.61	-16
2690.86	0
2692.11	-9
2693.36	6
2694.61	6
2695.86	-11
2697.11	-50
2698.36	-26
2699.61	-34
2700.85	-4
2702.1	-42
2703.34	-21
2704.59	-36
2705.83	8
2707.08	-19
2708.32	-4
2709.56	-37
2710.81	-43
2712.05	-40
2713.29	-31
2714.53	-34
2715.77	-10
2717.01	2
2718.25	-4
2719.49	-24
2720.73	-50
2721.96	-36
2723.2	-20
2724.44	-24
2725.67	-10
2726.91	-22
2728.14	-20
2729.38	-44
2730.61	-12
2731.84	-20
2733.08	-18
2734.31	-14
2735.54	-10
2736.77	-8
2738	-28
2739.23	-18
2740.46	-30
2741.69	-32
2742.92	-34
2744.14	10
2745.37	-4
2746.6	-22
2747.82	16
2749.05	-22
2750.27	-20
2751.5	-20
2752.72	-26
2753.95	-2
2755.17	-14
2756.39	-18
2757.61	-16
2758.83	-26
2760.05	12
2761.27	-24
2762.49	-4
2763.71	-8
2764.93	-2
2766.15	-14
2767.37	-32
2768.58	-14
2769.8	-8
2771.02	-20
2772.23	6
2773.45	-24
2774.66	-12
2775.88	18
2777.09	-32
2778.3	-10
2779.51	-12
2780.73	-35
2781.94	-12
2783.15	5
2784.36	-18
2785.57	0
2786.78	-26
2787.99	16
2789.19	-14
2790.4	0
2791.61	32
2792.82	4
2794.02	2
2795.23	-6
2796.43	-6
2797.64	14
2798.84	5
2800.04	-2
2801.25	-6
2802.45	-12
2803.65	-10
2804.85	26
2806.05	2
2807.25	4
2808.45	12
2809.65	-6
2810.85	-7
2812.05	0
2813.25	-8
2814.45	-24
2815.64	-10
2816.84	-8
2818.04	4
2819.23	38
2820.43	-6
2821.62	24
2822.82	6
2824.01	18
2825.2	28
2826.39	-2
2827.59	14
2828.78	12
2829.97	21
2831.16	-2
2832.35	20
2833.54	-14
2834.73	16
2835.92	6
2837.1	24
2838.29	0
2839.48	24
2840.67	-2
2841.85	12
2843.04	4
2844.22	10
2845.41	-2
2846.59	29
2847.77	8
2848.96	4
2850.14	10
2851.32	12
2852.5	16
2853.68	0
2854.87	22
2856.05	12
2857.23	27
2858.4	20
2859.58	-6
2860.76	12
2861.94	19
2863.12	34
2864.29	-6
2865.47	16
2866.65	14
2867.82	31
2869	50
2870.17	10
2871.34	14
2872.52	2
2873.69	0
2874.86	-12
2876.03	12
2877.21	-4
2878.38	12
2879.55	26
2880.72	0
2881.89	-12
2883.06	10
2884.23	26
2885.39	6
2886.56	4
2887.73	4
2888.9	22
2890.06	20
2891.23	28
2892.39	10
2893.56	26
2894.72	14
2895.89	18
2897.05	30
2898.21	2
2899.38	15
2900.54	-4
2901.7	27
2902.86	0
2904.02	4
2905.18	0
2906.34	24
2907.5	18
2908.66	6
2909.82	10
2910.98	10
2912.13	22
2913.29	16
2914.45	2
2915.6	20
2916.76	20
2917.91	6
2919.07	20
2920.22	4
2921.38	33
2922.53	11
2923.68	26
2924.84	32
2925.99	12
2927.14	6
2928.29	6
2929.44	-2
2930.59	6
2931.74	14
2932.89	24
2934.04	21
2935.19	0
2936.34	24
2937.48	22
2938.63	24
2939.78	16
2940.93	28
2942.07	36
2943.22	42
2944.36	22
2945.51	-2
2946.65	40
2947.79	8
2948.94	30
2950.08	20
2951.22	14
2952.36	8
2953.5	6
2954.65	2
2955.79	8
2956.93	18
2958.07	8
2959.2	16
2960.34	40
2961.48	42
2962.62	12
2963.76	34
2964.89	2
2966.03	6
2967.17	18
2968.3	32
2969.44	6
2970.57	16
2971.71	18
2972.84	32
2973.97	40
2975.11	36
2976.24	40
2977.37	-4
2978.5	10
2979.64	30
2980.77	26
2981.9	20
2983.03	-12
2984.16	28
2985.29	24
2986.41	20
2987.54	20
2988.67	54
2989.8	48
2990.93	18
2992.05	-4
2993.18	24
2994.3	34
2995.43	12
2996.55	55
2997.68	52
2998.8	22
2999.93	34
3001.05	24
3002.17	28
3003.3	14
3004.42	72
3005.54	50
3006.66	32
3007.78	44
3008.9	40
3010.02	10
3011.14	50
3012.26	32
3013.38	24
3014.5	34
3015.62	36
3016.73	36
3017.85	20
3018.97	34
3020.08	7
3021.2	40
3022.31	26
3023.43	38
3024.54	25
3025.66	42
3026.77	42
3027.89	24
3029	26
3030.11	24
3031.22	32
3032.34	2
3033.45	42
3034.56	20
3035.67	28
3036.78	107
3037.89	56
3039	44
3040.11	-6
3041.22	16
3042.32	12
3043.43	38
3044.54	30
3045.65	18
3046.75	40
3047.86	44
3048.96	40
3050.07	6
3051.17	38
3052.28	36
3053.38	26
3054.49	16
3055.59	26
3056.69	18
3057.8	30
3058.9	42
3060	50
3061.1	12
3062.2	42
3063.3	30
3064.4	22
3065.5	28
3066.6	10
3067.7	32
3068.8	56
3069.9	44
3071	48
3072.09	54
3073.19	46
3074.29	38
3075.38	30
3076.48	56
3077.57	39
3078.67	69
3079.76	54
3080.86	38
3081.95	39
3083.05	8
3084.14	38
3085.23	36
3086.33	53
3087.42	24
3088.51	35
3089.6	36
3090.69	28
3091.78	20
3092.87	87
3093.96	42
3095.05	26
3096.14	-6
3097.23	40
3098.32	32
3099.41	55
3100.49	32
3101.58	40
3102.67	48
3103.75	16
3104.84	56
3105.93	58
3107.01	34
3108.1	34
3109.18	38
3110.26	44
3111.35	38
3112.43	40
3113.51	56
3114.6	37
3115.68	38
3116.76	24
3117.84	38
3118.92	62
3120	50
3121.09	22
3122.17	34
3123.25	32
3124.32	46
3125.4	44
3126.48	39
3127.56	40
3128.64	42
3129.72	44
3130.79	60
3131.87	24
3132.95	34
3134.02	46
3135.1	38
3136.17	38
3137.25	46
3138.32	44
3139.4	22
3140.47	60
3141.55	44
3142.62	34
3143.69	44
3144.76	47
3145.84	16
3146.91	36
3147.98	30
3149.05	32
3150.12	30
3151.19	54
3152.26	38
3153.33	44
3154.4	2
3155.47	50
3156.54	38
3157.61	60
3158.67	38
3159.74	42
3160.81	30
3161.88	41
3162.94	42
3164.01	34
3165.07	66
3166.14	46
3167.2	34
3168.27	37
3169.33	50
3170.4	48
3171.46	46
3172.52	36
3173.59	32
3174.65	40
3175.71	42
3176.77	34
3177.84	50
3178.9	48
3179.96	28
3181.02	65
3182.08	60
3183.14	55
3184.2	34
3185.26	40
3186.32	64
3187.37	54
3188.43	56
3189.49	61
3190.55	28
3191.61	37
3192.66	58
3193.72	34
3194.77	44
3195.83	28
3196.89	26
3197.94	52
3199	32
3200.05	42
3201.1	28
3202.16	32
3203.21	58
3204.27	42
3205.32	40
3206.37	36
3207.42	47
3208.47	46
3209.53	54
3210.58	35
3211.63	52
3212.68	42
3213.73	34
3214.78	43
3215.83	18
3216.88	51
3217.93	58
3218.97	44
3220.02	32
3221.07	22
3222.12	42
3223.16	44
3224.21	46
3225.26	24
3226.3	10
3227.35	30
3228.4	62
3229.44	34
3230.49	44
3231.53	26
3232.57	34
3233.62	51
3234.66	56
3235.71	54
3236.75	44
3237.79	56
3238.83	60
3239.88	18
3240.92	46
3241.96	62
3243	26
3244.04	42
3245.08	42
3246.12	28
3247.16	26
3248.2	34
3249.24	38
3250.28	36
3251.32	34
3252.36	56
3253.39	44
3254.43	46
3255.47	62
3256.51	32
3257.54	36
3258.58	40
3259.61	55
3260.65	37
3261.69	40
3262.72	44
3263.76	30
3264.79	22
3265.82	67
3266.86	19
3267.89	64
3268.92	71
3269.96	46
3270.99	39
3272.02	52
3273.05	38
3274.09	36
3275.12	62
3276.15	42
3277.18	61
3278.21	44
3279.24	28
3280.27	48
3281.3	44
3282.33	39
3283.36	50
3284.39	50
3285.41	70
3286.44	54
3287.47	24
3288.5	56
3289.52	20
3290.55	71
3291.58	58
3292.6	30
3293.63	58
3294.66	36
3295.68	67
3296.71	34
3297.73	46
3298.76	83
3299.78	52
3300.8	30
3301.83	36
3302.85	90
3303.87	38
3304.9	46
3305.92	59
3306.94	52
3307.96	40
3308.98	48
3310.01	34
3311.03	50
3312.05	65
3313.07	62
3314.09	52
3315.11	32
3316.13	49
3317.15	34
3318.17	52
3319.18	44
3320.2	62
3321.22	50
3322.24	40
3323.26	41
3324.27	48
3325.29	58
3326.31	43
3327.32	69
3328.34	53
3329.35	58
3330.37	34
3331.38	42
3332.4	40
3333.41	64
3334.43	72
3335.44	34
3336.46	36
3337.47	36
3338.48	40
3339.5	16
3340.51	44
3341.52	55
3342.53	52
3343.54	44
3344.56	56
3345.57	48
3346.58	46
3347.59	40
3348.6	37
3349.61	71
3350.62	44
3351.63	50
3352.64	48
3353.65	58
3354.66	45
3355.66	65
3356.67	54
3357.68	46
3358.69	35
3359.7	50
3360.7	56
3361.71	32
3362.72	50
3363.72	50
3364.73	46
3365.73	38
3366.74	39
3367.75	39
3368.75	24
3369.75	44
3370.76	34
3371.76	52
3372.77	40
3373.77	46
3374.77	35
3375.78	42
3376.78	8
3377.78	42
3378.78	42
3379.79	48
3380.79	37
3381.79	46
3382.79	60
3383.79	36
3384.79	58
3385.79	50
3386.79	30
3387.79	40
3388.79	53
3389.79	26
3390.79	30
3391.79	87
3392.79	38
3393.79	62
3394.78	24
3395.78	40
3396.78	62
3397.78	58
3398.77	99
3399.77	40
3400.77	50
3401.76	50
3402.76	50
3403.76	74
3404.75	46
3405.75	36
3406.74	44
3407.74	60
3408.73	54
3409.72	113
3410.72	60
3411.71	58
3412.71	56
3413.7	46
3414.69	20
3415.68	82
3416.68	44
3417.67	32
3418.66	42
3419.65	40
3420.64	72
3421.63	51
3422.63	60
3423.62	46
3424.61	90
3425.6	52
3426.59	47
3427.58	78
3428.57	47
[truncated: 48 more rows]
