# Supplementary material for: AI‐Assisted Detection of Early Gastric Cancer via Visualization of Mucosal Acidity Compromise During Endoscopy
Source: Adv Sci (Weinh). 2025 Oct 20;12(46):e04932. doi: 10.1002/advs.202504932 (PMC12697849; doi:10.1002/advs.202504932)
Supplement: Supplementary file 2 — Supporting Data [file ADVS-12-e04932-s002.zip › Models by AGS cells/Model 1/Para-tumor/fast-20250724_163416.csv]

181.541	12215
184.445	19087
187.346	24698
190.245	27632
193.141	28753
196.035	28743
198.927	28662
201.816	28660
204.703	28791
207.588	28874
210.47	28781
213.35	28726
216.228	28513
219.103	28686
221.976	28398
224.846	28496
227.715	28483
230.58	28464
233.444	28448
236.305	28513
239.164	28741
242.02	29075
244.875	29355
247.727	29313
250.576	29369
253.423	29079
256.268	29119
259.111	28902
261.951	28712
264.789	28676
267.625	28837
270.459	28882
273.29	28845
276.119	28655
278.945	28580
281.769	28509
284.591	28331
287.411	27936
290.229	27884
293.044	27845
295.857	27498
298.667	27318
301.476	27081
304.282	26814
307.085	26695
309.887	26552
312.686	26191
315.483	25892
318.278	25619
321.071	25565
323.861	25378
326.649	25210
329.435	25283
332.219	25182
335	25019
337.779	25229
340.556	25396
343.331	25489
346.103	25418
348.873	25466
351.641	25523
354.407	25495
357.171	25630
359.932	25559
362.691	25313
365.448	25245
368.203	25007
370.955	24902
373.706	24725
376.454	24693
379.2	24550
381.943	24592
384.685	24147
387.424	23825
390.161	23787
392.896	23389
395.629	23232
398.36	23119
401.088	23176
403.815	23014
406.539	22892
409.261	22938
411.981	22867
414.698	22881
417.414	23143
420.127	23179
422.838	23057
425.547	23207
428.254	23240
430.959	23095
433.662	23129
436.362	23266
439.06	23351
441.757	23272
444.451	23317
447.142	23118
449.832	23367
452.52	23062
455.206	22986
457.889	22857
460.57	23028
463.249	22666
465.927	22620
468.601	22455
471.274	22174
473.945	22017
476.614	21617
479.28	21443
481.945	21394
484.607	21253
487.267	20909
489.926	20780
492.582	20621
495.236	20540
497.888	20254
500.537	20167
503.185	20281
505.831	20312
508.474	20349
511.116	20426
513.755	20422
516.393	20286
519.028	20460
521.661	20228
524.293	20291
526.922	20159
529.549	20177
532.174	20063
534.797	20025
537.418	20085
540.037	20013
542.654	20065
545.268	20075
547.881	20150
550.492	20138
553.101	19882
555.707	19633
558.312	19353
560.915	19178
563.515	19247
566.114	19207
568.71	19519
571.305	19710
573.897	19797
576.488	19706
579.076	19514
581.663	19051
584.247	18510
586.83	18134
589.41	17754
591.989	17518
594.565	16913
597.14	16550
599.712	16196
602.283	16195
604.851	16130
607.418	15908
609.982	15967
612.545	15908
615.106	15893
617.664	15907
620.221	15808
622.776	15752
625.328	15582
627.879	15624
630.428	15373
632.975	15208
635.52	15081
638.062	14981
640.603	14911
643.142	15087
645.679	15169
648.214	15204
650.748	15121
653.279	15056
655.808	14961
658.335	14816
660.861	14812
663.384	14643
665.906	14545
668.425	14669
670.943	14530
673.459	14387
675.973	14353
678.484	14085
680.994	13884
683.502	13654
686.009	13636
688.513	13485
691.015	13255
693.515	13202
696.014	13023
698.51	12819
701.005	12817
703.498	12661
705.989	12477
708.478	12324
710.965	12159
713.45	12066
715.933	11999
718.415	11944
720.894	11708
723.372	11587
725.848	11766
728.322	11681
730.794	11716
733.264	11669
735.732	11566
738.198	11222
740.663	11057
743.126	10874
745.586	10769
748.045	10644
750.502	10541
752.958	10433
755.411	10426
757.863	10282
760.312	10326
762.76	10249
765.206	10293
767.65	10206
770.092	9669
772.533	8941
774.971	8698
777.408	9024
779.843	9246
782.276	9322
784.707	9282
787.137	9361
789.564	9326
791.99	9350
794.414	9270
796.836	9239
799.257	9032
801.675	8931
804.092	8863
806.507	8883
808.92	8784
811.331	8684
813.741	8480
816.148	8397
818.554	8244
820.958	8110
823.36	8069
825.761	8008
828.159	7949
830.556	7886
832.951	7839
835.345	7729
837.736	7775
840.126	7684
842.514	7665
844.9	7513
847.284	7460
849.667	7444
852.048	7223
854.427	7145
856.804	7029
859.18	6975
861.553	6957
863.925	6904
866.296	6884
868.664	6867
871.031	6734
873.396	6683
875.759	6671
878.12	6613
880.48	6527
882.838	6552
885.194	6512
887.549	6387
889.902	6399
892.253	6256
894.602	6315
896.949	6213
899.295	6224
901.639	6139
903.981	6062
906.322	5996
908.661	6024
910.998	6020
913.333	5931
915.667	5887
917.999	6070
920.329	6039
922.658	5990
924.985	5869
927.31	5891
929.633	5965
931.955	5704
934.275	5688
936.593	5639
938.91	5478
941.225	5498
943.538	5380
945.849	5320
948.159	5118
950.467	5156
952.774	5025
955.078	4932
957.381	4862
959.683	4799
961.982	4713
964.28	4707
966.577	4769
968.871	4642
971.164	4495
973.456	4450
975.745	4483
978.033	4348
980.319	4314
982.604	4323
984.887	4298
987.168	4346
989.448	4279
991.726	4227
994.002	4174
996.277	4122
998.55	4145
1000.82	4141
1003.09	4253
1005.36	4323
1007.63	4290
1009.89	4257
1012.15	4322
1014.41	4325
1016.67	4253
1018.93	4237
1021.19	4197
1023.44	4172
1025.7	4247
1027.95	4233
1030.2	4118
1032.45	4108
1034.69	3949
1036.94	3967
1039.18	3873
1041.43	3891
1043.67	3889
1045.9	3877
1048.14	3859
1050.38	3754
1052.61	3706
1054.84	3666
1057.07	3602
1059.3	3616
1061.53	3448
1063.76	3586
1065.98	3502
1068.2	3475
1070.42	3442
1072.64	3352
1074.86	3354
1077.08	3288
1079.29	3219
1081.5	3278
1083.72	3185
1085.93	3252
1088.13	3163
1090.34	3199
1092.55	3244
1094.75	3302
1096.95	3221
1099.15	3177
1101.35	3179
1103.55	3171
1105.74	3092
1107.94	3016
1110.13	3054
1112.32	2968
1114.51	2885
1116.7	2825
1118.89	2833
1121.07	2851
1123.25	2806
1125.44	2726
1127.62	2730
1129.8	2748
1131.97	2768
1134.15	2849
1136.32	2851
1138.49	2792
1140.66	2736
1142.83	2762
1145	2688
1147.17	2674
1149.33	2641
1151.5	2617
1153.66	2623
1155.82	2612
1157.98	2569
1160.13	2583
1162.29	2532
1164.44	2482
1166.6	2442
1168.75	2472
1170.9	2569
1173.04	2553
1175.19	2656
1177.34	2599
1179.48	2462
1181.62	2383
1183.76	2370
1185.9	2451
1188.04	2570
1190.17	2673
1192.31	2638
1194.44	2615
1196.57	2607
1198.7	2645
1200.83	2527
1202.96	2556
1205.08	2407
1207.21	2299
1209.33	2248
1211.45	2170
1213.57	2104
1215.69	2043
1217.81	2026
1219.92	2039
1222.03	1984
1224.15	1999
1226.26	2002
1228.37	2030
1230.47	1978
1232.58	1960
1234.68	1959
1236.79	1906
1238.89	1968
1240.99	1910
1243.09	1972
1245.19	1910
1247.28	1914
1249.38	1822
1251.47	1842
1253.56	1816
1255.65	1761
1257.74	1757
1259.83	1781
1261.91	1769
1264	1742
1266.08	1691
1268.16	1664
1270.24	1621
1272.32	1589
1274.4	1610
1276.47	1559
1278.55	1501
1280.62	1507
1282.69	1439
1284.76	1489
1286.83	1507
1288.9	1433
1290.96	1509
1293.03	1430
1295.09	1362
1297.15	1418
1299.21	1376
1301.27	1370
1303.33	1348
1305.38	1321
1307.44	1384
1309.49	1343
1311.54	1308
1313.59	1305
1315.64	1281
1317.69	1343
1319.73	1305
1321.78	1276
1323.82	1267
1325.86	1297
1327.9	1273
1329.94	1247
1331.98	1227
1334.02	1269
1336.05	1281
1338.08	1307
1340.12	1241
1342.15	1275
1344.18	1328
1346.2	1354
1348.23	1405
1350.25	1362
1352.28	1352
1354.3	1362
1356.32	1354
1358.34	1354
1360.36	1378
1362.38	1386
1364.39	1394
1366.41	1437
1368.42	1396
1370.43	1434
1372.44	1344
1374.45	1399
1376.45	1382
1378.46	1402
1380.47	1317
1382.47	1308
1384.47	1263
1386.47	1199
1388.47	1177
1390.47	1177
1392.46	1183
1394.46	1233
1396.45	1213
1398.44	1231
1400.44	1174
1402.42	1180
1404.41	1090
1406.4	1074
1408.39	1026
1410.37	1011
1412.35	1030
1414.33	1020
1416.31	1001
1418.29	1016
1420.27	1001
1422.25	985
1424.22	1007
1426.2	995
1428.17	981
1430.14	1001
1432.11	917
1434.08	855
1436.04	880
1438.01	856
1439.97	907
1441.94	916
1443.9	917
1445.86	927
1447.82	949
1449.78	878
1451.73	846
1453.69	909
1455.64	915
1457.59	892
1459.54	835
1461.49	792
1463.44	766
1465.39	772
1467.34	757
1469.28	772
1471.22	758
1473.17	836
1475.11	786
1477.05	788
1478.99	735
1480.92	695
1482.86	672
1484.79	703
1486.73	605
1488.66	638
1490.59	695
1492.52	706
1494.45	722
1496.37	687
1498.3	687
1500.22	669
1502.14	685
1504.07	642
1505.99	659
1507.91	665
1509.82	655
1511.74	652
1513.66	641
1515.57	673
1517.48	665
1519.39	715
1521.3	772
1523.21	748
1525.12	711
1527.03	638
1528.93	697
1530.84	698
1532.74	734
1534.64	784
1536.54	787
1538.44	735
1540.34	734
1542.23	708
1544.13	636
1546.02	602
1547.92	625
1549.81	673
1551.7	725
1553.59	705
1555.48	677
1557.36	697
1559.25	739
1561.13	755
1563.01	765
1564.9	822
1566.78	816
1568.66	763
1570.53	741
1572.41	753
1574.29	760
1576.16	790
1578.03	868
1579.9	901
1581.78	828
1583.65	760
1585.51	770
1587.38	808
1589.25	849
1591.11	901
1592.97	828
1594.84	784
1596.7	747
1598.56	788
1600.42	758
1602.27	756
1604.13	731
1605.98	838
1607.84	949
1609.69	1036
1611.54	987
1613.39	913
1615.24	765
1617.09	681
1618.94	638
1620.78	595
1622.62	669
1624.47	730
1626.31	755
1628.15	734
1629.99	751
1631.83	763
1633.67	713
1635.5	723
1637.34	675
1639.17	703
1641	685
1642.83	677
1644.66	673
1646.49	691
1648.32	629
1650.15	637
1651.97	651
1653.8	694
1655.62	655
1657.44	649
1659.26	552
1661.08	548
1662.9	544
1664.72	409
1666.53	353
1668.35	337
1670.16	306
1671.97	371
1673.79	435
1675.6	453
1677.4	415
1679.21	351
1681.02	353
1682.83	332
1684.63	360
1686.43	436
1688.24	462
1690.04	455
1691.84	342
1693.64	315
1695.43	370
1697.23	413
1699.02	478
1700.82	501
1702.61	518
1704.4	485
1706.2	488
1707.98	570
1709.77	592
1711.56	601
1713.35	598
1715.13	556
1716.92	495
1718.7	371
1720.48	455
1722.26	469
1724.04	411
1725.82	292
1727.6	296
1729.37	260
1731.15	258
1732.92	209
1734.7	187
1736.47	153
1738.24	190
1740.01	173
1741.78	167
1743.54	167
1745.31	230
1747.08	270
1748.84	248
1750.6	242
1752.36	353
1754.12	411
1755.88	403
1757.64	327
1759.4	300
1761.16	276
1762.91	276
1764.67	322
1766.42	381
1768.17	431
1769.92	435
1771.67	393
1773.42	340
1775.17	290
1776.91	311
1778.66	373
1780.4	421
1782.15	460
1783.89	482
1785.63	450
1787.37	463
1789.11	470
1790.85	429
1792.58	401
1794.32	359
1796.05	359
1797.79	329
1799.52	334
1801.25	323
1802.98	286
1804.71	300
1806.44	349
1808.17	340
1809.89	427
1811.62	439
1813.34	429
1815.07	429
1816.79	393
1818.51	363
1820.23	351
1821.95	310
1823.66	290
1825.38	268
1827.1	264
1828.81	296
1830.52	316
1832.24	367
1833.95	333
1835.66	421
1837.37	439
1839.08	409
1840.78	328
1842.49	300
1844.19	310
1845.9	278
1847.6	299
1849.3	306
1851	240
1852.7	189
1854.4	177
1856.1	189
1857.8	240
1859.49	225
1861.19	207
1862.88	256
1864.57	174
1866.27	105
1867.96	77
1869.65	50
1871.33	64
1873.02	119
1874.71	173
1876.39	215
1878.08	143
1879.76	169
1881.44	177
1883.12	172
1884.81	208
1886.48	220
1888.16	170
1889.84	103
1891.52	105
1893.19	83
1894.87	76
1896.54	83
1898.21	93
1899.88	113
1901.55	168
1903.22	149
1904.89	159
1906.56	191
1908.22	186
1909.89	196
1911.55	190
1913.22	207
1914.88	209
1916.54	177
1918.2	185
1919.86	175
1921.52	161
1923.18	165
1924.83	137
1926.49	177
1928.14	161
1929.79	163
1931.45	151
1933.1	150
1934.75	103
1936.4	159
1938.05	186
1939.69	194
1941.34	185
1942.99	124
1944.63	113
1946.27	121
1947.92	101
1949.56	149
1951.2	141
1952.84	151
1954.48	181
1956.11	188
1957.75	228
1959.39	244
1961.02	284
1962.65	243
1964.29	228
1965.92	236
1967.55	280
1969.18	256
1970.81	261
1972.44	304
1974.06	266
1975.69	276
1977.32	278
1978.94	272
1980.56	258
1982.19	311
1983.81	270
1985.43	272
1987.05	256
1988.66	318
1990.28	274
1991.9	244
1993.51	258
1995.13	306
1996.74	293
1998.36	276
1999.97	300
2001.58	280
2003.19	274
2004.8	274
2006.4	314
2008.01	294
2009.62	288
2011.22	314
2012.83	302
2014.43	294
2016.03	306
2017.63	308
2019.23	290
2020.83	286
2022.43	266
2024.03	300
2025.63	292
2027.22	284
2028.82	280
2030.41	266
2032.01	270
2033.6	276
2035.19	268
2036.78	266
2038.37	266
2039.96	242
2041.55	248
2043.13	272
2044.72	256
2046.3	258
2047.89	274
2049.47	274
2051.05	258
2052.63	240
2054.21	258
2055.79	270
2057.37	240
2058.95	246
2060.52	254
2062.1	231
2063.68	246
2065.25	236
2066.82	244
2068.39	254
2069.97	233
2071.54	234
2073.1	228
2074.67	218
2076.24	230
2077.81	221
2079.37	230
2080.94	239
2082.5	220
2084.07	225
2085.63	232
2087.19	198
2088.75	188
2090.31	163
2091.87	152
2093.43	145
2094.98	167
2096.54	178
2098.09	175
2099.65	230
2101.2	185
2102.75	190
2104.3	179
2105.86	230
2107.41	196
2108.95	187
2110.5	185
2112.05	183
2113.6	201
2115.14	188
2116.69	208
2118.23	175
2119.77	181
2121.31	159
2122.86	178
2124.4	168
2125.93	191
2127.47	162
2129.01	177
2130.55	208
2132.08	193
2133.62	198
2135.15	210
2136.69	167
2138.22	159
2139.75	171
2141.28	176
2142.81	203
2144.34	158
2145.87	163
2147.39	171
2148.92	179
2150.45	203
2151.97	180
2153.5	192
2155.02	151
2156.54	151
2158.06	181
2159.58	171
2161.1	155
2162.62	192
2164.14	179
2165.66	159
2167.17	157
2168.69	182
2170.2	171
2171.72	165
2173.23	169
2174.74	159
2176.25	171
2177.76	157
2179.27	149
2180.78	157
2182.29	129
2183.79	151
2185.3	147
2186.81	163
2188.31	157
2189.81	141
2191.32	165
2192.82	149
2194.32	165
2195.82	165
2197.32	159
2198.82	125
2200.32	137
2201.81	117
2203.31	129
2204.8	127
2206.3	139
2207.79	137
2209.29	174
2210.78	145
2212.27	163
2213.76	161
2215.25	159
2216.74	151
2218.23	145
2219.71	141
2221.2	135
2222.69	123
2224.17	107
2225.65	113
2227.14	111
2228.62	115
2230.1	121
2231.58	123
2233.06	115
2234.54	165
2236.02	149
2237.5	167
2238.97	147
2240.45	137
2241.92	137
2243.4	139
2244.87	143
2246.34	137
2247.82	115
2249.29	113
2250.76	121
2252.23	121
2253.7	113
2255.16	105
2256.63	101
2258.1	99
2259.56	123
2261.03	103
2262.49	99
2263.95	125
2265.42	117
2266.88	139
2268.34	121
2269.8	117
2271.26	103
2272.72	137
2274.18	115
2275.63	131
2277.09	117
2278.54	155
2280	117
2281.45	99
2282.9	103
2284.36	99
2285.81	117
2287.26	117
2288.71	113
2290.16	127
2291.61	101
2293.05	111
2294.5	119
2295.95	81
2297.39	81
2298.84	77
2300.28	74
2301.72	69
2303.16	95
2304.61	105
2306.05	115
2307.49	95
2308.93	83
2310.36	98
2311.8	97
2313.24	113
2314.67	125
2316.11	105
2317.54	106
2318.98	135
2320.41	89
2321.84	117
2323.28	97
2324.71	111
2326.14	107
2327.57	92
2328.99	101
2330.42	73
2331.85	97
2333.27	72
2334.7	79
2336.12	73
2337.55	89
2338.97	83
2340.39	95
2341.82	43
2343.24	76
2344.66	47
2346.08	58
2347.5	79
2348.91	75
2350.33	69
2351.75	93
2353.16	101
2354.58	93
2355.99	115
2357.41	87
2358.82	75
2360.23	49
2361.64	61
2363.05	49
2364.46	38
2365.87	48
2367.28	69
2368.69	69
2370.1	48
2371.5	32
2372.91	71
2374.31	88
2375.72	78
2377.12	70
2378.52	62
2379.92	63
2381.33	59
2382.73	57
2384.13	49
2385.52	62
2386.92	47
2388.32	71
2389.72	73
2391.11	65
2392.51	74
2393.9	75
2395.3	101
2396.69	103
2398.08	63
2399.48	41
2400.87	84
2402.26	55
2403.65	54
2405.04	39
2406.42	36
2407.81	-14
2409.2	-14
2410.58	-33
2411.97	-46
2413.35	20
2414.74	-34
2416.12	-18
2417.5	2
2418.89	4
2420.27	6
2421.65	8
2423.03	10
2424.41	2
2425.79	0
2427.16	-8
2428.54	-26
2429.92	-28
2431.29	0
2432.67	-26
2434.04	-4
2435.42	4
2436.79	4
2438.16	12
2439.53	8
2440.9	0
2442.27	-36
2443.64	-20
2445.01	-19
2446.38	-34
2447.75	-42
2449.11	-32
2450.48	-16
2451.84	-49
2453.21	-18
2454.57	10
2455.94	-14
2457.3	-14
2458.66	-16
2460.02	-4
2461.38	-18
2462.74	3
2464.1	28
2465.46	12
2466.82	8
2468.17	20
2469.53	12
2470.89	8
2472.24	0
2473.6	2
2474.95	18
2476.3	16
2477.65	38
2479.01	55
2480.36	7
2481.71	83
2483.06	23
2484.41	2
2485.75	6
2487.1	17
2488.45	8
2489.8	23
2491.14	16
2492.49	18
2493.83	14
2495.17	43
2496.52	17
2497.86	33
2499.2	16
2500.54	27
2501.88	29
2503.22	48
2504.56	33
2505.9	48
2507.24	46
2508.58	34
2509.91	27
2511.25	10
2512.58	-28
2513.92	-41
2515.25	-12
2516.58	-10
2517.92	-20
2519.25	-8
2520.58	10
2521.91	-18
2523.24	-12
2524.57	2
2525.9	10
2527.23	8
2528.55	38
2529.88	-10
2531.21	-27
2532.53	-4
2533.86	18
2535.18	6
2536.5	4
2537.83	22
2539.15	28
2540.47	14
2541.79	56
2543.11	-6
2544.43	22
2545.75	4
2547.07	12
2548.39	-38
2549.7	18
2551.02	-10
2552.34	2
2553.65	-4
2554.97	-28
2556.28	-10
2557.59	-31
2558.91	-37
2560.22	-16
2561.53	-22
2562.84	-28
2564.15	-8
2565.46	-8
2566.77	-18
2568.08	-18
2569.38	-35
2570.69	-32
2572	-14
2573.3	-16
2574.61	-14
2575.91	-18
2577.22	-14
2578.52	0
2579.82	-20
2581.13	-8
2582.43	-24
2583.73	-10
2585.03	-12
2586.33	-34
2587.63	-32
2588.92	-46
2590.22	-6
2591.52	-45
2592.82	-32
2594.11	-18
2595.41	-15
2596.7	-20
2598	6
2599.29	-20
2600.58	10
2601.88	-10
2603.17	0
2604.46	-30
2605.75	-24
2607.04	-50
2608.33	-16
2609.62	-10
2610.9	-42
2612.19	-54
2613.48	-63
2614.76	-38
2616.05	-24
2617.34	-12
2618.62	-44
2619.9	-32
2621.19	-36
2622.47	-47
2623.75	-26
2625.03	-38
2626.31	-20
2627.59	4
2628.87	-7
2630.15	-32
2631.43	-20
2632.71	-8
2633.99	-32
2635.26	-26
2636.54	-59
2637.81	-34
2639.09	-42
2640.36	-30
2641.64	-30
2642.91	-59
2644.18	-40
2645.46	-12
2646.73	-50
2648	-34
2649.27	-26
2650.54	-14
2651.81	-24
2653.07	-26
2654.34	-20
2655.61	-33
2656.88	-13
2658.14	-28
2659.41	-24
2660.67	-40
2661.94	-14
2663.2	-28
2664.47	-30
2665.73	-42
2666.99	-46
2668.25	-26
2669.51	-34
2670.77	-36
2672.03	-37
2673.29	-4
2674.55	-26
2675.81	-24
2677.07	-42
2678.32	-42
2679.58	-32
2680.84	-15
2682.09	-30
2683.35	-8
2684.6	-12
2685.85	-36
2687.11	-46
2688.36	0
2689.61	-28
2690.86	-28
2692.11	-15
2693.36	-22
2694.61	8
2695.86	-6
2697.11	-48
2698.36	-18
2699.61	-34
2700.85	-18
2702.1	-44
2703.34	-14
2704.59	-34
2705.83	-26
2707.08	-19
2708.32	-24
2709.56	-45
2710.81	-36
2712.05	-40
2713.29	-37
2714.53	-24
2715.77	-26
2717.01	-4
2718.25	-14
2719.49	-35
2720.73	-38
2721.96	-32
2723.2	-30
2724.44	-10
2725.67	6
2726.91	-32
2728.14	-24
2729.38	-30
2730.61	-18
2731.84	-28
2733.08	-22
2734.31	-20
2735.54	10
2736.77	-6
2738	-30
2739.23	-22
2740.46	2
2741.69	-20
2742.92	-38
2744.14	18
2745.37	-14
2746.6	-32
2747.82	-6
2749.05	-18
2750.27	-16
2751.5	-12
2752.72	-28
2753.95	-6
2755.17	-12
2756.39	-22
2757.61	-24
2758.83	-12
2760.05	4
2761.27	-16
2762.49	13
2763.71	-14
2764.93	4
2766.15	-10
2767.37	-14
2768.58	-4
2769.8	-10
2771.02	-14
2772.23	4
2773.45	-24
2774.66	-18
2775.88	8
2777.09	-24
2778.3	-14
2779.51	-10
2780.73	-4
2781.94	2
2783.15	-10
2784.36	-18
2785.57	-16
2786.78	-48
2787.99	18
2789.19	-8
2790.4	0
2791.61	28
2792.82	-12
2794.02	-8
2795.23	-6
2796.43	-4
2797.64	20
2798.84	-6
2800.04	-28
2801.25	4
2802.45	-16
2803.65	-28
2804.85	18
2806.05	-20
2807.25	-18
2808.45	-2
2809.65	-4
2810.85	0
2812.05	20
2813.25	4
2814.45	-8
2815.64	-4
2816.84	-6
2818.04	-4
2819.23	64
2820.43	-11
2821.62	6
2822.82	-14
2824.01	20
2825.2	6
2826.39	-10
2827.59	2
2828.78	20
2829.97	21
2831.16	-4
2832.35	28
2833.54	-14
2834.73	14
2835.92	-6
2837.1	16
2838.29	10
2839.48	38
2840.67	16
2841.85	-2
2843.04	-10
2844.22	6
2845.41	16
2846.59	17
2847.77	18
2848.96	12
2850.14	6
2851.32	16
2852.5	18
2853.68	-6
2854.87	26
2856.05	-6
2857.23	0
2858.4	-12
2859.58	-12
2860.76	0
2861.94	19
2863.12	28
2864.29	18
2865.47	-4
2866.65	-4
2867.82	21
2869	34
2870.17	20
2871.34	18
2872.52	-6
2873.69	18
2874.86	0
2876.03	32
2877.21	12
2878.38	-8
2879.55	36
2880.72	-2
2881.89	2
2883.06	20
2884.23	-4
2885.39	16
2886.56	8
2887.73	-8
2888.9	16
2890.06	0
2891.23	30
2892.39	4
2893.56	26
2894.72	2
2895.89	28
2897.05	18
2898.21	-18
2899.38	27
2900.54	2
2901.7	20
2902.86	12
2904.02	28
2905.18	-4
2906.34	16
2907.5	14
2908.66	0
2909.82	0
2910.98	8
2912.13	14
2913.29	33
2914.45	6
2915.6	0
2916.76	30
2917.91	10
2919.07	14
2920.22	8
2921.38	0
2922.53	-2
2923.68	26
2924.84	36
2925.99	24
2927.14	8
2928.29	22
2929.44	15
2930.59	22
2931.74	12
2932.89	34
2934.04	5
2935.19	-4
2936.34	12
2937.48	4
2938.63	30
2939.78	-6
2940.93	38
2942.07	24
2943.22	42
2944.36	16
2945.51	-12
2946.65	8
2947.79	12
2948.94	18
2950.08	10
2951.22	26
2952.36	26
2953.5	18
2954.65	2
2955.79	4
2956.93	22
2958.07	0
2959.2	34
2960.34	52
2961.48	40
2962.62	24
2963.76	40
2964.89	20
2966.03	14
2967.17	22
2968.3	30
2969.44	34
2970.57	30
2971.71	28
2972.84	24
2973.97	16
2975.11	20
2976.24	40
2977.37	16
2978.5	10
2979.64	16
2980.77	24
2981.9	24
2983.03	10
2984.16	40
2985.29	34
2986.41	26
2987.54	30
2988.67	28
2989.8	34
2990.93	20
2992.05	26
2993.18	14
2994.3	32
2995.43	16
2996.55	47
2997.68	50
2998.8	30
2999.93	22
3001.05	39
3002.17	16
3003.3	30
3004.42	76
3005.54	74
3006.66	40
3007.78	30
3008.9	16
3010.02	16
3011.14	52
3012.26	36
3013.38	36
3014.5	56
3015.62	20
3016.73	36
3017.85	50
3018.97	30
3020.08	35
3021.2	36
3022.31	12
3023.43	46
3024.54	27
3025.66	34
3026.77	20
3027.89	48
3029	40
3030.11	16
3031.22	18
3032.34	38
3033.45	26
3034.56	40
3035.67	46
3036.78	135
3037.89	52
3039	44
3040.11	4
3041.22	16
3042.32	22
3043.43	44
3044.54	18
3045.65	34
3046.75	36
3047.86	40
3048.96	40
3050.07	12
3051.17	38
3052.28	36
3053.38	28
3054.49	34
3055.59	40
3056.69	20
3057.8	34
3058.9	32
3060	68
3061.1	30
3062.2	32
3063.3	41
3064.4	28
3065.5	4
3066.6	23
3067.7	28
3068.8	46
3069.9	42
3071	40
3072.09	52
3073.19	34
3074.29	34
3075.38	36
3076.48	38
3077.57	25
3078.67	41
3079.76	46
3080.86	20
3081.95	25
3083.05	6
3084.14	32
3085.23	50
3086.33	29
3087.42	34
3088.51	41
3089.6	28
3090.69	16
3091.78	24
3092.87	59
3093.96	38
3095.05	48
3096.14	22
3097.23	30
3098.32	41
3099.41	51
3100.49	36
3101.58	22
3102.67	60
3103.75	14
3104.84	61
3105.93	52
3107.01	14
3108.1	22
3109.18	30
3110.26	58
3111.35	56
3112.43	38
3113.51	59
3114.6	35
3115.68	40
3116.76	12
3117.84	44
3118.92	48
3120	42
3121.09	20
3122.17	32
3123.25	38
3124.32	42
3125.4	58
3126.48	32
3127.56	40
3128.64	20
3129.72	30
3130.79	58
3131.87	36
3132.95	26
3134.02	28
3135.1	20
3136.17	34
3137.25	28
3138.32	44
3139.4	16
3140.47	54
3141.55	34
3142.62	22
3143.69	44
3144.76	49
3145.84	36
3146.91	38
3147.98	38
3149.05	34
3150.12	40
3151.19	42
3152.26	40
3153.33	40
3154.4	36
3155.47	32
3156.54	40
3157.61	68
3158.67	28
3159.74	30
3160.81	38
3161.88	43
3162.94	24
3164.01	55
3165.07	56
3166.14	36
3167.2	44
3168.27	49
3169.33	32
3170.4	60
3171.46	38
3172.52	46
3173.59	44
3174.65	48
3175.71	54
3176.77	36
3177.84	32
3178.9	30
3179.96	42
3181.02	61
3182.08	70
3183.14	47
3184.2	50
3185.26	44
3186.32	48
3187.37	58
3188.43	74
3189.49	59
3190.55	20
3191.61	35
3192.66	64
3193.72	28
3194.77	56
3195.83	12
3196.89	50
3197.94	34
3199	36
3200.05	42
3201.1	40
3202.16	40
3203.21	42
3204.27	22
3205.32	30
3206.37	36
3207.42	67
3208.47	52
3209.53	48
3210.58	39
3211.63	32
3212.68	53
3213.73	78
3214.78	49
3215.83	26
3216.88	23
3217.93	64
3218.97	54
3220.02	44
3221.07	36
3222.12	50
3223.16	56
3224.21	34
3225.26	28
3226.3	24
3227.35	36
3228.4	78
3229.44	52
3230.49	26
3231.53	16
3232.57	28
3233.62	38
3234.66	50
3235.71	38
3236.75	40
3237.79	64
3238.83	54
3239.88	42
3240.92	40
3241.96	48
3243	34
3244.04	44
3245.08	54
3246.12	28
3247.16	38
3248.2	24
3249.24	36
3250.28	32
3251.32	30
3252.36	24
3253.39	42
3254.43	46
3255.47	78
3256.51	58
3257.54	36
3258.58	62
3259.61	36
3260.65	27
3261.69	42
3262.72	42
3263.76	38
3264.79	30
3265.82	69
3266.86	59
3267.89	64
3268.92	67
3269.96	44
3270.99	47
3272.02	52
3273.05	42
3274.09	40
3275.12	42
3276.15	50
3277.18	49
3278.21	56
3279.24	30
3280.27	54
3281.3	50
3282.33	37
3283.36	34
3284.39	57
3285.41	56
3286.44	58
3287.47	48
3288.5	64
3289.52	26
3290.55	69
3291.58	48
3292.6	26
3293.63	66
3294.66	52
3295.68	45
3296.71	30
3297.73	60
3298.76	93
3299.78	36
3300.8	40
3301.83	28
3302.85	98
3303.87	38
3304.9	40
3305.92	47
3306.94	72
3307.96	38
3308.98	38
3310.01	52
3311.03	40
3312.05	59
3313.07	56
3314.09	44
3315.11	40
3316.13	59
3317.15	32
3318.17	48
3319.18	50
3320.2	50
3321.22	60
3322.24	52
3323.26	43
3324.27	40
3325.29	40
3326.31	45
3327.32	54
3328.34	67
3329.35	75
3330.37	38
3331.38	42
3332.4	38
3333.41	44
3334.43	56
3335.44	22
3336.46	40
3337.47	28
3338.48	56
3339.5	28
3340.51	36
3341.52	41
3342.53	68
3343.54	44
3344.56	60
3345.57	42
3346.58	62
3347.59	50
3348.6	35
3349.61	60
3350.62	46
3351.63	54
3352.64	50
3353.65	50
3354.66	41
3355.66	71
3356.67	34
3357.68	52
3358.69	49
3359.7	26
3360.7	52
3361.71	54
3362.72	50
3363.72	58
3364.73	26
3365.73	52
3366.74	59
3367.75	51
3368.75	40
3369.75	52
3370.76	32
3371.76	52
3372.77	50
3373.77	48
3374.77	47
3375.78	42
3376.78	20
3377.78	56
3378.78	58
3379.79	28
3380.79	47
3381.79	52
3382.79	44
3383.79	50
3384.79	54
3385.79	40
3386.79	36
3387.79	34
3388.79	43
3389.79	32
3390.79	50
3391.79	65
3392.79	42
3393.79	64
3394.78	38
3395.78	46
3396.78	44
3397.78	62
3398.77	103
3399.77	48
3400.77	38
3401.76	28
3402.76	44
3403.76	42
3404.75	30
3405.75	36
3406.74	57
3407.74	75
3408.73	48
3409.72	129
3410.72	56
3411.71	56
3412.71	44
3413.7	42
3414.69	14
3415.68	94
3416.68	50
3417.67	26
3418.66	54
3419.65	26
3420.64	70
3421.63	53
3422.63	70
3423.62	42
3424.61	78
3425.6	50
3426.59	43
3427.58	80
3428.57	53
[truncated: 48 more rows]
