# Supplementary material for: AI‐Assisted Detection of Early Gastric Cancer via Visualization of Mucosal Acidity Compromise During Endoscopy
Source: Adv Sci (Weinh). 2025 Oct 20;12(46):e04932. doi: 10.1002/advs.202504932 (PMC12697849; doi:10.1002/advs.202504932)
Supplement: Supplementary file 2 — Supporting Data [file ADVS-12-e04932-s002.zip › Models by AGS cells/Model 1/Para-tumor/fast-20250724_163447.csv]

181.541	14276
184.445	22297
187.346	28889
190.245	32342
193.141	33685
196.035	33977
198.927	33731
201.816	33960
204.703	34347
207.588	34114
210.47	34299
213.35	34105
216.228	34057
219.103	33899
221.976	33810
224.846	33984
227.715	33669
230.58	33815
233.444	33795
236.305	34386
239.164	34215
242.02	34752
244.875	35087
247.727	35008
250.576	35150
253.423	34998
256.268	34685
259.111	34674
261.951	34389
264.789	34396
267.625	34609
270.459	34704
273.29	34591
276.119	34442
278.945	34308
281.769	34164
284.591	34073
287.411	33719
290.229	33618
293.044	33299
295.857	33219
298.667	32857
301.476	32603
304.282	32471
307.085	32153
309.887	32038
312.686	31784
315.483	31309
318.278	31053
321.071	30771
323.861	30840
326.649	30739
329.435	30604
332.219	30471
335	30626
337.779	30675
340.556	30646
343.331	30894
346.103	30844
348.873	30882
351.641	31178
354.407	31076
357.171	31047
359.932	31190
362.691	31069
365.448	30768
368.203	30540
370.955	30239
373.706	30148
376.454	30217
379.2	30044
381.943	30048
384.685	29587
387.424	29416
390.161	28952
392.896	28613
395.629	28336
398.36	28255
401.088	28461
403.815	28289
406.539	28160
409.261	28166
411.981	28236
414.698	28224
417.414	28460
420.127	28478
422.838	28366
425.547	28601
428.254	28776
430.959	28588
433.662	28585
436.362	28799
439.06	28851
441.757	28750
444.451	28894
447.142	28852
449.832	28801
452.52	28778
455.206	28716
457.889	28396
460.57	28289
463.249	28098
465.927	28060
468.601	27786
471.274	27731
473.945	27425
476.614	27040
479.28	26599
481.945	26607
484.607	26508
487.267	26335
489.926	26035
492.582	25871
495.236	25522
497.888	25335
500.537	25230
503.185	25374
505.831	25359
508.474	25624
511.116	25569
513.755	25569
516.393	25472
519.028	25555
521.661	25432
524.293	25487
526.922	25351
529.549	25351
532.174	25273
534.797	25235
537.418	25292
540.037	25330
542.654	25319
545.268	25445
547.881	25479
550.492	25527
553.101	25206
555.707	24821
558.312	24473
560.915	24505
563.515	24412
566.114	24316
568.71	24799
571.305	24947
573.897	25204
576.488	25098
579.076	24819
581.663	24165
584.247	23678
586.83	23026
589.41	22623
591.989	22194
594.565	21642
597.14	21073
599.712	20711
602.283	20536
604.851	20567
607.418	20441
609.982	20407
612.545	20343
615.106	20380
617.664	20438
620.221	20148
622.776	20150
625.328	20057
627.879	20000
630.428	19880
632.975	19594
635.52	19310
638.062	19269
640.603	19234
643.142	19169
645.679	19525
648.214	19469
650.748	19463
653.279	19549
655.808	19285
658.335	19217
660.861	18985
663.384	18782
665.906	18869
668.425	18850
670.943	18930
673.459	18657
675.973	18510
678.484	18256
680.994	18002
683.502	17647
686.009	17516
688.513	17507
691.015	17307
693.515	17151
696.014	16944
698.51	16525
701.005	16652
703.498	16501
705.989	16172
708.478	15836
710.965	15677
713.45	15850
715.933	15795
718.415	15562
720.894	15167
723.372	15268
725.848	15292
728.322	15217
730.794	15334
733.264	15354
735.732	15050
738.198	14764
740.663	14371
743.126	14101
745.586	14091
748.045	13908
750.502	13783
752.958	13723
755.411	13497
757.863	13469
760.312	13435
762.76	13382
765.206	13551
767.65	13424
770.092	12484
772.533	11725
774.971	11456
777.408	11750
779.843	12268
782.276	12242
784.707	12201
787.137	12340
789.564	12183
791.99	12290
794.414	12264
796.836	12074
799.257	11891
801.675	11812
804.092	11577
806.507	11684
808.92	11520
811.331	11396
813.741	11160
816.148	10984
818.554	10819
820.958	10739
823.36	10618
825.761	10638
828.159	10399
830.556	10340
832.951	10394
835.345	10276
837.736	10181
840.126	10193
842.514	10070
844.9	9861
847.284	9667
849.667	9634
852.048	9550
854.427	9482
856.804	9421
859.18	9203
861.553	9078
863.925	9147
866.296	9078
868.664	9028
871.031	8984
873.396	8825
875.759	8748
878.12	8829
880.48	8683
882.838	8579
885.194	8508
887.549	8456
889.902	8430
892.253	8380
894.602	8327
896.949	8264
899.295	8259
901.639	8174
903.981	8144
906.322	7858
908.661	7998
910.998	7946
913.333	7932
915.667	7803
917.999	7910
920.329	7860
922.658	7906
924.985	7851
927.31	7837
929.633	7742
931.955	7634
934.275	7588
936.593	7437
938.91	7350
941.225	7106
943.538	7050
945.849	6962
948.159	6786
950.467	6657
952.774	6608
955.078	6453
957.381	6401
959.683	6256
961.982	6196
964.28	6226
966.577	6173
968.871	6062
971.164	5986
973.456	5872
975.745	5897
978.033	5742
980.319	5628
982.604	5609
984.887	5632
987.168	5704
989.448	5651
991.726	5607
994.002	5575
996.277	5490
998.55	5434
1000.82	5430
1003.09	5573
1005.36	5600
1007.63	5604
1009.89	5538
1012.15	5595
1014.41	5673
1016.67	5611
1018.93	5631
1021.19	5466
1023.44	5522
1025.7	5518
1027.95	5593
1030.2	5442
1032.45	5343
1034.69	5182
1036.94	5178
1039.18	5007
1041.43	5073
1043.67	5041
1045.9	5076
1048.14	5019
1050.38	4866
1052.61	4798
1054.84	4728
1057.07	4623
1059.3	4664
1061.53	4528
1063.76	4625
1065.98	4507
1068.2	4467
1070.42	4471
1072.64	4333
1074.86	4311
1077.08	4284
1079.29	4257
1081.5	4161
1083.72	4140
1085.93	4175
1088.13	4138
1090.34	4196
1092.55	4183
1094.75	4295
1096.95	4152
1099.15	4210
1101.35	4155
1103.55	4054
1105.74	4035
1107.94	3902
1110.13	3922
1112.32	3875
1114.51	3736
1116.7	3719
1118.89	3659
1121.07	3619
1123.25	3636
1125.44	3562
1127.62	3554
1129.8	3572
1131.97	3598
1134.15	3603
1136.32	3574
1138.49	3576
1140.66	3562
1142.83	3520
1145	3440
1147.17	3459
1149.33	3354
1151.5	3413
1153.66	3447
1155.82	3359
1157.98	3278
1160.13	3309
1162.29	3217
1164.44	3165
1166.6	3204
1168.75	3171
1170.9	3278
1173.04	3242
1175.19	3286
1177.34	3249
1179.48	3158
1181.62	3036
1183.76	3008
1185.9	3040
1188.04	3272
1190.17	3401
1192.31	3419
1194.44	3314
1196.57	3375
1198.7	3268
1200.83	3270
1202.96	3173
1205.08	3070
1207.21	2887
1209.33	2825
1211.45	2762
1213.57	2621
1215.69	2595
1217.81	2595
1219.92	2478
1222.03	2532
1224.15	2489
1226.26	2512
1228.37	2472
1230.47	2510
1232.58	2418
1234.68	2479
1236.79	2478
1238.89	2490
1240.99	2510
1243.09	2478
1245.19	2372
1247.28	2397
1249.38	2345
1251.47	2329
1253.56	2315
1255.65	2174
1257.74	2214
1259.83	2281
1261.91	2222
1264	2160
1266.08	2055
1268.16	2075
1270.24	2043
1272.32	1984
1274.4	2009
1276.47	1984
1278.55	1894
1280.62	1850
1282.69	1829
1284.76	1866
1286.83	1914
1288.9	1834
1290.96	1809
1293.03	1735
1295.09	1749
1297.15	1719
1299.21	1698
1301.27	1695
1303.33	1644
1305.38	1632
1307.44	1715
1309.49	1635
1311.54	1612
1313.59	1628
1315.64	1624
1317.69	1650
1319.73	1602
1321.78	1618
1323.82	1572
1325.86	1553
1327.9	1535
1329.94	1527
1331.98	1501
1334.02	1562
1336.05	1545
1338.08	1585
1340.12	1507
1342.15	1608
1344.18	1624
1346.2	1636
1348.23	1659
1350.25	1620
1352.28	1688
1354.3	1705
1356.32	1636
1358.34	1664
1360.36	1735
1362.38	1741
1364.39	1749
1366.41	1719
1368.42	1751
1370.43	1738
1372.44	1698
1374.45	1666
1376.45	1676
1378.46	1696
1380.47	1583
1382.47	1560
1384.47	1513
1386.47	1471
1388.47	1451
1390.47	1469
1392.46	1394
1394.46	1487
1396.45	1457
1398.44	1463
1400.44	1452
1402.42	1434
1404.41	1386
1406.4	1316
1408.39	1320
1410.37	1269
1412.35	1211
1414.33	1237
1416.31	1178
1418.29	1248
1420.27	1198
1422.25	1163
1424.22	1182
1426.2	1225
1428.17	1178
1430.14	1162
1432.11	1090
1434.08	1074
1436.04	1076
1438.01	1049
1439.97	1046
1441.94	1126
1443.9	1102
1445.86	1169
1447.82	1170
1449.78	1061
1451.73	1068
1453.69	1060
1455.64	1092
1457.59	1075
1459.54	1048
1461.49	983
1463.44	931
1465.39	907
1467.34	917
1469.28	915
1471.22	959
1473.17	993
1475.11	959
1477.05	959
1478.99	888
1480.92	816
1482.86	801
1484.79	786
1486.73	721
1488.66	761
1490.59	790
1492.52	843
1494.45	784
1496.37	800
1498.3	864
1500.22	826
1502.14	737
1504.07	775
1505.99	750
1507.91	768
1509.82	780
1511.74	739
1513.66	764
1515.57	760
1517.48	776
1519.39	852
1521.3	845
1523.21	869
1525.12	832
1527.03	753
1528.93	793
1530.84	843
1532.74	901
1534.64	905
1536.54	943
1538.44	896
1540.34	842
1542.23	782
1544.13	733
1546.02	695
1547.92	707
1549.81	778
1551.7	787
1553.59	786
1555.48	828
1557.36	836
1559.25	874
1561.13	880
1563.01	927
1564.9	981
1566.78	953
1568.66	908
1570.53	882
1572.41	878
1574.29	887
1576.16	959
1578.03	1078
1579.9	1118
1581.78	1034
1583.65	979
1585.51	945
1587.38	951
1589.25	1030
1591.11	1022
1592.97	969
1594.84	917
1596.7	878
1598.56	905
1600.42	889
1602.27	873
1604.13	862
1605.98	1012
1607.84	1110
1609.69	1197
1611.54	1194
1613.39	1104
1615.24	969
1617.09	804
1618.94	757
1620.78	701
1622.62	808
1624.47	885
1626.31	907
1628.15	917
1629.99	888
1631.83	890
1633.67	890
1635.5	903
1637.34	830
1639.17	844
1641	820
1642.83	830
1644.66	830
1646.49	786
1648.32	736
1650.15	768
1651.97	765
1653.8	824
1655.62	808
1657.44	784
1659.26	664
1661.08	657
1662.9	643
1664.72	469
1666.53	421
1668.35	397
1670.16	374
1671.97	427
1673.79	482
1675.6	505
1677.4	460
1679.21	403
1681.02	413
1682.83	385
1684.63	398
1686.43	454
1688.24	480
1690.04	483
1691.84	385
1693.64	393
1695.43	417
1697.23	487
1699.02	572
1700.82	626
1702.61	588
1704.4	554
1706.2	544
1707.98	641
1709.77	679
1711.56	677
1713.35	693
1715.13	644
1716.92	562
1718.7	470
1720.48	586
1722.26	530
1724.04	468
1725.82	388
1727.6	308
1729.37	337
1731.15	280
1732.92	221
1734.7	201
1736.47	171
1738.24	179
1740.01	167
1741.78	149
1743.54	194
1745.31	254
1747.08	296
1748.84	294
1750.6	288
1752.36	361
1754.12	459
1755.88	471
1757.64	411
1759.4	386
1761.16	316
1762.91	341
1764.67	361
1766.42	435
1768.17	503
1769.92	505
1771.67	445
1773.42	387
1775.17	339
1776.91	379
1778.66	417
1780.4	460
1782.15	544
1783.89	528
1785.63	542
1787.37	524
1789.11	552
1790.85	558
1792.58	512
1794.32	431
1796.05	413
1797.79	375
1799.52	375
1801.25	385
1802.98	348
1804.71	329
1806.44	401
1808.17	441
1809.89	522
1811.62	510
1813.34	528
1815.07	486
1816.79	461
1818.51	413
1820.23	411
1821.95	363
1823.66	310
1825.38	294
1827.1	318
1828.81	338
1830.52	358
1832.24	389
1833.95	437
1835.66	494
1837.37	520
1839.08	482
1840.78	411
1842.49	349
1844.19	342
1845.9	321
1847.6	323
1849.3	341
1851	305
1852.7	225
1854.4	175
1856.1	200
1857.8	223
1859.49	227
1861.19	227
1862.88	286
1864.57	196
1866.27	127
1867.96	99
1869.65	40
1871.33	68
1873.02	119
1874.71	179
1876.39	205
1878.08	155
1879.76	205
1881.44	157
1883.12	186
1884.81	240
1886.48	262
1888.16	218
1889.84	123
1891.52	97
1893.19	83
1894.87	72
1896.54	109
1898.21	113
1899.88	157
1901.55	178
1903.22	169
1904.89	177
1906.56	195
1908.22	175
1909.89	202
1911.55	238
1913.22	254
1914.88	212
1916.54	206
1918.2	208
1919.86	211
1921.52	187
1923.18	188
1924.83	166
1926.49	189
1928.14	153
1929.79	177
1931.45	179
1933.1	148
1934.75	119
1936.4	167
1938.05	212
1939.69	204
1941.34	159
1942.99	143
1944.63	83
1946.27	131
1947.92	109
1949.56	153
1951.2	161
1952.84	193
1954.48	193
1956.11	244
1957.75	274
1959.39	294
1961.02	314
1962.65	304
1964.29	284
1965.92	292
1967.55	312
1969.18	303
1970.81	300
1972.44	357
1974.06	294
1975.69	310
1977.32	298
1978.94	314
1980.56	325
1982.19	395
1983.81	325
1985.43	339
1987.05	329
1988.66	342
1990.28	343
1991.9	310
1993.51	335
1995.13	363
1996.74	345
1998.36	334
1999.97	351
2001.58	355
2003.19	338
2004.8	322
2006.4	375
2008.01	345
2009.62	368
2011.22	352
2012.83	383
2014.43	342
2016.03	378
2017.63	365
2019.23	346
2020.83	352
2022.43	342
2024.03	371
2025.63	360
2027.22	344
2028.82	356
2030.41	342
2032.01	326
2033.6	324
2035.19	349
2036.78	348
2038.37	342
2039.96	316
2041.55	280
2043.13	320
2044.72	315
2046.3	302
2047.89	338
2049.47	312
2051.05	306
2052.63	314
2054.21	296
2055.79	334
2057.37	308
2058.95	309
2060.52	298
2062.1	292
2063.68	315
2065.25	316
2066.82	284
2068.39	294
2069.97	302
2071.54	296
2073.1	284
2074.67	268
2076.24	282
2077.81	262
2079.37	284
2080.94	262
2082.5	254
2084.07	258
2085.63	252
2087.19	242
2088.75	220
2090.31	178
2091.87	200
2093.43	205
2094.98	197
2096.54	194
2098.09	193
2099.65	234
2101.2	206
2102.75	248
2104.3	232
2105.86	244
2107.41	240
2108.95	256
2110.5	193
2112.05	210
2113.6	219
2115.14	228
2116.69	230
2118.23	220
2119.77	219
2121.31	200
2122.86	234
2124.4	214
2125.93	207
2127.47	204
2129.01	216
2130.55	224
2132.08	230
2133.62	238
2135.15	216
2136.69	205
2138.22	194
2139.75	179
2141.28	186
2142.81	230
2144.34	224
2145.87	216
2147.39	230
2148.92	217
2150.45	215
2151.97	210
2153.5	230
2155.02	177
2156.54	192
2158.06	211
2159.58	171
2161.1	198
2162.62	246
2164.14	215
2165.66	203
2167.17	206
2168.69	216
2170.2	201
2171.72	208
2173.23	212
2174.74	194
2176.25	196
2177.76	215
2179.27	204
2180.78	194
2182.29	153
2183.79	171
2185.3	181
2186.81	196
2188.31	193
2189.81	196
2191.32	214
2192.82	214
2194.32	167
2195.82	203
2197.32	190
2198.82	169
2200.32	165
2201.81	145
2203.31	159
2204.8	171
2206.3	169
2207.79	171
2209.29	188
2210.78	179
2212.27	183
2213.76	192
2215.25	193
2216.74	173
2218.23	165
2219.71	155
2221.2	143
2222.69	157
2224.17	115
2225.65	131
2227.14	111
2228.62	125
2230.1	127
2231.58	159
2233.06	155
2234.54	159
2236.02	173
2237.5	191
2238.97	185
2240.45	171
2241.92	177
2243.4	189
2244.87	133
2246.34	151
2247.82	151
2249.29	151
2250.76	137
2252.23	131
2253.7	135
2255.16	137
2256.63	131
2258.1	123
2259.56	151
2261.03	133
2262.49	131
2263.95	139
2265.42	145
2266.88	159
2268.34	141
2269.8	125
2271.26	125
2272.72	107
2274.18	137
2275.63	143
2277.09	155
2278.54	169
2280	153
2281.45	113
2282.9	127
2284.36	113
2285.81	137
2287.26	121
2288.71	145
2290.16	139
2291.61	121
2293.05	129
2294.5	97
2295.95	109
2297.39	87
2298.84	79
2300.28	76
2301.72	83
2303.16	91
2304.61	115
2306.05	113
2307.49	105
2308.93	93
2310.36	125
2311.8	123
2313.24	139
2314.67	125
2316.11	129
2317.54	121
2318.98	147
2320.41	95
2321.84	129
2323.28	105
2324.71	115
2326.14	115
2327.57	122
2328.99	101
2330.42	73
2331.85	105
2333.27	101
2334.7	91
2336.12	75
2337.55	79
2338.97	85
2340.39	53
2341.82	47
2343.24	74
2344.66	43
2346.08	58
2347.5	73
2348.91	67
2350.33	93
2351.75	139
2353.16	111
2354.58	105
2355.99	113
2357.41	85
2358.82	81
2360.23	85
2361.64	67
2363.05	47
2364.46	46
2365.87	63
2367.28	37
2368.69	81
2370.1	63
2371.5	36
2372.91	91
2374.31	76
2375.72	88
2377.12	74
2378.52	76
2379.92	65
2381.33	83
2382.73	67
2384.13	55
2385.52	87
2386.92	55
2388.32	73
2389.72	51
2391.11	59
2392.51	93
2393.9	79
2395.3	91
2396.69	83
2398.08	79
2399.48	49
2400.87	76
2402.26	87
2403.65	56
2405.04	21
2406.42	34
2407.81	-18
2409.2	-28
2410.58	-51
2411.97	-46
2413.35	8
2414.74	-54
2416.12	-34
2417.5	-12
2418.89	8
2420.27	-8
2421.65	-26
2423.03	6
2424.41	-10
2425.79	12
2427.16	-33
2428.54	-20
2429.92	-55
2431.29	-8
2432.67	-18
2434.04	-20
2435.42	-14
2436.79	0
2438.16	-9
2439.53	-24
2440.9	-30
2442.27	-42
2443.64	-38
2445.01	-39
2446.38	-51
2447.75	-60
2449.11	-43
2450.48	-34
2451.84	-59
2453.21	-56
2454.57	-20
2455.94	-34
2457.3	-14
2458.66	-38
2460.02	-34
2461.38	-36
2462.74	-6
2464.1	26
2465.46	-10
2466.82	0
2468.17	4
2469.53	-20
2470.89	14
2472.24	-4
2473.6	-10
2474.95	10
2476.3	-12
2477.65	36
2479.01	45
2480.36	13
2481.71	67
2483.06	23
2484.41	20
2485.75	-2
2487.1	12
2488.45	20
2489.8	2
2491.14	10
2492.49	4
2493.83	10
2495.17	-2
2496.52	-4
2497.86	31
2499.2	8
2500.54	35
2501.88	20
2503.22	42
2504.56	33
2505.9	32
2507.24	34
2508.58	28
2509.91	12
2511.25	-4
2512.58	-18
2513.92	-55
2515.25	-40
2516.58	-42
2517.92	-30
2519.25	-14
2520.58	-18
2521.91	-26
2523.24	-35
2524.57	-20
2525.9	14
2527.23	2
2528.55	30
2529.88	-10
2531.21	-29
2532.53	-2
2533.86	14
2535.18	8
2536.5	18
2537.83	20
2539.15	22
2540.47	12
2541.79	36
2543.11	-8
2544.43	-6
2545.75	2
2547.07	44
2548.39	-44
2549.7	8
2551.02	-4
2552.34	-20
2553.65	-4
2554.97	-36
2556.28	-22
2557.59	-45
2558.91	-57
2560.22	-61
2561.53	-42
2562.84	-43
2564.15	-55
2565.46	-27
2566.77	-20
2568.08	-34
2569.38	-51
2570.69	0
2572	-34
2573.3	-4
2574.61	-35
2575.91	-34
2577.22	-49
2578.52	-14
2579.82	-6
2581.13	-31
2582.43	-53
2583.73	-30
2585.03	-45
2586.33	-40
2587.63	-59
2588.92	-66
2590.22	-30
2591.52	-57
2592.82	-42
2594.11	-47
2595.41	-23
2596.7	-18
2598	-8
2599.29	-40
2600.58	-65
2601.88	-30
2603.17	-18
2604.46	-63
2605.75	-50
2607.04	-64
2608.33	-61
2609.62	-39
2610.9	-48
2612.19	-68
2613.48	-89
2614.76	-66
2616.05	-51
2617.34	-29
2618.62	-69
2619.9	-82
2621.19	-38
2622.47	-41
2623.75	-62
2625.03	-48
2626.31	-39
2627.59	-38
2628.87	-31
2630.15	-40
2631.43	-31
2632.71	-42
2633.99	-66
2635.26	-46
2636.54	-51
2637.81	-57
2639.09	-87
2640.36	-66
2641.64	-66
2642.91	-85
2644.18	-85
2645.46	-38
2646.73	-91
2648	-46
2649.27	-41
2650.54	-45
2651.81	-26
2653.07	-26
2654.34	-32
2655.61	-35
2656.88	-45
2658.14	-36
2659.41	-57
2660.67	-66
2661.94	-24
2663.2	-57
2664.47	-73
2665.73	-42
2666.99	-58
2668.25	-48
2669.51	-70
2670.77	-63
2672.03	-65
2673.29	-38
2674.55	-43
2675.81	-20
2677.07	-87
2678.32	-73
2679.58	-53
2680.84	-49
2682.09	-67
2683.35	-16
2684.6	-30
2685.85	-69
2687.11	-70
2688.36	-27
2689.61	-38
2690.86	-36
2692.11	-49
2693.36	-43
2694.61	-6
2695.86	-35
2697.11	-67
2698.36	-49
2699.61	-61
2700.85	-34
2702.1	-48
2703.34	-51
2704.59	-60
2705.83	-32
2707.08	-31
2708.32	-46
2709.56	-47
2710.81	-55
2712.05	-54
2713.29	-57
2714.53	-42
2715.77	-32
2717.01	-43
2718.25	-40
2719.49	-55
2720.73	-54
2721.96	-81
2723.2	-42
2724.44	-33
2725.67	-24
2726.91	-38
2728.14	-32
2729.38	-44
2730.61	-47
2731.84	-40
2733.08	-35
2734.31	-48
2735.54	-32
2736.77	-35
2738	-60
2739.23	-30
2740.46	-36
2741.69	-57
2742.92	-74
2744.14	-5
2745.37	-34
2746.6	-54
2747.82	-8
2749.05	-28
2750.27	-48
2751.5	-47
2752.72	-44
2753.95	-10
2755.17	-22
2756.39	-38
2757.61	-28
2758.83	-46
2760.05	-20
2761.27	-50
2762.49	-20
2763.71	-22
2764.93	-26
2766.15	-50
2767.37	-28
2768.58	-24
2769.8	-36
2771.02	-30
2772.23	-14
2773.45	-34
2774.66	-36
2775.88	-12
2777.09	-50
2778.3	-30
2779.51	-24
2780.73	-27
2781.94	-32
2783.15	-2
2784.36	-28
2785.57	-24
2786.78	-50
2787.99	-12
2789.19	-36
2790.4	-14
2791.61	-4
2792.82	-26
2794.02	-32
2795.23	-42
2796.43	-20
2797.64	-4
2798.84	-12
2800.04	-34
2801.25	-31
2802.45	-30
2803.65	-52
2804.85	-4
2806.05	-32
2807.25	-44
2808.45	-10
2809.65	-18
2810.85	-7
2812.05	-8
2813.25	-8
2814.45	-40
2815.64	-18
2816.84	-30
2818.04	-16
2819.23	44
2820.43	-17
2821.62	-2
2822.82	-10
2824.01	2
2825.2	18
2826.39	-22
2827.59	-6
2828.78	-8
2829.97	4
2831.16	-12
2832.35	10
2833.54	-26
2834.73	2
2835.92	-18
2837.1	-20
2838.29	-22
2839.48	6
2840.67	14
2841.85	-24
2843.04	-4
2844.22	-16
2845.41	-21
2846.59	21
2847.77	26
2848.96	-4
2850.14	-6
2851.32	10
2852.5	-9
2853.68	-22
2854.87	14
2856.05	-20
2857.23	-2
2858.4	-18
2859.58	-19
2860.76	-8
2861.94	16
2863.12	12
2864.29	-10
2865.47	-12
2866.65	-2
2867.82	23
2869	28
2870.17	-4
2871.34	-12
2872.52	-16
2873.69	10
2874.86	-4
2876.03	14
2877.21	-12
2878.38	-34
2879.55	24
2880.72	-16
2881.89	10
2883.06	0
2884.23	-16
2885.39	8
2886.56	14
2887.73	-8
2888.9	8
2890.06	-4
2891.23	-4
2892.39	-25
2893.56	20
2894.72	12
2895.89	0
2897.05	20
2898.21	-16
2899.38	8
2900.54	-4
2901.7	6
2902.86	-4
2904.02	16
2905.18	2
2906.34	-4
2907.5	22
2908.66	-14
2909.82	-10
2910.98	14
2912.13	6
2913.29	16
2914.45	-14
2915.6	-8
2916.76	8
2917.91	0
2919.07	22
2920.22	-4
2921.38	2
2922.53	0
2923.68	28
2924.84	18
2925.99	-2
2927.14	0
2928.29	28
2929.44	0
2930.59	-4
2931.74	8
2932.89	8
2934.04	-4
2935.19	-16
2936.34	4
2937.48	0
2938.63	14
2939.78	8
2940.93	18
2942.07	14
2943.22	18
2944.36	2
2945.51	-6
2946.65	4
2947.79	-8
2948.94	6
2950.08	14
2951.22	0
2952.36	-14
2953.5	-6
2954.65	15
2955.79	16
2956.93	14
2958.07	-2
2959.2	16
2960.34	24
2961.48	26
2962.62	-2
2963.76	8
2964.89	10
2966.03	14
2967.17	-4
2968.3	24
2969.44	2
2970.57	4
2971.71	30
2972.84	12
2973.97	34
2975.11	36
2976.24	36
2977.37	6
2978.5	18
2979.64	16
2980.77	12
2981.9	14
2983.03	-2
2984.16	18
2985.29	34
2986.41	10
2987.54	14
2988.67	20
2989.8	30
2990.93	4
2992.05	16
2993.18	10
2994.3	-12
2995.43	2
2996.55	59
2997.68	30
2998.8	34
2999.93	14
3001.05	31
3002.17	18
3003.3	18
3004.42	72
3005.54	64
3006.66	42
3007.78	38
3008.9	22
3010.02	14
3011.14	50
3012.26	26
3013.38	26
3014.5	28
3015.62	-8
3016.73	44
3017.85	40
3018.97	26
3020.08	13
3021.2	24
3022.31	32
3023.43	38
3024.54	23
3025.66	26
3026.77	38
3027.89	50
3029	26
3030.11	28
3031.22	24
3032.34	16
3033.45	24
3034.56	22
3035.67	24
3036.78	119
3037.89	34
3039	30
3040.11	14
3041.22	14
3042.32	-2
3043.43	28
3044.54	10
3045.65	6
3046.75	26
3047.86	40
3048.96	22
3050.07	0
3051.17	42
3052.28	49
3053.38	12
3054.49	26
3055.59	26
3056.69	2
3057.8	32
3058.9	32
3060	50
3061.1	12
3062.2	22
3063.3	47
3064.4	22
3065.5	18
3066.6	19
3067.7	40
3068.8	28
3069.9	32
3071	26
3072.09	28
3073.19	32
3074.29	38
3075.38	32
3076.48	58
3077.57	29
3078.67	35
3079.76	52
3080.86	14
3081.95	45
3083.05	14
3084.14	36
3085.23	32
3086.33	53
3087.42	36
3088.51	43
3089.6	36
3090.69	14
3091.78	26
3092.87	83
3093.96	38
3095.05	30
3096.14	0
3097.23	32
3098.32	24
3099.41	20
3100.49	16
3101.58	6
3102.67	50
3103.75	12
3104.84	61
3105.93	40
3107.01	28
3108.1	26
3109.18	38
3110.26	38
3111.35	42
3112.43	18
3113.51	30
3114.6	29
3115.68	34
3116.76	6
3117.84	20
3118.92	38
3120	44
3121.09	28
3122.17	34
3123.25	22
3124.32	36
3125.4	42
3126.48	26
3127.56	44
3128.64	10
3129.72	26
3130.79	64
3131.87	26
3132.95	38
3134.02	30
3135.1	44
3136.17	38
3137.25	51
3138.32	46
3139.4	14
3140.47	48
3141.55	34
3142.62	36
3143.69	12
3144.76	47
3145.84	34
3146.91	32
3147.98	38
3149.05	48
3150.12	44
3151.19	40
3152.26	34
3153.33	38
3154.4	8
3155.47	22
3156.54	34
3157.61	48
3158.67	34
3159.74	14
3160.81	46
3161.88	33
3162.94	36
3164.01	38
3165.07	44
3166.14	48
3167.2	38
3168.27	25
3169.33	24
3170.4	50
3171.46	28
3172.52	32
3173.59	22
3174.65	14
3175.71	50
3176.77	30
3177.84	26
3178.9	34
3179.96	40
3181.02	55
3182.08	48
3183.14	45
3184.2	30
3185.26	36
3186.32	52
3187.37	28
3188.43	62
3189.49	45
3190.55	24
3191.61	31
3192.66	44
3193.72	26
3194.77	40
3195.83	14
3196.89	36
3197.94	40
3199	36
3200.05	36
3201.1	30
3202.16	44
3203.21	46
3204.27	30
3205.32	18
3206.37	40
3207.42	33
3208.47	44
3209.53	50
3210.58	35
3211.63	44
3212.68	26
3213.73	42
3214.78	39
3215.83	24
3216.88	13
3217.93	30
3218.97	40
3220.02	36
3221.07	22
3222.12	32
3223.16	18
3224.21	48
3225.26	26
3226.3	24
3227.35	26
3228.4	56
3229.44	62
3230.49	38
3231.53	12
3232.57	40
3233.62	26
3234.66	44
3235.71	10
3236.75	32
3237.79	44
3238.83	60
3239.88	28
3240.92	52
3241.96	42
3243	40
3244.04	34
3245.08	54
3246.12	34
3247.16	46
3248.2	56
3249.24	22
3250.28	44
3251.32	42
3252.36	50
3253.39	50
3254.43	42
3255.47	44
3256.51	48
3257.54	30
3258.58	36
3259.61	32
3260.65	33
3261.69	42
3262.72	36
3263.76	26
3264.79	44
3265.82	47
3266.86	43
3267.89	64
3268.92	47
3269.96	52
3270.99	45
3272.02	34
3273.05	34
3274.09	42
3275.12	40
3276.15	34
3277.18	53
3278.21	44
3279.24	56
3280.27	66
3281.3	16
3282.33	39
3283.36	18
3284.39	53
3285.41	68
3286.44	38
3287.47	46
3288.5	62
3289.52	34
3290.55	68
3291.58	48
3292.6	26
3293.63	60
3294.66	40
3295.68	51
3296.71	32
3297.73	44
3298.76	73
3299.78	26
3300.8	12
3301.83	40
3302.85	78
3303.87	30
3304.9	34
3305.92	39
3306.94	58
3307.96	40
3308.98	48
3310.01	48
3311.03	40
3312.05	57
3313.07	74
3314.09	40
3315.11	28
3316.13	49
3317.15	26
3318.17	66
3319.18	57
3320.2	40
3321.22	50
3322.24	50
3323.26	51
3324.27	56
3325.29	40
3326.31	57
3327.32	46
3328.34	57
3329.35	52
3330.37	38
3331.38	16
3332.4	34
3333.41	58
3334.43	73
3335.44	30
3336.46	42
3337.47	26
3338.48	46
3339.5	42
3340.51	40
3341.52	53
3342.53	58
3343.54	38
3344.56	42
3345.57	55
3346.58	66
3347.59	40
3348.6	29
3349.61	66
3350.62	36
3351.63	60
3352.64	56
3353.65	52
3354.66	59
3355.66	65
3356.67	42
3357.68	50
3358.69	29
3359.7	52
3360.7	62
3361.71	46
3362.72	36
3363.72	44
3364.73	34
3365.73	42
3366.74	31
3367.75	33
3368.75	38
3369.75	52
3370.76	26
3371.76	32
3372.77	46
3373.77	58
3374.77	37
3375.78	42
3376.78	28
3377.78	48
3378.78	22
3379.79	22
3380.79	33
3381.79	38
3382.79	38
3383.79	42
3384.79	56
3385.79	44
3386.79	26
3387.79	38
3388.79	55
3389.79	60
3390.79	30
3391.79	71
3392.79	46
3393.79	70
3394.78	70
3395.78	28
3396.78	56
3397.78	58
3398.77	111
3399.77	38
3400.77	38
3401.76	48
3402.76	66
3403.76	46
3404.75	34
3405.75	34
3406.74	73
3407.74	87
3408.73	30
3409.72	111
3410.72	42
3411.71	54
3412.71	46
3413.7	26
3414.69	10
3415.68	86
3416.68	52
3417.67	38
3418.66	54
3419.65	50
3420.64	56
3421.63	39
3422.63	68
3423.62	60
3424.61	88
3425.6	44
3426.59	47
3427.58	76
3428.57	53
[truncated: 48 more rows]
