# Supplementary material for: AI‐Assisted Detection of Early Gastric Cancer via Visualization of Mucosal Acidity Compromise During Endoscopy
Source: Adv Sci (Weinh). 2025 Oct 20;12(46):e04932. doi: 10.1002/advs.202504932 (PMC12697849; doi:10.1002/advs.202504932)
Supplement: Supplementary file 2 — Supporting Data [file ADVS-12-e04932-s002.zip › Models by AGS cells/Model 1/Para-tumor/fast-20250724_163450.csv]

181.541	15445
184.445	24076
187.346	31329
190.245	34956
193.141	36417
196.035	36524
198.927	36416
201.816	36660
204.703	36894
207.588	36808
210.47	36882
213.35	36652
216.228	36445
219.103	36631
221.976	36259
224.846	36525
227.715	36260
230.58	36392
233.444	36342
236.305	36916
239.164	36901
242.02	37628
244.875	37780
247.727	37781
250.576	37876
253.423	37686
256.268	37458
259.111	37313
261.951	37079
264.789	37070
267.625	37158
270.459	37328
273.29	37192
276.119	37073
278.945	36959
281.769	36715
284.591	36586
287.411	36271
290.229	36125
293.044	35900
295.857	35696
298.667	35230
301.476	35230
304.282	35000
307.085	34649
309.887	34345
312.686	34186
315.483	33862
318.278	33573
321.071	33217
323.861	33127
326.649	32943
329.435	33021
332.219	32973
335	32746
337.779	32947
340.556	33146
343.331	33189
346.103	32987
348.873	33334
351.641	33519
354.407	33592
357.171	33322
359.932	33525
362.691	33350
365.448	33036
368.203	32889
370.955	32657
373.706	32459
376.454	32524
379.2	32036
381.943	32032
384.685	31777
387.424	31432
390.161	31243
392.896	30852
395.629	30721
398.36	30352
401.088	30485
403.815	30322
406.539	30229
409.261	30135
411.981	30146
414.698	30221
417.414	30620
420.127	30664
422.838	30360
425.547	30958
428.254	30558
430.959	30407
433.662	30612
436.362	30868
439.06	30985
441.757	30849
444.451	30927
447.142	30905
449.832	30880
452.52	30755
455.206	30589
457.889	30372
460.57	30392
463.249	29974
465.927	30010
468.601	29682
471.274	29405
473.945	29194
476.614	28942
479.28	28459
481.945	28488
484.607	28426
487.267	27965
489.926	27854
492.582	27706
495.236	27424
497.888	27305
500.537	27050
503.185	27062
505.831	27155
508.474	27395
511.116	27258
513.755	27324
516.393	27276
519.028	27374
521.661	27249
524.293	27373
526.922	27030
529.549	26937
532.174	26913
534.797	26790
537.418	27046
540.037	26966
542.654	26979
545.268	27347
547.881	27344
550.492	27322
553.101	26987
555.707	26639
558.312	26185
560.915	26153
563.515	26071
566.114	25992
568.71	26248
571.305	26617
573.897	26828
576.488	26740
579.076	26375
581.663	25851
584.247	25233
586.83	24501
589.41	24015
591.989	23544
594.565	23117
597.14	22453
599.712	22126
602.283	21927
604.851	21905
607.418	21811
609.982	22035
612.545	21815
615.106	21840
617.664	21846
620.221	21598
622.776	21643
625.328	21461
627.879	21430
630.428	21187
632.975	20867
635.52	20764
638.062	20597
640.603	20494
643.142	20664
645.679	20809
648.214	20853
650.748	20780
653.279	20681
655.808	20552
658.335	20282
660.861	20371
663.384	20029
665.906	20033
668.425	20216
670.943	20027
673.459	19875
675.973	19886
678.484	19519
680.994	19277
683.502	19053
686.009	18906
688.513	18719
691.015	18340
693.515	18217
696.014	18008
698.51	17786
701.005	17717
703.498	17544
705.989	17238
708.478	17033
710.965	16876
713.45	16785
715.933	16724
718.415	16666
720.894	16249
723.372	16227
725.848	16308
728.322	16235
730.794	16358
733.264	16241
735.732	16152
738.198	15798
740.663	15508
743.126	15111
745.586	15088
748.045	14895
750.502	14714
752.958	14728
755.411	14480
757.863	14563
760.312	14565
762.76	14367
765.206	14414
767.65	14224
770.092	13467
772.533	12499
774.971	12194
777.408	12572
779.843	13136
782.276	13078
784.707	13116
787.137	13195
789.564	13142
791.99	13164
794.414	13075
796.836	13021
799.257	12748
801.675	12493
804.092	12452
806.507	12445
808.92	12370
811.331	12198
813.741	11887
816.148	11816
818.554	11688
820.958	11456
823.36	11404
825.761	11379
828.159	11261
830.556	11226
832.951	11164
835.345	11015
837.736	10934
840.126	10882
842.514	10757
844.9	10644
847.284	10482
849.667	10404
852.048	10269
854.427	10134
856.804	10053
859.18	9903
861.553	9802
863.925	9886
866.296	9731
868.664	9778
871.031	9625
873.396	9554
875.759	9457
878.12	9389
880.48	9380
882.838	9264
885.194	9127
887.549	9022
889.902	9157
892.253	8885
894.602	8920
896.949	8951
899.295	8811
901.639	8807
903.981	8696
906.322	8533
908.661	8635
910.998	8553
913.333	8512
915.667	8478
917.999	8559
920.329	8511
922.658	8531
924.985	8422
927.31	8427
929.633	8399
931.955	8223
934.275	8164
936.593	8122
938.91	7855
941.225	7811
943.538	7638
945.849	7474
948.159	7328
950.467	7187
952.774	7174
955.078	6983
957.381	6981
959.683	6777
961.982	6665
964.28	6701
966.577	6644
968.871	6612
971.164	6419
973.456	6344
975.745	6300
978.033	6239
980.319	6188
982.604	6133
984.887	6161
987.168	6183
989.448	6084
991.726	6034
994.002	6052
996.277	5903
998.55	5948
1000.82	5934
1003.09	6026
1005.36	6128
1007.63	6021
1009.89	6117
1012.15	6133
1014.41	6183
1016.67	6203
1018.93	6104
1021.19	5873
1023.44	5967
1025.7	5895
1027.95	6032
1030.2	5895
1032.45	5729
1034.69	5671
1036.94	5597
1039.18	5599
1041.43	5547
1043.67	5613
1045.9	5523
1048.14	5374
1050.38	5344
1052.61	5281
1054.84	5210
1057.07	5079
1059.3	5095
1061.53	4975
1063.76	4936
1065.98	5049
1068.2	4932
1070.42	4949
1072.64	4746
1074.86	4815
1077.08	4715
1079.29	4744
1081.5	4634
1083.72	4575
1085.93	4630
1088.13	4515
1090.34	4648
1092.55	4656
1094.75	4733
1096.95	4632
1099.15	4569
1101.35	4547
1103.55	4469
1105.74	4347
1107.94	4291
1110.13	4317
1112.32	4259
1114.51	4118
1116.7	4137
1118.89	4058
1121.07	4066
1123.25	4027
1125.44	3925
1127.62	3963
1129.8	3939
1131.97	4018
1134.15	4011
1136.32	4029
1138.49	3932
1140.66	3895
1142.83	3923
1145	3812
1147.17	3717
1149.33	3749
1151.5	3794
1153.66	3754
1155.82	3708
1157.98	3731
1160.13	3587
1162.29	3622
1164.44	3546
1166.6	3550
1168.75	3598
1170.9	3639
1173.04	3641
1175.19	3713
1177.34	3646
1179.48	3504
1181.62	3431
1183.76	3337
1185.9	3400
1188.04	3566
1190.17	3695
1192.31	3748
1194.44	3659
1196.57	3747
1198.7	3755
1200.83	3665
1202.96	3542
1205.08	3455
1207.21	3260
1209.33	3086
1211.45	3052
1213.57	3020
1215.69	2916
1217.81	2919
1219.92	2830
1222.03	2844
1224.15	2874
1226.26	2849
1228.37	2724
1230.47	2798
1232.58	2817
1234.68	2807
1236.79	2799
1238.89	2790
1240.99	2756
1243.09	2746
1245.19	2734
1247.28	2712
1249.38	2644
1251.47	2631
1253.56	2626
1255.65	2523
1257.74	2498
1259.83	2510
1261.91	2476
1264	2480
1266.08	2392
1268.16	2357
1270.24	2319
1272.32	2264
1274.4	2301
1276.47	2224
1278.55	2170
1280.62	2178
1282.69	2112
1284.76	2133
1286.83	2172
1288.9	2140
1290.96	2113
1293.03	2021
1295.09	1960
1297.15	2049
1299.21	2011
1301.27	1956
1303.33	1910
1305.38	1942
1307.44	1973
1309.49	1913
1311.54	1880
1313.59	1845
1315.64	1829
1317.69	1861
1319.73	1896
1321.78	1886
1323.82	1837
1325.86	1827
1327.9	1783
1329.94	1762
1331.98	1773
1334.02	1854
1336.05	1817
1338.08	1803
1340.12	1751
1342.15	1852
1344.18	1916
1346.2	1950
1348.23	1969
1350.25	1926
1352.28	1906
1354.3	1944
1356.32	1964
1358.34	1956
1360.36	1914
1362.38	2005
1364.39	2017
1366.41	1987
1368.42	1970
1370.43	1980
1372.44	1962
1374.45	1965
1376.45	1866
1378.46	1986
1380.47	1829
1382.47	1811
1384.47	1759
1386.47	1693
1388.47	1706
1390.47	1697
1392.46	1668
1394.46	1733
1396.45	1696
1398.44	1707
1400.44	1704
1402.42	1646
1404.41	1573
1406.4	1545
1408.39	1531
1410.37	1507
1412.35	1432
1414.33	1455
1416.31	1410
1418.29	1427
1420.27	1468
1422.25	1392
1424.22	1418
1426.2	1418
1428.17	1402
1430.14	1418
1432.11	1332
1434.08	1302
1436.04	1267
1438.01	1269
1439.97	1299
1441.94	1321
1443.9	1334
1445.86	1344
1447.82	1324
1449.78	1245
1451.73	1257
1453.69	1271
1455.64	1283
1457.59	1251
1459.54	1254
1461.49	1150
1463.44	1142
1465.39	1155
1467.34	1130
1469.28	1161
1471.22	1159
1473.17	1225
1475.11	1179
1477.05	1141
1478.99	1061
1480.92	1024
1482.86	1001
1484.79	939
1486.73	973
1488.66	930
1490.59	1007
1492.52	1018
1494.45	1018
1496.37	1024
1498.3	1072
1500.22	1010
1502.14	969
1504.07	961
1505.99	971
1507.91	967
1509.82	923
1511.74	943
1513.66	965
1515.57	963
1517.48	993
1519.39	1053
1521.3	1044
1523.21	1054
1525.12	995
1527.03	929
1528.93	973
1530.84	1020
1532.74	978
1534.64	1096
1536.54	1065
1538.44	1074
1540.34	993
1542.23	980
1544.13	924
1546.02	878
1547.92	880
1549.81	921
1551.7	967
1553.59	933
1555.48	947
1557.36	991
1559.25	1007
1561.13	1007
1563.01	1033
1564.9	1050
1566.78	1045
1568.66	1045
1570.53	1025
1572.41	989
1574.29	1014
1576.16	1068
1578.03	1169
1579.9	1179
1581.78	1112
1583.65	1026
1585.51	1027
1587.38	1078
1589.25	1137
1591.11	1126
1592.97	1122
1594.84	1022
1596.7	995
1598.56	1011
1600.42	979
1602.27	1016
1604.13	967
1605.98	1121
1607.84	1191
1609.69	1287
1611.54	1269
1613.39	1159
1615.24	1064
1617.09	876
1618.94	890
1620.78	800
1622.62	935
1624.47	949
1626.31	969
1628.15	973
1629.99	995
1631.83	973
1633.67	965
1635.5	957
1637.34	917
1639.17	906
1641	897
1642.83	891
1644.66	927
1646.49	905
1648.32	837
1650.15	876
1651.97	856
1653.8	909
1655.62	900
1657.44	860
1659.26	769
1661.08	719
1662.9	747
1664.72	632
1666.53	534
1668.35	488
1670.16	487
1671.97	544
1673.79	623
1675.6	590
1677.4	562
1679.21	492
1681.02	496
1682.83	467
1684.63	552
1686.43	557
1688.24	587
1690.04	566
1691.84	475
1693.64	486
1695.43	527
1697.23	582
1699.02	641
1700.82	701
1702.61	639
1704.4	634
1706.2	613
1707.98	725
1709.77	760
1711.56	754
1713.35	733
1715.13	725
1716.92	671
1718.7	548
1720.48	600
1722.26	586
1724.04	534
1725.82	455
1727.6	417
1729.37	381
1731.15	346
1732.92	262
1734.7	243
1736.47	226
1738.24	230
1740.01	205
1741.78	209
1743.54	220
1745.31	304
1747.08	344
1748.84	367
1750.6	357
1752.36	439
1754.12	483
1755.88	513
1757.64	466
1759.4	403
1761.16	407
1762.91	389
1764.67	421
1766.42	504
1768.17	537
1769.92	532
1771.67	490
1773.42	421
1775.17	403
1776.91	416
1778.66	435
1780.4	558
1782.15	562
1783.89	577
1785.63	609
1787.37	623
1789.11	582
1790.85	584
1792.58	540
1794.32	468
1796.05	443
1797.79	468
1799.52	449
1801.25	452
1802.98	411
1804.71	413
1806.44	462
1808.17	517
1809.89	546
1811.62	548
1813.34	582
1815.07	528
1816.79	493
1818.51	462
1820.23	447
1821.95	427
1823.66	405
1825.38	359
1827.1	373
1828.81	390
1830.52	407
1832.24	434
1833.95	461
1835.66	488
1837.37	564
1839.08	538
1840.78	429
1842.49	411
1844.19	385
1845.9	381
1847.6	375
1849.3	361
1851	305
1852.7	272
1854.4	254
1856.1	268
1857.8	284
1859.49	302
1861.19	292
1862.88	330
1864.57	230
1866.27	190
1867.96	171
1869.65	111
1871.33	129
1873.02	172
1874.71	232
1876.39	274
1878.08	214
1879.76	239
1881.44	228
1883.12	246
1884.81	266
1886.48	306
1888.16	250
1889.84	199
1891.52	183
1893.19	143
1894.87	155
1896.54	182
1898.21	157
1899.88	174
1901.55	224
1903.22	238
1904.89	238
1906.56	276
1908.22	250
1909.89	256
1911.55	264
1913.22	274
1914.88	256
1916.54	260
1918.2	266
1919.86	256
1921.52	238
1923.18	222
1924.83	202
1926.49	233
1928.14	194
1929.79	242
1931.45	198
1933.1	200
1934.75	192
1936.4	201
1938.05	232
1939.69	260
1941.34	238
1942.99	175
1944.63	154
1946.27	145
1947.92	150
1949.56	196
1951.2	215
1952.84	217
1954.48	233
1956.11	270
1957.75	318
1959.39	318
1961.02	358
1962.65	318
1964.29	300
1965.92	312
1967.55	348
1969.18	347
1970.81	338
1972.44	379
1974.06	332
1975.69	330
1977.32	335
1978.94	347
1980.56	343
1982.19	383
1983.81	357
1985.43	375
1987.05	367
1988.66	360
1990.28	345
1991.9	324
1993.51	369
1995.13	369
1996.74	387
1998.36	345
1999.97	371
2001.58	349
2003.19	328
2004.8	350
2006.4	407
2008.01	379
2009.62	385
2011.22	346
2012.83	373
2014.43	360
2016.03	388
2017.63	381
2019.23	364
2020.83	361
2022.43	362
2024.03	355
2025.63	374
2027.22	367
2028.82	350
2030.41	360
2032.01	348
2033.6	338
2035.19	335
2036.78	362
2038.37	369
2039.96	330
2041.55	316
2043.13	320
2044.72	296
2046.3	294
2047.89	326
2049.47	324
2051.05	312
2052.63	336
2054.21	324
2055.79	344
2057.37	308
2058.95	331
2060.52	308
2062.1	282
2063.68	333
2065.25	312
2066.82	300
2068.39	300
2069.97	294
2071.54	280
2073.1	280
2074.67	290
2076.24	288
2077.81	298
2079.37	284
2080.94	292
2082.5	294
2084.07	262
2085.63	246
2087.19	252
2088.75	224
2090.31	204
2091.87	198
2093.43	205
2094.98	215
2096.54	214
2098.09	211
2099.65	268
2101.2	242
2102.75	258
2104.3	238
2105.86	248
2107.41	244
2108.95	224
2110.5	219
2112.05	230
2113.6	238
2115.14	234
2116.69	250
2118.23	214
2119.77	225
2121.31	218
2122.86	220
2124.4	212
2125.93	235
2127.47	222
2129.01	216
2130.55	230
2132.08	224
2133.62	212
2135.15	260
2136.69	230
2138.22	220
2139.75	203
2141.28	208
2142.81	221
2144.34	214
2145.87	204
2147.39	244
2148.92	221
2150.45	254
2151.97	216
2153.5	220
2155.02	192
2156.54	192
2158.06	227
2159.58	197
2161.1	200
2162.62	236
2164.14	215
2165.66	211
2167.17	202
2168.69	240
2170.2	238
2171.72	204
2173.23	192
2174.74	184
2176.25	196
2177.76	207
2179.27	178
2180.78	210
2182.29	187
2183.79	191
2185.3	187
2186.81	200
2188.31	179
2189.81	194
2191.32	196
2192.82	194
2194.32	176
2195.82	201
2197.32	180
2198.82	173
2200.32	173
2201.81	137
2203.31	177
2204.8	171
2206.3	188
2207.79	189
2209.29	174
2210.78	161
2212.27	216
2213.76	192
2215.25	207
2216.74	195
2218.23	177
2219.71	151
2221.2	149
2222.69	175
2224.17	155
2225.65	147
2227.14	155
2228.62	125
2230.1	151
2231.58	155
2233.06	159
2234.54	165
2236.02	173
2237.5	213
2238.97	201
2240.45	177
2241.92	181
2243.4	177
2244.87	149
2246.34	151
2247.82	153
2249.29	135
2250.76	143
2252.23	137
2253.7	143
2255.16	119
2256.63	152
2258.1	135
2259.56	151
2261.03	151
2262.49	141
2263.95	145
2265.42	125
2266.88	157
2268.34	149
2269.8	143
2271.26	121
2272.72	167
2274.18	155
2275.63	151
2277.09	159
2278.54	155
2280	135
2281.45	119
2282.9	137
2284.36	109
2285.81	137
2287.26	133
2288.71	155
2290.16	133
2291.61	129
2293.05	119
2294.5	125
2295.95	135
2297.39	93
2298.84	79
2300.28	100
2301.72	83
2303.16	103
2304.61	115
2306.05	137
2307.49	111
2308.93	97
2310.36	125
2311.8	125
2313.24	133
2314.67	173
2316.11	127
2317.54	137
2318.98	139
2320.41	115
2321.84	139
2323.28	115
2324.71	139
2326.14	115
2327.57	126
2328.99	107
2330.42	83
2331.85	127
2333.27	99
2334.7	99
2336.12	79
2337.55	91
2338.97	93
2340.39	95
2341.82	55
2343.24	74
2344.66	87
2346.08	79
2347.5	69
2348.91	89
2350.33	101
2351.75	113
2353.16	99
2354.58	125
2355.99	127
2357.41	121
2358.82	109
2360.23	81
2361.64	81
2363.05	63
2364.46	52
2365.87	59
2367.28	57
2368.69	81
2370.1	87
2371.5	63
2372.91	77
2374.31	94
2375.72	76
2377.12	85
2378.52	88
2379.92	91
2381.33	71
2382.73	85
2384.13	59
2385.52	66
2386.92	45
2388.32	71
2389.72	77
2391.11	67
2392.51	74
2393.9	91
2395.3	81
2396.69	121
2398.08	81
2399.48	79
2400.87	97
2402.26	89
2403.65	56
2405.04	41
2406.42	36
2407.81	0
2409.2	-16
2410.58	-39
2411.97	-34
2413.35	16
2414.74	-36
2416.12	-22
2417.5	10
2418.89	10
2420.27	14
2421.65	14
2423.03	18
2424.41	-10
2425.79	4
2427.16	-20
2428.54	-22
2429.92	-38
2431.29	-2
2432.67	-4
2434.04	-2
2435.42	-16
2436.79	-14
2438.16	14
2439.53	-4
2440.9	-14
2442.27	-24
2443.64	-26
2445.01	-17
2446.38	-28
2447.75	-40
2449.11	-45
2450.48	-32
2451.84	-26
2453.21	-18
2454.57	-10
2455.94	0
2457.3	-20
2458.66	-22
2460.02	-6
2461.38	-34
2462.74	2
2464.1	20
2465.46	10
2466.82	2
2468.17	12
2469.53	0
2470.89	16
2472.24	-10
2473.6	-28
2474.95	10
2476.3	22
2477.65	36
2479.01	45
2480.36	4
2481.71	85
2483.06	25
2484.41	26
2485.75	0
2487.1	25
2488.45	12
2489.8	29
2491.14	8
2492.49	24
2493.83	28
2495.17	39
2496.52	8
2497.86	15
2499.2	16
2500.54	33
2501.88	37
2503.22	52
2504.56	45
2505.9	28
2507.24	52
2508.58	34
2509.91	19
2511.25	10
2512.58	-2
2513.92	-41
2515.25	-2
2516.58	-14
2517.92	-46
2519.25	-2
2520.58	-18
2521.91	-36
2523.24	-14
2524.57	14
2525.9	24
2527.23	27
2528.55	30
2529.88	-6
2531.21	-22
2532.53	2
2533.86	12
2535.18	6
2536.5	24
2537.83	14
2539.15	28
2540.47	26
2541.79	48
2543.11	7
2544.43	22
2545.75	20
2547.07	30
2548.39	-16
2549.7	48
2551.02	22
2552.34	-10
2553.65	14
2554.97	-18
2556.28	-28
2557.59	-39
2558.91	-43
2560.22	-26
2561.53	-40
2562.84	-16
2564.15	-14
2565.46	-12
2566.77	-18
2568.08	-34
2569.38	-18
2570.69	-4
2572	-40
2573.3	0
2574.61	-16
2575.91	-16
2577.22	-29
2578.52	8
2579.82	-20
2581.13	-18
2582.43	-28
2583.73	-14
2585.03	-33
2586.33	-20
2587.63	-26
2588.92	-48
2590.22	-12
2591.52	-49
2592.82	-30
2594.11	-29
2595.41	-29
2596.7	-20
2598	-10
2599.29	6
2600.58	-17
2601.88	0
2603.17	12
2604.46	-26
2605.75	-38
2607.04	-32
2608.33	-37
2609.62	-31
2610.9	-50
2612.19	-32
2613.48	-71
2614.76	-28
2616.05	-32
2617.34	-16
2618.62	-60
2619.9	-52
2621.19	-36
2622.47	-43
2623.75	-30
2625.03	-50
2626.31	-39
2627.59	-10
2628.87	-11
2630.15	-63
2631.43	-26
2632.71	-34
2633.99	-28
2635.26	-48
2636.54	-59
2637.81	-51
2639.09	-38
2640.36	-34
2641.64	-38
2642.91	-67
2644.18	-64
2645.46	-20
2646.73	-62
2648	-44
2649.27	-45
2650.54	-22
2651.81	-14
2653.07	-20
2654.34	-30
2655.61	-35
2656.88	-33
2658.14	-34
2659.41	-51
2660.67	-52
2661.94	-10
2663.2	-49
2664.47	-69
2665.73	-38
2666.99	-42
2668.25	-36
2669.51	-74
2670.77	-40
2672.03	-55
2673.29	-14
2674.55	-35
2675.81	-56
2677.07	-52
2678.32	-48
2679.58	-40
2680.84	-41
2682.09	-28
2683.35	-2
2684.6	-16
2685.85	-44
2687.11	-50
2688.36	-14
2689.61	-32
2690.86	-32
2692.11	-23
2693.36	-24
2694.61	-4
2695.86	-23
2697.11	-48
2698.36	-37
2699.61	-59
2700.85	-32
2702.1	-32
2703.34	-19
2704.59	-28
2705.83	-22
2707.08	-31
2708.32	-22
2709.56	-39
2710.81	-49
2712.05	-54
2713.29	-41
2714.53	-50
2715.77	-28
2717.01	-15
2718.25	-32
2719.49	-39
2720.73	-44
2721.96	-42
2723.2	-40
2724.44	-24
2725.67	-10
2726.91	-38
2728.14	-38
2729.38	-28
2730.61	-24
2731.84	-20
2733.08	-37
2734.31	-24
2735.54	-8
2736.77	-25
2738	-42
2739.23	-12
2740.46	-32
2741.69	-46
2742.92	-50
2744.14	12
2745.37	-24
2746.6	-59
2747.82	-4
2749.05	-34
2750.27	-20
2751.5	-10
2752.72	-36
2753.95	-16
2755.17	-18
2756.39	-6
2757.61	-28
2758.83	-36
2760.05	2
2761.27	-40
2762.49	-10
2763.71	-8
2764.93	-18
2766.15	-10
2767.37	-14
2768.58	-18
2769.8	-12
2771.02	-6
2772.23	-14
2773.45	-12
2774.66	-8
2775.88	-16
2777.09	-28
2778.3	-10
2779.51	-12
2780.73	-6
2781.94	6
2783.15	-10
2784.36	-8
2785.57	-14
2786.78	-38
2787.99	10
2789.19	-16
2790.4	16
2791.61	10
2792.82	-28
2794.02	-6
2795.23	-18
2796.43	2
2797.64	6
2798.84	-4
2800.04	-24
2801.25	-7
2802.45	-4
2803.65	-32
2804.85	26
2806.05	-12
2807.25	-14
2808.45	-2
2809.65	4
2810.85	2
2812.05	-2
2813.25	-20
2814.45	-16
2815.64	-10
2816.84	-34
2818.04	-10
2819.23	50
2820.43	-21
2821.62	24
2822.82	-22
2824.01	32
2825.2	18
2826.39	2
2827.59	-6
2828.78	18
2829.97	8
2831.16	-18
2832.35	14
2833.54	-6
2834.73	14
2835.92	2
2837.1	14
2838.29	6
2839.48	10
2840.67	8
2841.85	-10
2843.04	2
2844.22	-4
2845.41	-33
2846.59	6
2847.77	6
2848.96	2
2850.14	2
2851.32	-2
2852.5	10
2853.68	-12
2854.87	2
2856.05	0
2857.23	15
2858.4	-16
2859.58	-12
2860.76	2
2861.94	25
2863.12	10
2864.29	-2
2865.47	-8
2866.65	6
2867.82	-8
2869	34
2870.17	6
2871.34	22
2872.52	-4
2873.69	10
2874.86	-10
2876.03	24
2877.21	4
2878.38	-2
2879.55	26
2880.72	8
2881.89	8
2883.06	4
2884.23	20
2885.39	2
2886.56	-4
2887.73	4
2888.9	2
2890.06	8
2891.23	14
2892.39	-18
2893.56	30
2894.72	4
2895.89	16
2897.05	30
2898.21	-32
2899.38	-14
2900.54	4
2901.7	20
2902.86	8
2904.02	26
2905.18	-4
2906.34	10
2907.5	-5
2908.66	6
2909.82	10
2910.98	18
2912.13	2
2913.29	29
2914.45	-2
2915.6	0
2916.76	32
2917.91	16
2919.07	14
2920.22	-4
2921.38	12
2922.53	7
2923.68	12
2924.84	14
2925.99	4
2927.14	-6
2928.29	-2
2929.44	8
2930.59	10
2931.74	10
2932.89	20
2934.04	15
2935.19	-4
2936.34	14
2937.48	-2
2938.63	28
2939.78	-10
2940.93	26
2942.07	18
2943.22	34
2944.36	18
2945.51	4
2946.65	12
2947.79	8
2948.94	24
2950.08	2
2951.22	12
2952.36	14
2953.5	28
2954.65	10
2955.79	10
2956.93	14
2958.07	-2
2959.2	18
2960.34	38
2961.48	14
2962.62	30
2963.76	22
2964.89	-8
2966.03	6
2967.17	14
2968.3	34
2969.44	-2
2970.57	16
2971.71	22
2972.84	14
2973.97	36
2975.11	20
2976.24	42
2977.37	18
2978.5	22
2979.64	18
2980.77	2
2981.9	22
2983.03	2
2984.16	20
2985.29	28
2986.41	12
2987.54	28
2988.67	20
2989.8	30
2990.93	2
2992.05	6
2993.18	4
2994.3	-6
2995.43	8
2996.55	57
2997.68	46
2998.8	28
2999.93	16
3001.05	12
3002.17	8
3003.3	12
3004.42	74
3005.54	56
3006.66	40
3007.78	38
3008.9	36
3010.02	6
3011.14	42
3012.26	18
3013.38	34
3014.5	44
3015.62	28
3016.73	24
3017.85	30
3018.97	46
3020.08	23
3021.2	52
3022.31	24
3023.43	56
3024.54	15
3025.66	20
3026.77	16
3027.89	36
3029	32
3030.11	50
3031.22	18
3032.34	12
3033.45	36
3034.56	8
3035.67	28
3036.78	105
3037.89	44
3039	44
3040.11	18
3041.22	32
3042.32	-2
3043.43	22
3044.54	28
3045.65	32
3046.75	20
3047.86	62
3048.96	32
3050.07	4
3051.17	38
3052.28	44
3053.38	28
3054.49	12
3055.59	30
3056.69	18
3057.8	28
3058.9	38
3060	40
3061.1	16
3062.2	26
3063.3	47
3064.4	10
3065.5	30
3066.6	31
3067.7	32
3068.8	30
3069.9	30
3071	38
3072.09	42
3073.19	26
3074.29	48
3075.38	34
3076.48	50
3077.57	27
3078.67	31
3079.76	34
3080.86	36
3081.95	37
3083.05	16
3084.14	20
3085.23	42
3086.33	41
3087.42	42
3088.51	37
3089.6	24
3090.69	30
3091.78	18
3092.87	79
3093.96	38
3095.05	40
3096.14	-6
3097.23	40
3098.32	39
3099.41	45
3100.49	32
3101.58	28
3102.67	62
3103.75	22
3104.84	52
3105.93	44
3107.01	14
3108.1	48
3109.18	52
3110.26	52
3111.35	46
3112.43	56
3113.51	61
3114.6	43
3115.68	42
3116.76	22
3117.84	24
3118.92	32
3120	46
3121.09	60
3122.17	30
3123.25	24
3124.32	42
3125.4	66
3126.48	26
3127.56	50
3128.64	32
3129.72	34
3130.79	64
3131.87	30
3132.95	38
3134.02	34
3135.1	34
3136.17	30
3137.25	59
3138.32	34
3139.4	28
3140.47	52
3141.55	44
3142.62	38
3143.69	36
3144.76	49
3145.84	38
3146.91	42
3147.98	32
3149.05	34
3150.12	34
3151.19	44
3152.26	28
3153.33	44
3154.4	22
3155.47	42
3156.54	38
3157.61	77
3158.67	12
3159.74	6
3160.81	30
3161.88	43
3162.94	60
3164.01	47
3165.07	58
3166.14	42
3167.2	42
3168.27	23
3169.33	38
3170.4	38
3171.46	36
3172.52	24
3173.59	34
3174.65	54
3175.71	50
3176.77	28
3177.84	48
3178.9	44
3179.96	46
3181.02	51
3182.08	28
3183.14	55
3184.2	26
3185.26	36
3186.32	42
3187.37	46
3188.43	60
3189.49	63
3190.55	22
3191.61	49
3192.66	50
3193.72	22
3194.77	50
3195.83	30
3196.89	38
3197.94	38
3199	50
3200.05	44
3201.1	40
3202.16	48
3203.21	66
3204.27	42
3205.32	42
3206.37	52
3207.42	59
3208.47	42
3209.53	46
3210.58	39
3211.63	52
3212.68	42
3213.73	48
3214.78	45
3215.83	52
3216.88	33
3217.93	42
3218.97	32
3220.02	38
3221.07	42
3222.12	58
3223.16	38
3224.21	42
3225.26	32
3226.3	24
3227.35	20
3228.4	66
3229.44	58
3230.49	22
3231.53	30
3232.57	44
3233.62	67
3234.66	40
3235.71	48
3236.75	48
3237.79	42
3238.83	58
3239.88	24
3240.92	52
3241.96	44
3243	34
3244.04	28
3245.08	64
3246.12	46
3247.16	26
3248.2	36
3249.24	56
3250.28	46
3251.32	34
3252.36	52
3253.39	42
3254.43	44
3255.47	54
3256.51	36
3257.54	46
3258.58	36
3259.61	51
3260.65	31
3261.69	48
3262.72	30
3263.76	44
3264.79	36
3265.82	43
3266.86	41
3267.89	60
3268.92	67
3269.96	52
3270.99	31
3272.02	40
3273.05	50
3274.09	30
3275.12	50
3276.15	18
3277.18	35
3278.21	40
3279.24	28
3280.27	60
3281.3	34
3282.33	43
3283.36	40
3284.39	40
3285.41	78
3286.44	44
3287.47	42
3288.5	58
3289.52	40
3290.55	69
3291.58	52
3292.6	18
3293.63	58
3294.66	48
3295.68	71
3296.71	12
3297.73	68
3298.76	67
3299.78	40
3300.8	16
3301.83	50
3302.85	96
3303.87	50
3304.9	46
3305.92	63
3306.94	56
3307.96	46
3308.98	52
3310.01	32
3311.03	46
3312.05	69
3313.07	52
3314.09	52
3315.11	40
3316.13	57
3317.15	34
3318.17	54
3319.18	54
3320.2	40
3321.22	34
3322.24	44
3323.26	59
3324.27	56
3325.29	36
3326.31	53
3327.32	56
3328.34	45
3329.35	75
3330.37	48
3331.38	44
3332.4	46
3333.41	52
3334.43	54
3335.44	46
3336.46	56
3337.47	34
3338.48	44
3339.5	38
3340.51	42
3341.52	65
3342.53	38
3343.54	42
3344.56	36
3345.57	71
3346.58	50
3347.59	48
3348.6	55
3349.61	54
3350.62	44
3351.63	48
3352.64	60
3353.65	54
3354.66	33
3355.66	71
3356.67	38
3357.68	50
3358.69	27
3359.7	50
3360.7	54
3361.71	48
3362.72	40
3363.72	56
3364.73	28
3365.73	36
3366.74	43
3367.75	49
3368.75	52
3369.75	52
3370.76	42
3371.76	50
3372.77	56
3373.77	46
3374.77	59
3375.78	54
3376.78	16
3377.78	54
3378.78	56
3379.79	46
3380.79	27
3381.79	40
3382.79	72
3383.79	50
3384.79	48
3385.79	44
3386.79	40
3387.79	40
3388.79	59
3389.79	40
3390.79	58
3391.79	69
3392.79	60
3393.79	80
3394.78	46
3395.78	36
3396.78	52
3397.78	58
3398.77	101
3399.77	46
3400.77	60
3401.76	30
3402.76	64
3403.76	68
3404.75	18
3405.75	16
3406.74	44
3407.74	85
3408.73	46
3409.72	105
3410.72	46
3411.71	66
3412.71	38
3413.7	69
3414.69	40
3415.68	88
3416.68	58
3417.67	42
3418.66	56
3419.65	24
3420.64	66
3421.63	43
3422.63	60
3423.62	50
3424.61	84
3425.6	50
3426.59	41
3427.58	60
3428.57	51
[truncated: 48 more rows]
