# Supplementary material for: AI‐Assisted Detection of Early Gastric Cancer via Visualization of Mucosal Acidity Compromise During Endoscopy
Source: Adv Sci (Weinh). 2025 Oct 20;12(46):e04932. doi: 10.1002/advs.202504932 (PMC12697849; doi:10.1002/advs.202504932)
Supplement: Supplementary file 2 — Supporting Data [file ADVS-12-e04932-s002.zip › Models by AGS cells/Model 1/Para-tumor/fast-20250724_163453.csv]

181.541	11671
184.445	18326
187.346	23687
190.245	26768
193.141	27731
196.035	27951
198.927	27755
201.816	27697
204.703	28049
207.588	28128
210.47	28044
213.35	27995
216.228	27785
219.103	27754
221.976	27612
224.846	27745
227.715	27556
230.58	27612
233.444	27550
236.305	27957
239.164	27969
242.02	28454
244.875	28505
247.727	28408
250.576	28509
253.423	28380
256.268	28409
259.111	28110
261.951	27922
264.789	28040
267.625	28258
270.459	28185
273.29	28253
276.119	28003
278.945	27903
281.769	27842
284.591	27586
287.411	27259
290.229	27292
293.044	26949
295.857	26865
298.667	26550
301.476	26343
304.282	26244
307.085	25925
309.887	25879
312.686	25573
315.483	25437
318.278	25293
321.071	24981
323.861	24818
326.649	24801
329.435	24632
332.219	24567
335	24612
337.779	24729
340.556	24668
343.331	24904
346.103	24793
348.873	24797
351.641	24947
354.407	25118
357.171	25051
359.932	24984
362.691	24898
365.448	24556
368.203	24484
370.955	24313
373.706	24229
376.454	24205
379.2	24118
381.943	23842
384.685	23644
387.424	23347
390.161	23166
392.896	22791
395.629	22763
398.36	22555
401.088	22612
403.815	22507
406.539	22410
409.261	22315
411.981	22450
414.698	22501
417.414	22680
420.127	22730
422.838	22398
425.547	22819
428.254	22758
430.959	22567
433.662	22657
436.362	22847
439.06	22960
441.757	22873
444.451	22833
447.142	22781
449.832	22779
452.52	22851
455.206	22615
457.889	22501
460.57	22472
463.249	22300
465.927	22286
468.601	21983
471.274	21844
473.945	21665
476.614	21484
479.28	20990
481.945	21068
484.607	20901
487.267	20708
489.926	20414
492.582	20399
495.236	20250
497.888	19962
500.537	19732
503.185	19948
505.831	19910
508.474	20128
511.116	19904
513.755	19980
516.393	19932
519.028	20184
521.661	19974
524.293	20049
526.922	19821
529.549	19921
532.174	19769
534.797	19726
537.418	19890
540.037	19872
542.654	19793
545.268	19862
547.881	19908
550.492	19896
553.101	19642
555.707	19438
558.312	19168
560.915	18967
563.515	19045
566.114	19045
568.71	19209
571.305	19441
573.897	19652
576.488	19541
579.076	19339
581.663	18852
584.247	18524
586.83	17971
589.41	17631
591.989	17254
594.565	16623
597.14	16286
599.712	16045
602.283	15963
604.851	15919
607.418	15807
609.982	15888
612.545	15783
615.106	15588
617.664	15758
620.221	15572
622.776	15598
625.328	15374
627.879	15279
630.428	15244
632.975	14960
635.52	14774
638.062	14881
640.603	14732
643.142	14863
645.679	14950
648.214	15004
650.748	15010
653.279	14860
655.808	14786
658.335	14675
660.861	14615
663.384	14371
665.906	14350
668.425	14480
670.943	14452
673.459	14242
675.973	14186
678.484	14029
680.994	13666
683.502	13541
686.009	13491
688.513	13340
691.015	13136
693.515	12975
696.014	12844
698.51	12594
701.005	12687
703.498	12473
705.989	12336
708.478	12143
710.965	12095
713.45	12004
715.933	11933
718.415	11762
720.894	11591
723.372	11583
725.848	11619
728.322	11597
730.794	11659
733.264	11663
735.732	11387
738.198	11202
740.663	10930
743.126	10749
745.586	10660
748.045	10557
750.502	10360
752.958	10312
755.411	10251
757.863	10177
760.312	10205
762.76	10028
765.206	10215
767.65	10009
770.092	9395
772.533	8715
774.971	8529
777.408	8915
779.843	9101
782.276	9157
784.707	9157
787.137	9250
789.564	9123
791.99	9181
794.414	9094
796.836	9090
799.257	8976
801.675	8814
804.092	8757
806.507	8726
808.92	8649
811.331	8525
813.741	8382
816.148	8186
818.554	8113
820.958	7989
823.36	8003
825.761	7849
828.159	7810
830.556	7781
832.951	7666
835.345	7650
837.736	7555
840.126	7531
842.514	7524
844.9	7356
847.284	7325
849.667	7230
852.048	7151
854.427	7062
856.804	6912
859.18	6967
861.553	6816
863.925	6788
866.296	6745
868.664	6766
871.031	6619
873.396	6570
875.759	6552
878.12	6470
880.48	6447
882.838	6387
885.194	6270
887.549	6300
889.902	6211
892.253	6186
894.602	6214
896.949	6116
899.295	6105
901.639	6014
903.981	5960
906.322	5928
908.661	5893
910.998	5863
913.333	5877
915.667	5873
917.999	5893
920.329	5865
922.658	5863
924.985	5815
927.31	5818
929.633	5720
931.955	5664
934.275	5633
936.593	5609
938.91	5436
941.225	5351
943.538	5257
945.849	5208
948.159	5033
950.467	4955
952.774	4962
955.078	4874
957.381	4725
959.683	4708
961.982	4550
964.28	4660
966.577	4541
968.871	4509
971.164	4395
973.456	4317
975.745	4301
978.033	4211
980.319	4239
982.604	4184
984.887	4205
987.168	4263
989.448	4122
991.726	4114
994.002	4039
996.277	4009
998.55	4129
1000.82	4036
1003.09	4090
1005.36	4124
1007.63	4175
1009.89	4168
1012.15	4127
1014.41	4182
1016.67	4146
1018.93	4220
1021.19	4098
1023.44	4128
1025.7	4150
1027.95	4166
1030.2	4030
1032.45	4045
1034.69	3860
1036.94	3832
1039.18	3740
1041.43	3764
1043.67	3756
1045.9	3756
1048.14	3770
1050.38	3621
1052.61	3603
1054.84	3554
1057.07	3481
1059.3	3393
1061.53	3305
1063.76	3435
1065.98	3393
1068.2	3302
1070.42	3282
1072.64	3213
1074.86	3233
1077.08	3170
1079.29	3193
1081.5	3127
1083.72	3062
1085.93	3113
1088.13	3143
1090.34	3147
1092.55	3129
1094.75	3171
1096.95	3127
1099.15	3098
1101.35	3054
1103.55	3040
1105.74	2989
1107.94	2893
1110.13	2889
1112.32	2851
1114.51	2712
1116.7	2789
1118.89	2692
1121.07	2702
1123.25	2675
1125.44	2630
1127.62	2599
1129.8	2684
1131.97	2692
1134.15	2660
1136.32	2768
1138.49	2677
1140.66	2599
1142.83	2623
1145	2563
1147.17	2557
1149.33	2494
1151.5	2504
1153.66	2517
1155.82	2529
1157.98	2410
1160.13	2396
1162.29	2454
1164.44	2363
1166.6	2323
1168.75	2359
1170.9	2468
1173.04	2454
1175.19	2442
1177.34	2464
1179.48	2338
1181.62	2222
1183.76	2293
1185.9	2331
1188.04	2403
1190.17	2528
1192.31	2581
1194.44	2516
1196.57	2535
1198.7	2484
1200.83	2478
1202.96	2437
1205.08	2345
1207.21	2182
1209.33	2154
1211.45	2049
1213.57	1961
1215.69	1971
1217.81	1910
1219.92	1839
1222.03	1869
1224.15	1822
1226.26	1849
1228.37	1841
1230.47	1872
1232.58	1833
1234.68	1854
1236.79	1826
1238.89	1807
1240.99	1877
1243.09	1765
1245.19	1735
1247.28	1726
1249.38	1731
1251.47	1763
1253.56	1705
1255.65	1616
1257.74	1628
1259.83	1664
1261.91	1616
1264	1616
1266.08	1536
1268.16	1555
1270.24	1509
1272.32	1414
1274.4	1463
1276.47	1420
1278.55	1392
1280.62	1414
1282.69	1364
1284.76	1372
1286.83	1437
1288.9	1354
1290.96	1332
1293.03	1253
1295.09	1291
1297.15	1283
1299.21	1245
1301.27	1219
1303.33	1205
1305.38	1219
1307.44	1302
1309.49	1249
1311.54	1171
1313.59	1120
1315.64	1153
1317.69	1204
1319.73	1195
1321.78	1177
1323.82	1150
1325.86	1132
1327.9	1160
1329.94	1098
1331.98	1082
1334.02	1177
1336.05	1102
1338.08	1142
1340.12	1098
1342.15	1136
1344.18	1225
1346.2	1257
1348.23	1234
1350.25	1201
1352.28	1241
1354.3	1267
1356.32	1245
1358.34	1231
1360.36	1235
1362.38	1251
1364.39	1346
1366.41	1338
1368.42	1273
1370.43	1317
1372.44	1307
1374.45	1298
1376.45	1257
1378.46	1285
1380.47	1192
1382.47	1169
1384.47	1112
1386.47	1116
1388.47	1086
1390.47	1080
1392.46	1056
1394.46	1153
1396.45	1106
1398.44	1140
1400.44	1051
1402.42	1045
1404.41	999
1406.4	941
1408.39	969
1410.37	914
1412.35	903
1414.33	951
1416.31	874
1418.29	915
1420.27	878
1422.25	901
1424.22	864
1426.2	848
1428.17	880
1430.14	894
1432.11	812
1434.08	792
1436.04	781
1438.01	773
1439.97	798
1441.94	818
1443.9	846
1445.86	836
1447.82	836
1449.78	803
1451.73	725
1453.69	746
1455.64	790
1457.59	785
1459.54	734
1461.49	701
1463.44	699
1465.39	673
1467.34	699
1469.28	651
1471.22	669
1473.17	763
1475.11	699
1477.05	655
1478.99	636
1480.92	600
1482.86	580
1484.79	528
1486.73	520
1488.66	558
1490.59	568
1492.52	587
1494.45	581
1496.37	576
1498.3	564
1500.22	621
1502.14	532
1504.07	558
1505.99	524
1507.91	580
1509.82	538
1511.74	511
1513.66	530
1515.57	546
1517.48	595
1519.39	624
1521.3	589
1523.21	635
1525.12	586
1527.03	548
1528.93	600
1530.84	603
1532.74	635
1534.64	677
1536.54	695
1538.44	699
1540.34	631
1542.23	595
1544.13	568
1546.02	483
1547.92	540
1549.81	584
1551.7	604
1553.59	570
1555.48	570
1557.36	650
1559.25	661
1561.13	671
1563.01	725
1564.9	724
1566.78	727
1568.66	715
1570.53	675
1572.41	632
1574.29	655
1576.16	733
1578.03	778
1579.9	836
1581.78	790
1583.65	721
1585.51	689
1587.38	778
1589.25	800
1591.11	808
1592.97	808
1594.84	705
1596.7	669
1598.56	699
1600.42	657
1602.27	685
1604.13	665
1605.98	764
1607.84	857
1609.69	939
1611.54	925
1613.39	909
1615.24	757
1617.09	622
1618.94	592
1620.78	528
1622.62	595
1624.47	720
1626.31	687
1628.15	695
1629.99	693
1631.83	675
1633.67	673
1635.5	673
1637.34	607
1639.17	642
1641	619
1642.83	635
1644.66	637
1646.49	604
1648.32	559
1650.15	574
1651.97	588
1653.8	649
1655.62	645
1657.44	582
1659.26	513
1661.08	493
1662.9	514
1664.72	379
1666.53	282
1668.35	248
1670.16	258
1671.97	319
1673.79	385
1675.6	372
1677.4	355
1679.21	286
1681.02	300
1682.83	256
1684.63	266
1686.43	331
1688.24	373
1690.04	342
1691.84	294
1693.64	234
1695.43	298
1697.23	360
1699.02	401
1700.82	467
1702.61	429
1704.4	433
1706.2	401
1707.98	482
1709.77	548
1711.56	542
1713.35	552
1715.13	526
1716.92	427
1718.7	351
1720.48	393
1722.26	409
1724.04	367
1725.82	278
1727.6	239
1729.37	242
1731.15	219
1732.92	181
1734.7	199
1736.47	149
1738.24	117
1740.01	125
1741.78	129
1743.54	139
1745.31	222
1747.08	252
1748.84	252
1750.6	206
1752.36	284
1754.12	352
1755.88	374
1757.64	313
1759.4	272
1761.16	220
1762.91	242
1764.67	272
1766.42	363
1768.17	398
1769.92	390
1771.67	338
1773.42	282
1775.17	260
1776.91	262
1778.66	284
1780.4	383
1782.15	401
1783.89	407
1785.63	438
1787.37	429
1789.11	445
1790.85	433
1792.58	377
1794.32	322
1796.05	312
1797.79	284
1799.52	306
1801.25	294
1802.98	268
1804.71	270
1806.44	317
1808.17	356
1809.89	391
1811.62	417
1813.34	419
1815.07	375
1816.79	358
1818.51	305
1820.23	310
1821.95	298
1823.66	237
1825.38	242
1827.1	228
1828.81	231
1830.52	352
1832.24	286
1833.95	326
1835.66	379
1837.37	393
1839.08	391
1840.78	334
1842.49	276
1844.19	250
1845.9	248
1847.6	260
1849.3	244
1851	180
1852.7	165
1854.4	145
1856.1	163
1857.8	143
1859.49	171
1861.19	151
1862.88	177
1864.57	119
1866.27	67
1867.96	55
1869.65	2
1871.33	18
1873.02	103
1874.71	129
1876.39	157
1878.08	113
1879.76	106
1881.44	121
1883.12	143
1884.81	186
1886.48	190
1888.16	139
1889.84	95
1891.52	95
1893.19	32
1894.87	44
1896.54	79
1898.21	54
1899.88	77
1901.55	105
1903.22	131
1904.89	123
1906.56	157
1908.22	147
1909.89	151
1911.55	161
1913.22	169
1914.88	161
1916.54	167
1918.2	137
1919.86	145
1921.52	125
1923.18	113
1924.83	109
1926.49	127
1928.14	103
1929.79	129
1931.45	107
1933.1	117
1934.75	87
1936.4	137
1938.05	143
1939.69	174
1941.34	131
1942.99	62
1944.63	57
1946.27	70
1947.92	83
1949.56	123
1951.2	139
1952.84	129
1954.48	135
1956.11	160
1957.75	202
1959.39	227
1961.02	262
1962.65	245
1964.29	222
1965.92	240
1967.55	262
1969.18	262
1970.81	253
1972.44	284
1974.06	241
1975.69	221
1977.32	266
1978.94	278
1980.56	256
1982.19	313
1983.81	252
1985.43	260
1987.05	284
1988.66	292
1990.28	278
1991.9	236
1993.51	262
1995.13	296
1996.74	282
1998.36	252
1999.97	310
2001.58	282
2003.19	262
2004.8	264
2006.4	312
2008.01	280
2009.62	280
2011.22	282
2012.83	288
2014.43	294
2016.03	318
2017.63	290
2019.23	272
2020.83	276
2022.43	286
2024.03	302
2025.63	296
2027.22	298
2028.82	260
2030.41	274
2032.01	270
2033.6	284
2035.19	282
2036.78	280
2038.37	264
2039.96	236
2041.55	266
2043.13	268
2044.72	254
2046.3	252
2047.89	264
2049.47	258
2051.05	256
2052.63	254
2054.21	248
2055.79	272
2057.37	222
2058.95	242
2060.52	246
2062.1	225
2063.68	228
2065.25	262
2066.82	232
2068.39	230
2069.97	227
2071.54	246
2073.1	216
2074.67	220
2076.24	232
2077.81	221
2079.37	222
2080.94	227
2082.5	224
2084.07	203
2085.63	210
2087.19	190
2088.75	190
2090.31	163
2091.87	154
2093.43	131
2094.98	141
2096.54	152
2098.09	167
2099.65	204
2101.2	187
2102.75	194
2104.3	193
2105.86	211
2107.41	202
2108.95	189
2110.5	201
2112.05	191
2113.6	185
2115.14	164
2116.69	214
2118.23	163
2119.77	189
2121.31	177
2122.86	178
2124.4	156
2125.93	163
2127.47	176
2129.01	163
2130.55	201
2132.08	179
2133.62	192
2135.15	212
2136.69	179
2138.22	177
2139.75	143
2141.28	186
2142.81	189
2144.34	162
2145.87	165
2147.39	185
2148.92	187
2150.45	215
2151.97	178
2153.5	190
2155.02	151
2156.54	147
2158.06	179
2159.58	161
2161.1	165
2162.62	200
2164.14	183
2165.66	165
2167.17	171
2168.69	186
2170.2	159
2171.72	157
2173.23	171
2174.74	159
2176.25	165
2177.76	161
2179.27	137
2180.78	163
2182.29	133
2183.79	139
2185.3	153
2186.81	165
2188.31	143
2189.81	149
2191.32	190
2192.82	174
2194.32	135
2195.82	175
2197.32	145
2198.82	131
2200.32	135
2201.81	133
2203.31	115
2204.8	127
2206.3	149
2207.79	135
2209.29	164
2210.78	127
2212.27	175
2213.76	149
2215.25	163
2216.74	153
2218.23	121
2219.71	126
2221.2	117
2222.69	135
2224.17	121
2225.65	103
2227.14	91
2228.62	121
2230.1	121
2231.58	133
2233.06	121
2234.54	145
2236.02	149
2237.5	167
2238.97	159
2240.45	135
2241.92	141
2243.4	133
2244.87	119
2246.34	123
2247.82	133
2249.29	102
2250.76	119
2252.23	137
2253.7	131
2255.16	119
2256.63	101
2258.1	95
2259.56	103
2261.03	123
2262.49	123
2263.95	125
2265.42	131
2266.88	133
2268.34	119
2269.8	115
2271.26	107
2272.72	101
2274.18	123
2275.63	119
2277.09	129
2278.54	139
2280	117
2281.45	85
2282.9	107
2284.36	85
2285.81	117
2287.26	107
2288.71	117
2290.16	109
2291.61	95
2293.05	101
2294.5	103
2295.95	113
2297.39	51
2298.84	59
2300.28	56
2301.72	57
2303.16	75
2304.61	97
2306.05	107
2307.49	85
2308.93	79
2310.36	94
2311.8	107
2313.24	103
2314.67	125
2316.11	117
2317.54	114
2318.98	115
2320.41	93
2321.84	115
2323.28	105
2324.71	103
2326.14	79
2327.57	90
2328.99	91
2330.42	81
2331.85	99
2333.27	72
2334.7	111
2336.12	55
2337.55	79
2338.97	67
2340.39	65
2341.82	41
2343.24	64
2344.66	53
2346.08	62
2347.5	69
2348.91	71
2350.33	55
2351.75	99
2353.16	99
2354.58	107
2355.99	101
2357.41	91
2358.82	65
2360.23	59
2361.64	35
2363.05	39
2364.46	50
2365.87	42
2367.28	43
2368.69	61
2370.1	63
2371.5	36
2372.91	71
2374.31	66
2375.72	58
2377.12	38
2378.52	54
2379.92	59
2381.33	63
2382.73	32
2384.13	57
2385.52	52
2386.92	51
2388.32	75
2389.72	71
2391.11	57
2392.51	74
2393.9	69
2395.3	89
2396.69	83
2398.08	71
2399.48	65
2400.87	76
2402.26	63
2403.65	50
2405.04	15
2406.42	28
2407.81	-34
2409.2	-22
2410.58	-51
2411.97	-60
2413.35	6
2414.74	-50
2416.12	-38
2417.5	-10
2418.89	-6
2420.27	0
2421.65	-6
2423.03	-8
2424.41	-14
2425.79	16
2427.16	-35
2428.54	-22
2429.92	-30
2431.29	-6
2432.67	-8
2434.04	2
2435.42	-20
2436.79	-4
2438.16	-4
2439.53	-20
2440.9	-8
2442.27	-10
2443.64	-38
2445.01	-43
2446.38	-41
2447.75	-44
2449.11	-36
2450.48	-40
2451.84	-65
2453.21	-34
2454.57	-4
2455.94	-34
2457.3	-20
2458.66	-32
2460.02	-22
2461.38	-43
2462.74	-10
2464.1	28
2465.46	4
2466.82	-4
2468.17	2
2469.53	16
2470.89	8
2472.24	-6
2473.6	0
2474.95	4
2476.3	6
2477.65	36
2479.01	37
2480.36	7
2481.71	67
2483.06	15
2484.41	2
2485.75	10
2487.1	33
2488.45	8
2489.8	-10
2491.14	12
2492.49	20
2493.83	4
2495.17	37
2496.52	19
2497.86	29
2499.2	27
2500.54	23
2501.88	27
2503.22	28
2504.56	37
2505.9	26
2507.24	42
2508.58	43
2509.91	-2
2511.25	-13
2512.58	-6
2513.92	-26
2515.25	-14
2516.58	-36
2517.92	-30
2519.25	-4
2520.58	0
2521.91	-28
2523.24	16
2524.57	-12
2525.9	12
2527.23	14
2528.55	50
2529.88	-14
2531.21	-12
2532.53	-12
2533.86	6
2535.18	2
2536.5	20
2537.83	22
2539.15	32
2540.47	26
2541.79	26
2543.11	-8
2544.43	12
2545.75	-4
2547.07	38
2548.39	-16
2549.7	40
2551.02	2
2552.34	2
2553.65	-29
2554.97	-28
2556.28	-6
2557.59	-31
2558.91	-43
2560.22	-22
2561.53	-18
2562.84	-26
2564.15	-28
2565.46	-21
2566.77	-24
2568.08	-22
2569.38	-39
2570.69	-18
2572	-36
2573.3	6
2574.61	-27
2575.91	-8
2577.22	-14
2578.52	-2
2579.82	-28
2581.13	-35
2582.43	-22
2583.73	-38
2585.03	-32
2586.33	-22
2587.63	-30
2588.92	-26
2590.22	-20
2591.52	-30
2592.82	-38
2594.11	-25
2595.41	-41
2596.7	-20
2598	-32
2599.29	-30
2600.58	-57
2601.88	10
2603.17	12
2604.46	-65
2605.75	-44
2607.04	-36
2608.33	-20
2609.62	-19
2610.9	-32
2612.19	-52
2613.48	-62
2614.76	-54
2616.05	-55
2617.34	-29
2618.62	-66
2619.9	-62
2621.19	-30
2622.47	-39
2623.75	-28
2625.03	-52
2626.31	-24
2627.59	-24
2628.87	-9
2630.15	-46
2631.43	-22
2632.71	-36
2633.99	-44
2635.26	-42
2636.54	-35
2637.81	-63
2639.09	-52
2640.36	-56
2641.64	-56
2642.91	-61
2644.18	-62
2645.46	-36
2646.73	-66
2648	-60
2649.27	-31
2650.54	-43
2651.81	-38
2653.07	-10
2654.34	-32
2655.61	-31
2656.88	-21
2658.14	-20
2659.41	-41
2660.67	-52
2661.94	-32
2663.2	-57
2664.47	-49
2665.73	-40
2666.99	-38
2668.25	-46
2669.51	-54
2670.77	-61
2672.03	-49
2673.29	-22
2674.55	-18
2675.81	-26
2677.07	-50
2678.32	-48
2679.58	-51
2680.84	-29
2682.09	-40
2683.35	-6
2684.6	-14
2685.85	-44
2687.11	-52
2688.36	-23
2689.61	-44
2690.86	-28
2692.11	-43
2693.36	-26
2694.61	2
2695.86	-41
2697.11	-40
2698.36	-28
2699.61	-45
2700.85	-36
2702.1	-36
2703.34	-21
2704.59	-40
2705.83	-34
2707.08	-33
2708.32	-24
2709.56	-53
2710.81	-55
2712.05	-44
2713.29	-24
2714.53	-38
2715.77	-28
2717.01	-15
2718.25	-6
2719.49	-45
2720.73	-56
2721.96	-47
2723.2	-34
2724.44	-35
2725.67	-14
2726.91	-30
2728.14	-32
2729.38	-42
2730.61	-14
2731.84	-34
2733.08	-31
2734.31	-22
2735.54	-18
2736.77	-24
2738	-36
2739.23	-10
2740.46	-20
2741.69	-50
2742.92	-56
2744.14	10
2745.37	-24
2746.6	-46
2747.82	-22
2749.05	-32
2750.27	-24
2751.5	-36
2752.72	-44
2753.95	-8
2755.17	-12
2756.39	-22
2757.61	-18
2758.83	-32
2760.05	-2
2761.27	-28
2762.49	-14
2763.71	-28
2764.93	-14
2766.15	-36
2767.37	-12
2768.58	-22
2769.8	-28
2771.02	-16
2772.23	-22
2773.45	-16
2774.66	-24
2775.88	-12
2777.09	-38
2778.3	-10
2779.51	-12
2780.73	-2
2781.94	-18
2783.15	-18
2784.36	-12
2785.57	-14
2786.78	-14
2787.99	-2
2789.19	-18
2790.4	10
2791.61	2
2792.82	-22
2794.02	-12
2795.23	-22
2796.43	-32
2797.64	2
2798.84	-8
2800.04	-22
2801.25	-6
2802.45	-40
2803.65	-70
2804.85	20
2806.05	-28
2807.25	-34
2808.45	4
2809.65	-24
2810.85	-15
2812.05	-4
2813.25	-10
2814.45	-10
2815.64	4
2816.84	-26
2818.04	-10
2819.23	54
2820.43	0
2821.62	-4
2822.82	-22
2824.01	20
2825.2	6
2826.39	4
2827.59	4
2828.78	-6
2829.97	2
2831.16	-8
2832.35	4
2833.54	-24
2834.73	6
2835.92	-8
2837.1	-4
2838.29	-8
2839.48	10
2840.67	14
2841.85	-4
2843.04	2
2844.22	-8
2845.41	10
2846.59	29
2847.77	-6
2848.96	-18
2850.14	-2
2851.32	16
2852.5	2
2853.68	-18
2854.87	14
2856.05	0
2857.23	-2
2858.4	-14
2859.58	-2
2860.76	-6
2861.94	19
2863.12	22
2864.29	10
2865.47	-4
2866.65	6
2867.82	25
2869	44
2870.17	18
2871.34	6
2872.52	-4
2873.69	18
2874.86	-15
2876.03	20
2877.21	16
2878.38	-14
2879.55	20
2880.72	4
2881.89	-4
2883.06	10
2884.23	20
2885.39	12
2886.56	-10
2887.73	-10
2888.9	28
2890.06	6
2891.23	46
2892.39	-19
2893.56	28
2894.72	12
2895.89	16
2897.05	18
2898.21	-6
2899.38	17
2900.54	-14
2901.7	22
2902.86	-8
2904.02	16
2905.18	3
2906.34	26
2907.5	14
2908.66	4
2909.82	6
2910.98	10
2912.13	8
2913.29	17
2914.45	-8
2915.6	20
2916.76	12
2917.91	20
2919.07	28
2920.22	14
2921.38	24
2922.53	4
2923.68	24
2924.84	32
2925.99	10
2927.14	-4
2928.29	6
2929.44	15
2930.59	-18
2931.74	36
2932.89	26
2934.04	17
2935.19	12
2936.34	0
2937.48	8
2938.63	8
2939.78	-4
2940.93	32
2942.07	38
2943.22	48
2944.36	8
2945.51	8
2946.65	20
2947.79	18
2948.94	18
2950.08	18
2951.22	28
2952.36	16
2953.5	14
2954.65	23
2955.79	18
2956.93	32
2958.07	12
2959.2	22
2960.34	26
2961.48	30
2962.62	20
2963.76	14
2964.89	16
2966.03	2
2967.17	10
2968.3	34
2969.44	30
2970.57	14
2971.71	32
2972.84	8
2973.97	8
2975.11	22
2976.24	46
2977.37	16
2978.5	12
2979.64	14
2980.77	20
2981.9	34
2983.03	-4
2984.16	36
2985.29	16
2986.41	12
2987.54	41
2988.67	50
2989.8	22
2990.93	28
2992.05	8
2993.18	6
2994.3	28
2995.43	12
2996.55	61
2997.68	38
2998.8	24
2999.93	26
3001.05	37
3002.17	4
3003.3	10
3004.42	70
3005.54	66
3006.66	36
3007.78	42
3008.9	22
3010.02	-14
3011.14	36
3012.26	32
3013.38	44
3014.5	44
3015.62	0
3016.73	32
3017.85	24
3018.97	34
3020.08	25
3021.2	42
3022.31	18
3023.43	72
3024.54	27
3025.66	28
3026.77	14
3027.89	38
3029	24
3030.11	30
3031.22	16
3032.34	16
3033.45	44
3034.56	18
3035.67	24
3036.78	115
3037.89	40
3039	54
3040.11	4
3041.22	14
3042.32	16
3043.43	18
3044.54	40
3045.65	16
3046.75	38
3047.86	34
3048.96	12
3050.07	-6
3051.17	40
3052.28	28
3053.38	30
3054.49	22
3055.59	32
3056.69	14
3057.8	16
3058.9	18
3060	74
3061.1	18
3062.2	24
3063.3	30
3064.4	24
3065.5	22
3066.6	27
3067.7	32
3068.8	36
3069.9	40
3071	36
3072.09	26
3073.19	44
3074.29	26
3075.38	38
3076.48	48
3077.57	3
3078.67	37
3079.76	60
3080.86	24
3081.95	41
3083.05	8
3084.14	40
3085.23	48
3086.33	45
3087.42	42
3088.51	53
3089.6	40
3090.69	24
3091.78	12
3092.87	73
3093.96	54
3095.05	36
3096.14	12
3097.23	34
3098.32	37
3099.41	27
3100.49	22
3101.58	20
3102.67	36
3103.75	16
3104.84	77
3105.93	36
3107.01	24
3108.1	26
3109.18	60
3110.26	38
3111.35	30
3112.43	52
3113.51	46
3114.6	53
3115.68	42
3116.76	18
3117.84	32
3118.92	36
3120	42
3121.09	36
3122.17	40
3123.25	32
3124.32	44
3125.4	52
3126.48	37
3127.56	12
3128.64	24
3129.72	40
3130.79	64
3131.87	28
3132.95	26
3134.02	36
3135.1	51
3136.17	40
3137.25	34
3138.32	34
3139.4	34
3140.47	64
3141.55	44
3142.62	30
3143.69	34
3144.76	59
3145.84	28
3146.91	34
3147.98	36
3149.05	32
3150.12	46
3151.19	38
3152.26	38
3153.33	64
3154.4	22
3155.47	28
3156.54	36
3157.61	75
3158.67	36
3159.74	44
3160.81	48
3161.88	33
3162.94	40
3164.01	65
3165.07	50
3166.14	32
3167.2	42
3168.27	19
3169.33	34
3170.4	44
3171.46	50
3172.52	32
3173.59	52
3174.65	32
3175.71	38
3176.77	46
3177.84	28
3178.9	30
3179.96	16
3181.02	71
3182.08	50
3183.14	41
3184.2	46
3185.26	52
3186.32	44
3187.37	36
3188.43	50
3189.49	65
3190.55	32
3191.61	37
3192.66	56
3193.72	42
3194.77	44
3195.83	34
3196.89	30
3197.94	48
3199	42
3200.05	34
3201.1	24
3202.16	44
3203.21	50
3204.27	44
3205.32	20
3206.37	44
3207.42	59
3208.47	56
3209.53	44
3210.58	43
3211.63	44
3212.68	42
3213.73	52
3214.78	45
3215.83	28
3216.88	29
3217.93	52
3218.97	36
3220.02	32
3221.07	28
3222.12	46
3223.16	56
3224.21	40
3225.26	22
3226.3	32
3227.35	24
3228.4	64
3229.44	38
3230.49	28
3231.53	22
3232.57	28
3233.62	34
3234.66	62
3235.71	40
3236.75	22
3237.79	46
3238.83	42
3239.88	30
3240.92	54
3241.96	40
3243	24
3244.04	22
3245.08	40
3246.12	40
3247.16	44
3248.2	42
3249.24	44
3250.28	44
3251.32	24
3252.36	24
3253.39	54
3254.43	60
3255.47	52
3256.51	60
3257.54	48
3258.58	50
3259.61	40
3260.65	31
3261.69	40
3262.72	38
3263.76	40
3264.79	36
3265.82	73
3266.86	45
3267.89	72
3268.92	55
3269.96	66
3270.99	39
3272.02	38
3273.05	28
3274.09	52
3275.12	62
3276.15	44
3277.18	51
3278.21	48
3279.24	32
3280.27	56
3281.3	52
3282.33	43
3283.36	44
3284.39	51
3285.41	64
3286.44	62
3287.47	66
3288.5	64
3289.52	30
3290.55	69
3291.58	60
3292.6	40
3293.63	60
3294.66	44
3295.68	67
3296.71	32
3297.73	68
3298.76	93
3299.78	34
3300.8	30
3301.83	46
3302.85	94
3303.87	42
3304.9	42
3305.92	49
3306.94	58
3307.96	40
3308.98	34
3310.01	26
3311.03	32
3312.05	45
3313.07	48
3314.09	34
3315.11	62
3316.13	49
3317.15	32
3318.17	44
3319.18	63
3320.2	60
3321.22	48
3322.24	44
3323.26	51
3324.27	52
3325.29	58
3326.31	43
3327.32	50
3328.34	55
3329.35	73
3330.37	38
3331.38	40
3332.4	58
3333.41	69
3334.43	56
3335.44	40
3336.46	48
3337.47	28
3338.48	66
3339.5	20
3340.51	26
3341.52	53
3342.53	72
3343.54	48
3344.56	50
3345.57	59
3346.58	42
3347.59	40
3348.6	25
3349.61	69
3350.62	48
3351.63	42
3352.64	56
3353.65	56
3354.66	47
3355.66	71
3356.67	64
3357.68	48
3358.69	35
3359.7	62
3360.7	60
3361.71	46
3362.72	44
3363.72	56
3364.73	42
3365.73	46
3366.74	35
3367.75	45
3368.75	24
3369.75	46
3370.76	24
3371.76	48
3372.77	46
3373.77	52
3374.77	51
3375.78	48
3376.78	18
3377.78	54
3378.78	42
3379.79	40
3380.79	25
3381.79	44
3382.79	60
3383.79	48
3384.79	72
3385.79	62
3386.79	36
3387.79	34
3388.79	59
3389.79	36
3390.79	44
3391.79	36
3392.79	56
3393.79	58
3394.78	54
3395.78	30
3396.78	56
3397.78	54
3398.77	95
3399.77	46
3400.77	36
3401.76	36
3402.76	52
3403.76	64
3404.75	34
3405.75	34
3406.74	59
3407.74	97
3408.73	38
3409.72	139
3410.72	88
3411.71	60
3412.71	48
3413.7	30
3414.69	34
3415.68	88
3416.68	66
3417.67	30
3418.66	44
3419.65	52
3420.64	84
3421.63	59
3422.63	74
3423.62	58
3424.61	82
3425.6	44
3426.59	43
3427.58	70
3428.57	59
[truncated: 48 more rows]
