# Supplementary material for: AI‐Assisted Detection of Early Gastric Cancer via Visualization of Mucosal Acidity Compromise During Endoscopy
Source: Adv Sci (Weinh). 2025 Oct 20;12(46):e04932. doi: 10.1002/advs.202504932 (PMC12697849; doi:10.1002/advs.202504932)
Supplement: Supplementary file 2 — Supporting Data [file ADVS-12-e04932-s002.zip › Models by AGS cells/Model 1/Para-tumor/fast-20250724_163520.csv]

181.541	18430
184.445	28802
187.346	37210
190.245	41842
193.141	43205
196.035	43519
198.927	43101
201.816	43254
204.703	43758
207.588	43611
210.47	43662
213.35	43212
216.228	43309
219.103	43176
221.976	43053
224.846	43234
227.715	42991
230.58	42849
233.444	42858
236.305	43422
239.164	43668
242.02	44230
244.875	44433
247.727	44512
250.576	44589
253.423	44328
256.268	44090
259.111	43908
261.951	43685
264.789	43777
267.625	43697
270.459	44099
273.29	43712
276.119	43885
278.945	43418
281.769	43567
284.591	43271
287.411	42930
290.229	42717
293.044	42493
295.857	42316
298.667	41842
301.476	41496
304.282	41310
307.085	40839
309.887	40738
312.686	40343
315.483	40017
318.278	39813
321.071	39481
323.861	39241
326.649	39005
329.435	39110
332.219	38941
335	38818
337.779	39135
340.556	39267
343.331	39427
346.103	39525
348.873	39610
351.641	39860
354.407	39717
357.171	39509
359.932	39817
362.691	39527
365.448	39304
368.203	38964
370.955	38664
373.706	38618
376.454	38433
379.2	38288
381.943	38195
384.685	37856
387.424	37436
390.161	37239
392.896	36759
395.629	36727
398.36	36146
401.088	36131
403.815	36171
406.539	36040
409.261	35955
411.981	35925
414.698	36094
417.414	36418
420.127	36485
422.838	36127
425.547	36485
428.254	36672
430.959	36375
433.662	36573
436.362	36717
439.06	36668
441.757	36712
444.451	36703
447.142	36884
449.832	36781
452.52	36676
455.206	36545
457.889	36332
460.57	36257
463.249	35804
465.927	35776
468.601	35524
471.274	35316
473.945	35031
476.614	34577
479.28	34132
481.945	34051
484.607	33771
487.267	33485
489.926	33234
492.582	33199
495.236	32804
497.888	32503
500.537	32349
503.185	32520
505.831	32506
508.474	32742
511.116	32639
513.755	32724
516.393	32717
519.028	32814
521.661	32740
524.293	32990
526.922	32578
529.549	32393
532.174	32302
534.797	32514
537.418	32472
540.037	32607
542.654	32486
545.268	32782
547.881	33048
550.492	32905
553.101	32576
555.707	31998
558.312	31561
560.915	31364
563.515	31547
566.114	31672
568.71	31728
571.305	31992
573.897	32187
576.488	32065
579.076	31681
581.663	30959
584.247	30139
586.83	29576
589.41	29135
591.989	28665
594.565	28005
597.14	27179
599.712	26709
602.283	26631
604.851	26676
607.418	26570
609.982	26647
612.545	26623
615.106	26452
617.664	26372
620.221	26214
622.776	26172
625.328	25936
627.879	25821
630.428	25525
632.975	25436
635.52	25213
638.062	25134
640.603	25136
643.142	25239
645.679	25257
648.214	25356
650.748	25328
653.279	25240
655.808	24998
658.335	24820
660.861	24775
663.384	24367
665.906	24550
668.425	24634
670.943	24610
673.459	24199
675.973	24085
678.484	23929
680.994	23486
683.502	23101
686.009	22922
688.513	22916
691.015	22364
693.515	22317
696.014	22279
698.51	21670
701.005	21700
703.498	21491
705.989	21116
708.478	20806
710.965	20565
713.45	20532
715.933	20363
718.415	20263
720.894	19752
723.372	19858
725.848	20043
728.322	19944
730.794	20036
733.264	20036
735.732	19694
738.198	19330
740.663	18925
743.126	18757
745.586	18622
748.045	18423
750.502	18110
752.958	18063
755.411	17883
757.863	17930
760.312	17883
762.76	17720
765.206	17953
767.65	17566
770.092	16527
772.533	15406
774.971	15085
777.408	15662
779.843	16297
782.276	16178
784.707	16241
787.137	16259
789.564	16166
791.99	16216
794.414	16035
796.836	16082
799.257	15846
801.675	15642
804.092	15494
806.507	15504
808.92	15382
811.331	15129
813.741	14853
816.148	14639
818.554	14412
820.958	14275
823.36	14083
825.761	14093
828.159	13930
830.556	13845
832.951	13755
835.345	13664
837.736	13670
840.126	13406
842.514	13427
844.9	13135
847.284	13059
849.667	12910
852.048	12693
854.427	12598
856.804	12522
859.18	12347
861.553	12183
863.925	12314
866.296	12231
868.664	12073
871.031	12061
873.396	11935
875.759	11843
878.12	11664
880.48	11621
882.838	11575
885.194	11357
887.549	11377
889.902	11369
892.253	11299
894.602	11237
896.949	11087
899.295	11221
901.639	10973
903.981	10924
906.322	10791
908.661	10891
910.998	10698
913.333	10612
915.667	10616
917.999	10726
920.329	10620
922.658	10596
924.985	10581
927.31	10605
929.633	10511
931.955	10227
934.275	10227
936.593	10110
938.91	9802
941.225	9750
943.538	9506
945.849	9433
948.159	9103
950.467	9111
952.774	8980
955.078	8815
957.381	8675
959.683	8587
961.982	8283
964.28	8394
966.577	8456
968.871	8246
971.164	8124
973.456	7958
975.745	7984
978.033	7753
980.319	7771
982.604	7654
984.887	7586
987.168	7789
989.448	7716
991.726	7602
994.002	7513
996.277	7533
998.55	7469
1000.82	7374
1003.09	7495
1005.36	7567
1007.63	7602
1009.89	7672
1012.15	7672
1014.41	7633
1016.67	7666
1018.93	7603
1021.19	7467
1023.44	7446
1025.7	7452
1027.95	7428
1030.2	7297
1032.45	7188
1034.69	7031
1036.94	7038
1039.18	7028
1041.43	6953
1043.67	6921
1045.9	6927
1048.14	6802
1050.38	6742
1052.61	6657
1054.84	6580
1057.07	6465
1059.3	6443
1061.53	6256
1063.76	6322
1065.98	6310
1068.2	6175
1070.42	6202
1072.64	6050
1074.86	5988
1077.08	5902
1079.29	5883
1081.5	5775
1083.72	5863
1085.93	5823
1088.13	5738
1090.34	5770
1092.55	5883
1094.75	5950
1096.95	5816
1099.15	5806
1101.35	5722
1103.55	5686
1105.74	5586
1107.94	5484
1110.13	5401
1112.32	5313
1114.51	5231
1116.7	5108
1118.89	4977
1121.07	5021
1123.25	5012
1125.44	4949
1127.62	4966
1129.8	4918
1131.97	5023
1134.15	5099
1136.32	5101
1138.49	4986
1140.66	4880
1142.83	4823
1145	4884
1147.17	4763
1149.33	4747
1151.5	4761
1153.66	4709
1155.82	4707
1157.98	4549
1160.13	4558
1162.29	4595
1164.44	4501
1166.6	4471
1168.75	4495
1170.9	4620
1173.04	4566
1175.19	4626
1177.34	4561
1179.48	4407
1181.62	4295
1183.76	4270
1185.9	4243
1188.04	4470
1190.17	4595
1192.31	4604
1194.44	4616
1196.57	4648
1198.7	4585
1200.83	4525
1202.96	4535
1205.08	4323
1207.21	4108
1209.33	3919
1211.45	3908
1213.57	3792
1215.69	3736
1217.81	3660
1219.92	3660
1222.03	3598
1224.15	3540
1226.26	3524
1228.37	3562
1230.47	3564
1232.58	3596
1234.68	3524
1236.79	3496
1238.89	3558
1240.99	3515
1243.09	3473
1245.19	3427
1247.28	3409
1249.38	3333
1251.47	3357
1253.56	3319
1255.65	3240
1257.74	3234
1259.83	3204
1261.91	3203
1264	3082
1266.08	3026
1268.16	2970
1270.24	2957
1272.32	2875
1274.4	2948
1276.47	2905
1278.55	2802
1280.62	2817
1282.69	2698
1284.76	2774
1286.83	2706
1288.9	2706
1290.96	2671
1293.03	2603
1295.09	2551
1297.15	2530
1299.21	2543
1301.27	2547
1303.33	2432
1305.38	2464
1307.44	2502
1309.49	2415
1311.54	2438
1313.59	2423
1315.64	2357
1317.69	2435
1319.73	2371
1321.78	2356
1323.82	2359
1325.86	2337
1327.9	2316
1329.94	2278
1331.98	2313
1334.02	2339
1336.05	2315
1338.08	2361
1340.12	2321
1342.15	2384
1344.18	2424
1346.2	2448
1348.23	2479
1350.25	2470
1352.28	2462
1354.3	2480
1356.32	2506
1358.34	2532
1360.36	2493
1362.38	2539
1364.39	2575
1366.41	2555
1368.42	2536
1370.43	2526
1372.44	2472
1374.45	2464
1376.45	2422
1378.46	2450
1380.47	2357
1382.47	2311
1384.47	2285
1386.47	2271
1388.47	2184
1390.47	2154
1392.46	2176
1394.46	2247
1396.45	2218
1398.44	2166
1400.44	2167
1402.42	2095
1404.41	2049
1406.4	1994
1408.39	1946
1410.37	1948
1412.35	1878
1414.33	1936
1416.31	1894
1418.29	1858
1420.27	1853
1422.25	1813
1424.22	1839
1426.2	1847
1428.17	1841
1430.14	1811
1432.11	1737
1434.08	1735
1436.04	1720
1438.01	1672
1439.97	1706
1441.94	1712
1443.9	1694
1445.86	1745
1447.82	1755
1449.78	1646
1451.73	1628
1453.69	1636
1455.64	1664
1457.59	1634
1459.54	1584
1461.49	1557
1463.44	1497
1465.39	1493
1467.34	1485
1469.28	1497
1471.22	1457
1473.17	1583
1475.11	1535
1477.05	1509
1478.99	1428
1480.92	1376
1482.86	1305
1484.79	1311
1486.73	1290
1488.66	1358
1490.59	1348
1492.52	1342
1494.45	1350
1496.37	1334
1498.3	1354
1500.22	1350
1502.14	1305
1504.07	1291
1505.99	1257
1507.91	1300
1509.82	1270
1511.74	1301
1513.66	1259
1515.57	1263
1517.48	1326
1519.39	1357
1521.3	1360
1523.21	1338
1525.12	1339
1527.03	1283
1528.93	1196
1530.84	1334
1532.74	1318
1534.64	1376
1536.54	1376
1538.44	1342
1540.34	1300
1542.23	1246
1544.13	1196
1546.02	1128
1547.92	1183
1549.81	1211
1551.7	1251
1553.59	1235
1555.48	1243
1557.36	1283
1559.25	1225
1561.13	1283
1563.01	1325
1564.9	1388
1566.78	1358
1568.66	1329
1570.53	1275
1572.41	1267
1574.29	1296
1576.16	1356
1578.03	1431
1579.9	1479
1581.78	1388
1583.65	1332
1585.51	1316
1587.38	1322
1589.25	1407
1591.11	1354
1592.97	1366
1594.84	1300
1596.7	1289
1598.56	1261
1600.42	1227
1602.27	1250
1604.13	1306
1605.98	1376
1607.84	1485
1609.69	1555
1611.54	1535
1613.39	1433
1615.24	1283
1617.09	1158
1618.94	1136
1620.78	1064
1622.62	1122
1624.47	1201
1626.31	1219
1628.15	1229
1629.99	1178
1631.83	1209
1633.67	1187
1635.5	1195
1637.34	1102
1639.17	1142
1641	1121
1642.83	1148
1644.66	1134
1646.49	1092
1648.32	1022
1650.15	1070
1651.97	1102
1653.8	1090
1655.62	1112
1657.44	1064
1659.26	985
1661.08	943
1662.9	969
1664.72	786
1666.53	710
1668.35	671
1670.16	699
1671.97	726
1673.79	806
1675.6	815
1677.4	778
1679.21	643
1681.02	719
1682.83	621
1684.63	679
1686.43	714
1688.24	722
1690.04	767
1691.84	675
1693.64	647
1695.43	731
1697.23	753
1699.02	812
1700.82	902
1702.61	836
1704.4	803
1706.2	818
1707.98	883
1709.77	921
1711.56	933
1713.35	955
1715.13	852
1716.92	834
1718.7	730
1720.48	788
1722.26	764
1724.04	683
1725.82	560
1727.6	542
1729.37	502
1731.15	413
1732.92	366
1734.7	324
1736.47	280
1738.24	294
1740.01	288
1741.78	302
1743.54	333
1745.31	405
1747.08	449
1748.84	463
1750.6	443
1752.36	550
1754.12	638
1755.88	658
1757.64	579
1759.4	546
1761.16	524
1762.91	506
1764.67	564
1766.42	629
1768.17	678
1769.92	693
1771.67	625
1773.42	546
1775.17	542
1776.91	561
1778.66	576
1780.4	659
1782.15	736
1783.89	738
1785.63	738
1787.37	741
1789.11	746
1790.85	725
1792.58	655
1794.32	602
1796.05	601
1797.79	546
1799.52	554
1801.25	558
1802.98	570
1804.71	538
1806.44	597
1808.17	596
1809.89	677
1811.62	707
1813.34	693
1815.07	673
1816.79	600
1818.51	575
1820.23	600
1821.95	516
1823.66	491
1825.38	474
1827.1	486
1828.81	475
1830.52	542
1832.24	538
1833.95	580
1835.66	649
1837.37	675
1839.08	663
1840.78	560
1842.49	510
1844.19	497
1845.9	474
1847.6	496
1849.3	488
1851	411
1852.7	383
1854.4	343
1856.1	383
1857.8	411
1859.49	423
1861.19	370
1862.88	419
1864.57	335
1866.27	262
1867.96	250
1869.65	211
1871.33	235
1873.02	321
1874.71	330
1876.39	356
1878.08	318
1879.76	332
1881.44	312
1883.12	349
1884.81	373
1886.48	397
1888.16	313
1889.84	240
1891.52	274
1893.19	212
1894.87	219
1896.54	242
1898.21	234
1899.88	248
1901.55	294
1903.22	292
1904.89	294
1906.56	322
1908.22	323
1909.89	361
1911.55	365
1913.22	362
1914.88	346
1916.54	318
1918.2	333
1919.86	326
1921.52	324
1923.18	308
1924.83	276
1926.49	304
1928.14	286
1929.79	298
1931.45	294
1933.1	256
1934.75	244
1936.4	302
1938.05	306
1939.69	335
1941.34	294
1942.99	241
1944.63	240
1946.27	243
1947.92	230
1949.56	262
1951.2	276
1952.84	284
1954.48	312
1956.11	353
1957.75	367
1959.39	373
1961.02	405
1962.65	389
1964.29	371
1965.92	387
1967.55	401
1969.18	426
1970.81	417
1972.44	421
1974.06	413
1975.69	411
1977.32	429
1978.94	405
1980.56	399
1982.19	462
1983.81	428
1985.43	455
1987.05	429
1988.66	457
1990.28	449
1991.9	399
1993.51	427
1995.13	455
1996.74	454
1998.36	413
1999.97	437
2001.58	437
2003.19	423
2004.8	429
2006.4	469
2008.01	441
2009.62	433
2011.22	439
2012.83	455
2014.43	465
2016.03	459
2017.63	445
2019.23	427
2020.83	427
2022.43	431
2024.03	439
2025.63	441
2027.22	423
2028.82	415
2030.41	397
2032.01	399
2033.6	443
2035.19	429
2036.78	437
2038.37	415
2039.96	367
2041.55	399
2043.13	405
2044.72	389
2046.3	403
2047.89	411
2049.47	399
2051.05	361
2052.63	377
2054.21	403
2055.79	401
2057.37	353
2058.95	385
2060.52	379
2062.1	370
2063.68	389
2065.25	356
2066.82	348
2068.39	371
2069.97	336
2071.54	352
2073.1	333
2074.67	359
2076.24	363
2077.81	344
2079.37	353
2080.94	352
2082.5	318
2084.07	318
2085.63	327
2087.19	325
2088.75	284
2090.31	268
2091.87	256
2093.43	253
2094.98	253
2096.54	256
2098.09	274
2099.65	315
2101.2	286
2102.75	299
2104.3	274
2105.86	310
2107.41	272
2108.95	288
2110.5	260
2112.05	298
2113.6	272
2115.14	276
2116.69	288
2118.23	272
2119.77	272
2121.31	258
2122.86	266
2124.4	250
2125.93	260
2127.47	270
2129.01	276
2130.55	270
2132.08	262
2133.62	278
2135.15	286
2136.69	278
2138.22	262
2139.75	256
2141.28	224
2142.81	268
2144.34	246
2145.87	238
2147.39	278
2148.92	256
2150.45	284
2151.97	285
2153.5	278
2155.02	242
2156.54	236
2158.06	245
2159.58	222
2161.1	232
2162.62	270
2164.14	276
2165.66	270
2167.17	240
2168.69	278
2170.2	272
2171.72	250
2173.23	262
2174.74	268
2176.25	256
2177.76	248
2179.27	238
2180.78	228
2182.29	214
2183.79	216
2185.3	226
2186.81	240
2188.31	224
2189.81	222
2191.32	254
2192.82	240
2194.32	238
2195.82	244
2197.32	226
2198.82	202
2200.32	208
2201.81	186
2203.31	209
2204.8	198
2206.3	212
2207.79	201
2209.29	246
2210.78	216
2212.27	222
2213.76	222
2215.25	230
2216.74	238
2218.23	238
2219.71	205
2221.2	202
2222.69	189
2224.17	163
2225.65	167
2227.14	157
2228.62	188
2230.1	171
2231.58	174
2233.06	187
2234.54	220
2236.02	203
2237.5	232
2238.97	233
2240.45	195
2241.92	215
2243.4	219
2244.87	180
2246.34	197
2247.82	172
2249.29	177
2250.76	182
2252.23	202
2253.7	165
2255.16	171
2256.63	184
2258.1	165
2259.56	184
2261.03	171
2262.49	169
2263.95	191
2265.42	175
2266.88	181
2268.34	155
2269.8	173
2271.26	175
2272.72	169
2274.18	151
2275.63	186
2277.09	191
2278.54	183
2280	165
2281.45	161
2282.9	145
2284.36	145
2285.81	174
2287.26	158
2288.71	189
2290.16	169
2291.61	165
2293.05	149
2294.5	145
2295.95	115
2297.39	109
2298.84	105
2300.28	108
2301.72	105
2303.16	135
2304.61	127
2306.05	162
2307.49	119
2308.93	115
2310.36	143
2311.8	135
2313.24	173
2314.67	179
2316.11	149
2317.54	157
2318.98	155
2320.41	107
2321.84	163
2323.28	137
2324.71	141
2326.14	125
2327.57	147
2328.99	145
2330.42	103
2331.85	141
2333.27	111
2334.7	127
2336.12	99
2337.55	121
2338.97	113
2340.39	99
2341.82	85
2343.24	100
2344.66	93
2346.08	101
2347.5	85
2348.91	105
2350.33	115
2351.75	123
2353.16	133
2354.58	141
2355.99	139
2357.41	119
2358.82	97
2360.23	81
2361.64	93
2363.05	89
2364.46	60
2365.87	61
2367.28	75
2368.69	91
2370.1	87
2371.5	54
2372.91	99
2374.31	118
2375.72	86
2377.12	87
2378.52	78
2379.92	81
2381.33	109
2382.73	73
2384.13	79
2385.52	87
2386.92	75
2388.32	85
2389.72	77
2391.11	105
2392.51	101
2393.9	103
2395.3	113
2396.69	129
2398.08	101
2399.48	85
2400.87	84
2402.26	87
2403.65	60
2405.04	71
2406.42	56
2407.81	-2
2409.2	4
2410.58	-43
2411.97	-30
2413.35	24
2414.74	-22
2416.12	-2
2417.5	-4
2418.89	42
2420.27	22
2421.65	8
2423.03	22
2424.41	2
2425.79	26
2427.16	0
2428.54	-4
2429.92	-18
2431.29	8
2432.67	11
2434.04	6
2435.42	16
2436.79	-4
2438.16	10
2439.53	32
2440.9	0
2442.27	8
2443.64	-20
2445.01	2
2446.38	-18
2447.75	-28
2449.11	-8
2450.48	-12
2451.84	-38
2453.21	0
2454.57	4
2455.94	6
2457.3	-10
2458.66	-28
2460.02	-8
2461.38	-28
2462.74	17
2464.1	34
2465.46	18
2466.82	8
2468.17	36
2469.53	12
2470.89	38
2472.24	6
2473.6	6
2474.95	37
2476.3	34
2477.65	42
2479.01	71
2480.36	23
2481.71	91
2483.06	49
2484.41	22
2485.75	35
2487.1	37
2488.45	27
2489.8	17
2491.14	34
2492.49	32
2493.83	30
2495.17	47
2496.52	17
2497.86	29
2499.2	51
2500.54	59
2501.88	41
2503.22	56
2504.56	51
2505.9	58
2507.24	52
2508.58	51
2509.91	23
2511.25	36
2512.58	9
2513.92	-39
2515.25	-6
2516.58	0
2517.92	-4
2519.25	-6
2520.58	-10
2521.91	4
2523.24	-2
2524.57	26
2525.9	24
2527.23	33
2528.55	57
2529.88	-6
2531.21	10
2532.53	-8
2533.86	29
2535.18	10
2536.5	18
2537.83	34
2539.15	40
2540.47	41
2541.79	56
2543.11	11
2544.43	0
2545.75	32
2547.07	50
2548.39	-10
2549.7	42
2551.02	12
2552.34	42
2553.65	8
2554.97	-6
2556.28	-8
2557.59	-31
2558.91	-24
2560.22	-8
2561.53	-14
2562.84	-28
2564.15	-18
2565.46	12
2566.77	-6
2568.08	-2
2569.38	-6
2570.69	2
2572	-14
2573.3	14
2574.61	-12
2575.91	-4
2577.22	-25
2578.52	0
2579.82	6
2581.13	-26
2582.43	-20
2583.73	-6
2585.03	-24
2586.33	-16
2587.63	-46
2588.92	-54
2590.22	4
2591.52	-26
2592.82	-16
2594.11	-10
2595.41	-9
2596.7	-4
2598	-14
2599.29	-6
2600.58	-21
2601.88	-16
2603.17	16
2604.46	-47
2605.75	-28
2607.04	-22
2608.33	-16
2609.62	0
2610.9	-12
2612.19	-38
2613.48	-60
2614.76	-26
2616.05	-41
2617.34	-2
2618.62	-52
2619.9	-50
2621.19	-34
2622.47	-25
2623.75	-46
2625.03	-36
2626.31	-30
2627.59	-4
2628.87	10
2630.15	-26
2631.43	-8
2632.71	-20
2633.99	-34
2635.26	-32
2636.54	-47
2637.81	-38
2639.09	-50
2640.36	-48
2641.64	-40
2642.91	-57
2644.18	-46
2645.46	2
2646.73	-80
2648	-50
2649.27	-16
2650.54	-18
2651.81	-12
2653.07	4
2654.34	-44
2655.61	-20
2656.88	-13
2658.14	-14
2659.41	-36
2660.67	-32
2661.94	-32
2663.2	-36
2664.47	-41
2665.73	-32
2666.99	-42
2668.25	-26
2669.51	-52
2670.77	-34
2672.03	-35
2673.29	-4
2674.55	-32
2675.81	2
2677.07	-48
2678.32	-57
2679.58	-46
2680.84	-31
2682.09	-41
2683.35	-8
2684.6	-22
2685.85	-26
2687.11	-50
2688.36	-14
2689.61	-14
2690.86	-22
2692.11	-33
2693.36	-14
2694.61	2
2695.86	-17
2697.11	-40
2698.36	-26
2699.61	-45
2700.85	-44
2702.1	-22
2703.34	-4
2704.59	-22
2705.83	-32
2707.08	-23
2708.32	-20
2709.56	-41
2710.81	-34
2712.05	-56
2713.29	-41
2714.53	-40
2715.77	-26
2717.01	-23
2718.25	6
2719.49	-22
2720.73	-44
2721.96	-49
2723.2	-28
2724.44	-35
2725.67	-33
2726.91	-26
2728.14	-32
2729.38	-58
2730.61	-34
2731.84	-34
2733.08	-35
2734.31	-10
2735.54	-6
2736.77	-8
2738	-38
2739.23	-2
2740.46	-10
2741.69	-20
2742.92	-42
2744.14	20
2745.37	-10
2746.6	-38
2747.82	2
2749.05	-16
2750.27	-24
2751.5	-36
2752.72	-36
2753.95	-16
2755.17	-26
2756.39	-6
2757.61	-30
2758.83	-18
2760.05	2
2761.27	-50
2762.49	-2
2763.71	-10
2764.93	0
2766.15	-18
2767.37	-16
2768.58	-12
2769.8	-26
2771.02	-20
2772.23	-18
2773.45	-8
2774.66	-2
2775.88	-4
2777.09	-22
2778.3	-2
2779.51	2
2780.73	-10
2781.94	-14
2783.15	0
2784.36	-10
2785.57	-10
2786.78	-26
2787.99	20
2789.19	-30
2790.4	0
2791.61	16
2792.82	-14
2794.02	4
2795.23	2
2796.43	2
2797.64	14
2798.84	-16
2800.04	-14
2801.25	-11
2802.45	-22
2803.65	-42
2804.85	18
2806.05	-22
2807.25	-6
2808.45	30
2809.65	-6
2810.85	-2
2812.05	18
2813.25	6
2814.45	-8
2815.64	12
2816.84	-22
2818.04	12
2819.23	50
2820.43	-2
2821.62	18
2822.82	12
2824.01	2
2825.2	36
2826.39	10
2827.59	8
2828.78	6
2829.97	-4
2831.16	-4
2832.35	24
2833.54	-4
2834.73	16
2835.92	-4
2837.1	10
2838.29	4
2839.48	28
2840.67	14
2841.85	-2
2843.04	-2
2844.22	6
2845.41	-15
2846.59	12
2847.77	12
2848.96	0
2850.14	-14
2851.32	8
2852.5	8
2853.68	6
2854.87	26
2856.05	6
2857.23	13
2858.4	0
2859.58	-17
2860.76	4
2861.94	25
2863.12	6
2864.29	4
2865.47	-14
2866.65	2
2867.82	29
2869	38
2870.17	10
2871.34	8
2872.52	-12
2873.69	10
2874.86	-17
2876.03	24
2877.21	-12
2878.38	18
2879.55	12
2880.72	0
2881.89	-14
2883.06	22
2884.23	24
2885.39	10
2886.56	8
2887.73	-22
2888.9	28
2890.06	2
2891.23	30
2892.39	-10
2893.56	43
2894.72	10
2895.89	28
2897.05	38
2898.21	2
2899.38	6
2900.54	-14
2901.7	29
2902.86	-6
2904.02	30
2905.18	-6
2906.34	28
2907.5	6
2908.66	0
2909.82	-4
2910.98	10
2912.13	20
2913.29	35
2914.45	0
2915.6	18
2916.76	36
2917.91	28
2919.07	14
2920.22	12
2921.38	35
2922.53	0
2923.68	38
2924.84	18
2925.99	30
2927.14	18
2928.29	-2
2929.44	25
2930.59	20
2931.74	16
2932.89	32
2934.04	0
2935.19	-6
2936.34	4
2937.48	26
2938.63	18
2939.78	-8
2940.93	36
2942.07	48
2943.22	44
2944.36	16
2945.51	14
2946.65	12
2947.79	18
2948.94	32
2950.08	12
2951.22	28
2952.36	14
2953.5	10
2954.65	13
2955.79	0
2956.93	30
2958.07	4
2959.2	38
2960.34	30
2961.48	14
2962.62	10
2963.76	20
2964.89	4
2966.03	0
2967.17	10
2968.3	26
2969.44	26
2970.57	22
2971.71	30
2972.84	10
2973.97	16
2975.11	30
2976.24	59
2977.37	-2
2978.5	24
2979.64	22
2980.77	14
2981.9	36
2983.03	18
2984.16	20
2985.29	18
2986.41	16
2987.54	32
2988.67	18
2989.8	46
2990.93	32
2992.05	26
2993.18	24
2994.3	0
2995.43	18
2996.55	45
2997.68	48
2998.8	16
2999.93	38
3001.05	12
3002.17	26
3003.3	40
3004.42	86
3005.54	58
3006.66	24
3007.78	34
3008.9	36
3010.02	8
3011.14	46
3012.26	22
3013.38	42
3014.5	58
3015.62	32
3016.73	54
3017.85	52
3018.97	40
3020.08	15
3021.2	50
3022.31	20
3023.43	32
3024.54	47
3025.66	30
3026.77	42
3027.89	34
3029	18
3030.11	28
3031.22	30
3032.34	12
3033.45	38
3034.56	24
3035.67	32
3036.78	129
3037.89	38
3039	56
3040.11	24
3041.22	16
3042.32	18
3043.43	46
3044.54	36
3045.65	28
3046.75	40
3047.86	44
3048.96	30
3050.07	4
3051.17	44
3052.28	26
3053.38	38
3054.49	14
3055.59	38
3056.69	18
3057.8	28
3058.9	12
3060	66
3061.1	28
3062.2	30
3063.3	43
3064.4	24
3065.5	6
3066.6	29
3067.7	42
3068.8	40
3069.9	46
3071	18
3072.09	52
3073.19	40
3074.29	32
3075.38	36
3076.48	50
3077.57	37
3078.67	45
3079.76	50
3080.86	34
3081.95	45
3083.05	0
3084.14	32
3085.23	50
3086.33	45
3087.42	46
3088.51	33
3089.6	30
3090.69	36
3091.78	14
3092.87	103
3093.96	42
3095.05	52
3096.14	8
3097.23	24
3098.32	57
3099.41	45
3100.49	20
3101.58	24
3102.67	66
3103.75	18
3104.84	48
3105.93	46
3107.01	22
3108.1	38
3109.18	50
3110.26	66
3111.35	24
3112.43	30
3113.51	42
3114.6	53
3115.68	38
3116.76	20
3117.84	50
3118.92	48
3120	42
3121.09	42
3122.17	46
3123.25	20
3124.32	48
3125.4	50
3126.48	35
3127.56	36
3128.64	36
3129.72	32
3130.79	66
3131.87	36
3132.95	40
3134.02	22
3135.1	40
3136.17	36
3137.25	38
3138.32	52
3139.4	32
3140.47	52
3141.55	51
3142.62	40
3143.69	50
3144.76	55
3145.84	44
3146.91	50
3147.98	28
3149.05	42
3150.12	40
3151.19	42
3152.26	44
3153.33	48
3154.4	34
3155.47	32
3156.54	50
3157.61	66
3158.67	48
3159.74	22
3160.81	40
3161.88	45
3162.94	44
3164.01	45
3165.07	38
3166.14	44
3167.2	58
3168.27	29
3169.33	28
3170.4	64
3171.46	32
3172.52	42
3173.59	42
3174.65	50
3175.71	62
3176.77	30
3177.84	46
3178.9	34
3179.96	50
3181.02	83
3182.08	60
3183.14	57
3184.2	48
3185.26	50
3186.32	70
3187.37	40
3188.43	58
3189.49	63
3190.55	22
3191.61	43
3192.66	50
3193.72	34
3194.77	54
3195.83	46
3196.89	40
3197.94	36
3199	44
3200.05	36
3201.1	40
3202.16	46
3203.21	52
3204.27	32
3205.32	52
3206.37	50
3207.42	53
3208.47	60
3209.53	56
3210.58	27
3211.63	46
3212.68	42
3213.73	56
3214.78	37
3215.83	38
3216.88	49
3217.93	44
3218.97	34
3220.02	30
3221.07	36
3222.12	44
3223.16	32
3224.21	48
3225.26	16
3226.3	20
3227.35	28
3228.4	78
3229.44	48
3230.49	36
3231.53	14
3232.57	46
3233.62	16
3234.66	52
3235.71	54
3236.75	32
3237.79	62
3238.83	48
3239.88	28
3240.92	40
3241.96	54
3243	44
3244.04	46
3245.08	54
3246.12	40
3247.16	38
3248.2	60
3249.24	36
3250.28	38
3251.32	18
3252.36	56
3253.39	42
3254.43	24
3255.47	64
3256.51	44
3257.54	32
3258.58	48
3259.61	49
3260.65	33
3261.69	48
3262.72	48
3263.76	38
3264.79	22
3265.82	53
3266.86	41
3267.89	66
3268.92	69
3269.96	48
3270.99	37
3272.02	48
3273.05	36
3274.09	54
3275.12	52
3276.15	42
3277.18	43
3278.21	34
3279.24	48
3280.27	62
3281.3	40
3282.33	41
3283.36	42
3284.39	63
3285.41	84
3286.44	60
3287.47	62
3288.5	60
3289.52	22
3290.55	71
3291.58	42
3292.6	34
3293.63	54
3294.66	42
3295.68	53
3296.71	34
3297.73	62
3298.76	75
3299.78	46
3300.8	26
3301.83	64
3302.85	68
3303.87	42
3304.9	38
3305.92	47
3306.94	64
3307.96	50
3308.98	50
3310.01	24
3311.03	36
3312.05	59
3313.07	44
3314.09	36
3315.11	36
3316.13	51
3317.15	38
3318.17	48
3319.18	48
3320.2	44
3321.22	44
3322.24	24
3323.26	45
3324.27	42
3325.29	56
3326.31	25
3327.32	44
3328.34	71
3329.35	60
3330.37	50
3331.38	34
3332.4	36
3333.41	68
3334.43	77
3335.44	42
3336.46	62
3337.47	32
3338.48	48
3339.5	40
3340.51	48
3341.52	35
3342.53	58
3343.54	58
3344.56	56
3345.57	59
3346.58	66
3347.59	68
3348.6	41
3349.61	67
3350.62	58
3351.63	56
3352.64	58
3353.65	58
3354.66	71
3355.66	67
3356.67	70
3357.68	46
3358.69	37
3359.7	52
3360.7	50
3361.71	54
3362.72	52
3363.72	52
3364.73	40
3365.73	54
3366.74	41
3367.75	33
3368.75	46
3369.75	50
3370.76	30
3371.76	62
3372.77	74
3373.77	38
3374.77	37
3375.78	48
3376.78	32
3377.78	54
3378.78	54
3379.79	46
3380.79	33
3381.79	32
3382.79	58
3383.79	58
3384.79	56
3385.79	48
3386.79	44
3387.79	30
3388.79	41
3389.79	36
3390.79	46
3391.79	51
3392.79	54
3393.79	88
3394.78	40
3395.78	38
3396.78	56
3397.78	56
3398.77	99
3399.77	46
3400.77	42
3401.76	44
3402.76	56
3403.76	72
3404.75	44
3405.75	47
3406.74	61
3407.74	81
3408.73	40
3409.72	129
3410.72	48
3411.71	64
3412.71	40
3413.7	53
3414.69	32
3415.68	98
3416.68	46
3417.67	40
3418.66	34
3419.65	22
3420.64	62
3421.63	59
3422.63	78
3423.62	60
3424.61	78
3425.6	46
3426.59	51
3427.58	82
3428.57	91
[truncated: 48 more rows]
