# Supplementary material for: AI‐Assisted Detection of Early Gastric Cancer via Visualization of Mucosal Acidity Compromise During Endoscopy
Source: Adv Sci (Weinh). 2025 Oct 20;12(46):e04932. doi: 10.1002/advs.202504932 (PMC12697849; doi:10.1002/advs.202504932)
Supplement: Supplementary file 2 — Supporting Data [file ADVS-12-e04932-s002.zip › Models by AGS cells/Model 1/Para-tumor/fast-20250724_163521.csv]

181.541	13450
184.445	20927
187.346	27390
190.245	30557
193.141	31658
196.035	31807
198.927	31625
201.816	31738
204.703	31899
207.588	31825
210.47	31880
213.35	31734
216.228	31712
219.103	31574
221.976	31380
224.846	31496
227.715	31304
230.58	31395
233.444	31406
236.305	31734
239.164	31787
242.02	32488
244.875	32562
247.727	32401
250.576	32490
253.423	32355
256.268	32036
259.111	31892
261.951	31895
264.789	31819
267.625	31976
270.459	31900
273.29	32046
276.119	31867
278.945	31652
281.769	31535
284.591	31448
287.411	30936
290.229	30971
293.044	30825
295.857	30711
298.667	30433
301.476	30203
304.282	30021
307.085	29669
309.887	29441
312.686	29211
315.483	28970
318.278	28732
321.071	28501
323.861	28374
326.649	28333
329.435	28262
332.219	28202
335	28197
337.779	28261
340.556	28382
343.331	28476
346.103	28452
348.873	28434
351.641	28658
354.407	28585
357.171	28724
359.932	28752
362.691	28522
365.448	28432
368.203	28187
370.955	28004
373.706	27817
376.454	27844
379.2	27550
381.943	27604
384.685	27208
387.424	26990
390.161	26841
392.896	26494
395.629	26218
398.36	26040
401.088	26059
403.815	25886
406.539	26099
409.261	25763
411.981	25841
414.698	25829
417.414	26238
420.127	26248
422.838	26047
425.547	26387
428.254	26244
430.959	26073
433.662	26242
436.362	26470
439.06	26347
441.757	26274
444.451	26371
447.142	26371
449.832	26329
452.52	26411
455.206	26280
457.889	26053
460.57	26113
463.249	25707
465.927	25789
468.601	25423
471.274	25275
473.945	25130
476.614	24703
479.28	24330
481.945	24348
484.607	24332
487.267	23972
489.926	23702
492.582	23788
495.236	23453
497.888	23199
500.537	23071
503.185	23132
505.831	23198
508.474	23565
511.116	23258
513.755	23377
516.393	23315
519.028	23470
521.661	23232
524.293	23335
526.922	23046
529.549	23153
532.174	23071
534.797	23131
537.418	23130
540.037	23069
542.654	23137
545.268	23089
547.881	23470
550.492	23434
553.101	22982
555.707	22740
558.312	22376
560.915	22172
563.515	22158
566.114	22404
568.71	22551
571.305	22741
573.897	22908
576.488	22968
579.076	22611
581.663	22066
584.247	21457
586.83	21042
589.41	20558
591.989	20226
594.565	19796
597.14	19199
599.712	18805
602.283	18824
604.851	18776
607.418	18683
609.982	18691
612.545	18554
615.106	18697
617.664	18611
620.221	18453
622.776	18520
625.328	18213
627.879	18179
630.428	18008
632.975	17948
635.52	17627
638.062	17607
640.603	17494
643.142	17569
645.679	17798
648.214	17916
650.748	17670
653.279	17613
655.808	17532
658.335	17337
660.861	17284
663.384	17085
665.906	17188
668.425	17278
670.943	17123
673.459	16992
675.973	16626
678.484	16628
680.994	16263
683.502	16170
686.009	16057
688.513	15955
691.015	15578
693.515	15711
696.014	15384
698.51	15259
701.005	15112
703.498	14851
705.989	14685
708.478	14526
710.965	14385
713.45	14327
715.933	14115
718.415	14100
720.894	13859
723.372	13809
725.848	13987
728.322	13765
730.794	13948
733.264	13831
735.732	13660
738.198	13344
740.663	13231
743.126	12931
745.586	12721
748.045	12619
750.502	12564
752.958	12534
755.411	12300
757.863	12250
760.312	12270
762.76	12169
765.206	12268
767.65	12096
770.092	11466
772.533	10623
774.971	10292
777.408	10752
779.843	11164
782.276	11131
784.707	11073
787.137	11188
789.564	11178
791.99	11165
794.414	11119
796.836	10974
799.257	10902
801.675	10766
804.092	10638
806.507	10570
808.92	10543
811.331	10370
813.741	10056
816.148	9991
818.554	9891
820.958	9728
823.36	9677
825.761	9650
828.159	9550
830.556	9506
832.951	9479
835.345	9325
837.736	9361
840.126	9270
842.514	9166
844.9	9101
847.284	8909
849.667	8826
852.048	8732
854.427	8640
856.804	8583
859.18	8450
861.553	8307
863.925	8399
866.296	8284
868.664	8239
871.031	8331
873.396	8164
875.759	8067
878.12	7955
880.48	7903
882.838	7862
885.194	7815
887.549	7731
889.902	7680
892.253	7642
894.602	7642
896.949	7581
899.295	7536
901.639	7393
903.981	7392
906.322	7241
908.661	7249
910.998	7257
913.333	7191
915.667	7217
917.999	7303
920.329	7264
922.658	7227
924.985	7142
927.31	7087
929.633	7084
931.955	6980
934.275	6911
936.593	6848
938.91	6721
941.225	6723
943.538	6550
945.849	6410
948.159	6202
950.467	6145
952.774	6093
955.078	6024
957.381	5849
959.683	5776
961.982	5652
964.28	5788
966.577	5694
968.871	5589
971.164	5605
973.456	5397
975.745	5381
978.033	5248
980.319	5194
982.604	5224
984.887	5239
987.168	5226
989.448	5164
991.726	5156
994.002	5097
996.277	5014
998.55	5071
1000.82	5035
1003.09	5061
1005.36	5179
1007.63	5116
1009.89	5135
1012.15	5231
1014.41	5250
1016.67	5208
1018.93	5147
1021.19	5025
1023.44	5097
1025.7	5095
1027.95	5045
1030.2	4983
1032.45	4901
1034.69	4845
1036.94	4781
1039.18	4747
1041.43	4686
1043.67	4685
1045.9	4660
1048.14	4650
1050.38	4546
1052.61	4493
1054.84	4388
1057.07	4275
1059.3	4354
1061.53	4189
1063.76	4341
1065.98	4229
1068.2	4179
1070.42	4155
1072.64	4063
1074.86	4021
1077.08	3971
1079.29	3995
1081.5	3907
1083.72	3939
1085.93	3955
1088.13	3903
1090.34	3950
1092.55	3883
1094.75	3971
1096.95	3884
1099.15	3866
1101.35	3844
1103.55	3765
1105.74	3739
1107.94	3645
1110.13	3705
1112.32	3611
1114.51	3486
1116.7	3486
1118.89	3474
1121.07	3419
1123.25	3382
1125.44	3351
1127.62	3308
1129.8	3306
1131.97	3445
1134.15	3463
1136.32	3372
1138.49	3398
1140.66	3329
1142.83	3304
1145	3242
1147.17	3232
1149.33	3169
1151.5	3181
1153.66	3192
1155.82	3174
1157.98	3167
1160.13	3083
1162.29	3056
1164.44	3000
1166.6	3016
1168.75	3024
1170.9	3107
1173.04	3083
1175.19	3103
1177.34	3116
1179.48	2928
1181.62	2853
1183.76	2878
1185.9	2923
1188.04	3066
1190.17	3181
1192.31	3182
1194.44	3133
1196.57	3208
1198.7	3179
1200.83	3095
1202.96	3026
1205.08	2939
1207.21	2752
1209.33	2667
1211.45	2613
1213.57	2525
1215.69	2517
1217.81	2433
1219.92	2423
1222.03	2431
1224.15	2450
1226.26	2371
1228.37	2357
1230.47	2395
1232.58	2401
1234.68	2386
1236.79	2360
1238.89	2367
1240.99	2383
1243.09	2345
1245.19	2265
1247.28	2254
1249.38	2245
1251.47	2200
1253.56	2197
1255.65	2148
1257.74	2134
1259.83	2178
1261.91	2130
1264	2079
1266.08	2041
1268.16	1988
1270.24	1956
1272.32	1928
1274.4	1934
1276.47	1936
1278.55	1874
1280.62	1813
1282.69	1791
1284.76	1847
1286.83	1874
1288.9	1860
1290.96	1759
1293.03	1698
1295.09	1714
1297.15	1670
1299.21	1640
1301.27	1636
1303.33	1608
1305.38	1589
1307.44	1705
1309.49	1621
1311.54	1596
1313.59	1613
1315.64	1586
1317.69	1609
1319.73	1569
1321.78	1592
1323.82	1563
1325.86	1513
1327.9	1501
1329.94	1549
1331.98	1491
1334.02	1537
1336.05	1499
1338.08	1559
1340.12	1542
1342.15	1576
1344.18	1576
1346.2	1582
1348.23	1659
1350.25	1654
1352.28	1648
1354.3	1640
1356.32	1668
1358.34	1634
1360.36	1675
1362.38	1703
1364.39	1698
1366.41	1721
1368.42	1686
1370.43	1714
1372.44	1660
1374.45	1662
1376.45	1670
1378.46	1648
1380.47	1531
1382.47	1562
1384.47	1525
1386.47	1483
1388.47	1424
1390.47	1413
1392.46	1423
1394.46	1463
1396.45	1487
1398.44	1467
1400.44	1422
1402.42	1356
1404.41	1332
1406.4	1275
1408.39	1316
1410.37	1289
1412.35	1251
1414.33	1221
1416.31	1267
1418.29	1225
1420.27	1188
1422.25	1213
1424.22	1225
1426.2	1209
1428.17	1197
1430.14	1209
1432.11	1090
1434.08	1078
1436.04	1122
1438.01	1025
1439.97	1110
1441.94	1074
1443.9	1132
1445.86	1159
1447.82	1106
1449.78	1081
1451.73	1007
1453.69	1080
1455.64	1100
1457.59	1088
1459.54	1032
1461.49	1001
1463.44	981
1465.39	953
1467.34	967
1469.28	978
1471.22	981
1473.17	1029
1475.11	1021
1477.05	977
1478.99	890
1480.92	844
1482.86	828
1484.79	800
1486.73	814
1488.66	834
1490.59	856
1492.52	863
1494.45	861
1496.37	852
1498.3	844
1500.22	847
1502.14	810
1504.07	800
1505.99	770
1507.91	818
1509.82	814
1511.74	796
1513.66	812
1515.57	814
1517.48	824
1519.39	932
1521.3	869
1523.21	859
1525.12	838
1527.03	806
1528.93	799
1530.84	841
1532.74	863
1534.64	923
1536.54	908
1538.44	929
1540.34	828
1542.23	829
1544.13	777
1546.02	723
1547.92	774
1549.81	794
1551.7	818
1553.59	836
1555.48	820
1557.36	868
1559.25	862
1561.13	884
1563.01	922
1564.9	907
1566.78	925
1568.66	918
1570.53	850
1572.41	866
1574.29	838
1576.16	949
1578.03	1021
1579.9	1044
1581.78	981
1583.65	921
1585.51	864
1587.38	939
1589.25	994
1591.11	965
1592.97	912
1594.84	903
1596.7	860
1598.56	882
1600.42	891
1602.27	853
1604.13	868
1605.98	979
1607.84	1086
1609.69	1136
1611.54	1122
1613.39	1052
1615.24	913
1617.09	757
1618.94	777
1620.78	754
1622.62	800
1624.47	847
1626.31	836
1628.15	838
1629.99	834
1631.83	854
1633.67	854
1635.5	838
1637.34	768
1639.17	781
1641	788
1642.83	792
1644.66	814
1646.49	790
1648.32	734
1650.15	778
1651.97	763
1653.8	820
1655.62	802
1657.44	727
1659.26	675
1661.08	632
1662.9	627
1664.72	507
1666.53	433
1668.35	426
1670.16	403
1671.97	460
1673.79	536
1675.6	521
1677.4	474
1679.21	413
1681.02	457
1682.83	413
1684.63	437
1686.43	476
1688.24	488
1690.04	513
1691.84	415
1693.64	401
1695.43	477
1697.23	523
1699.02	566
1700.82	596
1702.61	576
1704.4	558
1706.2	566
1707.98	631
1709.77	687
1711.56	673
1713.35	661
1715.13	626
1716.92	578
1718.7	480
1720.48	548
1722.26	520
1724.04	494
1725.82	380
1727.6	362
1729.37	347
1731.15	306
1732.92	262
1734.7	223
1736.47	191
1738.24	184
1740.01	197
1741.78	179
1743.54	214
1745.31	262
1747.08	314
1748.84	314
1750.6	309
1752.36	357
1754.12	445
1755.88	459
1757.64	435
1759.4	378
1761.16	357
1762.91	351
1764.67	383
1766.42	455
1768.17	501
1769.92	503
1771.67	447
1773.42	384
1775.17	357
1776.91	383
1778.66	411
1780.4	466
1782.15	492
1783.89	520
1785.63	518
1787.37	514
1789.11	534
1790.85	524
1792.58	473
1794.32	435
1796.05	415
1797.79	367
1799.52	389
1801.25	425
1802.98	389
1804.71	377
1806.44	393
1808.17	461
1809.89	512
1811.62	492
1813.34	497
1815.07	482
1816.79	469
1818.51	423
1820.23	411
1821.95	361
1823.66	342
1825.38	314
1827.1	347
1828.81	308
1830.52	388
1832.24	389
1833.95	427
1835.66	457
1837.37	506
1839.08	467
1840.78	386
1842.49	361
1844.19	352
1845.9	349
1847.6	345
1849.3	331
1851	268
1852.7	243
1854.4	214
1856.1	260
1857.8	254
1859.49	250
1861.19	219
1862.88	294
1864.57	214
1866.27	176
1867.96	131
1869.65	117
1871.33	133
1873.02	178
1874.71	223
1876.39	245
1878.08	185
1879.76	221
1881.44	215
1883.12	240
1884.81	270
1886.48	286
1888.16	194
1889.84	149
1891.52	155
1893.19	133
1894.87	118
1896.54	145
1898.21	173
1899.88	178
1901.55	198
1903.22	222
1904.89	205
1906.56	211
1908.22	232
1909.89	226
1911.55	256
1913.22	256
1914.88	254
1916.54	238
1918.2	240
1919.86	215
1921.52	202
1923.18	218
1924.83	208
1926.49	199
1928.14	183
1929.79	213
1931.45	204
1933.1	184
1934.75	176
1936.4	195
1938.05	208
1939.69	252
1941.34	183
1942.99	169
1944.63	151
1946.27	157
1947.92	150
1949.56	177
1951.2	189
1952.84	199
1954.48	207
1956.11	246
1957.75	276
1959.39	284
1961.02	310
1962.65	294
1964.29	286
1965.92	286
1967.55	304
1969.18	321
1970.81	330
1972.44	331
1974.06	310
1975.69	292
1977.32	300
1978.94	341
1980.56	327
1982.19	337
1983.81	335
1985.43	347
1987.05	351
1988.66	360
1990.28	328
1991.9	304
1993.51	327
1995.13	349
1996.74	357
1998.36	320
1999.97	329
2001.58	353
2003.19	322
2004.8	302
2006.4	367
2008.01	349
2009.62	336
2011.22	352
2012.83	343
2014.43	326
2016.03	342
2017.63	351
2019.23	322
2020.83	310
2022.43	358
2024.03	336
2025.63	356
2027.22	312
2028.82	356
2030.41	312
2032.01	306
2033.6	304
2035.19	329
2036.78	316
2038.37	334
2039.96	274
2041.55	272
2043.13	280
2044.72	288
2046.3	300
2047.89	306
2049.47	300
2051.05	316
2052.63	290
2054.21	302
2055.79	304
2057.37	270
2058.95	276
2060.52	266
2062.1	270
2063.68	283
2065.25	276
2066.82	278
2068.39	290
2069.97	280
2071.54	260
2073.1	264
2074.67	238
2076.24	290
2077.81	238
2079.37	274
2080.94	241
2082.5	250
2084.07	264
2085.63	244
2087.19	244
2088.75	218
2090.31	204
2091.87	206
2093.43	159
2094.98	197
2096.54	218
2098.09	197
2099.65	240
2101.2	230
2102.75	218
2104.3	222
2105.86	232
2107.41	216
2108.95	218
2110.5	219
2112.05	191
2113.6	199
2115.14	212
2116.69	242
2118.23	196
2119.77	228
2121.31	189
2122.86	220
2124.4	220
2125.93	217
2127.47	202
2129.01	208
2130.55	210
2132.08	222
2133.62	220
2135.15	224
2136.69	199
2138.22	177
2139.75	181
2141.28	212
2142.81	207
2144.34	188
2145.87	210
2147.39	207
2148.92	213
2150.45	234
2151.97	214
2153.5	212
2155.02	183
2156.54	192
2158.06	209
2159.58	177
2161.1	179
2162.62	214
2164.14	211
2165.66	205
2167.17	195
2168.69	208
2170.2	201
2171.72	193
2173.23	182
2174.74	163
2176.25	179
2177.76	205
2179.27	172
2180.78	192
2182.29	145
2183.79	173
2185.3	163
2186.81	193
2188.31	167
2189.81	177
2191.32	200
2192.82	186
2194.32	172
2195.82	185
2197.32	180
2198.82	187
2200.32	175
2201.81	139
2203.31	153
2204.8	173
2206.3	173
2207.79	165
2209.29	176
2210.78	179
2212.27	197
2213.76	181
2215.25	189
2216.74	183
2218.23	161
2219.71	161
2221.2	133
2222.69	145
2224.17	113
2225.65	127
2227.14	139
2228.62	139
2230.1	137
2231.58	149
2233.06	147
2234.54	147
2236.02	175
2237.5	197
2238.97	193
2240.45	163
2241.92	167
2243.4	169
2244.87	127
2246.34	153
2247.82	133
2249.29	125
2250.76	131
2252.23	151
2253.7	125
2255.16	133
2256.63	133
2258.1	121
2259.56	139
2261.03	149
2262.49	127
2263.95	149
2265.42	125
2266.88	153
2268.34	139
2269.8	127
2271.26	145
2272.72	137
2274.18	137
2275.63	133
2277.09	143
2278.54	183
2280	147
2281.45	107
2282.9	129
2284.36	121
2285.81	141
2287.26	127
2288.71	155
2290.16	129
2291.61	119
2293.05	109
2294.5	131
2295.95	107
2297.39	81
2298.84	89
2300.28	78
2301.72	103
2303.16	105
2304.61	137
2306.05	125
2307.49	107
2308.93	109
2310.36	129
2311.8	121
2313.24	129
2314.67	151
2316.11	129
2317.54	143
2318.98	153
2320.41	99
2321.84	119
2323.28	113
2324.71	131
2326.14	97
2327.57	114
2328.99	111
2330.42	93
2331.85	105
2333.27	103
2334.7	99
2336.12	79
2337.55	95
2338.97	91
2340.39	77
2341.82	73
2343.24	78
2344.66	73
2346.08	70
2347.5	101
2348.91	79
2350.33	93
2351.75	125
2353.16	101
2354.58	97
2355.99	121
2357.41	91
2358.82	73
2360.23	75
2361.64	51
2363.05	53
2364.46	54
2365.87	65
2367.28	61
2368.69	81
2370.1	75
2371.5	48
2372.91	83
2374.31	92
2375.72	72
2377.12	68
2378.52	100
2379.92	81
2381.33	85
2382.73	95
2384.13	77
2385.52	82
2386.92	69
2388.32	65
2389.72	83
2391.11	71
2392.51	83
2393.9	99
2395.3	91
2396.69	119
2398.08	69
2399.48	73
2400.87	84
2402.26	79
2403.65	69
2405.04	45
2406.42	54
2407.81	-2
2409.2	8
2410.58	-33
2411.97	-32
2413.35	32
2414.74	-16
2416.12	8
2417.5	28
2418.89	20
2420.27	18
2421.65	16
2423.03	28
2424.41	-2
2425.79	28
2427.16	-6
2428.54	-10
2429.92	-4
2431.29	-4
2432.67	23
2434.04	14
2435.42	32
2436.79	10
2438.16	10
2439.53	10
2440.9	-20
2442.27	-10
2443.64	-8
2445.01	6
2446.38	4
2447.75	-32
2449.11	-16
2450.48	-12
2451.84	-38
2453.21	-24
2454.57	2
2455.94	2
2457.3	4
2458.66	-24
2460.02	4
2461.38	-10
2462.74	33
2464.1	34
2465.46	38
2466.82	4
2468.17	10
2469.53	18
2470.89	64
2472.24	0
2473.6	8
2474.95	14
2476.3	44
2477.65	38
2479.01	61
2480.36	19
2481.71	73
2483.06	51
2484.41	36
2485.75	18
2487.1	45
2488.45	20
2489.8	19
2491.14	22
2492.49	12
2493.83	39
2495.17	45
2496.52	27
2497.86	23
2499.2	31
2500.54	49
2501.88	45
2503.22	62
2504.56	61
2505.9	61
2507.24	56
2508.58	40
2509.91	19
2511.25	22
2512.58	-4
2513.92	-12
2515.25	-10
2516.58	-12
2517.92	-8
2519.25	-8
2520.58	26
2521.91	-4
2523.24	16
2524.57	22
2525.9	28
2527.23	14
2528.55	46
2529.88	10
2531.21	-8
2532.53	-6
2533.86	0
2535.18	34
2536.5	31
2537.83	18
2539.15	55
2540.47	34
2541.79	42
2543.11	23
2544.43	22
2545.75	14
2547.07	50
2548.39	-20
2549.7	52
2551.02	6
2552.34	28
2553.65	18
2554.97	4
2556.28	18
2557.59	-37
2558.91	-14
2560.22	-14
2561.53	-4
2562.84	-22
2564.15	6
2565.46	10
2566.77	-12
2568.08	-12
2569.38	16
2570.69	-6
2572	-16
2573.3	18
2574.61	0
2575.91	-4
2577.22	2
2578.52	2
2579.82	20
2581.13	-20
2582.43	-28
2583.73	4
2585.03	-16
2586.33	0
2587.63	-24
2588.92	-42
2590.22	2
2591.52	-26
2592.82	-14
2594.11	-6
2595.41	-4
2596.7	-6
2598	-16
2599.29	20
2600.58	-15
2601.88	6
2603.17	12
2604.46	-26
2605.75	-16
2607.04	-12
2608.33	-10
2609.62	8
2610.9	-32
2612.19	-32
2613.48	-62
2614.76	-22
2616.05	-28
2617.34	10
2618.62	-50
2619.9	-36
2621.19	-4
2622.47	-10
2623.75	-28
2625.03	-38
2626.31	-32
2627.59	-2
2628.87	16
2630.15	-32
2631.43	-2
2632.71	-10
2633.99	-20
2635.26	-22
2636.54	-35
2637.81	-22
2639.09	-32
2640.36	-20
2641.64	-8
2642.91	-54
2644.18	-32
2645.46	-12
2646.73	-28
2648	-20
2649.27	-12
2650.54	4
2651.81	-12
2653.07	-8
2654.34	-8
2655.61	-23
2656.88	-15
2658.14	-26
2659.41	-38
2660.67	-46
2661.94	12
2663.2	-38
2664.47	-26
2665.73	-28
2666.99	-36
2668.25	-28
2669.51	-52
2670.77	-38
2672.03	-22
2673.29	-22
2674.55	-6
2675.81	6
2677.07	-34
2678.32	-46
2679.58	-16
2680.84	0
2682.09	-20
2683.35	6
2684.6	-10
2685.85	-8
2687.11	-44
2688.36	8
2689.61	-2
2690.86	-32
2692.11	-15
2693.36	14
2694.61	2
2695.86	-8
2697.11	-24
2698.36	-22
2699.61	-30
2700.85	-14
2702.1	-4
2703.34	8
2704.59	-24
2705.83	12
2707.08	2
2708.32	0
2709.56	-36
2710.81	-42
2712.05	-28
2713.29	-33
2714.53	2
2715.77	-30
2717.01	-6
2718.25	-12
2719.49	-31
2720.73	-38
2721.96	-46
2723.2	-22
2724.44	-18
2725.67	-10
2726.91	-20
2728.14	-20
2729.38	-34
2730.61	-10
2731.84	-12
2733.08	-14
2734.31	4
2735.54	8
2736.77	-14
2738	-30
2739.23	-6
2740.46	-2
2741.69	-42
2742.92	-32
2744.14	20
2745.37	-12
2746.6	-20
2747.82	8
2749.05	-26
2750.27	-12
2751.5	-20
2752.72	-16
2753.95	20
2755.17	10
2756.39	2
2757.61	-20
2758.83	-18
2760.05	8
2761.27	-10
2762.49	7
2763.71	-10
2764.93	10
2766.15	-24
2767.37	15
2768.58	-12
2769.8	-16
2771.02	-4
2772.23	-6
2773.45	-12
2774.66	10
2775.88	2
2777.09	-6
2778.3	-10
2779.51	-2
2780.73	-6
2781.94	16
2783.15	-10
2784.36	2
2785.57	-8
2786.78	-18
2787.99	36
2789.19	-14
2790.4	24
2791.61	22
2792.82	-18
2794.02	0
2795.23	0
2796.43	12
2797.64	14
2798.84	11
2800.04	-12
2801.25	14
2802.45	-16
2803.65	-32
2804.85	40
2806.05	-16
2807.25	-30
2808.45	12
2809.65	4
2810.85	-11
2812.05	-6
2813.25	12
2814.45	2
2815.64	4
2816.84	-10
2818.04	8
2819.23	36
2820.43	14
2821.62	10
2822.82	-2
2824.01	24
2825.2	22
2826.39	-2
2827.59	2
2828.78	24
2829.97	14
2831.16	6
2832.35	12
2833.54	2
2834.73	18
2835.92	4
2837.1	24
2838.29	-8
2839.48	38
2840.67	22
2841.85	-8
2843.04	2
2844.22	16
2845.41	2
2846.59	25
2847.77	30
2848.96	8
2850.14	2
2851.32	8
2852.5	18
2853.68	6
2854.87	56
2856.05	-2
2857.23	11
2858.4	16
2859.58	12
2860.76	-4
2861.94	41
2863.12	12
2864.29	4
2865.47	6
2866.65	14
2867.82	27
2869	30
2870.17	12
2871.34	24
2872.52	10
2873.69	16
2874.86	-2
2876.03	14
2877.21	8
2878.38	6
2879.55	46
2880.72	-6
2881.89	-10
2883.06	36
2884.23	12
2885.39	4
2886.56	12
2887.73	0
2888.9	34
2890.06	16
2891.23	42
2892.39	12
2893.56	30
2894.72	26
2895.89	8
2897.05	28
2898.21	14
2899.38	23
2900.54	8
2901.7	24
2902.86	20
2904.02	22
2905.18	13
2906.34	26
2907.5	28
2908.66	22
2909.82	8
2910.98	16
2912.13	16
2913.29	31
2914.45	6
2915.6	40
2916.76	26
2917.91	36
2919.07	16
2920.22	16
2921.38	28
2922.53	11
2923.68	40
2924.84	40
2925.99	12
2927.14	24
2928.29	22
2929.44	13
2930.59	10
2931.74	24
2932.89	26
2934.04	13
2935.19	-8
2936.34	18
2937.48	4
2938.63	36
2939.78	6
2940.93	40
2942.07	30
2943.22	26
2944.36	20
2945.51	26
2946.65	18
2947.79	10
2948.94	28
2950.08	24
2951.22	20
2952.36	30
2953.5	26
2954.65	33
2955.79	-6
2956.93	16
2958.07	6
2959.2	30
2960.34	46
2961.48	20
2962.62	30
2963.76	38
2964.89	14
2966.03	12
2967.17	20
2968.3	30
2969.44	28
2970.57	30
2971.71	22
2972.84	28
2973.97	20
2975.11	4
2976.24	51
2977.37	12
2978.5	28
2979.64	34
2980.77	26
2981.9	34
2983.03	0
2984.16	36
2985.29	26
2986.41	10
2987.54	22
2988.67	48
2989.8	44
2990.93	34
2992.05	26
2993.18	34
2994.3	-12
2995.43	12
2996.55	57
2997.68	30
2998.8	38
2999.93	30
3001.05	43
3002.17	32
3003.3	10
3004.42	78
3005.54	54
3006.66	36
3007.78	44
3008.9	36
3010.02	12
3011.14	42
3012.26	46
3013.38	44
3014.5	58
3015.62	18
3016.73	50
3017.85	38
3018.97	34
3020.08	27
3021.2	62
3022.31	14
3023.43	64
3024.54	39
3025.66	53
3026.77	58
3027.89	44
3029	42
3030.11	36
3031.22	40
3032.34	22
3033.45	44
3034.56	20
3035.67	50
3036.78	125
3037.89	40
3039	54
3040.11	26
3041.22	20
3042.32	30
3043.43	40
3044.54	42
3045.65	52
3046.75	34
3047.86	54
3048.96	48
3050.07	6
3051.17	40
3052.28	36
3053.38	24
3054.49	16
3055.59	52
3056.69	34
3057.8	30
3058.9	44
3060	60
3061.1	28
3062.2	44
3063.3	49
3064.4	30
3065.5	30
3066.6	37
3067.7	30
3068.8	38
3069.9	48
3071	40
3072.09	40
3073.19	48
3074.29	48
3075.38	38
3076.48	60
3077.57	25
3078.67	43
3079.76	50
3080.86	16
3081.95	29
3083.05	26
3084.14	58
3085.23	38
3086.33	39
3087.42	32
3088.51	41
3089.6	50
3090.69	28
3091.78	18
3092.87	97
3093.96	42
3095.05	44
3096.14	16
3097.23	44
3098.32	41
3099.41	41
3100.49	36
3101.58	22
3102.67	46
3103.75	24
3104.84	52
3105.93	46
3107.01	34
3108.1	36
3109.18	56
3110.26	70
3111.35	56
3112.43	54
3113.51	40
3114.6	45
3115.68	38
3116.76	28
3117.84	40
3118.92	56
3120	58
3121.09	50
3122.17	38
3123.25	30
3124.32	52
3125.4	56
3126.48	30
3127.56	42
3128.64	26
3129.72	38
3130.79	70
3131.87	66
3132.95	48
3134.02	24
3135.1	53
3136.17	30
3137.25	44
3138.32	40
3139.4	32
3140.47	50
3141.55	55
3142.62	28
3143.69	40
3144.76	71
3145.84	28
3146.91	54
3147.98	56
3149.05	34
3150.12	50
3151.19	62
3152.26	54
3153.33	68
3154.4	24
3155.47	46
3156.54	30
3157.61	64
3158.67	18
3159.74	50
3160.81	58
3161.88	53
3162.94	48
3164.01	42
3165.07	54
3166.14	44
3167.2	40
3168.27	21
3169.33	64
3170.4	44
3171.46	32
3172.52	40
3173.59	38
3174.65	26
3175.71	58
3176.77	42
3177.84	34
3178.9	50
3179.96	14
3181.02	53
3182.08	48
3183.14	55
3184.2	55
3185.26	48
3186.32	48
3187.37	58
3188.43	64
3189.49	71
3190.55	28
3191.61	37
3192.66	74
3193.72	28
3194.77	42
3195.83	28
3196.89	46
3197.94	78
3199	52
3200.05	28
3201.1	42
3202.16	26
3203.21	56
3204.27	52
3205.32	38
3206.37	38
3207.42	53
3208.47	70
3209.53	58
3210.58	35
3211.63	60
3212.68	50
3213.73	54
3214.78	35
3215.83	54
3216.88	39
3217.93	50
3218.97	54
3220.02	40
3221.07	30
3222.12	46
3223.16	38
3224.21	52
3225.26	22
3226.3	26
3227.35	24
3228.4	64
3229.44	44
3230.49	36
3231.53	42
3232.57	36
3233.62	41
3234.66	60
3235.71	38
3236.75	36
3237.79	58
3238.83	70
3239.88	22
3240.92	58
3241.96	58
3243	24
3244.04	18
3245.08	38
3246.12	40
3247.16	32
3248.2	46
3249.24	42
3250.28	52
3251.32	34
3252.36	50
3253.39	52
3254.43	62
3255.47	58
3256.51	46
3257.54	34
3258.58	44
3259.61	49
3260.65	27
3261.69	46
3262.72	28
3263.76	34
3264.79	42
3265.82	51
3266.86	31
3267.89	54
3268.92	49
3269.96	52
3270.99	51
3272.02	54
3273.05	32
3274.09	32
3275.12	46
3276.15	30
3277.18	55
3278.21	48
3279.24	56
3280.27	66
3281.3	36
3282.33	47
3283.36	56
3284.39	40
3285.41	82
3286.44	50
3287.47	52
3288.5	62
3289.52	56
3290.55	62
3291.58	48
3292.6	34
3293.63	66
3294.66	30
3295.68	57
3296.71	46
3297.73	60
3298.76	119
3299.78	48
3300.8	22
3301.83	50
3302.85	107
3303.87	58
3304.9	30
3305.92	53
3306.94	44
3307.96	54
3308.98	60
3310.01	64
3311.03	38
3312.05	67
3313.07	62
3314.09	34
3315.11	36
3316.13	73
3317.15	28
3318.17	58
3319.18	61
3320.2	58
3321.22	68
3322.24	56
3323.26	35
3324.27	58
3325.29	88
3326.31	55
3327.32	64
3328.34	61
3329.35	44
3330.37	64
3331.38	44
3332.4	34
3333.41	46
3334.43	66
3335.44	42
3336.46	54
3337.47	34
3338.48	42
3339.5	30
3340.51	56
3341.52	67
3342.53	74
3343.54	50
3344.56	64
3345.57	63
3346.58	62
3347.59	56
3348.6	45
3349.61	62
3350.62	36
3351.63	46
3352.64	58
3353.65	52
3354.66	49
3355.66	71
3356.67	54
3357.68	48
3358.69	33
3359.7	54
3360.7	46
3361.71	32
3362.72	52
3363.72	60
3364.73	66
3365.73	44
3366.74	41
3367.75	41
3368.75	34
3369.75	48
3370.76	32
3371.76	66
3372.77	74
3373.77	62
3374.77	37
3375.78	46
3376.78	10
3377.78	66
3378.78	54
3379.79	34
3380.79	31
3381.79	48
3382.79	48
3383.79	52
3384.79	86
3385.79	56
3386.79	44
3387.79	42
3388.79	51
3389.79	66
3390.79	58
3391.79	59
3392.79	52
3393.79	86
3394.78	48
3395.78	30
3396.78	88
3397.78	52
3398.77	109
3399.77	52
3400.77	48
3401.76	36
3402.76	68
3403.76	68
3404.75	40
3405.75	53
3406.74	57
3407.74	97
3408.73	58
3409.72	135
3410.72	68
3411.71	58
3412.71	46
3413.7	48
3414.69	62
3415.68	96
3416.68	58
3417.67	72
3418.66	44
3419.65	60
3420.64	70
3421.63	67
3422.63	70
3423.62	64
3424.61	102
3425.6	42
3426.59	53
3427.58	64
3428.57	79
[truncated: 48 more rows]
