# Supplementary material for: AI‐Assisted Detection of Early Gastric Cancer via Visualization of Mucosal Acidity Compromise During Endoscopy
Source: Adv Sci (Weinh). 2025 Oct 20;12(46):e04932. doi: 10.1002/advs.202504932 (PMC12697849; doi:10.1002/advs.202504932)
Supplement: Supplementary file 2 — Supporting Data [file ADVS-12-e04932-s002.zip › Models by AGS cells/Model 1/Para-tumor/fast-20250724_163524.csv]

181.541	11812
184.445	18499
187.346	24076
190.245	26979
193.141	27852
196.035	27971
198.927	27803
201.816	27771
204.703	28073
207.588	28054
210.47	27911
213.35	27912
216.228	27894
219.103	27808
221.976	27608
224.846	27561
227.715	27506
230.58	27545
233.444	27505
236.305	27862
239.164	27923
242.02	28211
244.875	28577
247.727	28337
250.576	28394
253.423	28277
256.268	28258
259.111	27943
261.951	27942
264.789	27824
267.625	28031
270.459	28048
273.29	27987
276.119	27986
278.945	27766
281.769	27761
284.591	27435
287.411	27278
290.229	27189
293.044	26874
295.857	26865
298.667	26653
301.476	26396
304.282	26223
307.085	26127
309.887	25938
312.686	25539
315.483	25263
318.278	25065
321.071	24991
323.861	24844
326.649	24705
329.435	24781
332.219	24581
335	24536
337.779	24622
340.556	24689
343.331	24655
346.103	24957
348.873	24892
351.641	25098
354.407	25102
357.171	25166
359.932	24984
362.691	24934
365.448	24695
368.203	24598
370.955	24382
373.706	24267
376.454	24354
379.2	24098
381.943	24114
384.685	23700
387.424	23456
390.161	23263
392.896	23077
395.629	22888
398.36	22674
401.088	22668
403.815	22638
406.539	22430
409.261	22418
411.981	22434
414.698	22662
417.414	22732
420.127	22809
422.838	22648
425.547	22901
428.254	23036
430.959	22785
433.662	22798
436.362	22962
439.06	22980
441.757	23000
444.451	23051
447.142	23013
449.832	22940
452.52	23069
455.206	22742
457.889	22682
460.57	22793
463.249	22431
465.927	22404
468.601	22012
471.274	22033
473.945	21769
476.614	21391
479.28	21157
481.945	21348
484.607	21118
487.267	20835
489.926	20599
492.582	20570
495.236	20361
497.888	20131
500.537	20099
503.185	20196
505.831	20238
508.474	20357
511.116	20283
513.755	20285
516.393	20284
519.028	20351
521.661	20150
524.293	20279
526.922	20018
529.549	20046
532.174	19982
534.797	19948
537.418	20049
540.037	20011
542.654	19978
545.268	20069
547.881	20186
550.492	20208
553.101	19934
555.707	19700
558.312	19313
560.915	19271
563.515	19222
566.114	19297
568.71	19432
571.305	19688
573.897	19783
576.488	19813
579.076	19577
581.663	18920
584.247	18725
586.83	18209
589.41	17838
591.989	17490
594.565	17006
597.14	16501
599.712	16259
602.283	16275
604.851	16201
607.418	16098
609.982	16041
612.545	16083
615.106	15995
617.664	16038
620.221	16007
622.776	15965
625.328	15741
627.879	15717
630.428	15516
632.975	15355
635.52	15169
638.062	15155
640.603	14993
643.142	15208
645.679	15268
648.214	15435
650.748	15254
653.279	15173
655.808	15213
658.335	14869
660.861	14826
663.384	14652
665.906	14684
668.425	14699
670.943	14752
673.459	14617
675.973	14442
678.484	14321
680.994	14083
683.502	13902
686.009	13777
688.513	13735
691.015	13448
693.515	13428
696.014	13130
698.51	12958
701.005	12904
703.498	12826
705.989	12543
708.478	12445
710.965	12381
713.45	12288
715.933	12171
718.415	12141
720.894	11895
723.372	11845
725.848	11964
728.322	11889
730.794	11865
733.264	11925
735.732	11794
738.198	11434
740.663	11212
743.126	11077
745.586	10956
748.045	10842
750.502	10632
752.958	10630
755.411	10503
757.863	10419
760.312	10445
762.76	10394
765.206	10370
767.65	10325
770.092	9719
772.533	9028
774.971	8823
777.408	9078
779.843	9502
782.276	9368
784.707	9542
787.137	9560
789.564	9447
791.99	9437
794.414	9356
796.836	9376
799.257	9264
801.675	9056
804.092	9028
806.507	9028
808.92	8925
811.331	8754
813.741	8563
816.148	8494
818.554	8367
820.958	8390
823.36	8289
825.761	8196
828.159	8055
830.556	8031
832.951	8083
835.345	7866
837.736	7864
840.126	7755
842.514	7826
844.9	7679
847.284	7553
849.667	7519
852.048	7406
854.427	7376
856.804	7295
859.18	7076
861.553	7009
863.925	7138
866.296	7118
868.664	6998
871.031	6905
873.396	6802
875.759	6865
878.12	6708
880.48	6739
882.838	6594
885.194	6534
887.549	6477
889.902	6469
892.253	6405
894.602	6353
896.949	6300
899.295	6379
901.639	6268
903.981	6212
906.322	6089
908.661	6274
910.998	6153
913.333	6137
915.667	5982
917.999	6163
920.329	6077
922.658	6095
924.985	6006
927.31	6070
929.633	6010
931.955	5916
934.275	5831
936.593	5799
938.91	5692
941.225	5623
943.538	5422
945.849	5292
948.159	5265
950.467	5077
952.774	5234
955.078	5005
957.381	4922
959.683	4871
961.982	4775
964.28	4789
966.577	4803
968.871	4756
971.164	4582
973.456	4480
975.745	4567
978.033	4404
980.319	4352
982.604	4416
984.887	4380
987.168	4364
989.448	4305
991.726	4326
994.002	4233
996.277	4204
998.55	4235
1000.82	4227
1003.09	4261
1005.36	4398
1007.63	4377
1009.89	4362
1012.15	4334
1014.41	4355
1016.67	4241
1018.93	4303
1021.19	4217
1023.44	4281
1025.7	4333
1027.95	4267
1030.2	4203
1032.45	4081
1034.69	3999
1036.94	4048
1039.18	3941
1041.43	3873
1043.67	4018
1045.9	3913
1048.14	3909
1050.38	3754
1052.61	3794
1054.84	3745
1057.07	3586
1059.3	3645
1061.53	3494
1063.76	3590
1065.98	3497
1068.2	3498
1070.42	3442
1072.64	3394
1074.86	3324
1077.08	3248
1079.29	3276
1081.5	3266
1083.72	3240
1085.93	3262
1088.13	3266
1090.34	3314
1092.55	3234
1094.75	3363
1096.95	3246
1099.15	3267
1101.35	3270
1103.55	3205
1105.74	3153
1107.94	3010
1110.13	3020
1112.32	3012
1114.51	2875
1116.7	2881
1118.89	2871
1121.07	2902
1123.25	2820
1125.44	2759
1127.62	2766
1129.8	2788
1131.97	2847
1134.15	2817
1136.32	2847
1138.49	2736
1140.66	2847
1142.83	2750
1145	2688
1147.17	2676
1149.33	2615
1151.5	2627
1153.66	2664
1155.82	2680
1157.98	2585
1160.13	2559
1162.29	2587
1164.44	2529
1166.6	2488
1168.75	2482
1170.9	2537
1173.04	2559
1175.19	2605
1177.34	2570
1179.48	2471
1181.62	2407
1183.76	2374
1185.9	2387
1188.04	2504
1190.17	2661
1192.31	2682
1194.44	2619
1196.57	2641
1198.7	2611
1200.83	2527
1202.96	2554
1205.08	2432
1207.21	2295
1209.33	2210
1211.45	2192
1213.57	2098
1215.69	2067
1217.81	2022
1219.92	1958
1222.03	2022
1224.15	2005
1226.26	1964
1228.37	1938
1230.47	1988
1232.58	1948
1234.68	1955
1236.79	1906
1238.89	1956
1240.99	1932
1243.09	1922
1245.19	1811
1247.28	1916
1249.38	1822
1251.47	1825
1253.56	1834
1255.65	1773
1257.74	1781
1259.83	1757
1261.91	1710
1264	1749
1266.08	1660
1268.16	1646
1270.24	1621
1272.32	1515
1274.4	1582
1276.47	1553
1278.55	1507
1280.62	1489
1282.69	1487
1284.76	1450
1286.83	1467
1288.9	1449
1290.96	1477
1293.03	1382
1295.09	1388
1297.15	1360
1299.21	1324
1301.27	1376
1303.33	1285
1305.38	1341
1307.44	1406
1309.49	1293
1311.54	1273
1313.59	1283
1315.64	1284
1317.69	1285
1319.73	1233
1321.78	1274
1323.82	1283
1325.86	1211
1327.9	1267
1329.94	1202
1331.98	1170
1334.02	1213
1336.05	1207
1338.08	1229
1340.12	1205
1342.15	1261
1344.18	1310
1346.2	1356
1348.23	1403
1350.25	1309
1352.28	1332
1354.3	1356
1356.32	1344
1358.34	1356
1360.36	1374
1362.38	1362
1364.39	1404
1366.41	1400
1368.42	1398
1370.43	1418
1372.44	1338
1374.45	1348
1376.45	1324
1378.46	1374
1380.47	1315
1382.47	1278
1384.47	1259
1386.47	1207
1388.47	1171
1390.47	1155
1392.46	1114
1394.46	1183
1396.45	1211
1398.44	1193
1400.44	1146
1402.42	1086
1404.41	1082
1406.4	1050
1408.39	985
1410.37	1005
1412.35	961
1414.33	993
1416.31	1003
1418.29	1000
1420.27	963
1422.25	977
1424.22	975
1426.2	947
1428.17	919
1430.14	918
1432.11	911
1434.08	903
1436.04	842
1438.01	878
1439.97	898
1441.94	870
1443.9	892
1445.86	885
1447.82	931
1449.78	904
1451.73	846
1453.69	868
1455.64	858
1457.59	856
1459.54	843
1461.49	780
1463.44	780
1465.39	683
1467.34	800
1469.28	742
1471.22	774
1473.17	773
1475.11	832
1477.05	710
1478.99	719
1480.92	742
1482.86	660
1484.79	604
1486.73	629
1488.66	628
1490.59	663
1492.52	661
1494.45	681
1496.37	629
1498.3	663
1500.22	671
1502.14	606
1504.07	622
1505.99	611
1507.91	621
1509.82	639
1511.74	592
1513.66	612
1515.57	621
1517.48	641
1519.39	709
1521.3	699
1523.21	665
1525.12	691
1527.03	602
1528.93	646
1530.84	694
1532.74	718
1534.64	760
1536.54	753
1538.44	727
1540.34	734
1542.23	688
1544.13	646
1546.02	562
1547.92	635
1549.81	641
1551.7	683
1553.59	651
1555.48	659
1557.36	687
1559.25	707
1561.13	733
1563.01	743
1564.9	786
1566.78	761
1568.66	721
1570.53	681
1572.41	687
1574.29	740
1576.16	782
1578.03	903
1579.9	871
1581.78	828
1583.65	780
1585.51	735
1587.38	766
1589.25	834
1591.11	830
1592.97	800
1594.84	730
1596.7	709
1598.56	707
1600.42	713
1602.27	722
1604.13	744
1605.98	812
1607.84	933
1609.69	971
1611.54	963
1613.39	905
1615.24	788
1617.09	620
1618.94	638
1620.78	605
1622.62	651
1624.47	730
1626.31	699
1628.15	748
1629.99	733
1631.83	739
1633.67	699
1635.5	689
1637.34	659
1639.17	671
1641	663
1642.83	665
1644.66	673
1646.49	665
1648.32	587
1650.15	612
1651.97	650
1653.8	649
1655.62	675
1657.44	612
1659.26	550
1661.08	544
1662.9	530
1664.72	431
1666.53	359
1668.35	323
1670.16	292
1671.97	325
1673.79	411
1675.6	443
1677.4	381
1679.21	339
1681.02	355
1682.83	308
1684.63	360
1686.43	397
1688.24	452
1690.04	409
1691.84	342
1693.64	294
1695.43	360
1697.23	417
1699.02	476
1700.82	497
1702.61	484
1704.4	481
1706.2	460
1707.98	488
1709.77	588
1711.56	585
1713.35	588
1715.13	526
1716.92	441
1718.7	373
1720.48	459
1722.26	465
1724.04	403
1725.82	316
1727.6	252
1729.37	274
1731.15	254
1732.92	203
1734.7	193
1736.47	179
1738.24	155
1740.01	171
1741.78	165
1743.54	155
1745.31	236
1747.08	242
1748.84	242
1750.6	224
1752.36	316
1754.12	368
1755.88	407
1757.64	327
1759.4	288
1761.16	254
1762.91	276
1764.67	332
1766.42	365
1768.17	427
1769.92	419
1771.67	375
1773.42	284
1775.17	312
1776.91	319
1778.66	330
1780.4	377
1782.15	436
1783.89	432
1785.63	460
1787.37	459
1789.11	459
1790.85	449
1792.58	411
1794.32	343
1796.05	341
1797.79	308
1799.52	320
1801.25	319
1802.98	296
1804.71	266
1806.44	353
1808.17	380
1809.89	425
1811.62	431
1813.34	453
1815.07	413
1816.79	356
1818.51	349
1820.23	357
1821.95	310
1823.66	264
1825.38	262
1827.1	274
1828.81	266
1830.52	318
1832.24	325
1833.95	361
1835.66	401
1837.37	401
1839.08	421
1840.78	352
1842.49	288
1844.19	286
1845.9	280
1847.6	274
1849.3	310
1851	230
1852.7	167
1854.4	177
1856.1	185
1857.8	191
1859.49	227
1861.19	211
1862.88	217
1864.57	163
1866.27	95
1867.96	61
1869.65	38
1871.33	60
1873.02	113
1874.71	165
1876.39	195
1878.08	143
1879.76	139
1881.44	159
1883.12	172
1884.81	206
1886.48	234
1888.16	153
1889.84	77
1891.52	107
1893.19	79
1894.87	98
1896.54	103
1898.21	123
1899.88	115
1901.55	137
1903.22	151
1904.89	159
1906.56	173
1908.22	179
1909.89	185
1911.55	230
1913.22	211
1914.88	205
1916.54	177
1918.2	169
1919.86	187
1921.52	185
1923.18	147
1924.83	166
1926.49	165
1928.14	141
1929.79	153
1931.45	161
1933.1	172
1934.75	105
1936.4	151
1938.05	188
1939.69	204
1941.34	177
1942.99	100
1944.63	95
1946.27	106
1947.92	119
1949.56	135
1951.2	127
1952.84	177
1954.48	173
1956.11	208
1957.75	246
1959.39	240
1961.02	280
1962.65	260
1964.29	244
1965.92	246
1967.55	262
1969.18	256
1970.81	249
1972.44	288
1974.06	249
1975.69	272
1977.32	288
1978.94	310
1980.56	278
1982.19	321
1983.81	270
1985.43	284
1987.05	274
1988.66	324
1990.28	272
1991.9	248
1993.51	286
1995.13	298
1996.74	280
1998.36	282
1999.97	310
2001.58	300
2003.19	256
2004.8	280
2006.4	314
2008.01	311
2009.62	290
2011.22	296
2012.83	298
2014.43	298
2016.03	294
2017.63	292
2019.23	268
2020.83	276
2022.43	294
2024.03	286
2025.63	314
2027.22	306
2028.82	292
2030.41	288
2032.01	276
2033.6	272
2035.19	280
2036.78	276
2038.37	296
2039.96	248
2041.55	274
2043.13	266
2044.72	266
2046.3	250
2047.89	270
2049.47	268
2051.05	270
2052.63	236
2054.21	270
2055.79	286
2057.37	248
2058.95	256
2060.52	238
2062.1	254
2063.68	268
2065.25	262
2066.82	234
2068.39	274
2069.97	253
2071.54	230
2073.1	234
2074.67	232
2076.24	252
2077.81	240
2079.37	236
2080.94	229
2082.5	222
2084.07	209
2085.63	224
2087.19	208
2088.75	204
2090.31	174
2091.87	158
2093.43	143
2094.98	157
2096.54	180
2098.09	161
2099.65	222
2101.2	181
2102.75	218
2104.3	191
2105.86	207
2107.41	196
2108.95	220
2110.5	177
2112.05	197
2113.6	185
2115.14	182
2116.69	224
2118.23	189
2119.77	205
2121.31	173
2122.86	192
2124.4	188
2125.93	203
2127.47	180
2129.01	185
2130.55	201
2132.08	189
2133.62	204
2135.15	210
2136.69	213
2138.22	173
2139.75	183
2141.28	180
2142.81	195
2144.34	160
2145.87	167
2147.39	185
2148.92	175
2150.45	203
2151.97	188
2153.5	190
2155.02	161
2156.54	170
2158.06	191
2159.58	155
2161.1	165
2162.62	192
2164.14	193
2165.66	193
2167.17	177
2168.69	200
2170.2	187
2171.72	171
2173.23	169
2174.74	149
2176.25	167
2177.76	173
2179.27	163
2180.78	167
2182.29	161
2183.79	151
2185.3	149
2186.81	169
2188.31	153
2189.81	165
2191.32	171
2192.82	159
2194.32	143
2195.82	175
2197.32	151
2198.82	133
2200.32	149
2201.81	111
2203.31	147
2204.8	169
2206.3	169
2207.79	121
2209.29	156
2210.78	147
2212.27	183
2213.76	163
2215.25	181
2216.74	187
2218.23	145
2219.71	133
2221.2	129
2222.69	147
2224.17	123
2225.65	123
2227.14	79
2228.62	125
2230.1	107
2231.58	147
2233.06	113
2234.54	135
2236.02	147
2237.5	185
2238.97	173
2240.45	155
2241.92	147
2243.4	151
2244.87	125
2246.34	131
2247.82	131
2249.29	123
2250.76	131
2252.23	131
2253.7	125
2255.16	115
2256.63	141
2258.1	117
2259.56	143
2261.03	139
2262.49	125
2263.95	137
2265.42	139
2266.88	133
2268.34	119
2269.8	133
2271.26	107
2272.72	137
2274.18	135
2275.63	101
2277.09	137
2278.54	155
2280	141
2281.45	103
2282.9	111
2284.36	119
2285.81	123
2287.26	103
2288.71	125
2290.16	129
2291.61	129
2293.05	93
2294.5	97
2295.95	115
2297.39	83
2298.84	61
2300.28	70
2301.72	75
2303.16	95
2304.61	109
2306.05	109
2307.49	109
2308.93	91
2310.36	111
2311.8	115
2313.24	145
2314.67	159
2316.11	123
2317.54	123
2318.98	127
2320.41	99
2321.84	107
2323.28	115
2324.71	113
2326.14	101
2327.57	94
2328.99	93
2330.42	59
2331.85	87
2333.27	97
2334.7	97
2336.12	63
2337.55	77
2338.97	69
2340.39	55
2341.82	59
2343.24	70
2344.66	65
2346.08	72
2347.5	85
2348.91	73
2350.33	71
2351.75	109
2353.16	97
2354.58	99
2355.99	107
2357.41	81
2358.82	93
2360.23	71
2361.64	59
2363.05	45
2364.46	38
2365.87	67
2367.28	47
2368.69	79
2370.1	75
2371.5	46
2372.91	83
2374.31	78
2375.72	84
2377.12	70
2378.52	88
2379.92	59
2381.33	73
2382.73	65
2384.13	63
2385.52	66
2386.92	38
2388.32	77
2389.72	67
2391.11	75
2392.51	78
2393.9	69
2395.3	89
2396.69	97
2398.08	47
2399.48	63
2400.87	97
2402.26	81
2403.65	63
2405.04	31
2406.42	56
2407.81	-12
2409.2	-2
2410.58	-31
2411.97	-22
2413.35	18
2414.74	-28
2416.12	-6
2417.5	8
2418.89	6
2420.27	14
2421.65	8
2423.03	34
2424.41	-4
2425.79	4
2427.16	-14
2428.54	4
2429.92	-24
2431.29	4
2432.67	8
2434.04	6
2435.42	18
2436.79	-2
2438.16	12
2439.53	0
2440.9	-6
2442.27	-28
2443.64	-8
2445.01	-17
2446.38	-2
2447.75	-24
2449.11	-22
2450.48	-10
2451.84	-6
2453.21	-24
2454.57	-10
2455.94	10
2457.3	12
2458.66	-12
2460.02	9
2461.38	-26
2462.74	23
2464.1	36
2465.46	14
2466.82	6
2468.17	28
2469.53	0
2470.89	40
2472.24	4
2473.6	4
2474.95	2
2476.3	32
2477.65	32
2479.01	43
2480.36	25
2481.71	89
2483.06	9
2484.41	18
2485.75	18
2487.1	31
2488.45	6
2489.8	9
2491.14	22
2492.49	34
2493.83	24
2495.17	41
2496.52	27
2497.86	37
2499.2	37
2500.54	37
2501.88	18
2503.22	46
2504.56	53
2505.9	40
2507.24	52
2508.58	28
2509.91	27
2511.25	28
2512.58	7
2513.92	-33
2515.25	-20
2516.58	8
2517.92	0
2519.25	-4
2520.58	4
2521.91	-10
2523.24	-10
2524.57	14
2525.9	50
2527.23	12
2528.55	48
2529.88	12
2531.21	-18
2532.53	14
2533.86	12
2535.18	0
2536.5	14
2537.83	30
2539.15	34
2540.47	39
2541.79	62
2543.11	1
2544.43	30
2545.75	26
2547.07	44
2548.39	-2
2549.7	56
2551.02	22
2552.34	2
2553.65	2
2554.97	8
2556.28	-26
2557.59	-8
2558.91	-25
2560.22	8
2561.53	-20
2562.84	-14
2564.15	-14
2565.46	-12
2566.77	-4
2568.08	-22
2569.38	-18
2570.69	-8
2572	-22
2573.3	-16
2574.61	-12
2575.91	-10
2577.22	-6
2578.52	12
2579.82	0
2581.13	-18
2582.43	-22
2583.73	-8
2585.03	2
2586.33	-14
2587.63	-30
2588.92	-36
2590.22	8
2591.52	-43
2592.82	14
2594.11	-12
2595.41	-5
2596.7	-8
2598	10
2599.29	0
2600.58	-23
2601.88	22
2603.17	10
2604.46	-24
2605.75	-2
2607.04	-26
2608.33	-14
2609.62	-4
2610.9	-6
2612.19	-48
2613.48	-56
2614.76	-14
2616.05	-35
2617.34	-12
2618.62	-44
2619.9	-16
2621.19	-42
2622.47	-37
2623.75	-22
2625.03	-28
2626.31	-18
2627.59	4
2628.87	-9
2630.15	-42
2631.43	6
2632.71	-12
2633.99	-40
2635.26	-56
2636.54	-61
2637.81	-22
2639.09	-48
2640.36	-30
2641.64	-30
2642.91	-52
2644.18	-26
2645.46	-16
2646.73	-40
2648	-10
2649.27	-6
2650.54	0
2651.81	-14
2653.07	-2
2654.34	0
2655.61	-10
2656.88	-4
2658.14	-10
2659.41	-22
2660.67	-44
2661.94	-2
2663.2	-32
2664.47	-30
2665.73	-8
2666.99	-28
2668.25	-16
2669.51	-46
2670.77	-38
2672.03	-31
2673.29	-20
2674.55	-12
2675.81	0
2677.07	-52
2678.32	-36
2679.58	-22
2680.84	-6
2682.09	-36
2683.35	6
2684.6	0
2685.85	-8
2687.11	-32
2688.36	-14
2689.61	-24
2690.86	-14
2692.11	-15
2693.36	-2
2694.61	16
2695.86	-2
2697.11	-32
2698.36	8
2699.61	-22
2700.85	-8
2702.1	-12
2703.34	-2
2704.59	-38
2705.83	-10
2707.08	-11
2708.32	-6
2709.56	-47
2710.81	-26
2712.05	-38
2713.29	-31
2714.53	0
2715.77	-16
2717.01	2
2718.25	16
2719.49	-8
2720.73	-28
2721.96	-46
2723.2	-26
2724.44	-16
2725.67	2
2726.91	-18
2728.14	-12
2729.38	-46
2730.61	-24
2731.84	-14
2733.08	-31
2734.31	-12
2735.54	-10
2736.77	-6
2738	-28
2739.23	-6
2740.46	-18
2741.69	-16
2742.92	-42
2744.14	18
2745.37	8
2746.6	-20
2747.82	-22
2749.05	14
2750.27	-8
2751.5	-22
2752.72	-26
2753.95	20
2755.17	0
2756.39	0
2757.61	-34
2758.83	-8
2760.05	18
2761.27	-16
2762.49	4
2763.71	-10
2764.93	-22
2766.15	-6
2767.37	2
2768.58	-2
2769.8	2
2771.02	-12
2772.23	-16
2773.45	-24
2774.66	-8
2775.88	10
2777.09	-12
2778.3	-4
2779.51	6
2780.73	-8
2781.94	0
2783.15	4
2784.36	2
2785.57	-8
2786.78	-20
2787.99	18
2789.19	-4
2790.4	16
2791.61	28
2792.82	0
2794.02	10
2795.23	0
2796.43	-14
2797.64	6
2798.84	7
2800.04	-26
2801.25	14
2802.45	-10
2803.65	-32
2804.85	18
2806.05	4
2807.25	-6
2808.45	16
2809.65	-20
2810.85	2
2812.05	12
2813.25	-6
2814.45	26
2815.64	8
2816.84	-8
2818.04	-8
2819.23	60
2820.43	14
2821.62	0
2822.82	12
2824.01	22
2825.2	30
2826.39	8
2827.59	-2
2828.78	28
2829.97	14
2831.16	2
2832.35	18
2833.54	-10
2834.73	2
2835.92	0
2837.1	14
2838.29	0
2839.48	22
2840.67	16
2841.85	0
2843.04	18
2844.22	22
2845.41	-9
2846.59	35
2847.77	32
2848.96	10
2850.14	-4
2851.32	30
2852.5	14
2853.68	0
2854.87	12
2856.05	2
2857.23	6
2858.4	16
2859.58	0
2860.76	16
2861.94	33
2863.12	40
2864.29	20
2865.47	14
2866.65	14
2867.82	11
2869	32
2870.17	26
2871.34	14
2872.52	14
2873.69	20
2874.86	8
2876.03	32
2877.21	18
2878.38	12
2879.55	18
2880.72	12
2881.89	8
2883.06	26
2884.23	24
2885.39	-12
2886.56	22
2887.73	-2
2888.9	26
2890.06	14
2891.23	44
2892.39	4
2893.56	43
2894.72	2
2895.89	26
2897.05	40
2898.21	-10
2899.38	8
2900.54	-12
2901.7	29
2902.86	22
2904.02	20
2905.18	3
2906.34	28
2907.5	14
2908.66	18
2909.82	20
2910.98	10
2912.13	12
2913.29	45
2914.45	22
2915.6	28
2916.76	30
2917.91	22
2919.07	26
2920.22	20
2921.38	26
2922.53	-8
2923.68	26
2924.84	36
2925.99	30
2927.14	8
2928.29	8
2929.44	10
2930.59	24
2931.74	14
2932.89	36
2934.04	13
2935.19	2
2936.34	30
2937.48	10
2938.63	40
2939.78	14
2940.93	34
2942.07	24
2943.22	40
2944.36	18
2945.51	6
2946.65	8
2947.79	30
2948.94	20
2950.08	18
2951.22	34
2952.36	22
2953.5	36
2954.65	23
2955.79	24
2956.93	32
2958.07	-2
2959.2	36
2960.34	50
2961.48	16
2962.62	22
2963.76	24
2964.89	14
2966.03	30
2967.17	24
2968.3	26
2969.44	34
2970.57	34
2971.71	10
2972.84	20
2973.97	30
2975.11	14
2976.24	48
2977.37	18
2978.5	24
2979.64	10
2980.77	24
2981.9	16
2983.03	16
2984.16	20
2985.29	36
2986.41	20
2987.54	41
2988.67	50
2989.8	28
2990.93	22
2992.05	6
2993.18	22
2994.3	20
2995.43	32
2996.55	63
2997.68	62
2998.8	20
2999.93	42
3001.05	12
3002.17	24
3003.3	22
3004.42	56
3005.54	44
3006.66	58
3007.78	44
3008.9	24
3010.02	10
3011.14	42
3012.26	24
3013.38	32
3014.5	48
3015.62	22
3016.73	46
3017.85	50
3018.97	30
3020.08	33
3021.2	44
3022.31	24
3023.43	54
3024.54	43
3025.66	34
3026.77	38
3027.89	44
3029	38
3030.11	58
3031.22	30
3032.34	6
3033.45	52
3034.56	40
3035.67	24
3036.78	131
3037.89	46
3039	52
3040.11	14
3041.22	30
3042.32	22
3043.43	44
3044.54	32
3045.65	38
3046.75	36
3047.86	46
3048.96	36
3050.07	8
3051.17	56
3052.28	38
3053.38	32
3054.49	12
3055.59	44
3056.69	28
3057.8	30
3058.9	34
3060	70
3061.1	34
3062.2	50
3063.3	32
3064.4	34
3065.5	16
3066.6	39
3067.7	44
3068.8	40
3069.9	26
3071	46
3072.09	34
3073.19	34
3074.29	44
3075.38	30
3076.48	54
3077.57	31
3078.67	43
3079.76	48
3080.86	10
3081.95	39
3083.05	34
3084.14	46
3085.23	46
3086.33	35
3087.42	68
3088.51	41
3089.6	48
3090.69	28
3091.78	38
3092.87	79
3093.96	38
3095.05	42
3096.14	4
3097.23	36
3098.32	57
3099.41	43
3100.49	26
3101.58	38
3102.67	46
3103.75	4
3104.84	61
3105.93	64
3107.01	26
3108.1	66
3109.18	28
3110.26	38
3111.35	62
3112.43	22
3113.51	44
3114.6	61
3115.68	34
3116.76	26
3117.84	36
3118.92	46
3120	40
3121.09	48
3122.17	48
3123.25	46
3124.32	48
3125.4	58
3126.48	24
3127.56	34
3128.64	30
3129.72	66
3130.79	76
3131.87	40
3132.95	38
3134.02	38
3135.1	45
3136.17	40
3137.25	42
3138.32	38
3139.4	42
3140.47	48
3141.55	61
3142.62	50
3143.69	26
3144.76	45
3145.84	36
3146.91	36
3147.98	60
3149.05	46
3150.12	62
3151.19	76
3152.26	34
3153.33	50
3154.4	32
3155.47	32
3156.54	36
3157.61	70
3158.67	46
3159.74	30
3160.81	42
3161.88	45
3162.94	50
3164.01	42
3165.07	46
3166.14	48
3167.2	56
3168.27	39
3169.33	22
3170.4	42
3171.46	28
3172.52	42
3173.59	44
3174.65	38
3175.71	46
3176.77	30
3177.84	30
3178.9	46
3179.96	36
3181.02	65
3182.08	54
3183.14	67
3184.2	51
3185.26	50
3186.32	58
3187.37	74
3188.43	70
3189.49	83
3190.55	38
3191.61	39
3192.66	72
3193.72	38
3194.77	56
3195.83	32
3196.89	52
3197.94	48
3199	26
3200.05	42
3201.1	46
3202.16	36
3203.21	66
3204.27	46
3205.32	32
3206.37	62
3207.42	59
3208.47	62
3209.53	54
3210.58	45
3211.63	60
3212.68	40
3213.73	58
3214.78	47
3215.83	58
3216.88	37
3217.93	40
3218.97	58
3220.02	34
3221.07	48
3222.12	50
3223.16	50
3224.21	48
3225.26	30
3226.3	24
3227.35	40
3228.4	58
3229.44	46
3230.49	32
3231.53	20
3232.57	36
3233.62	43
3234.66	48
3235.71	60
3236.75	44
3237.79	76
3238.83	66
3239.88	30
3240.92	66
3241.96	48
3243	48
3244.04	36
3245.08	52
3246.12	50
3247.16	42
3248.2	46
3249.24	52
3250.28	38
3251.32	30
3252.36	52
3253.39	56
3254.43	50
3255.47	46
3256.51	50
3257.54	30
3258.58	44
3259.61	55
3260.65	47
3261.69	56
3262.72	54
3263.76	40
3264.79	32
3265.82	71
3266.86	29
3267.89	60
3268.92	61
3269.96	52
3270.99	65
3272.02	40
3273.05	50
3274.09	44
3275.12	60
3276.15	46
3277.18	49
3278.21	34
3279.24	38
3280.27	64
3281.3	50
3282.33	47
3283.36	50
3284.39	48
3285.41	64
3286.44	52
3287.47	46
3288.5	54
3289.52	54
3290.55	66
3291.58	48
3292.6	50
3293.63	73
3294.66	44
3295.68	57
3296.71	44
3297.73	66
3298.76	91
3299.78	52
3300.8	26
3301.83	50
3302.85	99
3303.87	36
3304.9	56
3305.92	57
3306.94	44
3307.96	50
3308.98	42
3310.01	54
3311.03	42
3312.05	57
3313.07	62
3314.09	36
3315.11	64
3316.13	61
3317.15	22
3318.17	38
3319.18	54
3320.2	38
3321.22	54
3322.24	46
3323.26	67
3324.27	58
3325.29	54
3326.31	61
3327.32	48
3328.34	53
3329.35	62
3330.37	46
3331.38	42
3332.4	38
3333.41	54
3334.43	66
3335.44	42
3336.46	56
3337.47	38
3338.48	58
3339.5	28
3340.51	40
3341.52	39
3342.53	56
3343.54	40
3344.56	62
3345.57	59
3346.58	54
3347.59	62
3348.6	41
3349.61	62
3350.62	44
3351.63	58
3352.64	64
3353.65	56
3354.66	31
3355.66	77
3356.67	52
3357.68	40
3358.69	41
3359.7	38
3360.7	46
3361.71	54
3362.72	48
3363.72	50
3364.73	42
3365.73	44
3366.74	59
3367.75	47
3368.75	58
3369.75	42
3370.76	30
3371.76	38
3372.77	46
3373.77	56
3374.77	61
3375.78	60
3376.78	20
3377.78	60
3378.78	52
3379.79	40
3380.79	27
3381.79	36
3382.79	52
3383.79	42
3384.79	72
3385.79	40
3386.79	48
3387.79	40
3388.79	47
3389.79	38
3390.79	60
3391.79	65
3392.79	44
3393.79	90
3394.78	38
3395.78	14
3396.78	66
3397.78	40
3398.77	101
3399.77	38
3400.77	60
3401.76	42
3402.76	64
3403.76	54
3404.75	44
3405.75	49
3406.74	51
3407.74	77
3408.73	58
3409.72	109
3410.72	64
3411.71	56
3412.71	46
3413.7	59
3414.69	46
3415.68	68
3416.68	44
3417.67	52
3418.66	56
3419.65	48
3420.64	80
3421.63	61
3422.63	54
3423.62	44
3424.61	108
3425.6	42
3426.59	49
3427.58	54
3428.57	41
[truncated: 48 more rows]
