# Supplementary material for: AI‐Assisted Detection of Early Gastric Cancer via Visualization of Mucosal Acidity Compromise During Endoscopy
Source: Adv Sci (Weinh). 2025 Oct 20;12(46):e04932. doi: 10.1002/advs.202504932 (PMC12697849; doi:10.1002/advs.202504932)
Supplement: Supplementary file 2 — Supporting Data [file ADVS-12-e04932-s002.zip › Models by AGS cells/Model 1/Para-tumor/fast-20250724_163647.csv]

181.541	14048
184.445	22077
187.346	28702
190.245	32143
193.141	33407
196.035	33570
198.927	33449
201.816	33487
204.703	33912
207.588	33550
210.47	33798
213.35	33592
216.228	33412
219.103	33355
221.976	33245
224.846	33263
227.715	33103
230.58	33346
233.444	33286
236.305	33830
239.164	33824
242.02	34253
244.875	34317
247.727	34347
250.576	34531
253.423	34361
256.268	34023
259.111	34043
261.951	33902
264.789	33820
267.625	33998
270.459	34136
273.29	33993
276.119	34017
278.945	33782
281.769	33648
284.591	33286
287.411	33197
290.229	32887
293.044	32508
295.857	32363
298.667	32143
301.476	31783
304.282	31692
307.085	31468
309.887	31313
312.686	31073
315.483	30691
318.278	30519
321.071	30179
323.861	30050
326.649	30001
329.435	29931
332.219	29999
335	29677
337.779	29921
340.556	30118
343.331	30247
346.103	30374
348.873	30348
351.641	30622
354.407	30334
357.171	30493
359.932	30330
362.691	30195
365.448	30006
368.203	29805
370.955	29657
373.706	29522
376.454	29595
379.2	29161
381.943	29244
384.685	28876
387.424	28624
390.161	28277
392.896	27983
395.629	27786
398.36	27604
401.088	27556
403.815	27382
406.539	27429
409.261	27375
411.981	27191
414.698	27473
417.414	27723
420.127	27727
422.838	27562
425.547	27857
428.254	27809
430.959	27717
433.662	27761
436.362	28096
439.06	27916
441.757	28061
444.451	28124
447.142	27983
449.832	28037
452.52	28019
455.206	27660
457.889	27562
460.57	27555
463.249	27177
465.927	27214
468.601	26950
471.274	26635
473.945	26289
476.614	26027
479.28	25823
481.945	25686
484.607	25792
487.267	25346
489.926	25080
492.582	24920
495.236	24720
497.888	24577
500.537	24227
503.185	24443
505.831	24554
508.474	24818
511.116	24626
513.755	24745
516.393	24495
519.028	24814
521.661	24540
524.293	24578
526.922	24572
529.549	24471
532.174	24372
534.797	24235
537.418	24619
540.037	24354
542.654	24189
545.268	24516
547.881	24505
550.492	24693
553.101	24195
555.707	23933
558.312	23514
560.915	23379
563.515	23451
566.114	23583
568.71	23673
571.305	23913
573.897	24006
576.488	24046
579.076	23649
581.663	23162
584.247	22787
586.83	22216
589.41	21692
591.989	21279
594.565	20685
597.14	20140
599.712	19903
602.283	19807
604.851	19753
607.418	19585
609.982	19656
612.545	19589
615.106	19477
617.664	19596
620.221	19576
622.776	19394
625.328	19267
627.879	19214
630.428	18993
632.975	18774
635.52	18520
638.062	18392
640.603	18513
643.142	18623
645.679	18786
648.214	18697
650.748	18606
653.279	18662
655.808	18487
658.335	18290
660.861	18314
663.384	17964
665.906	17902
668.425	18114
670.943	18066
673.459	17857
675.973	17662
678.484	17571
680.994	17317
683.502	17012
686.009	16974
688.513	16813
691.015	16581
693.515	16428
696.014	16249
698.51	15876
701.005	15916
703.498	15655
705.989	15481
708.478	15318
710.965	15183
713.45	15066
715.933	14921
718.415	14928
720.894	14534
723.372	14551
725.848	14555
728.322	14564
730.794	14597
733.264	14578
735.732	14403
738.198	13991
740.663	13811
743.126	13594
745.586	13390
748.045	13378
750.502	13066
752.958	13062
755.411	12912
757.863	12824
760.312	12905
762.76	12758
765.206	13031
767.65	12831
770.092	11970
772.533	11173
774.971	10844
777.408	11228
779.843	11667
782.276	11696
784.707	11742
787.137	11774
789.564	11710
791.99	11770
794.414	11679
796.836	11625
799.257	11418
801.675	11357
804.092	11116
806.507	11130
808.92	11097
811.331	10904
813.741	10658
816.148	10563
818.554	10297
820.958	10249
823.36	10181
825.761	10060
828.159	9917
830.556	9868
832.951	9973
835.345	9732
837.736	9695
840.126	9602
842.514	9679
844.9	9488
847.284	9330
849.667	9283
852.048	9149
854.427	9065
856.804	8959
859.18	8815
861.553	8768
863.925	8806
866.296	8703
868.664	8674
871.031	8682
873.396	8502
875.759	8402
878.12	8354
880.48	8264
882.838	8240
885.194	8087
887.549	8138
889.902	8029
892.253	7947
894.602	7953
896.949	7859
899.295	7844
901.639	7757
903.981	7698
906.322	7582
908.661	7623
910.998	7567
913.333	7519
915.667	7479
917.999	7587
920.329	7570
922.658	7491
924.985	7402
927.31	7434
929.633	7432
931.955	7225
934.275	7227
936.593	7128
938.91	6959
941.225	6846
943.538	6705
945.849	6703
948.159	6413
950.467	6381
952.774	6332
955.078	6107
957.381	6105
959.683	5998
961.982	5956
964.28	5970
966.577	5982
968.871	5810
971.164	5744
973.456	5560
975.745	5581
978.033	5442
980.319	5434
982.604	5399
984.887	5386
987.168	5381
989.448	5343
991.726	5353
994.002	5248
996.277	5212
998.55	5190
1000.82	5239
1003.09	5251
1005.36	5302
1007.63	5321
1009.89	5313
1012.15	5430
1014.41	5365
1016.67	5321
1018.93	5347
1021.19	5148
1023.44	5280
1025.7	5234
1027.95	5347
1030.2	5188
1032.45	5083
1034.69	4954
1036.94	4902
1039.18	4910
1041.43	4821
1043.67	4815
1045.9	4802
1048.14	4773
1050.38	4685
1052.61	4655
1054.84	4545
1057.07	4506
1059.3	4396
1061.53	4312
1063.76	4372
1065.98	4243
1068.2	4340
1070.42	4284
1072.64	4049
1074.86	4108
1077.08	3987
1079.29	4037
1081.5	4062
1083.72	4013
1085.93	3941
1088.13	3961
1090.34	3991
1092.55	3977
1094.75	4058
1096.95	3997
1099.15	3920
1101.35	3915
1103.55	3880
1105.74	3850
1107.94	3747
1110.13	3761
1112.32	3657
1114.51	3568
1116.7	3518
1118.89	3498
1121.07	3508
1123.25	3441
1125.44	3381
1127.62	3355
1129.8	3415
1131.97	3455
1134.15	3490
1136.32	3483
1138.49	3433
1140.66	3329
1142.83	3355
1145	3262
1147.17	3284
1149.33	3219
1151.5	3226
1153.66	3185
1155.82	3252
1157.98	3145
1160.13	3085
1162.29	3102
1164.44	3004
1166.6	3061
1168.75	3103
1170.9	3139
1173.04	3095
1175.19	3131
1177.34	3118
1179.48	2992
1181.62	2929
1183.76	2890
1185.9	3001
1188.04	3116
1190.17	3195
1192.31	3192
1194.44	3212
1196.57	3197
1198.7	3220
1200.83	3129
1202.96	3046
1205.08	2899
1207.21	2811
1209.33	2756
1211.45	2601
1213.57	2488
1215.69	2515
1217.81	2464
1219.92	2462
1222.03	2421
1224.15	2382
1226.26	2411
1228.37	2381
1230.47	2399
1232.58	2377
1234.68	2390
1236.79	2362
1238.89	2395
1240.99	2369
1243.09	2337
1245.19	2267
1247.28	2256
1249.38	2217
1251.47	2186
1253.56	2225
1255.65	2134
1257.74	2136
1259.83	2138
1261.91	2083
1264	2071
1266.08	1969
1268.16	1992
1270.24	1966
1272.32	1835
1274.4	1920
1276.47	1849
1278.55	1821
1280.62	1781
1282.69	1759
1284.76	1801
1286.83	1765
1288.9	1828
1290.96	1781
1293.03	1704
1295.09	1610
1297.15	1670
1299.21	1648
1301.27	1616
1303.33	1585
1305.38	1627
1307.44	1699
1309.49	1607
1311.54	1545
1313.59	1515
1315.64	1523
1317.69	1589
1319.73	1533
1321.78	1584
1323.82	1535
1325.86	1503
1327.9	1480
1329.94	1500
1331.98	1481
1334.02	1477
1336.05	1493
1338.08	1444
1340.12	1437
1342.15	1531
1344.18	1570
1346.2	1612
1348.23	1636
1350.25	1598
1352.28	1596
1354.3	1592
1356.32	1630
1358.34	1644
1360.36	1658
1362.38	1668
1364.39	1672
1366.41	1652
1368.42	1654
1370.43	1660
1372.44	1583
1374.45	1656
1376.45	1630
1378.46	1614
1380.47	1555
1382.47	1523
1384.47	1481
1386.47	1401
1388.47	1378
1390.47	1379
1392.46	1414
1394.46	1503
1396.45	1434
1398.44	1433
1400.44	1396
1402.42	1356
1404.41	1283
1406.4	1267
1408.39	1235
1410.37	1215
1412.35	1193
1414.33	1179
1416.31	1152
1418.29	1165
1420.27	1150
1422.25	1120
1424.22	1140
1426.2	1132
1428.17	1130
1430.14	1144
1432.11	1035
1434.08	1028
1436.04	1015
1438.01	1037
1439.97	1056
1441.94	1066
1443.9	1078
1445.86	1090
1447.82	1084
1449.78	1025
1451.73	989
1453.69	1036
1455.64	1040
1457.59	1055
1459.54	998
1461.49	959
1463.44	951
1465.39	879
1467.34	933
1469.28	853
1471.22	897
1473.17	947
1475.11	953
1477.05	909
1478.99	846
1480.92	846
1482.86	799
1484.79	751
1486.73	774
1488.66	723
1490.59	751
1492.52	788
1494.45	794
1496.37	800
1498.3	808
1500.22	818
1502.14	717
1504.07	781
1505.99	725
1507.91	731
1509.82	716
1511.74	705
1513.66	721
1515.57	728
1517.48	748
1519.39	864
1521.3	859
1523.21	861
1525.12	824
1527.03	753
1528.93	743
1530.84	827
1532.74	816
1534.64	883
1536.54	888
1538.44	862
1540.34	830
1542.23	754
1544.13	751
1546.02	675
1547.92	739
1549.81	742
1551.7	810
1553.59	758
1555.48	741
1557.36	842
1559.25	826
1561.13	872
1563.01	931
1564.9	927
1566.78	912
1568.66	914
1570.53	848
1572.41	868
1574.29	857
1576.16	931
1578.03	1034
1579.9	1066
1581.78	991
1583.65	929
1585.51	892
1587.38	955
1589.25	977
1591.11	1012
1592.97	949
1594.84	889
1596.7	822
1598.56	886
1600.42	826
1602.27	859
1604.13	887
1605.98	959
1607.84	1070
1609.69	1166
1611.54	1156
1613.39	1042
1615.24	931
1617.09	768
1618.94	747
1620.78	730
1622.62	742
1624.47	861
1626.31	888
1628.15	862
1629.99	896
1631.83	906
1633.67	864
1635.5	830
1637.34	772
1639.17	798
1641	786
1642.83	782
1644.66	780
1646.49	782
1648.32	724
1650.15	747
1651.97	753
1653.8	796
1655.62	796
1657.44	737
1659.26	636
1661.08	618
1662.9	647
1664.72	471
1666.53	401
1668.35	412
1670.16	368
1671.97	440
1673.79	490
1675.6	505
1677.4	460
1679.21	395
1681.02	405
1682.83	336
1684.63	398
1686.43	462
1688.24	446
1690.04	485
1691.84	419
1693.64	373
1695.43	397
1697.23	493
1699.02	538
1700.82	602
1702.61	574
1704.4	548
1706.2	542
1707.98	590
1709.77	669
1711.56	683
1713.35	687
1715.13	622
1716.92	560
1718.7	486
1720.48	514
1722.26	526
1724.04	466
1725.82	384
1727.6	352
1729.37	292
1731.15	286
1732.92	248
1734.7	213
1736.47	179
1738.24	167
1740.01	163
1741.78	159
1743.54	196
1745.31	258
1747.08	268
1748.84	298
1750.6	272
1752.36	361
1754.12	439
1755.88	471
1757.64	401
1759.4	340
1761.16	294
1762.91	288
1764.67	351
1766.42	433
1768.17	477
1769.92	489
1771.67	421
1773.42	342
1775.17	343
1776.91	375
1778.66	391
1780.4	458
1782.15	510
1783.89	530
1785.63	555
1787.37	526
1789.11	546
1790.85	520
1792.58	475
1794.32	393
1796.05	397
1797.79	355
1799.52	377
1801.25	349
1802.98	346
1804.71	353
1806.44	401
1808.17	435
1809.89	494
1811.62	508
1813.34	499
1815.07	488
1816.79	427
1818.51	393
1820.23	397
1821.95	350
1823.66	320
1825.38	304
1827.1	316
1828.81	312
1830.52	362
1832.24	373
1833.95	427
1835.66	473
1837.37	490
1839.08	471
1840.78	396
1842.49	340
1844.19	350
1845.9	304
1847.6	311
1849.3	325
1851	258
1852.7	235
1854.4	190
1856.1	206
1857.8	205
1859.49	250
1861.19	225
1862.88	244
1864.57	192
1866.27	113
1867.96	81
1869.65	36
1871.33	56
1873.02	123
1874.71	157
1876.39	221
1878.08	147
1879.76	177
1881.44	185
1883.12	172
1884.81	216
1886.48	262
1888.16	160
1889.84	107
1891.52	121
1893.19	91
1894.87	78
1896.54	91
1898.21	115
1899.88	151
1901.55	137
1903.22	159
1904.89	165
1906.56	177
1908.22	190
1909.89	200
1911.55	202
1913.22	215
1914.88	212
1916.54	208
1918.2	208
1919.86	179
1921.52	197
1923.18	173
1924.83	147
1926.49	177
1928.14	149
1929.79	177
1931.45	155
1933.1	152
1934.75	101
1936.4	161
1938.05	186
1939.69	208
1941.34	181
1942.99	116
1944.63	99
1946.27	119
1947.92	109
1949.56	139
1951.2	151
1952.84	217
1954.48	193
1956.11	238
1957.75	252
1959.39	280
1961.02	300
1962.65	290
1964.29	262
1965.92	294
1967.55	322
1969.18	337
1970.81	306
1972.44	310
1974.06	286
1975.69	304
1977.32	311
1978.94	320
1980.56	308
1982.19	347
1983.81	329
1985.43	314
1987.05	333
1988.66	350
1990.28	316
1991.9	294
1993.51	317
1995.13	341
1996.74	347
1998.36	342
1999.97	331
2001.58	343
2003.19	292
2004.8	320
2006.4	364
2008.01	323
2009.62	356
2011.22	362
2012.83	341
2014.43	364
2016.03	356
2017.63	359
2019.23	352
2020.83	324
2022.43	356
2024.03	326
2025.63	346
2027.22	340
2028.82	306
2030.41	330
2032.01	326
2033.6	340
2035.19	339
2036.78	320
2038.37	354
2039.96	286
2041.55	276
2043.13	310
2044.72	280
2046.3	304
2047.89	296
2049.47	316
2051.05	314
2052.63	298
2054.21	300
2055.79	320
2057.37	308
2058.95	274
2060.52	276
2062.1	268
2063.68	289
2065.25	270
2066.82	264
2068.39	294
2069.97	284
2071.54	264
2073.1	258
2074.67	246
2076.24	250
2077.81	270
2079.37	244
2080.94	243
2082.5	248
2084.07	258
2085.63	254
2087.19	228
2088.75	206
2090.31	212
2091.87	176
2093.43	161
2094.98	185
2096.54	194
2098.09	205
2099.65	238
2101.2	210
2102.75	242
2104.3	206
2105.86	240
2107.41	212
2108.95	214
2110.5	205
2112.05	187
2113.6	203
2115.14	216
2116.69	234
2118.23	198
2119.77	217
2121.31	218
2122.86	208
2124.4	194
2125.93	199
2127.47	202
2129.01	204
2130.55	224
2132.08	210
2133.62	230
2135.15	232
2136.69	209
2138.22	192
2139.75	195
2141.28	180
2142.81	223
2144.34	220
2145.87	196
2147.39	213
2148.92	211
2150.45	215
2151.97	212
2153.5	214
2155.02	179
2156.54	157
2158.06	195
2159.58	189
2161.1	179
2162.62	212
2164.14	216
2165.66	209
2167.17	201
2168.69	226
2170.2	223
2171.72	173
2173.23	184
2174.74	178
2176.25	179
2177.76	189
2179.27	153
2180.78	198
2182.29	161
2183.79	149
2185.3	141
2186.81	191
2188.31	165
2189.81	177
2191.32	212
2192.82	184
2194.32	165
2195.82	195
2197.32	194
2198.82	157
2200.32	177
2201.81	131
2203.31	147
2204.8	171
2206.3	159
2207.79	155
2209.29	164
2210.78	165
2212.27	185
2213.76	177
2215.25	183
2216.74	165
2218.23	155
2219.71	137
2221.2	157
2222.69	147
2224.17	129
2225.65	117
2227.14	113
2228.62	117
2230.1	119
2231.58	139
2233.06	153
2234.54	155
2236.02	187
2237.5	185
2238.97	163
2240.45	155
2241.92	163
2243.4	163
2244.87	125
2246.34	133
2247.82	137
2249.29	133
2250.76	119
2252.23	157
2253.7	143
2255.16	117
2256.63	149
2258.1	133
2259.56	133
2261.03	131
2262.49	105
2263.95	129
2265.42	135
2266.88	119
2268.34	121
2269.8	133
2271.26	91
2272.72	119
2274.18	123
2275.63	135
2277.09	153
2278.54	167
2280	131
2281.45	99
2282.9	117
2284.36	101
2285.81	119
2287.26	113
2288.71	125
2290.16	131
2291.61	123
2293.05	99
2294.5	103
2295.95	87
2297.39	59
2298.84	67
2300.28	78
2301.72	79
2303.16	101
2304.61	99
2306.05	115
2307.49	107
2308.93	87
2310.36	111
2311.8	103
2313.24	137
2314.67	143
2316.11	105
2317.54	135
2318.98	135
2320.41	89
2321.84	115
2323.28	87
2324.71	123
2326.14	89
2327.57	116
2328.99	91
2330.42	75
2331.85	89
2333.27	64
2334.7	101
2336.12	89
2337.55	77
2338.97	71
2340.39	75
2341.82	41
2343.24	72
2344.66	53
2346.08	58
2347.5	95
2348.91	45
2350.33	53
2351.75	113
2353.16	91
2354.58	101
2355.99	103
2357.41	69
2358.82	69
2360.23	45
2361.64	49
2363.05	33
2364.46	20
2365.87	50
2367.28	27
2368.69	83
2370.1	63
2371.5	28
2372.91	77
2374.31	62
2375.72	82
2377.12	54
2378.52	56
2379.92	50
2381.33	53
2382.73	57
2384.13	49
2385.52	58
2386.92	59
2388.32	61
2389.72	63
2391.11	51
2392.51	74
2393.9	71
2395.3	97
2396.69	97
2398.08	69
2399.48	53
2400.87	78
2402.26	65
2403.65	50
2405.04	17
2406.42	4
2407.81	-40
2409.2	-2
2410.58	-59
2411.97	-50
2413.35	-16
2414.74	-62
2416.12	-42
2417.5	-20
2418.89	-6
2420.27	-8
2421.65	-4
2423.03	8
2424.41	-24
2425.79	-14
2427.16	-43
2428.54	-36
2429.92	-34
2431.29	-24
2432.67	-26
2434.04	-36
2435.42	-10
2436.79	-26
2438.16	-15
2439.53	-8
2440.9	-46
2442.27	-42
2443.64	-45
2445.01	-27
2446.38	-47
2447.75	-28
2449.11	-47
2450.48	-32
2451.84	-63
2453.21	-58
2454.57	-32
2455.94	-30
2457.3	-27
2458.66	-32
2460.02	-20
2461.38	-39
2462.74	-10
2464.1	-2
2465.46	0
2466.82	-15
2468.17	8
2469.53	-22
2470.89	-8
2472.24	-44
2473.6	-28
2474.95	-20
2476.3	-10
2477.65	24
2479.01	45
2480.36	0
2481.71	53
2483.06	23
2484.41	12
2485.75	10
2487.1	2
2488.45	-2
2489.8	9
2491.14	-2
2492.49	10
2493.83	-10
2495.17	-4
2496.52	4
2497.86	29
2499.2	29
2500.54	20
2501.88	22
2503.22	28
2504.56	26
2505.9	24
2507.24	28
2508.58	20
2509.91	15
2511.25	12
2512.58	-18
2513.92	-59
2515.25	-26
2516.58	-32
2517.92	-54
2519.25	-47
2520.58	-12
2521.91	-28
2523.24	-25
2524.57	-2
2525.9	16
2527.23	14
2528.55	30
2529.88	-20
2531.21	-14
2532.53	-8
2533.86	-6
2535.18	-14
2536.5	2
2537.83	24
2539.15	10
2540.47	-6
2541.79	34
2543.11	-22
2544.43	-19
2545.75	-10
2547.07	16
2548.39	-36
2549.7	-8
2551.02	-10
2552.34	0
2553.65	-12
2554.97	-34
2556.28	-22
2557.59	-59
2558.91	-53
2560.22	-43
2561.53	-40
2562.84	-61
2564.15	-32
2565.46	-37
2566.77	-47
2568.08	-28
2569.38	-43
2570.69	-34
2572	-42
2573.3	-26
2574.61	-33
2575.91	-50
2577.22	-39
2578.52	-24
2579.82	-29
2581.13	-33
2582.43	-67
2583.73	-38
2585.03	-33
2586.33	-38
2587.63	-63
2588.92	-79
2590.22	-36
2591.52	-47
2592.82	-44
2594.11	-29
2595.41	-33
2596.7	-34
2598	-24
2599.29	-48
2600.58	-33
2601.88	-28
2603.17	-18
2604.46	-55
2605.75	-62
2607.04	-62
2608.33	-53
2609.62	-57
2610.9	-58
2612.19	-62
2613.48	-79
2614.76	-64
2616.05	-49
2617.34	-41
2618.62	-99
2619.9	-90
2621.19	-57
2622.47	-77
2623.75	-68
2625.03	-59
2626.31	-41
2627.59	-30
2628.87	-37
2630.15	-67
2631.43	-41
2632.71	-52
2633.99	-52
2635.26	-66
2636.54	-89
2637.81	-63
2639.09	-79
2640.36	-64
2641.64	-74
2642.91	-75
2644.18	-78
2645.46	-57
2646.73	-64
2648	-58
2649.27	-69
2650.54	-51
2651.81	-51
2653.07	-36
2654.34	-46
2655.61	-59
2656.88	-45
2658.14	-62
2659.41	-57
2660.67	-72
2661.94	-45
2663.2	-71
2664.47	-67
2665.73	-69
2666.99	-90
2668.25	-67
2669.51	-81
2670.77	-81
2672.03	-61
2673.29	-42
2674.55	-47
2675.81	-50
2677.07	-95
2678.32	-69
2679.58	-59
2680.84	-47
2682.09	-77
2683.35	-16
2684.6	-47
2685.85	-63
2687.11	-80
2688.36	-33
2689.61	-67
2690.86	-53
2692.11	-71
2693.36	-45
2694.61	-31
2695.86	-41
2697.11	-59
2698.36	-71
2699.61	-69
2700.85	-60
2702.1	-83
2703.34	-45
2704.59	-50
2705.83	-46
2707.08	-37
2708.32	-40
2709.56	-53
2710.81	-65
2712.05	-68
2713.29	-67
2714.53	-36
2715.77	-66
2717.01	-39
2718.25	-42
2719.49	-51
2720.73	-81
2721.96	-71
2723.2	-51
2724.44	-45
2725.67	-33
2726.91	-52
2728.14	-44
2729.38	-62
2730.61	-40
2731.84	-58
2733.08	-55
2734.31	-42
2735.54	-40
2736.77	-43
2738	-46
2739.23	-49
2740.46	-30
2741.69	-46
2742.92	-64
2744.14	-23
2745.37	-42
2746.6	-75
2747.82	-12
2749.05	-46
2750.27	-48
2751.5	-53
2752.72	-44
2753.95	-42
2755.17	-40
2756.39	-50
2757.61	-36
2758.83	-50
2760.05	-24
2761.27	-60
2762.49	-38
2763.71	-48
2764.93	-38
2766.15	-40
2767.37	-32
2768.58	-46
2769.8	-40
2771.02	-48
2772.23	-30
2773.45	-42
2774.66	-18
2775.88	-24
2777.09	-48
2778.3	-30
2779.51	-40
2780.73	-25
2781.94	-26
2783.15	-52
2784.36	-38
2785.57	-30
2786.78	-54
2787.99	-8
2789.19	-46
2790.4	-22
2791.61	-15
2792.82	-36
2794.02	-38
2795.23	-32
2796.43	-26
2797.64	-26
2798.84	-18
2800.04	-44
2801.25	-35
2802.45	-44
2803.65	-46
2804.85	-10
2806.05	-36
2807.25	-48
2808.45	-8
2809.65	-4
2810.85	-13
2812.05	-26
2813.25	-28
2814.45	-26
2815.64	-20
2816.84	-40
2818.04	-22
2819.23	30
2820.43	-35
2821.62	-32
2822.82	-8
2824.01	0
2825.2	-34
2826.39	-30
2827.59	-16
2828.78	-2
2829.97	-12
2831.16	-28
2832.35	0
2833.54	-42
2834.73	-14
2835.92	-14
2837.1	-6
2838.29	-20
2839.48	0
2840.67	8
2841.85	-10
2843.04	-14
2844.22	-18
2845.41	-43
2846.59	19
2847.77	18
2848.96	-28
2850.14	-23
2851.32	8
2852.5	-13
2853.68	-24
2854.87	-8
2856.05	-8
2857.23	-28
2858.4	-20
2859.58	-35
2860.76	-33
2861.94	10
2863.12	8
2864.29	-20
2865.47	-24
2866.65	-6
2867.82	5
2869	8
2870.17	-6
2871.34	2
2872.52	-18
2873.69	10
2874.86	-15
2876.03	-4
2877.21	-16
2878.38	-14
2879.55	-6
2880.72	-8
2881.89	-40
2883.06	22
2884.23	-16
2885.39	-8
2886.56	-8
2887.73	-39
2888.9	-4
2890.06	-2
2891.23	38
2892.39	-21
2893.56	20
2894.72	-4
2895.89	-16
2897.05	-6
2898.21	-26
2899.38	2
2900.54	-30
2901.7	20
2902.86	-14
2904.02	-6
2905.18	-14
2906.34	-4
2907.5	-3
2908.66	-6
2909.82	-22
2910.98	0
2912.13	6
2913.29	17
2914.45	-14
2915.6	-8
2916.76	-4
2917.91	10
2919.07	2
2920.22	-18
2921.38	8
2922.53	-26
2923.68	16
2924.84	14
2925.99	-4
2927.14	-18
2928.29	2
2929.44	-10
2930.59	-20
2931.74	-8
2932.89	-8
2934.04	-2
2935.19	-20
2936.34	-6
2937.48	0
2938.63	12
2939.78	-10
2940.93	10
2942.07	8
2943.22	6
2944.36	-20
2945.51	-4
2946.65	0
2947.79	6
2948.94	10
2950.08	-4
2951.22	4
2952.36	2
2953.5	-6
2954.65	-10
2955.79	2
2956.93	0
2958.07	-2
2959.2	-4
2960.34	18
2961.48	18
2962.62	16
2963.76	22
2964.89	0
2966.03	0
2967.17	-6
2968.3	24
2969.44	-2
2970.57	-10
2971.71	4
2972.84	-16
2973.97	0
2975.11	20
2976.24	24
2977.37	0
2978.5	4
2979.64	14
2980.77	0
2981.9	8
2983.03	-16
2984.16	4
2985.29	12
2986.41	16
2987.54	16
2988.67	38
2989.8	26
2990.93	6
2992.05	6
2993.18	12
2994.3	14
2995.43	6
2996.55	24
2997.68	16
2998.8	-4
2999.93	4
3001.05	8
3002.17	20
3003.3	6
3004.42	64
3005.54	26
3006.66	14
3007.78	14
3008.9	10
3010.02	-10
3011.14	60
3012.26	40
3013.38	24
3014.5	36
3015.62	12
3016.73	36
3017.85	16
3018.97	6
3020.08	13
3021.2	16
3022.31	4
3023.43	30
3024.54	19
3025.66	22
3026.77	12
3027.89	14
3029	24
3030.11	14
3031.22	20
3032.34	6
3033.45	30
3034.56	-4
3035.67	28
3036.78	123
3037.89	40
3039	24
3040.11	0
3041.22	18
3042.32	14
3043.43	20
3044.54	24
3045.65	12
3046.75	10
3047.86	30
3048.96	10
3050.07	8
3051.17	28
3052.28	32
3053.38	22
3054.49	10
3055.59	26
3056.69	12
3057.8	26
3058.9	38
3060	46
3061.1	10
3062.2	8
3063.3	37
3064.4	-2
3065.5	12
3066.6	11
3067.7	34
3068.8	26
3069.9	12
3071	14
3072.09	14
3073.19	36
3074.29	14
3075.38	24
3076.48	38
3077.57	19
3078.67	37
3079.76	42
3080.86	-6
3081.95	6
3083.05	26
3084.14	34
3085.23	38
3086.33	20
3087.42	24
3088.51	21
3089.6	22
3090.69	18
3091.78	2
3092.87	73
3093.96	30
3095.05	34
3096.14	-8
3097.23	16
3098.32	33
3099.41	22
3100.49	12
3101.58	20
3102.67	40
3103.75	14
3104.84	36
3105.93	36
3107.01	6
3108.1	12
3109.18	28
3110.26	28
3111.35	24
3112.43	28
3113.51	22
3114.6	31
3115.68	38
3116.76	24
3117.84	42
3118.92	22
3120	36
3121.09	34
3122.17	24
3123.25	18
3124.32	30
3125.4	38
3126.48	24
3127.56	32
3128.64	26
3129.72	38
3130.79	54
3131.87	26
3132.95	26
3134.02	18
3135.1	18
3136.17	28
3137.25	38
3138.32	30
3139.4	2
3140.47	52
3141.55	30
3142.62	36
3143.69	24
3144.76	33
3145.84	6
3146.91	28
3147.98	32
3149.05	32
3150.12	34
3151.19	52
3152.26	24
3153.33	62
3154.4	12
3155.47	14
3156.54	26
3157.61	58
3158.67	22
3159.74	30
3160.81	38
3161.88	35
3162.94	28
3164.01	43
3165.07	26
3166.14	28
3167.2	40
3168.27	19
3169.33	12
3170.4	38
3171.46	22
3172.52	36
3173.59	38
3174.65	32
3175.71	38
3176.77	8
3177.84	26
3178.9	20
3179.96	4
3181.02	55
3182.08	56
3183.14	45
3184.2	42
3185.26	42
3186.32	46
3187.37	34
3188.43	50
3189.49	49
3190.55	8
3191.61	35
3192.66	40
3193.72	32
3194.77	36
3195.83	24
3196.89	30
3197.94	36
3199	38
3200.05	38
3201.1	44
3202.16	28
3203.21	46
3204.27	32
3205.32	22
3206.37	36
3207.42	51
3208.47	38
3209.53	30
3210.58	15
3211.63	18
3212.68	22
3213.73	36
3214.78	41
3215.83	56
3216.88	27
3217.93	48
3218.97	18
3220.02	28
3221.07	16
3222.12	32
3223.16	24
3224.21	30
3225.26	24
3226.3	12
3227.35	18
3228.4	54
3229.44	36
3230.49	10
3231.53	14
3232.57	24
3233.62	40
3234.66	46
3235.71	20
3236.75	36
3237.79	72
3238.83	44
3239.88	14
3240.92	50
3241.96	34
3243	34
3244.04	34
3245.08	40
3246.12	36
3247.16	32
3248.2	42
3249.24	32
3250.28	40
3251.32	36
3252.36	46
3253.39	36
3254.43	30
3255.47	50
3256.51	40
3257.54	16
3258.58	40
3259.61	28
3260.65	19
3261.69	38
3262.72	26
3263.76	36
3264.79	26
3265.82	45
3266.86	25
3267.89	42
3268.92	59
3269.96	28
3270.99	31
3272.02	40
3273.05	30
3274.09	24
3275.12	54
3276.15	52
3277.18	49
3278.21	28
3279.24	24
3280.27	34
3281.3	32
3282.33	33
3283.36	40
3284.39	44
3285.41	64
3286.44	54
3287.47	52
3288.5	56
3289.52	26
3290.55	66
3291.58	50
3292.6	44
3293.63	58
3294.66	40
3295.68	59
3296.71	30
3297.73	48
3298.76	87
3299.78	42
3300.8	18
3301.83	40
3302.85	76
3303.87	28
3304.9	52
3305.92	47
3306.94	58
3307.96	38
3308.98	44
3310.01	32
3311.03	34
3312.05	51
3313.07	44
3314.09	38
3315.11	38
3316.13	43
3317.15	34
3318.17	50
3319.18	40
3320.2	32
3321.22	40
3322.24	38
3323.26	41
3324.27	52
3325.29	46
3326.31	41
3327.32	46
3328.34	67
3329.35	62
3330.37	42
3331.38	42
3332.4	26
3333.41	73
3334.43	50
3335.44	52
3336.46	46
3337.47	28
3338.48	54
3339.5	32
3340.51	38
3341.52	75
3342.53	52
3343.54	52
3344.56	38
3345.57	53
3346.58	48
3347.59	46
3348.6	27
3349.61	44
3350.62	44
3351.63	48
3352.64	46
3353.65	46
3354.66	35
3355.66	65
3356.67	40
3357.68	36
3358.69	29
3359.7	36
3360.7	50
3361.71	50
3362.72	42
3363.72	50
3364.73	56
3365.73	60
3366.74	31
3367.75	43
3368.75	36
3369.75	36
3370.76	26
3371.76	34
3372.77	58
3373.77	44
3374.77	55
3375.78	52
3376.78	20
3377.78	58
3378.78	50
3379.79	26
3380.79	23
3381.79	50
3382.79	50
3383.79	32
3384.79	74
3385.79	26
3386.79	40
3387.79	36
3388.79	43
3389.79	42
3390.79	32
3391.79	63
3392.79	54
3393.79	70
3394.78	48
3395.78	18
3396.78	34
3397.78	50
3398.77	85
3399.77	34
3400.77	44
3401.76	40
3402.76	42
3403.76	48
3404.75	28
3405.75	34
3406.74	59
3407.74	85
3408.73	36
3409.72	115
3410.72	62
3411.71	44
3412.71	50
3413.7	42
3414.69	34
3415.68	76
3416.68	50
3417.67	54
3418.66	44
3419.65	22
3420.64	72
3421.63	69
3422.63	58
3423.62	34
3424.61	86
3425.6	24
3426.59	41
3427.58	40
3428.57	73
[truncated: 48 more rows]
