# Supplementary material for: AI‐Assisted Detection of Early Gastric Cancer via Visualization of Mucosal Acidity Compromise During Endoscopy
Source: Adv Sci (Weinh). 2025 Oct 20;12(46):e04932. doi: 10.1002/advs.202504932 (PMC12697849; doi:10.1002/advs.202504932)
Supplement: Supplementary file 2 — Supporting Data [file ADVS-12-e04932-s002.zip › Models by AGS cells/Model 1/Para-tumor/fast-20250724_163651.csv]

181.541	11163
184.445	17500
187.346	22911
190.245	25627
193.141	26623
196.035	26736
198.927	26582
201.816	26856
204.703	26774
207.588	26794
210.47	26907
213.35	26731
216.228	26564
219.103	26649
221.976	26395
224.846	26439
227.715	26277
230.58	26512
233.444	26343
236.305	26696
239.164	26795
242.02	27290
244.875	27342
247.727	27292
250.576	27355
253.423	27187
256.268	27229
259.111	26929
261.951	26828
264.789	26827
267.625	26991
270.459	27044
273.29	27024
276.119	26880
278.945	26831
281.769	26667
284.591	26387
287.411	26276
290.229	26083
293.044	25972
295.857	25827
298.667	25608
301.476	25384
304.282	25206
307.085	24958
309.887	24809
312.686	24489
315.483	24349
318.278	24098
321.071	23965
323.861	23776
326.649	23637
329.435	23590
332.219	23550
335	23520
337.779	23595
340.556	23788
343.331	23959
346.103	23871
348.873	23848
351.641	23980
354.407	24084
357.171	24018
359.932	23931
362.691	23933
365.448	23762
368.203	23557
370.955	23326
373.706	23326
376.454	23246
379.2	23192
381.943	23077
384.685	22789
387.424	22495
390.161	22364
392.896	21983
395.629	21873
398.36	21771
401.088	21737
403.815	21590
406.539	21626
409.261	21461
411.981	21566
414.698	21540
417.414	21721
420.127	21822
422.838	21659
425.547	21908
428.254	21892
430.959	21675
433.662	21779
436.362	22011
439.06	22063
441.757	21976
444.451	21917
447.142	22068
449.832	21912
452.52	21944
455.206	21855
457.889	21679
460.57	21693
463.249	21435
465.927	21451
468.601	21183
471.274	20905
473.945	20780
476.614	20523
479.28	20212
481.945	20270
484.607	20083
487.267	20037
489.926	19692
492.582	19613
495.236	19333
497.888	19188
500.537	19077
503.185	19148
505.831	19186
508.474	19439
511.116	19370
513.755	19342
516.393	19180
519.028	19267
521.661	19174
524.293	19290
526.922	19043
529.549	19178
532.174	18955
534.797	18947
537.418	19134
540.037	19058
542.654	18937
545.268	19149
547.881	19142
550.492	19142
553.101	18902
555.707	18701
558.312	18433
560.915	18205
563.515	18167
566.114	18312
568.71	18427
571.305	18637
573.897	18814
576.488	18699
579.076	18616
581.663	18101
584.247	17555
586.83	17208
589.41	16918
591.989	16581
594.565	16085
597.14	15623
599.712	15473
602.283	15368
604.851	15258
607.418	15239
609.982	15102
612.545	15169
615.106	15065
617.664	15043
620.221	15042
622.776	14980
625.328	14875
627.879	14878
630.428	14748
632.975	14432
635.52	14351
638.062	14268
640.603	14181
643.142	14364
645.679	14444
648.214	14593
650.748	14416
653.279	14387
655.808	14316
658.335	14186
660.861	14006
663.384	13834
665.906	13820
668.425	13851
670.943	13988
673.459	13632
675.973	13640
678.484	13446
680.994	13354
683.502	12942
686.009	12971
688.513	12844
691.015	12584
693.515	12590
696.014	12320
698.51	12247
701.005	12181
703.498	11976
705.989	11780
708.478	11668
710.965	11555
713.45	11615
715.933	11413
718.415	11347
720.894	11137
723.372	11075
725.848	11208
728.322	11125
730.794	11147
733.264	11234
735.732	11057
738.198	10757
740.663	10594
743.126	10380
745.586	10368
748.045	10155
750.502	10005
752.958	9897
755.411	9842
757.863	9792
760.312	9826
762.76	9687
765.206	9822
767.65	9668
770.092	9081
772.533	8401
774.971	8224
777.408	8498
779.843	8871
782.276	8728
784.707	8774
787.137	8891
789.564	8820
791.99	8796
794.414	8778
796.836	8792
799.257	8650
801.675	8508
804.092	8331
806.507	8436
808.92	8309
811.331	8227
813.741	7997
816.148	7912
818.554	7753
820.958	7616
823.36	7584
825.761	7599
828.159	7469
830.556	7517
832.951	7396
835.345	7352
837.736	7301
840.126	7237
842.514	7199
844.9	7129
847.284	6973
849.667	6928
852.048	6923
854.427	6822
856.804	6695
859.18	6562
861.553	6497
863.925	6566
866.296	6475
868.664	6447
871.031	6395
873.396	6280
875.759	6208
878.12	6216
880.48	6171
882.838	6175
885.194	6044
887.549	6004
889.902	6048
892.253	5890
894.602	5895
896.949	5883
899.295	5821
901.639	5720
903.981	5726
906.322	5591
908.661	5627
910.998	5621
913.333	5607
915.667	5532
917.999	5639
920.329	5604
922.658	5497
924.985	5498
927.31	5506
929.633	5421
931.955	5384
934.275	5313
936.593	5285
938.91	5242
941.225	5098
943.538	4928
945.849	4865
948.159	4787
950.467	4745
952.774	4692
955.078	4537
957.381	4577
959.683	4428
961.982	4368
964.28	4402
966.577	4372
968.871	4295
971.164	4145
973.456	4118
975.745	4160
978.033	4005
980.319	3984
982.604	3935
984.887	4008
987.168	4024
989.448	3973
991.726	3973
994.002	3880
996.277	3791
998.55	3832
1000.82	3832
1003.09	3897
1005.36	4013
1007.63	3970
1009.89	3991
1012.15	3969
1014.41	3961
1016.67	3907
1018.93	3936
1021.19	3840
1023.44	3916
1025.7	3948
1027.95	3983
1030.2	3874
1032.45	3787
1034.69	3675
1036.94	3598
1039.18	3504
1041.43	3538
1043.67	3492
1045.9	3544
1048.14	3450
1050.38	3393
1052.61	3397
1054.84	3276
1057.07	3312
1059.3	3224
1061.53	3085
1063.76	3187
1065.98	3113
1068.2	3131
1070.42	3105
1072.64	3034
1074.86	2986
1077.08	2970
1079.29	2963
1081.5	2910
1083.72	2843
1085.93	2913
1088.13	2905
1090.34	2911
1092.55	2923
1094.75	2911
1096.95	2925
1099.15	2806
1101.35	2847
1103.55	2851
1105.74	2746
1107.94	2710
1110.13	2695
1112.32	2642
1114.51	2537
1116.7	2593
1118.89	2499
1121.07	2587
1123.25	2490
1125.44	2446
1127.62	2456
1129.8	2444
1131.97	2515
1134.15	2567
1136.32	2532
1138.49	2480
1140.66	2470
1142.83	2478
1145	2380
1147.17	2309
1149.33	2317
1151.5	2283
1153.66	2345
1155.82	2329
1157.98	2252
1160.13	2215
1162.29	2303
1164.44	2162
1166.6	2168
1168.75	2224
1170.9	2255
1173.04	2253
1175.19	2265
1177.34	2288
1179.48	2154
1181.62	2135
1183.76	2100
1185.9	2137
1188.04	2335
1190.17	2359
1192.31	2410
1194.44	2327
1196.57	2375
1198.7	2307
1200.83	2241
1202.96	2220
1205.08	2154
1207.21	1964
1209.33	1922
1211.45	1865
1213.57	1761
1215.69	1759
1217.81	1726
1219.92	1746
1222.03	1740
1224.15	1685
1226.26	1702
1228.37	1700
1230.47	1664
1232.58	1694
1234.68	1697
1236.79	1650
1238.89	1688
1240.99	1706
1243.09	1686
1245.19	1640
1247.28	1573
1249.38	1562
1251.47	1604
1253.56	1556
1255.65	1457
1257.74	1513
1259.83	1525
1261.91	1463
1264	1440
1266.08	1399
1268.16	1402
1270.24	1356
1272.32	1289
1274.4	1380
1276.47	1301
1278.55	1297
1280.62	1181
1282.69	1221
1284.76	1297
1286.83	1259
1288.9	1239
1290.96	1259
1293.03	1173
1295.09	1124
1297.15	1118
1299.21	1126
1301.27	1102
1303.33	1092
1305.38	1110
1307.44	1183
1309.49	1085
1311.54	1074
1313.59	1045
1315.64	1056
1317.69	1072
1319.73	1029
1321.78	1084
1323.82	1017
1325.86	1001
1327.9	965
1329.94	975
1331.98	959
1334.02	1003
1336.05	1005
1338.08	1023
1340.12	965
1342.15	1050
1344.18	1110
1346.2	1138
1348.23	1117
1350.25	1072
1352.28	1120
1354.3	1126
1356.32	1106
1358.34	1142
1360.36	1165
1362.38	1142
1364.39	1172
1366.41	1118
1368.42	1146
1370.43	1154
1372.44	1080
1374.45	1159
1376.45	1118
1378.46	1164
1380.47	1023
1382.47	1086
1384.47	963
1386.47	988
1388.47	921
1390.47	943
1392.46	905
1394.46	1034
1396.45	959
1398.44	1014
1400.44	943
1402.42	914
1404.41	882
1406.4	808
1408.39	778
1410.37	799
1412.35	753
1414.33	814
1416.31	797
1418.29	774
1420.27	751
1422.25	784
1424.22	783
1426.2	737
1428.17	741
1430.14	729
1432.11	721
1434.08	661
1436.04	657
1438.01	655
1439.97	699
1441.94	715
1443.9	699
1445.86	737
1447.82	739
1449.78	660
1451.73	628
1453.69	639
1455.64	697
1457.59	666
1459.54	633
1461.49	572
1463.44	570
1465.39	554
1467.34	590
1469.28	556
1471.22	594
1473.17	602
1475.11	610
1477.05	585
1478.99	515
1480.92	498
1482.86	483
1484.79	471
1486.73	441
1488.66	457
1490.59	500
1492.52	486
1494.45	512
1496.37	524
1498.3	532
1500.22	492
1502.14	473
1504.07	427
1505.99	462
1507.91	492
1509.82	429
1511.74	463
1513.66	437
1515.57	470
1517.48	435
1519.39	511
1521.3	534
1523.21	558
1525.12	485
1527.03	473
1528.93	469
1530.84	510
1532.74	520
1534.64	619
1536.54	606
1538.44	602
1540.34	552
1542.23	500
1544.13	459
1546.02	429
1547.92	421
1549.81	508
1551.7	556
1553.59	520
1555.48	522
1557.36	584
1559.25	570
1561.13	592
1563.01	663
1564.9	653
1566.78	699
1568.66	638
1570.53	570
1572.41	604
1574.29	603
1576.16	673
1578.03	762
1579.9	744
1581.78	725
1583.65	641
1585.51	616
1587.38	692
1589.25	758
1591.11	762
1592.97	701
1594.84	605
1596.7	637
1598.56	620
1600.42	611
1602.27	615
1604.13	596
1605.98	742
1607.84	836
1609.69	921
1611.54	898
1613.39	788
1615.24	735
1617.09	556
1618.94	525
1620.78	488
1622.62	562
1624.47	621
1626.31	637
1628.15	639
1629.99	660
1631.83	655
1633.67	627
1635.5	639
1637.34	575
1639.17	598
1641	583
1642.83	588
1644.66	560
1646.49	554
1648.32	534
1650.15	548
1651.97	572
1653.8	595
1655.62	584
1657.44	542
1659.26	433
1661.08	431
1662.9	451
1664.72	320
1666.53	226
1668.35	224
1670.16	161
1671.97	270
1673.79	329
1675.6	296
1677.4	264
1679.21	202
1681.02	212
1682.83	193
1684.63	247
1686.43	258
1688.24	311
1690.04	308
1691.84	254
1693.64	214
1695.43	255
1697.23	302
1699.02	379
1700.82	437
1702.61	405
1704.4	409
1706.2	381
1707.98	431
1709.77	510
1711.56	504
1713.35	499
1715.13	479
1716.92	419
1718.7	316
1720.48	375
1722.26	367
1724.04	351
1725.82	261
1727.6	245
1729.37	200
1731.15	213
1732.92	145
1734.7	145
1736.47	123
1738.24	103
1740.01	108
1741.78	95
1743.54	103
1745.31	181
1747.08	213
1748.84	195
1750.6	188
1752.36	246
1754.12	314
1755.88	370
1757.64	290
1759.4	225
1761.16	185
1762.91	202
1764.67	236
1766.42	330
1768.17	372
1769.92	372
1771.67	316
1773.42	225
1775.17	226
1776.91	242
1778.66	280
1780.4	337
1782.15	375
1783.89	387
1785.63	413
1787.37	407
1789.11	393
1790.85	393
1792.58	356
1794.32	286
1796.05	268
1797.79	266
1799.52	270
1801.25	303
1802.98	237
1804.71	222
1806.44	274
1808.17	322
1809.89	369
1811.62	385
1813.34	417
1815.07	377
1816.79	304
1818.51	280
1820.23	310
1821.95	260
1823.66	221
1825.38	186
1827.1	204
1828.81	213
1830.52	262
1832.24	297
1833.95	337
1835.66	375
1837.37	377
1839.08	351
1840.78	292
1842.49	248
1844.19	232
1845.9	210
1847.6	248
1849.3	238
1851	176
1852.7	137
1854.4	123
1856.1	105
1857.8	127
1859.49	137
1861.19	106
1862.88	171
1864.57	87
1866.27	8
1867.96	24
1869.65	-32
1871.33	22
1873.02	47
1874.71	90
1876.39	129
1878.08	81
1879.76	96
1881.44	62
1883.12	91
1884.81	141
1886.48	171
1888.16	115
1889.84	36
1891.52	38
1893.19	-2
1894.87	8
1896.54	42
1898.21	46
1899.88	49
1901.55	83
1903.22	93
1904.89	125
1906.56	133
1908.22	125
1909.89	151
1911.55	157
1913.22	145
1914.88	145
1916.54	133
1918.2	119
1919.86	131
1921.52	121
1923.18	91
1924.83	99
1926.49	121
1928.14	77
1929.79	111
1931.45	85
1933.1	79
1934.75	47
1936.4	99
1938.05	127
1939.69	129
1941.34	103
1942.99	72
1944.63	59
1946.27	48
1947.92	43
1949.56	71
1951.2	121
1952.84	102
1954.48	125
1956.11	164
1957.75	183
1959.39	227
1961.02	245
1962.65	205
1964.29	198
1965.92	213
1967.55	266
1969.18	230
1970.81	249
1972.44	272
1974.06	213
1975.69	223
1977.32	248
1978.94	232
1980.56	244
1982.19	313
1983.81	250
1985.43	266
1987.05	264
1988.66	278
1990.28	248
1991.9	228
1993.51	276
1995.13	272
1996.74	297
1998.36	272
1999.97	272
2001.58	266
2003.19	250
2004.8	270
2006.4	302
2008.01	282
2009.62	260
2011.22	294
2012.83	284
2014.43	292
2016.03	300
2017.63	300
2019.23	266
2020.83	280
2022.43	256
2024.03	290
2025.63	268
2027.22	286
2028.82	294
2030.41	272
2032.01	252
2033.6	256
2035.19	268
2036.78	259
2038.37	264
2039.96	219
2041.55	242
2043.13	248
2044.72	242
2046.3	256
2047.89	252
2049.47	260
2051.05	236
2052.63	232
2054.21	258
2055.79	261
2057.37	214
2058.95	230
2060.52	224
2062.1	233
2063.68	262
2065.25	254
2066.82	217
2068.39	228
2069.97	219
2071.54	211
2073.1	208
2074.67	216
2076.24	234
2077.81	225
2079.37	203
2080.94	215
2082.5	204
2084.07	197
2085.63	204
2087.19	181
2088.75	154
2090.31	143
2091.87	129
2093.43	122
2094.98	126
2096.54	127
2098.09	137
2099.65	198
2101.2	179
2102.75	182
2104.3	165
2105.86	189
2107.41	169
2108.95	175
2110.5	155
2112.05	157
2113.6	171
2115.14	157
2116.69	202
2118.23	159
2119.77	163
2121.31	159
2122.86	147
2124.4	160
2125.93	177
2127.47	164
2129.01	173
2130.55	183
2132.08	185
2133.62	171
2135.15	177
2136.69	157
2138.22	165
2139.75	147
2141.28	167
2142.81	175
2144.34	154
2145.87	165
2147.39	167
2148.92	183
2150.45	181
2151.97	180
2153.5	165
2155.02	145
2156.54	141
2158.06	155
2159.58	143
2161.1	127
2162.62	182
2164.14	177
2165.66	181
2167.17	157
2168.69	186
2170.2	161
2171.72	145
2173.23	167
2174.74	133
2176.25	163
2177.76	159
2179.27	133
2180.78	139
2182.29	109
2183.79	131
2185.3	129
2186.81	153
2188.31	135
2189.81	143
2191.32	159
2192.82	141
2194.32	141
2195.82	161
2197.32	153
2198.82	123
2200.32	131
2201.81	107
2203.31	115
2204.8	119
2206.3	139
2207.79	117
2209.29	142
2210.78	117
2212.27	167
2213.76	145
2215.25	161
2216.74	151
2218.23	141
2219.71	120
2221.2	107
2222.69	123
2224.17	62
2225.65	89
2227.14	69
2228.62	93
2230.1	89
2231.58	107
2233.06	103
2234.54	125
2236.02	141
2237.5	155
2238.97	145
2240.45	125
2241.92	118
2243.4	131
2244.87	107
2246.34	113
2247.82	97
2249.29	102
2250.76	121
2252.23	111
2253.7	103
2255.16	89
2256.63	95
2258.1	87
2259.56	107
2261.03	111
2262.49	97
2263.95	105
2265.42	107
2266.88	125
2268.34	99
2269.8	95
2271.26	93
2272.72	107
2274.18	107
2275.63	127
2277.09	139
2278.54	145
2280	101
2281.45	77
2282.9	85
2284.36	83
2285.81	105
2287.26	99
2288.71	101
2290.16	91
2291.61	97
2293.05	95
2294.5	95
2295.95	91
2297.39	43
2298.84	47
2300.28	50
2301.72	39
2303.16	61
2304.61	79
2306.05	91
2307.49	75
2308.93	85
2310.36	84
2311.8	113
2313.24	87
2314.67	115
2316.11	121
2317.54	98
2318.98	131
2320.41	57
2321.84	95
2323.28	79
2324.71	95
2326.14	83
2327.57	80
2328.99	81
2330.42	51
2331.85	71
2333.27	56
2334.7	87
2336.12	49
2337.55	48
2338.97	65
2340.39	51
2341.82	37
2343.24	48
2344.66	25
2346.08	50
2347.5	65
2348.91	41
2350.33	65
2351.75	76
2353.16	69
2354.58	101
2355.99	82
2357.41	87
2358.82	43
2360.23	19
2361.64	35
2363.05	16
2364.46	2
2365.87	12
2367.28	29
2368.69	49
2370.1	38
2371.5	8
2372.91	53
2374.31	58
2375.72	38
2377.12	40
2378.52	44
2379.92	40
2381.33	41
2382.73	38
2384.13	42
2385.52	68
2386.92	30
2388.32	39
2389.72	49
2391.11	45
2392.51	52
2393.9	79
2395.3	75
2396.69	67
2398.08	51
2399.48	49
2400.87	62
2402.26	51
2403.65	22
2405.04	17
2406.42	22
2407.81	-42
2409.2	-30
2410.58	-75
2411.97	-52
2413.35	-10
2414.74	-58
2416.12	-63
2417.5	-32
2418.89	-16
2420.27	-22
2421.65	-46
2423.03	-2
2424.41	-32
2425.79	-33
2427.16	-55
2428.54	-46
2429.92	-61
2431.29	-39
2432.67	-24
2434.04	-36
2435.42	-24
2436.79	-36
2438.16	-11
2439.53	-28
2440.9	-49
2442.27	-18
2443.64	-53
2445.01	-45
2446.38	-34
2447.75	-66
2449.11	-59
2450.48	-42
2451.84	-63
2453.21	-42
2454.57	-32
2455.94	-34
2457.3	-18
2458.66	-52
2460.02	-34
2461.38	-49
2462.74	-10
2464.1	-2
2465.46	2
2466.82	-21
2468.17	-13
2469.53	-14
2470.89	-14
2472.24	-44
2473.6	-34
2474.95	-12
2476.3	-18
2477.65	26
2479.01	30
2480.36	9
2481.71	55
2483.06	5
2484.41	-8
2485.75	12
2487.1	-6
2488.45	-10
2489.8	-26
2491.14	-4
2492.49	10
2493.83	-6
2495.17	19
2496.52	-16
2497.86	2
2499.2	2
2500.54	10
2501.88	10
2503.22	8
2504.56	18
2505.9	32
2507.24	8
2508.58	26
2509.91	21
2511.25	-4
2512.58	-32
2513.92	-49
2515.25	-38
2516.58	-49
2517.92	-44
2519.25	-49
2520.58	-35
2521.91	-38
2523.24	-21
2524.57	-16
2525.9	0
2527.23	10
2528.55	36
2529.88	-18
2531.21	-43
2532.53	-38
2533.86	-14
2535.18	-8
2536.5	-6
2537.83	-5
2539.15	10
2540.47	2
2541.79	34
2543.11	-36
2544.43	-17
2545.75	-16
2547.07	20
2548.39	-48
2549.7	6
2551.02	-20
2552.34	-27
2553.65	-16
2554.97	-34
2556.28	-30
2557.59	-61
2558.91	-61
2560.22	-47
2561.53	-44
2562.84	-34
2564.15	-41
2565.46	-37
2566.77	-44
2568.08	-34
2569.38	-55
2570.69	-32
2572	-44
2573.3	-26
2574.61	-31
2575.91	-24
2577.22	-29
2578.52	-22
2579.82	-33
2581.13	-57
2582.43	-30
2583.73	-46
2585.03	-47
2586.33	-46
2587.63	-52
2588.92	-75
2590.22	-28
2591.52	-57
2592.82	-42
2594.11	-29
2595.41	-45
2596.7	-30
2598	-22
2599.29	-34
2600.58	-63
2601.88	-22
2603.17	-28
2604.46	-63
2605.75	-62
2607.04	-62
2608.33	-53
2609.62	-47
2610.9	-60
2612.19	-68
2613.48	-77
2614.76	-69
2616.05	-65
2617.34	-39
2618.62	-85
2619.9	-72
2621.19	-53
2622.47	-57
2623.75	-60
2625.03	-56
2626.31	-73
2627.59	-38
2628.87	-19
2630.15	-63
2631.43	-57
2632.71	-56
2633.99	-58
2635.26	-66
2636.54	-75
2637.81	-65
2639.09	-85
2640.36	-68
2641.64	-54
2642.91	-83
2644.18	-85
2645.46	-57
2646.73	-87
2648	-48
2649.27	-61
2650.54	-59
2651.81	-53
2653.07	-32
2654.34	-64
2655.61	-67
2656.88	-41
2658.14	-54
2659.41	-63
2660.67	-70
2661.94	-32
2663.2	-51
2664.47	-57
2665.73	-62
2666.99	-62
2668.25	-63
2669.51	-76
2670.77	-67
2672.03	-61
2673.29	-36
2674.55	-57
2675.81	-46
2677.07	-63
2678.32	-48
2679.58	-63
2680.84	-43
2682.09	-75
2683.35	-22
2684.6	-22
2685.85	-44
2687.11	-66
2688.36	-31
2689.61	-52
2690.86	-49
2692.11	-55
2693.36	-29
2694.61	-37
2695.86	-33
2697.11	-54
2698.36	-39
2699.61	-59
2700.85	-42
2702.1	-46
2703.34	-25
2704.59	-58
2705.83	-12
2707.08	-35
2708.32	-54
2709.56	-63
2710.81	-55
2712.05	-66
2713.29	-63
2714.53	-56
2715.77	-46
2717.01	-27
2718.25	-30
2719.49	-47
2720.73	-71
2721.96	-59
2723.2	-42
2724.44	-63
2725.67	-39
2726.91	-62
2728.14	-52
2729.38	-76
2730.61	-59
2731.84	-75
2733.08	-53
2734.31	-40
2735.54	-26
2736.77	-47
2738	-58
2739.23	-35
2740.46	-47
2741.69	-40
2742.92	-60
2744.14	-11
2745.37	-36
2746.6	-58
2747.82	-32
2749.05	-38
2750.27	-44
2751.5	-30
2752.72	-56
2753.95	-32
2755.17	-36
2756.39	-28
2757.61	-48
2758.83	-48
2760.05	-18
2761.27	-48
2762.49	-12
2763.71	-42
2764.93	-28
2766.15	-40
2767.37	-14
2768.58	-42
2769.8	-36
2771.02	-36
2772.23	-48
2773.45	-24
2774.66	-34
2775.88	-26
2777.09	-50
2778.3	-20
2779.51	-50
2780.73	-39
2781.94	-16
2783.15	-28
2784.36	-20
2785.57	-42
2786.78	-60
2787.99	-22
2789.19	-22
2790.4	-24
2791.61	-2
2792.82	-28
2794.02	-50
2795.23	-32
2796.43	-32
2797.64	-36
2798.84	-18
2800.04	-22
2801.25	-13
2802.45	-44
2803.65	-56
2804.85	-15
2806.05	-38
2807.25	-28
2808.45	-20
2809.65	-14
2810.85	-35
2812.05	-8
2813.25	-48
2814.45	-32
2815.64	-22
2816.84	-44
2818.04	-34
2819.23	30
2820.43	-37
2821.62	-36
2822.82	-20
2824.01	-12
2825.2	-32
2826.39	-18
2827.59	-16
2828.78	8
2829.97	-8
2831.16	-38
2832.35	0
2833.54	-32
2834.73	-28
2835.92	-32
2837.1	-14
2838.29	-14
2839.48	0
2840.67	4
2841.85	-28
2843.04	-22
2844.22	0
2845.41	-19
2846.59	-10
2847.77	8
2848.96	-20
2850.14	-19
2851.32	-16
2852.5	-9
2853.68	-16
2854.87	-6
2856.05	-12
2857.23	-22
2858.4	-22
2859.58	-19
2860.76	-33
2861.94	10
2863.12	-8
2864.29	-26
2865.47	-14
2866.65	-19
2867.82	-10
2869	-7
2870.17	4
2871.34	6
2872.52	-2
2873.69	0
2874.86	-25
2876.03	10
2877.21	-18
2878.38	-8
2879.55	-2
2880.72	-24
2881.89	-8
2883.06	-6
2884.23	-10
2885.39	-2
2886.56	-13
2887.73	-32
2888.9	8
2890.06	-16
2891.23	20
2892.39	-21
2893.56	22
2894.72	-16
2895.89	-14
2897.05	-10
2898.21	-4
2899.38	2
2900.54	-20
2901.7	0
2902.86	-26
2904.02	0
2905.18	-26
2906.34	-4
2907.5	-3
2908.66	-16
2909.82	-8
2910.98	6
2912.13	2
2913.29	12
2914.45	-14
2915.6	-14
2916.76	-4
2917.91	2
2919.07	-6
2920.22	-18
2921.38	2
2922.53	-24
2923.68	4
2924.84	30
2925.99	-2
2927.14	-4
2928.29	-14
2929.44	-8
2930.59	6
2931.74	-6
2932.89	12
2934.04	-6
2935.19	4
2936.34	2
2937.48	-19
2938.63	18
2939.78	-18
2940.93	24
2942.07	14
2943.22	14
2944.36	-4
2945.51	6
2946.65	-2
2947.79	6
2948.94	16
2950.08	-8
2951.22	8
2952.36	-10
2953.5	4
2954.65	13
2955.79	-2
2956.93	8
2958.07	-4
2959.2	10
2960.34	22
2961.48	28
2962.62	14
2963.76	20
2964.89	10
2966.03	10
2967.17	-4
2968.3	20
2969.44	-8
2970.57	10
2971.71	22
2972.84	14
2973.97	-14
2975.11	6
2976.24	24
2977.37	-12
2978.5	6
2979.64	8
2980.77	6
2981.9	10
2983.03	-26
2984.16	16
2985.29	4
2986.41	6
2987.54	8
2988.67	28
2989.8	6
2990.93	6
2992.05	4
2993.18	4
2994.3	-4
2995.43	-6
2996.55	37
2997.68	26
2998.8	22
2999.93	10
3001.05	6
3002.17	10
3003.3	0
3004.42	58
3005.54	46
3006.66	26
3007.78	26
3008.9	6
3010.02	-8
3011.14	22
3012.26	20
3013.38	10
3014.5	20
3015.62	2
3016.73	32
3017.85	14
3018.97	18
3020.08	13
3021.2	20
3022.31	14
3023.43	28
3024.54	27
3025.66	14
3026.77	24
3027.89	10
3029	2
3030.11	38
3031.22	12
3032.34	-10
3033.45	30
3034.56	2
3035.67	10
3036.78	109
3037.89	24
3039	54
3040.11	8
3041.22	18
3042.32	2
3043.43	16
3044.54	34
3045.65	14
3046.75	2
3047.86	38
3048.96	10
3050.07	-12
3051.17	48
3052.28	26
3053.38	16
3054.49	6
3055.59	24
3056.69	16
3057.8	20
3058.9	4
3060	50
3061.1	10
3062.2	18
3063.3	18
3064.4	6
3065.5	-21
3066.6	2
3067.7	26
3068.8	26
3069.9	20
3071	22
3072.09	20
3073.19	6
3074.29	22
3075.38	14
3076.48	28
3077.57	23
3078.67	35
3079.76	34
3080.86	14
3081.95	35
3083.05	16
3084.14	22
3085.23	30
3086.33	16
3087.42	4
3088.51	31
3089.6	38
3090.69	28
3091.78	12
3092.87	71
3093.96	30
3095.05	26
3096.14	0
3097.23	14
3098.32	35
3099.41	29
3100.49	12
3101.58	12
3102.67	26
3103.75	24
3104.84	26
3105.93	40
3107.01	10
3108.1	16
3109.18	34
3110.26	40
3111.35	40
3112.43	22
3113.51	44
3114.6	43
3115.68	28
3116.76	26
3117.84	10
3118.92	12
3120	28
3121.09	22
3122.17	34
3123.25	16
3124.32	36
3125.4	30
3126.48	14
3127.56	30
3128.64	30
3129.72	42
3130.79	64
3131.87	44
3132.95	26
3134.02	8
3135.1	36
3136.17	16
3137.25	34
3138.32	30
3139.4	8
3140.47	34
3141.55	36
3142.62	18
3143.69	32
3144.76	27
3145.84	0
3146.91	34
3147.98	50
3149.05	26
3150.12	28
3151.19	44
3152.26	22
3153.33	34
3154.4	6
3155.47	32
3156.54	44
3157.61	50
3158.67	30
3159.74	14
3160.81	36
3161.88	29
3162.94	26
3164.01	40
3165.07	36
3166.14	40
3167.2	44
3168.27	35
3169.33	38
3170.4	34
3171.46	24
3172.52	24
3173.59	30
3174.65	26
3175.71	36
3176.77	16
3177.84	16
3178.9	48
3179.96	12
3181.02	44
3182.08	36
3183.14	41
3184.2	30
3185.26	26
3186.32	62
3187.37	36
3188.43	58
3189.49	45
3190.55	34
3191.61	31
3192.66	38
3193.72	18
3194.77	34
3195.83	14
3196.89	24
3197.94	34
3199	34
3200.05	36
3201.1	28
3202.16	38
3203.21	34
3204.27	28
3205.32	30
3206.37	26
3207.42	33
3208.47	34
3209.53	32
3210.58	21
3211.63	40
3212.68	30
3213.73	46
3214.78	23
3215.83	48
3216.88	27
3217.93	40
3218.97	32
3220.02	36
3221.07	22
3222.12	32
3223.16	28
3224.21	40
3225.26	20
3226.3	22
3227.35	14
3228.4	70
3229.44	44
3230.49	24
3231.53	18
3232.57	34
3233.62	32
3234.66	34
3235.71	16
3236.75	34
3237.79	32
3238.83	36
3239.88	22
3240.92	28
3241.96	38
3243	32
3244.04	6
3245.08	36
3246.12	32
3247.16	32
3248.2	38
3249.24	28
3250.28	26
3251.32	34
3252.36	48
3253.39	36
3254.43	52
3255.47	46
3256.51	40
3257.54	28
3258.58	30
3259.61	34
3260.65	14
3261.69	30
3262.72	26
3263.76	8
3264.79	28
3265.82	57
3266.86	21
3267.89	46
3268.92	44
3269.96	42
3270.99	18
3272.02	44
3273.05	24
3274.09	32
3275.12	52
3276.15	22
3277.18	25
3278.21	36
3279.24	36
3280.27	62
3281.3	46
3282.33	31
3283.36	28
3284.39	51
3285.41	68
3286.44	46
3287.47	18
3288.5	56
3289.52	38
3290.55	56
3291.58	40
3292.6	36
3293.63	52
3294.66	46
3295.68	67
3296.71	26
3297.73	54
3298.76	63
3299.78	20
3300.8	30
3301.83	48
3302.85	66
3303.87	42
3304.9	18
3305.92	49
3306.94	38
3307.96	44
3308.98	48
3310.01	34
3311.03	42
3312.05	55
3313.07	56
3314.09	42
3315.11	32
3316.13	30
3317.15	14
3318.17	34
3319.18	48
3320.2	32
3321.22	34
3322.24	50
3323.26	35
3324.27	46
3325.29	36
3326.31	45
3327.32	42
3328.34	37
3329.35	54
3330.37	20
3331.38	26
3332.4	44
3333.41	66
3334.43	66
3335.44	36
3336.46	44
3337.47	14
3338.48	40
3339.5	28
3340.51	36
3341.52	26
3342.53	46
3343.54	22
3344.56	36
3345.57	49
3346.58	58
3347.59	52
3348.6	33
3349.61	50
3350.62	36
3351.63	28
3352.64	42
3353.65	44
3354.66	45
3355.66	71
3356.67	38
3357.68	36
3358.69	19
3359.7	42
3360.7	50
3361.71	52
3362.72	36
3363.72	46
3364.73	34
3365.73	58
3366.74	45
3367.75	45
3368.75	26
3369.75	46
3370.76	26
3371.76	50
3372.77	30
3373.77	30
3374.77	33
3375.78	50
3376.78	4
3377.78	66
3378.78	40
3379.79	32
3380.79	21
3381.79	44
3382.79	54
3383.79	52
3384.79	60
3385.79	32
3386.79	54
3387.79	32
3388.79	43
3389.79	32
3390.79	50
3391.79	61
3392.79	40
3393.79	72
3394.78	32
3395.78	22
3396.78	42
3397.78	30
3398.77	97
3399.77	32
3400.77	32
3401.76	32
3402.76	42
3403.76	64
3404.75	38
3405.75	51
3406.74	57
3407.74	64
3408.73	50
3409.72	123
3410.72	46
3411.71	56
3412.71	40
3413.7	26
3414.69	44
3415.68	62
3416.68	42
3417.67	34
3418.66	58
3419.65	38
3420.64	60
3421.63	35
3422.63	60
3423.62	38
3424.61	98
3425.6	50
3426.59	49
3427.58	50
3428.57	47
[truncated: 48 more rows]
