# Supplementary material for: AI‐Assisted Detection of Early Gastric Cancer via Visualization of Mucosal Acidity Compromise During Endoscopy
Source: Adv Sci (Weinh). 2025 Oct 20;12(46):e04932. doi: 10.1002/advs.202504932 (PMC12697849; doi:10.1002/advs.202504932)
Supplement: Supplementary file 2 — Supporting Data [file ADVS-12-e04932-s002.zip › Models by AGS cells/Model 1/Para-tumor/fast-20250724_163653.csv]

181.541	9912
184.445	15594
187.346	20310
190.245	22837
193.141	23656
196.035	23702
198.927	23625
201.816	23671
204.703	23873
207.588	23780
210.47	23877
213.35	23764
216.228	23534
219.103	23696
221.976	23456
224.846	23536
227.715	23373
230.58	23504
233.444	23444
236.305	23528
239.164	23656
242.02	24082
244.875	24185
247.727	24165
250.576	24171
253.423	24114
256.268	23906
259.111	23990
261.951	23689
264.789	23579
267.625	23921
270.459	23932
273.29	23853
276.119	23876
278.945	23676
281.769	23490
284.591	23361
287.411	23232
290.229	23164
293.044	22972
295.857	22688
298.667	22591
301.476	22346
304.282	22307
307.085	22089
309.887	21870
312.686	21658
315.483	21383
318.278	21223
321.071	20976
323.861	21042
326.649	20828
329.435	20844
332.219	20703
335	20774
337.779	20855
340.556	20935
343.331	20945
346.103	20941
348.873	21019
351.641	21026
354.407	21113
357.171	21048
359.932	21140
362.691	21040
365.448	20791
368.203	20591
370.955	20665
373.706	20578
376.454	20553
379.2	20393
381.943	20431
384.685	20061
387.424	19819
390.161	19757
392.896	19476
395.629	19257
398.36	19098
401.088	19070
403.815	19019
406.539	19029
409.261	18882
411.981	18916
414.698	19023
417.414	19148
420.127	19146
422.838	18981
425.547	19262
428.254	19084
430.959	19191
433.662	19075
436.362	19384
439.06	19376
441.757	19244
444.451	19434
447.142	19344
449.832	19261
452.52	19321
455.206	19085
457.889	19049
460.57	19154
463.249	18814
465.927	18871
468.601	18625
471.274	18501
473.945	18276
476.614	18105
479.28	17883
481.945	17834
484.607	17637
487.267	17519
489.926	17307
492.582	17310
495.236	17014
497.888	16911
500.537	16748
503.185	16825
505.831	16843
508.474	17107
511.116	16850
513.755	16952
516.393	16857
519.028	16922
521.661	16825
524.293	16866
526.922	16720
529.549	16720
532.174	16617
534.797	16672
537.418	16733
540.037	16686
542.654	16567
545.268	16535
547.881	16721
550.492	16777
553.101	16601
555.707	16329
558.312	16015
560.915	15973
563.515	15963
566.114	15997
568.71	16078
571.305	16400
573.897	16440
576.488	16446
579.076	16333
581.663	15914
584.247	15611
586.83	15126
589.41	14772
591.989	14544
594.565	14034
597.14	13783
599.712	13480
602.283	13418
604.851	13231
607.418	13192
609.982	13150
612.545	13182
615.106	13082
617.664	13237
620.221	13088
622.776	13080
625.328	12886
627.879	12940
630.428	12786
632.975	12526
635.52	12395
638.062	12276
640.603	12326
643.142	12377
645.679	12635
648.214	12587
650.748	12609
653.279	12594
655.808	12420
658.335	12389
660.861	12283
663.384	12024
665.906	12063
668.425	12088
670.943	12286
673.459	11998
675.973	11789
678.484	11738
680.994	11464
683.502	11278
686.009	11216
688.513	11148
691.015	10902
693.515	10859
696.014	10809
698.51	10599
701.005	10529
703.498	10340
705.989	10321
708.478	10130
710.965	10072
713.45	9999
715.933	9971
718.415	9830
720.894	9594
723.372	9560
725.848	9699
728.322	9630
730.794	9685
733.264	9681
735.732	9646
738.198	9347
740.663	9125
743.126	8962
745.586	8883
748.045	8782
750.502	8641
752.958	8623
755.411	8421
757.863	8485
760.312	8486
762.76	8380
765.206	8555
767.65	8377
770.092	7922
772.533	7253
774.971	7094
777.408	7331
779.843	7642
782.276	7573
784.707	7583
787.137	7585
789.564	7660
791.99	7523
794.414	7577
796.836	7481
799.257	7407
801.675	7273
804.092	7189
806.507	7249
808.92	7190
811.331	6973
813.741	6905
816.148	6787
818.554	6610
820.958	6548
823.36	6546
825.761	6429
828.159	6387
830.556	6407
832.951	6350
835.345	6353
837.736	6216
840.126	6157
842.514	6192
844.9	6037
847.284	5925
849.667	5997
852.048	5823
854.427	5805
856.804	5732
859.18	5587
861.553	5532
863.925	5567
866.296	5516
868.664	5543
871.031	5497
873.396	5414
875.759	5273
878.12	5368
880.48	5325
882.838	5178
885.194	5123
887.549	5079
889.902	5069
892.253	5043
894.602	5007
896.949	4936
899.295	4908
901.639	4922
903.981	4854
906.322	4773
908.661	4799
910.998	4708
913.333	4745
915.667	4676
917.999	4795
920.329	4767
922.658	4677
924.985	4632
927.31	4690
929.633	4603
931.955	4572
934.275	4559
936.593	4457
938.91	4390
941.225	4342
943.538	4241
945.849	4174
948.159	4050
950.467	3994
952.774	3975
955.078	3836
957.381	3848
959.683	3727
961.982	3691
964.28	3725
966.577	3719
968.871	3650
971.164	3556
973.456	3505
975.745	3487
978.033	3318
980.319	3373
982.604	3342
984.887	3385
987.168	3375
989.448	3338
991.726	3266
994.002	3288
996.277	3259
998.55	3149
1000.82	3212
1003.09	3304
1005.36	3366
1007.63	3351
1009.89	3286
1012.15	3290
1014.41	3362
1016.67	3324
1018.93	3328
1021.19	3221
1023.44	3306
1025.7	3384
1027.95	3350
1030.2	3347
1032.45	3251
1034.69	3114
1036.94	3062
1039.18	3004
1041.43	2946
1043.67	3022
1045.9	2950
1048.14	2926
1050.38	2882
1052.61	2874
1054.84	2736
1057.07	2784
1059.3	2748
1061.53	2565
1063.76	2744
1065.98	2623
1068.2	2666
1070.42	2597
1072.64	2524
1074.86	2462
1077.08	2416
1079.29	2476
1081.5	2434
1083.72	2355
1085.93	2426
1088.13	2391
1090.34	2445
1092.55	2382
1094.75	2454
1096.95	2434
1099.15	2371
1101.35	2335
1103.55	2347
1105.74	2339
1107.94	2250
1110.13	2230
1112.32	2212
1114.51	2144
1116.7	2096
1118.89	2136
1121.07	2106
1123.25	2081
1125.44	2053
1127.62	1997
1129.8	2053
1131.97	2089
1134.15	2077
1136.32	2119
1138.49	2026
1140.66	2033
1142.83	1989
1145	1957
1147.17	1916
1149.33	1890
1151.5	1892
1153.66	1888
1155.82	1923
1157.98	1843
1160.13	1840
1162.29	1831
1164.44	1805
1166.6	1810
1168.75	1860
1170.9	1884
1173.04	1862
1175.19	1860
1177.34	1811
1179.48	1747
1181.62	1704
1183.76	1699
1185.9	1758
1188.04	1881
1190.17	2004
1192.31	1993
1194.44	1938
1196.57	1946
1198.7	1920
1200.83	1872
1202.96	1831
1205.08	1732
1207.21	1620
1209.33	1618
1211.45	1545
1213.57	1467
1215.69	1445
1217.81	1444
1219.92	1394
1222.03	1464
1224.15	1383
1226.26	1344
1228.37	1343
1230.47	1360
1232.58	1368
1234.68	1360
1236.79	1364
1238.89	1392
1240.99	1337
1243.09	1410
1245.19	1312
1247.28	1315
1249.38	1233
1251.47	1312
1253.56	1310
1255.65	1203
1257.74	1177
1259.83	1203
1261.91	1219
1264	1172
1266.08	1106
1268.16	1142
1270.24	1073
1272.32	1017
1274.4	1034
1276.47	1041
1278.55	969
1280.62	957
1282.69	977
1284.76	953
1286.83	947
1288.9	973
1290.96	981
1293.03	923
1295.09	919
1297.15	890
1299.21	840
1301.27	844
1303.33	840
1305.38	850
1307.44	977
1309.49	858
1311.54	812
1313.59	820
1315.64	814
1317.69	862
1319.73	820
1321.78	828
1323.82	798
1325.86	828
1327.9	755
1329.94	773
1331.98	741
1334.02	796
1336.05	739
1338.08	790
1340.12	794
1342.15	816
1344.18	828
1346.2	876
1348.23	859
1350.25	834
1352.28	868
1354.3	872
1356.32	850
1358.34	884
1360.36	871
1362.38	868
1364.39	915
1366.41	887
1368.42	913
1370.43	959
1372.44	919
1374.45	933
1376.45	887
1378.46	916
1380.47	844
1382.47	818
1384.47	820
1386.47	746
1388.47	693
1390.47	696
1392.46	711
1394.46	808
1396.45	755
1398.44	784
1400.44	763
1402.42	675
1404.41	673
1406.4	612
1408.39	621
1410.37	606
1412.35	588
1414.33	617
1416.31	552
1418.29	591
1420.27	576
1422.25	554
1424.22	534
1426.2	574
1428.17	505
1430.14	556
1432.11	528
1434.08	478
1436.04	455
1438.01	503
1439.97	508
1441.94	542
1443.9	496
1445.86	560
1447.82	560
1449.78	483
1451.73	471
1453.69	498
1455.64	530
1457.59	515
1459.54	464
1461.49	427
1463.44	395
1465.39	379
1467.34	419
1469.28	409
1471.22	411
1473.17	495
1475.11	469
1477.05	397
1478.99	340
1480.92	351
1482.86	308
1484.79	288
1486.73	286
1488.66	294
1490.59	344
1492.52	379
1494.45	333
1496.37	343
1498.3	347
1500.22	357
1502.14	280
1504.07	314
1505.99	278
1507.91	304
1509.82	276
1511.74	316
1513.66	278
1515.57	260
1517.48	317
1519.39	394
1521.3	353
1523.21	411
1525.12	364
1527.03	324
1528.93	338
1530.84	373
1532.74	395
1534.64	484
1536.54	475
1538.44	471
1540.34	405
1542.23	387
1544.13	348
1546.02	253
1547.92	324
1549.81	371
1551.7	421
1553.59	413
1555.48	405
1557.36	433
1559.25	449
1561.13	489
1563.01	526
1564.9	536
1566.78	558
1568.66	550
1570.53	497
1572.41	479
1574.29	494
1576.16	550
1578.03	667
1579.9	683
1581.78	619
1583.65	570
1585.51	536
1587.38	555
1589.25	641
1591.11	651
1592.97	564
1594.84	552
1596.7	498
1598.56	538
1600.42	506
1602.27	512
1604.13	516
1605.98	615
1607.84	738
1609.69	832
1611.54	796
1613.39	719
1615.24	618
1617.09	465
1618.94	419
1620.78	379
1622.62	431
1624.47	557
1626.31	534
1628.15	584
1629.99	556
1631.83	570
1633.67	520
1635.5	514
1637.34	464
1639.17	503
1641	490
1642.83	475
1644.66	516
1646.49	467
1648.32	428
1650.15	445
1651.97	455
1653.8	502
1655.62	489
1657.44	449
1659.26	360
1661.08	338
1662.9	381
1664.72	235
1666.53	157
1668.35	135
1670.16	112
1671.97	147
1673.79	254
1675.6	249
1677.4	214
1679.21	143
1681.02	173
1682.83	117
1684.63	161
1686.43	208
1688.24	226
1690.04	256
1691.84	125
1693.64	149
1695.43	189
1697.23	229
1699.02	286
1700.82	356
1702.61	314
1704.4	320
1706.2	302
1707.98	361
1709.77	425
1711.56	435
1713.35	419
1715.13	397
1716.92	320
1718.7	248
1720.48	306
1722.26	304
1724.04	282
1725.82	197
1727.6	167
1729.37	143
1731.15	151
1732.92	119
1734.7	117
1736.47	75
1738.24	95
1740.01	90
1741.78	68
1743.54	95
1745.31	147
1747.08	171
1748.84	133
1750.6	145
1752.36	196
1754.12	284
1755.88	290
1757.64	236
1759.4	175
1761.16	131
1762.91	131
1764.67	189
1766.42	244
1768.17	300
1769.92	318
1771.67	248
1773.42	193
1775.17	161
1776.91	190
1778.66	189
1780.4	270
1782.15	311
1783.89	353
1785.63	359
1787.37	367
1789.11	375
1790.85	361
1792.58	308
1794.32	282
1796.05	240
1797.79	198
1799.52	208
1801.25	222
1802.98	185
1804.71	180
1806.44	250
1808.17	276
1809.89	317
1811.62	355
1813.34	358
1815.07	335
1816.79	294
1818.51	220
1820.23	246
1821.95	187
1823.66	187
1825.38	131
1827.1	131
1828.81	161
1830.52	193
1832.24	246
1833.95	260
1835.66	334
1837.37	355
1839.08	312
1840.78	239
1842.49	234
1844.19	191
1845.9	194
1847.6	194
1849.3	192
1851	123
1852.7	88
1854.4	63
1856.1	58
1857.8	109
1859.49	113
1861.19	100
1862.88	121
1864.57	41
1866.27	-24
1867.96	-38
1869.65	-53
1871.33	-49
1873.02	6
1874.71	76
1876.39	84
1878.08	32
1879.76	78
1881.44	64
1883.12	91
1884.81	111
1886.48	165
1888.16	57
1889.84	-2
1891.52	10
1893.19	-30
1894.87	-47
1896.54	-20
1898.21	6
1899.88	28
1901.55	65
1903.22	55
1904.89	76
1906.56	103
1908.22	97
1909.89	103
1911.55	123
1913.22	119
1914.88	111
1916.54	111
1918.2	107
1919.86	76
1921.52	81
1923.18	63
1924.83	69
1926.49	70
1928.14	38
1929.79	78
1931.45	44
1933.1	65
1934.75	2
1936.4	76
1938.05	93
1939.69	107
1941.34	81
1942.99	34
1944.63	10
1946.27	28
1947.92	27
1949.56	34
1951.2	64
1952.84	90
1954.48	78
1956.11	129
1957.75	171
1959.39	181
1961.02	207
1962.65	173
1964.29	149
1965.92	185
1967.55	203
1969.18	220
1970.81	215
1972.44	238
1974.06	199
1975.69	191
1977.32	208
1978.94	230
1980.56	192
1982.19	244
1983.81	230
1985.43	240
1987.05	228
1988.66	249
1990.28	244
1991.9	202
1993.51	250
1995.13	266
1996.74	252
1998.36	238
1999.97	234
2001.58	260
2003.19	226
2004.8	225
2006.4	278
2008.01	252
2009.62	264
2011.22	252
2012.83	246
2014.43	239
2016.03	261
2017.63	282
2019.23	241
2020.83	226
2022.43	270
2024.03	256
2025.63	237
2027.22	244
2028.82	253
2030.41	254
2032.01	246
2033.6	242
2035.19	256
2036.78	251
2038.37	250
2039.96	223
2041.55	208
2043.13	224
2044.72	212
2046.3	219
2047.89	236
2049.47	233
2051.05	228
2052.63	213
2054.21	228
2055.79	241
2057.37	191
2058.95	208
2060.52	242
2062.1	219
2063.68	236
2065.25	221
2066.82	217
2068.39	222
2069.97	209
2071.54	181
2073.1	196
2074.67	211
2076.24	224
2077.81	187
2079.37	228
2080.94	191
2082.5	185
2084.07	203
2085.63	177
2087.19	175
2088.75	176
2090.31	129
2091.87	137
2093.43	125
2094.98	127
2096.54	137
2098.09	118
2099.65	204
2101.2	163
2102.75	153
2104.3	159
2105.86	169
2107.41	188
2108.95	155
2110.5	169
2112.05	151
2113.6	145
2115.14	162
2116.69	186
2118.23	127
2119.77	173
2121.31	145
2122.86	139
2124.4	143
2125.93	161
2127.47	143
2129.01	161
2130.55	161
2132.08	177
2133.62	176
2135.15	171
2136.69	165
2138.22	119
2139.75	139
2141.28	121
2142.81	141
2144.34	135
2145.87	129
2147.39	151
2148.92	155
2150.45	173
2151.97	164
2153.5	188
2155.02	113
2156.54	123
2158.06	127
2159.58	141
2161.1	135
2162.62	167
2164.14	167
2165.66	173
2167.17	153
2168.69	163
2170.2	155
2171.72	143
2173.23	151
2174.74	135
2176.25	121
2177.76	151
2179.27	111
2180.78	147
2182.29	107
2183.79	119
2185.3	123
2186.81	149
2188.31	105
2189.81	145
2191.32	155
2192.82	149
2194.32	127
2195.82	139
2197.32	133
2198.82	99
2200.32	121
2201.81	93
2203.31	100
2204.8	119
2206.3	121
2207.79	105
2209.29	139
2210.78	101
2212.27	119
2213.76	137
2215.25	149
2216.74	143
2218.23	125
2219.71	108
2221.2	121
2222.69	109
2224.17	87
2225.65	79
2227.14	54
2228.62	93
2230.1	87
2231.58	101
2233.06	109
2234.54	113
2236.02	133
2237.5	135
2238.97	145
2240.45	133
2241.92	141
2243.4	123
2244.87	101
2246.34	97
2247.82	119
2249.29	98
2250.76	97
2252.23	103
2253.7	99
2255.16	83
2256.63	83
2258.1	97
2259.56	111
2261.03	115
2262.49	99
2263.95	121
2265.42	105
2266.88	113
2268.34	99
2269.8	111
2271.26	69
2272.72	94
2274.18	103
2275.63	91
2277.09	104
2278.54	115
2280	119
2281.45	69
2282.9	97
2284.36	73
2285.81	91
2287.26	95
2288.71	97
2290.16	91
2291.61	91
2293.05	81
2294.5	75
2295.95	73
2297.39	39
2298.84	49
2300.28	40
2301.72	41
2303.16	49
2304.61	79
2306.05	89
2307.49	73
2308.93	54
2310.36	78
2311.8	92
2313.24	87
2314.67	111
2316.11	107
2317.54	102
2318.98	103
2320.41	59
2321.84	95
2323.28	74
2324.71	101
2326.14	79
2327.57	82
2328.99	75
2330.42	53
2331.85	67
2333.27	66
2334.7	81
2336.12	43
2337.55	56
2338.97	57
2340.39	55
2341.82	27
2343.24	44
2344.66	39
2346.08	44
2347.5	39
2348.91	63
2350.33	26
2351.75	87
2353.16	79
2354.58	69
2355.99	78
2357.41	67
2358.82	47
2360.23	19
2361.64	39
2363.05	8
2364.46	-2
2365.87	20
2367.28	18
2368.69	53
2370.1	26
2371.5	22
2372.91	51
2374.31	60
2375.72	34
2377.12	30
2378.52	40
2379.92	28
2381.33	55
2382.73	40
2384.13	20
2385.52	48
2386.92	16
2388.32	35
2389.72	51
2391.11	45
2392.51	50
2393.9	51
2395.3	53
2396.69	75
2398.08	37
2399.48	35
2400.87	80
2402.26	33
2403.65	34
2405.04	21
2406.42	10
2407.81	-60
2409.2	-40
2410.58	-77
2411.97	-70
2413.35	-14
2414.74	-68
2416.12	-53
2417.5	-30
2418.89	-29
2420.27	-38
2421.65	-16
2423.03	-15
2424.41	-36
2425.79	-31
2427.16	-55
2428.54	-34
2429.92	-50
2431.29	-26
2432.67	-30
2434.04	-40
2435.42	-22
2436.79	-32
2438.16	-21
2439.53	-28
2440.9	-30
2442.27	-65
2443.64	-51
2445.01	-45
2446.38	-63
2447.75	-60
2449.11	-43
2450.48	-60
2451.84	-63
2453.21	-52
2454.57	-44
2455.94	-44
2457.3	-26
2458.66	-60
2460.02	-38
2461.38	-45
2462.74	-28
2464.1	2
2465.46	-23
2466.82	-19
2468.17	-7
2469.53	-28
2470.89	-4
2472.24	-26
2473.6	-28
2474.95	-24
2476.3	-16
2477.65	4
2479.01	20
2480.36	-8
2481.71	39
2483.06	3
2484.41	-4
2485.75	2
2487.1	-6
2488.45	-20
2489.8	-8
2491.14	-20
2492.49	8
2493.83	-6
2495.17	19
2496.52	-30
2497.86	6
2499.2	14
2500.54	12
2501.88	-6
2503.22	8
2504.56	10
2505.9	2
2507.24	30
2508.58	0
2509.91	-10
2511.25	-13
2512.58	-10
2513.92	-45
2515.25	-30
2516.58	-44
2517.92	-62
2519.25	-26
2520.58	-45
2521.91	-38
2523.24	-23
2524.57	-36
2525.9	20
2527.23	8
2528.55	28
2529.88	-28
2531.21	-23
2532.53	-34
2533.86	-18
2535.18	-16
2536.5	-6
2537.83	-1
2539.15	-6
2540.47	20
2541.79	26
2543.11	-32
2544.43	-23
2545.75	-2
2547.07	10
2548.39	-40
2549.7	-4
2551.02	-16
2552.34	-10
2553.65	-29
2554.97	-36
2556.28	-40
2557.59	-59
2558.91	-57
2560.22	-32
2561.53	-49
2562.84	-75
2564.15	-49
2565.46	-39
2566.77	-36
2568.08	-40
2569.38	-45
2570.69	-42
2572	-57
2573.3	-44
2574.61	-33
2575.91	-38
2577.22	-25
2578.52	-22
2579.82	-28
2581.13	-12
2582.43	-51
2583.73	-34
2585.03	-28
2586.33	-50
2587.63	-63
2588.92	-71
2590.22	-48
2591.52	-71
2592.82	-28
2594.11	-27
2595.41	-23
2596.7	-40
2598	-18
2599.29	-52
2600.58	-53
2601.88	-16
2603.17	-36
2604.46	-57
2605.75	-56
2607.04	-62
2608.33	-59
2609.62	-37
2610.9	-60
2612.19	-66
2613.48	-85
2614.76	-68
2616.05	-61
2617.34	-25
2618.62	-93
2619.9	-76
2621.19	-61
2622.47	-55
2623.75	-64
2625.03	-54
2626.31	-51
2627.59	-42
2628.87	-21
2630.15	-67
2631.43	-49
2632.71	-58
2633.99	-62
2635.26	-70
2636.54	-77
2637.81	-59
2639.09	-76
2640.36	-66
2641.64	-50
2642.91	-83
2644.18	-87
2645.46	-63
2646.73	-84
2648	-62
2649.27	-53
2650.54	-53
2651.81	-44
2653.07	-38
2654.34	-40
2655.61	-53
2656.88	-31
2658.14	-44
2659.41	-57
2660.67	-64
2661.94	-53
2663.2	-61
2664.47	-61
2665.73	-58
2666.99	-58
2668.25	-46
2669.51	-68
2670.77	-65
2672.03	-61
2673.29	-24
2674.55	-53
2675.81	-50
2677.07	-79
2678.32	-61
2679.58	-63
2680.84	-29
2682.09	-53
2683.35	-24
2684.6	-34
2685.85	-59
2687.11	-62
2688.36	-43
2689.61	-54
2690.86	-53
2692.11	-47
2693.36	-16
2694.61	-27
2695.86	-49
2697.11	-59
2698.36	-37
2699.61	-65
2700.85	-48
2702.1	-26
2703.34	-45
2704.59	-70
2705.83	-50
2707.08	-27
2708.32	-42
2709.56	-67
2710.81	-63
2712.05	-60
2713.29	-47
2714.53	-54
2715.77	-68
2717.01	-43
2718.25	-36
2719.49	-59
2720.73	-50
2721.96	-75
2723.2	-55
2724.44	-47
2725.67	-39
2726.91	-38
2728.14	-53
2729.38	-72
2730.61	-45
2731.84	-50
2733.08	-51
2734.31	-28
2735.54	-48
2736.77	-43
2738	-44
2739.23	-37
2740.46	-36
2741.69	-51
2742.92	-64
2744.14	-21
2745.37	-28
2746.6	-50
2747.82	-12
2749.05	-56
2750.27	-44
2751.5	-44
2752.72	-52
2753.95	-12
2755.17	-36
2756.39	-26
2757.61	-52
2758.83	-44
2760.05	-20
2761.27	-46
2762.49	-22
2763.71	-38
2764.93	-30
2766.15	-30
2767.37	-20
2768.58	-24
2769.8	-46
2771.02	-30
2772.23	-44
2773.45	-16
2774.66	-40
2775.88	-8
2777.09	-46
2778.3	-40
2779.51	-40
2780.73	-31
2781.94	-18
2783.15	-28
2784.36	-30
2785.57	-34
2786.78	-42
2787.99	-10
2789.19	-32
2790.4	-12
2791.61	-15
2792.82	-28
2794.02	-32
2795.23	-30
2796.43	-14
2797.64	-18
2798.84	-8
2800.04	-38
2801.25	-19
2802.45	-28
2803.65	-40
2804.85	-2
2806.05	-24
2807.25	-38
2808.45	-8
2809.65	-10
2810.85	-31
2812.05	4
2813.25	-34
2814.45	-22
2815.64	-24
2816.84	-24
2818.04	-14
2819.23	52
2820.43	-41
2821.62	-16
2822.82	-18
2824.01	2
2825.2	-38
2826.39	-28
2827.59	-16
2828.78	-10
2829.97	-14
2831.16	-30
2832.35	-4
2833.54	-18
2834.73	-14
2835.92	-20
2837.1	-18
2838.29	-40
2839.48	12
2840.67	-10
2841.85	-32
2843.04	-14
2844.22	-26
2845.41	-19
2846.59	2
2847.77	12
2848.96	-8
2850.14	-4
2851.32	0
2852.5	-11
2853.68	-28
2854.87	2
2856.05	-10
2857.23	0
2858.4	-14
2859.58	-31
2860.76	-24
2861.94	19
2863.12	-4
2864.29	-12
2865.47	-18
2866.65	0
2867.82	7
2869	18
2870.17	-2
2871.34	-2
2872.52	-16
2873.69	0
2874.86	-17
2876.03	4
2877.21	-8
2878.38	-22
2879.55	6
2880.72	-20
2881.89	-28
2883.06	6
2884.23	6
2885.39	-10
2886.56	0
2887.73	-39
2888.9	0
2890.06	-20
2891.23	10
2892.39	-12
2893.56	16
2894.72	-2
2895.89	8
2897.05	6
2898.21	-10
2899.38	-4
2900.54	-20
2901.7	-12
2902.86	-16
2904.02	6
2905.18	-10
2906.34	6
2907.5	-3
2908.66	-10
2909.82	2
2910.98	10
2912.13	2
2913.29	27
2914.45	-12
2915.6	0
2916.76	4
2917.91	12
2919.07	-19
2920.22	10
2921.38	14
2922.53	-16
2923.68	6
2924.84	4
2925.99	-4
2927.14	-2
2928.29	-2
2929.44	-2
2930.59	-18
2931.74	-4
2932.89	10
2934.04	-4
2935.19	-14
2936.34	-4
2937.48	-9
2938.63	10
2939.78	-32
2940.93	26
2942.07	18
2943.22	18
2944.36	-8
2945.51	2
2946.65	-16
2947.79	0
2948.94	2
2950.08	-16
2951.22	-10
2952.36	16
2953.5	16
2954.65	10
2955.79	-8
2956.93	0
2958.07	-4
2959.2	10
2960.34	12
2961.48	20
2962.62	16
2963.76	4
2964.89	-12
2966.03	8
2967.17	-4
2968.3	26
2969.44	-2
2970.57	12
2971.71	10
2972.84	2
2973.97	18
2975.11	2
2976.24	26
2977.37	-4
2978.5	22
2979.64	26
2980.77	16
2981.9	14
2983.03	2
2984.16	36
2985.29	8
2986.41	6
2987.54	18
2988.67	20
2989.8	14
2990.93	8
2992.05	-8
2993.18	2
2994.3	6
2995.43	0
2996.55	55
2997.68	18
2998.8	20
2999.93	16
3001.05	6
3002.17	10
3003.3	-12
3004.42	70
3005.54	52
3006.66	26
3007.78	14
3008.9	10
3010.02	2
3011.14	32
3012.26	30
3013.38	2
3014.5	24
3015.62	2
3016.73	38
3017.85	30
3018.97	12
3020.08	15
3021.2	22
3022.31	-4
3023.43	38
3024.54	15
3025.66	2
3026.77	14
3027.89	32
3029	24
3030.11	14
3031.22	8
3032.34	16
3033.45	26
3034.56	22
3035.67	18
3036.78	119
3037.89	14
3039	42
3040.11	2
3041.22	22
3042.32	-2
3043.43	24
3044.54	4
3045.65	14
3046.75	30
3047.86	36
3048.96	20
3050.07	-4
3051.17	22
3052.28	22
3053.38	12
3054.49	22
3055.59	28
3056.69	6
3057.8	26
3058.9	20
3060	60
3061.1	8
3062.2	18
3063.3	24
3064.4	-4
3065.5	22
3066.6	23
3067.7	40
3068.8	40
3069.9	24
3071	26
3072.09	14
3073.19	38
3074.29	8
3075.38	16
3076.48	24
3077.57	-2
3078.67	26
3079.76	38
3080.86	-6
3081.95	33
3083.05	-10
3084.14	32
3085.23	34
3086.33	35
3087.42	32
3088.51	25
3089.6	26
3090.69	24
3091.78	8
3092.87	85
3093.96	32
3095.05	32
3096.14	-4
3097.23	20
3098.32	28
3099.41	27
3100.49	24
3101.58	26
3102.67	38
3103.75	12
3104.84	46
3105.93	18
3107.01	-2
3108.1	36
3109.18	34
3110.26	30
3111.35	36
3112.43	14
3113.51	40
3114.6	27
3115.68	20
3116.76	12
3117.84	18
3118.92	30
3120	28
3121.09	32
3122.17	34
3123.25	24
3124.32	36
3125.4	38
3126.48	16
3127.56	36
3128.64	28
3129.72	32
3130.79	54
3131.87	14
3132.95	36
3134.02	28
3135.1	20
3136.17	10
3137.25	38
3138.32	10
3139.4	20
3140.47	38
3141.55	32
3142.62	10
3143.69	28
3144.76	35
3145.84	10
3146.91	26
3147.98	30
3149.05	24
3150.12	42
3151.19	36
3152.26	28
3153.33	40
3154.4	22
3155.47	32
3156.54	32
3157.61	60
3158.67	16
3159.74	4
3160.81	36
3161.88	39
3162.94	32
3164.01	34
3165.07	38
3166.14	36
3167.2	18
3168.27	31
3169.33	30
3170.4	32
3171.46	28
3172.52	12
3173.59	36
3174.65	26
3175.71	52
3176.77	18
3177.84	24
3178.9	38
3179.96	24
3181.02	36
3182.08	44
3183.14	49
3184.2	28
3185.26	42
3186.32	44
3187.37	48
3188.43	56
3189.49	49
3190.55	24
3191.61	31
3192.66	54
3193.72	26
3194.77	38
3195.83	40
3196.89	28
3197.94	52
3199	48
3200.05	42
3201.1	38
3202.16	30
3203.21	38
3204.27	26
3205.32	34
3206.37	32
3207.42	53
3208.47	44
3209.53	42
3210.58	29
3211.63	28
3212.68	46
3213.73	38
3214.78	35
3215.83	44
3216.88	37
3217.93	36
3218.97	40
3220.02	26
3221.07	28
3222.12	42
3223.16	48
3224.21	46
3225.26	36
3226.3	26
3227.35	24
3228.4	54
3229.44	54
3230.49	32
3231.53	26
3232.57	14
3233.62	30
3234.66	66
3235.71	38
3236.75	30
3237.79	40
3238.83	50
3239.88	18
3240.92	32
3241.96	44
3243	46
3244.04	30
3245.08	50
3246.12	58
3247.16	36
3248.2	36
3249.24	38
3250.28	30
3251.32	34
3252.36	26
3253.39	36
3254.43	44
3255.47	52
3256.51	58
3257.54	18
3258.58	34
3259.61	46
3260.65	47
3261.69	44
3262.72	14
3263.76	28
3264.79	26
3265.82	53
3266.86	29
3267.89	54
3268.92	53
3269.96	42
3270.99	41
3272.02	44
3273.05	32
3274.09	40
3275.12	26
3276.15	32
3277.18	51
3278.21	40
3279.24	34
3280.27	50
3281.3	24
3282.33	29
3283.36	44
3284.39	32
3285.41	68
3286.44	50
3287.47	44
3288.5	48
3289.52	28
3290.55	69
3291.58	28
3292.6	32
3293.63	56
3294.66	36
3295.68	59
3296.71	36
3297.73	54
3298.76	89
3299.78	52
3300.8	24
3301.83	36
3302.85	78
3303.87	26
3304.9	32
3305.92	55
3306.94	50
3307.96	54
3308.98	48
3310.01	34
3311.03	32
3312.05	55
3313.07	52
3314.09	44
3315.11	34
3316.13	49
3317.15	10
3318.17	50
3319.18	61
3320.2	50
3321.22	38
3322.24	34
3323.26	59
3324.27	56
3325.29	68
3326.31	49
3327.32	60
3328.34	53
3329.35	46
3330.37	54
3331.38	40
3332.4	32
3333.41	56
3334.43	73
3335.44	40
3336.46	40
3337.47	26
3338.48	50
3339.5	32
3340.51	38
3341.52	43
3342.53	40
3343.54	60
3344.56	46
3345.57	38
3346.58	40
3347.59	50
3348.6	47
3349.61	56
3350.62	40
3351.63	52
3352.64	52
3353.65	50
3354.66	35
3355.66	69
3356.67	40
3357.68	40
3358.69	25
3359.7	48
3360.7	48
3361.71	38
3362.72	52
3363.72	76
3364.73	36
3365.73	42
3366.74	53
3367.75	45
3368.75	52
3369.75	50
3370.76	34
3371.76	48
3372.77	36
3373.77	46
3374.77	39
3375.78	46
3376.78	8
3377.78	62
3378.78	50
3379.79	34
3380.79	37
3381.79	46
3382.79	44
3383.79	46
3384.79	44
3385.79	32
3386.79	40
3387.79	22
3388.79	45
3389.79	32
3390.79	42
3391.79	59
3392.79	64
3393.79	60
3394.78	30
3395.78	26
3396.78	50
3397.78	52
3398.77	95
3399.77	40
3400.77	42
3401.76	32
3402.76	48
3403.76	54
3404.75	36
3405.75	32
3406.74	53
3407.74	66
3408.73	36
3409.72	115
3410.72	52
3411.71	58
3412.71	42
3413.7	24
3414.69	62
3415.68	64
3416.68	40
3417.67	42
3418.66	40
3419.65	48
3420.64	82
3421.63	55
3422.63	58
3423.62	64
3424.61	106
3425.6	40
3426.59	45
3427.58	70
3428.57	55
[truncated: 48 more rows]
