# Supplementary material for: AI‐Assisted Detection of Early Gastric Cancer via Visualization of Mucosal Acidity Compromise During Endoscopy
Source: Adv Sci (Weinh). 2025 Oct 20;12(46):e04932. doi: 10.1002/advs.202504932 (PMC12697849; doi:10.1002/advs.202504932)
Supplement: Supplementary file 2 — Supporting Data [file ADVS-12-e04932-s002.zip › Models by AGS cells/Model 1/Tumor/fast-20250724_163237.csv]

181.541	10400
184.445	16150
187.346	21082
190.245	23375
193.141	24228
196.035	24379
198.927	24211
201.816	24342
204.703	24272
207.588	24125
210.47	24270
213.35	23991
216.228	23844
219.103	23873
221.976	23857
224.846	23778
227.715	23639
230.58	23758
233.444	23665
236.305	23933
239.164	23950
242.02	24240
244.875	24334
247.727	24417
250.576	24326
253.423	24203
256.268	24094
259.111	24052
261.951	23921
264.789	23740
267.625	24046
270.459	23909
273.29	23907
276.119	23786
278.945	23629
281.769	23561
284.591	23490
287.411	23173
290.229	22997
293.044	22990
295.857	22795
298.667	22682
301.476	22320
304.282	22126
307.085	22075
309.887	21757
312.686	21602
315.483	21445
318.278	21159
321.071	20919
323.861	20970
326.649	20615
329.435	20667
332.219	20661
335	20545
337.779	20778
340.556	20778
343.331	20849
346.103	20907
348.873	20820
351.641	20923
354.407	20921
357.171	20903
359.932	20907
362.691	20784
365.448	20654
368.203	20539
370.955	20197
373.706	20218
376.454	20125
379.2	19898
381.943	20057
384.685	19775
387.424	19551
390.161	19396
392.896	19160
395.629	18909
398.36	18816
401.088	18846
403.815	18558
406.539	18584
409.261	18564
411.981	18688
414.698	18626
417.414	18755
420.127	18916
422.838	18693
425.547	18837
428.254	18783
430.959	18631
433.662	18842
436.362	18951
439.06	19037
441.757	19017
444.451	19007
447.142	18865
449.832	18840
452.52	18805
455.206	18747
457.889	18546
460.57	18473
463.249	18405
465.927	18312
468.601	18240
471.274	17965
473.945	17748
476.614	17458
479.28	17289
481.945	17456
484.607	17230
487.267	17051
489.926	16799
492.582	16629
495.236	16555
497.888	16400
500.537	16289
503.185	16263
505.831	16366
508.474	16570
511.116	16396
513.755	16402
516.393	16273
519.028	16346
521.661	16372
524.293	16348
526.922	16204
529.549	16160
532.174	16057
534.797	16025
537.418	16068
540.037	15961
542.654	16019
545.268	16016
547.881	16104
550.492	16072
553.101	15941
555.707	15709
558.312	15449
560.915	15314
563.515	15362
566.114	15413
568.71	15516
571.305	15749
573.897	15920
576.488	15943
579.076	15733
581.663	15419
584.247	14934
586.83	14586
589.41	14248
591.989	14058
594.565	13535
597.14	13084
599.712	12872
602.283	12765
604.851	12778
607.418	12669
609.982	12697
612.545	12564
615.106	12518
617.664	12595
620.221	12514
622.776	12425
625.328	12312
627.879	12269
630.428	12113
632.975	12022
635.52	11827
638.062	11798
640.603	11713
643.142	11841
645.679	11946
648.214	12091
650.748	12020
653.279	11915
655.808	11860
658.335	11742
660.861	11598
663.384	11438
665.906	11464
668.425	11522
670.943	11514
673.459	11422
675.973	11243
678.484	11202
680.994	10954
683.502	10694
686.009	10732
688.513	10536
691.015	10346
693.515	10323
696.014	10100
698.51	10015
701.005	10067
703.498	9929
705.989	9670
708.478	9625
710.965	9540
713.45	9465
715.933	9449
718.415	9321
720.894	9046
723.372	9111
725.848	9234
728.322	9119
730.794	9229
733.264	9270
735.732	9032
738.198	8926
740.663	8567
743.126	8432
745.586	8468
748.045	8299
750.502	8043
752.958	7942
755.411	7930
757.863	7943
760.312	8027
762.76	7876
765.206	8045
767.65	7835
770.092	7322
772.533	6755
774.971	6631
777.408	6908
779.843	7116
782.276	7017
784.707	7130
787.137	7207
789.564	7205
791.99	7210
794.414	7084
796.836	7108
799.257	6909
801.675	6894
804.092	6802
806.507	6732
808.92	6735
811.331	6625
813.741	6455
816.148	6310
818.554	6204
820.958	6162
823.36	6083
825.761	6123
828.159	5948
830.556	6050
832.951	5921
835.345	5974
837.736	5897
840.126	5805
842.514	5793
844.9	5726
847.284	5538
849.667	5599
852.048	5436
854.427	5464
856.804	5367
859.18	5245
861.553	5172
863.925	5208
866.296	5137
868.664	5134
871.031	5063
873.396	5059
875.759	4965
878.12	4935
880.48	4974
882.838	4884
885.194	4841
887.549	4773
889.902	4719
892.253	4667
894.602	4729
896.949	4629
899.295	4626
901.639	4485
903.981	4566
906.322	4403
908.661	4515
910.998	4412
913.333	4471
915.667	4372
917.999	4452
920.329	4459
922.658	4415
924.985	4342
927.31	4404
929.633	4426
931.955	4282
934.275	4241
936.593	4219
938.91	4132
941.225	4088
943.538	3943
945.849	3856
948.159	3712
950.467	3665
952.774	3747
955.078	3620
957.381	3614
959.683	3489
961.982	3425
964.28	3506
966.577	3530
968.871	3445
971.164	3373
973.456	3292
975.745	3276
978.033	3175
980.319	3178
982.604	3173
984.887	3135
987.168	3242
989.448	3062
991.726	3105
994.002	3062
996.277	3052
998.55	3061
1000.82	2982
1003.09	3091
1005.36	3199
1007.63	3087
1009.89	3125
1012.15	3198
1014.41	3165
1016.67	3151
1018.93	3163
1021.19	3074
1023.44	3191
1025.7	3205
1027.95	3171
1030.2	3153
1032.45	3012
1034.69	2945
1036.94	2827
1039.18	2845
1041.43	2748
1043.67	2811
1045.9	2765
1048.14	2753
1050.38	2694
1052.61	2612
1054.84	2570
1057.07	2576
1059.3	2561
1061.53	2462
1063.76	2496
1065.98	2496
1068.2	2460
1070.42	2412
1072.64	2337
1074.86	2397
1077.08	2267
1079.29	2355
1081.5	2259
1083.72	2246
1085.93	2301
1088.13	2234
1090.34	2320
1092.55	2335
1094.75	2373
1096.95	2301
1099.15	2206
1101.35	2275
1103.55	2230
1105.74	2147
1107.94	2113
1110.13	2177
1112.32	2118
1114.51	2005
1116.7	2005
1118.89	1977
1121.07	1995
1123.25	1914
1125.44	1872
1127.62	1916
1129.8	1932
1131.97	1967
1134.15	1981
1136.32	1992
1138.49	1889
1140.66	1946
1142.83	1876
1145	1858
1147.17	1795
1149.33	1860
1151.5	1789
1153.66	1803
1155.82	1834
1157.98	1781
1160.13	1735
1162.29	1728
1164.44	1689
1166.6	1749
1168.75	1727
1170.9	1787
1173.04	1751
1175.19	1763
1177.34	1821
1179.48	1645
1181.62	1589
1183.76	1614
1185.9	1644
1188.04	1803
1190.17	1942
1192.31	1926
1194.44	1829
1196.57	1902
1198.7	1856
1200.83	1759
1202.96	1748
1205.08	1704
1207.21	1559
1209.33	1525
1211.45	1420
1213.57	1378
1215.69	1356
1217.81	1350
1219.92	1317
1222.03	1341
1224.15	1292
1226.26	1291
1228.37	1289
1230.47	1297
1232.58	1281
1234.68	1312
1236.79	1264
1238.89	1285
1240.99	1315
1243.09	1283
1245.19	1203
1247.28	1239
1249.38	1191
1251.47	1215
1253.56	1207
1255.65	1179
1257.74	1150
1259.83	1151
1261.91	1150
1264	1098
1266.08	1052
1268.16	1072
1270.24	1019
1272.32	955
1274.4	1042
1276.47	1025
1278.55	967
1280.62	903
1282.69	909
1284.76	947
1286.83	939
1288.9	913
1290.96	913
1293.03	822
1295.09	830
1297.15	848
1299.21	784
1301.27	818
1303.33	785
1305.38	787
1307.44	923
1309.49	811
1311.54	810
1313.59	804
1315.64	748
1317.69	812
1319.73	776
1321.78	798
1323.82	772
1325.86	715
1327.9	755
1329.94	713
1331.98	709
1334.02	760
1336.05	737
1338.08	747
1340.12	699
1342.15	750
1344.18	772
1346.2	798
1348.23	825
1350.25	794
1352.28	800
1354.3	796
1356.32	812
1358.34	769
1360.36	845
1362.38	866
1364.39	844
1366.41	836
1368.42	852
1370.43	892
1372.44	866
1374.45	867
1376.45	897
1378.46	910
1380.47	761
1382.47	772
1384.47	756
1386.47	730
1388.47	663
1390.47	704
1392.46	677
1394.46	756
1396.45	753
1398.44	725
1400.44	697
1402.42	650
1404.41	631
1406.4	612
1408.39	605
1410.37	560
1412.35	582
1414.33	558
1416.31	560
1418.29	530
1420.27	513
1422.25	512
1424.22	526
1426.2	495
1428.17	505
1430.14	536
1432.11	467
1434.08	450
1436.04	461
1438.01	475
1439.97	491
1441.94	528
1443.9	479
1445.86	530
1447.82	516
1449.78	467
1451.73	481
1453.69	480
1455.64	482
1457.59	509
1459.54	456
1461.49	377
1463.44	401
1465.39	379
1467.34	405
1469.28	385
1471.22	393
1473.17	455
1475.11	435
1477.05	387
1478.99	330
1480.92	298
1482.86	302
1484.79	260
1486.73	254
1488.66	272
1490.59	330
1492.52	311
1494.45	325
1496.37	308
1498.3	324
1500.22	303
1502.14	238
1504.07	248
1505.99	276
1507.91	254
1509.82	262
1511.74	276
1513.66	290
1515.57	284
1517.48	280
1519.39	334
1521.3	359
1523.21	361
1525.12	360
1527.03	294
1528.93	306
1530.84	383
1532.74	393
1534.64	484
1536.54	477
1538.44	431
1540.34	423
1542.23	369
1544.13	312
1546.02	268
1547.92	278
1549.81	335
1551.7	391
1553.59	389
1555.48	365
1557.36	437
1559.25	433
1561.13	489
1563.01	497
1564.9	544
1566.78	554
1568.66	513
1570.53	485
1572.41	461
1574.29	439
1576.16	560
1578.03	641
1579.9	641
1581.78	568
1583.65	514
1585.51	520
1587.38	569
1589.25	655
1591.11	611
1592.97	572
1594.84	510
1596.7	498
1598.56	520
1600.42	458
1602.27	472
1604.13	490
1605.98	597
1607.84	689
1609.69	780
1611.54	781
1613.39	705
1615.24	584
1617.09	435
1618.94	419
1620.78	377
1622.62	437
1624.47	502
1626.31	532
1628.15	562
1629.99	527
1631.83	554
1633.67	532
1635.5	502
1637.34	454
1639.17	481
1641	472
1642.83	482
1644.66	485
1646.49	490
1648.32	430
1650.15	449
1651.97	455
1653.8	466
1655.62	447
1657.44	435
1659.26	350
1661.08	322
1662.9	326
1664.72	217
1666.53	155
1668.35	111
1670.16	86
1671.97	156
1673.79	202
1675.6	237
1677.4	188
1679.21	123
1681.02	155
1682.83	119
1684.63	139
1686.43	200
1688.24	204
1690.04	221
1691.84	129
1693.64	135
1695.43	145
1697.23	235
1699.02	266
1700.82	334
1702.61	288
1704.4	304
1706.2	290
1707.98	359
1709.77	407
1711.56	444
1713.35	401
1715.13	403
1716.92	304
1718.7	194
1720.48	306
1722.26	304
1724.04	276
1725.82	207
1727.6	159
1729.37	161
1731.15	147
1732.92	92
1734.7	106
1736.47	81
1738.24	85
1740.01	84
1741.78	72
1743.54	71
1745.31	135
1747.08	157
1748.84	143
1750.6	135
1752.36	193
1754.12	266
1755.88	274
1757.64	204
1759.4	173
1761.16	115
1762.91	113
1764.67	199
1766.42	242
1768.17	294
1769.92	260
1771.67	228
1773.42	169
1775.17	157
1776.91	174
1778.66	181
1780.4	238
1782.15	315
1783.89	311
1785.63	341
1787.37	342
1789.11	329
1790.85	329
1792.58	292
1794.32	242
1796.05	232
1797.79	159
1799.52	191
1801.25	204
1802.98	167
1804.71	161
1806.44	212
1808.17	272
1809.89	321
1811.62	333
1813.34	350
1815.07	296
1816.79	254
1818.51	236
1820.23	220
1821.95	195
1823.66	171
1825.38	149
1827.1	139
1828.81	135
1830.52	181
1832.24	206
1833.95	260
1835.66	310
1837.37	337
1839.08	318
1840.78	231
1842.49	187
1844.19	183
1845.9	153
1847.6	156
1849.3	151
1851	129
1852.7	86
1854.4	61
1856.1	75
1857.8	60
1859.49	94
1861.19	72
1862.88	131
1864.57	43
1866.27	-18
1867.96	-18
1869.65	-85
1871.33	-75
1873.02	-4
1874.71	48
1876.39	82
1878.08	36
1879.76	46
1881.44	34
1883.12	73
1884.81	103
1886.48	129
1888.16	59
1889.84	6
1891.52	-2
1893.19	-16
1894.87	-63
1896.54	-18
1898.21	0
1899.88	12
1901.55	49
1903.22	30
1904.89	62
1906.56	77
1908.22	77
1909.89	93
1911.55	103
1913.22	107
1914.88	101
1916.54	67
1918.2	109
1919.86	90
1921.52	73
1923.18	95
1924.83	81
1926.49	46
1928.14	48
1929.79	70
1931.45	50
1933.1	53
1934.75	18
1936.4	64
1938.05	109
1939.69	95
1941.34	75
1942.99	8
1944.63	-2
1946.27	10
1947.92	13
1949.56	45
1951.2	52
1952.84	76
1954.48	90
1956.11	123
1957.75	169
1959.39	181
1961.02	189
1962.65	171
1964.29	173
1965.92	179
1967.55	199
1969.18	220
1970.81	211
1972.44	224
1974.06	183
1975.69	171
1977.32	192
1978.94	216
1980.56	218
1982.19	250
1983.81	230
1985.43	252
1987.05	230
1988.66	245
1990.28	232
1991.9	193
1993.51	240
1995.13	242
1996.74	266
1998.36	232
1999.97	240
2001.58	228
2003.19	252
2004.8	223
2006.4	260
2008.01	262
2009.62	239
2011.22	272
2012.83	260
2014.43	246
2016.03	276
2017.63	254
2019.23	248
2020.83	242
2022.43	248
2024.03	268
2025.63	256
2027.22	234
2028.82	256
2030.41	239
2032.01	223
2033.6	246
2035.19	238
2036.78	239
2038.37	250
2039.96	209
2041.55	210
2043.13	234
2044.72	214
2046.3	221
2047.89	242
2049.47	223
2051.05	206
2052.63	219
2054.21	230
2055.79	227
2057.37	193
2058.95	220
2060.52	214
2062.1	185
2063.68	218
2065.25	203
2066.82	199
2068.39	218
2069.97	201
2071.54	209
2073.1	214
2074.67	193
2076.24	206
2077.81	179
2079.37	185
2080.94	193
2082.5	171
2084.07	195
2085.63	183
2087.19	151
2088.75	158
2090.31	119
2091.87	125
2093.43	114
2094.98	124
2096.54	137
2098.09	120
2099.65	178
2101.2	147
2102.75	174
2104.3	163
2105.86	179
2107.41	159
2108.95	161
2110.5	139
2112.05	155
2113.6	151
2115.14	125
2116.69	180
2118.23	153
2119.77	163
2121.31	131
2122.86	169
2124.4	109
2125.93	151
2127.47	148
2129.01	145
2130.55	173
2132.08	165
2133.62	151
2135.15	161
2136.69	163
2138.22	121
2139.75	127
2141.28	141
2142.81	145
2144.34	156
2145.87	127
2147.39	161
2148.92	157
2150.45	167
2151.97	158
2153.5	165
2155.02	131
2156.54	121
2158.06	141
2159.58	131
2161.1	121
2162.62	188
2164.14	151
2165.66	161
2167.17	131
2168.69	178
2170.2	155
2171.72	151
2173.23	145
2174.74	121
2176.25	147
2177.76	147
2179.27	129
2180.78	149
2182.29	115
2183.79	133
2185.3	123
2186.81	151
2188.31	117
2189.81	119
2191.32	165
2192.82	141
2194.32	115
2195.82	153
2197.32	121
2198.82	119
2200.32	107
2201.81	115
2203.31	98
2204.8	109
2206.3	131
2207.79	107
2209.29	131
2210.78	107
2212.27	153
2213.76	149
2215.25	133
2216.74	155
2218.23	113
2219.71	114
2221.2	107
2222.69	113
2224.17	77
2225.65	91
2227.14	83
2228.62	91
2230.1	97
2231.58	105
2233.06	95
2234.54	131
2236.02	131
2237.5	147
2238.97	137
2240.45	143
2241.92	126
2243.4	147
2244.87	91
2246.34	111
2247.82	99
2249.29	103
2250.76	95
2252.23	99
2253.7	103
2255.16	93
2256.63	91
2258.1	83
2259.56	111
2261.03	105
2262.49	99
2263.95	109
2265.42	101
2266.88	113
2268.34	95
2269.8	91
2271.26	93
2272.72	98
2274.18	113
2275.63	113
2277.09	108
2278.54	131
2280	99
2281.45	73
2282.9	63
2284.36	69
2285.81	109
2287.26	93
2288.71	107
2290.16	81
2291.61	91
2293.05	103
2294.5	81
2295.95	65
2297.39	31
2298.84	47
2300.28	54
2301.72	41
2303.16	79
2304.61	65
2306.05	97
2307.49	65
2308.93	87
2310.36	90
2311.8	94
2313.24	105
2314.67	115
2316.11	105
2317.54	104
2318.98	123
2320.41	67
2321.84	111
2323.28	83
2324.71	101
2326.14	65
2327.57	82
2328.99	75
2330.42	45
2331.85	77
2333.27	81
2334.7	65
2336.12	65
2337.55	81
2338.97	51
2340.39	49
2341.82	21
2343.24	54
2344.66	43
2346.08	60
2347.5	55
2348.91	57
2350.33	71
2351.75	91
2353.16	65
2354.58	117
2355.99	99
2357.41	63
2358.82	55
2360.23	23
2361.64	35
2363.05	29
2364.46	14
2365.87	26
2367.28	25
2368.69	47
2370.1	44
2371.5	34
2372.91	51
2374.31	60
2375.72	54
2377.12	30
2378.52	48
2379.92	44
2381.33	49
2382.73	34
2384.13	38
2385.52	38
2386.92	42
2388.32	51
2389.72	30
2391.11	43
2392.51	70
2393.9	59
2395.3	59
2396.69	87
2398.08	51
2399.48	31
2400.87	68
2402.26	49
2403.65	34
2405.04	12
2406.42	16
2407.81	-34
2409.2	-28
2410.58	-59
2411.97	-64
2413.35	-8
2414.74	-44
2416.12	-24
2417.5	-28
2418.89	-14
2420.27	-12
2421.65	-18
2423.03	2
2424.41	-22
2425.79	-20
2427.16	-55
2428.54	-28
2429.92	-30
2431.29	-16
2432.67	-24
2434.04	-28
2435.42	-16
2436.79	-18
2438.16	-23
2439.53	-20
2440.9	-49
2442.27	-34
2443.64	-61
2445.01	-35
2446.38	-65
2447.75	-44
2449.11	-59
2450.48	-40
2451.84	-63
2453.21	-44
2454.57	-34
2455.94	-28
2457.3	-29
2458.66	-34
2460.02	-18
2461.38	-37
2462.74	-24
2464.1	-2
2465.46	-10
2466.82	-25
2468.17	-3
2469.53	-4
2470.89	4
2472.24	-28
2473.6	-20
2474.95	-6
2476.3	0
2477.65	28
2479.01	41
2480.36	-4
2481.71	45
2483.06	2
2484.41	4
2485.75	-2
2487.1	-4
2488.45	-18
2489.8	-6
2491.14	-20
2492.49	2
2493.83	-6
2495.17	19
2496.52	-2
2497.86	8
2499.2	-6
2500.54	16
2501.88	20
2503.22	46
2504.56	32
2505.9	26
2507.24	26
2508.58	26
2509.91	-2
2511.25	-2
2512.58	-22
2513.92	-59
2515.25	-34
2516.58	-46
2517.92	-60
2519.25	-32
2520.58	-33
2521.91	-36
2523.24	-31
2524.57	-10
2525.9	2
2527.23	-4
2528.55	34
2529.88	-24
2531.21	-25
2532.53	-10
2533.86	-14
2535.18	-10
2536.5	-6
2537.83	16
2539.15	0
2540.47	10
2541.79	32
2543.11	-32
2544.43	-23
2545.75	-2
2547.07	20
2548.39	-48
2549.7	6
2551.02	-2
2552.34	-33
2553.65	-16
2554.97	-40
2556.28	-26
2557.59	-43
2558.91	-57
2560.22	-36
2561.53	-34
2562.84	-53
2564.15	-38
2565.46	-51
2566.77	-34
2568.08	-44
2569.38	-35
2570.69	-24
2572	-59
2573.3	-12
2574.61	-22
2575.91	-20
2577.22	-41
2578.52	-20
2579.82	-24
2581.13	-41
2582.43	-34
2583.73	-36
2585.03	-33
2586.33	-50
2587.63	-55
2588.92	-60
2590.22	-52
2591.52	-73
2592.82	-54
2594.11	-33
2595.41	-33
2596.7	-57
2598	-18
2599.29	-40
2600.58	-69
2601.88	-28
2603.17	-30
2604.46	-57
2605.75	-40
2607.04	-48
2608.33	-47
2609.62	-45
2610.9	-60
2612.19	-60
2613.48	-65
2614.76	-30
2616.05	-41
2617.34	-45
2618.62	-75
2619.9	-76
2621.19	-30
2622.47	-43
2623.75	-50
2625.03	-48
2626.31	-45
2627.59	-26
2628.87	-43
2630.15	-69
2631.43	-28
2632.71	-48
2633.99	-78
2635.26	-40
2636.54	-53
2637.81	-49
2639.09	-56
2640.36	-48
2641.64	-48
2642.91	-63
2644.18	-54
2645.46	-40
2646.73	-56
2648	-46
2649.27	-35
2650.54	-35
2651.81	-42
2653.07	-18
2654.34	-46
2655.61	-35
2656.88	-31
2658.14	-36
2659.41	-57
2660.67	-70
2661.94	-20
2663.2	-65
2664.47	-53
2665.73	-34
2666.99	-52
2668.25	-54
2669.51	-70
2670.77	-52
2672.03	-55
2673.29	-40
2674.55	-32
2675.81	-36
2677.07	-48
2678.32	-59
2679.58	-57
2680.84	-27
2682.09	-47
2683.35	-14
2684.6	-24
2685.85	-32
2687.11	-60
2688.36	-14
2689.61	-44
2690.86	-36
2692.11	-49
2693.36	-16
2694.61	-22
2695.86	-41
2697.11	-69
2698.36	-34
2699.61	-53
2700.85	-40
2702.1	-48
2703.34	-33
2704.59	-52
2705.83	-44
2707.08	-27
2708.32	-44
2709.56	-71
2710.81	-53
2712.05	-58
2713.29	-65
2714.53	-44
2715.77	-64
2717.01	-23
2718.25	-32
2719.49	-49
2720.73	-52
2721.96	-81
2723.2	-42
2724.44	-41
2725.67	-31
2726.91	-38
2728.14	-42
2729.38	-44
2730.61	-30
2731.84	-42
2733.08	-31
2734.31	-34
2735.54	-38
2736.77	-33
2738	-68
2739.23	-20
2740.46	-28
2741.69	-46
2742.92	-54
2744.14	-5
2745.37	-30
2746.6	-46
2747.82	-12
2749.05	-36
2750.27	-36
2751.5	-28
2752.72	-28
2753.95	4
2755.17	-26
2756.39	-20
2757.61	-28
2758.83	-42
2760.05	-14
2761.27	-46
2762.49	-4
2763.71	-48
2764.93	-12
2766.15	-38
2767.37	-10
2768.58	-28
2769.8	-44
2771.02	-26
2772.23	-22
2773.45	0
2774.66	-14
2775.88	-8
2777.09	-34
2778.3	-40
2779.51	-32
2780.73	-23
2781.94	-8
2783.15	-34
2784.36	-34
2785.57	-42
2786.78	-34
2787.99	-6
2789.19	-16
2790.4	-24
2791.61	4
2792.82	-22
2794.02	-26
2795.23	-26
2796.43	-16
2797.64	-14
2798.84	-20
2800.04	-36
2801.25	-21
2802.45	-36
2803.65	-56
2804.85	2
2806.05	-48
2807.25	-24
2808.45	-4
2809.65	-18
2810.85	-6
2812.05	4
2813.25	-12
2814.45	-34
2815.64	-8
2816.84	-28
2818.04	8
2819.23	38
2820.43	-19
2821.62	-4
2822.82	-2
2824.01	0
2825.2	-14
2826.39	-14
2827.59	4
2828.78	8
2829.97	-4
2831.16	-22
2832.35	0
2833.54	-22
2834.73	-2
2835.92	-10
2837.1	-12
2838.29	-34
2839.48	-2
2840.67	10
2841.85	-18
2843.04	-20
2844.22	-14
2845.41	-17
2846.59	17
2847.77	20
2848.96	-18
2850.14	-19
2851.32	16
2852.5	-2
2853.68	-12
2854.87	-18
2856.05	4
2857.23	-18
2858.4	-12
2859.58	-23
2860.76	6
2861.94	23
2863.12	14
2864.29	20
2865.47	-6
2866.65	-12
2867.82	5
2869	26
2870.17	-2
2871.34	16
2872.52	8
2873.69	8
2874.86	-27
2876.03	12
2877.21	-12
2878.38	-14
2879.55	10
2880.72	-6
2881.89	-10
2883.06	4
2884.23	6
2885.39	0
2886.56	-11
2887.73	-26
2888.9	16
2890.06	8
2891.23	32
2892.39	-14
2893.56	16
2894.72	4
2895.89	-2
2897.05	16
2898.21	-18
2899.38	6
2900.54	-10
2901.7	8
2902.86	0
2904.02	30
2905.18	0
2906.34	-2
2907.5	-3
2908.66	-8
2909.82	0
2910.98	24
2912.13	-2
2913.29	14
2914.45	-10
2915.6	10
2916.76	14
2917.91	4
2919.07	-2
2920.22	-8
2921.38	26
2922.53	-8
2923.68	20
2924.84	20
2925.99	6
2927.14	4
2928.29	-2
2929.44	6
2930.59	-18
2931.74	0
2932.89	14
2934.04	9
2935.19	0
2936.34	14
2937.48	32
2938.63	30
2939.78	-2
2940.93	36
2942.07	12
2943.22	26
2944.36	2
2945.51	0
2946.65	20
2947.79	2
2948.94	16
2950.08	4
2951.22	16
2952.36	12
2953.5	14
2954.65	6
2955.79	2
2956.93	22
2958.07	0
2959.2	36
2960.34	36
2961.48	12
2962.62	8
2963.76	24
2964.89	-12
2966.03	14
2967.17	12
2968.3	30
2969.44	24
2970.57	26
2971.71	28
2972.84	6
2973.97	8
2975.11	26
2976.24	26
2977.37	12
2978.5	14
2979.64	22
2980.77	8
2981.9	18
2983.03	4
2984.16	14
2985.29	30
2986.41	12
2987.54	4
2988.67	30
2989.8	22
2990.93	-4
2992.05	-14
2993.18	8
2994.3	10
2995.43	12
2996.55	37
2997.68	12
2998.8	18
2999.93	4
3001.05	18
3002.17	26
3003.3	12
3004.42	46
3005.54	22
3006.66	36
3007.78	42
3008.9	14
3010.02	0
3011.14	32
3012.26	10
3013.38	12
3014.5	36
3015.62	8
3016.73	46
3017.85	28
3018.97	20
3020.08	4
3021.2	22
3022.31	0
3023.43	36
3024.54	25
3025.66	18
3026.77	28
3027.89	40
3029	26
3030.11	26
3031.22	6
3032.34	20
3033.45	22
3034.56	14
3035.67	30
3036.78	103
3037.89	46
3039	38
3040.11	6
3041.22	8
3042.32	0
3043.43	42
3044.54	36
3045.65	8
3046.75	22
3047.86	28
3048.96	36
3050.07	-8
3051.17	32
3052.28	32
3053.38	12
3054.49	10
3055.59	30
3056.69	22
3057.8	32
3058.9	34
3060	52
3061.1	20
3062.2	12
3063.3	35
3064.4	16
3065.5	40
3066.6	27
3067.7	22
3068.8	30
3069.9	38
3071	24
3072.09	18
3073.19	38
3074.29	36
3075.38	26
3076.48	56
3077.57	13
3078.67	47
3079.76	50
3080.86	18
3081.95	25
3083.05	-10
3084.14	20
3085.23	36
3086.33	0
3087.42	28
3088.51	27
3089.6	18
3090.69	10
3091.78	12
3092.87	83
3093.96	22
3095.05	26
3096.14	4
3097.23	30
3098.32	35
3099.41	18
3100.49	20
3101.58	10
3102.67	30
3103.75	2
3104.84	44
3105.93	44
3107.01	12
3108.1	22
3109.18	40
3110.26	42
3111.35	38
3112.43	0
3113.51	38
3114.6	45
3115.68	44
3116.76	34
3117.84	34
3118.92	54
3120	22
3121.09	34
3122.17	50
3123.25	16
3124.32	40
3125.4	38
3126.48	26
3127.56	42
3128.64	14
3129.72	30
3130.79	62
3131.87	8
3132.95	4
3134.02	16
3135.1	32
3136.17	54
3137.25	14
3138.32	34
3139.4	32
3140.47	54
3141.55	22
3142.62	32
3143.69	16
3144.76	39
3145.84	22
3146.91	34
3147.98	40
3149.05	16
3150.12	36
3151.19	52
3152.26	36
3153.33	52
3154.4	12
3155.47	28
3156.54	34
3157.61	52
3158.67	34
3159.74	22
3160.81	30
3161.88	29
3162.94	40
3164.01	45
3165.07	40
3166.14	34
3167.2	30
3168.27	33
3169.33	28
3170.4	42
3171.46	26
3172.52	40
3173.59	36
3174.65	40
3175.71	44
3176.77	30
3177.84	20
3178.9	34
3179.96	32
3181.02	59
3182.08	64
3183.14	49
3184.2	42
3185.26	18
3186.32	54
3187.37	38
3188.43	54
3189.49	61
3190.55	18
3191.61	37
3192.66	52
3193.72	38
3194.77	44
3195.83	18
3196.89	30
3197.94	18
3199	44
3200.05	38
3201.1	34
3202.16	10
3203.21	46
3204.27	32
3205.32	34
3206.37	40
3207.42	37
3208.47	38
3209.53	34
3210.58	45
3211.63	40
3212.68	26
3213.73	40
3214.78	27
3215.83	48
3216.88	19
3217.93	38
3218.97	46
3220.02	38
3221.07	24
3222.12	36
3223.16	36
3224.21	44
3225.26	20
3226.3	28
3227.35	6
3228.4	58
3229.44	56
3230.49	8
3231.53	24
3232.57	38
3233.62	38
3234.66	50
3235.71	28
3236.75	34
3237.79	36
3238.83	66
3239.88	20
3240.92	22
3241.96	38
3243	28
3244.04	38
3245.08	42
3246.12	50
3247.16	36
3248.2	30
3249.24	40
3250.28	34
3251.32	44
3252.36	32
3253.39	30
3254.43	50
3255.47	58
3256.51	48
3257.54	24
3258.58	34
3259.61	44
3260.65	27
3261.69	42
3262.72	36
3263.76	22
3264.79	28
3265.82	43
3266.86	37
3267.89	58
3268.92	47
3269.96	48
3270.99	39
3272.02	20
3273.05	32
3274.09	32
3275.12	66
3276.15	46
3277.18	49
3278.21	42
3279.24	22
3280.27	62
3281.3	46
3282.33	57
3283.36	46
3284.39	40
3285.41	72
3286.44	46
3287.47	30
3288.5	56
3289.52	42
3290.55	46
3291.58	36
3292.6	32
3293.63	56
3294.66	38
3295.68	45
3296.71	34
3297.73	58
3298.76	73
3299.78	48
3300.8	22
3301.83	54
3302.85	88
3303.87	42
3304.9	40
3305.92	51
3306.94	60
3307.96	40
3308.98	40
3310.01	32
3311.03	54
3312.05	61
3313.07	56
3314.09	32
3315.11	52
3316.13	53
3317.15	28
3318.17	48
3319.18	50
3320.2	52
3321.22	58
3322.24	50
3323.26	55
3324.27	36
3325.29	76
3326.31	45
3327.32	30
3328.34	47
3329.35	56
3330.37	32
3331.38	42
3332.4	52
3333.41	60
3334.43	72
3335.44	40
3336.46	42
3337.47	8
3338.48	44
3339.5	42
3340.51	56
3341.52	59
3342.53	70
3343.54	40
3344.56	48
3345.57	46
3346.58	34
3347.59	50
3348.6	29
3349.61	56
3350.62	36
3351.63	30
3352.64	46
3353.65	52
3354.66	37
3355.66	59
3356.67	42
3357.68	34
3358.69	37
3359.7	50
3360.7	58
3361.71	52
3362.72	22
3363.72	44
3364.73	46
3365.73	48
3366.74	27
3367.75	47
3368.75	28
3369.75	48
3370.76	28
3371.76	50
3372.77	34
3373.77	26
3374.77	55
3375.78	34
3376.78	12
3377.78	46
3378.78	54
3379.79	32
3380.79	49
3381.79	24
3382.79	52
3383.79	44
3384.79	64
3385.79	34
3386.79	46
3387.79	48
3388.79	67
3389.79	50
3390.79	48
3391.79	49
3392.79	38
3393.79	72
3394.78	52
3395.78	40
3396.78	52
3397.78	42
3398.77	107
3399.77	38
3400.77	34
3401.76	44
3402.76	50
3403.76	46
3404.75	14
3405.75	34
3406.74	51
3407.74	93
3408.73	46
3409.72	109
3410.72	50
3411.71	70
3412.71	30
3413.7	53
3414.69	30
3415.68	72
3416.68	50
3417.67	46
3418.66	40
3419.65	36
3420.64	56
3421.63	47
3422.63	58
3423.62	46
3424.61	88
3425.6	44
3426.59	43
3427.58	52
3428.57	53
[truncated: 48 more rows]
