# Supplementary material for: AI‐Assisted Detection of Early Gastric Cancer via Visualization of Mucosal Acidity Compromise During Endoscopy
Source: Adv Sci (Weinh). 2025 Oct 20;12(46):e04932. doi: 10.1002/advs.202504932 (PMC12697849; doi:10.1002/advs.202504932)
Supplement: Supplementary file 2 — Supporting Data [file ADVS-12-e04932-s002.zip › Models by AGS cells/Model 1/Tumor/fast-20250724_163557.csv]

181.541	15640
184.445	24702
187.346	31861
190.245	35695
193.141	37124
196.035	37271
198.927	37194
201.816	37200
204.703	37533
207.588	37301
210.47	37462
213.35	37266
216.228	37107
219.103	37138
221.976	36904
224.846	36994
227.715	36598
230.58	36769
233.444	36934
236.305	37150
239.164	37332
242.02	37881
244.875	38093
247.727	37948
250.576	37942
253.423	37800
256.268	37605
259.111	37370
261.951	37196
264.789	37215
267.625	37349
270.459	37362
273.29	37144
276.119	37236
278.945	36951
281.769	36955
284.591	36797
287.411	36239
290.229	36239
293.044	35945
295.857	35645
298.667	35280
301.476	35107
304.282	34736
307.085	34593
309.887	34343
312.686	33970
315.483	33497
318.278	33412
321.071	33084
323.861	32927
326.649	32842
329.435	32945
332.219	32650
335	32625
337.779	32762
340.556	32635
343.331	32957
346.103	33147
348.873	33168
351.641	33110
354.407	33104
357.171	33082
359.932	33132
362.691	33080
365.448	32704
368.203	32492
370.955	32098
373.706	32248
376.454	32099
379.2	31720
381.943	31772
384.685	31400
387.424	31245
390.161	30794
392.896	30338
395.629	30254
398.36	29766
401.088	29883
403.815	29820
406.539	29719
409.261	29643
411.981	29604
414.698	29836
417.414	29935
420.127	29987
422.838	29824
425.547	30053
428.254	30134
430.959	29941
433.662	30044
436.362	30134
439.06	30146
441.757	30094
444.451	30139
447.142	30093
449.832	30130
452.52	30092
455.206	29727
457.889	29601
460.57	29598
463.249	29196
465.927	29253
468.601	28964
471.274	28714
473.945	28473
476.614	28021
479.28	27689
481.945	27795
484.607	27311
487.267	27272
489.926	26899
492.582	26729
495.236	26497
497.888	26207
500.537	26123
503.185	26186
505.831	26121
508.474	26424
511.116	26448
513.755	26399
516.393	26254
519.028	26367
521.661	26254
524.293	26204
526.922	25923
529.549	26082
532.174	25966
534.797	25926
537.418	26043
540.037	25922
542.654	25887
545.268	26126
547.881	26145
550.492	26260
553.101	25841
555.707	25450
558.312	25144
560.915	24934
563.515	25007
566.114	25017
568.71	25146
571.305	25402
573.897	25543
576.488	25646
579.076	25158
581.663	24598
584.247	24064
586.83	23534
589.41	22942
591.989	22581
594.565	21995
597.14	21453
599.712	21094
602.283	20982
604.851	21000
607.418	20798
609.982	20828
612.545	20667
615.106	20652
617.664	20615
620.221	20575
622.776	20464
625.328	20192
627.879	20250
630.428	20101
632.975	19815
635.52	19721
638.062	19563
640.603	19510
643.142	19582
645.679	19733
648.214	19689
650.748	19652
653.279	19752
655.808	19553
658.335	19386
660.861	19317
663.384	19074
665.906	19028
668.425	19210
670.943	19204
673.459	18878
675.973	18582
678.484	18540
680.994	18165
683.502	17832
686.009	17780
688.513	17646
691.015	17319
693.515	17207
696.014	17181
698.51	16833
701.005	16686
703.498	16611
705.989	16281
708.478	15987
710.965	15943
713.45	15830
715.933	15699
718.415	15556
720.894	15332
723.372	15288
725.848	15500
728.322	15417
730.794	15459
733.264	15344
735.732	15167
738.198	14879
740.663	14545
743.126	14295
745.586	14198
748.045	14019
750.502	13813
752.958	13650
755.411	13617
757.863	13632
760.312	13578
762.76	13455
765.206	13604
767.65	13410
770.092	12556
772.533	11792
774.971	11480
777.408	11830
779.843	12298
782.276	12238
784.707	12240
787.137	12369
789.564	12294
791.99	12300
794.414	12272
796.836	12272
799.257	11964
801.675	11798
804.092	11704
806.507	11658
808.92	11605
811.331	11380
813.741	11172
816.148	11057
818.554	10850
820.958	10779
823.36	10656
825.761	10642
828.159	10505
830.556	10561
832.951	10469
835.345	10294
837.736	10183
840.126	10134
842.514	10088
844.9	9953
847.284	9747
849.667	9745
852.048	9615
854.427	9550
856.804	9415
859.18	9278
861.553	9171
863.925	9215
866.296	9157
868.664	9167
871.031	9083
873.396	8931
875.759	8785
878.12	8724
880.48	8689
882.838	8605
885.194	8532
887.549	8502
889.902	8414
892.253	8382
894.602	8361
896.949	8294
899.295	8287
901.639	8156
903.981	8142
906.322	8055
908.661	8032
910.998	7970
913.333	7952
915.667	7904
917.999	7964
920.329	7949
922.658	7999
924.985	7884
927.31	7813
929.633	7751
931.955	7628
934.275	7577
936.593	7576
938.91	7293
941.225	7267
943.538	7120
945.849	7023
948.159	6748
950.467	6715
952.774	6755
955.078	6512
957.381	6453
959.683	6372
961.982	6280
964.28	6332
966.577	6201
968.871	6161
971.164	5970
973.456	5937
975.745	5966
978.033	5863
980.319	5791
982.604	5790
984.887	5771
987.168	5726
989.448	5645
991.726	5682
994.002	5625
996.277	5601
998.55	5539
1000.82	5495
1003.09	5597
1005.36	5629
1007.63	5688
1009.89	5629
1012.15	5716
1014.41	5701
1016.67	5740
1018.93	5627
1021.19	5452
1023.44	5587
1025.7	5582
1027.95	5597
1030.2	5549
1032.45	5389
1034.69	5294
1036.94	5256
1039.18	5156
1041.43	5170
1043.67	5182
1045.9	5152
1048.14	5150
1050.38	4947
1052.61	4939
1054.84	4887
1057.07	4762
1059.3	4755
1061.53	4610
1063.76	4692
1065.98	4652
1068.2	4596
1070.42	4566
1072.64	4456
1074.86	4372
1077.08	4340
1079.29	4311
1081.5	4302
1083.72	4221
1085.93	4320
1088.13	4299
1090.34	4327
1092.55	4348
1094.75	4394
1096.95	4301
1099.15	4279
1101.35	4223
1103.55	4148
1105.74	4075
1107.94	3991
1110.13	4075
1112.32	4004
1114.51	3850
1116.7	3816
1118.89	3836
1121.07	3714
1123.25	3731
1125.44	3724
1127.62	3576
1129.8	3675
1131.97	3687
1134.15	3740
1136.32	3761
1138.49	3640
1140.66	3653
1142.83	3617
1145	3568
1147.17	3550
1149.33	3522
1151.5	3485
1153.66	3486
1155.82	3450
1157.98	3423
1160.13	3407
1162.29	3366
1164.44	3292
1166.6	3282
1168.75	3359
1170.9	3433
1173.04	3476
1175.19	3419
1177.34	3404
1179.48	3260
1181.62	3191
1183.76	3079
1185.9	3199
1188.04	3374
1190.17	3483
1192.31	3502
1194.44	3459
1196.57	3488
1198.7	3479
1200.83	3470
1202.96	3320
1205.08	3209
1207.21	3040
1209.33	2998
1211.45	2881
1213.57	2805
1215.69	2712
1217.81	2746
1219.92	2649
1222.03	2677
1224.15	2654
1226.26	2585
1228.37	2599
1230.47	2643
1232.58	2607
1234.68	2638
1236.79	2613
1238.89	2587
1240.99	2520
1243.09	2561
1245.19	2484
1247.28	2482
1249.38	2478
1251.47	2422
1253.56	2424
1255.65	2368
1257.74	2385
1259.83	2382
1261.91	2365
1264	2294
1266.08	2204
1268.16	2206
1270.24	2208
1272.32	2165
1274.4	2110
1276.47	2099
1278.55	2011
1280.62	1983
1282.69	1989
1284.76	1960
1286.83	1989
1288.9	2051
1290.96	1942
1293.03	1896
1295.09	1870
1297.15	1870
1299.21	1856
1301.27	1862
1303.33	1763
1305.38	1765
1307.44	1866
1309.49	1795
1311.54	1783
1313.59	1787
1315.64	1741
1317.69	1793
1319.73	1755
1321.78	1723
1323.82	1747
1325.86	1718
1327.9	1684
1329.94	1664
1331.98	1652
1334.02	1705
1336.05	1700
1338.08	1706
1340.12	1669
1342.15	1713
1344.18	1791
1346.2	1779
1348.23	1812
1350.25	1801
1352.28	1777
1354.3	1835
1356.32	1843
1358.34	1837
1360.36	1804
1362.38	1819
1364.39	1910
1366.41	1866
1368.42	1821
1370.43	1855
1372.44	1803
1374.45	1834
1376.45	1753
1378.46	1819
1380.47	1738
1382.47	1676
1384.47	1622
1386.47	1660
1388.47	1537
1390.47	1552
1392.46	1572
1394.46	1687
1396.45	1586
1398.44	1618
1400.44	1597
1402.42	1549
1404.41	1503
1406.4	1440
1408.39	1400
1410.37	1362
1412.35	1330
1414.33	1398
1416.31	1356
1418.29	1374
1420.27	1293
1422.25	1298
1424.22	1273
1426.2	1289
1428.17	1297
1430.14	1291
1432.11	1219
1434.08	1219
1436.04	1201
1438.01	1199
1439.97	1211
1441.94	1251
1443.9	1249
1445.86	1213
1447.82	1233
1449.78	1118
1451.73	1158
1453.69	1145
1455.64	1191
1457.59	1208
1459.54	1131
1461.49	1090
1463.44	1070
1465.39	1082
1467.34	1050
1469.28	1056
1471.22	1084
1473.17	1098
1475.11	1080
1477.05	1058
1478.99	948
1480.92	995
1482.86	916
1484.79	937
1486.73	911
1488.66	908
1490.59	935
1492.52	953
1494.45	943
1496.37	937
1498.3	971
1500.22	933
1502.14	866
1504.07	910
1505.99	905
1507.91	873
1509.82	883
1511.74	854
1513.66	886
1515.57	897
1517.48	897
1519.39	979
1521.3	986
1523.21	963
1525.12	920
1527.03	864
1528.93	898
1530.84	935
1532.74	978
1534.64	1007
1536.54	1015
1538.44	1011
1540.34	923
1542.23	907
1544.13	886
1546.02	810
1547.92	828
1549.81	895
1551.7	896
1553.59	882
1555.48	880
1557.36	954
1559.25	953
1561.13	945
1563.01	1003
1564.9	1034
1566.78	1005
1568.66	981
1570.53	951
1572.41	949
1574.29	959
1576.16	1030
1578.03	1132
1579.9	1134
1581.78	1056
1583.65	997
1585.51	1003
1587.38	1026
1589.25	1096
1591.11	1100
1592.97	1051
1594.84	993
1596.7	961
1598.56	951
1600.42	935
1602.27	963
1604.13	967
1605.98	1082
1607.84	1197
1609.69	1225
1611.54	1255
1613.39	1155
1615.24	1023
1617.09	868
1618.94	844
1620.78	786
1622.62	883
1624.47	919
1626.31	955
1628.15	969
1629.99	957
1631.83	963
1633.67	945
1635.5	893
1637.34	873
1639.17	888
1641	883
1642.83	876
1644.66	872
1646.49	848
1648.32	780
1650.15	824
1651.97	840
1653.8	879
1655.62	878
1657.44	822
1659.26	729
1661.08	701
1662.9	679
1664.72	568
1666.53	480
1668.35	476
1670.16	471
1671.97	508
1673.79	589
1675.6	586
1677.4	562
1679.21	472
1681.02	488
1682.83	469
1684.63	489
1686.43	542
1688.24	574
1690.04	538
1691.84	487
1693.64	458
1695.43	481
1697.23	550
1699.02	576
1700.82	679
1702.61	627
1704.4	640
1706.2	635
1707.98	693
1709.77	748
1711.56	732
1713.35	739
1715.13	707
1716.92	618
1718.7	516
1720.48	584
1722.26	576
1724.04	538
1725.82	396
1727.6	384
1729.37	319
1731.15	312
1732.92	272
1734.7	252
1736.47	201
1738.24	206
1740.01	217
1741.78	226
1743.54	224
1745.31	300
1747.08	338
1748.84	326
1750.6	304
1752.36	393
1754.12	532
1755.88	509
1757.64	448
1759.4	398
1761.16	393
1762.91	393
1764.67	413
1766.42	477
1768.17	529
1769.92	562
1771.67	475
1773.42	451
1775.17	405
1776.91	383
1778.66	433
1780.4	518
1782.15	577
1783.89	589
1785.63	591
1787.37	570
1789.11	562
1790.85	574
1792.58	503
1794.32	431
1796.05	429
1797.79	427
1799.52	427
1801.25	462
1802.98	391
1804.71	393
1806.44	444
1808.17	475
1809.89	512
1811.62	552
1813.34	550
1815.07	522
1816.79	495
1818.51	452
1820.23	449
1821.95	399
1823.66	360
1825.38	375
1827.1	361
1828.81	346
1830.52	407
1832.24	434
1833.95	451
1835.66	518
1837.37	544
1839.08	518
1840.78	433
1842.49	385
1844.19	371
1845.9	349
1847.6	351
1849.3	375
1851	317
1852.7	264
1854.4	226
1856.1	244
1857.8	252
1859.49	290
1861.19	268
1862.88	296
1864.57	224
1866.27	178
1867.96	151
1869.65	107
1871.33	119
1873.02	184
1874.71	240
1876.39	235
1878.08	212
1879.76	219
1881.44	217
1883.12	224
1884.81	272
1886.48	294
1888.16	220
1889.84	139
1891.52	175
1893.19	131
1894.87	110
1896.54	129
1898.21	165
1899.88	155
1901.55	190
1903.22	234
1904.89	217
1906.56	234
1908.22	234
1909.89	258
1911.55	264
1913.22	260
1914.88	250
1916.54	236
1918.2	250
1919.86	252
1921.52	236
1923.18	208
1924.83	194
1926.49	203
1928.14	163
1929.79	209
1931.45	210
1933.1	176
1934.75	151
1936.4	189
1938.05	222
1939.69	244
1941.34	208
1942.99	159
1944.63	141
1946.27	127
1947.92	133
1949.56	188
1951.2	179
1952.84	193
1954.48	211
1956.11	254
1957.75	292
1959.39	304
1961.02	366
1962.65	318
1964.29	272
1965.92	316
1967.55	344
1969.18	339
1970.81	338
1972.44	367
1974.06	308
1975.69	324
1977.32	343
1978.94	349
1980.56	347
1982.19	389
1983.81	337
1985.43	341
1987.05	351
1988.66	372
1990.28	320
1991.9	326
1993.51	357
1995.13	347
1996.74	379
1998.36	363
1999.97	375
2001.58	367
2003.19	361
2004.8	350
2006.4	403
2008.01	369
2009.62	358
2011.22	363
2012.83	365
2014.43	372
2016.03	386
2017.63	387
2019.23	350
2020.83	336
2022.43	354
2024.03	393
2025.63	362
2027.22	367
2028.82	344
2030.41	344
2032.01	336
2033.6	340
2035.19	337
2036.78	334
2038.37	348
2039.96	308
2041.55	324
2043.13	322
2044.72	309
2046.3	322
2047.89	336
2049.47	334
2051.05	327
2052.63	308
2054.21	322
2055.79	340
2057.37	280
2058.95	294
2060.52	300
2062.1	290
2063.68	311
2065.25	304
2066.82	292
2068.39	307
2069.97	292
2071.54	302
2073.1	292
2074.67	294
2076.24	294
2077.81	286
2079.37	290
2080.94	270
2082.5	264
2084.07	256
2085.63	268
2087.19	234
2088.75	236
2090.31	224
2091.87	206
2093.43	195
2094.98	213
2096.54	198
2098.09	191
2099.65	264
2101.2	218
2102.75	234
2104.3	224
2105.86	254
2107.41	250
2108.95	242
2110.5	240
2112.05	248
2113.6	217
2115.14	208
2116.69	274
2118.23	224
2119.77	232
2121.31	232
2122.86	226
2124.4	208
2125.93	219
2127.47	220
2129.01	222
2130.55	234
2132.08	224
2133.62	234
2135.15	246
2136.69	234
2138.22	208
2139.75	199
2141.28	198
2142.81	226
2144.34	206
2145.87	204
2147.39	220
2148.92	231
2150.45	248
2151.97	220
2153.5	236
2155.02	198
2156.54	208
2158.06	225
2159.58	197
2161.1	195
2162.62	228
2164.14	216
2165.66	217
2167.17	199
2168.69	246
2170.2	203
2171.72	202
2173.23	210
2174.74	196
2176.25	202
2177.76	201
2179.27	190
2180.78	204
2182.29	177
2183.79	175
2185.3	175
2186.81	177
2188.31	161
2189.81	198
2191.32	196
2192.82	192
2194.32	190
2195.82	197
2197.32	182
2198.82	169
2200.32	157
2201.81	143
2203.31	149
2204.8	171
2206.3	181
2207.79	169
2209.29	206
2210.78	169
2212.27	195
2213.76	192
2215.25	195
2216.74	181
2218.23	153
2219.71	161
2221.2	157
2222.69	147
2224.17	125
2225.65	131
2227.14	117
2228.62	99
2230.1	117
2231.58	159
2233.06	155
2234.54	161
2236.02	175
2237.5	197
2238.97	177
2240.45	183
2241.92	173
2243.4	175
2244.87	147
2246.34	157
2247.82	149
2249.29	157
2250.76	147
2252.23	165
2253.7	131
2255.16	143
2256.63	150
2258.1	147
2259.56	161
2261.03	159
2262.49	151
2263.95	147
2265.42	153
2266.88	161
2268.34	153
2269.8	161
2271.26	145
2272.72	143
2274.18	153
2275.63	143
2277.09	165
2278.54	149
2280	133
2281.45	125
2282.9	119
2284.36	107
2285.81	147
2287.26	133
2288.71	149
2290.16	149
2291.61	129
2293.05	135
2294.5	119
2295.95	111
2297.39	79
2298.84	71
2300.28	78
2301.72	85
2303.16	121
2304.61	103
2306.05	123
2307.49	97
2308.93	89
2310.36	127
2311.8	123
2313.24	129
2314.67	137
2316.11	149
2317.54	114
2318.98	143
2320.41	91
2321.84	131
2323.28	121
2324.71	125
2326.14	125
2327.57	124
2328.99	95
2330.42	81
2331.85	119
2333.27	89
2334.7	109
2336.12	103
2337.55	93
2338.97	81
2340.39	81
2341.82	59
2343.24	84
2344.66	69
2346.08	42
2347.5	87
2348.91	83
2350.33	93
2351.75	109
2353.16	117
2354.58	119
2355.99	115
2357.41	97
2358.82	87
2360.23	65
2361.64	43
2363.05	51
2364.46	50
2365.87	38
2367.28	59
2368.69	55
2370.1	61
2371.5	44
2372.91	87
2374.31	84
2375.72	76
2377.12	56
2378.52	58
2379.92	50
2381.33	79
2382.73	61
2384.13	59
2385.52	60
2386.92	63
2388.32	65
2389.72	61
2391.11	61
2392.51	76
2393.9	89
2395.3	105
2396.69	89
2398.08	77
2399.48	73
2400.87	84
2402.26	65
2403.65	60
2405.04	29
2406.42	14
2407.81	-20
2409.2	-6
2410.58	-59
2411.97	-38
2413.35	6
2414.74	-36
2416.12	-26
2417.5	-12
2418.89	0
2420.27	24
2421.65	-14
2423.03	16
2424.41	-10
2425.79	-20
2427.16	-27
2428.54	-28
2429.92	-34
2431.29	-10
2432.67	-8
2434.04	-24
2435.42	8
2436.79	-14
2438.16	-8
2439.53	-12
2440.9	-24
2442.27	-24
2443.64	-45
2445.01	-15
2446.38	-26
2447.75	-58
2449.11	-32
2450.48	-20
2451.84	-51
2453.21	-36
2454.57	-32
2455.94	-24
2457.3	-16
2458.66	-42
2460.02	-18
2461.38	-30
2462.74	-18
2464.1	-12
2465.46	6
2466.82	-2
2468.17	28
2469.53	-24
2470.89	24
2472.24	-14
2473.6	-10
2474.95	14
2476.3	18
2477.65	12
2479.01	45
2480.36	15
2481.71	57
2483.06	5
2484.41	10
2485.75	10
2487.1	16
2488.45	-2
2489.8	5
2491.14	-2
2492.49	6
2493.83	39
2495.17	29
2496.52	11
2497.86	25
2499.2	25
2500.54	25
2501.88	24
2503.22	48
2504.56	45
2505.9	34
2507.24	18
2508.58	32
2509.91	12
2511.25	-4
2512.58	-20
2513.92	-43
2515.25	-28
2516.58	-6
2517.92	-48
2519.25	-24
2520.58	-2
2521.91	-30
2523.24	-33
2524.57	2
2525.9	22
2527.23	2
2528.55	28
2529.88	0
2531.21	-20
2532.53	2
2533.86	2
2535.18	0
2536.5	14
2537.83	16
2539.15	22
2540.47	16
2541.79	48
2543.11	-18
2544.43	-4
2545.75	8
2547.07	18
2548.39	-36
2549.7	40
2551.02	2
2552.34	-4
2553.65	8
2554.97	-18
2556.28	-24
2557.59	-47
2558.91	-33
2560.22	-26
2561.53	-42
2562.84	-32
2564.15	-26
2565.46	-29
2566.77	-20
2568.08	-20
2569.38	-30
2570.69	-18
2572	-22
2573.3	-12
2574.61	-43
2575.91	-32
2577.22	-37
2578.52	-8
2579.82	-8
2581.13	-20
2582.43	-18
2583.73	-24
2585.03	-24
2586.33	-40
2587.63	-36
2588.92	-68
2590.22	-26
2591.52	-55
2592.82	-30
2594.11	-18
2595.41	-19
2596.7	-12
2598	-12
2599.29	-20
2600.58	-37
2601.88	-8
2603.17	-12
2604.46	-47
2605.75	-54
2607.04	-54
2608.33	-39
2609.62	-21
2610.9	-58
2612.19	-66
2613.48	-77
2614.76	-46
2616.05	-35
2617.34	-31
2618.62	-66
2619.9	-66
2621.19	-51
2622.47	-57
2623.75	-54
2625.03	-32
2626.31	-34
2627.59	-26
2628.87	-29
2630.15	-52
2631.43	-37
2632.71	-28
2633.99	-46
2635.26	-46
2636.54	-53
2637.81	-45
2639.09	-56
2640.36	-34
2641.64	-58
2642.91	-65
2644.18	-66
2645.46	-32
2646.73	-76
2648	-42
2649.27	-55
2650.54	-35
2651.81	-28
2653.07	-28
2654.34	-48
2655.61	-31
2656.88	-19
2658.14	-38
2659.41	-40
2660.67	-38
2661.94	-34
2663.2	-55
2664.47	-57
2665.73	-40
2666.99	-46
2668.25	-61
2669.51	-54
2670.77	-53
2672.03	-49
2673.29	-28
2674.55	-47
2675.81	-38
2677.07	-48
2678.32	-63
2679.58	-46
2680.84	-37
2682.09	-47
2683.35	-10
2684.6	-38
2685.85	-28
2687.11	-72
2688.36	-16
2689.61	-42
2690.86	-36
2692.11	-35
2693.36	-27
2694.61	-12
2695.86	-45
2697.11	-71
2698.36	-39
2699.61	-71
2700.85	-34
2702.1	-38
2703.34	-43
2704.59	-50
2705.83	-28
2707.08	-35
2708.32	-32
2709.56	-36
2710.81	-49
2712.05	-56
2713.29	-55
2714.53	-46
2715.77	-34
2717.01	-27
2718.25	-30
2719.49	-24
2720.73	-64
2721.96	-61
2723.2	-46
2724.44	-43
2725.67	-29
2726.91	-16
2728.14	-40
2729.38	-54
2730.61	-44
2731.84	-46
2733.08	-45
2734.31	-38
2735.54	-40
2736.77	-31
2738	-60
2739.23	-18
2740.46	-26
2741.69	-50
2742.92	-50
2744.14	10
2745.37	-16
2746.6	-52
2747.82	-8
2749.05	-32
2750.27	-46
2751.5	-24
2752.72	-44
2753.95	-16
2755.17	-24
2756.39	-20
2757.61	-34
2758.83	-34
2760.05	-6
2761.27	-42
2762.49	-28
2763.71	-22
2764.93	-20
2766.15	-30
2767.37	-24
2768.58	-18
2769.8	-28
2771.02	-36
2772.23	-32
2773.45	-36
2774.66	-24
2775.88	-18
2777.09	-54
2778.3	-22
2779.51	-22
2780.73	-31
2781.94	-26
2783.15	-8
2784.36	-40
2785.57	-22
2786.78	-46
2787.99	-10
2789.19	-20
2790.4	-16
2791.61	6
2792.82	-32
2794.02	-24
2795.23	-8
2796.43	-30
2797.64	-16
2798.84	-16
2800.04	-42
2801.25	-15
2802.45	-18
2803.65	-68
2804.85	4
2806.05	-22
2807.25	-36
2808.45	-4
2809.65	-22
2810.85	-27
2812.05	8
2813.25	-10
2814.45	-18
2815.64	-12
2816.84	-14
2818.04	-6
2819.23	30
2820.43	-21
2821.62	-10
2822.82	8
2824.01	8
2825.2	-14
2826.39	-26
2827.59	-10
2828.78	-8
2829.97	12
2831.16	-16
2832.35	4
2833.54	-22
2834.73	-18
2835.92	-22
2837.1	-10
2838.29	-16
2839.48	8
2840.67	6
2841.85	4
2843.04	-16
2844.22	0
2845.41	-17
2846.59	10
2847.77	-19
2848.96	-6
2850.14	-12
2851.32	10
2852.5	-5
2853.68	-10
2854.87	18
2856.05	-18
2857.23	-8
2858.4	-26
2859.58	-17
2860.76	-12
2861.94	10
2863.12	2
2864.29	-16
2865.47	-14
2866.65	-2
2867.82	5
2869	18
2870.17	0
2871.34	14
2872.52	-4
2873.69	-8
2874.86	-29
2876.03	4
2877.21	2
2878.38	-20
2879.55	30
2880.72	-16
2881.89	-12
2883.06	8
2884.23	8
2885.39	-6
2886.56	8
2887.73	-22
2888.9	2
2890.06	-8
2891.23	28
2892.39	-4
2893.56	20
2894.72	-6
2895.89	20
2897.05	4
2898.21	0
2899.38	4
2900.54	-10
2901.7	10
2902.86	-26
2904.02	4
2905.18	-12
2906.34	2
2907.5	-3
2908.66	-8
2909.82	-2
2910.98	0
2912.13	-8
2913.29	10
2914.45	24
2915.6	2
2916.76	8
2917.91	6
2919.07	28
2920.22	-2
2921.38	26
2922.53	7
2923.68	14
2924.84	24
2925.99	-2
2927.14	4
2928.29	4
2929.44	10
2930.59	-14
2931.74	4
2932.89	0
2934.04	-4
2935.19	-22
2936.34	2
2937.48	4
2938.63	12
2939.78	-4
2940.93	8
2942.07	10
2943.22	16
2944.36	-2
2945.51	-2
2946.65	-22
2947.79	-6
2948.94	18
2950.08	0
2951.22	10
2952.36	-4
2953.5	-2
2954.65	-4
2955.79	0
2956.93	6
2958.07	-12
2959.2	14
2960.34	30
2961.48	26
2962.62	16
2963.76	24
2964.89	2
2966.03	8
2967.17	14
2968.3	42
2969.44	18
2970.57	4
2971.71	22
2972.84	12
2973.97	24
2975.11	12
2976.24	18
2977.37	-14
2978.5	24
2979.64	20
2980.77	10
2981.9	6
2983.03	-14
2984.16	18
2985.29	14
2986.41	8
2987.54	4
2988.67	18
2989.8	26
2990.93	-4
2992.05	-6
2993.18	6
2994.3	26
2995.43	10
2996.55	26
2997.68	16
2998.8	30
2999.93	6
3001.05	8
3002.17	2
3003.3	0
3004.42	70
3005.54	60
3006.66	32
3007.78	52
3008.9	14
3010.02	-18
3011.14	26
3012.26	24
3013.38	20
3014.5	42
3015.62	10
3016.73	26
3017.85	34
3018.97	4
3020.08	4
3021.2	16
3022.31	28
3023.43	44
3024.54	23
3025.66	32
3026.77	40
3027.89	30
3029	34
3030.11	40
3031.22	20
3032.34	6
3033.45	34
3034.56	20
3035.67	32
3036.78	107
3037.89	38
3039	32
3040.11	6
3041.22	14
3042.32	16
3043.43	32
3044.54	22
3045.65	18
3046.75	44
3047.86	74
3048.96	14
3050.07	2
3051.17	18
3052.28	16
3053.38	24
3054.49	28
3055.59	16
3056.69	28
3057.8	18
3058.9	28
3060	54
3061.1	16
3062.2	26
3063.3	39
3064.4	10
3065.5	10
3066.6	15
3067.7	22
3068.8	40
3069.9	36
3071	32
3072.09	40
3073.19	14
3074.29	44
3075.38	28
3076.48	60
3077.57	5
3078.67	37
3079.76	46
3080.86	22
3081.95	25
3083.05	-12
3084.14	24
3085.23	38
3086.33	35
3087.42	36
3088.51	31
3089.6	34
3090.69	18
3091.78	-4
3092.87	85
3093.96	42
3095.05	38
3096.14	0
3097.23	12
3098.32	45
3099.41	27
3100.49	8
3101.58	10
3102.67	52
3103.75	4
3104.84	50
3105.93	48
3107.01	22
3108.1	22
3109.18	40
3110.26	46
3111.35	42
3112.43	24
3113.51	32
3114.6	53
3115.68	34
3116.76	26
3117.84	22
3118.92	42
3120	38
3121.09	22
3122.17	22
3123.25	28
3124.32	38
3125.4	50
3126.48	30
3127.56	28
3128.64	30
3129.72	50
3130.79	68
3131.87	24
3132.95	36
3134.02	12
3135.1	24
3136.17	36
3137.25	48
3138.32	46
3139.4	-4
3140.47	46
3141.55	30
3142.62	28
3143.69	16
3144.76	43
3145.84	24
3146.91	28
3147.98	38
3149.05	40
3150.12	40
3151.19	46
3152.26	40
3153.33	40
3154.4	18
3155.47	32
3156.54	26
3157.61	46
3158.67	38
3159.74	18
3160.81	32
3161.88	31
3162.94	38
3164.01	30
3165.07	44
3166.14	53
3167.2	16
3168.27	33
3169.33	34
3170.4	58
3171.46	28
3172.52	28
3173.59	26
3174.65	36
3175.71	38
3176.77	28
3177.84	30
3178.9	20
3179.96	36
3181.02	38
3182.08	44
3183.14	33
3184.2	38
3185.26	32
3186.32	52
3187.37	60
3188.43	50
3189.49	45
3190.55	30
3191.61	29
3192.66	34
3193.72	46
3194.77	44
3195.83	34
3196.89	38
3197.94	38
3199	24
3200.05	40
3201.1	28
3202.16	38
3203.21	42
3204.27	38
3205.32	34
3206.37	36
3207.42	57
3208.47	42
3209.53	34
3210.58	51
3211.63	56
3212.68	50
3213.73	36
3214.78	31
3215.83	44
3216.88	31
3217.93	28
3218.97	34
3220.02	36
3221.07	20
3222.12	44
3223.16	34
3224.21	46
3225.26	6
3226.3	36
3227.35	20
3228.4	66
3229.44	46
3230.49	40
3231.53	22
3232.57	44
3233.62	34
3234.66	56
3235.71	32
3236.75	38
3237.79	60
3238.83	58
3239.88	10
3240.92	36
3241.96	34
3243	36
3244.04	32
3245.08	48
3246.12	26
3247.16	28
3248.2	8
3249.24	48
3250.28	48
3251.32	26
3252.36	46
3253.39	42
3254.43	46
3255.47	54
3256.51	34
3257.54	32
3258.58	46
3259.61	53
3260.65	31
3261.69	46
3262.72	30
3263.76	22
3264.79	40
3265.82	73
3266.86	39
3267.89	68
3268.92	63
3269.96	44
3270.99	25
3272.02	50
3273.05	32
3274.09	44
3275.12	44
3276.15	40
3277.18	49
3278.21	44
3279.24	30
3280.27	64
3281.3	48
3282.33	33
3283.36	38
3284.39	51
3285.41	60
3286.44	46
3287.47	36
3288.5	62
3289.52	38
3290.55	62
3291.58	38
3292.6	24
3293.63	30
3294.66	42
3295.68	69
3296.71	34
3297.73	50
3298.76	83
3299.78	36
3300.8	22
3301.83	60
3302.85	96
3303.87	38
3304.9	52
3305.92	35
3306.94	56
3307.96	42
3308.98	54
3310.01	50
3311.03	56
3312.05	77
3313.07	54
3314.09	54
3315.11	46
3316.13	45
3317.15	22
3318.17	46
3319.18	57
3320.2	38
3321.22	50
3322.24	46
3323.26	43
3324.27	32
3325.29	42
3326.31	41
3327.32	52
3328.34	49
3329.35	62
3330.37	44
3331.38	40
3332.4	42
3333.41	50
3334.43	64
3335.44	42
3336.46	50
3337.47	38
3338.48	68
3339.5	34
3340.51	32
3341.52	61
3342.53	68
3343.54	46
3344.56	60
3345.57	44
3346.58	54
3347.59	48
3348.6	47
3349.61	48
3350.62	46
3351.63	24
3352.64	66
3353.65	56
3354.66	55
3355.66	57
3356.67	42
3357.68	40
3358.69	43
3359.7	38
3360.7	44
3361.71	42
3362.72	50
3363.72	50
3364.73	52
3365.73	54
3366.74	47
3367.75	61
3368.75	34
3369.75	42
3370.76	40
3371.76	58
3372.77	44
3373.77	50
3374.77	45
3375.78	42
3376.78	20
3377.78	58
3378.78	40
3379.79	46
3380.79	37
3381.79	38
3382.79	54
3383.79	50
3384.79	48
3385.79	42
3386.79	40
3387.79	42
3388.79	43
3389.79	48
3390.79	62
3391.79	61
3392.79	36
3393.79	74
3394.78	54
3395.78	24
3396.78	34
3397.78	46
3398.77	113
3399.77	38
3400.77	32
3401.76	42
3402.76	44
3403.76	56
3404.75	46
3405.75	26
3406.74	63
3407.74	95
3408.73	56
3409.72	109
3410.72	56
3411.71	56
3412.71	34
3413.7	48
3414.69	46
3415.68	78
3416.68	52
3417.67	42
3418.66	50
3419.65	44
3420.64	66
3421.63	51
3422.63	56
3423.62	52
3424.61	94
3425.6	40
3426.59	35
3427.58	74
3428.57	31
[truncated: 48 more rows]
