# Supplementary material for: AI‐Assisted Detection of Early Gastric Cancer via Visualization of Mucosal Acidity Compromise During Endoscopy
Source: Adv Sci (Weinh). 2025 Oct 20;12(46):e04932. doi: 10.1002/advs.202504932 (PMC12697849; doi:10.1002/advs.202504932)
Supplement: Supplementary file 2 — Supporting Data [file ADVS-12-e04932-s002.zip › Models by AGS cells/Model 1/Tumor/fast-20250724_163559.csv]

181.541	12273
184.445	19075
187.346	24809
190.245	27658
193.141	28886
196.035	29097
198.927	28742
201.816	29006
204.703	29179
207.588	29087
210.47	29168
213.35	28871
216.228	28811
219.103	28952
221.976	28587
224.846	28609
227.715	28493
230.58	28559
233.444	28489
236.305	28805
239.164	29023
242.02	29307
244.875	29337
247.727	29421
250.576	29315
253.423	29457
256.268	29227
259.111	28960
261.951	28885
264.789	28704
267.625	28957
270.459	28819
273.29	28972
276.119	28917
278.945	28614
281.769	28499
284.591	28333
287.411	28206
290.229	27947
293.044	27723
295.857	27582
298.667	27405
301.476	27149
304.282	26985
307.085	26782
309.887	26455
312.686	26169
315.483	25898
318.278	25786
321.071	25656
323.861	25342
326.649	25174
329.435	25343
332.219	25220
335	25094
337.779	25340
340.556	25384
343.331	25376
346.103	25376
348.873	25442
351.641	25497
354.407	25521
357.171	25529
359.932	25438
362.691	25494
365.448	25247
368.203	24987
370.955	24870
373.706	24686
376.454	24709
379.2	24364
381.943	24324
384.685	24155
387.424	23859
390.161	23658
392.896	23246
395.629	23261
398.36	22916
401.088	22908
403.815	22896
406.539	22875
409.261	22769
411.981	22732
414.698	22825
417.414	23024
420.127	23218
422.838	23013
425.547	23074
428.254	23117
430.959	22858
433.662	22990
436.362	23250
439.06	23111
441.757	23109
444.451	23252
447.142	22963
449.832	23085
452.52	23014
455.206	22968
457.889	22781
460.57	22672
463.249	22360
465.927	22437
468.601	22076
471.274	21874
473.945	21703
476.614	21469
479.28	21133
481.945	21153
484.607	21090
487.267	20797
489.926	20543
492.582	20504
495.236	20260
497.888	20151
500.537	19938
503.185	20097
505.831	20097
508.474	20212
511.116	20091
513.755	20097
516.393	20111
519.028	20105
521.661	20039
524.293	20073
526.922	19883
529.549	19831
532.174	19756
534.797	19815
537.418	19836
540.037	19656
542.654	19742
545.268	19852
547.881	19918
550.492	20015
553.101	19652
555.707	19418
558.312	19075
560.915	18884
563.515	18946
566.114	19037
568.71	19134
571.305	19368
573.897	19489
576.488	19642
579.076	19248
581.663	18784
584.247	18465
586.83	17756
589.41	17502
591.989	17131
594.565	16659
597.14	16179
599.712	15955
602.283	15878
604.851	15790
607.418	15743
609.982	15675
612.545	15610
615.106	15540
617.664	15671
620.221	15466
622.776	15443
625.328	15384
627.879	15292
630.428	15167
632.975	14940
635.52	14682
638.062	14629
640.603	14637
643.142	14636
645.679	14855
648.214	14992
650.748	14837
653.279	14794
655.808	14753
658.335	14500
660.861	14506
663.384	14357
665.906	14247
668.425	14425
670.943	14363
673.459	14101
675.973	14021
678.484	13874
680.994	13664
683.502	13255
686.009	13352
688.513	13243
691.015	12981
693.515	12958
696.014	12884
698.51	12533
701.005	12479
703.498	12360
705.989	12177
708.478	11889
710.965	11859
713.45	11891
715.933	11768
718.415	11758
720.894	11434
723.372	11450
725.848	11506
728.322	11409
730.794	11583
733.264	11581
735.732	11298
738.198	11055
740.663	10882
743.126	10622
745.586	10543
748.045	10364
750.502	10313
752.958	10195
755.411	10055
757.863	10092
760.312	10072
762.76	10036
765.206	10039
767.65	9930
770.092	9318
772.533	8661
774.971	8470
777.408	8758
779.843	9062
782.276	9010
784.707	9022
787.137	9089
789.564	9106
791.99	9062
794.414	9040
796.836	8945
799.257	8869
801.675	8734
804.092	8638
806.507	8617
808.92	8623
811.331	8436
813.741	8261
816.148	8081
818.554	7948
820.958	7949
823.36	7797
825.761	7775
828.159	7701
830.556	7610
832.951	7630
835.345	7616
837.736	7475
840.126	7467
842.514	7378
844.9	7336
847.284	7136
849.667	7148
852.048	6967
854.427	7054
856.804	6796
859.18	6766
861.553	6747
863.925	6741
866.296	6687
868.664	6711
871.031	6590
873.396	6594
875.759	6391
878.12	6421
880.48	6362
882.838	6324
885.194	6248
887.549	6141
889.902	6113
892.253	6129
894.602	6147
896.949	6028
899.295	6047
901.639	5920
903.981	5895
906.322	5762
908.661	5834
910.998	5778
913.333	5768
915.667	5643
917.999	5776
920.329	5747
922.658	5771
924.985	5805
927.31	5691
929.633	5649
931.955	5549
934.275	5539
936.593	5537
938.91	5325
941.225	5265
943.538	5096
945.849	5113
948.159	4918
950.467	4892
952.774	4870
955.078	4761
957.381	4688
959.683	4626
961.982	4515
964.28	4561
966.577	4567
968.871	4472
971.164	4376
973.456	4232
975.745	4297
978.033	4176
980.319	4102
982.604	4144
984.887	4050
987.168	4173
989.448	4108
991.726	4114
994.002	4025
996.277	3995
998.55	3923
1000.82	4012
1003.09	4032
1005.36	4122
1007.63	4103
1009.89	4102
1012.15	4100
1014.41	4124
1016.67	4096
1018.93	4118
1021.19	3941
1023.44	4035
1025.7	4094
1027.95	4100
1030.2	4042
1032.45	3963
1034.69	3842
1036.94	3754
1039.18	3758
1041.43	3719
1043.67	3703
1045.9	3673
1048.14	3734
1050.38	3516
1052.61	3484
1054.84	3431
1057.07	3433
1059.3	3467
1061.53	3339
1063.76	3348
1065.98	3314
1068.2	3274
1070.42	3315
1072.64	3209
1074.86	3155
1077.08	3093
1079.29	3116
1081.5	3055
1083.72	2992
1085.93	3056
1088.13	3042
1090.34	2991
1092.55	3103
1094.75	3121
1096.95	3084
1099.15	3064
1101.35	2962
1103.55	2998
1105.74	2931
1107.94	2821
1110.13	2846
1112.32	2813
1114.51	2700
1116.7	2771
1118.89	2652
1121.07	2688
1123.25	2633
1125.44	2601
1127.62	2565
1129.8	2581
1131.97	2670
1134.15	2672
1136.32	2736
1138.49	2609
1140.66	2619
1142.83	2551
1145	2452
1147.17	2513
1149.33	2484
1151.5	2446
1153.66	2482
1155.82	2440
1157.98	2408
1160.13	2338
1162.29	2391
1164.44	2333
1166.6	2301
1168.75	2363
1170.9	2386
1173.04	2416
1175.19	2452
1177.34	2458
1179.48	2309
1181.62	2232
1183.76	2194
1185.9	2300
1188.04	2450
1190.17	2492
1192.31	2523
1194.44	2426
1196.57	2480
1198.7	2510
1200.83	2501
1202.96	2351
1205.08	2238
1207.21	2130
1209.33	2049
1211.45	2028
1213.57	1914
1215.69	1928
1217.81	1869
1219.92	1914
1222.03	1831
1224.15	1838
1226.26	1884
1228.37	1853
1230.47	1841
1232.58	1793
1234.68	1822
1236.79	1791
1238.89	1795
1240.99	1849
1243.09	1769
1245.19	1711
1247.28	1777
1249.38	1701
1251.47	1704
1253.56	1743
1255.65	1648
1257.74	1626
1259.83	1648
1261.91	1618
1264	1593
1266.08	1588
1268.16	1515
1270.24	1446
1272.32	1507
1274.4	1473
1276.47	1414
1278.55	1432
1280.62	1358
1282.69	1376
1284.76	1311
1286.83	1330
1288.9	1340
1290.96	1320
1293.03	1259
1295.09	1237
1297.15	1275
1299.21	1277
1301.27	1253
1303.33	1164
1305.38	1178
1307.44	1290
1309.49	1235
1311.54	1154
1313.59	1202
1315.64	1151
1317.69	1217
1319.73	1179
1321.78	1211
1323.82	1138
1325.86	1134
1327.9	1136
1329.94	1140
1331.98	1104
1334.02	1130
1336.05	1116
1338.08	1118
1340.12	1062
1342.15	1161
1344.18	1187
1346.2	1217
1348.23	1219
1350.25	1199
1352.28	1233
1354.3	1237
1356.32	1255
1358.34	1223
1360.36	1243
1362.38	1269
1364.39	1257
1366.41	1269
1368.42	1261
1370.43	1287
1372.44	1253
1374.45	1296
1376.45	1221
1378.46	1311
1380.47	1213
1382.47	1135
1384.47	1124
1386.47	1116
1388.47	1058
1390.47	1044
1392.46	1048
1394.46	1112
1396.45	1070
1398.44	1114
1400.44	1102
1402.42	1037
1404.41	987
1406.4	941
1408.39	937
1410.37	912
1412.35	895
1414.33	901
1416.31	904
1418.29	895
1420.27	860
1422.25	867
1424.22	872
1426.2	846
1428.17	868
1430.14	866
1432.11	816
1434.08	770
1436.04	784
1438.01	727
1439.97	768
1441.94	840
1443.9	804
1445.86	856
1447.82	810
1449.78	751
1451.73	749
1453.69	782
1455.64	786
1457.59	739
1459.54	772
1461.49	667
1463.44	679
1465.39	653
1467.34	673
1469.28	637
1471.22	683
1473.17	745
1475.11	723
1477.05	667
1478.99	654
1480.92	598
1482.86	552
1484.79	554
1486.73	562
1488.66	536
1490.59	570
1492.52	581
1494.45	611
1496.37	598
1498.3	647
1500.22	605
1502.14	526
1504.07	570
1505.99	546
1507.91	550
1509.82	532
1511.74	528
1513.66	552
1515.57	536
1517.48	562
1519.39	626
1521.3	651
1523.21	625
1525.12	572
1527.03	554
1528.93	558
1530.84	597
1532.74	633
1534.64	701
1536.54	687
1538.44	651
1540.34	657
1542.23	591
1544.13	552
1546.02	473
1547.92	546
1549.81	584
1551.7	612
1553.59	611
1555.48	602
1557.36	620
1559.25	647
1561.13	661
1563.01	709
1564.9	758
1566.78	781
1568.66	727
1570.53	681
1572.41	659
1574.29	689
1576.16	741
1578.03	828
1579.9	856
1581.78	776
1583.65	715
1585.51	703
1587.38	752
1589.25	834
1591.11	804
1592.97	788
1594.84	717
1596.7	719
1598.56	675
1600.42	653
1602.27	689
1604.13	707
1605.98	792
1607.84	887
1609.69	977
1611.54	967
1613.39	883
1615.24	782
1617.09	618
1618.94	596
1620.78	542
1622.62	595
1624.47	692
1626.31	719
1628.15	683
1629.99	723
1631.83	695
1633.67	673
1635.5	699
1637.34	615
1639.17	644
1641	621
1642.83	631
1644.66	633
1646.49	623
1648.32	569
1650.15	600
1651.97	600
1653.8	645
1655.62	653
1657.44	598
1659.26	489
1661.08	451
1662.9	528
1664.72	330
1666.53	288
1668.35	266
1670.16	249
1671.97	323
1673.79	365
1675.6	370
1677.4	345
1679.21	290
1681.02	300
1682.83	246
1684.63	310
1686.43	353
1688.24	359
1690.04	364
1691.84	292
1693.64	252
1695.43	286
1697.23	376
1699.02	458
1700.82	487
1702.61	456
1704.4	445
1706.2	429
1707.98	504
1709.77	520
1711.56	542
1713.35	522
1715.13	481
1716.92	463
1718.7	377
1720.48	377
1722.26	415
1724.04	399
1725.82	284
1727.6	239
1729.37	226
1731.15	219
1732.92	177
1734.7	161
1736.47	119
1738.24	137
1740.01	153
1741.78	151
1743.54	147
1745.31	220
1747.08	246
1748.84	240
1750.6	230
1752.36	312
1754.12	378
1755.88	370
1757.64	319
1759.4	266
1761.16	228
1762.91	230
1764.67	298
1766.42	344
1768.17	400
1769.92	392
1771.67	345
1773.42	272
1775.17	254
1776.91	266
1778.66	294
1780.4	375
1782.15	421
1783.89	434
1785.63	436
1787.37	437
1789.11	449
1790.85	437
1792.58	381
1794.32	320
1796.05	310
1797.79	266
1799.52	284
1801.25	327
1802.98	266
1804.71	248
1806.44	307
1808.17	360
1809.89	411
1811.62	417
1813.34	429
1815.07	413
1816.79	372
1818.51	319
1820.23	312
1821.95	280
1823.66	270
1825.38	228
1827.1	240
1828.81	260
1830.52	262
1832.24	311
1833.95	343
1835.66	383
1837.37	409
1839.08	395
1840.78	336
1842.49	292
1844.19	234
1845.9	268
1847.6	268
1849.3	248
1851	188
1852.7	169
1854.4	153
1856.1	149
1857.8	157
1859.49	185
1861.19	153
1862.88	211
1864.57	109
1866.27	67
1867.96	18
1869.65	10
1871.33	58
1873.02	97
1874.71	121
1876.39	173
1878.08	127
1879.76	135
1881.44	101
1883.12	141
1884.81	149
1886.48	190
1888.16	119
1889.84	60
1891.52	87
1893.19	48
1894.87	44
1896.54	87
1898.21	74
1899.88	87
1901.55	115
1903.22	119
1904.89	127
1906.56	161
1908.22	155
1909.89	161
1911.55	170
1913.22	173
1914.88	163
1916.54	157
1918.2	157
1919.86	169
1921.52	141
1923.18	137
1924.83	105
1926.49	125
1928.14	131
1929.79	141
1931.45	125
1933.1	103
1934.75	83
1936.4	139
1938.05	153
1939.69	178
1941.34	109
1942.99	76
1944.63	69
1946.27	62
1947.92	61
1949.56	113
1951.2	101
1952.84	131
1954.48	131
1956.11	180
1957.75	212
1959.39	231
1961.02	247
1962.65	233
1964.29	208
1965.92	238
1967.55	262
1969.18	254
1970.81	257
1972.44	276
1974.06	247
1975.69	239
1977.32	254
1978.94	278
1980.56	252
1982.19	302
1983.81	244
1985.43	282
1987.05	292
1988.66	284
1990.28	284
1991.9	238
1993.51	268
1995.13	294
1996.74	313
1998.36	292
1999.97	260
2001.58	280
2003.19	288
2004.8	272
2006.4	316
2008.01	300
2009.62	296
2011.22	294
2012.83	300
2014.43	274
2016.03	300
2017.63	298
2019.23	286
2020.83	258
2022.43	302
2024.03	284
2025.63	290
2027.22	302
2028.82	264
2030.41	284
2032.01	290
2033.6	266
2035.19	264
2036.78	259
2038.37	294
2039.96	250
2041.55	250
2043.13	260
2044.72	262
2046.3	242
2047.89	284
2049.47	278
2051.05	276
2052.63	258
2054.21	250
2055.79	286
2057.37	226
2058.95	258
2060.52	220
2062.1	237
2063.68	260
2065.25	266
2066.82	234
2068.39	242
2069.97	272
2071.54	224
2073.1	218
2074.67	224
2076.24	248
2077.81	227
2079.37	234
2080.94	231
2082.5	214
2084.07	219
2085.63	200
2087.19	190
2088.75	172
2090.31	172
2091.87	148
2093.43	147
2094.98	153
2096.54	158
2098.09	149
2099.65	206
2101.2	193
2102.75	208
2104.3	196
2105.86	195
2107.41	184
2108.95	203
2110.5	183
2112.05	181
2113.6	155
2115.14	178
2116.69	182
2118.23	175
2119.77	185
2121.31	165
2122.86	182
2124.4	178
2125.93	205
2127.47	178
2129.01	165
2130.55	199
2132.08	191
2133.62	200
2135.15	200
2136.69	183
2138.22	165
2139.75	169
2141.28	155
2142.81	177
2144.34	178
2145.87	173
2147.39	185
2148.92	177
2150.45	177
2151.97	192
2153.5	202
2155.02	153
2156.54	141
2158.06	189
2159.58	157
2161.1	159
2162.62	210
2164.14	179
2165.66	163
2167.17	173
2168.69	198
2170.2	171
2171.72	163
2173.23	169
2174.74	165
2176.25	181
2177.76	151
2179.27	143
2180.78	155
2182.29	141
2183.79	131
2185.3	119
2186.81	179
2188.31	129
2189.81	165
2191.32	171
2192.82	139
2194.32	155
2195.82	171
2197.32	155
2198.82	153
2200.32	133
2201.81	117
2203.31	119
2204.8	151
2206.3	139
2207.79	129
2209.29	162
2210.78	135
2212.27	185
2213.76	159
2215.25	153
2216.74	155
2218.23	137
2219.71	131
2221.2	123
2222.69	125
2224.17	95
2225.65	97
2227.14	95
2228.62	107
2230.1	103
2231.58	145
2233.06	125
2234.54	131
2236.02	155
2237.5	167
2238.97	159
2240.45	153
2241.92	139
2243.4	137
2244.87	107
2246.34	125
2247.82	153
2249.29	123
2250.76	111
2252.23	121
2253.7	121
2255.16	129
2256.63	105
2258.1	107
2259.56	115
2261.03	119
2262.49	111
2263.95	117
2265.42	121
2266.88	117
2268.34	105
2269.8	119
2271.26	93
2272.72	111
2274.18	115
2275.63	115
2277.09	127
2278.54	135
2280	109
2281.45	99
2282.9	101
2284.36	83
2285.81	123
2287.26	103
2288.71	101
2290.16	109
2291.61	105
2293.05	93
2294.5	115
2295.95	109
2297.39	67
2298.84	61
2300.28	64
2301.72	49
2303.16	89
2304.61	99
2306.05	109
2307.49	97
2308.93	81
2310.36	94
2311.8	92
2313.24	101
2314.67	127
2316.11	107
2317.54	108
2318.98	135
2320.41	77
2321.84	105
2323.28	105
2324.71	119
2326.14	89
2327.57	104
2328.99	89
2330.42	67
2331.85	79
2333.27	66
2334.7	87
2336.12	69
2337.55	63
2338.97	71
2340.39	69
2341.82	39
2343.24	46
2344.66	45
2346.08	44
2347.5	67
2348.91	51
2350.33	89
2351.75	97
2353.16	83
2354.58	95
2355.99	97
2357.41	83
2358.82	63
2360.23	51
2361.64	37
2363.05	43
2364.46	34
2365.87	40
2367.28	55
2368.69	61
2370.1	46
2371.5	26
2372.91	57
2374.31	86
2375.72	56
2377.12	58
2378.52	58
2379.92	57
2381.33	51
2382.73	49
2384.13	42
2385.52	66
2386.92	57
2388.32	61
2389.72	51
2391.11	49
2392.51	66
2393.9	73
2395.3	73
2396.69	107
2398.08	67
2399.48	53
2400.87	62
2402.26	75
2403.65	50
2405.04	29
2406.42	22
2407.81	-12
2409.2	-16
2410.58	-45
2411.97	-38
2413.35	-4
2414.74	-40
2416.12	-34
2417.5	0
2418.89	0
2420.27	-2
2421.65	-12
2423.03	-6
2424.41	-28
2425.79	-16
2427.16	-37
2428.54	-34
2429.92	-34
2431.29	-24
2432.67	-18
2434.04	-14
2435.42	-20
2436.79	-22
2438.16	-13
2439.53	10
2440.9	-14
2442.27	-24
2443.64	-43
2445.01	-45
2446.38	-47
2447.75	-48
2449.11	-45
2450.48	-26
2451.84	-41
2453.21	-48
2454.57	-14
2455.94	-8
2457.3	-20
2458.66	-24
2460.02	-16
2461.38	-45
2462.74	-4
2464.1	-2
2465.46	-2
2466.82	-2
2468.17	2
2469.53	-14
2470.89	16
2472.24	-26
2473.6	-8
2474.95	23
2476.3	-2
2477.65	0
2479.01	26
2480.36	19
2481.71	61
2483.06	13
2484.41	22
2485.75	10
2487.1	10
2488.45	-4
2489.8	2
2491.14	-12
2492.49	2
2493.83	14
2495.17	27
2496.52	-6
2497.86	31
2499.2	6
2500.54	27
2501.88	37
2503.22	30
2504.56	26
2505.9	18
2507.24	34
2508.58	43
2509.91	10
2511.25	4
2512.58	-18
2513.92	-28
2515.25	-20
2516.58	-10
2517.92	-42
2519.25	-30
2520.58	-18
2521.91	-54
2523.24	-25
2524.57	8
2525.9	4
2527.23	14
2528.55	30
2529.88	-4
2531.21	-14
2532.53	-28
2533.86	6
2535.18	8
2536.5	-4
2537.83	10
2539.15	18
2540.47	12
2541.79	24
2543.11	-16
2544.43	-11
2545.75	0
2547.07	28
2548.39	-28
2549.7	40
2551.02	6
2552.34	-10
2553.65	-14
2554.97	-20
2556.28	-28
2557.59	-35
2558.91	-47
2560.22	-26
2561.53	-30
2562.84	-40
2564.15	-14
2565.46	-21
2566.77	-36
2568.08	-38
2569.38	-30
2570.69	-22
2572	-38
2573.3	-4
2574.61	-33
2575.91	-16
2577.22	-19
2578.52	-16
2579.82	-26
2581.13	-31
2582.43	-24
2583.73	-28
2585.03	-18
2586.33	-42
2587.63	-20
2588.92	-62
2590.22	-26
2591.52	-43
2592.82	-48
2594.11	-39
2595.41	-27
2596.7	-26
2598	-34
2599.29	-30
2600.58	-19
2601.88	-24
2603.17	-30
2604.46	-49
2605.75	-38
2607.04	-62
2608.33	-61
2609.62	-31
2610.9	-40
2612.19	-46
2613.48	-73
2614.76	-44
2616.05	-53
2617.34	4
2618.62	-68
2619.9	-72
2621.19	-34
2622.47	-41
2623.75	-38
2625.03	-42
2626.31	-45
2627.59	-20
2628.87	-19
2630.15	-65
2631.43	-28
2632.71	-48
2633.99	-72
2635.26	-26
2636.54	-73
2637.81	-53
2639.09	-60
2640.36	-58
2641.64	-48
2642.91	-75
2644.18	-78
2645.46	-34
2646.73	-68
2648	-30
2649.27	-22
2650.54	-22
2651.81	-40
2653.07	-36
2654.34	-34
2655.61	-31
2656.88	-19
2658.14	-34
2659.41	-40
2660.67	-50
2661.94	-14
2663.2	-42
2664.47	-39
2665.73	-32
2666.99	-44
2668.25	-38
2669.51	-54
2670.77	-67
2672.03	-61
2673.29	-28
2674.55	-16
2675.81	-36
2677.07	-63
2678.32	-65
2679.58	-55
2680.84	-43
2682.09	-47
2683.35	-22
2684.6	-16
2685.85	-49
2687.11	-52
2688.36	-25
2689.61	-40
2690.86	-26
2692.11	-35
2693.36	-27
2694.61	-8
2695.86	-33
2697.11	-46
2698.36	-41
2699.61	-53
2700.85	-36
2702.1	-46
2703.34	-16
2704.59	-60
2705.83	-24
2707.08	-25
2708.32	-32
2709.56	-43
2710.81	-45
2712.05	-32
2713.29	-29
2714.53	-38
2715.77	-50
2717.01	-19
2718.25	-16
2719.49	-26
2720.73	-42
2721.96	-55
2723.2	-44
2724.44	-41
2725.67	-18
2726.91	-16
2728.14	-22
2729.38	-46
2730.61	-36
2731.84	-34
2733.08	-41
2734.31	-10
2735.54	-20
2736.77	-37
2738	-46
2739.23	-24
2740.46	-6
2741.69	-44
2742.92	-54
2744.14	-2
2745.37	-32
2746.6	-26
2747.82	-18
2749.05	-20
2750.27	-42
2751.5	-32
2752.72	-38
2753.95	-28
2755.17	-16
2756.39	-28
2757.61	-20
2758.83	-30
2760.05	-8
2761.27	-42
2762.49	-16
2763.71	-32
2764.93	10
2766.15	-32
2767.37	-16
2768.58	-34
2769.8	-22
2771.02	-30
2772.23	-14
2773.45	-14
2774.66	-32
2775.88	0
2777.09	-32
2778.3	-4
2779.51	-24
2780.73	-19
2781.94	-20
2783.15	0
2784.36	-30
2785.57	-20
2786.78	-18
2787.99	-12
2789.19	-26
2790.4	2
2791.61	20
2792.82	-22
2794.02	-6
2795.23	-18
2796.43	-26
2797.64	-12
2798.84	11
2800.04	-50
2801.25	0
2802.45	-30
2803.65	-40
2804.85	8
2806.05	-34
2807.25	-50
2808.45	0
2809.65	-18
2810.85	-17
2812.05	-14
2813.25	-18
2814.45	-22
2815.64	-2
2816.84	-22
2818.04	-16
2819.23	36
2820.43	-17
2821.62	2
2822.82	-16
2824.01	0
2825.2	-10
2826.39	4
2827.59	-8
2828.78	22
2829.97	23
2831.16	-14
2832.35	8
2833.54	-10
2834.73	0
2835.92	-6
2837.1	-6
2838.29	-6
2839.48	10
2840.67	8
2841.85	-12
2843.04	0
2844.22	-10
2845.41	0
2846.59	17
2847.77	-2
2848.96	2
2850.14	-4
2851.32	24
2852.5	-2
2853.68	0
2854.87	20
2856.05	10
2857.23	0
2858.4	-8
2859.58	0
2860.76	-14
2861.94	19
2863.12	14
2864.29	0
2865.47	10
2866.65	-8
2867.82	15
2869	20
2870.17	14
2871.34	14
2872.52	-16
2873.69	22
2874.86	-4
2876.03	-8
2877.21	0
2878.38	4
2879.55	26
2880.72	-12
2881.89	-14
2883.06	20
2884.23	18
2885.39	-12
2886.56	-8
2887.73	-22
2888.9	6
2890.06	-24
2891.23	24
2892.39	-2
2893.56	24
2894.72	10
2895.89	-4
2897.05	16
2898.21	-14
2899.38	-2
2900.54	0
2901.7	-6
2902.86	-8
2904.02	10
2905.18	-12
2906.34	0
2907.5	-5
2908.66	-12
2909.82	0
2910.98	-18
2912.13	4
2913.29	31
2914.45	-14
2915.6	-2
2916.76	18
2917.91	28
2919.07	12
2920.22	2
2921.38	26
2922.53	-14
2923.68	0
2924.84	26
2925.99	4
2927.14	0
2928.29	8
2929.44	8
2930.59	10
2931.74	14
2932.89	2
2934.04	0
2935.19	-18
2936.34	-13
2937.48	-4
2938.63	30
2939.78	-10
2940.93	22
2942.07	20
2943.22	32
2944.36	8
2945.51	-6
2946.65	16
2947.79	20
2948.94	14
2950.08	16
2951.22	2
2952.36	12
2953.5	6
2954.65	6
2955.79	12
2956.93	6
2958.07	-6
2959.2	34
2960.34	44
2961.48	34
2962.62	20
2963.76	20
2964.89	18
2966.03	10
2967.17	6
2968.3	34
2969.44	14
2970.57	22
2971.71	38
2972.84	20
2973.97	26
2975.11	24
2976.24	22
2977.37	-12
2978.5	28
2979.64	18
2980.77	28
2981.9	28
2983.03	-10
2984.16	16
2985.29	14
2986.41	20
2987.54	22
2988.67	36
2989.8	22
2990.93	16
2992.05	8
2993.18	14
2994.3	6
2995.43	12
2996.55	57
2997.68	32
2998.8	28
2999.93	14
3001.05	27
3002.17	-4
3003.3	-4
3004.42	76
3005.54	46
3006.66	36
3007.78	34
3008.9	12
3010.02	8
3011.14	26
3012.26	20
3013.38	32
3014.5	42
3015.62	10
3016.73	36
3017.85	28
3018.97	20
3020.08	23
3021.2	32
3022.31	20
3023.43	60
3024.54	29
3025.66	22
3026.77	34
3027.89	48
3029	22
3030.11	28
3031.22	24
3032.34	12
3033.45	24
3034.56	22
3035.67	30
3036.78	119
3037.89	34
3039	46
3040.11	8
3041.22	28
3042.32	-4
3043.43	14
3044.54	30
3045.65	20
3046.75	18
3047.86	38
3048.96	38
3050.07	8
3051.17	40
3052.28	40
3053.38	26
3054.49	6
3055.59	30
3056.69	18
3057.8	16
3058.9	30
3060	46
3061.1	4
3062.2	40
3063.3	32
3064.4	18
3065.5	0
3066.6	23
3067.7	28
3068.8	34
3069.9	20
3071	32
3072.09	38
3073.19	42
3074.29	34
3075.38	28
3076.48	42
3077.57	11
3078.67	35
3079.76	48
3080.86	0
3081.95	21
3083.05	24
3084.14	24
3085.23	32
3086.33	27
3087.42	26
3088.51	25
3089.6	38
3090.69	24
3091.78	26
3092.87	81
3093.96	52
3095.05	36
3096.14	14
3097.23	20
3098.32	30
3099.41	31
3100.49	32
3101.58	26
3102.67	58
3103.75	16
3104.84	56
3105.93	30
3107.01	26
3108.1	4
3109.18	36
3110.26	40
3111.35	48
3112.43	8
3113.51	38
3114.6	43
3115.68	40
3116.76	26
3117.84	22
3118.92	48
3120	34
3121.09	44
3122.17	38
3123.25	20
3124.32	54
3125.4	26
3126.48	39
3127.56	42
3128.64	22
3129.72	40
3130.79	70
3131.87	44
3132.95	40
3134.02	26
3135.1	30
3136.17	36
3137.25	40
3138.32	38
3139.4	28
3140.47	40
3141.55	40
3142.62	34
3143.69	24
3144.76	47
3145.84	24
3146.91	30
3147.98	24
3149.05	28
3150.12	34
3151.19	48
3152.26	40
3153.33	46
3154.4	28
3155.47	34
3156.54	46
3157.61	70
3158.67	38
3159.74	24
3160.81	44
3161.88	27
3162.94	56
3164.01	49
3165.07	36
3166.14	44
3167.2	24
3168.27	31
3169.33	34
3170.4	62
3171.46	36
3172.52	24
3173.59	22
3174.65	30
3175.71	48
3176.77	32
3177.84	32
3178.9	20
3179.96	28
3181.02	49
3182.08	52
3183.14	55
3184.2	44
3185.26	64
3186.32	54
3187.37	36
3188.43	62
3189.49	55
3190.55	36
3191.61	39
3192.66	64
3193.72	16
3194.77	40
3195.83	34
3196.89	46
3197.94	42
3199	58
3200.05	46
3201.1	36
3202.16	40
3203.21	56
3204.27	32
3205.32	32
3206.37	38
3207.42	59
3208.47	46
3209.53	64
3210.58	45
3211.63	56
3212.68	34
3213.73	38
3214.78	35
3215.83	42
3216.88	35
3217.93	28
3218.97	36
3220.02	28
3221.07	44
3222.12	44
3223.16	50
3224.21	36
3225.26	28
3226.3	2
3227.35	30
3228.4	64
3229.44	52
3230.49	36
3231.53	24
3232.57	46
3233.62	40
3234.66	40
3235.71	22
3236.75	34
3237.79	48
3238.83	46
3239.88	18
3240.92	26
3241.96	46
3243	44
3244.04	40
3245.08	42
3246.12	28
3247.16	46
3248.2	36
3249.24	52
3250.28	46
3251.32	44
3252.36	44
3253.39	36
3254.43	62
3255.47	52
3256.51	46
3257.54	24
3258.58	46
3259.61	44
3260.65	39
3261.69	48
3262.72	32
3263.76	30
3264.79	42
3265.82	55
3266.86	57
3267.89	60
3268.92	42
3269.96	42
3270.99	45
3272.02	30
3273.05	38
3274.09	34
3275.12	50
3276.15	40
3277.18	49
3278.21	40
3279.24	36
3280.27	36
3281.3	62
3282.33	41
3283.36	42
3284.39	40
3285.41	80
3286.44	48
3287.47	46
3288.5	70
3289.52	52
3290.55	66
3291.58	36
3292.6	34
3293.63	79
3294.66	50
3295.68	55
3296.71	40
3297.73	66
3298.76	77
3299.78	38
3300.8	24
3301.83	46
3302.85	90
3303.87	48
3304.9	36
3305.92	57
3306.94	56
3307.96	46
3308.98	54
3310.01	40
3311.03	44
3312.05	63
3313.07	38
3314.09	38
3315.11	64
3316.13	45
3317.15	26
3318.17	46
3319.18	57
3320.2	38
3321.22	44
3322.24	32
3323.26	51
3324.27	42
3325.29	84
3326.31	55
3327.32	40
3328.34	55
3329.35	64
3330.37	40
3331.38	44
3332.4	34
3333.41	66
3334.43	75
3335.44	34
3336.46	46
3337.47	34
3338.48	54
3339.5	54
3340.51	48
3341.52	47
3342.53	60
3343.54	44
3344.56	56
3345.57	46
3346.58	60
3347.59	46
3348.6	43
3349.61	56
3350.62	62
3351.63	40
3352.64	60
3353.65	50
3354.66	59
3355.66	75
3356.67	42
3357.68	38
3358.69	37
3359.7	58
3360.7	50
3361.71	28
3362.72	52
3363.72	50
3364.73	30
3365.73	32
3366.74	33
3367.75	45
3368.75	34
3369.75	32
3370.76	40
3371.76	44
3372.77	52
3373.77	38
3374.77	45
3375.78	44
3376.78	4
3377.78	54
3378.78	58
3379.79	38
3380.79	35
3381.79	44
3382.79	64
3383.79	44
3384.79	80
3385.79	42
3386.79	38
3387.79	42
3388.79	55
3389.79	68
3390.79	52
3391.79	69
3392.79	52
3393.79	76
3394.78	48
3395.78	48
3396.78	62
3397.78	46
3398.77	91
3399.77	52
3400.77	52
3401.76	64
3402.76	60
3403.76	46
3404.75	40
3405.75	32
3406.74	61
3407.74	91
3408.73	54
3409.72	117
3410.72	54
3411.71	68
3412.71	32
3413.7	42
3414.69	50
3415.68	68
3416.68	42
3417.67	48
3418.66	54
3419.65	44
3420.64	80
3421.63	49
3422.63	44
3423.62	58
3424.61	80
3425.6	46
3426.59	45
3427.58	50
3428.57	43
[truncated: 48 more rows]
