# Supplementary material for: AI‐Assisted Detection of Early Gastric Cancer via Visualization of Mucosal Acidity Compromise During Endoscopy
Source: Adv Sci (Weinh). 2025 Oct 20;12(46):e04932. doi: 10.1002/advs.202504932 (PMC12697849; doi:10.1002/advs.202504932)
Supplement: Supplementary file 2 — Supporting Data [file ADVS-12-e04932-s002.zip › Models by AGS cells/Model 1/Tumor/fast-20250724_163602.csv]

181.541	10764
184.445	16829
187.346	21799
190.245	24606
193.141	25465
196.035	25501
198.927	25496
201.816	25601
204.703	25700
207.588	25573
210.47	25567
213.35	25557
216.228	25345
219.103	25451
221.976	25237
224.846	25214
227.715	25013
230.58	25081
233.444	25263
236.305	25541
239.164	25467
242.02	25809
244.875	26028
247.727	25980
250.576	25940
253.423	25805
256.268	25669
259.111	25444
261.951	25466
264.789	25368
267.625	25518
270.459	25433
273.29	25511
276.119	25464
278.945	25171
281.769	25239
284.591	24898
287.411	24721
290.229	24790
293.044	24428
295.857	24272
298.667	23945
301.476	23847
304.282	23848
307.085	23389
309.887	23393
312.686	23123
315.483	22803
318.278	22577
321.071	22507
323.861	22352
326.649	22025
329.435	22254
332.219	22025
335	21858
337.779	22126
340.556	22152
343.331	22245
346.103	22460
348.873	22295
351.641	22487
354.407	22521
357.171	22426
359.932	22206
362.691	22353
365.448	22126
368.203	22024
370.955	21741
373.706	21721
376.454	21624
379.2	21378
381.943	21382
384.685	21234
387.424	20895
390.161	20702
392.896	20435
395.629	20442
398.36	20157
401.088	20170
403.815	20075
406.539	19994
409.261	19884
411.981	19861
414.698	20010
417.414	20079
420.127	20244
422.838	20029
425.547	20282
428.254	20163
430.959	20112
433.662	20085
436.362	20427
439.06	20407
441.757	20240
444.451	20436
447.142	20208
449.832	20202
452.52	20264
455.206	20101
457.889	19894
460.57	19954
463.249	19668
465.927	19572
468.601	19533
471.274	19245
473.945	18953
476.614	18856
479.28	18615
481.945	18594
484.607	18477
487.267	18234
489.926	18067
492.582	17907
495.236	17663
497.888	17514
500.537	17447
503.185	17545
505.831	17675
508.474	17712
511.116	17615
513.755	17722
516.393	17627
519.028	17724
521.661	17436
524.293	17565
526.922	17488
529.549	17401
532.174	17270
534.797	17305
537.418	17384
540.037	17329
542.654	17268
545.268	17327
547.881	17343
550.492	17434
553.101	17156
555.707	16930
558.312	16710
560.915	16394
563.515	16521
566.114	16579
568.71	16775
571.305	16876
573.897	17057
576.488	17182
579.076	16929
581.663	16386
584.247	16153
586.83	15616
589.41	15263
591.989	14931
594.565	14637
597.14	14186
599.712	13918
602.283	13908
604.851	13813
607.418	13728
609.982	13668
612.545	13577
615.106	13685
617.664	13707
620.221	13479
622.776	13545
625.328	13295
627.879	13384
630.428	13092
632.975	12957
635.52	12830
638.062	12812
640.603	12715
643.142	12794
645.679	12882
648.214	13028
650.748	12981
653.279	12880
655.808	12785
658.335	12665
660.861	12642
663.384	12461
665.906	12460
668.425	12451
670.943	12431
673.459	12282
675.973	12051
678.484	12042
680.994	11925
683.502	11647
686.009	11540
688.513	11487
691.015	11214
693.515	11196
696.014	11081
698.51	10920
701.005	10803
703.498	10801
705.989	10504
708.478	10374
710.965	10342
713.45	10229
715.933	10192
718.415	10090
720.894	9840
723.372	9850
725.848	9993
728.322	9816
730.794	9993
733.264	9943
735.732	9848
738.198	9570
740.663	9391
743.126	9147
745.586	9133
748.045	9046
750.502	8851
752.958	8809
755.411	8695
757.863	8595
760.312	8656
762.76	8559
765.206	8698
767.65	8596
770.092	7963
772.533	7464
774.971	7316
777.408	7547
779.843	7803
782.276	7771
784.707	7769
787.137	7831
789.564	7833
791.99	7841
794.414	7771
796.836	7744
799.257	7580
801.675	7497
804.092	7346
806.507	7415
808.92	7293
811.331	7243
813.741	7060
816.148	6959
818.554	6739
820.958	6786
823.36	6764
825.761	6697
828.159	6569
830.556	6534
832.951	6506
835.345	6391
837.736	6391
840.126	6393
842.514	6284
844.9	6262
847.284	6123
849.667	6106
852.048	5986
854.427	6018
856.804	5804
859.18	5728
861.553	5692
863.925	5756
866.296	5703
868.664	5726
871.031	5619
873.396	5535
875.759	5418
878.12	5430
880.48	5454
882.838	5383
885.194	5289
887.549	5206
889.902	5242
892.253	5217
894.602	5192
896.949	5159
899.295	5118
901.639	4991
903.981	4985
906.322	4934
908.661	4918
910.998	4938
913.333	4888
915.667	4801
917.999	4926
920.329	4828
922.658	4886
924.985	4797
927.31	4766
929.633	4740
931.955	4709
934.275	4739
936.593	4606
938.91	4557
941.225	4465
943.538	4396
945.849	4301
948.159	4175
950.467	4159
952.774	4156
955.078	4068
957.381	3943
959.683	3908
961.982	3796
964.28	3925
966.577	3838
968.871	3765
971.164	3655
973.456	3638
975.745	3588
978.033	3509
980.319	3494
982.604	3453
984.887	3460
987.168	3530
989.448	3489
991.726	3451
994.002	3372
996.277	3384
998.55	3363
1000.82	3363
1003.09	3411
1005.36	3491
1007.63	3498
1009.89	3469
1012.15	3498
1014.41	3453
1016.67	3429
1018.93	3443
1021.19	3365
1023.44	3453
1025.7	3427
1027.95	3495
1030.2	3387
1032.45	3350
1034.69	3300
1036.94	3163
1039.18	3101
1041.43	3115
1043.67	3119
1045.9	3053
1048.14	3059
1050.38	2984
1052.61	3000
1054.84	2895
1057.07	2792
1059.3	2885
1061.53	2757
1063.76	2810
1065.98	2756
1068.2	2758
1070.42	2757
1072.64	2639
1074.86	2593
1077.08	2605
1079.29	2588
1081.5	2571
1083.72	2506
1085.93	2537
1088.13	2524
1090.34	2556
1092.55	2583
1094.75	2651
1096.95	2543
1099.15	2498
1101.35	2500
1103.55	2472
1105.74	2437
1107.94	2365
1110.13	2345
1112.32	2376
1114.51	2273
1116.7	2255
1118.89	2247
1121.07	2257
1123.25	2204
1125.44	2104
1127.62	2101
1129.8	2115
1131.97	2168
1134.15	2234
1136.32	2200
1138.49	2135
1140.66	2172
1142.83	2138
1145	2122
1147.17	2069
1149.33	2021
1151.5	2053
1153.66	2057
1155.82	2068
1157.98	1958
1160.13	1985
1162.29	2002
1164.44	1894
1166.6	1900
1168.75	1926
1170.9	2021
1173.04	1979
1175.19	2059
1177.34	1972
1179.48	1904
1181.62	1853
1183.76	1864
1185.9	1893
1188.04	2061
1190.17	2135
1192.31	2132
1194.44	2089
1196.57	2114
1198.7	2027
1200.83	2007
1202.96	1952
1205.08	1867
1207.21	1805
1209.33	1728
1211.45	1636
1213.57	1596
1215.69	1533
1217.81	1543
1219.92	1472
1222.03	1492
1224.15	1516
1226.26	1507
1228.37	1408
1230.47	1539
1232.58	1475
1234.68	1461
1236.79	1497
1238.89	1462
1240.99	1492
1243.09	1465
1245.19	1384
1247.28	1394
1249.38	1368
1251.47	1360
1253.56	1423
1255.65	1368
1257.74	1306
1259.83	1322
1261.91	1279
1264	1305
1266.08	1217
1268.16	1197
1270.24	1186
1272.32	1150
1274.4	1189
1276.47	1130
1278.55	1108
1280.62	1080
1282.69	1052
1284.76	1048
1286.83	1086
1288.9	1088
1290.96	1062
1293.03	1013
1295.09	1021
1297.15	951
1299.21	1003
1301.27	961
1303.33	941
1305.38	928
1307.44	1056
1309.49	944
1311.54	903
1313.59	920
1315.64	917
1317.69	939
1319.73	919
1321.78	931
1323.82	909
1325.86	844
1327.9	888
1329.94	864
1331.98	846
1334.02	923
1336.05	832
1338.08	902
1340.12	830
1342.15	879
1344.18	959
1346.2	971
1348.23	978
1350.25	917
1352.28	943
1354.3	981
1356.32	951
1358.34	961
1360.36	996
1362.38	1024
1364.39	1033
1366.41	1028
1368.42	1025
1370.43	1051
1372.44	963
1374.45	1014
1376.45	981
1378.46	1029
1380.47	955
1382.47	931
1384.47	881
1386.47	863
1388.47	786
1390.47	827
1392.46	824
1394.46	889
1396.45	828
1398.44	887
1400.44	860
1402.42	794
1404.41	788
1406.4	727
1408.39	691
1410.37	685
1412.35	675
1414.33	724
1416.31	636
1418.29	700
1420.27	666
1422.25	681
1424.22	654
1426.2	653
1428.17	632
1430.14	653
1432.11	614
1434.08	573
1436.04	598
1438.01	558
1439.97	620
1441.94	616
1443.9	633
1445.86	651
1447.82	643
1449.78	560
1451.73	564
1453.69	615
1455.64	605
1457.59	586
1459.54	560
1461.49	518
1463.44	498
1465.39	468
1467.34	514
1469.28	470
1471.22	466
1473.17	564
1475.11	526
1477.05	494
1478.99	441
1480.92	403
1482.86	366
1484.79	370
1486.73	347
1488.66	368
1490.59	447
1492.52	428
1494.45	436
1496.37	453
1498.3	441
1500.22	432
1502.14	365
1504.07	389
1505.99	399
1507.91	385
1509.82	385
1511.74	362
1513.66	371
1515.57	395
1517.48	433
1519.39	465
1521.3	468
1523.21	470
1525.12	465
1527.03	413
1528.93	405
1530.84	478
1532.74	444
1534.64	534
1536.54	562
1538.44	554
1540.34	464
1542.23	450
1544.13	427
1546.02	298
1547.92	377
1549.81	443
1551.7	475
1553.59	435
1555.48	492
1557.36	519
1559.25	538
1561.13	528
1563.01	598
1564.9	635
1566.78	632
1568.66	570
1570.53	509
1572.41	518
1574.29	512
1576.16	600
1578.03	681
1579.9	778
1581.78	667
1583.65	623
1585.51	594
1587.38	649
1589.25	667
1591.11	667
1592.97	644
1594.84	556
1596.7	544
1598.56	546
1600.42	556
1602.27	542
1604.13	548
1605.98	669
1607.84	760
1609.69	848
1611.54	838
1613.39	752
1615.24	612
1617.09	518
1618.94	513
1620.78	436
1622.62	498
1624.47	575
1626.31	604
1628.15	584
1629.99	620
1631.83	608
1633.67	566
1635.5	540
1637.34	506
1639.17	538
1641	524
1642.83	516
1644.66	536
1646.49	520
1648.32	486
1650.15	502
1651.97	489
1653.8	540
1655.62	532
1657.44	506
1659.26	417
1661.08	395
1662.9	397
1664.72	252
1666.53	178
1668.35	194
1670.16	165
1671.97	212
1673.79	284
1675.6	263
1677.4	260
1679.21	194
1681.02	226
1682.83	195
1684.63	205
1686.43	268
1688.24	288
1690.04	278
1691.84	183
1693.64	165
1695.43	243
1697.23	300
1699.02	357
1700.82	372
1702.61	347
1704.4	346
1706.2	335
1707.98	399
1709.77	466
1711.56	448
1713.35	501
1715.13	437
1716.92	360
1718.7	270
1720.48	365
1722.26	352
1724.04	329
1725.82	205
1727.6	201
1729.37	163
1731.15	179
1732.92	139
1734.7	110
1736.47	101
1738.24	95
1740.01	121
1741.78	109
1743.54	97
1745.31	163
1747.08	195
1748.84	191
1750.6	167
1752.36	240
1754.12	284
1755.88	318
1757.64	260
1759.4	223
1761.16	181
1762.91	164
1764.67	206
1766.42	266
1768.17	344
1769.92	356
1771.67	270
1773.42	223
1775.17	193
1776.91	200
1778.66	225
1780.4	314
1782.15	363
1783.89	371
1785.63	389
1787.37	365
1789.11	381
1790.85	369
1792.58	348
1794.32	250
1796.05	256
1797.79	238
1799.52	240
1801.25	236
1802.98	209
1804.71	196
1806.44	264
1808.17	320
1809.89	355
1811.62	361
1813.34	381
1815.07	341
1816.79	306
1818.51	266
1820.23	248
1821.95	228
1823.66	207
1825.38	178
1827.1	179
1828.81	187
1830.52	264
1832.24	262
1833.95	316
1835.66	338
1837.37	367
1839.08	359
1840.78	282
1842.49	220
1844.19	225
1845.9	206
1847.6	184
1849.3	214
1851	158
1852.7	102
1854.4	75
1856.1	91
1857.8	105
1859.49	125
1861.19	127
1862.88	149
1864.57	91
1866.27	10
1867.96	-4
1869.65	-51
1871.33	-26
1873.02	25
1874.71	78
1876.39	129
1878.08	83
1879.76	92
1881.44	78
1883.12	109
1884.81	139
1886.48	182
1888.16	53
1889.84	14
1891.52	24
1893.19	10
1894.87	16
1896.54	30
1898.21	18
1899.88	45
1901.55	91
1903.22	87
1904.89	84
1906.56	103
1908.22	101
1909.89	131
1911.55	143
1913.22	135
1914.88	119
1916.54	95
1918.2	123
1919.86	127
1921.52	115
1923.18	101
1924.83	89
1926.49	115
1928.14	55
1929.79	82
1931.45	99
1933.1	77
1934.75	45
1936.4	99
1938.05	133
1939.69	105
1941.34	97
1942.99	34
1944.63	37
1946.27	42
1947.92	37
1949.56	73
1951.2	70
1952.84	112
1954.48	100
1956.11	129
1957.75	165
1959.39	197
1961.02	225
1962.65	205
1964.29	177
1965.92	197
1967.55	213
1969.18	220
1970.81	235
1972.44	242
1974.06	227
1975.69	211
1977.32	222
1978.94	252
1980.56	222
1982.19	276
1983.81	242
1985.43	256
1987.05	256
1988.66	237
1990.28	232
1991.9	226
1993.51	244
1995.13	274
1996.74	280
1998.36	248
1999.97	266
2001.58	252
2003.19	244
2004.8	250
2006.4	278
2008.01	240
2009.62	274
2011.22	262
2012.83	272
2014.43	248
2016.03	296
2017.63	268
2019.23	229
2020.83	242
2022.43	244
2024.03	260
2025.63	262
2027.22	254
2028.82	239
2030.41	254
2032.01	233
2033.6	254
2035.19	238
2036.78	259
2038.37	272
2039.96	229
2041.55	216
2043.13	238
2044.72	226
2046.3	221
2047.89	244
2049.47	239
2051.05	240
2052.63	222
2054.21	252
2055.79	235
2057.37	230
2058.95	246
2060.52	250
2062.1	223
2063.68	232
2065.25	246
2066.82	205
2068.39	218
2069.97	219
2071.54	205
2073.1	200
2074.67	191
2076.24	210
2077.81	205
2079.37	218
2080.94	189
2082.5	202
2084.07	187
2085.63	206
2087.19	190
2088.75	158
2090.31	141
2091.87	135
2093.43	143
2094.98	137
2096.54	127
2098.09	153
2099.65	190
2101.2	159
2102.75	192
2104.3	173
2105.86	179
2107.41	178
2108.95	173
2110.5	161
2112.05	147
2113.6	163
2115.14	149
2116.69	168
2118.23	151
2119.77	163
2121.31	143
2122.86	159
2124.4	158
2125.93	163
2127.47	152
2129.01	165
2130.55	183
2132.08	171
2133.62	175
2135.15	189
2136.69	163
2138.22	147
2139.75	149
2141.28	149
2142.81	179
2144.34	141
2145.87	125
2147.39	173
2148.92	157
2150.45	189
2151.97	176
2153.5	177
2155.02	139
2156.54	115
2158.06	171
2159.58	143
2161.1	141
2162.62	186
2164.14	161
2165.66	163
2167.17	143
2168.69	167
2170.2	161
2171.72	161
2173.23	161
2174.74	145
2176.25	145
2177.76	137
2179.27	127
2180.78	141
2182.29	121
2183.79	125
2185.3	119
2186.81	147
2188.31	125
2189.81	141
2191.32	159
2192.82	139
2194.32	123
2195.82	129
2197.32	145
2198.82	109
2200.32	113
2201.81	91
2203.31	108
2204.8	115
2206.3	119
2207.79	105
2209.29	139
2210.78	109
2212.27	149
2213.76	153
2215.25	147
2216.74	155
2218.23	127
2219.71	114
2221.2	107
2222.69	103
2224.17	83
2225.65	93
2227.14	69
2228.62	95
2230.1	107
2231.58	127
2233.06	115
2234.54	119
2236.02	151
2237.5	167
2238.97	147
2240.45	123
2241.92	139
2243.4	133
2244.87	115
2246.34	127
2247.82	109
2249.29	105
2250.76	103
2252.23	115
2253.7	107
2255.16	83
2256.63	105
2258.1	89
2259.56	125
2261.03	95
2262.49	101
2263.95	117
2265.42	109
2266.88	125
2268.34	97
2269.8	105
2271.26	81
2272.72	101
2274.18	93
2275.63	101
2277.09	119
2278.54	125
2280	133
2281.45	73
2282.9	87
2284.36	93
2285.81	119
2287.26	81
2288.71	111
2290.16	89
2291.61	103
2293.05	93
2294.5	97
2295.95	67
2297.39	63
2298.84	53
2300.28	50
2301.72	35
2303.16	69
2304.61	69
2306.05	101
2307.49	85
2308.93	68
2310.36	100
2311.8	94
2313.24	95
2314.67	125
2316.11	101
2317.54	112
2318.98	107
2320.41	81
2321.84	101
2323.28	99
2324.71	89
2326.14	69
2327.57	74
2328.99	89
2330.42	53
2331.85	69
2333.27	62
2334.7	83
2336.12	63
2337.55	61
2338.97	71
2340.39	57
2341.82	43
2343.24	40
2344.66	19
2346.08	62
2347.5	65
2348.91	61
2350.33	57
2351.75	103
2353.16	85
2354.58	83
2355.99	84
2357.41	85
2358.82	65
2360.23	33
2361.64	27
2363.05	35
2364.46	16
2365.87	26
2367.28	29
2368.69	33
2370.1	42
2371.5	10
2372.91	47
2374.31	72
2375.72	40
2377.12	26
2378.52	40
2379.92	48
2381.33	45
2382.73	45
2384.13	43
2385.52	78
2386.92	26
2388.32	31
2389.72	39
2391.11	49
2392.51	46
2393.9	47
2395.3	71
2396.69	81
2398.08	45
2399.48	45
2400.87	60
2402.26	53
2403.65	28
2405.04	15
2406.42	6
2407.81	-38
2409.2	-30
2410.58	-75
2411.97	-62
2413.35	-10
2414.74	-60
2416.12	-40
2417.5	-16
2418.89	-6
2420.27	-6
2421.65	-6
2423.03	2
2424.41	-36
2425.79	-20
2427.16	-35
2428.54	-22
2429.92	-57
2431.29	-24
2432.67	-10
2434.04	-22
2435.42	-10
2436.79	-20
2438.16	-27
2439.53	-14
2440.9	-34
2442.27	-36
2443.64	-45
2445.01	-49
2446.38	-41
2447.75	-44
2449.11	-57
2450.48	-44
2451.84	-53
2453.21	-40
2454.57	-18
2455.94	-32
2457.3	-24
2458.66	-38
2460.02	-36
2461.38	-41
2462.74	0
2464.1	10
2465.46	-11
2466.82	-19
2468.17	16
2469.53	-12
2470.89	24
2472.24	-14
2473.6	-8
2474.95	6
2476.3	-6
2477.65	30
2479.01	43
2480.36	0
2481.71	63
2483.06	35
2484.41	10
2485.75	20
2487.1	17
2488.45	8
2489.8	-10
2491.14	-8
2492.49	-7
2493.83	-10
2495.17	8
2496.52	4
2497.86	-6
2499.2	16
2500.54	20
2501.88	22
2503.22	34
2504.56	30
2505.9	10
2507.24	44
2508.58	12
2509.91	10
2511.25	0
2512.58	-38
2513.92	-35
2515.25	-10
2516.58	-28
2517.92	-62
2519.25	-30
2520.58	-41
2521.91	-64
2523.24	-49
2524.57	-12
2525.9	12
2527.23	-4
2528.55	20
2529.88	-30
2531.21	-25
2532.53	-34
2533.86	12
2535.18	-12
2536.5	-16
2537.83	-3
2539.15	8
2540.47	-8
2541.79	34
2543.11	-20
2544.43	-2
2545.75	2
2547.07	20
2548.39	-53
2549.7	20
2551.02	-8
2552.34	-8
2553.65	-6
2554.97	-26
2556.28	-20
2557.59	-41
2558.91	-55
2560.22	-34
2561.53	-40
2562.84	-45
2564.15	-51
2565.46	-25
2566.77	-26
2568.08	-40
2569.38	-55
2570.69	-38
2572	-44
2573.3	-16
2574.61	-20
2575.91	-36
2577.22	-45
2578.52	-4
2579.82	-31
2581.13	-43
2582.43	-42
2583.73	-34
2585.03	-43
2586.33	-42
2587.63	-48
2588.92	-69
2590.22	-36
2591.52	-59
2592.82	-38
2594.11	-25
2595.41	-29
2596.7	-24
2598	-32
2599.29	-30
2600.58	-23
2601.88	0
2603.17	-16
2604.46	-53
2605.75	-42
2607.04	-48
2608.33	-32
2609.62	-15
2610.9	-32
2612.19	-64
2613.48	-93
2614.76	-56
2616.05	-57
2617.34	-27
2618.62	-77
2619.9	-78
2621.19	-49
2622.47	-67
2623.75	-62
2625.03	-52
2626.31	-41
2627.59	-46
2628.87	-29
2630.15	-61
2631.43	-31
2632.71	-52
2633.99	-44
2635.26	-46
2636.54	-63
2637.81	-75
2639.09	-89
2640.36	-62
2641.64	-75
2642.91	-75
2644.18	-66
2645.46	-41
2646.73	-70
2648	-58
2649.27	-37
2650.54	-45
2651.81	-38
2653.07	-18
2654.34	-36
2655.61	-37
2656.88	-37
2658.14	-50
2659.41	-51
2660.67	-48
2661.94	-16
2663.2	-55
2664.47	-45
2665.73	-52
2666.99	-48
2668.25	-69
2669.51	-58
2670.77	-59
2672.03	-47
2673.29	-46
2674.55	-43
2675.81	-18
2677.07	-46
2678.32	-61
2679.58	-57
2680.84	-35
2682.09	-49
2683.35	-24
2684.6	-34
2685.85	-49
2687.11	-52
2688.36	-35
2689.61	-56
2690.86	-38
2692.11	-37
2693.36	-29
2694.61	-8
2695.86	-35
2697.11	-75
2698.36	-43
2699.61	-49
2700.85	-44
2702.1	-48
2703.34	-29
2704.59	-52
2705.83	-26
2707.08	-49
2708.32	-30
2709.56	-41
2710.81	-67
2712.05	-44
2713.29	-55
2714.53	-46
2715.77	-30
2717.01	-15
2718.25	-24
2719.49	-41
2720.73	-34
2721.96	-53
2723.2	-34
2724.44	-37
2725.67	-12
2726.91	-36
2728.14	-22
2729.38	-72
2730.61	-49
2731.84	-32
2733.08	-29
2734.31	-18
2735.54	-8
2736.77	-8
2738	-44
2739.23	-39
2740.46	-24
2741.69	-50
2742.92	-46
2744.14	-23
2745.37	-30
2746.6	-48
2747.82	-6
2749.05	-40
2750.27	-40
2751.5	-26
2752.72	-54
2753.95	-10
2755.17	-22
2756.39	-28
2757.61	-26
2758.83	-46
2760.05	-8
2761.27	-40
2762.49	-4
2763.71	-30
2764.93	-32
2766.15	-48
2767.37	-20
2768.58	-36
2769.8	-14
2771.02	-34
2772.23	-14
2773.45	-20
2774.66	-26
2775.88	-4
2777.09	-30
2778.3	-18
2779.51	-36
2780.73	-17
2781.94	-6
2783.15	-24
2784.36	-10
2785.57	-10
2786.78	-26
2787.99	-6
2789.19	-38
2790.4	10
2791.61	18
2792.82	-20
2794.02	-24
2795.23	-16
2796.43	-38
2797.64	-4
2798.84	-6
2800.04	-34
2801.25	0
2802.45	-46
2803.65	-24
2804.85	10
2806.05	-10
2807.25	-30
2808.45	-28
2809.65	-24
2810.85	-23
2812.05	-6
2813.25	-2
2814.45	-6
2815.64	-22
2816.84	-12
2818.04	-22
2819.23	40
2820.43	-21
2821.62	40
2822.82	0
2824.01	14
2825.2	-10
2826.39	-8
2827.59	4
2828.78	10
2829.97	12
2831.16	-18
2832.35	14
2833.54	-16
2834.73	-10
2835.92	-6
2837.1	-8
2838.29	-20
2839.48	14
2840.67	-2
2841.85	-12
2843.04	-2
2844.22	10
2845.41	-21
2846.59	8
2847.77	-17
2848.96	-12
2850.14	6
2851.32	6
2852.5	6
2853.68	-6
2854.87	2
2856.05	-14
2857.23	-8
2858.4	-14
2859.58	-4
2860.76	2
2861.94	27
2863.12	0
2864.29	-10
2865.47	-6
2866.65	-2
2867.82	11
2869	22
2870.17	6
2871.34	-10
2872.52	-8
2873.69	0
2874.86	-10
2876.03	16
2877.21	2
2878.38	-12
2879.55	22
2880.72	0
2881.89	-30
2883.06	6
2884.23	-10
2885.39	-15
2886.56	-17
2887.73	-26
2888.9	10
2890.06	-10
2891.23	28
2892.39	-14
2893.56	28
2894.72	-4
2895.89	-16
2897.05	6
2898.21	-12
2899.38	-2
2900.54	-2
2901.7	4
2902.86	-6
2904.02	16
2905.18	-14
2906.34	14
2907.5	0
2908.66	6
2909.82	-16
2910.98	20
2912.13	14
2913.29	27
2914.45	-10
2915.6	12
2916.76	18
2917.91	6
2919.07	18
2920.22	-4
2921.38	10
2922.53	-10
2923.68	14
2924.84	32
2925.99	16
2927.14	-6
2928.29	16
2929.44	0
2930.59	6
2931.74	24
2932.89	10
2934.04	-2
2935.19	-8
2936.34	6
2937.48	14
2938.63	26
2939.78	-2
2940.93	36
2942.07	20
2943.22	30
2944.36	8
2945.51	6
2946.65	6
2947.79	12
2948.94	22
2950.08	8
2951.22	4
2952.36	8
2953.5	8
2954.65	19
2955.79	-12
2956.93	10
2958.07	6
2959.2	6
2960.34	26
2961.48	28
2962.62	10
2963.76	24
2964.89	2
2966.03	0
2967.17	32
2968.3	26
2969.44	32
2970.57	6
2971.71	22
2972.84	4
2973.97	4
2975.11	8
2976.24	44
2977.37	14
2978.5	14
2979.64	28
2980.77	-18
2981.9	8
2983.03	-4
2984.16	4
2985.29	34
2986.41	8
2987.54	12
2988.67	22
2989.8	20
2990.93	10
2992.05	12
2993.18	14
2994.3	-8
2995.43	32
2996.55	29
2997.68	24
2998.8	18
2999.93	12
3001.05	14
3002.17	16
3003.3	16
3004.42	58
3005.54	44
3006.66	26
3007.78	30
3008.9	22
3010.02	12
3011.14	28
3012.26	10
3013.38	26
3014.5	38
3015.62	10
3016.73	24
3017.85	26
3018.97	10
3020.08	15
3021.2	30
3022.31	20
3023.43	46
3024.54	25
3025.66	28
3026.77	20
3027.89	32
3029	14
3030.11	32
3031.22	12
3032.34	16
3033.45	38
3034.56	12
3035.67	34
3036.78	127
3037.89	36
3039	40
3040.11	-8
3041.22	14
3042.32	-4
3043.43	16
3044.54	30
3045.65	8
3046.75	30
3047.86	56
3048.96	34
3050.07	0
3051.17	36
3052.28	32
3053.38	18
3054.49	-2
3055.59	20
3056.69	14
3057.8	20
3058.9	34
3060	52
3061.1	16
3062.2	22
3063.3	37
3064.4	14
3065.5	4
3066.6	25
3067.7	38
3068.8	40
3069.9	32
3071	32
3072.09	18
3073.19	42
3074.29	32
3075.38	38
3076.48	36
3077.57	19
3078.67	37
3079.76	42
3080.86	6
3081.95	31
3083.05	12
3084.14	36
3085.23	32
3086.33	8
3087.42	26
3088.51	35
3089.6	22
3090.69	4
3091.78	28
3092.87	73
3093.96	26
3095.05	30
3096.14	22
3097.23	38
3098.32	47
3099.41	31
3100.49	20
3101.58	18
3102.67	52
3103.75	12
3104.84	54
3105.93	46
3107.01	24
3108.1	28
3109.18	34
3110.26	42
3111.35	48
3112.43	44
3113.51	42
3114.6	49
3115.68	42
3116.76	30
3117.84	18
3118.92	52
3120	26
3121.09	40
3122.17	28
3123.25	24
3124.32	38
3125.4	52
3126.48	24
3127.56	44
3128.64	8
3129.72	42
3130.79	72
3131.87	38
3132.95	34
3134.02	22
3135.1	34
3136.17	26
3137.25	30
3138.32	42
3139.4	18
3140.47	52
3141.55	32
3142.62	36
3143.69	46
3144.76	41
3145.84	32
3146.91	38
3147.98	36
3149.05	38
3150.12	28
3151.19	58
3152.26	38
3153.33	60
3154.4	16
3155.47	34
3156.54	40
3157.61	64
3158.67	22
3159.74	18
3160.81	46
3161.88	39
3162.94	32
3164.01	38
3165.07	42
3166.14	36
3167.2	32
3168.27	14
3169.33	42
3170.4	44
3171.46	26
3172.52	52
3173.59	38
3174.65	22
3175.71	16
3176.77	26
3177.84	56
3178.9	24
3179.96	10
3181.02	59
3182.08	62
3183.14	39
3184.2	30
3185.26	46
3186.32	68
3187.37	42
3188.43	52
3189.49	51
3190.55	22
3191.61	33
3192.66	46
3193.72	30
3194.77	54
3195.83	38
3196.89	40
3197.94	54
3199	34
3200.05	36
3201.1	40
3202.16	38
3203.21	40
3204.27	44
3205.32	38
3206.37	34
3207.42	53
3208.47	44
3209.53	58
3210.58	35
3211.63	32
3212.68	42
3213.73	50
3214.78	19
3215.83	34
3216.88	21
3217.93	38
3218.97	40
3220.02	34
3221.07	18
3222.12	14
3223.16	32
3224.21	32
3225.26	14
3226.3	30
3227.35	26
3228.4	70
3229.44	40
3230.49	20
3231.53	12
3232.57	24
3233.62	38
3234.66	38
3235.71	50
3236.75	22
3237.79	64
3238.83	44
3239.88	28
3240.92	46
3241.96	34
3243	36
3244.04	30
3245.08	54
3246.12	26
3247.16	22
3248.2	52
3249.24	28
3250.28	42
3251.32	36
3252.36	44
3253.39	40
3254.43	50
3255.47	74
3256.51	42
3257.54	34
3258.58	44
3259.61	28
3260.65	35
3261.69	34
3262.72	20
3263.76	30
3264.79	38
3265.82	57
3266.86	23
3267.89	60
3268.92	49
3269.96	46
3270.99	43
3272.02	44
3273.05	40
3274.09	24
3275.12	54
3276.15	34
3277.18	39
3278.21	52
3279.24	36
3280.27	60
3281.3	46
3282.33	47
3283.36	44
3284.39	55
3285.41	70
3286.44	48
3287.47	40
3288.5	70
3289.52	36
3290.55	62
3291.58	36
3292.6	34
3293.63	42
3294.66	42
3295.68	67
3296.71	38
3297.73	80
3298.76	75
3299.78	36
3300.8	28
3301.83	50
3302.85	94
3303.87	40
3304.9	34
3305.92	51
3306.94	64
3307.96	58
3308.98	58
3310.01	30
3311.03	38
3312.05	77
3313.07	54
3314.09	44
3315.11	46
3316.13	57
3317.15	24
3318.17	42
3319.18	52
3320.2	46
3321.22	52
3322.24	46
3323.26	51
3324.27	50
3325.29	58
3326.31	45
3327.32	36
3328.34	41
3329.35	72
3330.37	50
3331.38	50
3332.4	28
3333.41	52
3334.43	77
3335.44	24
3336.46	46
3337.47	28
3338.48	34
3339.5	46
3340.51	38
3341.52	45
3342.53	54
3343.54	34
3344.56	52
3345.57	55
3346.58	74
3347.59	38
3348.6	25
3349.61	66
3350.62	32
3351.63	68
3352.64	56
3353.65	38
3354.66	51
3355.66	55
3356.67	34
3357.68	42
3358.69	37
3359.7	46
3360.7	34
3361.71	42
3362.72	18
3363.72	44
3364.73	44
3365.73	40
3366.74	37
3367.75	43
3368.75	36
3369.75	44
3370.76	52
3371.76	50
3372.77	36
3373.77	16
3374.77	39
3375.78	48
3376.78	14
3377.78	64
3378.78	40
3379.79	36
3380.79	31
3381.79	60
3382.79	60
3383.79	40
3384.79	52
3385.79	24
3386.79	48
3387.79	40
3388.79	51
3389.79	32
3390.79	58
3391.79	57
3392.79	38
3393.79	60
3394.78	44
3395.78	24
3396.78	50
3397.78	48
3398.77	109
3399.77	36
3400.77	34
3401.76	40
3402.76	60
3403.76	44
3404.75	24
3405.75	42
3406.74	69
3407.74	89
3408.73	52
3409.72	123
3410.72	58
3411.71	56
3412.71	34
3413.7	32
3414.69	38
3415.68	92
3416.68	38
3417.67	42
3418.66	42
3419.65	42
3420.64	58
3421.63	61
3422.63	50
3423.62	60
3424.61	72
3425.6	46
3426.59	43
3427.58	58
3428.57	51
[truncated: 48 more rows]
