# Supplementary material for: AI‐Assisted Detection of Early Gastric Cancer via Visualization of Mucosal Acidity Compromise During Endoscopy
Source: Adv Sci (Weinh). 2025 Oct 20;12(46):e04932. doi: 10.1002/advs.202504932 (PMC12697849; doi:10.1002/advs.202504932)
Supplement: Supplementary file 2 — Supporting Data [file ADVS-12-e04932-s002.zip › Models by AGS cells/Model 2/Para-tumor/fast-20250724_164941.csv]

181.541	18638
184.445	29056
187.346	37710
190.245	42402
193.141	43958
196.035	44109
198.927	43849
201.816	44097
204.703	44512
207.588	44530
210.47	44613
213.35	44435
216.228	44427
219.103	44236
221.976	43938
224.846	44227
227.715	44079
230.58	43963
233.444	44141
236.305	44651
239.164	44800
242.02	45340
244.875	45739
247.727	45648
250.576	45777
253.423	45660
256.268	45353
259.111	45054
261.951	44927
264.789	44955
267.625	45092
270.459	45238
273.29	45167
276.119	45174
278.945	44949
281.769	44671
284.591	44615
287.411	44119
290.229	44133
293.044	43544
295.857	43509
298.667	43130
301.476	42860
304.282	42537
307.085	42229
309.887	42116
312.686	41630
315.483	41232
318.278	41201
321.071	40811
323.861	40769
326.649	40367
329.435	40440
332.219	40476
335	40289
337.779	40571
340.556	40766
343.331	40926
346.103	40919
348.873	41064
351.641	41165
354.407	41081
357.171	41373
359.932	41233
362.691	41072
365.448	40847
368.203	40461
370.955	40212
373.706	40291
376.454	40078
379.2	39785
381.943	39725
384.685	39342
387.424	39205
390.161	38740
392.896	38383
395.629	38075
398.36	37752
401.088	37686
403.815	37668
406.539	37517
409.261	37513
411.981	37502
414.698	37676
417.414	37996
420.127	37986
422.838	37861
425.547	38330
428.254	38238
430.959	37948
433.662	38084
436.362	38518
439.06	38544
441.757	38431
444.451	38524
447.142	38557
449.832	38582
452.52	38701
455.206	38451
457.889	38256
460.57	38272
463.249	37922
465.927	37773
468.601	37223
471.274	37027
473.945	36753
476.614	36352
479.28	35861
481.945	35959
484.607	35975
487.267	35530
489.926	35021
492.582	34957
495.236	34567
497.888	34420
500.537	34244
503.185	34223
505.831	34325
508.474	34648
511.116	34658
513.755	34688
516.393	34670
519.028	34646
521.661	34617
524.293	34710
526.922	34565
529.549	34528
532.174	34301
534.797	34176
537.418	34455
540.037	34513
542.654	34509
545.268	34849
547.881	35103
550.492	35004
553.101	34708
555.707	34083
558.312	33700
560.915	33380
563.515	33580
566.114	33554
568.71	33781
571.305	34142
573.897	34327
576.488	34424
579.076	34029
581.663	33229
584.247	32428
586.83	31750
589.41	31212
591.989	30622
594.565	29890
597.14	29106
599.712	28645
602.283	28680
604.851	28620
607.418	28446
609.982	28682
612.545	28454
615.106	28487
617.664	28568
620.221	28308
622.776	28213
625.328	27958
627.879	28005
630.428	27592
632.975	27526
635.52	27121
638.062	27114
640.603	27056
643.142	27129
645.679	27393
648.214	27395
650.748	27300
653.279	27378
655.808	27017
658.335	26909
660.861	26808
663.384	26534
665.906	26353
668.425	26496
670.943	26568
673.459	26264
675.973	26023
678.484	25871
680.994	25497
683.502	25126
686.009	24916
688.513	24733
691.015	24366
693.515	24291
696.014	23838
698.51	23727
701.005	23699
703.498	23337
705.989	23014
708.478	22620
710.965	22513
713.45	22406
715.933	22287
718.415	22088
720.894	21719
723.372	21764
725.848	21814
728.322	21691
730.794	21866
733.264	21819
735.732	21618
738.198	21218
740.663	20851
743.126	20359
745.586	20320
748.045	20083
750.502	19894
752.958	19713
755.411	19631
757.863	19584
760.312	19515
762.76	19420
765.206	19646
767.65	19275
770.092	18050
772.533	16740
774.971	16360
777.408	17194
779.843	17778
782.276	17740
784.707	17802
787.137	17841
789.564	17857
791.99	17802
794.414	17687
796.836	17681
799.257	17476
801.675	17206
804.092	17081
806.507	16948
808.92	16869
811.331	16600
813.741	16348
816.148	16081
818.554	15961
820.958	15754
823.36	15628
825.761	15507
828.159	15387
830.556	15352
832.951	15185
835.345	15135
837.736	14909
840.126	14883
842.514	14694
844.9	14569
847.284	14319
849.667	14324
852.048	14037
854.427	13981
856.804	13646
859.18	13576
861.553	13551
863.925	13597
866.296	13438
868.664	13511
871.031	13376
873.396	13245
875.759	12991
878.12	12990
880.48	12852
882.838	12765
885.194	12616
887.549	12538
889.902	12469
892.253	12397
894.602	12449
896.949	12318
899.295	12284
901.639	12117
903.981	12113
906.322	11938
908.661	11903
910.998	11778
913.333	11857
915.667	11752
917.999	11766
920.329	11767
922.658	11652
924.985	11734
927.31	11651
929.633	11635
931.955	11462
934.275	11275
936.593	11073
938.91	10870
941.225	10809
943.538	10576
945.849	10335
948.159	10112
950.467	9967
952.774	9880
955.078	9713
957.381	9655
959.683	9475
961.982	9286
964.28	9298
966.577	9266
968.871	9104
971.164	8948
973.456	8784
975.745	8766
978.033	8528
980.319	8519
982.604	8530
984.887	8376
987.168	8557
989.448	8377
991.726	8371
994.002	8256
996.277	8335
998.55	8237
1000.82	8277
1003.09	8311
1005.36	8465
1007.63	8394
1009.89	8407
1012.15	8466
1014.41	8429
1016.67	8355
1018.93	8377
1021.19	8152
1023.44	8121
1025.7	8137
1027.95	8178
1030.2	8051
1032.45	7968
1034.69	7799
1036.94	7672
1039.18	7672
1041.43	7564
1043.67	7594
1045.9	7580
1048.14	7527
1050.38	7439
1052.61	7346
1054.84	7178
1057.07	7087
1059.3	7122
1061.53	6834
1063.76	6932
1065.98	6902
1068.2	6763
1070.42	6714
1072.64	6626
1074.86	6606
1077.08	6454
1079.29	6423
1081.5	6429
1083.72	6240
1085.93	6397
1088.13	6322
1090.34	6378
1092.55	6445
1094.75	6449
1096.95	6332
1099.15	6243
1101.35	6230
1103.55	6151
1105.74	5971
1107.94	5883
1110.13	5897
1112.32	5752
1114.51	5664
1116.7	5595
1118.89	5529
1121.07	5507
1123.25	5417
1125.44	5386
1127.62	5347
1129.8	5363
1131.97	5448
1134.15	5486
1136.32	5435
1138.49	5421
1140.66	5351
1142.83	5234
1145	5176
1147.17	5190
1149.33	5089
1151.5	5132
1153.66	5061
1155.82	5062
1157.98	4954
1160.13	4929
1162.29	4976
1164.44	4840
1166.6	4856
1168.75	4932
1170.9	4938
1173.04	4926
1175.19	4962
1177.34	4930
1179.48	4717
1181.62	4642
1183.76	4657
1185.9	4637
1188.04	4777
1190.17	4912
1192.31	5025
1194.44	4974
1196.57	4987
1198.7	4942
1200.83	4902
1202.96	4770
1205.08	4620
1207.21	4432
1209.33	4283
1211.45	4146
1213.57	4056
1215.69	4002
1217.81	3914
1219.92	3902
1222.03	3860
1224.15	3758
1226.26	3852
1228.37	3777
1230.47	3824
1232.58	3765
1234.68	3786
1236.79	3713
1238.89	3713
1240.99	3733
1243.09	3713
1245.19	3605
1247.28	3590
1249.38	3562
1251.47	3548
1253.56	3492
1255.65	3397
1257.74	3473
1259.83	3383
1261.91	3348
1264	3266
1266.08	3220
1268.16	3145
1270.24	3129
1272.32	3060
1274.4	3069
1276.47	3060
1278.55	2970
1280.62	2931
1282.69	2895
1284.76	2911
1286.83	2873
1288.9	2869
1290.96	2829
1293.03	2756
1295.09	2677
1297.15	2722
1299.21	2647
1301.27	2623
1303.33	2558
1305.38	2570
1307.44	2674
1309.49	2548
1311.54	2532
1313.59	2504
1315.64	2504
1317.69	2546
1319.73	2536
1321.78	2480
1323.82	2531
1325.86	2408
1327.9	2395
1329.94	2437
1331.98	2440
1334.02	2454
1336.05	2435
1338.08	2464
1340.12	2376
1342.15	2450
1344.18	2565
1346.2	2573
1348.23	2604
1350.25	2589
1352.28	2545
1354.3	2537
1356.32	2573
1358.34	2542
1360.36	2652
1362.38	2680
1364.39	2673
1366.41	2656
1368.42	2651
1370.43	2701
1372.44	2567
1374.45	2583
1376.45	2523
1378.46	2540
1380.47	2421
1382.47	2372
1384.47	2345
1386.47	2311
1388.47	2218
1390.47	2257
1392.46	2234
1394.46	2317
1396.45	2311
1398.44	2309
1400.44	2260
1402.42	2168
1404.41	2107
1406.4	2099
1408.39	1975
1410.37	1994
1412.35	1974
1414.33	1991
1416.31	1914
1418.29	1959
1420.27	1887
1422.25	1896
1424.22	1889
1426.2	1861
1428.17	1831
1430.14	1914
1432.11	1817
1434.08	1715
1436.04	1732
1438.01	1726
1439.97	1761
1441.94	1789
1443.9	1716
1445.86	1801
1447.82	1755
1449.78	1640
1451.73	1652
1453.69	1699
1455.64	1684
1457.59	1662
1459.54	1648
1461.49	1614
1463.44	1505
1465.39	1497
1467.34	1537
1469.28	1473
1471.22	1459
1473.17	1517
1475.11	1567
1477.05	1505
1478.99	1430
1480.92	1398
1482.86	1335
1484.79	1313
1486.73	1314
1488.66	1362
1490.59	1364
1492.52	1336
1494.45	1356
1496.37	1360
1498.3	1408
1500.22	1389
1502.14	1305
1504.07	1309
1505.99	1269
1507.91	1296
1509.82	1306
1511.74	1265
1513.66	1306
1515.57	1288
1517.48	1298
1519.39	1368
1521.3	1370
1523.21	1399
1525.12	1331
1527.03	1267
1528.93	1297
1530.84	1328
1532.74	1362
1534.64	1412
1536.54	1446
1538.44	1398
1540.34	1336
1542.23	1278
1544.13	1182
1546.02	1184
1547.92	1177
1549.81	1233
1551.7	1267
1553.59	1217
1555.48	1265
1557.36	1287
1559.25	1235
1561.13	1321
1563.01	1358
1564.9	1366
1566.78	1394
1568.66	1329
1570.53	1333
1572.41	1299
1574.29	1304
1576.16	1412
1578.03	1507
1579.9	1489
1581.78	1398
1583.65	1346
1585.51	1334
1587.38	1401
1589.25	1421
1591.11	1433
1592.97	1422
1594.84	1294
1596.7	1338
1598.56	1314
1600.42	1269
1602.27	1268
1604.13	1273
1605.98	1407
1607.84	1560
1609.69	1614
1611.54	1608
1613.39	1501
1615.24	1354
1617.09	1229
1618.94	1152
1620.78	1094
1622.62	1163
1624.47	1282
1626.31	1251
1628.15	1265
1629.99	1245
1631.83	1289
1633.67	1229
1635.5	1179
1637.34	1151
1639.17	1162
1641	1153
1642.83	1126
1644.66	1162
1646.49	1138
1648.32	1052
1650.15	1096
1651.97	1096
1653.8	1137
1655.62	1174
1657.44	1090
1659.26	985
1661.08	935
1662.9	959
1664.72	820
1666.53	736
1668.35	710
1670.16	677
1671.97	716
1673.79	792
1675.6	805
1677.4	798
1679.21	669
1681.02	675
1682.83	663
1684.63	721
1686.43	726
1688.24	778
1690.04	771
1691.84	675
1693.64	675
1695.43	715
1697.23	791
1699.02	834
1700.82	900
1702.61	850
1704.4	828
1706.2	844
1707.98	885
1709.77	963
1711.56	983
1713.35	957
1715.13	947
1716.92	810
1718.7	736
1720.48	760
1722.26	782
1724.04	701
1725.82	572
1727.6	517
1729.37	452
1731.15	425
1732.92	356
1734.7	324
1736.47	290
1738.24	260
1740.01	264
1741.78	292
1743.54	318
1745.31	395
1747.08	441
1748.84	437
1750.6	492
1752.36	554
1754.12	646
1755.88	715
1757.64	575
1759.4	556
1761.16	546
1762.91	512
1764.67	566
1766.42	651
1768.17	680
1769.92	701
1771.67	643
1773.42	568
1775.17	548
1776.91	534
1778.66	600
1780.4	651
1782.15	716
1783.89	734
1785.63	752
1787.37	760
1789.11	754
1790.85	746
1792.58	681
1794.32	625
1796.05	605
1797.79	580
1799.52	552
1801.25	575
1802.98	532
1804.71	512
1806.44	589
1808.17	622
1809.89	724
1811.62	703
1813.34	687
1815.07	671
1816.79	660
1818.51	607
1820.23	590
1821.95	528
1823.66	499
1825.38	470
1827.1	484
1828.81	479
1830.52	552
1832.24	562
1833.95	609
1835.66	627
1837.37	687
1839.08	631
1840.78	584
1842.49	512
1844.19	487
1845.9	488
1847.6	484
1849.3	468
1851	415
1852.7	368
1854.4	351
1856.1	369
1857.8	356
1859.49	391
1861.19	368
1862.88	413
1864.57	304
1866.27	282
1867.96	228
1869.65	163
1871.33	203
1873.02	248
1874.71	302
1876.39	330
1878.08	274
1879.76	290
1881.44	304
1883.12	305
1884.81	369
1886.48	387
1888.16	317
1889.84	248
1891.52	244
1893.19	189
1894.87	187
1896.54	230
1898.21	232
1899.88	238
1901.55	270
1903.22	302
1904.89	294
1906.56	328
1908.22	298
1909.89	339
1911.55	347
1913.22	342
1914.88	332
1916.54	318
1918.2	339
1919.86	344
1921.52	316
1923.18	292
1924.83	282
1926.49	276
1928.14	244
1929.79	272
1931.45	280
1933.1	264
1934.75	232
1936.4	288
1938.05	318
1939.69	283
1941.34	294
1942.99	203
1944.63	208
1946.27	227
1947.92	212
1949.56	276
1951.2	240
1952.84	300
1954.48	294
1956.11	345
1957.75	377
1959.39	399
1961.02	461
1962.65	417
1964.29	403
1965.92	385
1967.55	423
1969.18	450
1970.81	419
1972.44	445
1974.06	421
1975.69	413
1977.32	419
1978.94	441
1980.56	415
1982.19	498
1983.81	418
1985.43	447
1987.05	461
1988.66	459
1990.28	429
1991.9	411
1993.51	435
1995.13	478
1996.74	492
1998.36	455
1999.97	427
2001.58	453
2003.19	429
2004.8	459
2006.4	467
2008.01	435
2009.62	449
2011.22	461
2012.83	459
2014.43	471
2016.03	465
2017.63	458
2019.23	449
2020.83	423
2022.43	439
2024.03	445
2025.63	437
2027.22	437
2028.82	453
2030.41	423
2032.01	433
2033.6	423
2035.19	415
2036.78	415
2038.37	415
2039.96	397
2041.55	399
2043.13	399
2044.72	391
2046.3	383
2047.89	423
2049.47	403
2051.05	389
2052.63	385
2054.21	389
2055.79	405
2057.37	381
2058.95	361
2060.52	381
2062.1	364
2063.68	403
2065.25	377
2066.82	344
2068.39	375
2069.97	358
2071.54	361
2073.1	333
2074.67	328
2076.24	369
2077.81	344
2079.37	332
2080.94	346
2082.5	335
2084.07	312
2085.63	306
2087.19	314
2088.75	280
2090.31	260
2091.87	260
2093.43	233
2094.98	259
2096.54	262
2098.09	274
2099.65	297
2101.2	288
2102.75	311
2104.3	286
2105.86	302
2107.41	286
2108.95	288
2110.5	254
2112.05	274
2113.6	264
2115.14	282
2116.69	299
2118.23	258
2119.77	278
2121.31	278
2122.86	286
2124.4	270
2125.93	250
2127.47	270
2129.01	270
2130.55	310
2132.08	288
2133.62	288
2135.15	300
2136.69	254
2138.22	246
2139.75	258
2141.28	236
2142.81	274
2144.34	232
2145.87	270
2147.39	262
2148.92	268
2150.45	274
2151.97	270
2153.5	268
2155.02	236
2156.54	232
2158.06	274
2159.58	238
2161.1	232
2162.62	306
2164.14	260
2165.66	270
2167.17	258
2168.69	254
2170.2	252
2171.72	246
2173.23	262
2174.74	234
2176.25	226
2177.76	211
2179.27	210
2180.78	234
2182.29	198
2183.79	201
2185.3	209
2186.81	232
2188.31	220
2189.81	234
2191.32	252
2192.82	228
2194.32	214
2195.82	230
2197.32	236
2198.82	202
2200.32	202
2201.81	184
2203.31	201
2204.8	204
2206.3	198
2207.79	193
2209.29	222
2210.78	196
2212.27	234
2213.76	224
2215.25	220
2216.74	228
2218.23	215
2219.71	187
2221.2	175
2222.69	183
2224.17	149
2225.65	157
2227.14	163
2228.62	150
2230.1	167
2231.58	176
2233.06	177
2234.54	197
2236.02	211
2237.5	220
2238.97	219
2240.45	189
2241.92	209
2243.4	211
2244.87	143
2246.34	171
2247.82	168
2249.29	155
2250.76	173
2252.23	169
2253.7	157
2255.16	143
2256.63	160
2258.1	161
2259.56	176
2261.03	163
2262.49	163
2263.95	183
2265.42	165
2266.88	183
2268.34	155
2269.8	157
2271.26	153
2272.72	165
2274.18	167
2275.63	165
2277.09	175
2278.54	181
2280	151
2281.45	153
2282.9	155
2284.36	131
2285.81	159
2287.26	166
2288.71	167
2290.16	149
2291.61	151
2293.05	125
2294.5	135
2295.95	77
2297.39	95
2298.84	89
2300.28	104
2301.72	93
2303.16	99
2304.61	131
2306.05	129
2307.49	115
2308.93	99
2310.36	119
2311.8	143
2313.24	141
2314.67	175
2316.11	143
2317.54	139
2318.98	149
2320.41	129
2321.84	149
2323.28	133
2324.71	147
2326.14	143
2327.57	145
2328.99	119
2330.42	83
2331.85	117
2333.27	123
2334.7	103
2336.12	109
2337.55	109
2338.97	79
2340.39	91
2341.82	59
2343.24	84
2344.66	65
2346.08	68
2347.5	103
2348.91	83
2350.33	101
2351.75	113
2353.16	105
2354.58	117
2355.99	129
2357.41	111
2358.82	83
2360.23	55
2361.64	45
2363.05	51
2364.46	48
2365.87	50
2367.28	49
2368.69	85
2370.1	73
2371.5	54
2372.91	87
2374.31	72
2375.72	68
2377.12	60
2378.52	64
2379.92	50
2381.33	89
2382.73	69
2384.13	73
2385.52	72
2386.92	73
2388.32	79
2389.72	83
2391.11	67
2392.51	97
2393.9	89
2395.3	101
2396.69	105
2398.08	67
2399.48	55
2400.87	80
2402.26	69
2403.65	67
2405.04	35
2406.42	16
2407.81	-36
2409.2	-18
2410.58	-71
2411.97	-56
2413.35	-18
2414.74	-46
2416.12	-36
2417.5	-6
2418.89	10
2420.27	-12
2421.65	-32
2423.03	0
2424.41	-30
2425.79	0
2427.16	-43
2428.54	-48
2429.92	-18
2431.29	-32
2432.67	-40
2434.04	-8
2435.42	-6
2436.79	-24
2438.16	-2
2439.53	-24
2440.9	-12
2442.27	-38
2443.64	-49
2445.01	-49
2446.38	-63
2447.75	-56
2449.11	-63
2450.48	-42
2451.84	-57
2453.21	-50
2454.57	-32
2455.94	-34
2457.3	-45
2458.66	-52
2460.02	-14
2461.38	-59
2462.74	-16
2464.1	-4
2465.46	-19
2466.82	-13
2468.17	-11
2469.53	-28
2470.89	0
2472.24	-30
2473.6	-18
2474.95	-6
2476.3	26
2477.65	24
2479.01	24
2480.36	-2
2481.71	81
2483.06	3
2484.41	12
2485.75	26
2487.1	10
2488.45	-10
2489.8	2
2491.14	-6
2492.49	-9
2493.83	14
2495.17	17
2496.52	-18
2497.86	17
2499.2	14
2500.54	18
2501.88	27
2503.22	28
2504.56	33
2505.9	42
2507.24	10
2508.58	26
2509.91	2
2511.25	-7
2512.58	-22
2513.92	-53
2515.25	-42
2516.58	-53
2517.92	-48
2519.25	-40
2520.58	-29
2521.91	-36
2523.24	-43
2524.57	-4
2525.9	4
2527.23	0
2528.55	28
2529.88	-14
2531.21	-41
2532.53	-20
2533.86	-10
2535.18	-14
2536.5	-22
2537.83	-3
2539.15	28
2540.47	20
2541.79	32
2543.11	-16
2544.43	-11
2545.75	-2
2547.07	8
2548.39	-44
2549.7	2
2551.02	-10
2552.34	-25
2553.65	-27
2554.97	-42
2556.28	-30
2557.59	-71
2558.91	-57
2560.22	-67
2561.53	-69
2562.84	-51
2564.15	-49
2565.46	-65
2566.77	-57
2568.08	-52
2569.38	-43
2570.69	-40
2572	-42
2573.3	-42
2574.61	-43
2575.91	-40
2577.22	-41
2578.52	-24
2579.82	-43
2581.13	-57
2582.43	-53
2583.73	-63
2585.03	-49
2586.33	-62
2587.63	-54
2588.92	-77
2590.22	-30
2591.52	-93
2592.82	-50
2594.11	-31
2595.41	-53
2596.7	-44
2598	-38
2599.29	-44
2600.58	-49
2601.88	-22
2603.17	-37
2604.46	-69
2605.75	-66
2607.04	-76
2608.33	-71
2609.62	-61
2610.9	-60
2612.19	-72
2613.48	-103
2614.76	-64
2616.05	-81
2617.34	-39
2618.62	-105
2619.9	-80
2621.19	-59
2622.47	-69
2623.75	-62
2625.03	-77
2626.31	-63
2627.59	-55
2628.87	-37
2630.15	-77
2631.43	-65
2632.71	-68
2633.99	-78
2635.26	-54
2636.54	-87
2637.81	-65
2639.09	-81
2640.36	-68
2641.64	-79
2642.91	-97
2644.18	-85
2645.46	-59
2646.73	-87
2648	-81
2649.27	-61
2650.54	-51
2651.81	-55
2653.07	-44
2654.34	-62
2655.61	-53
2656.88	-43
2658.14	-40
2659.41	-67
2660.67	-66
2661.94	-43
2663.2	-77
2664.47	-63
2665.73	-67
2666.99	-60
2668.25	-93
2669.51	-93
2670.77	-87
2672.03	-79
2673.29	-58
2674.55	-73
2675.81	-64
2677.07	-91
2678.32	-73
2679.58	-75
2680.84	-59
2682.09	-57
2683.35	-42
2684.6	-45
2685.85	-73
2687.11	-78
2688.36	-37
2689.61	-58
2690.86	-49
2692.11	-53
2693.36	-43
2694.61	-20
2695.86	-59
2697.11	-83
2698.36	-71
2699.61	-75
2700.85	-62
2702.1	-68
2703.34	-61
2704.59	-76
2705.83	-38
2707.08	-35
2708.32	-42
2709.56	-71
2710.81	-89
2712.05	-68
2713.29	-79
2714.53	-56
2715.77	-79
2717.01	-49
2718.25	-42
2719.49	-59
2720.73	-69
2721.96	-69
2723.2	-71
2724.44	-53
2725.67	-43
2726.91	-58
2728.14	-57
2729.38	-92
2730.61	-49
2731.84	-73
2733.08	-77
2734.31	-44
2735.54	-42
2736.77	-47
2738	-71
2739.23	-53
2740.46	-49
2741.69	-81
2742.92	-68
2744.14	-29
2745.37	-54
2746.6	-63
2747.82	-40
2749.05	-44
2750.27	-52
2751.5	-65
2752.72	-62
2753.95	-42
2755.17	-36
2756.39	-52
2757.61	-58
2758.83	-60
2760.05	-28
2761.27	-60
2762.49	-36
2763.71	-59
2764.93	-38
2766.15	-60
2767.37	-34
2768.58	-46
2769.8	-60
2771.02	-48
2772.23	-44
2773.45	-73
2774.66	-24
2775.88	-40
2777.09	-52
2778.3	-54
2779.51	-38
2780.73	-61
2781.94	-38
2783.15	-36
2784.36	-48
2785.57	-40
2786.78	-58
2787.99	-16
2789.19	-48
2790.4	-22
2791.61	-7
2792.82	-46
2794.02	-42
2795.23	-48
2796.43	-46
2797.64	-22
2798.84	-34
2800.04	-46
2801.25	-39
2802.45	-56
2803.65	-66
2804.85	-15
2806.05	-42
2807.25	-48
2808.45	-34
2809.65	-26
2810.85	-51
2812.05	-34
2813.25	-36
2814.45	-46
2815.64	-32
2816.84	-40
2818.04	-38
2819.23	22
2820.43	-49
2821.62	24
2822.82	-32
2824.01	-18
2825.2	-30
2826.39	-32
2827.59	-16
2828.78	-16
2829.97	-10
2831.16	-30
2832.35	-24
2833.54	-50
2834.73	-4
2835.92	-42
2837.1	-24
2838.29	-38
2839.48	2
2840.67	-31
2841.85	-40
2843.04	-24
2844.22	-28
2845.41	-19
2846.59	2
2847.77	-25
2848.96	-32
2850.14	-27
2851.32	-8
2852.5	-29
2853.68	-28
2854.87	-2
2856.05	-26
2857.23	-16
2858.4	-38
2859.58	-45
2860.76	-33
2861.94	-18
2863.12	-10
2864.29	-20
2865.47	-36
2866.65	-31
2867.82	-10
2869	-1
2870.17	-20
2871.34	-16
2872.52	-35
2873.69	-8
2874.86	-33
2876.03	-8
2877.21	-18
2878.38	-18
2879.55	6
2880.72	-28
2881.89	-44
2883.06	-20
2884.23	0
2885.39	-19
2886.56	-19
2887.73	-45
2888.9	-16
2890.06	-20
2891.23	-4
2892.39	-21
2893.56	-2
2894.72	-20
2895.89	-16
2897.05	2
2898.21	-28
2899.38	-16
2900.54	-43
2901.7	-4
2902.86	-20
2904.02	-9
2905.18	-16
2906.34	-6
2907.5	-17
2908.66	-22
2909.82	-20
2910.98	-14
2912.13	-28
2913.29	4
2914.45	-26
2915.6	-19
2916.76	4
2917.91	-12
2919.07	-21
2920.22	-22
2921.38	2
2922.53	-24
2923.68	2
2924.84	8
2925.99	-14
2927.14	-25
2928.29	-22
2929.44	-16
2930.59	-24
2931.74	-14
2932.89	-8
2934.04	-16
2935.19	-34
2936.34	-8
2937.48	-4
2938.63	-2
2939.78	-48
2940.93	-10
2942.07	14
2943.22	-6
2944.36	-20
2945.51	-27
2946.65	-38
2947.79	-10
2948.94	-8
2950.08	-26
2951.22	-10
2952.36	-2
2953.5	-12
2954.65	-14
2955.79	-18
2956.93	-4
2958.07	-28
2959.2	-16
2960.34	8
2961.48	2
2962.62	-12
2963.76	-4
2964.89	-22
2966.03	-4
2967.17	4
2968.3	20
2969.44	0
2970.57	4
2971.71	0
2972.84	-12
2973.97	-4
2975.11	-2
2976.24	30
2977.37	4
2978.5	0
2979.64	-12
2980.77	8
2981.9	8
2983.03	-30
2984.16	4
2985.29	0
2986.41	-12
2987.54	-10
2988.67	10
2989.8	22
2990.93	-4
2992.05	-10
2993.18	0
2994.3	-22
2995.43	4
2996.55	35
2997.68	8
2998.8	8
2999.93	0
3001.05	-4
3002.17	8
3003.3	-12
3004.42	38
3005.54	40
3006.66	4
3007.78	6
3008.9	0
3010.02	-20
3011.14	16
3012.26	0
3013.38	0
3014.5	24
3015.62	-14
3016.73	16
3017.85	24
3018.97	6
3020.08	-18
3021.2	8
3022.31	2
3023.43	36
3024.54	23
3025.66	-8
3026.77	2
3027.89	22
3029	-6
3030.11	10
3031.22	2
3032.34	-8
3033.45	20
3034.56	8
3035.67	24
3036.78	83
3037.89	20
3039	18
3040.11	-4
3041.22	-4
3042.32	-16
3043.43	-6
3044.54	-2
3045.65	12
3046.75	6
3047.86	20
3048.96	20
3050.07	-24
3051.17	22
3052.28	18
3053.38	10
3054.49	4
3055.59	14
3056.69	2
3057.8	8
3058.9	18
3060	38
3061.1	-11
3062.2	12
3063.3	22
3064.4	-27
3065.5	-15
3066.6	8
3067.7	26
3068.8	36
3069.9	26
3071	4
3072.09	14
3073.19	18
3074.29	28
3075.38	8
3076.48	26
3077.57	5
3078.67	20
3079.76	34
3080.86	2
3081.95	6
3083.05	-18
3084.14	12
3085.23	18
3086.33	18
3087.42	22
3088.51	8
3089.6	14
3090.69	14
3091.78	-4
3092.87	69
3093.96	30
3095.05	30
3096.14	-12
3097.23	10
3098.32	22
3099.41	18
3100.49	-8
3101.58	10
3102.67	36
3103.75	-8
3104.84	14
3105.93	24
3107.01	6
3108.1	12
3109.18	24
3110.26	30
3111.35	14
3112.43	26
3113.51	22
3114.6	19
3115.68	36
3116.76	0
3117.84	8
3118.92	2
3120	32
3121.09	16
3122.17	22
3123.25	6
3124.32	26
3125.4	38
3126.48	-2
3127.56	4
3128.64	2
3129.72	12
3130.79	38
3131.87	14
3132.95	-8
3134.02	4
3135.1	22
3136.17	8
3137.25	24
3138.32	12
3139.4	6
3140.47	24
3141.55	36
3142.62	24
3143.69	14
3144.76	29
3145.84	18
3146.91	20
3147.98	28
3149.05	24
3150.12	12
3151.19	32
3152.26	26
3153.33	30
3154.4	0
3155.47	14
3156.54	14
3157.61	58
3158.67	8
3159.74	18
3160.81	24
3161.88	11
3162.94	12
3164.01	38
3165.07	42
3166.14	26
3167.2	30
3168.27	27
3169.33	8
3170.4	34
3171.46	16
3172.52	6
3173.59	16
3174.65	38
3175.71	44
3176.77	-2
3177.84	8
3178.9	16
3179.96	16
3181.02	42
3182.08	38
3183.14	35
3184.2	14
3185.26	26
3186.32	32
3187.37	12
3188.43	42
3189.49	51
3190.55	12
3191.61	19
3192.66	32
3193.72	20
3194.77	30
3195.83	12
3196.89	30
3197.94	28
3199	16
3200.05	20
3201.1	16
3202.16	14
3203.21	30
3204.27	34
3205.32	26
3206.37	24
3207.42	37
3208.47	34
3209.53	26
3210.58	23
3211.63	36
3212.68	18
3213.73	48
3214.78	11
3215.83	32
3216.88	13
3217.93	28
3218.97	14
3220.02	8
3221.07	14
3222.12	28
3223.16	16
3224.21	42
3225.26	22
3226.3	6
3227.35	4
3228.4	50
3229.44	30
3230.49	22
3231.53	6
3232.57	20
3233.62	24
3234.66	40
3235.71	24
3236.75	18
3237.79	22
3238.83	24
3239.88	14
3240.92	26
3241.96	26
3243	10
3244.04	12
3245.08	18
3246.12	12
3247.16	14
3248.2	4
3249.24	14
3250.28	8
3251.32	20
3252.36	26
3253.39	36
3254.43	24
3255.47	58
3256.51	32
3257.54	20
3258.58	20
3259.61	47
3260.65	17
3261.69	30
3262.72	26
3263.76	8
3264.79	32
3265.82	20
3266.86	23
3267.89	60
3268.92	42
3269.96	20
3270.99	29
3272.02	34
3273.05	8
3274.09	2
3275.12	30
3276.15	34
3277.18	27
3278.21	30
3279.24	14
3280.27	28
3281.3	26
3282.33	31
3283.36	28
3284.39	0
3285.41	74
3286.44	44
3287.47	20
3288.5	34
3289.52	4
3290.55	50
3291.58	38
3292.6	24
3293.63	48
3294.66	32
3295.68	47
3296.71	16
3297.73	58
3298.76	63
3299.78	24
3300.8	12
3301.83	30
3302.85	58
3303.87	20
3304.9	24
3305.92	25
3306.94	30
3307.96	32
3308.98	30
3310.01	28
3311.03	48
3312.05	59
3313.07	50
3314.09	30
3315.11	24
3316.13	30
3317.15	-2
3318.17	28
3319.18	36
3320.2	20
3321.22	38
3322.24	38
3323.26	29
3324.27	26
3325.29	30
3326.31	33
3327.32	24
3328.34	37
3329.35	54
3330.37	22
3331.38	12
3332.4	30
3333.41	42
3334.43	54
3335.44	42
3336.46	42
3337.47	26
3338.48	40
3339.5	20
3340.51	28
3341.52	39
3342.53	40
3343.54	30
3344.56	46
3345.57	34
3346.58	46
3347.59	28
3348.6	41
3349.61	22
3350.62	30
3351.63	24
3352.64	26
3353.65	20
3354.66	21
3355.66	37
3356.67	26
3357.68	24
3358.69	9
3359.7	28
3360.7	46
3361.71	28
3362.72	32
3363.72	46
3364.73	32
3365.73	26
3366.74	11
3367.75	29
3368.75	18
3369.75	38
3370.76	16
3371.76	36
3372.77	24
3373.77	22
3374.77	39
3375.78	36
3376.78	-10
3377.78	38
3378.78	26
3379.79	12
3380.79	7
3381.79	40
3382.79	46
3383.79	46
3384.79	54
3385.79	50
3386.79	34
3387.79	18
3388.79	31
3389.79	44
3390.79	34
3391.79	32
3392.79	34
3393.79	66
3394.78	26
3395.78	28
3396.78	46
3397.78	40
3398.77	83
3399.77	22
3400.77	42
3401.76	24
3402.76	34
3403.76	36
3404.75	16
3405.75	28
3406.74	38
3407.74	66
3408.73	46
3409.72	109
3410.72	52
3411.71	38
3412.71	36
3413.7	22
3414.69	46
3415.68	70
3416.68	44
3417.67	20
3418.66	56
3419.65	30
3420.64	48
3421.63	29
3422.63	30
3423.62	42
3424.61	74
3425.6	34
3426.59	35
3427.58	48
3428.57	55
[truncated: 48 more rows]
