# Supplementary material for: AI‐Assisted Detection of Early Gastric Cancer via Visualization of Mucosal Acidity Compromise During Endoscopy
Source: Adv Sci (Weinh). 2025 Oct 20;12(46):e04932. doi: 10.1002/advs.202504932 (PMC12697849; doi:10.1002/advs.202504932)
Supplement: Supplementary file 2 — Supporting Data [file ADVS-12-e04932-s002.zip › Models by AGS cells/Model 2/Para-tumor/fast-20250724_164943.csv]

181.541	15215
184.445	23838
187.346	30958
190.245	34792
193.141	36201
196.035	36381
198.927	36098
201.816	36358
204.703	36610
207.588	36455
210.47	36659
213.35	36400
216.228	36384
219.103	36407
221.976	36141
224.846	36372
227.715	36238
230.58	36223
233.444	36195
236.305	36771
239.164	36808
242.02	37297
244.875	37523
247.727	37603
250.576	37598
253.423	37621
256.268	37192
259.111	37114
261.951	36882
264.789	36800
267.625	37014
270.459	37193
273.29	36971
276.119	37047
278.945	36703
281.769	36711
284.591	36473
287.411	36106
290.229	36233
293.044	35753
295.857	35454
298.667	35282
301.476	34987
304.282	34802
307.085	34579
309.887	34337
312.686	34045
315.483	33804
318.278	33446
321.071	33390
323.861	33050
326.649	32874
329.435	33045
332.219	32812
335	32786
337.779	32913
340.556	33088
343.331	33292
346.103	33223
348.873	33313
351.641	33509
354.407	33457
357.171	33437
359.932	33458
362.691	33334
365.448	32944
368.203	32921
370.955	32495
373.706	32552
376.454	32548
379.2	32194
381.943	32282
384.685	31829
387.424	31620
390.161	31427
392.896	31051
395.629	30659
398.36	30606
401.088	30620
403.815	30536
406.539	30284
409.261	30141
411.981	30106
414.698	30417
417.414	30731
420.127	30763
422.838	30673
425.547	31004
428.254	30799
430.959	30717
433.662	30779
436.362	31112
439.06	31057
441.757	31047
444.451	31053
447.142	31032
449.832	31237
452.52	31170
455.206	30992
457.889	30592
460.57	30737
463.249	30359
465.927	30441
468.601	30224
471.274	29901
473.945	29494
476.614	29113
479.28	28761
481.945	28793
484.607	28688
487.267	28354
489.926	28310
492.582	27950
495.236	27716
497.888	27521
500.537	27314
503.185	27352
505.831	27525
508.474	27842
511.116	27634
513.755	27769
516.393	27699
519.028	27800
521.661	27667
524.293	27693
526.922	27553
529.549	27529
532.174	27312
534.797	27411
537.418	27488
540.037	27491
542.654	27421
545.268	27616
547.881	27866
550.492	27860
553.101	27459
555.707	27076
558.312	26701
560.915	26524
563.515	26588
566.114	26679
568.71	26776
571.305	26984
573.897	27519
576.488	27379
579.076	26947
581.663	26458
584.247	25753
586.83	25105
589.41	24705
591.989	24213
594.565	23633
597.14	22995
599.712	22633
602.283	22686
604.851	22457
607.418	22488
609.982	22442
612.545	22382
615.106	22221
617.664	22304
620.221	22251
622.776	22078
625.328	21995
627.879	21920
630.428	21650
632.975	21463
635.52	21306
638.062	21034
640.603	21018
643.142	21194
645.679	21340
648.214	21472
650.748	21214
653.279	21292
655.808	21102
658.335	20828
660.861	20776
663.384	20617
665.906	20680
668.425	20689
670.943	20736
673.459	20484
675.973	20333
678.484	20071
680.994	19803
683.502	19492
686.009	19384
688.513	19207
691.015	18848
693.515	18805
696.014	18578
698.51	18322
701.005	18173
703.498	18084
705.989	17925
708.478	17557
710.965	17464
713.45	17204
715.933	17256
718.415	17156
720.894	16668
723.372	16713
725.848	16793
728.322	16730
730.794	16827
733.264	16871
735.732	16599
738.198	16265
740.663	15947
743.126	15659
745.586	15501
748.045	15304
750.502	15286
752.958	15065
755.411	15008
757.863	14970
760.312	14883
762.76	14841
765.206	15018
767.65	14705
770.092	13787
772.533	12765
774.971	12542
777.408	12965
779.843	13527
782.276	13408
784.707	13583
787.137	13648
789.564	13489
791.99	13617
794.414	13533
796.836	13537
799.257	13128
801.675	13017
804.092	12832
806.507	12808
808.92	12832
811.331	12683
813.741	12405
816.148	12217
818.554	12020
820.958	11837
823.36	11804
825.761	11695
828.159	11587
830.556	11639
832.951	11575
835.345	11297
837.736	11315
840.126	11192
842.514	11150
844.9	10969
847.284	10795
849.667	10801
852.048	10608
854.427	10576
856.804	10303
859.18	10193
861.553	10132
863.925	10192
866.296	10081
868.664	10054
871.031	9985
873.396	9834
875.759	9786
878.12	9764
880.48	9731
882.838	9590
885.194	9431
887.549	9423
889.902	9354
892.253	9256
894.602	9264
896.949	9255
899.295	9182
901.639	9039
903.981	9034
906.322	8835
908.661	8947
910.998	8814
913.333	8815
915.667	8722
917.999	8808
920.329	8823
922.658	8783
924.985	8690
927.31	8697
929.633	8669
931.955	8483
934.275	8418
936.593	8315
938.91	8119
941.225	8019
943.538	7894
945.849	7706
948.159	7449
950.467	7487
952.774	7368
955.078	7175
957.381	7162
959.683	7061
961.982	6879
964.28	6933
966.577	6892
968.871	6753
971.164	6611
973.456	6541
975.745	6516
978.033	6356
980.319	6327
982.604	6316
984.887	6248
987.168	6336
989.448	6264
991.726	6202
994.002	6119
996.277	6068
998.55	6093
1000.82	6063
1003.09	6099
1005.36	6215
1007.63	6284
1009.89	6344
1012.15	6252
1014.41	6253
1016.67	6270
1018.93	6185
1021.19	6056
1023.44	6084
1025.7	6187
1027.95	6125
1030.2	6034
1032.45	5856
1034.69	5794
1036.94	5756
1039.18	5742
1041.43	5617
1043.67	5601
1045.9	5531
1048.14	5489
1050.38	5438
1052.61	5368
1054.84	5341
1057.07	5189
1059.3	5134
1061.53	5074
1063.76	5161
1065.98	5005
1068.2	5021
1070.42	4989
1072.64	4879
1074.86	4837
1077.08	4697
1079.29	4674
1081.5	4671
1083.72	4636
1085.93	4662
1088.13	4517
1090.34	4652
1092.55	4680
1094.75	4692
1096.95	4668
1099.15	4559
1101.35	4543
1103.55	4489
1105.74	4408
1107.94	4346
1110.13	4357
1112.32	4233
1114.51	4068
1116.7	4112
1118.89	4030
1121.07	4096
1123.25	3967
1125.44	3957
1127.62	3901
1129.8	3927
1131.97	3925
1134.15	4056
1136.32	4029
1138.49	3949
1140.66	3951
1142.83	3842
1145	3796
1147.17	3780
1149.33	3753
1151.5	3725
1153.66	3711
1155.82	3712
1157.98	3598
1160.13	3617
1162.29	3554
1164.44	3514
1166.6	3439
1168.75	3566
1170.9	3655
1173.04	3601
1175.19	3637
1177.34	3664
1179.48	3446
1181.62	3419
1183.76	3357
1185.9	3425
1188.04	3574
1190.17	3739
1192.31	3730
1194.44	3651
1196.57	3685
1198.7	3671
1200.83	3588
1202.96	3521
1205.08	3391
1207.21	3209
1209.33	3060
1211.45	2986
1213.57	2936
1215.69	2855
1217.81	2792
1219.92	2867
1222.03	2788
1224.15	2763
1226.26	2786
1228.37	2732
1230.47	2736
1232.58	2690
1234.68	2740
1236.79	2716
1238.89	2722
1240.99	2715
1243.09	2720
1245.19	2613
1247.28	2597
1249.38	2507
1251.47	2525
1253.56	2561
1255.65	2428
1257.74	2474
1259.83	2460
1261.91	2452
1264	2389
1266.08	2269
1268.16	2275
1270.24	2252
1272.32	2141
1274.4	2194
1276.47	2168
1278.55	2079
1280.62	2099
1282.69	2023
1284.76	2081
1286.83	2087
1288.9	2045
1290.96	1988
1293.03	1958
1295.09	1956
1297.15	1922
1299.21	1914
1301.27	1910
1303.33	1829
1305.38	1821
1307.44	1892
1309.49	1770
1311.54	1771
1313.59	1795
1315.64	1735
1317.69	1781
1319.73	1803
1321.78	1735
1323.82	1763
1325.86	1745
1327.9	1704
1329.94	1694
1331.98	1684
1334.02	1711
1336.05	1738
1338.08	1755
1340.12	1634
1342.15	1763
1344.18	1745
1346.2	1787
1348.23	1868
1350.25	1747
1352.28	1843
1354.3	1838
1356.32	1859
1358.34	1853
1360.36	1884
1362.38	1856
1364.39	1906
1366.41	1918
1368.42	1910
1370.43	1940
1372.44	1874
1374.45	1808
1376.45	1820
1378.46	1855
1380.47	1732
1382.47	1715
1384.47	1678
1386.47	1624
1388.47	1612
1390.47	1578
1392.46	1564
1394.46	1640
1396.45	1652
1398.44	1626
1400.44	1583
1402.42	1523
1404.41	1509
1406.4	1408
1408.39	1408
1410.37	1376
1412.35	1342
1414.33	1374
1416.31	1356
1418.29	1318
1420.27	1303
1422.25	1346
1424.22	1325
1426.2	1259
1428.17	1233
1430.14	1271
1432.11	1223
1434.08	1159
1436.04	1168
1438.01	1146
1439.97	1201
1441.94	1221
1443.9	1205
1445.86	1207
1447.82	1181
1449.78	1124
1451.73	1130
1453.69	1120
1455.64	1159
1457.59	1148
1459.54	1131
1461.49	1048
1463.44	1050
1465.39	987
1467.34	1013
1469.28	1008
1471.22	1030
1473.17	1112
1475.11	1070
1477.05	996
1478.99	949
1480.92	891
1482.86	858
1484.79	832
1486.73	830
1488.66	828
1490.59	884
1492.52	877
1494.45	887
1496.37	917
1498.3	901
1500.22	911
1502.14	846
1504.07	858
1505.99	836
1507.91	846
1509.82	812
1511.74	822
1513.66	824
1515.57	855
1517.48	860
1519.39	940
1521.3	949
1523.21	935
1525.12	892
1527.03	836
1528.93	878
1530.84	895
1532.74	933
1534.64	991
1536.54	1029
1538.44	955
1540.34	913
1542.23	893
1544.13	834
1546.02	741
1547.92	772
1549.81	856
1551.7	870
1553.59	872
1555.48	900
1557.36	904
1559.25	927
1561.13	971
1563.01	991
1564.9	1010
1566.78	1045
1568.66	1001
1570.53	926
1572.41	913
1574.29	963
1576.16	1019
1578.03	1108
1579.9	1140
1581.78	1100
1583.65	985
1585.51	975
1587.38	1062
1589.25	1112
1591.11	1070
1592.97	1055
1594.84	967
1596.7	969
1598.56	971
1600.42	903
1602.27	947
1604.13	971
1605.98	1034
1607.84	1181
1609.69	1299
1611.54	1283
1613.39	1169
1615.24	1029
1617.09	862
1618.94	828
1620.78	774
1622.62	855
1624.47	945
1626.31	927
1628.15	941
1629.99	928
1631.83	945
1633.67	935
1635.5	913
1637.34	885
1639.17	888
1641	875
1642.83	878
1644.66	858
1646.49	836
1648.32	823
1650.15	808
1651.97	838
1653.8	873
1655.62	822
1657.44	806
1659.26	751
1661.08	661
1662.9	703
1664.72	532
1666.53	474
1668.35	452
1670.16	388
1671.97	454
1673.79	532
1675.6	552
1677.4	488
1679.21	423
1681.02	429
1682.83	397
1684.63	465
1686.43	488
1688.24	514
1690.04	513
1691.84	435
1693.64	399
1695.43	477
1697.23	523
1699.02	595
1700.82	632
1702.61	623
1704.4	616
1706.2	603
1707.98	681
1709.77	717
1711.56	742
1713.35	757
1715.13	693
1716.92	586
1718.7	502
1720.48	584
1722.26	548
1724.04	508
1725.82	386
1727.6	354
1729.37	311
1731.15	296
1732.92	237
1734.7	225
1736.47	175
1738.24	184
1740.01	179
1741.78	187
1743.54	208
1745.31	278
1747.08	312
1748.84	298
1750.6	313
1752.36	389
1754.12	463
1755.88	477
1757.64	421
1759.4	358
1761.16	375
1762.91	327
1764.67	399
1766.42	459
1768.17	525
1769.92	548
1771.67	449
1773.42	391
1775.17	371
1776.91	383
1778.66	411
1780.4	456
1782.15	540
1783.89	542
1785.63	571
1787.37	598
1789.11	572
1790.85	588
1792.58	510
1794.32	411
1796.05	413
1797.79	403
1799.52	403
1801.25	421
1802.98	360
1804.71	349
1806.44	437
1808.17	481
1809.89	546
1811.62	574
1813.34	536
1815.07	504
1816.79	483
1818.51	454
1820.23	457
1821.95	387
1823.66	362
1825.38	343
1827.1	355
1828.81	342
1830.52	399
1832.24	423
1833.95	476
1835.66	512
1837.37	514
1839.08	494
1840.78	443
1842.49	375
1844.19	360
1845.9	355
1847.6	357
1849.3	329
1851	276
1852.7	235
1854.4	200
1856.1	216
1857.8	237
1859.49	233
1861.19	251
1862.88	270
1864.57	204
1866.27	113
1867.96	109
1869.65	42
1871.33	74
1873.02	139
1874.71	201
1876.39	235
1878.08	191
1879.76	173
1881.44	187
1883.12	214
1884.81	228
1886.48	298
1888.16	192
1889.84	145
1891.52	133
1893.19	101
1894.87	72
1896.54	105
1898.21	143
1899.88	127
1901.55	186
1903.22	173
1904.89	203
1906.56	224
1908.22	216
1909.89	224
1911.55	224
1913.22	233
1914.88	256
1916.54	206
1918.2	238
1919.86	242
1921.52	201
1923.18	165
1924.83	170
1926.49	199
1928.14	163
1929.79	195
1931.45	183
1933.1	156
1934.75	129
1936.4	189
1938.05	194
1939.69	222
1941.34	161
1942.99	137
1944.63	113
1946.27	131
1947.92	117
1949.56	133
1951.2	167
1952.84	213
1954.48	191
1956.11	230
1957.75	274
1959.39	316
1961.02	310
1962.65	292
1964.29	304
1965.92	288
1967.55	322
1969.18	349
1970.81	354
1972.44	361
1974.06	308
1975.69	304
1977.32	329
1978.94	339
1980.56	345
1982.19	363
1983.81	335
1985.43	359
1987.05	365
1988.66	376
1990.28	365
1991.9	314
1993.51	349
1995.13	373
1996.74	375
1998.36	365
1999.97	337
2001.58	371
2003.19	334
2004.8	346
2006.4	391
2008.01	373
2009.62	397
2011.22	387
2012.83	379
2014.43	372
2016.03	378
2017.63	375
2019.23	340
2020.83	354
2022.43	383
2024.03	387
2025.63	380
2027.22	344
2028.82	358
2030.41	356
2032.01	332
2033.6	368
2035.19	341
2036.78	346
2038.37	350
2039.96	312
2041.55	316
2043.13	339
2044.72	321
2046.3	318
2047.89	353
2049.47	342
2051.05	310
2052.63	320
2054.21	310
2055.79	332
2057.37	286
2058.95	303
2060.52	312
2062.1	290
2063.68	347
2065.25	304
2066.82	264
2068.39	303
2069.97	308
2071.54	304
2073.1	302
2074.67	288
2076.24	306
2077.81	306
2079.37	278
2080.94	268
2082.5	276
2084.07	262
2085.63	250
2087.19	246
2088.75	236
2090.31	214
2091.87	212
2093.43	183
2094.98	191
2096.54	204
2098.09	195
2099.65	278
2101.2	212
2102.75	234
2104.3	234
2105.86	256
2107.41	242
2108.95	258
2110.5	209
2112.05	214
2113.6	230
2115.14	228
2116.69	248
2118.23	220
2119.77	230
2121.31	220
2122.86	232
2124.4	208
2125.93	229
2127.47	216
2129.01	214
2130.55	240
2132.08	234
2133.62	232
2135.15	248
2136.69	230
2138.22	214
2139.75	201
2141.28	198
2142.81	230
2144.34	186
2145.87	232
2147.39	213
2148.92	225
2150.45	242
2151.97	222
2153.5	232
2155.02	175
2156.54	174
2158.06	217
2159.58	173
2161.1	191
2162.62	244
2164.14	228
2165.66	201
2167.17	177
2168.69	234
2170.2	205
2171.72	202
2173.23	210
2174.74	182
2176.25	198
2177.76	185
2179.27	172
2180.78	196
2182.29	173
2183.79	187
2185.3	189
2186.81	214
2188.31	163
2189.81	173
2191.32	202
2192.82	204
2194.32	190
2195.82	189
2197.32	167
2198.82	175
2200.32	177
2201.81	139
2203.31	149
2204.8	169
2206.3	155
2207.79	173
2209.29	188
2210.78	187
2212.27	203
2213.76	188
2215.25	189
2216.74	193
2218.23	149
2219.71	161
2221.2	147
2222.69	153
2224.17	115
2225.65	141
2227.14	121
2228.62	137
2230.1	131
2231.58	135
2233.06	151
2234.54	141
2236.02	179
2237.5	191
2238.97	195
2240.45	155
2241.92	189
2243.4	157
2244.87	153
2246.34	149
2247.82	123
2249.29	145
2250.76	143
2252.23	153
2253.7	123
2255.16	133
2256.63	139
2258.1	125
2259.56	141
2261.03	117
2262.49	127
2263.95	151
2265.42	133
2266.88	149
2268.34	121
2269.8	131
2271.26	131
2272.72	129
2274.18	127
2275.63	139
2277.09	155
2278.54	167
2280	125
2281.45	113
2282.9	131
2284.36	105
2285.81	145
2287.26	111
2288.71	145
2290.16	111
2291.61	131
2293.05	105
2294.5	111
2295.95	111
2297.39	83
2298.84	67
2300.28	62
2301.72	81
2303.16	89
2304.61	115
2306.05	107
2307.49	99
2308.93	81
2310.36	111
2311.8	101
2313.24	123
2314.67	131
2316.11	119
2317.54	131
2318.98	143
2320.41	81
2321.84	111
2323.28	123
2324.71	117
2326.14	119
2327.57	106
2328.99	111
2330.42	71
2331.85	99
2333.27	72
2334.7	105
2336.12	75
2337.55	79
2338.97	79
2340.39	79
2341.82	49
2343.24	62
2344.66	45
2346.08	77
2347.5	77
2348.91	77
2350.33	65
2351.75	113
2353.16	103
2354.58	101
2355.99	99
2357.41	91
2358.82	71
2360.23	41
2361.64	45
2363.05	43
2364.46	20
2365.87	53
2367.28	51
2368.69	65
2370.1	28
2371.5	26
2372.91	57
2374.31	82
2375.72	44
2377.12	66
2378.52	50
2379.92	46
2381.33	61
2382.73	67
2384.13	36
2385.52	70
2386.92	55
2388.32	51
2389.72	59
2391.11	53
2392.51	64
2393.9	63
2395.3	71
2396.69	79
2398.08	65
2399.48	49
2400.87	70
2402.26	59
2403.65	28
2405.04	15
2406.42	18
2407.81	-54
2409.2	-56
2410.58	-87
2411.97	-68
2413.35	-12
2414.74	-58
2416.12	-61
2417.5	-20
2418.89	-4
2420.27	-24
2421.65	-24
2423.03	-17
2424.41	-36
2425.79	-49
2427.16	-43
2428.54	-32
2429.92	-55
2431.29	-43
2432.67	-48
2434.04	-44
2435.42	-24
2436.79	-22
2438.16	-27
2439.53	-40
2440.9	-20
2442.27	-55
2443.64	-43
2445.01	-43
2446.38	-73
2447.75	-68
2449.11	-69
2450.48	-54
2451.84	-63
2453.21	-58
2454.57	-50
2455.94	-32
2457.3	-43
2458.66	-42
2460.02	-46
2461.38	-43
2462.74	-26
2464.1	-20
2465.46	-13
2466.82	-19
2468.17	-21
2469.53	-30
2470.89	-12
2472.24	-24
2473.6	-44
2474.95	-4
2476.3	-4
2477.65	22
2479.01	26
2480.36	0
2481.71	41
2483.06	7
2484.41	2
2485.75	-10
2487.1	12
2488.45	-16
2489.8	-24
2491.14	-12
2492.49	0
2493.83	-12
2495.17	17
2496.52	-20
2497.86	12
2499.2	14
2500.54	8
2501.88	0
2503.22	14
2504.56	14
2505.9	26
2507.24	14
2508.58	18
2509.91	19
2511.25	-11
2512.58	-30
2513.92	-63
2515.25	-34
2516.58	-48
2517.92	-64
2519.25	-30
2520.58	-29
2521.91	-42
2523.24	-41
2524.57	-30
2525.9	-4
2527.23	10
2528.55	22
2529.88	-22
2531.21	-33
2532.53	-38
2533.86	-12
2535.18	-18
2536.5	-4
2537.83	0
2539.15	-4
2540.47	-8
2541.79	16
2543.11	-20
2544.43	-35
2545.75	-2
2547.07	-6
2548.39	-57
2549.7	-12
2551.02	-8
2552.34	-31
2553.65	-16
2554.97	-60
2556.28	-61
2557.59	-69
2558.91	-67
2560.22	-57
2561.53	-61
2562.84	-57
2564.15	-34
2565.46	-29
2566.77	-42
2568.08	-58
2569.38	-51
2570.69	-38
2572	-55
2573.3	-44
2574.61	-41
2575.91	-40
2577.22	-51
2578.52	-26
2579.82	-41
2581.13	-55
2582.43	-51
2583.73	-48
2585.03	-57
2586.33	-52
2587.63	-69
2588.92	-75
2590.22	-48
2591.52	-71
2592.82	-67
2594.11	-65
2595.41	-51
2596.7	-48
2598	-58
2599.29	-50
2600.58	-61
2601.88	-26
2603.17	-41
2604.46	-69
2605.75	-60
2607.04	-60
2608.33	-53
2609.62	-55
2610.9	-77
2612.19	-82
2613.48	-103
2614.76	-83
2616.05	-79
2617.34	-59
2618.62	-101
2619.9	-78
2621.19	-69
2622.47	-75
2623.75	-52
2625.03	-85
2626.31	-63
2627.59	-40
2628.87	-37
2630.15	-83
2631.43	-59
2632.71	-60
2633.99	-80
2635.26	-72
2636.54	-93
2637.81	-63
2639.09	-85
2640.36	-74
2641.64	-68
2642.91	-89
2644.18	-85
2645.46	-73
2646.73	-93
2648	-71
2649.27	-83
2650.54	-47
2651.81	-51
2653.07	-36
2654.34	-60
2655.61	-55
2656.88	-51
2658.14	-56
2659.41	-63
2660.67	-88
2661.94	-36
2663.2	-73
2664.47	-73
2665.73	-79
2666.99	-72
2668.25	-79
2669.51	-83
2670.77	-95
2672.03	-81
2673.29	-62
2674.55	-49
2675.81	-50
2677.07	-89
2678.32	-85
2679.58	-71
2680.84	-65
2682.09	-67
2683.35	-42
2684.6	-47
2685.85	-57
2687.11	-86
2688.36	-45
2689.61	-48
2690.86	-59
2692.11	-53
2693.36	-41
2694.61	-37
2695.86	-77
2697.11	-85
2698.36	-73
2699.61	-73
2700.85	-62
2702.1	-74
2703.34	-59
2704.59	-82
2705.83	-50
2707.08	-57
2708.32	-50
2709.56	-75
2710.81	-81
2712.05	-85
2713.29	-67
2714.53	-38
2715.77	-58
2717.01	-59
2718.25	-69
2719.49	-59
2720.73	-71
2721.96	-81
2723.2	-61
2724.44	-69
2725.67	-26
2726.91	-70
2728.14	-55
2729.38	-92
2730.61	-53
2731.84	-79
2733.08	-79
2734.31	-48
2735.54	-52
2736.77	-31
2738	-66
2739.23	-45
2740.46	-55
2741.69	-87
2742.92	-72
2744.14	-21
2745.37	-44
2746.6	-81
2747.82	-40
2749.05	-63
2750.27	-58
2751.5	-51
2752.72	-70
2753.95	-42
2755.17	-50
2756.39	-48
2757.61	-52
2758.83	-46
2760.05	-62
2761.27	-52
2762.49	-38
2763.71	-63
2764.93	-54
2766.15	-68
2767.37	-40
2768.58	-60
2769.8	-44
2771.02	-58
2772.23	-50
2773.45	-54
2774.66	-54
2775.88	-36
2777.09	-52
2778.3	-46
2779.51	-46
2780.73	-59
2781.94	-28
2783.15	-40
2784.36	-36
2785.57	-38
2786.78	-62
2787.99	-20
2789.19	-50
2790.4	-8
2791.61	2
2792.82	-34
2794.02	-28
2795.23	-36
2796.43	-30
2797.64	-28
2798.84	-32
2800.04	-64
2801.25	-33
2802.45	-60
2803.65	-70
2804.85	-27
2806.05	-50
2807.25	-38
2808.45	-12
2809.65	-50
2810.85	-25
2812.05	-32
2813.25	-36
2814.45	-42
2815.64	-38
2816.84	-46
2818.04	-26
2819.23	4
2820.43	-39
2821.62	-38
2822.82	-24
2824.01	-14
2825.2	-42
2826.39	-38
2827.59	-32
2828.78	-24
2829.97	-22
2831.16	-34
2832.35	-16
2833.54	-52
2834.73	-2
2835.92	-38
2837.1	-26
2838.29	-40
2839.48	-18
2840.67	6
2841.85	-32
2843.04	-30
2844.22	-30
2845.41	-33
2846.59	2
2847.77	8
2848.96	-26
2850.14	-19
2851.32	-18
2852.5	-9
2853.68	-40
2854.87	0
2856.05	-12
2857.23	-28
2858.4	-30
2859.58	-35
2860.76	-35
2861.94	-16
2863.12	-2
2864.29	-12
2865.47	-30
2866.65	-14
2867.82	-12
2869	12
2870.17	-14
2871.34	-24
2872.52	-16
2873.69	6
2874.86	-15
2876.03	-10
2877.21	-16
2878.38	-34
2879.55	-10
2880.72	-30
2881.89	-44
2883.06	-10
2884.23	-20
2885.39	-27
2886.56	-27
2887.73	-45
2888.9	-10
2890.06	-10
2891.23	22
2892.39	-45
2893.56	0
2894.72	0
2895.89	-25
2897.05	-10
2898.21	-30
2899.38	-18
2900.54	-34
2901.7	-14
2902.86	-34
2904.02	4
2905.18	-34
2906.34	-6
2907.5	-11
2908.66	-14
2909.82	-18
2910.98	-10
2912.13	-16
2913.29	-4
2914.45	-18
2915.6	-19
2916.76	-20
2917.91	-14
2919.07	-4
2920.22	-20
2921.38	8
2922.53	-32
2923.68	-2
2924.84	2
2925.99	-2
2927.14	-16
2928.29	6
2929.44	-2
2930.59	-16
2931.74	0
2932.89	-6
2934.04	-22
2935.19	-42
2936.34	-2
2937.48	-6
2938.63	-4
2939.78	-32
2940.93	8
2942.07	6
2943.22	24
2944.36	-16
2945.51	-2
2946.65	-16
2947.79	-4
2948.94	6
2950.08	0
2951.22	-18
2952.36	-8
2953.5	-6
2954.65	-10
2955.79	2
2956.93	2
2958.07	-24
2959.2	8
2960.34	14
2961.48	4
2962.62	-14
2963.76	2
2964.89	-6
2966.03	-18
2967.17	-18
2968.3	8
2969.44	2
2970.57	-8
2971.71	2
2972.84	-4
2973.97	0
2975.11	-10
2976.24	30
2977.37	-18
2978.5	4
2979.64	8
2980.77	2
2981.9	6
2983.03	-20
2984.16	-8
2985.29	-2
2986.41	-8
2987.54	2
2988.67	8
2989.8	14
2990.93	4
2992.05	-8
2993.18	-7
2994.3	10
2995.43	-8
2996.55	35
2997.68	20
2998.8	6
2999.93	2
3001.05	-18
3002.17	12
3003.3	2
3004.42	62
3005.54	22
3006.66	6
3007.78	26
3008.9	6
3010.02	-14
3011.14	28
3012.26	10
3013.38	0
3014.5	36
3015.62	-12
3016.73	28
3017.85	26
3018.97	12
3020.08	17
3021.2	14
3022.31	-2
3023.43	32
3024.54	6
3025.66	10
3026.77	10
3027.89	8
3029	6
3030.11	30
3031.22	-6
3032.34	0
3033.45	24
3034.56	6
3035.67	-2
3036.78	79
3037.89	18
3039	34
3040.11	-12
3041.22	2
3042.32	2
3043.43	12
3044.54	8
3045.65	-8
3046.75	2
3047.86	28
3048.96	16
3050.07	-32
3051.17	28
3052.28	10
3053.38	4
3054.49	2
3055.59	18
3056.69	-10
3057.8	-2
3058.9	12
3060	16
3061.1	-2
3062.2	32
3063.3	18
3064.4	4
3065.5	16
3066.6	2
3067.7	20
3068.8	18
3069.9	6
3071	28
3072.09	6
3073.19	28
3074.29	18
3075.38	12
3076.48	30
3077.57	9
3078.67	24
3079.76	46
3080.86	12
3081.95	16
3083.05	14
3084.14	28
3085.23	30
3086.33	14
3087.42	10
3088.51	13
3089.6	28
3090.69	12
3091.78	18
3092.87	55
3093.96	4
3095.05	10
3096.14	6
3097.23	20
3098.32	18
3099.41	24
3100.49	0
3101.58	6
3102.67	34
3103.75	0
3104.84	26
3105.93	30
3107.01	4
3108.1	-4
3109.18	24
3110.26	18
3111.35	36
3112.43	10
3113.51	26
3114.6	17
3115.68	12
3116.76	4
3117.84	16
3118.92	32
3120	18
3121.09	18
3122.17	34
3123.25	8
3124.32	24
3125.4	28
3126.48	18
3127.56	24
3128.64	-6
3129.72	14
3130.79	36
3131.87	18
3132.95	20
3134.02	2
3135.1	6
3136.17	22
3137.25	18
3138.32	34
3139.4	2
3140.47	52
3141.55	24
3142.62	20
3143.69	6
3144.76	37
3145.84	4
3146.91	30
3147.98	32
3149.05	18
3150.12	10
3151.19	46
3152.26	28
3153.33	46
3154.4	28
3155.47	16
3156.54	20
3157.61	50
3158.67	10
3159.74	16
3160.81	18
3161.88	13
3162.94	38
3164.01	24
3165.07	52
3166.14	30
3167.2	26
3168.27	14
3169.33	20
3170.4	20
3171.46	12
3172.52	20
3173.59	32
3174.65	16
3175.71	22
3176.77	24
3177.84	30
3178.9	20
3179.96	12
3181.02	44
3182.08	14
3183.14	53
3184.2	18
3185.26	24
3186.32	40
3187.37	42
3188.43	34
3189.49	39
3190.55	20
3191.61	23
3192.66	28
3193.72	30
3194.77	60
3195.83	8
3196.89	14
3197.94	22
3199	20
3200.05	26
3201.1	26
3202.16	8
3203.21	32
3204.27	36
3205.32	32
3206.37	18
3207.42	35
3208.47	28
3209.53	38
3210.58	25
3211.63	32
3212.68	22
3213.73	30
3214.78	29
3215.83	8
3216.88	17
3217.93	16
3218.97	16
3220.02	18
3221.07	28
3222.12	32
3223.16	24
3224.21	36
3225.26	16
3226.3	6
3227.35	-6
3228.4	70
3229.44	32
3230.49	20
3231.53	24
3232.57	8
3233.62	30
3234.66	52
3235.71	22
3236.75	34
3237.79	40
3238.83	22
3239.88	6
3240.92	34
3241.96	30
3243	16
3244.04	34
3245.08	38
3246.12	26
3247.16	8
3248.2	22
3249.24	32
3250.28	20
3251.32	12
3252.36	16
3253.39	32
3254.43	38
3255.47	64
3256.51	38
3257.54	20
3258.58	28
3259.61	36
3260.65	23
3261.69	36
3262.72	28
3263.76	10
3264.79	16
3265.82	51
3266.86	39
3267.89	68
3268.92	36
3269.96	22
3270.99	25
3272.02	20
3273.05	22
3274.09	32
3275.12	68
3276.15	32
3277.18	49
3278.21	32
3279.24	40
3280.27	22
3281.3	34
3282.33	29
3283.36	24
3284.39	36
3285.41	54
3286.44	30
3287.47	34
3288.5	42
3289.52	30
3290.55	58
3291.58	36
3292.6	10
3293.63	48
3294.66	36
3295.68	37
3296.71	26
3297.73	36
3298.76	97
3299.78	30
3300.8	12
3301.83	36
3302.85	86
3303.87	32
3304.9	28
3305.92	29
3306.94	46
3307.96	52
3308.98	42
3310.01	14
3311.03	26
3312.05	65
3313.07	46
3314.09	36
3315.11	20
3316.13	43
3317.15	10
3318.17	40
3319.18	34
3320.2	36
3321.22	42
3322.24	30
3323.26	49
3324.27	40
3325.29	48
3326.31	45
3327.32	30
3328.34	39
3329.35	42
3330.37	32
3331.38	14
3332.4	28
3333.41	38
3334.43	52
3335.44	26
3336.46	36
3337.47	38
3338.48	42
3339.5	36
3340.51	8
3341.52	35
3342.53	48
3343.54	40
3344.56	38
3345.57	38
3346.58	44
3347.59	24
3348.6	37
3349.61	32
3350.62	44
3351.63	34
3352.64	40
3353.65	42
3354.66	19
3355.66	61
3356.67	48
3357.68	40
3358.69	15
3359.7	18
3360.7	46
3361.71	42
3362.72	22
3363.72	48
3364.73	8
3365.73	22
3366.74	29
3367.75	33
3368.75	38
3369.75	46
3370.76	12
3371.76	50
3372.77	32
3373.77	44
3374.77	55
3375.78	24
3376.78	12
3377.78	40
3378.78	40
3379.79	10
3380.79	13
3381.79	22
3382.79	48
3383.79	34
3384.79	46
3385.79	32
3386.79	36
3387.79	24
3388.79	29
3389.79	50
3390.79	36
3391.79	48
3392.79	32
3393.79	56
3394.78	28
3395.78	10
3396.78	36
3397.78	24
3398.77	93
3399.77	20
3400.77	26
3401.76	38
3402.76	46
3403.76	30
3404.75	6
3405.75	20
3406.74	51
3407.74	70
3408.73	32
3409.72	117
3410.72	38
3411.71	64
3412.71	30
3413.7	24
3414.69	50
3415.68	88
3416.68	36
3417.67	24
3418.66	24
3419.65	18
3420.64	56
3421.63	47
3422.63	42
3423.62	34
3424.61	84
3425.6	34
3426.59	41
3427.58	52
3428.57	35
[truncated: 48 more rows]
