# Supplementary material for: AI‐Assisted Detection of Early Gastric Cancer via Visualization of Mucosal Acidity Compromise During Endoscopy
Source: Adv Sci (Weinh). 2025 Oct 20;12(46):e04932. doi: 10.1002/advs.202504932 (PMC12697849; doi:10.1002/advs.202504932)
Supplement: Supplementary file 2 — Supporting Data [file ADVS-12-e04932-s002.zip › Models by AGS cells/Model 2/Para-tumor/fast-20250724_165023.csv]

181.541	20858
184.445	32300
187.346	41824
190.245	46909
193.141	48278
196.035	48945
198.927	48672
201.816	48849
204.703	49208
207.588	49154
210.47	49448
213.35	49222
216.228	49043
219.103	49235
221.976	48775
224.846	48906
227.715	48632
230.58	48730
233.444	48864
236.305	49553
239.164	49573
242.02	50290
244.875	50528
247.727	50633
250.576	50432
253.423	50377
256.268	50096
259.111	50079
261.951	49629
264.789	49694
267.625	49869
270.459	49990
273.29	49766
276.119	49991
278.945	49712
281.769	49521
284.591	49242
287.411	48910
290.229	48717
293.044	48321
295.857	48167
298.667	47455
301.476	47218
304.282	46996
307.085	46641
309.887	46415
312.686	46014
315.483	45729
318.278	45307
321.071	44963
323.861	44851
326.649	44473
329.435	44580
332.219	44588
335	44409
337.779	44715
340.556	44804
343.331	44971
346.103	45038
348.873	45215
351.641	45408
354.407	45414
357.171	45368
359.932	45438
362.691	45128
365.448	44978
368.203	44655
370.955	44267
373.706	44368
376.454	44180
379.2	43835
381.943	43851
384.685	43499
387.424	43017
390.161	42494
392.896	42154
395.629	41970
398.36	41518
401.088	41691
403.815	41411
406.539	41254
409.261	41117
411.981	41229
414.698	41357
417.414	41798
420.127	41776
422.838	41679
425.547	42150
428.254	41943
430.959	41788
433.662	41787
436.362	42261
439.06	42314
441.757	42200
444.451	42227
447.142	42215
449.832	42243
452.52	42432
455.206	42178
457.889	41889
460.57	41808
463.249	41401
465.927	41210
468.601	41013
471.274	40563
473.945	40237
476.614	39894
479.28	39409
481.945	39247
484.607	39156
487.267	38653
489.926	38446
492.582	38447
495.236	37842
497.888	37750
500.537	37474
503.185	37446
505.831	37601
508.474	38006
511.116	37958
513.755	38012
516.393	37873
519.028	38036
521.661	37773
524.293	37928
526.922	37712
529.549	37681
532.174	37645
534.797	37656
537.418	37825
540.037	37857
542.654	37708
545.268	37986
547.881	38470
550.492	38143
553.101	37720
555.707	37263
558.312	36710
560.915	36604
563.515	36588
566.114	36538
568.71	37035
571.305	37378
573.897	37597
576.488	37428
579.076	37014
581.663	36141
584.247	35387
586.83	34577
589.41	33914
591.989	33311
594.565	32590
597.14	31731
599.712	31267
602.283	31227
604.851	31205
607.418	31037
609.982	31267
612.545	31033
615.106	30733
617.664	31126
620.221	30834
622.776	30631
625.328	30426
627.879	30483
630.428	30084
632.975	29724
635.52	29605
638.062	29451
640.603	29357
643.142	29454
645.679	29651
648.214	29728
650.748	29631
653.279	29633
655.808	29296
658.335	29089
660.861	29099
663.384	28803
665.906	28711
668.425	29060
670.943	28962
673.459	28567
675.973	28418
678.484	28156
680.994	27737
683.502	27289
686.009	27060
688.513	26907
691.015	26446
693.515	26463
696.014	26062
698.51	25643
701.005	25591
703.498	25259
705.989	24958
708.478	24632
710.965	24382
713.45	24376
715.933	24096
718.415	24111
720.894	23611
723.372	23690
725.848	23782
728.322	23655
730.794	23621
733.264	23631
735.732	23220
738.198	22880
740.663	22416
743.126	22060
745.586	22035
748.045	21812
750.502	21471
752.958	21419
755.411	21265
757.863	21220
760.312	21167
762.76	21056
765.206	21330
767.65	20971
770.092	19537
772.533	18166
774.971	17813
777.408	18632
779.843	19329
782.276	19301
784.707	19346
787.137	19303
789.564	19235
791.99	19253
794.414	19265
796.836	19146
799.257	18840
801.675	18638
804.092	18405
806.507	18399
808.92	18274
811.331	18081
813.741	17655
816.148	17441
818.554	17353
820.958	17033
823.36	16990
825.761	16710
828.159	16644
830.556	16726
832.951	16563
835.345	16364
837.736	16164
840.126	16033
842.514	15891
844.9	15871
847.284	15600
849.667	15441
852.048	15246
854.427	15147
856.804	14939
859.18	14837
861.553	14631
863.925	14609
866.296	14701
868.664	14448
871.031	14363
873.396	14254
875.759	14108
878.12	14009
880.48	13809
882.838	13799
885.194	13660
887.549	13614
889.902	13487
892.253	13403
894.602	13429
896.949	13363
899.295	13467
901.639	13100
903.981	13056
906.322	12752
908.661	12910
910.998	12798
913.333	12850
915.667	12564
917.999	12798
920.329	12802
922.658	12758
924.985	12560
927.31	12574
929.633	12515
931.955	12353
934.275	12175
936.593	12107
938.91	11736
941.225	11726
943.538	11466
945.849	11224
948.159	11005
950.467	10930
952.774	10728
955.078	10503
957.381	10416
959.683	10299
961.982	10022
964.28	10062
966.577	9979
968.871	9922
971.164	9707
973.456	9515
975.745	9481
978.033	9294
980.319	9236
982.604	9241
984.887	9151
987.168	9234
989.448	9157
991.726	9056
994.002	9020
996.277	8949
998.55	8912
1000.82	8924
1003.09	9014
1005.36	9134
1007.63	9089
1009.89	9129
1012.15	9179
1014.41	9223
1016.67	9076
1018.93	9028
1021.19	8784
1023.44	8855
1025.7	8816
1027.95	8776
1030.2	8738
1032.45	8566
1034.69	8385
1036.94	8389
1039.18	8373
1041.43	8198
1043.67	8220
1045.9	8251
1048.14	8128
1050.38	8035
1052.61	7983
1054.84	7865
1057.07	7760
1059.3	7632
1061.53	7519
1063.76	7593
1065.98	7394
1068.2	7352
1070.42	7338
1072.64	7164
1074.86	7144
1077.08	6981
1079.29	6993
1081.5	6879
1083.72	6904
1085.93	6852
1088.13	6880
1090.34	6858
1092.55	6937
1094.75	7023
1096.95	6919
1099.15	6811
1101.35	6768
1103.55	6649
1105.74	6547
1107.94	6465
1110.13	6433
1112.32	6355
1114.51	6200
1116.7	6143
1118.89	6030
1121.07	5948
1123.25	5987
1125.44	5900
1127.62	5843
1129.8	5937
1131.97	5936
1134.15	6030
1136.32	5986
1138.49	5949
1140.66	5859
1142.83	5740
1145	5666
1147.17	5696
1149.33	5607
1151.5	5613
1153.66	5563
1155.82	5501
1157.98	5492
1160.13	5432
1162.29	5387
1164.44	5285
1166.6	5297
1168.75	5329
1170.9	5472
1173.04	5382
1175.19	5382
1177.34	5419
1179.48	5229
1181.62	5109
1183.76	5053
1185.9	5067
1188.04	5268
1190.17	5313
1192.31	5434
1194.44	5385
1196.57	5446
1198.7	5486
1200.83	5353
1202.96	5222
1205.08	5079
1207.21	4845
1209.33	4736
1211.45	4565
1213.57	4483
1215.69	4423
1217.81	4354
1219.92	4271
1222.03	4204
1224.15	4213
1226.26	4166
1228.37	4180
1230.47	4148
1232.58	4152
1234.68	4159
1236.79	4060
1238.89	4180
1240.99	4092
1243.09	4076
1245.19	4036
1247.28	3987
1249.38	3893
1251.47	3872
1253.56	3843
1255.65	3746
1257.74	3770
1259.83	3806
1261.91	3671
1264	3616
1266.08	3532
1268.16	3534
1270.24	3552
1272.32	3388
1274.4	3405
1276.47	3379
1278.55	3272
1280.62	3252
1282.69	3214
1284.76	3187
1286.83	3222
1288.9	3147
1290.96	3169
1293.03	3062
1295.09	3052
1297.15	3024
1299.21	2962
1301.27	2932
1303.33	2923
1305.38	2871
1307.44	2962
1309.49	2877
1311.54	2802
1313.59	2806
1315.64	2791
1317.69	2849
1319.73	2806
1321.78	2813
1323.82	2782
1325.86	2756
1327.9	2725
1329.94	2697
1331.98	2758
1334.02	2742
1336.05	2732
1338.08	2772
1340.12	2710
1342.15	2787
1344.18	2889
1346.2	2859
1348.23	2894
1350.25	2917
1352.28	2871
1354.3	2899
1356.32	2887
1358.34	2903
1360.36	2932
1362.38	2895
1364.39	2978
1366.41	2978
1368.42	2957
1370.43	2951
1372.44	2829
1374.45	2900
1376.45	2899
1378.46	2861
1380.47	2693
1382.47	2726
1384.47	2627
1386.47	2680
1388.47	2512
1390.47	2569
1392.46	2484
1394.46	2601
1396.45	2524
1398.44	2541
1400.44	2508
1402.42	2442
1404.41	2404
1406.4	2337
1408.39	2273
1410.37	2212
1412.35	2166
1414.33	2176
1416.31	2190
1418.29	2184
1420.27	2149
1422.25	2079
1424.22	2139
1426.2	2131
1428.17	2146
1430.14	2083
1432.11	2019
1434.08	1971
1436.04	1942
1438.01	1988
1439.97	1946
1441.94	1948
1443.9	1972
1445.86	2049
1447.82	2007
1449.78	1893
1451.73	1853
1453.69	1886
1455.64	1934
1457.59	1869
1459.54	1868
1461.49	1819
1463.44	1761
1465.39	1703
1467.34	1753
1469.28	1737
1471.22	1707
1473.17	1801
1475.11	1783
1477.05	1733
1478.99	1654
1480.92	1606
1482.86	1551
1484.79	1473
1486.73	1513
1488.66	1507
1490.59	1588
1492.52	1616
1494.45	1552
1496.37	1558
1498.3	1616
1500.22	1552
1502.14	1541
1504.07	1515
1505.99	1513
1507.91	1535
1509.82	1530
1511.74	1479
1513.66	1521
1515.57	1471
1517.48	1499
1519.39	1565
1521.3	1546
1523.21	1584
1525.12	1517
1527.03	1481
1528.93	1497
1530.84	1497
1532.74	1524
1534.64	1602
1536.54	1597
1538.44	1543
1540.34	1483
1542.23	1463
1544.13	1390
1546.02	1299
1547.92	1354
1549.81	1364
1551.7	1442
1553.59	1414
1555.48	1416
1557.36	1478
1559.25	1467
1561.13	1491
1563.01	1539
1564.9	1548
1566.78	1557
1568.66	1507
1570.53	1473
1572.41	1483
1574.29	1441
1576.16	1539
1578.03	1588
1579.9	1646
1581.78	1586
1583.65	1531
1585.51	1448
1587.38	1540
1589.25	1582
1591.11	1570
1592.97	1563
1594.84	1439
1596.7	1439
1598.56	1442
1600.42	1407
1602.27	1417
1604.13	1445
1605.98	1584
1607.84	1693
1609.69	1783
1611.54	1771
1613.39	1642
1615.24	1475
1617.09	1342
1618.94	1275
1620.78	1256
1622.62	1278
1624.47	1413
1626.31	1396
1628.15	1398
1629.99	1390
1631.83	1390
1633.67	1344
1635.5	1324
1637.34	1258
1639.17	1313
1641	1294
1642.83	1291
1644.66	1299
1646.49	1251
1648.32	1179
1650.15	1233
1651.97	1217
1653.8	1270
1655.62	1221
1657.44	1215
1659.26	1102
1661.08	1058
1662.9	1086
1664.72	923
1666.53	826
1668.35	798
1670.16	793
1671.97	816
1673.79	913
1675.6	910
1677.4	865
1679.21	778
1681.02	822
1682.83	772
1684.63	759
1686.43	851
1688.24	873
1690.04	844
1691.84	780
1693.64	754
1695.43	797
1697.23	874
1699.02	913
1700.82	959
1702.61	933
1704.4	928
1706.2	939
1707.98	999
1709.77	1070
1711.56	1070
1713.35	1064
1715.13	1023
1716.92	924
1718.7	800
1720.48	866
1722.26	846
1724.04	770
1725.82	650
1727.6	600
1729.37	532
1731.15	487
1732.92	399
1734.7	356
1736.47	320
1738.24	316
1740.01	322
1741.78	318
1743.54	339
1745.31	419
1747.08	479
1748.84	502
1750.6	548
1752.36	635
1754.12	737
1755.88	739
1757.64	701
1759.4	612
1761.16	604
1762.91	589
1764.67	649
1766.42	719
1768.17	769
1769.92	779
1771.67	719
1773.42	659
1775.17	643
1776.91	643
1778.66	640
1780.4	750
1782.15	812
1783.89	800
1785.63	835
1787.37	840
1789.11	784
1790.85	798
1792.58	751
1794.32	693
1796.05	667
1797.79	649
1799.52	617
1801.25	663
1802.98	576
1804.71	568
1806.44	657
1808.17	707
1809.89	770
1811.62	774
1813.34	800
1815.07	728
1816.79	679
1818.51	677
1820.23	663
1821.95	588
1823.66	568
1825.38	562
1827.1	568
1828.81	558
1830.52	594
1832.24	639
1833.95	671
1835.66	723
1837.37	711
1839.08	703
1840.78	622
1842.49	590
1844.19	556
1845.9	514
1847.6	538
1849.3	534
1851	450
1852.7	411
1854.4	391
1856.1	431
1857.8	435
1859.49	469
1861.19	411
1862.88	469
1864.57	359
1866.27	325
1867.96	260
1869.65	225
1871.33	262
1873.02	321
1874.71	360
1876.39	423
1878.08	336
1879.76	362
1881.44	358
1883.12	375
1884.81	411
1886.48	447
1888.16	359
1889.84	296
1891.52	272
1893.19	248
1894.87	243
1896.54	270
1898.21	282
1899.88	304
1901.55	327
1903.22	324
1904.89	348
1906.56	375
1908.22	365
1909.89	363
1911.55	395
1913.22	397
1914.88	389
1916.54	377
1918.2	367
1919.86	377
1921.52	369
1923.18	327
1924.83	323
1926.49	322
1928.14	306
1929.79	328
1931.45	324
1933.1	315
1934.75	278
1936.4	336
1938.05	365
1939.69	337
1941.34	339
1942.99	261
1944.63	244
1946.27	256
1947.92	254
1949.56	290
1951.2	302
1952.84	350
1954.48	318
1956.11	377
1957.75	417
1959.39	437
1961.02	487
1962.65	439
1964.29	407
1965.92	445
1967.55	461
1969.18	462
1970.81	481
1972.44	478
1974.06	451
1975.69	453
1977.32	446
1978.94	466
1980.56	456
1982.19	520
1983.81	450
1985.43	486
1987.05	486
1988.66	521
1990.28	475
1991.9	449
1993.51	488
1995.13	504
1996.74	486
1998.36	479
1999.97	488
2001.58	488
2003.19	469
2004.8	469
2006.4	508
2008.01	494
2009.62	509
2011.22	506
2012.83	502
2014.43	507
2016.03	493
2017.63	514
2019.23	459
2020.83	461
2022.43	477
2024.03	506
2025.63	483
2027.22	455
2028.82	471
2030.41	445
2032.01	469
2033.6	443
2035.19	452
2036.78	467
2038.37	449
2039.96	413
2041.55	429
2043.13	445
2044.72	413
2046.3	403
2047.89	443
2049.47	449
2051.05	421
2052.63	421
2054.21	437
2055.79	419
2057.37	409
2058.95	395
2060.52	393
2062.1	409
2063.68	422
2065.25	413
2066.82	389
2068.39	399
2069.97	395
2071.54	379
2073.1	381
2074.67	359
2076.24	409
2077.81	368
2079.37	375
2080.94	340
2082.5	361
2084.07	356
2085.63	335
2087.19	335
2088.75	305
2090.31	280
2091.87	276
2093.43	284
2094.98	284
2096.54	264
2098.09	284
2099.65	329
2101.2	300
2102.75	333
2104.3	322
2105.86	328
2107.41	321
2108.95	314
2110.5	296
2112.05	304
2113.6	302
2115.14	301
2116.69	317
2118.23	302
2119.77	316
2121.31	302
2122.86	292
2124.4	293
2125.93	274
2127.47	297
2129.01	304
2130.55	318
2132.08	296
2133.62	302
2135.15	310
2136.69	278
2138.22	280
2139.75	298
2141.28	266
2142.81	272
2144.34	268
2145.87	286
2147.39	290
2148.92	278
2150.45	284
2151.97	283
2153.5	306
2155.02	246
2156.54	262
2158.06	278
2159.58	274
2161.1	272
2162.62	290
2164.14	288
2165.66	276
2167.17	268
2168.69	282
2170.2	284
2171.72	262
2173.23	260
2174.74	250
2176.25	266
2177.76	266
2179.27	240
2180.78	272
2182.29	232
2183.79	224
2185.3	220
2186.81	246
2188.31	252
2189.81	250
2191.32	250
2192.82	236
2194.32	236
2195.82	260
2197.32	264
2198.82	236
2200.32	224
2201.81	182
2203.31	201
2204.8	222
2206.3	232
2207.79	221
2209.29	248
2210.78	218
2212.27	250
2213.76	256
2215.25	250
2216.74	240
2218.23	228
2219.71	209
2221.2	208
2222.69	208
2224.17	175
2225.65	155
2227.14	153
2228.62	162
2230.1	191
2231.58	214
2233.06	195
2234.54	207
2236.02	213
2237.5	252
2238.97	217
2240.45	202
2241.92	205
2243.4	223
2244.87	178
2246.34	179
2247.82	194
2249.29	179
2250.76	190
2252.23	200
2253.7	163
2255.16	183
2256.63	204
2258.1	165
2259.56	175
2261.03	181
2262.49	185
2263.95	193
2265.42	183
2266.88	167
2268.34	181
2269.8	169
2271.26	163
2272.72	173
2274.18	167
2275.63	190
2277.09	179
2278.54	202
2280	165
2281.45	139
2282.9	172
2284.36	137
2285.81	159
2287.26	143
2288.71	171
2290.16	153
2291.61	167
2293.05	135
2294.5	149
2295.95	117
2297.39	93
2298.84	97
2300.28	106
2301.72	91
2303.16	119
2304.61	111
2306.05	148
2307.49	127
2308.93	123
2310.36	145
2311.8	145
2313.24	159
2314.67	171
2316.11	161
2317.54	149
2318.98	155
2320.41	129
2321.84	169
2323.28	147
2324.71	153
2326.14	131
2327.57	137
2328.99	125
2330.42	91
2331.85	139
2333.27	105
2334.7	131
2336.12	91
2337.55	111
2338.97	99
2340.39	87
2341.82	73
2343.24	80
2344.66	81
2346.08	93
2347.5	125
2348.91	109
2350.33	101
2351.75	135
2353.16	119
2354.58	145
2355.99	135
2357.41	113
2358.82	107
2360.23	55
2361.64	69
2363.05	59
2364.46	74
2365.87	71
2367.28	67
2368.69	83
2370.1	83
2371.5	50
2372.91	85
2374.31	94
2375.72	94
2377.12	87
2378.52	92
2379.92	91
2381.33	73
2382.73	73
2384.13	81
2385.52	85
2386.92	81
2388.32	75
2389.72	83
2391.11	73
2392.51	99
2393.9	101
2395.3	89
2396.69	119
2398.08	71
2399.48	75
2400.87	121
2402.26	81
2403.65	75
2405.04	43
2406.42	38
2407.81	-18
2409.2	-14
2410.58	-59
2411.97	-60
2413.35	26
2414.74	-64
2416.12	-4
2417.5	-6
2418.89	12
2420.27	8
2421.65	-2
2423.03	6
2424.41	-10
2425.79	12
2427.16	-16
2428.54	-14
2429.92	-32
2431.29	-10
2432.67	-16
2434.04	-8
2435.42	-8
2436.79	-8
2438.16	8
2439.53	2
2440.9	-18
2442.27	-36
2443.64	-36
2445.01	-45
2446.38	-49
2447.75	-38
2449.11	-51
2450.48	-16
2451.84	-57
2453.21	-48
2454.57	-22
2455.94	-20
2457.3	-8
2458.66	-46
2460.02	-4
2461.38	-45
2462.74	-34
2464.1	12
2465.46	14
2466.82	8
2468.17	12
2469.53	6
2470.89	-4
2472.24	2
2473.6	-24
2474.95	6
2476.3	12
2477.65	18
2479.01	45
2480.36	43
2481.71	59
2483.06	7
2484.41	8
2485.75	24
2487.1	17
2488.45	-6
2489.8	9
2491.14	14
2492.49	12
2493.83	8
2495.17	23
2496.52	11
2497.86	33
2499.2	25
2500.54	20
2501.88	43
2503.22	44
2504.56	12
2505.9	38
2507.24	32
2508.58	45
2509.91	17
2511.25	-2
2512.58	7
2513.92	-55
2515.25	-22
2516.58	-38
2517.92	-48
2519.25	-22
2520.58	-14
2521.91	-44
2523.24	-39
2524.57	0
2525.9	-4
2527.23	6
2528.55	52
2529.88	-22
2531.21	-10
2532.53	-16
2533.86	-8
2535.18	0
2536.5	4
2537.83	0
2539.15	14
2540.47	20
2541.79	18
2543.11	-10
2544.43	4
2545.75	4
2547.07	32
2548.39	-55
2549.7	32
2551.02	2
2552.34	-14
2553.65	-27
2554.97	-38
2556.28	-24
2557.59	-61
2558.91	-49
2560.22	-43
2561.53	-51
2562.84	-65
2564.15	-34
2565.46	-21
2566.77	-47
2568.08	-42
2569.38	-51
2570.69	-26
2572	-40
2573.3	-24
2574.61	-31
2575.91	-38
2577.22	-35
2578.52	-10
2579.82	-12
2581.13	-33
2582.43	-49
2583.73	-26
2585.03	-53
2586.33	-48
2587.63	-57
2588.92	-81
2590.22	-44
2591.52	-77
2592.82	-54
2594.11	-41
2595.41	-43
2596.7	-52
2598	-26
2599.29	-38
2600.58	-71
2601.88	-28
2603.17	-45
2604.46	-61
2605.75	-48
2607.04	-72
2608.33	-55
2609.62	-43
2610.9	-81
2612.19	-52
2613.48	-99
2614.76	-79
2616.05	-61
2617.34	-37
2618.62	-85
2619.9	-76
2621.19	-53
2622.47	-53
2623.75	-52
2625.03	-56
2626.31	-47
2627.59	-46
2628.87	-31
2630.15	-81
2631.43	-59
2632.71	-54
2633.99	-60
2635.26	-64
2636.54	-107
2637.81	-57
2639.09	-72
2640.36	-52
2641.64	-50
2642.91	-85
2644.18	-82
2645.46	-59
2646.73	-95
2648	-50
2649.27	-47
2650.54	-65
2651.81	-55
2653.07	-44
2654.34	-32
2655.61	-51
2656.88	-49
2658.14	-48
2659.41	-65
2660.67	-60
2661.94	-36
2663.2	-59
2664.47	-77
2665.73	-65
2666.99	-68
2668.25	-81
2669.51	-74
2670.77	-101
2672.03	-71
2673.29	-52
2674.55	-35
2675.81	-62
2677.07	-73
2678.32	-75
2679.58	-77
2680.84	-41
2682.09	-51
2683.35	-12
2684.6	-51
2685.85	-55
2687.11	-60
2688.36	-45
2689.61	-77
2690.86	-59
2692.11	-73
2693.36	-27
2694.61	-33
2695.86	-47
2697.11	-75
2698.36	-51
2699.61	-63
2700.85	-75
2702.1	-50
2703.34	-33
2704.59	-64
2705.83	-26
2707.08	-41
2708.32	-58
2709.56	-67
2710.81	-77
2712.05	-64
2713.29	-63
2714.53	-56
2715.77	-60
2717.01	-53
2718.25	-48
2719.49	-59
2720.73	-60
2721.96	-73
2723.2	-67
2724.44	-47
2725.67	-47
2726.91	-38
2728.14	-65
2729.38	-62
2730.61	-59
2731.84	-62
2733.08	-71
2734.31	-52
2735.54	-36
2736.77	-43
2738	-66
2739.23	-37
2740.46	-44
2741.69	-38
2742.92	-87
2744.14	-13
2745.37	-30
2746.6	-79
2747.82	-38
2749.05	-46
2750.27	-60
2751.5	-71
2752.72	-66
2753.95	-34
2755.17	-52
2756.39	-46
2757.61	-58
2758.83	-54
2760.05	-56
2761.27	-48
2762.49	-28
2763.71	-52
2764.93	-44
2766.15	-54
2767.37	-46
2768.58	-48
2769.8	-36
2771.02	-62
2772.23	-38
2773.45	-30
2774.66	-30
2775.88	-38
2777.09	-58
2778.3	-40
2779.51	-40
2780.73	-53
2781.94	-36
2783.15	-44
2784.36	-48
2785.57	-28
2786.78	-52
2787.99	-18
2789.19	-28
2790.4	-18
2791.61	-7
2792.82	-34
2794.02	-48
2795.23	-32
2796.43	-30
2797.64	-20
2798.84	-52
2800.04	-66
2801.25	-23
2802.45	-24
2803.65	-44
2804.85	-10
2806.05	-40
2807.25	-61
2808.45	-38
2809.65	-56
2810.85	-29
2812.05	-4
2813.25	-24
2814.45	-32
2815.64	-14
2816.84	-46
2818.04	-38
2819.23	26
2820.43	-41
2821.62	12
2822.82	-18
2824.01	-6
2825.2	-22
2826.39	-18
2827.59	-16
2828.78	-8
2829.97	-16
2831.16	-46
2832.35	-12
2833.54	-26
2834.73	-14
2835.92	-20
2837.1	-22
2838.29	-14
2839.48	-2
2840.67	0
2841.85	-10
2843.04	-14
2844.22	-32
2845.41	-31
2846.59	-18
2847.77	0
2848.96	-18
2850.14	-21
2851.32	-18
2852.5	-9
2853.68	-26
2854.87	-14
2856.05	-24
2857.23	-22
2858.4	-34
2859.58	-21
2860.76	-26
2861.94	-12
2863.12	-8
2864.29	-8
2865.47	-20
2866.65	-31
2867.82	0
2869	18
2870.17	-4
2871.34	-4
2872.52	-4
2873.69	-8
2874.86	-21
2876.03	-12
2877.21	-31
2878.38	-16
2879.55	-4
2880.72	-8
2881.89	-22
2883.06	-8
2884.23	-8
2885.39	-12
2886.56	-11
2887.73	-38
2888.9	-22
2890.06	-20
2891.23	4
2892.39	-25
2893.56	4
2894.72	-4
2895.89	-6
2897.05	6
2898.21	-40
2899.38	0
2900.54	-30
2901.7	-16
2902.86	-22
2904.02	8
2905.18	-20
2906.34	-2
2907.5	-13
2908.66	-14
2909.82	-14
2910.98	-6
2912.13	-20
2913.29	25
2914.45	-20
2915.6	-8
2916.76	-8
2917.91	0
2919.07	10
2920.22	-29
2921.38	2
2922.53	-38
2923.68	-6
2924.84	2
2925.99	-8
2927.14	-31
2928.29	-8
2929.44	-24
2930.59	-18
2931.74	-10
2932.89	0
2934.04	-4
2935.19	-34
2936.34	-11
2937.48	-11
2938.63	20
2939.78	-24
2940.93	6
2942.07	0
2943.22	12
2944.36	-24
2945.51	-16
2946.65	-6
2947.79	-18
2948.94	-16
2950.08	-10
2951.22	-10
2952.36	-12
2953.5	-28
2954.65	-32
2955.79	-22
2956.93	6
2958.07	-18
2959.2	-16
2960.34	0
2961.48	-2
2962.62	6
2963.76	10
2964.89	-14
2966.03	-12
2967.17	10
2968.3	8
2969.44	-2
2970.57	8
2971.71	-4
2972.84	0
2973.97	-14
2975.11	10
2976.24	30
2977.37	-4
2978.5	8
2979.64	-10
2980.77	12
2981.9	14
2983.03	-34
2984.16	8
2985.29	2
2986.41	-2
2987.54	4
2988.67	22
2989.8	34
2990.93	-2
2992.05	2
2993.18	-7
2994.3	-20
2995.43	-6
2996.55	31
2997.68	20
2998.8	10
2999.93	-4
3001.05	0
3002.17	2
3003.3	-14
3004.42	50
3005.54	42
3006.66	12
3007.78	22
3008.9	0
3010.02	-20
3011.14	36
3012.26	12
3013.38	16
3014.5	22
3015.62	2
3016.73	24
3017.85	26
3018.97	14
3020.08	-6
3021.2	22
3022.31	2
3023.43	22
3024.54	13
3025.66	14
3026.77	-2
3027.89	26
3029	4
3030.11	24
3031.22	-4
3032.34	-2
3033.45	28
3034.56	10
3035.67	26
3036.78	87
3037.89	18
3039	10
3040.11	-4
3041.22	4
3042.32	4
3043.43	12
3044.54	12
3045.65	6
3046.75	10
3047.86	44
3048.96	32
3050.07	-24
3051.17	34
3052.28	4
3053.38	2
3054.49	-12
3055.59	20
3056.69	-2
3057.8	24
3058.9	18
3060	44
3061.1	0
3062.2	12
3063.3	26
3064.4	-15
3065.5	28
3066.6	15
3067.7	16
3068.8	32
3069.9	-9
3071	18
3072.09	20
3073.19	18
3074.29	20
3075.38	18
3076.48	22
3077.57	9
3078.67	16
3079.76	30
3080.86	16
3081.95	29
3083.05	-4
3084.14	20
3085.23	22
3086.33	10
3087.42	14
3088.51	31
3089.6	24
3090.69	22
3091.78	4
3092.87	47
3093.96	14
3095.05	16
3096.14	-24
3097.23	4
3098.32	41
3099.41	29
3100.49	8
3101.58	20
3102.67	8
3103.75	2
3104.84	40
3105.93	18
3107.01	10
3108.1	20
3109.18	46
3110.26	32
3111.35	30
3112.43	4
3113.51	30
3114.6	33
3115.68	0
3116.76	22
3117.84	28
3118.92	40
3120	24
3121.09	26
3122.17	2
3123.25	18
3124.32	34
3125.4	40
3126.48	20
3127.56	16
3128.64	-4
3129.72	24
3130.79	42
3131.87	28
3132.95	10
3134.02	-2
3135.1	20
3136.17	30
3137.25	28
3138.32	14
3139.4	14
3140.47	38
3141.55	40
3142.62	8
3143.69	30
3144.76	25
3145.84	16
3146.91	10
3147.98	24
3149.05	30
3150.12	30
3151.19	38
3152.26	28
3153.33	26
3154.4	4
3155.47	22
3156.54	22
3157.61	46
3158.67	8
3159.74	26
3160.81	32
3161.88	33
3162.94	30
3164.01	28
3165.07	32
3166.14	24
3167.2	30
3168.27	17
3169.33	18
3170.4	54
3171.46	26
3172.52	18
3173.59	26
3174.65	20
3175.71	22
3176.77	10
3177.84	22
3178.9	28
3179.96	16
3181.02	49
3182.08	50
3183.14	35
3184.2	36
3185.26	30
3186.32	44
3187.37	30
3188.43	58
3189.49	41
3190.55	22
3191.61	25
3192.66	34
3193.72	26
3194.77	52
3195.83	8
3196.89	42
3197.94	20
3199	8
3200.05	22
3201.1	26
3202.16	14
3203.21	40
3204.27	22
3205.32	36
3206.37	34
3207.42	57
3208.47	36
3209.53	34
3210.58	31
3211.63	44
3212.68	30
3213.73	34
3214.78	31
3215.83	40
3216.88	13
3217.93	30
3218.97	24
3220.02	30
3221.07	28
3222.12	16
3223.16	24
3224.21	28
3225.26	2
3226.3	18
3227.35	18
3228.4	54
3229.44	26
3230.49	20
3231.53	14
3232.57	24
3233.62	47
3234.66	30
3235.71	24
3236.75	32
3237.79	22
3238.83	20
3239.88	6
3240.92	46
3241.96	16
3243	14
3244.04	20
3245.08	28
3246.12	22
3247.16	30
3248.2	28
3249.24	34
3250.28	26
3251.32	24
3252.36	34
3253.39	28
3254.43	32
3255.47	50
3256.51	28
3257.54	12
3258.58	48
3259.61	16
3260.65	21
3261.69	42
3262.72	28
3263.76	32
3264.79	14
3265.82	57
3266.86	35
3267.89	40
3268.92	49
3269.96	50
3270.99	31
3272.02	18
3273.05	18
3274.09	24
3275.12	26
3276.15	28
3277.18	15
3278.21	22
3279.24	22
3280.27	38
3281.3	28
3282.33	20
3283.36	28
3284.39	42
3285.41	52
3286.44	36
3287.47	38
3288.5	40
3289.52	8
3290.55	50
3291.58	24
3292.6	24
3293.63	58
3294.66	22
3295.68	41
3296.71	12
3297.73	52
3298.76	75
3299.78	28
3300.8	14
3301.83	24
3302.85	84
3303.87	30
3304.9	32
3305.92	25
3306.94	46
3307.96	32
3308.98	46
3310.01	42
3311.03	32
3312.05	59
3313.07	42
3314.09	34
3315.11	28
3316.13	49
3317.15	28
3318.17	30
3319.18	34
3320.2	22
3321.22	52
3322.24	24
3323.26	41
3324.27	48
3325.29	52
3326.31	49
3327.32	26
3328.34	55
3329.35	52
3330.37	36
3331.38	22
3332.4	20
3333.41	44
3334.43	44
3335.44	40
3336.46	34
3337.47	12
3338.48	46
3339.5	30
3340.51	26
3341.52	53
3342.53	52
3343.54	32
3344.56	26
3345.57	46
3346.58	38
3347.59	42
3348.6	29
3349.61	38
3350.62	20
3351.63	38
3352.64	30
3353.65	48
3354.66	35
3355.66	41
3356.67	36
3357.68	32
3358.69	3
3359.7	40
3360.7	36
3361.71	34
3362.72	40
3363.72	44
3364.73	22
3365.73	38
3366.74	29
3367.75	43
3368.75	34
3369.75	36
3370.76	30
3371.76	42
3372.77	32
3373.77	30
3374.77	39
3375.78	34
3376.78	10
3377.78	26
3378.78	14
3379.79	14
3380.79	0
3381.79	30
3382.79	54
3383.79	34
3384.79	52
3385.79	28
3386.79	28
3387.79	34
3388.79	35
3389.79	26
3390.79	44
3391.79	51
3392.79	32
3393.79	64
3394.78	32
3395.78	26
3396.78	30
3397.78	40
3398.77	89
3399.77	34
3400.77	18
3401.76	36
3402.76	30
3403.76	40
3404.75	22
3405.75	12
3406.74	40
3407.74	73
3408.73	32
3409.72	101
3410.72	50
3411.71	42
3412.71	28
3413.7	10
3414.69	22
3415.68	92
3416.68	40
3417.67	46
3418.66	38
3419.65	28
3420.64	60
3421.63	59
3422.63	48
3423.62	34
3424.61	78
3425.6	38
3426.59	35
3427.58	60
3428.57	57
[truncated: 48 more rows]
