# Supplementary material for: AI‐Assisted Detection of Early Gastric Cancer via Visualization of Mucosal Acidity Compromise During Endoscopy
Source: Adv Sci (Weinh). 2025 Oct 20;12(46):e04932. doi: 10.1002/advs.202504932 (PMC12697849; doi:10.1002/advs.202504932)
Supplement: Supplementary file 2 — Supporting Data [file ADVS-12-e04932-s002.zip › Models by AGS cells/Model 2/Para-tumor/fast-20250724_165026.csv]

181.541	14850
184.445	23201
187.346	30162
190.245	33858
193.141	35206
196.035	35407
198.927	35326
201.816	35465
204.703	35671
207.588	35635
210.47	35869
213.35	35640
216.228	35536
219.103	35633
221.976	35454
224.846	35429
227.715	35279
230.58	35393
233.444	35403
236.305	35772
239.164	35954
242.02	36457
244.875	36632
247.727	36676
250.576	36810
253.423	36632
256.268	36410
259.111	36223
261.951	36003
264.789	35990
267.625	36063
270.459	36056
273.29	36233
276.119	36108
278.945	35935
281.769	35837
284.591	35588
287.411	35322
290.229	35069
293.044	34778
295.857	34730
298.667	34406
301.476	34090
304.282	33861
307.085	33664
309.887	33416
312.686	33146
315.483	32784
318.278	32556
321.071	32290
323.861	32095
326.649	31881
329.435	32123
332.219	32036
335	31984
337.779	31930
340.556	32089
343.331	32208
346.103	32304
348.873	32248
351.641	32395
354.407	32417
357.171	32631
359.932	32596
362.691	32340
365.448	32160
368.203	31950
370.955	31571
373.706	31619
376.454	31523
379.2	31130
381.943	31250
384.685	30840
387.424	30479
390.161	30266
392.896	29955
395.629	29782
398.36	29731
401.088	29536
403.815	29460
406.539	29379
409.261	29254
411.981	29284
414.698	29478
417.414	29760
420.127	29631
422.838	29595
425.547	30003
428.254	29838
430.959	29611
433.662	29624
436.362	30072
439.06	30080
441.757	30126
444.451	30076
447.142	29978
449.832	29971
452.52	30003
455.206	29892
457.889	29661
460.57	29580
463.249	29444
465.927	29365
468.601	29097
471.274	28780
473.945	28505
476.614	28205
479.28	27957
481.945	27709
484.607	27739
487.267	27344
489.926	27169
492.582	26969
495.236	26699
497.888	26358
500.537	26389
503.185	26404
505.831	26433
508.474	26764
511.116	26663
513.755	26603
516.393	26633
519.028	26802
521.661	26568
524.293	26678
526.922	26357
529.549	26477
532.174	26316
534.797	26236
537.418	26386
540.037	26500
542.654	26520
545.268	26567
547.881	26748
550.492	26716
553.101	26381
555.707	26006
558.312	25609
560.915	25485
563.515	25525
566.114	25597
568.71	25567
571.305	26198
573.897	26377
576.488	26333
579.076	25988
581.663	25327
584.247	24715
586.83	24074
589.41	23677
591.989	23111
594.565	22680
597.14	21999
599.712	21660
602.283	21538
604.851	21401
607.418	21400
609.982	21503
612.545	21392
615.106	21320
617.664	21415
620.221	21163
622.776	21115
625.328	20937
627.879	20975
630.428	20538
632.975	20428
635.52	20212
638.062	20022
640.603	20193
643.142	20172
645.679	20331
648.214	20440
650.748	20381
653.279	20310
655.808	20215
658.335	19966
660.861	19935
663.384	19690
665.906	19584
668.425	19783
670.943	19813
673.459	19569
675.973	19414
678.484	19148
680.994	18912
683.502	18608
686.009	18523
688.513	18329
691.015	17998
693.515	17888
696.014	17740
698.51	17453
701.005	17385
703.498	17206
705.989	16911
708.478	16565
710.965	16461
713.45	16388
715.933	16299
718.415	16253
720.894	15957
723.372	15937
725.848	16082
728.322	15922
730.794	15985
733.264	15912
735.732	15807
738.198	15544
740.663	15179
743.126	14871
745.586	14838
748.045	14637
750.502	14450
752.958	14283
755.411	14260
757.863	14227
760.312	14164
762.76	14027
765.206	14109
767.65	13919
770.092	13068
772.533	12185
774.971	11970
777.408	12350
779.843	12784
782.276	12693
784.707	12788
787.137	12925
789.564	12759
791.99	12795
794.414	12818
796.836	12687
799.257	12486
801.675	12302
804.092	12161
806.507	12183
808.92	12100
811.331	11851
813.741	11664
816.148	11526
818.554	11289
820.958	11223
823.36	11117
825.761	11093
828.159	10985
830.556	10892
832.951	10855
835.345	10749
837.736	10636
840.126	10584
842.514	10475
844.9	10334
847.284	10174
849.667	10087
852.048	10028
854.427	9903
856.804	9747
859.18	9552
861.553	9534
863.925	9534
866.296	9507
868.664	9447
871.031	9363
873.396	9262
875.759	9188
878.12	9121
880.48	9096
882.838	9002
885.194	8909
887.549	8883
889.902	8774
892.253	8664
894.602	8720
896.949	8711
899.295	8607
901.639	8482
903.981	8406
906.322	8251
908.661	8381
910.998	8311
913.333	8273
915.667	8176
917.999	8307
920.329	8267
922.658	8223
924.985	8206
927.31	8179
929.633	8153
931.955	7941
934.275	7894
936.593	7870
938.91	7636
941.225	7558
943.538	7354
945.849	7210
948.159	7082
950.467	6998
952.774	6925
955.078	6802
957.381	6731
959.683	6612
961.982	6387
964.28	6492
966.577	6443
968.871	6342
971.164	6200
973.456	6082
975.745	6068
978.033	5980
980.319	5873
982.604	5895
984.887	5869
987.168	5919
989.448	5855
991.726	5823
994.002	5691
996.277	5703
998.55	5676
1000.82	5688
1003.09	5760
1005.36	5840
1007.63	5813
1009.89	5885
1012.15	5781
1014.41	5854
1016.67	5833
1018.93	5818
1021.19	5688
1023.44	5746
1025.7	5762
1027.95	5724
1030.2	5688
1032.45	5506
1034.69	5462
1036.94	5357
1039.18	5351
1041.43	5269
1043.67	5345
1045.9	5305
1048.14	5172
1050.38	5100
1052.61	5076
1054.84	4978
1057.07	4857
1059.3	4858
1061.53	4725
1063.76	4775
1065.98	4737
1068.2	4654
1070.42	4628
1072.64	4509
1074.86	4517
1077.08	4390
1079.29	4412
1081.5	4338
1083.72	4322
1085.93	4352
1088.13	4261
1090.34	4416
1092.55	4362
1094.75	4439
1096.95	4366
1099.15	4277
1101.35	4320
1103.55	4233
1105.74	4166
1107.94	4058
1110.13	4063
1112.32	4032
1114.51	3889
1116.7	3824
1118.89	3798
1121.07	3812
1123.25	3713
1125.44	3705
1127.62	3675
1129.8	3717
1131.97	3770
1134.15	3764
1136.32	3743
1138.49	3660
1140.66	3681
1142.83	3649
1145	3558
1147.17	3528
1149.33	3544
1151.5	3534
1153.66	3494
1155.82	3359
1157.98	3491
1160.13	3399
1162.29	3407
1164.44	3286
1166.6	3236
1168.75	3371
1170.9	3375
1173.04	3317
1175.19	3427
1177.34	3354
1179.48	3238
1181.62	3143
1183.76	3131
1185.9	3243
1188.04	3348
1190.17	3461
1192.31	3466
1194.44	3463
1196.57	3469
1198.7	3453
1200.83	3375
1202.96	3284
1205.08	3169
1207.21	2970
1209.33	2921
1211.45	2806
1213.57	2748
1215.69	2676
1217.81	2629
1219.92	2633
1222.03	2597
1224.15	2624
1226.26	2571
1228.37	2542
1230.47	2577
1232.58	2547
1234.68	2537
1236.79	2487
1238.89	2595
1240.99	2574
1243.09	2534
1245.19	2404
1247.28	2462
1249.38	2420
1251.47	2404
1253.56	2398
1255.65	2285
1257.74	2299
1259.83	2341
1261.91	2252
1264	2226
1266.08	2156
1268.16	2158
1270.24	2099
1272.32	2079
1274.4	2039
1276.47	2031
1278.55	1954
1280.62	1960
1282.69	1918
1284.76	1924
1286.83	1946
1288.9	1926
1290.96	1950
1293.03	1817
1295.09	1853
1297.15	1771
1299.21	1763
1301.27	1731
1303.33	1714
1305.38	1700
1307.44	1799
1309.49	1678
1311.54	1652
1313.59	1680
1315.64	1622
1317.69	1640
1319.73	1626
1321.78	1652
1323.82	1569
1325.86	1600
1327.9	1601
1329.94	1577
1331.98	1587
1334.02	1620
1336.05	1603
1338.08	1610
1340.12	1594
1342.15	1600
1344.18	1664
1346.2	1678
1348.23	1719
1350.25	1670
1352.28	1696
1354.3	1707
1356.32	1724
1358.34	1726
1360.36	1763
1362.38	1781
1364.39	1797
1366.41	1761
1368.42	1803
1370.43	1783
1372.44	1716
1374.45	1763
1376.45	1711
1378.46	1724
1380.47	1654
1382.47	1594
1384.47	1564
1386.47	1544
1388.47	1509
1390.47	1507
1392.46	1507
1394.46	1556
1396.45	1527
1398.44	1519
1400.44	1482
1402.42	1450
1404.41	1366
1406.4	1350
1408.39	1290
1410.37	1259
1412.35	1237
1414.33	1261
1416.31	1265
1418.29	1270
1420.27	1247
1422.25	1235
1424.22	1186
1426.2	1219
1428.17	1193
1430.14	1174
1432.11	1102
1434.08	1127
1436.04	1088
1438.01	1114
1439.97	1124
1441.94	1152
1443.9	1108
1445.86	1152
1447.82	1138
1449.78	1091
1451.73	1058
1453.69	1090
1455.64	1116
1457.59	1094
1459.54	1038
1461.49	1003
1463.44	997
1465.39	929
1467.34	969
1469.28	949
1471.22	975
1473.17	1003
1475.11	995
1477.05	915
1478.99	850
1480.92	840
1482.86	795
1484.79	777
1486.73	766
1488.66	779
1490.59	842
1492.52	841
1494.45	845
1496.37	820
1498.3	802
1500.22	855
1502.14	790
1504.07	771
1505.99	762
1507.91	766
1509.82	762
1511.74	785
1513.66	812
1515.57	794
1517.48	790
1519.39	886
1521.3	917
1523.21	877
1525.12	838
1527.03	747
1528.93	810
1530.84	867
1532.74	885
1534.64	917
1536.54	963
1538.44	913
1540.34	887
1542.23	822
1544.13	767
1546.02	711
1547.92	737
1549.81	808
1551.7	860
1553.59	814
1555.48	854
1557.36	886
1559.25	874
1561.13	888
1563.01	943
1564.9	947
1566.78	991
1568.66	934
1570.53	894
1572.41	890
1574.29	881
1576.16	981
1578.03	1060
1579.9	1096
1581.78	1032
1583.65	953
1585.51	941
1587.38	998
1589.25	1040
1591.11	1056
1592.97	1009
1594.84	935
1596.7	899
1598.56	905
1600.42	856
1602.27	881
1604.13	943
1605.98	1042
1607.84	1149
1609.69	1213
1611.54	1215
1613.39	1136
1615.24	967
1617.09	838
1618.94	807
1620.78	740
1622.62	826
1624.47	909
1626.31	909
1628.15	909
1629.99	924
1631.83	882
1633.67	872
1635.5	917
1637.34	845
1639.17	828
1641	818
1642.83	826
1644.66	820
1646.49	802
1648.32	746
1650.15	751
1651.97	785
1653.8	839
1655.62	820
1657.44	782
1659.26	672
1661.08	657
1662.9	667
1664.72	475
1666.53	413
1668.35	416
1670.16	358
1671.97	407
1673.79	484
1675.6	509
1677.4	480
1679.21	379
1681.02	421
1682.83	351
1684.63	451
1686.43	466
1688.24	500
1690.04	479
1691.84	377
1693.64	373
1695.43	449
1697.23	491
1699.02	568
1700.82	640
1702.61	588
1704.4	558
1706.2	570
1707.98	619
1709.77	677
1711.56	671
1713.35	707
1715.13	656
1716.92	564
1718.7	480
1720.48	530
1722.26	532
1724.04	502
1725.82	364
1727.6	362
1729.37	323
1731.15	274
1732.92	233
1734.7	217
1736.47	173
1738.24	179
1740.01	195
1741.78	161
1743.54	190
1745.31	286
1747.08	276
1748.84	280
1750.6	280
1752.36	365
1754.12	453
1755.88	479
1757.64	421
1759.4	352
1761.16	328
1762.91	329
1764.67	359
1766.42	423
1768.17	505
1769.92	536
1771.67	433
1773.42	362
1775.17	345
1776.91	361
1778.66	435
1780.4	454
1782.15	506
1783.89	530
1785.63	552
1787.37	548
1789.11	550
1790.85	546
1792.58	483
1794.32	445
1796.05	399
1797.79	373
1799.52	357
1801.25	399
1802.98	346
1804.71	341
1806.44	423
1808.17	449
1809.89	528
1811.62	538
1813.34	530
1815.07	524
1816.79	451
1818.51	419
1820.23	389
1821.95	350
1823.66	334
1825.38	314
1827.1	322
1828.81	338
1830.52	364
1832.24	389
1833.95	413
1835.66	502
1837.37	512
1839.08	498
1840.78	400
1842.49	373
1844.19	371
1845.9	316
1847.6	351
1849.3	347
1851	266
1852.7	227
1854.4	184
1856.1	191
1857.8	207
1859.49	225
1861.19	185
1862.88	270
1864.57	173
1866.27	111
1867.96	79
1869.65	28
1871.33	70
1873.02	149
1874.71	199
1876.39	195
1878.08	149
1879.76	165
1881.44	165
1883.12	184
1884.81	236
1886.48	252
1888.16	188
1889.84	127
1891.52	113
1893.19	68
1894.87	92
1896.54	111
1898.21	97
1899.88	113
1901.55	160
1903.22	171
1904.89	185
1906.56	183
1908.22	198
1909.89	185
1911.55	232
1913.22	213
1914.88	244
1916.54	192
1918.2	234
1919.86	213
1921.52	181
1923.18	173
1924.83	170
1926.49	177
1928.14	157
1929.79	191
1931.45	155
1933.1	156
1934.75	109
1936.4	175
1938.05	198
1939.69	214
1941.34	185
1942.99	96
1944.63	93
1946.27	107
1947.92	137
1949.56	127
1951.2	181
1952.84	185
1954.48	197
1956.11	212
1957.75	300
1959.39	280
1961.02	336
1962.65	270
1964.29	290
1965.92	272
1967.55	308
1969.18	327
1970.81	304
1972.44	363
1974.06	294
1975.69	296
1977.32	311
1978.94	331
1980.56	325
1982.19	375
1983.81	341
1985.43	343
1987.05	327
1988.66	352
1990.28	324
1991.9	296
1993.51	325
1995.13	339
1996.74	357
1998.36	344
1999.97	347
2001.58	328
2003.19	320
2004.8	338
2006.4	377
2008.01	347
2009.62	370
2011.22	354
2012.83	383
2014.43	395
2016.03	370
2017.63	363
2019.23	328
2020.83	324
2022.43	358
2024.03	367
2025.63	354
2027.22	338
2028.82	336
2030.41	342
2032.01	320
2033.6	336
2035.19	335
2036.78	322
2038.37	342
2039.96	322
2041.55	324
2043.13	333
2044.72	300
2046.3	298
2047.89	318
2049.47	332
2051.05	335
2052.63	312
2054.21	318
2055.79	336
2057.37	276
2058.95	292
2060.52	310
2062.1	322
2063.68	315
2065.25	318
2066.82	280
2068.39	276
2069.97	294
2071.54	282
2073.1	282
2074.67	270
2076.24	278
2077.81	264
2079.37	272
2080.94	276
2082.5	254
2084.07	251
2085.63	228
2087.19	232
2088.75	216
2090.31	192
2091.87	182
2093.43	167
2094.98	179
2096.54	188
2098.09	189
2099.65	242
2101.2	212
2102.75	224
2104.3	220
2105.86	250
2107.41	218
2108.95	224
2110.5	215
2112.05	222
2113.6	221
2115.14	210
2116.69	234
2118.23	210
2119.77	225
2121.31	212
2122.86	216
2124.4	198
2125.93	225
2127.47	216
2129.01	204
2130.55	230
2132.08	212
2133.62	214
2135.15	238
2136.69	218
2138.22	194
2139.75	181
2141.28	208
2142.81	246
2144.34	186
2145.87	208
2147.39	222
2148.92	205
2150.45	238
2151.97	216
2153.5	218
2155.02	185
2156.54	198
2158.06	211
2159.58	181
2161.1	169
2162.62	200
2164.14	201
2165.66	199
2167.17	199
2168.69	218
2170.2	219
2171.72	179
2173.23	202
2174.74	161
2176.25	165
2177.76	199
2179.27	196
2180.78	196
2182.29	159
2183.79	159
2185.3	155
2186.81	179
2188.31	167
2189.81	165
2191.32	196
2192.82	169
2194.32	155
2195.82	201
2197.32	172
2198.82	167
2200.32	159
2201.81	133
2203.31	129
2204.8	145
2206.3	163
2207.79	157
2209.29	188
2210.78	173
2212.27	191
2213.76	183
2215.25	171
2216.74	185
2218.23	159
2219.71	163
2221.2	141
2222.69	127
2224.17	117
2225.65	117
2227.14	103
2228.62	129
2230.1	135
2231.58	149
2233.06	149
2234.54	153
2236.02	163
2237.5	175
2238.97	197
2240.45	167
2241.92	169
2243.4	153
2244.87	121
2246.34	125
2247.82	147
2249.29	129
2250.76	117
2252.23	135
2253.7	119
2255.16	105
2256.63	125
2258.1	123
2259.56	131
2261.03	121
2262.49	125
2263.95	143
2265.42	111
2266.88	163
2268.34	103
2269.8	135
2271.26	111
2272.72	139
2274.18	139
2275.63	137
2277.09	151
2278.54	175
2280	141
2281.45	111
2282.9	113
2284.36	105
2285.81	121
2287.26	115
2288.71	145
2290.16	121
2291.61	123
2293.05	107
2294.5	111
2295.95	129
2297.39	63
2298.84	69
2300.28	74
2301.72	79
2303.16	103
2304.61	105
2306.05	99
2307.49	93
2308.93	105
2310.36	117
2311.8	109
2313.24	133
2314.67	137
2316.11	131
2317.54	127
2318.98	131
2320.41	91
2321.84	115
2323.28	101
2324.71	111
2326.14	95
2327.57	80
2328.99	93
2330.42	77
2331.85	97
2333.27	85
2334.7	91
2336.12	91
2337.55	67
2338.97	77
2340.39	79
2341.82	39
2343.24	66
2344.66	53
2346.08	70
2347.5	73
2348.91	59
2350.33	83
2351.75	117
2353.16	99
2354.58	91
2355.99	103
2357.41	79
2358.82	57
2360.23	33
2361.64	53
2363.05	41
2364.46	16
2365.87	28
2367.28	45
2368.69	75
2370.1	34
2371.5	18
2372.91	67
2374.31	58
2375.72	76
2377.12	62
2378.52	50
2379.92	63
2381.33	73
2382.73	67
2384.13	40
2385.52	62
2386.92	38
2388.32	59
2389.72	61
2391.11	49
2392.51	64
2393.9	69
2395.3	77
2396.69	81
2398.08	53
2399.48	35
2400.87	74
2402.26	51
2403.65	48
2405.04	6
2406.42	14
2407.81	-46
2409.2	-50
2410.58	-73
2411.97	-60
2413.35	-26
2414.74	-58
2416.12	-42
2417.5	-28
2418.89	-26
2420.27	-16
2421.65	-34
2423.03	-8
2424.41	-26
2425.79	-45
2427.16	-45
2428.54	-63
2429.92	-61
2431.29	-24
2432.67	-44
2434.04	-24
2435.42	-12
2436.79	-32
2438.16	-35
2439.53	-18
2440.9	-51
2442.27	-63
2443.64	-61
2445.01	-47
2446.38	-69
2447.75	-70
2449.11	-79
2450.48	-58
2451.84	-73
2453.21	-62
2454.57	-38
2455.94	-44
2457.3	-35
2458.66	-46
2460.02	-30
2461.38	-57
2462.74	-20
2464.1	-10
2465.46	0
2466.82	-35
2468.17	-9
2469.53	-37
2470.89	14
2472.24	-42
2473.6	-34
2474.95	-20
2476.3	-2
2477.65	4
2479.01	26
2480.36	4
2481.71	59
2483.06	3
2484.41	-26
2485.75	4
2487.1	0
2488.45	2
2489.8	-8
2491.14	4
2492.49	-4
2493.83	-16
2495.17	6
2496.52	-4
2497.86	14
2499.2	12
2500.54	37
2501.88	10
2503.22	44
2504.56	14
2505.9	18
2507.24	14
2508.58	12
2509.91	10
2511.25	-9
2512.58	-26
2513.92	-35
2515.25	-56
2516.58	-53
2517.92	-64
2519.25	-40
2520.58	-43
2521.91	-42
2523.24	-59
2524.57	-22
2525.9	-16
2527.23	4
2528.55	24
2529.88	-22
2531.21	-22
2532.53	-28
2533.86	-10
2535.18	-24
2536.5	6
2537.83	16
2539.15	8
2540.47	-6
2541.79	12
2543.11	-28
2544.43	-31
2545.75	6
2547.07	12
2548.39	-46
2549.7	-14
2551.02	-18
2552.34	-18
2553.65	-27
2554.97	-54
2556.28	-61
2557.59	-67
2558.91	-71
2560.22	-36
2561.53	-49
2562.84	-57
2564.15	-47
2565.46	-49
2566.77	-49
2568.08	-58
2569.38	-59
2570.69	-36
2572	-49
2573.3	-32
2574.61	-43
2575.91	-24
2577.22	-45
2578.52	-36
2579.82	-35
2581.13	-55
2582.43	-65
2583.73	-63
2585.03	-53
2586.33	-70
2587.63	-69
2588.92	-105
2590.22	-38
2591.52	-91
2592.82	-48
2594.11	-35
2595.41	-57
2596.7	-59
2598	-52
2599.29	-36
2600.58	-67
2601.88	-28
2603.17	-32
2604.46	-85
2605.75	-68
2607.04	-54
2608.33	-55
2609.62	-31
2610.9	-77
2612.19	-76
2613.48	-93
2614.76	-64
2616.05	-67
2617.34	-45
2618.62	-105
2619.9	-96
2621.19	-49
2622.47	-71
2623.75	-62
2625.03	-77
2626.31	-63
2627.59	-34
2628.87	-45
2630.15	-77
2631.43	-73
2632.71	-64
2633.99	-72
2635.26	-82
2636.54	-103
2637.81	-75
2639.09	-93
2640.36	-62
2641.64	-68
2642.91	-93
2644.18	-87
2645.46	-61
2646.73	-97
2648	-50
2649.27	-69
2650.54	-51
2651.81	-42
2653.07	-32
2654.34	-73
2655.61	-55
2656.88	-49
2658.14	-50
2659.41	-67
2660.67	-88
2661.94	-51
2663.2	-44
2664.47	-73
2665.73	-73
2666.99	-88
2668.25	-73
2669.51	-78
2670.77	-101
2672.03	-67
2673.29	-42
2674.55	-61
2675.81	-70
2677.07	-101
2678.32	-87
2679.58	-71
2680.84	-51
2682.09	-77
2683.35	-44
2684.6	-57
2685.85	-55
2687.11	-84
2688.36	-45
2689.61	-71
2690.86	-51
2692.11	-65
2693.36	-37
2694.61	-39
2695.86	-59
2697.11	-57
2698.36	-69
2699.61	-77
2700.85	-87
2702.1	-70
2703.34	-39
2704.59	-60
2705.83	-55
2707.08	-67
2708.32	-75
2709.56	-89
2710.81	-71
2712.05	-68
2713.29	-63
2714.53	-60
2715.77	-54
2717.01	-47
2718.25	-44
2719.49	-57
2720.73	-79
2721.96	-85
2723.2	-69
2724.44	-39
2725.67	-47
2726.91	-48
2728.14	-75
2729.38	-86
2730.61	-45
2731.84	-72
2733.08	-71
2734.31	-56
2735.54	-65
2736.77	-71
2738	-71
2739.23	-53
2740.46	-51
2741.69	-59
2742.92	-83
2744.14	-23
2745.37	-66
2746.6	-73
2747.82	-26
2749.05	-65
2750.27	-60
2751.5	-53
2752.72	-66
2753.95	-40
2755.17	-70
2756.39	-44
2757.61	-60
2758.83	-46
2760.05	-36
2761.27	-62
2762.49	-44
2763.71	-58
2764.93	-56
2766.15	-60
2767.37	-56
2768.58	-38
2769.8	-56
2771.02	-56
2772.23	-52
2773.45	-50
2774.66	-58
2775.88	-36
2777.09	-48
2778.3	-54
2779.51	-34
2780.73	-47
2781.94	-34
2783.15	-42
2784.36	-36
2785.57	-46
2786.78	-46
2787.99	-38
2789.19	-50
2790.4	-22
2791.61	-17
2792.82	-40
2794.02	-44
2795.23	-32
2796.43	-42
2797.64	-28
2798.84	-44
2800.04	-68
2801.25	-31
2802.45	-38
2803.65	-88
2804.85	-2
2806.05	-36
2807.25	-69
2808.45	-30
2809.65	-32
2810.85	-33
2812.05	-24
2813.25	-40
2814.45	-40
2815.64	-28
2816.84	-32
2818.04	-20
2819.23	12
2820.43	-27
2821.62	-6
2822.82	-36
2824.01	-8
2825.2	-18
2826.39	-38
2827.59	-26
2828.78	-14
2829.97	-20
2831.16	-48
2832.35	-12
2833.54	-52
2834.73	-18
2835.92	-42
2837.1	-38
2838.29	-44
2839.48	-6
2840.67	-16
2841.85	-36
2843.04	-20
2844.22	-12
2845.41	-43
2846.59	6
2847.77	4
2848.96	-24
2850.14	-21
2851.32	-12
2852.5	-21
2853.68	-36
2854.87	6
2856.05	-26
2857.23	-36
2858.4	-41
2859.58	-29
2860.76	-14
2861.94	12
2863.12	-6
2864.29	-6
2865.47	-28
2866.65	-29
2867.82	-16
2869	0
2870.17	-8
2871.34	-12
2872.52	-33
2873.69	-14
2874.86	-29
2876.03	12
2877.21	-23
2878.38	-26
2879.55	-2
2880.72	-28
2881.89	-22
2883.06	2
2884.23	-24
2885.39	-33
2886.56	-17
2887.73	-32
2888.9	-10
2890.06	-20
2891.23	0
2892.39	-25
2893.56	0
2894.72	-14
2895.89	-27
2897.05	10
2898.21	-36
2899.38	-6
2900.54	-38
2901.7	0
2902.86	-12
2904.02	4
2905.18	-18
2906.34	2
2907.5	-25
2908.66	-32
2909.82	-30
2910.98	-10
2912.13	-6
2913.29	-4
2914.45	-22
2915.6	-23
2916.76	-10
2917.91	-10
2919.07	-13
2920.22	-20
2921.38	18
2922.53	-14
2923.68	-4
2924.84	12
2925.99	-10
2927.14	-10
2928.29	-18
2929.44	-26
2930.59	-18
2931.74	-31
2932.89	18
2934.04	-10
2935.19	-34
2936.34	-27
2937.48	-6
2938.63	2
2939.78	-34
2940.93	36
2942.07	0
2943.22	6
2944.36	-8
2945.51	2
2946.65	-2
2947.79	6
2948.94	14
2950.08	-8
2951.22	0
2952.36	0
2953.5	-2
2954.65	15
2955.79	-10
2956.93	6
2958.07	-8
2959.2	2
2960.34	6
2961.48	-2
2962.62	-12
2963.76	-10
2964.89	-2
2966.03	-8
2967.17	-6
2968.3	4
2969.44	-2
2970.57	-8
2971.71	4
2972.84	2
2973.97	-10
2975.11	0
2976.24	22
2977.37	-24
2978.5	-8
2979.64	14
2980.77	-2
2981.9	-2
2983.03	-24
2984.16	-4
2985.29	-4
2986.41	-22
2987.54	-12
2988.67	16
2989.8	10
2990.93	-10
2992.05	-4
2993.18	-4
2994.3	-6
2995.43	0
2996.55	35
2997.68	14
2998.8	16
2999.93	0
3001.05	-18
3002.17	-6
3003.3	8
3004.42	52
3005.54	32
3006.66	0
3007.78	22
3008.9	-2
3010.02	-8
3011.14	26
3012.26	16
3013.38	2
3014.5	24
3015.62	20
3016.73	24
3017.85	18
3018.97	12
3020.08	2
3021.2	2
3022.31	6
3023.43	28
3024.54	15
3025.66	8
3026.77	24
3027.89	24
3029	4
3030.11	12
3031.22	-12
3032.34	-6
3033.45	12
3034.56	4
3035.67	16
3036.78	95
3037.89	14
3039	32
3040.11	-4
3041.22	2
3042.32	-6
3043.43	22
3044.54	20
3045.65	28
3046.75	12
3047.86	10
3048.96	-4
3050.07	-12
3051.17	16
3052.28	18
3053.38	0
3054.49	-10
3055.59	2
3056.69	10
3057.8	10
3058.9	6
3060	60
3061.1	0
3062.2	-2
3063.3	32
3064.4	4
3065.5	28
3066.6	11
3067.7	8
3068.8	8
3069.9	2
3071	18
3072.09	24
3073.19	16
3074.29	26
3075.38	22
3076.48	30
3077.57	7
3078.67	20
3079.76	32
3080.86	-8
3081.95	12
3083.05	4
3084.14	20
3085.23	34
3086.33	29
3087.42	24
3088.51	25
3089.6	8
3090.69	8
3091.78	8
3092.87	51
3093.96	16
3095.05	28
3096.14	10
3097.23	8
3098.32	20
3099.41	25
3100.49	0
3101.58	8
3102.67	34
3103.75	14
3104.84	44
3105.93	16
3107.01	4
3108.1	8
3109.18	24
3110.26	20
3111.35	26
3112.43	8
3113.51	24
3114.6	21
3115.68	14
3116.76	-2
3117.84	4
3118.92	10
3120	14
3121.09	34
3122.17	24
3123.25	34
3124.32	22
3125.4	32
3126.48	24
3127.56	22
3128.64	10
3129.72	36
3130.79	44
3131.87	30
3132.95	12
3134.02	8
3135.1	32
3136.17	20
3137.25	20
3138.32	36
3139.4	38
3140.47	20
3141.55	24
3142.62	16
3143.69	8
3144.76	31
3145.84	0
3146.91	16
3147.98	34
3149.05	12
3150.12	10
3151.19	24
3152.26	18
3153.33	30
3154.4	2
3155.47	-7
3156.54	16
3157.61	52
3158.67	8
3159.74	14
3160.81	30
3161.88	19
3162.94	24
3164.01	10
3165.07	44
3166.14	36
3167.2	30
3168.27	23
3169.33	18
3170.4	48
3171.46	16
3172.52	4
3173.59	12
3174.65	2
3175.71	20
3176.77	18
3177.84	22
3178.9	32
3179.96	18
3181.02	36
3182.08	48
3183.14	45
3184.2	16
3185.26	28
3186.32	30
3187.37	38
3188.43	48
3189.49	39
3190.55	24
3191.61	29
3192.66	38
3193.72	6
3194.77	28
3195.83	4
3196.89	10
3197.94	36
3199	14
3200.05	12
3201.1	22
3202.16	28
3203.21	36
3204.27	22
3205.32	12
3206.37	40
3207.42	35
3208.47	38
3209.53	36
3210.58	27
3211.63	30
3212.68	14
3213.73	30
3214.78	33
3215.83	30
3216.88	29
3217.93	24
3218.97	18
3220.02	22
3221.07	20
3222.12	42
3223.16	36
3224.21	38
3225.26	26
3226.3	24
3227.35	4
3228.4	58
3229.44	28
3230.49	16
3231.53	12
3232.57	20
3233.62	28
3234.66	20
3235.71	20
3236.75	0
3237.79	46
3238.83	46
3239.88	14
3240.92	18
3241.96	28
3243	18
3244.04	10
3245.08	8
3246.12	26
3247.16	24
3248.2	34
3249.24	12
3250.28	14
3251.32	34
3252.36	32
3253.39	28
3254.43	32
3255.47	44
3256.51	26
3257.54	8
3258.58	32
3259.61	30
3260.65	33
3261.69	16
3262.72	16
3263.76	6
3264.79	30
3265.82	40
3266.86	33
3267.89	50
3268.92	32
3269.96	32
3270.99	29
3272.02	0
3273.05	40
3274.09	28
3275.12	28
3276.15	20
3277.18	23
3278.21	10
3279.24	26
3280.27	28
3281.3	24
3282.33	47
3283.36	36
3284.39	46
3285.41	56
3286.44	28
3287.47	48
3288.5	40
3289.52	18
3290.55	62
3291.58	36
3292.6	34
3293.63	60
3294.66	18
3295.68	41
3296.71	0
3297.73	46
3298.76	83
3299.78	24
3300.8	20
3301.83	34
3302.85	78
3303.87	24
3304.9	22
3305.92	35
3306.94	32
3307.96	38
3308.98	26
3310.01	30
3311.03	24
3312.05	37
3313.07	22
3314.09	14
3315.11	30
3316.13	34
3317.15	22
3318.17	38
3319.18	20
3320.2	32
3321.22	40
3322.24	28
3323.26	37
3324.27	28
3325.29	44
3326.31	29
3327.32	24
3328.34	49
3329.35	64
3330.37	38
3331.38	30
3332.4	18
3333.41	56
3334.43	54
3335.44	46
3336.46	22
3337.47	28
3338.48	32
3339.5	18
3340.51	22
3341.52	53
3342.53	46
3343.54	56
3344.56	52
3345.57	32
3346.58	38
3347.59	34
3348.6	19
3349.61	52
3350.62	22
3351.63	52
3352.64	30
3353.65	40
3354.66	37
3355.66	45
3356.67	32
3357.68	30
3358.69	17
3359.7	36
3360.7	44
3361.71	32
3362.72	20
3363.72	54
3364.73	20
3365.73	46
3366.74	25
3367.75	27
3368.75	20
3369.75	32
3370.76	24
3371.76	46
3372.77	36
3373.77	32
3374.77	35
3375.78	30
3376.78	8
3377.78	50
3378.78	46
3379.79	28
3380.79	19
3381.79	36
3382.79	36
3383.79	32
3384.79	54
3385.79	20
3386.79	44
3387.79	24
3388.79	51
3389.79	44
3390.79	34
3391.79	48
3392.79	34
3393.79	50
3394.78	34
3395.78	18
3396.78	48
3397.78	36
3398.77	103
3399.77	26
3400.77	24
3401.76	38
3402.76	44
3403.76	40
3404.75	22
3405.75	46
3406.74	40
3407.74	70
3408.73	44
3409.72	107
3410.72	58
3411.71	58
3412.71	28
3413.7	44
3414.69	26
3415.68	74
3416.68	32
3417.67	40
3418.66	30
3419.65	36
3420.64	50
3421.63	47
3422.63	66
3423.62	36
3424.61	66
3425.6	28
3426.59	31
3427.58	62
3428.57	27
[truncated: 48 more rows]
