# Supplementary material for: AI‐Assisted Detection of Early Gastric Cancer via Visualization of Mucosal Acidity Compromise During Endoscopy
Source: Adv Sci (Weinh). 2025 Oct 20;12(46):e04932. doi: 10.1002/advs.202504932 (PMC12697849; doi:10.1002/advs.202504932)
Supplement: Supplementary file 2 — Supporting Data [file ADVS-12-e04932-s002.zip › Models by AGS cells/Model 2/Para-tumor/fast-20250724_165102.csv]

181.541	21313
184.445	33340
187.346	43129
190.245	48019
193.141	49966
196.035	50161
198.927	49824
201.816	50147
204.703	50576
207.588	50431
210.47	50854
213.35	50493
216.228	50512
219.103	50540
221.976	50191
224.846	50391
227.715	49918
230.58	50127
233.444	50198
236.305	50766
239.164	50980
242.02	51888
244.875	52174
247.727	52355
250.576	52364
253.423	52097
256.268	51841
259.111	51860
261.951	51416
264.789	51421
267.625	51688
270.459	51806
273.29	51674
276.119	51688
278.945	51320
281.769	51140
284.591	50862
287.411	50530
290.229	50355
293.044	49983
295.857	49805
298.667	49396
301.476	49035
304.282	48738
307.085	48368
309.887	48166
312.686	47922
315.483	47498
318.278	47086
321.071	46841
323.861	46700
326.649	46212
329.435	46609
332.219	46385
335	46360
337.779	46555
340.556	46617
343.331	46847
346.103	47054
348.873	47060
351.641	47272
354.407	47363
357.171	47052
359.932	47378
362.691	46969
365.448	46745
368.203	46603
370.955	46073
373.706	46031
376.454	45822
379.2	45606
381.943	45636
384.685	45127
387.424	44816
390.161	44559
392.896	43923
395.629	43666
398.36	43494
401.088	43557
403.815	43301
406.539	43267
409.261	43088
411.981	43103
414.698	43363
417.414	43913
420.127	43796
422.838	43569
425.547	44056
428.254	44046
430.959	43793
433.662	43992
436.362	44391
439.06	44429
441.757	44449
444.451	44391
447.142	44409
449.832	44469
452.52	44364
455.206	44231
457.889	43863
460.57	44064
463.249	43577
465.927	43807
468.601	43102
471.274	43069
473.945	42437
476.614	41841
479.28	41438
481.945	41427
484.607	41193
487.267	41019
489.926	40495
492.582	40613
495.236	40115
497.888	39823
500.537	39549
503.185	39628
505.831	39928
508.474	40188
511.116	40128
513.755	40130
516.393	40176
519.028	40468
521.661	40053
524.293	40428
526.922	39954
529.549	40180
532.174	40136
534.797	39956
537.418	40130
540.037	40144
542.654	40265
545.268	40698
547.881	40966
550.492	40813
553.101	40285
555.707	39789
558.312	39318
560.915	38870
563.515	39048
566.114	39179
568.71	39574
571.305	39999
573.897	40313
576.488	40271
579.076	39746
581.663	38653
584.247	37835
586.83	37027
589.41	36428
591.989	35767
594.565	34915
597.14	34070
599.712	33461
602.283	33503
604.851	33326
607.418	33273
609.982	33429
612.545	33414
615.106	33149
617.664	33276
620.221	33113
622.776	32994
625.328	32683
627.879	32790
630.428	32319
632.975	32224
635.52	31817
638.062	31666
640.603	31671
643.142	31676
645.679	32061
648.214	32132
650.748	31837
653.279	32010
655.808	31718
658.335	31543
660.861	31373
663.384	31011
665.906	31167
668.425	31259
670.943	31235
673.459	31021
675.973	30641
678.484	30445
680.994	30084
683.502	29556
686.009	29248
688.513	29154
691.015	28759
693.515	28553
696.014	28150
698.51	28009
701.005	27811
703.498	27527
705.989	27108
708.478	26631
710.965	26530
713.45	26347
715.933	26189
718.415	26299
720.894	25712
723.372	25630
725.848	25841
728.322	25597
730.794	25875
733.264	25827
735.732	25400
738.198	24955
740.663	24447
743.126	24072
745.586	23981
748.045	23706
750.502	23572
752.958	23287
755.411	23073
757.863	22993
760.312	23043
762.76	22851
765.206	23097
767.65	22700
770.092	21343
772.533	20032
774.971	19475
777.408	20341
779.843	21034
782.276	20889
784.707	21102
787.137	21167
789.564	20985
791.99	21112
794.414	21086
796.836	20860
799.257	20579
801.675	20512
804.092	20307
806.507	20172
808.92	19964
811.331	19715
813.741	19426
816.148	19152
818.554	18761
820.958	18711
823.36	18630
825.761	18519
828.159	18401
830.556	18336
832.951	18278
835.345	17968
837.736	17758
840.126	17516
842.514	17666
844.9	17255
847.284	17121
849.667	16980
852.048	16848
854.427	16566
856.804	16398
859.18	16185
861.553	16120
863.925	16168
866.296	16112
868.664	15989
871.031	15836
873.396	15711
875.759	15596
878.12	15361
880.48	15292
882.838	15145
885.194	15038
887.549	15030
889.902	14964
892.253	14895
894.602	14891
896.949	14816
899.295	14738
901.639	14640
903.981	14541
906.322	14313
908.661	14419
910.998	14260
913.333	14236
915.667	13986
917.999	14252
920.329	14186
922.658	14174
924.985	14119
927.31	14012
929.633	14016
931.955	13652
934.275	13618
936.593	13441
938.91	13124
941.225	12881
943.538	12725
945.849	12412
948.159	12180
950.467	12057
952.774	11978
955.078	11806
957.381	11585
959.683	11423
961.982	11136
964.28	11150
966.577	11079
968.871	10851
971.164	10701
973.456	10516
975.745	10557
978.033	10281
980.319	10288
982.604	10325
984.887	10197
987.168	10255
989.448	10130
991.726	10050
994.002	9985
996.277	10001
998.55	10004
1000.82	9951
1003.09	10074
1005.36	10132
1007.63	10225
1009.89	10217
1012.15	10243
1014.41	10297
1016.67	10249
1018.93	10120
1021.19	9872
1023.44	9854
1025.7	9864
1027.95	9739
1030.2	9715
1032.45	9521
1034.69	9346
1036.94	9336
1039.18	9234
1041.43	9204
1043.67	9296
1045.9	9186
1048.14	9135
1050.38	9008
1052.61	8861
1054.84	8786
1057.07	8623
1059.3	8581
1061.53	8366
1063.76	8395
1065.98	8311
1068.2	8264
1070.42	8196
1072.64	8022
1074.86	7952
1077.08	7854
1079.29	7807
1081.5	7663
1083.72	7636
1085.93	7783
1088.13	7708
1090.34	7791
1092.55	7785
1094.75	7775
1096.95	7765
1099.15	7760
1101.35	7614
1103.55	7507
1105.74	7357
1107.94	7271
1110.13	7243
1112.32	7068
1114.51	6883
1116.7	6822
1118.89	6764
1121.07	6681
1123.25	6656
1125.44	6550
1127.62	6528
1129.8	6626
1131.97	6627
1134.15	6737
1136.32	6735
1138.49	6548
1140.66	6578
1142.83	6534
1145	6415
1147.17	6332
1149.33	6304
1151.5	6308
1153.66	6210
1155.82	6206
1157.98	6183
1160.13	6059
1162.29	6058
1164.44	5984
1166.6	5932
1168.75	5956
1170.9	6032
1173.04	6079
1175.19	6097
1177.34	6060
1179.48	5741
1181.62	5655
1183.76	5694
1185.9	5605
1188.04	5806
1190.17	5893
1192.31	6047
1194.44	6107
1196.57	6107
1198.7	6135
1200.83	6147
1202.96	5911
1205.08	5633
1207.21	5426
1209.33	5230
1211.45	5055
1213.57	4934
1215.69	4952
1217.81	4837
1219.92	4799
1222.03	4762
1224.15	4723
1226.26	4732
1228.37	4646
1230.47	4666
1232.58	4638
1234.68	4669
1236.79	4666
1238.89	4710
1240.99	4654
1243.09	4596
1245.19	4521
1247.28	4483
1249.38	4396
1251.47	4412
1253.56	4348
1255.65	4221
1257.74	4181
1259.83	4211
1261.91	4082
1264	4096
1266.08	3947
1268.16	4019
1270.24	3910
1272.32	3773
1274.4	3814
1276.47	3741
1278.55	3643
1280.62	3655
1282.69	3598
1284.76	3594
1286.83	3560
1288.9	3544
1290.96	3520
1293.03	3393
1295.09	3364
1297.15	3354
1299.21	3322
1301.27	3216
1303.33	3239
1305.38	3227
1307.44	3280
1309.49	3233
1311.54	3139
1313.59	3167
1315.64	3137
1317.69	3147
1319.73	3149
1321.78	3190
1323.82	3083
1325.86	3099
1327.9	3046
1329.94	2983
1331.98	2990
1334.02	3059
1336.05	3040
1338.08	3076
1340.12	3033
1342.15	3054
1344.18	3186
1346.2	3139
1348.23	3248
1350.25	3213
1352.28	3256
1354.3	3232
1356.32	3244
1358.34	3360
1360.36	3240
1362.38	3284
1364.39	3403
1366.41	3322
1368.42	3322
1370.43	3284
1372.44	3223
1374.45	3176
1376.45	3145
1378.46	3187
1380.47	3048
1382.47	3049
1384.47	2956
1386.47	2948
1388.47	2859
1390.47	2817
1392.46	2861
1394.46	2910
1396.45	2849
1398.44	2843
1400.44	2792
1402.42	2742
1404.41	2696
1406.4	2601
1408.39	2512
1410.37	2490
1412.35	2518
1414.33	2476
1416.31	2423
1418.29	2410
1420.27	2373
1422.25	2422
1424.22	2405
1426.2	2351
1428.17	2345
1430.14	2359
1432.11	2295
1434.08	2227
1436.04	2182
1438.01	2228
1439.97	2210
1441.94	2204
1443.9	2208
1445.86	2246
1447.82	2236
1449.78	2067
1451.73	2115
1453.69	2150
1455.64	2166
1457.59	2131
1459.54	2098
1461.49	1997
1463.44	1962
1465.39	1975
1467.34	1966
1469.28	1912
1471.22	1956
1473.17	1976
1475.11	1982
1477.05	1924
1478.99	1867
1480.92	1787
1482.86	1760
1484.79	1662
1486.73	1731
1488.66	1686
1490.59	1743
1492.52	1723
1494.45	1747
1496.37	1761
1498.3	1775
1500.22	1751
1502.14	1682
1504.07	1702
1505.99	1695
1507.91	1690
1509.82	1626
1511.74	1614
1513.66	1692
1515.57	1668
1517.48	1693
1519.39	1702
1521.3	1765
1523.21	1695
1525.12	1702
1527.03	1664
1528.93	1632
1530.84	1663
1532.74	1659
1534.64	1739
1536.54	1728
1538.44	1735
1540.34	1662
1542.23	1640
1544.13	1543
1546.02	1499
1547.92	1517
1549.81	1475
1551.7	1601
1553.59	1545
1555.48	1555
1557.36	1571
1559.25	1594
1561.13	1662
1563.01	1684
1564.9	1681
1566.78	1702
1568.66	1658
1570.53	1599
1572.41	1624
1574.29	1612
1576.16	1660
1578.03	1761
1579.9	1811
1581.78	1731
1583.65	1672
1585.51	1587
1587.38	1689
1589.25	1729
1591.11	1767
1592.97	1702
1594.84	1594
1596.7	1574
1598.56	1553
1600.42	1525
1602.27	1588
1604.13	1598
1605.98	1711
1607.84	1854
1609.69	1902
1611.54	1886
1613.39	1757
1615.24	1594
1617.09	1444
1618.94	1416
1620.78	1368
1622.62	1388
1624.47	1469
1626.31	1501
1628.15	1487
1629.99	1505
1631.83	1471
1633.67	1441
1635.5	1437
1637.34	1431
1639.17	1400
1641	1362
1642.83	1376
1644.66	1386
1646.49	1350
1648.32	1308
1650.15	1332
1651.97	1327
1653.8	1366
1655.62	1380
1657.44	1306
1659.26	1214
1661.08	1164
1662.9	1160
1664.72	1009
1666.53	931
1668.35	897
1670.16	840
1671.97	883
1673.79	973
1675.6	985
1677.4	965
1679.21	879
1681.02	901
1682.83	840
1684.63	880
1686.43	947
1688.24	983
1690.04	951
1691.84	854
1693.64	802
1695.43	896
1697.23	930
1699.02	1004
1700.82	1086
1702.61	1054
1704.4	1011
1706.2	1018
1707.98	1092
1709.77	1116
1711.56	1167
1713.35	1166
1715.13	1069
1716.92	1051
1718.7	879
1720.48	917
1722.26	898
1724.04	832
1725.82	709
1727.6	650
1729.37	570
1731.15	530
1732.92	453
1734.7	395
1736.47	385
1738.24	351
1740.01	362
1741.78	346
1743.54	393
1745.31	496
1747.08	562
1748.84	588
1750.6	593
1752.36	667
1754.12	741
1755.88	789
1757.64	710
1759.4	695
1761.16	683
1762.91	699
1764.67	695
1766.42	772
1768.17	850
1769.92	816
1771.67	768
1773.42	711
1775.17	683
1776.91	706
1778.66	749
1780.4	780
1782.15	863
1783.89	834
1785.63	883
1787.37	874
1789.11	877
1790.85	856
1792.58	800
1794.32	756
1796.05	717
1797.79	685
1799.52	681
1801.25	722
1802.98	654
1804.71	631
1806.44	711
1808.17	761
1809.89	820
1811.62	824
1813.34	854
1815.07	792
1816.79	739
1818.51	699
1820.23	665
1821.95	651
1823.66	640
1825.38	572
1827.1	582
1828.81	612
1830.52	666
1832.24	665
1833.95	729
1835.66	752
1837.37	768
1839.08	772
1840.78	675
1842.49	635
1844.19	630
1845.9	584
1847.6	583
1849.3	605
1851	540
1852.7	465
1854.4	460
1856.1	445
1857.8	443
1859.49	497
1861.19	417
1862.88	514
1864.57	421
1866.27	349
1867.96	333
1869.65	254
1871.33	288
1873.02	341
1874.71	439
1876.39	447
1878.08	393
1879.76	413
1881.44	405
1883.12	411
1884.81	454
1886.48	476
1888.16	389
1889.84	338
1891.52	330
1893.19	298
1894.87	278
1896.54	308
1898.21	310
1899.88	327
1901.55	373
1903.22	361
1904.89	369
1906.56	389
1908.22	411
1909.89	389
1911.55	435
1913.22	431
1914.88	423
1916.54	389
1918.2	413
1919.86	401
1921.52	401
1923.18	371
1924.83	369
1926.49	356
1928.14	345
1929.79	354
1931.45	355
1933.1	339
1934.75	284
1936.4	379
1938.05	387
1939.69	387
1941.34	359
1942.99	310
1944.63	268
1946.27	320
1947.92	278
1949.56	355
1951.2	342
1952.84	362
1954.48	364
1956.11	405
1957.75	451
1959.39	483
1961.02	483
1962.65	457
1964.29	464
1965.92	461
1967.55	511
1969.18	514
1970.81	505
1972.44	514
1974.06	487
1975.69	479
1977.32	472
1978.94	494
1980.56	496
1982.19	544
1983.81	502
1985.43	518
1987.05	518
1988.66	509
1990.28	494
1991.9	468
1993.51	506
1995.13	532
1996.74	528
1998.36	520
1999.97	522
2001.58	520
2003.19	502
2004.8	509
2006.4	536
2008.01	514
2009.62	515
2011.22	540
2012.83	506
2014.43	511
2016.03	513
2017.63	522
2019.23	477
2020.83	500
2022.43	499
2024.03	520
2025.63	518
2027.22	492
2028.82	491
2030.41	511
2032.01	483
2033.6	497
2035.19	480
2036.78	495
2038.37	475
2039.96	451
2041.55	468
2043.13	466
2044.72	446
2046.3	451
2047.89	437
2049.47	465
2051.05	431
2052.63	453
2054.21	447
2055.79	447
2057.37	435
2058.95	421
2060.52	405
2062.1	399
2063.68	428
2065.25	415
2066.82	391
2068.39	425
2069.97	411
2071.54	401
2073.1	385
2074.67	381
2076.24	389
2077.81	383
2079.37	395
2080.94	382
2082.5	387
2084.07	348
2085.63	359
2087.19	349
2088.75	319
2090.31	303
2091.87	289
2093.43	266
2094.98	294
2096.54	309
2098.09	304
2099.65	349
2101.2	318
2102.75	333
2104.3	324
2105.86	361
2107.41	329
2108.95	345
2110.5	326
2112.05	322
2113.6	330
2115.14	311
2116.69	329
2118.23	337
2119.77	316
2121.31	288
2122.86	325
2124.4	329
2125.93	302
2127.47	317
2129.01	314
2130.55	341
2132.08	310
2133.62	327
2135.15	320
2136.69	316
2138.22	274
2139.75	298
2141.28	270
2142.81	296
2144.34	282
2145.87	292
2147.39	312
2148.92	308
2150.45	310
2151.97	301
2153.5	327
2155.02	262
2156.54	264
2158.06	268
2159.58	264
2161.1	266
2162.62	300
2164.14	302
2165.66	274
2167.17	300
2168.69	321
2170.2	288
2171.72	292
2173.23	288
2174.74	242
2176.25	290
2177.76	266
2179.27	248
2180.78	272
2182.29	242
2183.79	270
2185.3	248
2186.81	260
2188.31	250
2189.81	252
2191.32	254
2192.82	244
2194.32	236
2195.82	250
2197.32	270
2198.82	224
2200.32	240
2201.81	216
2203.31	203
2204.8	242
2206.3	234
2207.79	223
2209.29	260
2210.78	250
2212.27	268
2213.76	256
2215.25	256
2216.74	248
2218.23	232
2219.71	227
2221.2	208
2222.69	230
2224.17	179
2225.65	178
2227.14	185
2228.62	178
2230.1	201
2231.58	216
2233.06	220
2234.54	222
2236.02	209
2237.5	230
2238.97	241
2240.45	224
2241.92	233
2243.4	207
2244.87	188
2246.34	201
2247.82	194
2249.29	201
2250.76	212
2252.23	192
2253.7	184
2255.16	187
2256.63	188
2258.1	199
2259.56	176
2261.03	177
2262.49	185
2263.95	198
2265.42	179
2266.88	213
2268.34	181
2269.8	189
2271.26	177
2272.72	171
2274.18	208
2275.63	184
2277.09	195
2278.54	216
2280	175
2281.45	167
2282.9	153
2284.36	145
2285.81	169
2287.26	174
2288.71	179
2290.16	173
2291.61	159
2293.05	151
2294.5	157
2295.95	121
2297.39	111
2298.84	89
2300.28	108
2301.72	115
2303.16	145
2304.61	143
2306.05	148
2307.49	125
2308.93	121
2310.36	145
2311.8	153
2313.24	163
2314.67	177
2316.11	173
2317.54	169
2318.98	189
2320.41	149
2321.84	159
2323.28	139
2324.71	155
2326.14	133
2327.57	131
2328.99	145
2330.42	99
2331.85	121
2333.27	119
2334.7	117
2336.12	107
2337.55	115
2338.97	115
2340.39	129
2341.82	81
2343.24	90
2344.66	97
2346.08	87
2347.5	121
2348.91	107
2350.33	127
2351.75	129
2353.16	127
2354.58	127
2355.99	143
2357.41	117
2358.82	93
2360.23	83
2361.64	61
2363.05	81
2364.46	54
2365.87	52
2367.28	85
2368.69	89
2370.1	83
2371.5	61
2372.91	89
2374.31	106
2375.72	86
2377.12	87
2378.52	82
2379.92	85
2381.33	97
2382.73	97
2384.13	77
2385.52	58
2386.92	85
2388.32	83
2389.72	87
2391.11	73
2392.51	103
2393.9	89
2395.3	123
2396.69	127
2398.08	103
2399.48	91
2400.87	113
2402.26	67
2403.65	65
2405.04	47
2406.42	34
2407.81	-18
2409.2	-18
2410.58	-49
2411.97	-36
2413.35	20
2414.74	-34
2416.12	-16
2417.5	4
2418.89	8
2420.27	14
2421.65	-8
2423.03	12
2424.41	-34
2425.79	-31
2427.16	-41
2428.54	-6
2429.92	-20
2431.29	-26
2432.67	-20
2434.04	-16
2435.42	-24
2436.79	8
2438.16	-6
2439.53	-14
2440.9	-32
2442.27	-38
2443.64	-30
2445.01	-19
2446.38	-55
2447.75	-36
2449.11	-51
2450.48	-16
2451.84	-38
2453.21	-38
2454.57	-12
2455.94	-16
2457.3	-8
2458.66	-30
2460.02	-14
2461.38	-43
2462.74	2
2464.1	4
2465.46	24
2466.82	-2
2468.17	0
2469.53	0
2470.89	22
2472.24	-18
2473.6	-16
2474.95	10
2476.3	-4
2477.65	24
2479.01	59
2480.36	15
2481.71	87
2483.06	15
2484.41	2
2485.75	8
2487.1	21
2488.45	20
2489.8	13
2491.14	0
2492.49	26
2493.83	30
2495.17	43
2496.52	-2
2497.86	41
2499.2	25
2500.54	27
2501.88	16
2503.22	54
2504.56	33
2505.9	36
2507.24	48
2508.58	41
2509.91	13
2511.25	18
2512.58	0
2513.92	-39
2515.25	-38
2516.58	-36
2517.92	-34
2519.25	-12
2520.58	-20
2521.91	-22
2523.24	-25
2524.57	-20
2525.9	20
2527.23	12
2528.55	30
2529.88	-22
2531.21	-16
2532.53	-6
2533.86	-4
2535.18	-8
2536.5	0
2537.83	28
2539.15	38
2540.47	18
2541.79	36
2543.11	-22
2544.43	8
2545.75	-14
2547.07	40
2548.39	-65
2549.7	26
2551.02	-8
2552.34	-14
2553.65	-22
2554.97	-16
2556.28	-34
2557.59	-59
2558.91	-55
2560.22	-47
2561.53	-53
2562.84	-45
2564.15	-41
2565.46	-39
2566.77	-38
2568.08	-32
2569.38	-47
2570.69	-22
2572	-53
2573.3	-26
2574.61	-33
2575.91	-28
2577.22	-16
2578.52	-30
2579.82	-29
2581.13	-33
2582.43	-40
2583.73	-40
2585.03	-32
2586.33	-62
2587.63	-57
2588.92	-87
2590.22	-42
2591.52	-55
2592.82	-48
2594.11	-43
2595.41	-45
2596.7	-46
2598	-24
2599.29	-52
2600.58	-43
2601.88	-34
2603.17	-22
2604.46	-75
2605.75	-46
2607.04	-62
2608.33	-65
2609.62	-49
2610.9	-64
2612.19	-72
2613.48	-97
2614.76	-77
2616.05	-57
2617.34	-57
2618.62	-93
2619.9	-60
2621.19	-42
2622.47	-69
2623.75	-48
2625.03	-59
2626.31	-43
2627.59	-36
2628.87	-31
2630.15	-71
2631.43	-39
2632.71	-58
2633.99	-76
2635.26	-48
2636.54	-75
2637.81	-73
2639.09	-83
2640.36	-62
2641.64	-70
2642.91	-87
2644.18	-85
2645.46	-41
2646.73	-86
2648	-52
2649.27	-53
2650.54	-39
2651.81	-42
2653.07	-40
2654.34	-64
2655.61	-49
2656.88	-31
2658.14	-34
2659.41	-73
2660.67	-72
2661.94	-34
2663.2	-57
2664.47	-71
2665.73	-67
2666.99	-58
2668.25	-56
2669.51	-68
2670.77	-83
2672.03	-85
2673.29	-54
2674.55	-67
2675.81	-44
2677.07	-59
2678.32	-81
2679.58	-73
2680.84	-47
2682.09	-53
2683.35	-32
2684.6	-59
2685.85	-42
2687.11	-78
2688.36	-41
2689.61	-56
2690.86	-45
2692.11	-47
2693.36	-20
2694.61	-35
2695.86	-41
2697.11	-61
2698.36	-47
2699.61	-79
2700.85	-71
2702.1	-58
2703.34	-41
2704.59	-50
2705.83	-26
2707.08	-39
2708.32	-40
2709.56	-77
2710.81	-61
2712.05	-74
2713.29	-77
2714.53	-60
2715.77	-62
2717.01	-31
2718.25	-36
2719.49	-47
2720.73	-68
2721.96	-81
2723.2	-71
2724.44	-65
2725.67	-45
2726.91	-58
2728.14	-48
2729.38	-88
2730.61	-51
2731.84	-54
2733.08	-61
2734.31	-42
2735.54	-50
2736.77	-63
2738	-68
2739.23	-51
2740.46	-49
2741.69	-69
2742.92	-70
2744.14	-17
2745.37	-40
2746.6	-63
2747.82	-26
2749.05	-50
2750.27	-56
2751.5	-40
2752.72	-54
2753.95	-34
2755.17	-44
2756.39	-58
2757.61	-64
2758.83	-52
2760.05	-30
2761.27	-50
2762.49	-32
2763.71	-52
2764.93	-30
2766.15	-58
2767.37	-20
2768.58	-40
2769.8	-32
2771.02	-40
2772.23	-54
2773.45	-46
2774.66	-40
2775.88	-22
2777.09	-42
2778.3	-40
2779.51	-38
2780.73	-35
2781.94	-26
2783.15	-20
2784.36	-48
2785.57	-52
2786.78	-58
2787.99	-26
2789.19	-40
2790.4	-20
2791.61	-5
2792.82	-42
2794.02	-38
2795.23	-32
2796.43	-44
2797.64	-28
2798.84	-26
2800.04	-50
2801.25	-7
2802.45	-42
2803.65	-40
2804.85	-17
2806.05	-36
2807.25	-54
2808.45	-4
2809.65	-26
2810.85	-25
2812.05	-18
2813.25	-36
2814.45	-32
2815.64	-26
2816.84	-38
2818.04	-30
2819.23	32
2820.43	-29
2821.62	36
2822.82	-22
2824.01	-4
2825.2	-18
2826.39	-32
2827.59	-30
2828.78	-12
2829.97	-20
2831.16	-28
2832.35	2
2833.54	-28
2834.73	-32
2835.92	-32
2837.1	-28
2838.29	-44
2839.48	-2
2840.67	-6
2841.85	-26
2843.04	-6
2844.22	-36
2845.41	-31
2846.59	-6
2847.77	8
2848.96	-20
2850.14	-29
2851.32	-6
2852.5	-21
2853.68	-30
2854.87	-35
2856.05	-20
2857.23	-14
2858.4	-28
2859.58	-27
2860.76	-24
2861.94	-8
2863.12	-4
2864.29	-24
2865.47	-28
2866.65	-23
2867.82	-18
2869	26
2870.17	-16
2871.34	-14
2872.52	-14
2873.69	-6
2874.86	-39
2876.03	0
2877.21	-23
2878.38	-36
2879.55	6
2880.72	-10
2881.89	-12
2883.06	-16
2884.23	-14
2885.39	-2
2886.56	-25
2887.73	-38
2888.9	-12
2890.06	-14
2891.23	18
2892.39	-33
2893.56	-2
2894.72	-21
2895.89	-12
2897.05	-8
2898.21	-26
2899.38	-18
2900.54	-32
2901.7	-2
2902.86	-38
2904.02	-6
2905.18	-12
2906.34	-4
2907.5	-9
2908.66	-12
2909.82	-28
2910.98	-10
2912.13	-20
2913.29	2
2914.45	-30
2915.6	0
2916.76	2
2917.91	6
2919.07	-2
2920.22	-24
2921.38	-18
2922.53	-8
2923.68	-14
2924.84	-12
2925.99	-2
2927.14	-20
2928.29	-20
2929.44	-14
2930.59	-14
2931.74	-6
2932.89	-2
2934.04	-4
2935.19	-26
2936.34	-15
2937.48	-9
2938.63	-2
2939.78	-20
2940.93	18
2942.07	4
2943.22	28
2944.36	-12
2945.51	-12
2946.65	-18
2947.79	-4
2948.94	8
2950.08	8
2951.22	-2
2952.36	-2
2953.5	-6
2954.65	4
2955.79	-10
2956.93	0
2958.07	-22
2959.2	4
2960.34	10
2961.48	-6
2962.62	-2
2963.76	-12
2964.89	6
2966.03	-20
2967.17	-4
2968.3	12
2969.44	-6
2970.57	-8
2971.71	10
2972.84	-2
2973.97	-10
2975.11	12
2976.24	14
2977.37	-24
2978.5	-6
2979.64	-12
2980.77	2
2981.9	2
2983.03	-20
2984.16	-6
2985.29	0
2986.41	-14
2987.54	6
2988.67	-6
2989.8	28
2990.93	-4
2992.05	-4
2993.18	-2
2994.3	-6
2995.43	2
2996.55	24
2997.68	12
2998.8	6
2999.93	10
3001.05	4
3002.17	-12
3003.3	18
3004.42	44
3005.54	30
3006.66	12
3007.78	18
3008.9	4
3010.02	-10
3011.14	28
3012.26	18
3013.38	-4
3014.5	40
3015.62	4
3016.73	30
3017.85	8
3018.97	2
3020.08	-8
3021.2	28
3022.31	-12
3023.43	24
3024.54	13
3025.66	20
3026.77	22
3027.89	24
3029	0
3030.11	16
3031.22	28
3032.34	-10
3033.45	4
3034.56	14
3035.67	34
3036.78	93
3037.89	36
3039	40
3040.11	-8
3041.22	0
3042.32	-6
3043.43	12
3044.54	-12
3045.65	18
3046.75	4
3047.86	32
3048.96	8
3050.07	-20
3051.17	26
3052.28	18
3053.38	-8
3054.49	6
3055.59	38
3056.69	12
3057.8	18
3058.9	12
3060	56
3061.1	10
3062.2	30
3063.3	20
3064.4	10
3065.5	14
3066.6	10
3067.7	6
3068.8	20
3069.9	30
3071	26
3072.09	6
3073.19	6
3074.29	20
3075.38	2
3076.48	18
3077.57	2
3078.67	16
3079.76	36
3080.86	-12
3081.95	14
3083.05	2
3084.14	32
3085.23	20
3086.33	33
3087.42	10
3088.51	31
3089.6	36
3090.69	8
3091.78	0
3092.87	69
3093.96	10
3095.05	18
3096.14	-16
3097.23	14
3098.32	26
3099.41	18
3100.49	14
3101.58	-4
3102.67	32
3103.75	10
3104.84	34
3105.93	18
3107.01	4
3108.1	24
3109.18	18
3110.26	34
3111.35	20
3112.43	26
3113.51	24
3114.6	29
3115.68	18
3116.76	20
3117.84	18
3118.92	28
3120	8
3121.09	34
3122.17	26
3123.25	22
3124.32	18
3125.4	38
3126.48	22
3127.56	18
3128.64	4
3129.72	34
3130.79	26
3131.87	24
3132.95	18
3134.02	14
3135.1	47
3136.17	2
3137.25	24
3138.32	20
3139.4	22
3140.47	38
3141.55	24
3142.62	8
3143.69	22
3144.76	35
3145.84	18
3146.91	12
3147.98	18
3149.05	20
3150.12	30
3151.19	38
3152.26	26
3153.33	36
3154.4	14
3155.47	8
3156.54	26
3157.61	50
3158.67	26
3159.74	26
3160.81	28
3161.88	23
3162.94	34
3164.01	22
3165.07	30
3166.14	24
3167.2	20
3168.27	14
3169.33	28
3170.4	44
3171.46	2
3172.52	14
3173.59	18
3174.65	14
3175.71	0
3176.77	22
3177.84	10
3178.9	18
3179.96	4
3181.02	47
3182.08	30
3183.14	33
3184.2	30
3185.26	34
3186.32	32
3187.37	54
3188.43	54
3189.49	51
3190.55	-9
3191.61	15
3192.66	46
3193.72	32
3194.77	34
3195.83	6
3196.89	36
3197.94	24
3199	20
3200.05	16
3201.1	36
3202.16	20
3203.21	48
3204.27	8
3205.32	10
3206.37	20
3207.42	27
3208.47	30
3209.53	28
3210.58	27
3211.63	24
3212.68	26
3213.73	24
3214.78	9
3215.83	20
3216.88	11
3217.93	10
3218.97	18
3220.02	18
3221.07	22
3222.12	22
3223.16	28
3224.21	24
3225.26	4
3226.3	8
3227.35	4
3228.4	46
3229.44	44
3230.49	12
3231.53	6
3232.57	14
3233.62	26
3234.66	24
3235.71	36
3236.75	14
3237.79	30
3238.83	46
3239.88	-8
3240.92	28
3241.96	16
3243	38
3244.04	16
3245.08	32
3246.12	14
3247.16	22
3248.2	22
3249.24	10
3250.28	24
3251.32	12
3252.36	30
3253.39	26
3254.43	28
3255.47	22
3256.51	22
3257.54	12
3258.58	18
3259.61	40
3260.65	10
3261.69	24
3262.72	14
3263.76	34
3264.79	14
3265.82	26
3266.86	27
3267.89	54
3268.92	44
3269.96	32
3270.99	29
3272.02	14
3273.05	32
3274.09	30
3275.12	26
3276.15	22
3277.18	43
3278.21	32
3279.24	16
3280.27	36
3281.3	30
3282.33	31
3283.36	28
3284.39	34
3285.41	54
3286.44	44
3287.47	40
3288.5	48
3289.52	26
3290.55	56
3291.58	16
3292.6	20
3293.63	54
3294.66	42
3295.68	57
3296.71	24
3297.73	36
3298.76	59
3299.78	20
3300.8	18
3301.83	20
3302.85	70
3303.87	18
3304.9	34
3305.92	33
3306.94	44
3307.96	40
3308.98	32
3310.01	24
3311.03	38
3312.05	39
3313.07	26
3314.09	20
3315.11	30
3316.13	55
3317.15	26
3318.17	28
3319.18	50
3320.2	24
3321.22	36
3322.24	30
3323.26	21
3324.27	36
3325.29	52
3326.31	45
3327.32	40
3328.34	51
3329.35	34
3330.37	24
3331.38	38
3332.4	26
3333.41	44
3334.43	62
3335.44	22
3336.46	42
3337.47	26
3338.48	36
3339.5	22
3340.51	26
3341.52	45
3342.53	46
3343.54	38
3344.56	44
3345.57	36
3346.58	50
3347.59	34
3348.6	35
3349.61	42
3350.62	36
3351.63	32
3352.64	46
3353.65	42
3354.66	21
3355.66	67
3356.67	44
3357.68	20
3358.69	17
3359.7	32
3360.7	44
3361.71	28
3362.72	20
3363.72	34
3364.73	36
3365.73	22
3366.74	21
3367.75	37
3368.75	30
3369.75	40
3370.76	34
3371.76	36
3372.77	44
3373.77	28
3374.77	41
3375.78	30
3376.78	14
3377.78	32
3378.78	14
3379.79	42
3380.79	7
3381.79	44
3382.79	40
3383.79	46
3384.79	40
3385.79	20
3386.79	14
3387.79	18
3388.79	43
3389.79	34
3390.79	38
3391.79	59
3392.79	28
3393.79	64
3394.78	4
3395.78	18
3396.78	50
3397.78	32
3398.77	101
3399.77	28
3400.77	26
3401.76	26
3402.76	48
3403.76	30
3404.75	22
3405.75	20
3406.74	48
3407.74	79
3408.73	22
3409.72	107
3410.72	36
3411.71	52
3412.71	30
3413.7	44
3414.69	26
3415.68	56
3416.68	38
3417.67	54
3418.66	30
3419.65	20
3420.64	38
3421.63	49
3422.63	50
3423.62	42
3424.61	62
3425.6	32
3426.59	21
3427.58	50
3428.57	39
[truncated: 48 more rows]
