# Supplementary material for: AI‐Assisted Detection of Early Gastric Cancer via Visualization of Mucosal Acidity Compromise During Endoscopy
Source: Adv Sci (Weinh). 2025 Oct 20;12(46):e04932. doi: 10.1002/advs.202504932 (PMC12697849; doi:10.1002/advs.202504932)
Supplement: Supplementary file 2 — Supporting Data [file ADVS-12-e04932-s002.zip › Models by AGS cells/Model 2/Para-tumor/fast-20250724_165103.csv]

181.541	16267
184.445	25329
187.346	32908
190.245	37025
193.141	38492
196.035	38798
198.927	38459
201.816	38532
204.703	39092
207.588	38915
210.47	39024
213.35	38963
216.228	38812
219.103	38710
221.976	38721
224.846	38701
227.715	38520
230.58	38598
233.444	38538
236.305	39157
239.164	39149
242.02	39679
244.875	40041
247.727	40035
250.576	40150
253.423	39956
256.268	39879
259.111	39681
261.951	39517
264.789	39493
267.625	39577
270.459	39677
273.29	39600
276.119	39511
278.945	39300
281.769	39127
284.591	38975
287.411	38606
290.229	38444
293.044	38270
295.857	38057
298.667	37674
301.476	37380
304.282	37377
307.085	36928
309.887	36739
312.686	36356
315.483	36171
318.278	35943
321.071	35516
323.861	35357
326.649	35179
329.435	35199
332.219	35042
335	35065
337.779	35262
340.556	35308
343.331	35532
346.103	35540
348.873	35630
351.641	35913
354.407	35637
357.171	35810
359.932	35872
362.691	35526
365.448	35367
368.203	35113
370.955	34708
373.706	34768
376.454	34638
379.2	34446
381.943	34496
384.685	34058
387.424	33788
390.161	33387
392.896	33187
395.629	32748
398.36	32610
401.088	32559
403.815	32363
406.539	32472
409.261	32389
411.981	32475
414.698	32508
417.414	32907
420.127	32929
422.838	32822
425.547	33023
428.254	33042
430.959	32879
433.662	33050
436.362	33134
439.06	33257
441.757	33267
444.451	33280
447.142	33320
449.832	33402
452.52	33382
455.206	33150
457.889	33050
460.57	32943
463.249	32657
465.927	32692
468.601	32309
471.274	32056
473.945	31759
476.614	31505
479.28	30995
481.945	30896
484.607	30735
487.267	30568
489.926	30304
492.582	30207
495.236	29792
497.888	29649
500.537	29381
503.185	29627
505.831	29604
508.474	29843
511.116	29982
513.755	29851
516.393	29947
519.028	29881
521.661	29768
524.293	29784
526.922	29739
529.549	29713
532.174	29673
534.797	29512
537.418	29593
540.037	29756
542.654	29800
545.268	29966
547.881	30225
550.492	30244
553.101	29885
555.707	29270
558.312	28946
560.915	28893
563.515	28798
566.114	28900
568.71	29101
571.305	29391
573.897	29762
576.488	29917
579.076	29499
581.663	28622
584.247	27919
586.83	27310
589.41	26808
591.989	26318
594.565	25611
597.14	24957
599.712	24535
602.283	24497
604.851	24383
607.418	24288
609.982	24489
612.545	24243
615.106	24107
617.664	24188
620.221	24052
622.776	23933
625.328	23864
627.879	23862
630.428	23528
632.975	23313
635.52	23013
638.062	23022
640.603	22911
643.142	23106
645.679	23228
648.214	23299
650.748	23027
653.279	23242
655.808	23034
658.335	23000
660.861	22663
663.384	22491
665.906	22459
668.425	22615
670.943	22700
673.459	22311
675.973	22209
678.484	21991
680.994	21602
683.502	21286
686.009	21143
688.513	21121
691.015	20631
693.515	20576
696.014	20365
698.51	20117
701.005	19887
703.498	19803
705.989	19434
708.478	19150
710.965	18866
713.45	18937
715.933	18906
718.415	18774
720.894	18403
723.372	18391
725.848	18536
728.322	18409
730.794	18378
733.264	18417
735.732	18229
738.198	17831
740.663	17458
743.126	17140
745.586	17044
748.045	16960
750.502	16622
752.958	16620
755.411	16579
757.863	16437
760.312	16461
762.76	16187
765.206	16313
767.65	16065
770.092	15272
772.533	14149
774.971	13856
777.408	14318
779.843	14855
782.276	14839
784.707	14879
787.137	14976
789.564	14822
791.99	14852
794.414	14768
796.836	14712
799.257	14543
801.675	14322
804.092	14293
806.507	14099
808.92	14083
811.331	13894
813.741	13652
816.148	13539
818.554	13366
820.958	13088
823.36	13036
825.761	12898
828.159	12850
830.556	12802
832.951	12709
835.345	12675
837.736	12552
840.126	12467
842.514	12282
844.9	12170
847.284	12058
849.667	11955
852.048	11700
854.427	11654
856.804	11560
859.18	11317
861.553	11154
863.925	11262
866.296	11163
868.664	11120
871.031	11019
873.396	10894
875.759	10836
878.12	10701
880.48	10670
882.838	10616
885.194	10519
887.549	10348
889.902	10295
892.253	10209
894.602	10231
896.949	10234
899.295	10163
901.639	10102
903.981	10054
906.322	9955
908.661	9957
910.998	9894
913.333	9765
915.667	9761
917.999	9842
920.329	9788
922.658	9850
924.985	9679
927.31	9723
929.633	9580
931.955	9500
934.275	9445
936.593	9298
938.91	9080
941.225	9008
943.538	8847
945.849	8693
948.159	8392
950.467	8307
952.774	8258
955.078	8021
957.381	7934
959.683	7815
961.982	7670
964.28	7737
966.577	7628
968.871	7523
971.164	7445
973.456	7309
975.745	7255
978.033	7114
980.319	7020
982.604	7041
984.887	6983
987.168	7098
989.448	6912
991.726	6860
994.002	6866
996.277	6821
998.55	6853
1000.82	6834
1003.09	6875
1005.36	7039
1007.63	6931
1009.89	6983
1012.15	6981
1014.41	7091
1016.67	7005
1018.93	7025
1021.19	6828
1023.44	6878
1025.7	6840
1027.95	6830
1030.2	6766
1032.45	6624
1034.69	6435
1036.94	6473
1039.18	6367
1041.43	6316
1043.67	6361
1045.9	6343
1048.14	6280
1050.38	6111
1052.61	6093
1054.84	5981
1057.07	5877
1059.3	5903
1061.53	5712
1063.76	5752
1065.98	5722
1068.2	5627
1070.42	5555
1072.64	5441
1074.86	5399
1077.08	5305
1079.29	5341
1081.5	5255
1083.72	5220
1085.93	5258
1088.13	5208
1090.34	5244
1092.55	5301
1094.75	5329
1096.95	5234
1099.15	5220
1101.35	5138
1103.55	5101
1105.74	5051
1107.94	4926
1110.13	4974
1112.32	4848
1114.51	4693
1116.7	4697
1118.89	4588
1121.07	4507
1123.25	4503
1125.44	4481
1127.62	4436
1129.8	4499
1131.97	4539
1134.15	4564
1136.32	4618
1138.49	4499
1140.66	4481
1142.83	4447
1145	4356
1147.17	4384
1149.33	4322
1151.5	4283
1153.66	4292
1155.82	4280
1157.98	4154
1160.13	4141
1162.29	4096
1164.44	4096
1166.6	4076
1168.75	4100
1170.9	4154
1173.04	4143
1175.19	4167
1177.34	4184
1179.48	3961
1181.62	3860
1183.76	3812
1185.9	3920
1188.04	4079
1190.17	4122
1192.31	4185
1194.44	4209
1196.57	4299
1198.7	4237
1200.83	4187
1202.96	4039
1205.08	3876
1207.21	3741
1209.33	3550
1211.45	3427
1213.57	3355
1215.69	3337
1217.81	3243
1219.92	3264
1222.03	3207
1224.15	3188
1226.26	3169
1228.37	3141
1230.47	3129
1232.58	3095
1234.68	3095
1236.79	3105
1238.89	3129
1240.99	3165
1243.09	3133
1245.19	2986
1247.28	3010
1249.38	2970
1251.47	2954
1253.56	2902
1255.65	2861
1257.74	2873
1259.83	2833
1261.91	2825
1264	2742
1266.08	2636
1268.16	2665
1270.24	2595
1272.32	2516
1274.4	2519
1276.47	2484
1278.55	2448
1280.62	2426
1282.69	2371
1284.76	2387
1286.83	2361
1288.9	2323
1290.96	2309
1293.03	2228
1295.09	2224
1297.15	2194
1299.21	2198
1301.27	2154
1303.33	2099
1305.38	2123
1307.44	2194
1309.49	2089
1311.54	2003
1313.59	2069
1315.64	2043
1317.69	2024
1319.73	2045
1321.78	2019
1323.82	2021
1325.86	2025
1327.9	1976
1329.94	1916
1331.98	1940
1334.02	1971
1336.05	1934
1338.08	1994
1340.12	1983
1342.15	2009
1344.18	2094
1346.2	2144
1348.23	2172
1350.25	2134
1352.28	2156
1354.3	2116
1356.32	2150
1358.34	2151
1360.36	2174
1362.38	2210
1364.39	2204
1366.41	2194
1368.42	2210
1370.43	2262
1372.44	2168
1374.45	2136
1376.45	2112
1378.46	2101
1380.47	2004
1382.47	2013
1384.47	1969
1386.47	1937
1388.47	1916
1390.47	1880
1392.46	1840
1394.46	1947
1396.45	1833
1398.44	1880
1400.44	1871
1402.42	1779
1404.41	1757
1406.4	1716
1408.39	1660
1410.37	1720
1412.35	1592
1414.33	1606
1416.31	1579
1418.29	1570
1420.27	1599
1422.25	1523
1424.22	1519
1426.2	1537
1428.17	1521
1430.14	1579
1432.11	1440
1434.08	1421
1436.04	1422
1438.01	1396
1439.97	1428
1441.94	1430
1443.9	1497
1445.86	1416
1447.82	1457
1449.78	1341
1451.73	1303
1453.69	1364
1455.64	1384
1457.59	1374
1459.54	1328
1461.49	1267
1463.44	1259
1465.39	1227
1467.34	1195
1469.28	1157
1471.22	1233
1473.17	1251
1475.11	1295
1477.05	1209
1478.99	1120
1480.92	1098
1482.86	1061
1484.79	979
1486.73	1016
1488.66	1073
1490.59	1064
1492.52	1038
1494.45	1098
1496.37	1114
1498.3	1086
1500.22	1048
1502.14	1033
1504.07	1017
1505.99	961
1507.91	1028
1509.82	1038
1511.74	1015
1513.66	1042
1515.57	1036
1517.48	1062
1519.39	1126
1521.3	1123
1523.21	1145
1525.12	1086
1527.03	1027
1528.93	1023
1530.84	1086
1532.74	1119
1534.64	1157
1536.54	1164
1538.44	1136
1540.34	1032
1542.23	1066
1544.13	969
1546.02	906
1547.92	971
1549.81	981
1551.7	1027
1553.59	1005
1555.48	963
1557.36	1023
1559.25	1032
1561.13	1120
1563.01	1118
1564.9	1185
1566.78	1146
1568.66	1144
1570.53	1080
1572.41	1100
1574.29	1074
1576.16	1152
1578.03	1225
1579.9	1271
1581.78	1201
1583.65	1142
1585.51	1102
1587.38	1191
1589.25	1205
1591.11	1203
1592.97	1170
1594.84	1098
1596.7	1048
1598.56	1090
1600.42	1072
1602.27	1060
1604.13	1084
1605.98	1249
1607.84	1332
1609.69	1422
1611.54	1392
1613.39	1271
1615.24	1160
1617.09	993
1618.94	993
1620.78	891
1622.62	973
1624.47	1066
1626.31	1080
1628.15	1088
1629.99	1063
1631.83	1068
1633.67	1058
1635.5	1020
1637.34	992
1639.17	961
1641	937
1642.83	973
1644.66	973
1646.49	981
1648.32	887
1650.15	913
1651.97	929
1653.8	947
1655.62	933
1657.44	901
1659.26	828
1661.08	753
1662.9	751
1664.72	687
1666.53	528
1668.35	524
1670.16	499
1671.97	562
1673.79	659
1675.6	612
1677.4	569
1679.21	522
1681.02	516
1682.83	528
1684.63	523
1686.43	575
1688.24	601
1690.04	612
1691.84	516
1693.64	506
1695.43	523
1697.23	574
1699.02	691
1700.82	727
1702.61	691
1704.4	660
1706.2	659
1707.98	740
1709.77	790
1711.56	818
1713.35	822
1715.13	802
1716.92	681
1718.7	570
1720.48	651
1722.26	616
1724.04	552
1725.82	447
1727.6	427
1729.37	409
1731.15	346
1732.92	278
1734.7	282
1736.47	222
1738.24	216
1740.01	221
1741.78	219
1743.54	248
1745.31	357
1747.08	358
1748.84	334
1750.6	349
1752.36	437
1754.12	515
1755.88	540
1757.64	482
1759.4	439
1761.16	419
1762.91	389
1764.67	433
1766.42	498
1768.17	590
1769.92	588
1771.67	544
1773.42	485
1775.17	435
1776.91	462
1778.66	477
1780.4	550
1782.15	625
1783.89	605
1785.63	621
1787.37	619
1789.11	609
1790.85	641
1792.58	556
1794.32	524
1796.05	490
1797.79	453
1799.52	403
1801.25	488
1802.98	431
1804.71	421
1806.44	454
1808.17	515
1809.89	554
1811.62	607
1813.34	602
1815.07	542
1816.79	517
1818.51	498
1820.23	467
1821.95	407
1823.66	397
1825.38	377
1827.1	353
1828.81	378
1830.52	437
1832.24	460
1833.95	498
1835.66	540
1837.37	568
1839.08	558
1840.78	465
1842.49	399
1844.19	405
1845.9	379
1847.6	377
1849.3	417
1851	313
1852.7	296
1854.4	264
1856.1	260
1857.8	266
1859.49	290
1861.19	292
1862.88	322
1864.57	226
1866.27	143
1867.96	177
1869.65	93
1871.33	113
1873.02	154
1874.71	246
1876.39	268
1878.08	212
1879.76	223
1881.44	221
1883.12	250
1884.81	282
1886.48	314
1888.16	240
1889.84	165
1891.52	161
1893.19	149
1894.87	122
1896.54	155
1898.21	157
1899.88	159
1901.55	200
1903.22	204
1904.89	195
1906.56	260
1908.22	240
1909.89	252
1911.55	286
1913.22	252
1914.88	298
1916.54	242
1918.2	272
1919.86	266
1921.52	244
1923.18	234
1924.83	222
1926.49	213
1928.14	187
1929.79	219
1931.45	214
1933.1	204
1934.75	171
1936.4	223
1938.05	254
1939.69	246
1941.34	189
1942.99	175
1944.63	137
1946.27	159
1947.92	137
1949.56	194
1951.2	183
1952.84	245
1954.48	237
1956.11	272
1957.75	314
1959.39	332
1961.02	360
1962.65	324
1964.29	333
1965.92	312
1967.55	368
1969.18	371
1970.81	366
1972.44	373
1974.06	364
1975.69	316
1977.32	355
1978.94	395
1980.56	369
1982.19	409
1983.81	363
1985.43	359
1987.05	377
1988.66	403
1990.28	395
1991.9	347
1993.51	389
1995.13	405
1996.74	425
1998.36	373
1999.97	395
2001.58	379
2003.19	375
2004.8	370
2006.4	411
2008.01	401
2009.62	393
2011.22	393
2012.83	413
2014.43	401
2016.03	409
2017.63	409
2019.23	364
2020.83	352
2022.43	397
2024.03	405
2025.63	397
2027.22	383
2028.82	395
2030.41	372
2032.01	375
2033.6	377
2035.19	361
2036.78	374
2038.37	369
2039.96	342
2041.55	373
2043.13	351
2044.72	345
2046.3	348
2047.89	367
2049.47	342
2051.05	369
2052.63	314
2054.21	342
2055.79	346
2057.37	326
2058.95	331
2060.52	327
2062.1	326
2063.68	321
2065.25	330
2066.82	314
2068.39	309
2069.97	328
2071.54	312
2073.1	288
2074.67	302
2076.24	320
2077.81	300
2079.37	298
2080.94	280
2082.5	278
2084.07	292
2085.63	264
2087.19	268
2088.75	236
2090.31	212
2091.87	238
2093.43	197
2094.98	213
2096.54	236
2098.09	237
2099.65	268
2101.2	248
2102.75	262
2104.3	250
2105.86	272
2107.41	238
2108.95	254
2110.5	254
2112.05	240
2113.6	230
2115.14	236
2116.69	254
2118.23	220
2119.77	238
2121.31	236
2122.86	244
2124.4	242
2125.93	246
2127.47	232
2129.01	238
2130.55	244
2132.08	258
2133.62	244
2135.15	278
2136.69	230
2138.22	234
2139.75	214
2141.28	198
2142.81	217
2144.34	210
2145.87	206
2147.39	242
2148.92	217
2150.45	258
2151.97	242
2153.5	256
2155.02	196
2156.54	188
2158.06	209
2159.58	224
2161.1	187
2162.62	252
2164.14	246
2165.66	223
2167.17	232
2168.69	262
2170.2	232
2171.72	218
2173.23	236
2174.74	188
2176.25	224
2177.76	195
2179.27	180
2180.78	236
2182.29	185
2183.79	191
2185.3	177
2186.81	220
2188.31	202
2189.81	200
2191.32	212
2192.82	212
2194.32	198
2195.82	216
2197.32	192
2198.82	169
2200.32	185
2201.81	147
2203.31	175
2204.8	169
2206.3	185
2207.79	181
2209.29	214
2210.78	189
2212.27	224
2213.76	198
2215.25	203
2216.74	197
2218.23	157
2219.71	169
2221.2	163
2222.69	155
2224.17	125
2225.65	133
2227.14	151
2228.62	131
2230.1	153
2231.58	162
2233.06	147
2234.54	179
2236.02	191
2237.5	187
2238.97	197
2240.45	161
2241.92	177
2243.4	165
2244.87	149
2246.34	155
2247.82	151
2249.29	153
2250.76	157
2252.23	159
2253.7	143
2255.16	139
2256.63	156
2258.1	129
2259.56	151
2261.03	139
2262.49	149
2263.95	163
2265.42	155
2266.88	173
2268.34	133
2269.8	145
2271.26	123
2272.72	155
2274.18	159
2275.63	155
2277.09	165
2278.54	163
2280	145
2281.45	115
2282.9	123
2284.36	133
2285.81	117
2287.26	139
2288.71	139
2290.16	121
2291.61	143
2293.05	111
2294.5	113
2295.95	127
2297.39	89
2298.84	79
2300.28	72
2301.72	77
2303.16	87
2304.61	111
2306.05	115
2307.49	107
2308.93	105
2310.36	113
2311.8	115
2313.24	135
2314.67	131
2316.11	145
2317.54	129
2318.98	151
2320.41	111
2321.84	147
2323.28	109
2324.71	121
2326.14	95
2327.57	130
2328.99	95
2330.42	77
2331.85	111
2333.27	75
2334.7	117
2336.12	85
2337.55	77
2338.97	97
2340.39	63
2341.82	45
2343.24	64
2344.66	61
2346.08	77
2347.5	85
2348.91	85
2350.33	91
2351.75	115
2353.16	107
2354.58	99
2355.99	101
2357.41	97
2358.82	63
2360.23	31
2361.64	43
2363.05	57
2364.46	32
2365.87	38
2367.28	71
2368.69	41
2370.1	81
2371.5	58
2372.91	75
2374.31	90
2375.72	68
2377.12	70
2378.52	74
2379.92	65
2381.33	69
2382.73	47
2384.13	51
2385.52	72
2386.92	59
2388.32	61
2389.72	53
2391.11	67
2392.51	64
2393.9	83
2395.3	89
2396.69	87
2398.08	63
2399.48	63
2400.87	80
2402.26	57
2403.65	56
2405.04	29
2406.42	22
2407.81	-30
2409.2	-24
2410.58	-61
2411.97	-74
2413.35	-12
2414.74	-62
2416.12	-53
2417.5	-16
2418.89	-20
2420.27	-12
2421.65	-18
2423.03	-13
2424.41	-36
2425.79	-16
2427.16	-39
2428.54	-48
2429.92	-53
2431.29	-8
2432.67	-26
2434.04	-14
2435.42	-32
2436.79	-26
2438.16	-15
2439.53	-32
2440.9	-30
2442.27	-49
2443.64	-42
2445.01	-63
2446.38	-47
2447.75	-62
2449.11	-57
2450.48	-48
2451.84	-69
2453.21	-50
2454.57	-38
2455.94	-32
2457.3	-31
2458.66	-54
2460.02	-42
2461.38	-41
2462.74	-10
2464.1	0
2465.46	-13
2466.82	-6
2468.17	-11
2469.53	-20
2470.89	2
2472.24	-40
2473.6	-36
2474.95	-14
2476.3	-6
2477.65	12
2479.01	28
2480.36	4
2481.71	71
2483.06	9
2484.41	-8
2485.75	-4
2487.1	8
2488.45	-10
2489.8	-8
2491.14	4
2492.49	10
2493.83	6
2495.17	15
2496.52	-8
2497.86	19
2499.2	25
2500.54	31
2501.88	24
2503.22	34
2504.56	24
2505.9	22
2507.24	10
2508.58	20
2509.91	12
2511.25	-7
2512.58	-28
2513.92	-65
2515.25	-34
2516.58	-44
2517.92	-52
2519.25	-57
2520.58	-27
2521.91	-60
2523.24	-39
2524.57	-6
2525.9	-21
2527.23	6
2528.55	38
2529.88	-22
2531.21	-23
2532.53	-26
2533.86	-8
2535.18	-12
2536.5	-4
2537.83	12
2539.15	8
2540.47	0
2541.79	22
2543.11	-24
2544.43	14
2545.75	-8
2547.07	22
2548.39	-24
2549.7	2
2551.02	-18
2552.34	-18
2553.65	-51
2554.97	-28
2556.28	-46
2557.59	-63
2558.91	-57
2560.22	-45
2561.53	-65
2562.84	-53
2564.15	-41
2565.46	-31
2566.77	-42
2568.08	-34
2569.38	-43
2570.69	-52
2572	-46
2573.3	-28
2574.61	-31
2575.91	-34
2577.22	-43
2578.52	-12
2579.82	-31
2581.13	-49
2582.43	-55
2583.73	-42
2585.03	-45
2586.33	-56
2587.63	-67
2588.92	-85
2590.22	-46
2591.52	-71
2592.82	-61
2594.11	-37
2595.41	-47
2596.7	-38
2598	-40
2599.29	-54
2600.58	-45
2601.88	-20
2603.17	-36
2604.46	-81
2605.75	-46
2607.04	-58
2608.33	-55
2609.62	-47
2610.9	-79
2612.19	-82
2613.48	-91
2614.76	-62
2616.05	-79
2617.34	-57
2618.62	-93
2619.9	-90
2621.19	-71
2622.47	-47
2623.75	-74
2625.03	-91
2626.31	-65
2627.59	-42
2628.87	-39
2630.15	-79
2631.43	-45
2632.71	-68
2633.99	-68
2635.26	-66
2636.54	-79
2637.81	-79
2639.09	-83
2640.36	-68
2641.64	-66
2642.91	-89
2644.18	-89
2645.46	-61
2646.73	-93
2648	-62
2649.27	-63
2650.54	-55
2651.81	-45
2653.07	-36
2654.34	-65
2655.61	-47
2656.88	-37
2658.14	-64
2659.41	-65
2660.67	-84
2661.94	-26
2663.2	-73
2664.47	-85
2665.73	-69
2666.99	-62
2668.25	-59
2669.51	-85
2670.77	-71
2672.03	-61
2673.29	-48
2674.55	-63
2675.81	-52
2677.07	-79
2678.32	-77
2679.58	-83
2680.84	-49
2682.09	-77
2683.35	-28
2684.6	-40
2685.85	-61
2687.11	-80
2688.36	-31
2689.61	-48
2690.86	-45
2692.11	-63
2693.36	-49
2694.61	-45
2695.86	-53
2697.11	-67
2698.36	-41
2699.61	-75
2700.85	-62
2702.1	-62
2703.34	-59
2704.59	-76
2705.83	-42
2707.08	-59
2708.32	-58
2709.56	-67
2710.81	-69
2712.05	-62
2713.29	-67
2714.53	-44
2715.77	-54
2717.01	-45
2718.25	-40
2719.49	-53
2720.73	-50
2721.96	-71
2723.2	-63
2724.44	-47
2725.67	-59
2726.91	-58
2728.14	-48
2729.38	-72
2730.61	-57
2731.84	-60
2733.08	-71
2734.31	-44
2735.54	-48
2736.77	-49
2738	-60
2739.23	-53
2740.46	-44
2741.69	-65
2742.92	-64
2744.14	-17
2745.37	-54
2746.6	-63
2747.82	-40
2749.05	-26
2750.27	-62
2751.5	-40
2752.72	-64
2753.95	-40
2755.17	-44
2756.39	-36
2757.61	-54
2758.83	-62
2760.05	-30
2761.27	-56
2762.49	-38
2763.71	-48
2764.93	-40
2766.15	-58
2767.37	-32
2768.58	-46
2769.8	-66
2771.02	-62
2772.23	-26
2773.45	-56
2774.66	-34
2775.88	-24
2777.09	-58
2778.3	-46
2779.51	-46
2780.73	-55
2781.94	-26
2783.15	-32
2784.36	-36
2785.57	-56
2786.78	-48
2787.99	-10
2789.19	-42
2790.4	-36
2791.61	-21
2792.82	-48
2794.02	-42
2795.23	-34
2796.43	-42
2797.64	-30
2798.84	-24
2800.04	-32
2801.25	-37
2802.45	-48
2803.65	-62
2804.85	-21
2806.05	-30
2807.25	-36
2808.45	-22
2809.65	-32
2810.85	-17
2812.05	-16
2813.25	-44
2814.45	-40
2815.64	-32
2816.84	-38
2818.04	-16
2819.23	28
2820.43	-21
2821.62	-6
2822.82	-22
2824.01	-14
2825.2	-12
2826.39	-32
2827.59	-18
2828.78	-10
2829.97	-12
2831.16	-32
2832.35	-14
2833.54	-46
2834.73	-28
2835.92	-26
2837.1	-2
2838.29	-34
2839.48	-10
2840.67	-20
2841.85	-24
2843.04	-12
2844.22	-24
2845.41	-29
2846.59	-6
2847.77	-15
2848.96	-10
2850.14	-31
2851.32	-16
2852.5	-21
2853.68	-22
2854.87	-16
2856.05	-22
2857.23	-30
2858.4	-34
2859.58	-41
2860.76	-29
2861.94	14
2863.12	-10
2864.29	-28
2865.47	-30
2866.65	-14
2867.82	-8
2869	14
2870.17	-14
2871.34	0
2872.52	-12
2873.69	-4
2874.86	-4
2876.03	-20
2877.21	-12
2878.38	-44
2879.55	-8
2880.72	-16
2881.89	-22
2883.06	-10
2884.23	-4
2885.39	-25
2886.56	-15
2887.73	-30
2888.9	-20
2890.06	-8
2891.23	12
2892.39	-43
2893.56	-6
2894.72	-18
2895.89	-18
2897.05	-10
2898.21	-20
2899.38	-10
2900.54	-20
2901.7	4
2902.86	-14
2904.02	-6
2905.18	-8
2906.34	-19
2907.5	-23
2908.66	-22
2909.82	-24
2910.98	-8
2912.13	-16
2913.29	-8
2914.45	-20
2915.6	-8
2916.76	0
2917.91	-12
2919.07	-8
2920.22	-24
2921.38	0
2922.53	-32
2923.68	-6
2924.84	10
2925.99	-20
2927.14	-14
2928.29	-18
2929.44	-16
2930.59	-22
2931.74	10
2932.89	-6
2934.04	-14
2935.19	-32
2936.34	0
2937.48	-4
2938.63	0
2939.78	-22
2940.93	0
2942.07	12
2943.22	4
2944.36	4
2945.51	-8
2946.65	-2
2947.79	-14
2948.94	10
2950.08	-14
2951.22	-18
2952.36	4
2953.5	6
2954.65	-4
2955.79	6
2956.93	-6
2958.07	-8
2959.2	-18
2960.34	16
2961.48	16
2962.62	-4
2963.76	0
2964.89	-2
2966.03	-4
2967.17	-14
2968.3	8
2969.44	-4
2970.57	6
2971.71	-10
2972.84	-8
2973.97	-4
2975.11	2
2976.24	32
2977.37	-2
2978.5	10
2979.64	-8
2980.77	10
2981.9	6
2983.03	-20
2984.16	8
2985.29	0
2986.41	4
2987.54	6
2988.67	4
2989.8	12
2990.93	4
2992.05	-12
2993.18	-11
2994.3	-30
2995.43	-18
2996.55	29
2997.68	8
2998.8	12
2999.93	12
3001.05	6
3002.17	-2
3003.3	4
3004.42	52
3005.54	56
3006.66	10
3007.78	22
3008.9	8
3010.02	-8
3011.14	16
3012.26	14
3013.38	8
3014.5	22
3015.62	10
3016.73	44
3017.85	14
3018.97	14
3020.08	9
3021.2	26
3022.31	-2
3023.43	34
3024.54	15
3025.66	12
3026.77	14
3027.89	32
3029	14
3030.11	16
3031.22	10
3032.34	-2
3033.45	4
3034.56	18
3035.67	14
3036.78	89
3037.89	22
3039	20
3040.11	-10
3041.22	4
3042.32	-2
3043.43	14
3044.54	2
3045.65	20
3046.75	8
3047.86	32
3048.96	18
3050.07	-4
3051.17	24
3052.28	4
3053.38	6
3054.49	4
3055.59	26
3056.69	2
3057.8	22
3058.9	30
3060	34
3061.1	10
3062.2	14
3063.3	39
3064.4	-10
3065.5	14
3066.6	11
3067.7	4
3068.8	32
3069.9	6
3071	6
3072.09	22
3073.19	30
3074.29	24
3075.38	18
3076.48	38
3077.57	11
3078.67	22
3079.76	22
3080.86	-4
3081.95	16
3083.05	-22
3084.14	38
3085.23	32
3086.33	39
3087.42	32
3088.51	29
3089.6	16
3090.69	16
3091.78	24
3092.87	77
3093.96	26
3095.05	24
3096.14	-12
3097.23	24
3098.32	22
3099.41	12
3100.49	16
3101.58	12
3102.67	44
3103.75	12
3104.84	38
3105.93	34
3107.01	12
3108.1	20
3109.18	16
3110.26	48
3111.35	18
3112.43	22
3113.51	28
3114.6	41
3115.68	24
3116.76	26
3117.84	20
3118.92	32
3120	36
3121.09	30
3122.17	28
3123.25	10
3124.32	30
3125.4	34
3126.48	12
3127.56	16
3128.64	2
3129.72	14
3130.79	46
3131.87	18
3132.95	28
3134.02	10
3135.1	24
3136.17	16
3137.25	14
3138.32	22
3139.4	22
3140.47	38
3141.55	32
3142.62	22
3143.69	8
3144.76	23
3145.84	18
3146.91	14
3147.98	16
3149.05	12
3150.12	32
3151.19	46
3152.26	20
3153.33	18
3154.4	-12
3155.47	8
3156.54	16
3157.61	58
3158.67	14
3159.74	22
3160.81	16
3161.88	35
3162.94	18
3164.01	36
3165.07	46
3166.14	42
3167.2	24
3168.27	27
3169.33	14
3170.4	36
3171.46	34
3172.52	12
3173.59	40
3174.65	22
3175.71	4
3176.77	36
3177.84	32
3178.9	32
3179.96	14
3181.02	57
3182.08	38
3183.14	41
3184.2	36
3185.26	36
3186.32	38
3187.37	24
3188.43	40
3189.49	51
3190.55	26
3191.61	21
3192.66	52
3193.72	6
3194.77	26
3195.83	0
3196.89	32
3197.94	30
3199	38
3200.05	20
3201.1	16
3202.16	20
3203.21	34
3204.27	24
3205.32	28
3206.37	34
3207.42	15
3208.47	36
3209.53	42
3210.58	37
3211.63	46
3212.68	16
3213.73	22
3214.78	39
3215.83	28
3216.88	13
3217.93	30
3218.97	18
3220.02	16
3221.07	24
3222.12	24
3223.16	28
3224.21	28
3225.26	24
3226.3	30
3227.35	14
3228.4	44
3229.44	34
3230.49	2
3231.53	12
3232.57	26
3233.62	34
3234.66	48
3235.71	8
3236.75	30
3237.79	52
3238.83	38
3239.88	24
3240.92	24
3241.96	34
3243	12
3244.04	24
3245.08	34
3246.12	-6
3247.16	20
3248.2	10
3249.24	30
3250.28	34
3251.32	12
3252.36	30
3253.39	34
3254.43	18
3255.47	48
3256.51	40
3257.54	22
3258.58	50
3259.61	57
3260.65	15
3261.69	28
3262.72	26
3263.76	18
3264.79	14
3265.82	59
3266.86	17
3267.89	50
3268.92	34
3269.96	30
3270.99	35
3272.02	26
3273.05	16
3274.09	26
3275.12	8
3276.15	22
3277.18	45
3278.21	16
3279.24	32
3280.27	36
3281.3	24
3282.33	22
3283.36	38
3284.39	30
3285.41	38
3286.44	30
3287.47	24
3288.5	48
3289.52	38
3290.55	60
3291.58	52
3292.6	22
3293.63	66
3294.66	38
3295.68	47
3296.71	22
3297.73	36
3298.76	67
3299.78	20
3300.8	8
3301.83	42
3302.85	80
3303.87	14
3304.9	26
3305.92	45
3306.94	42
3307.96	26
3308.98	36
3310.01	36
3311.03	30
3312.05	45
3313.07	36
3314.09	26
3315.11	22
3316.13	47
3317.15	16
3318.17	32
3319.18	44
3320.2	46
3321.22	36
3322.24	30
3323.26	37
3324.27	14
3325.29	48
3326.31	9
3327.32	34
3328.34	32
3329.35	54
3330.37	32
3331.38	28
3332.4	10
3333.41	44
3334.43	58
3335.44	26
3336.46	30
3337.47	20
3338.48	38
3339.5	4
3340.51	2
3341.52	39
3342.53	28
3343.54	32
3344.56	38
3345.57	55
3346.58	44
3347.59	28
3348.6	9
3349.61	34
3350.62	24
3351.63	40
3352.64	44
3353.65	36
3354.66	29
3355.66	45
3356.67	30
3357.68	20
3358.69	27
3359.7	22
3360.7	50
3361.71	36
3362.72	16
3363.72	38
3364.73	22
3365.73	32
3366.74	19
3367.75	35
3368.75	12
3369.75	30
3370.76	10
3371.76	30
3372.77	40
3373.77	54
3374.77	43
3375.78	36
3376.78	10
3377.78	52
3378.78	36
3379.79	42
3380.79	33
3381.79	36
3382.79	42
3383.79	30
3384.79	62
3385.79	38
3386.79	38
3387.79	38
3388.79	33
3389.79	22
3390.79	42
3391.79	44
3392.79	36
3393.79	52
3394.78	38
3395.78	34
3396.78	38
3397.78	32
3398.77	83
3399.77	34
3400.77	32
3401.76	30
3402.76	44
3403.76	40
3404.75	18
3405.75	16
3406.74	49
3407.74	72
3408.73	40
3409.72	105
3410.72	40
3411.71	60
3412.71	50
3413.7	24
3414.69	26
3415.68	34
3416.68	28
3417.67	32
3418.66	22
3419.65	32
3420.64	64
3421.63	35
3422.63	40
3423.62	38
3424.61	76
3425.6	26
3426.59	15
3427.58	34
3428.57	37
[truncated: 48 more rows]
