# Supplementary material for: AI‐Assisted Detection of Early Gastric Cancer via Visualization of Mucosal Acidity Compromise During Endoscopy
Source: Adv Sci (Weinh). 2025 Oct 20;12(46):e04932. doi: 10.1002/advs.202504932 (PMC12697849; doi:10.1002/advs.202504932)
Supplement: Supplementary file 2 — Supporting Data [file ADVS-12-e04932-s002.zip › Models by AGS cells/Model 2/Para-tumor/fast-20250724_165105.csv]

181.541	14171
184.445	21962
187.346	28627
190.245	32095
193.141	33411
196.035	33552
198.927	33437
201.816	33386
204.703	33987
207.588	33765
210.47	33929
213.35	33702
216.228	33751
219.103	33625
221.976	33533
224.846	33442
227.715	33492
230.58	33511
233.444	33459
236.305	33945
239.164	34048
242.02	34468
244.875	34710
247.727	34748
250.576	34874
253.423	34768
256.268	34486
259.111	34422
261.951	34184
264.789	34154
267.625	34208
270.459	34346
273.29	34313
276.119	34291
278.945	33939
281.769	33914
284.591	33773
287.411	33531
290.229	33350
293.044	32981
295.857	32974
298.667	32476
301.476	32392
304.282	32109
307.085	31845
309.887	31811
312.686	31512
315.483	31172
318.278	30852
321.071	30729
323.861	30526
326.649	30197
329.435	30446
332.219	30271
335	30137
337.779	30405
340.556	30505
343.331	30767
346.103	30602
348.873	30721
351.641	30874
354.407	30932
357.171	30908
359.932	30751
362.691	30668
365.448	30488
368.203	30264
370.955	30017
373.706	29961
376.454	29818
379.2	29544
381.943	29663
384.685	29212
387.424	29063
390.161	28692
392.896	28553
395.629	28148
398.36	28021
401.088	28025
403.815	27934
406.539	27902
409.261	27890
411.981	27856
414.698	27940
417.414	28271
420.127	28253
422.838	28088
425.547	28355
428.254	28396
430.959	28295
433.662	28309
436.362	28591
439.06	28760
441.757	28488
444.451	28632
447.142	28781
449.832	28617
452.52	28599
455.206	28456
457.889	28337
460.57	28337
463.249	28023
465.927	27979
468.601	27653
471.274	27545
473.945	27248
476.614	26964
479.28	26537
481.945	26590
484.607	26500
487.267	26226
489.926	25886
492.582	25827
495.236	25549
497.888	25309
500.537	25138
503.185	25342
505.831	25301
508.474	25596
511.116	25559
513.755	25438
516.393	25408
519.028	25541
521.661	25493
524.293	25547
526.922	25420
529.549	25472
532.174	25281
534.797	25305
537.418	25358
540.037	25323
542.654	25337
545.268	25491
547.881	25853
550.492	25799
553.101	25408
555.707	25013
558.312	24684
560.915	24290
563.515	24584
566.114	24703
568.71	24801
571.305	25158
573.897	25484
576.488	25521
579.076	25216
581.663	24477
584.247	24026
586.83	23248
589.41	22752
591.989	22355
594.565	21817
597.14	21192
599.712	20955
602.283	20756
604.851	20724
607.418	20679
609.982	20556
612.545	20736
615.106	20541
617.664	20646
620.221	20432
622.776	20392
625.328	20202
627.879	20268
630.428	19928
632.975	19644
635.52	19521
638.062	19366
640.603	19365
643.142	19471
645.679	19604
648.214	19695
650.748	19614
653.279	19652
655.808	19518
658.335	19374
660.861	19208
663.384	19098
665.906	19064
668.425	19108
670.943	19138
673.459	18906
675.973	18750
678.484	18483
680.994	18247
683.502	18006
686.009	17810
688.513	17690
691.015	17490
693.515	17347
696.014	17010
698.51	16934
701.005	16754
703.498	16668
705.989	16553
708.478	16034
710.965	15908
713.45	15941
715.933	15793
718.415	15806
720.894	15455
723.372	15540
725.848	15582
728.322	15513
730.794	15644
733.264	15505
735.732	15239
738.198	14905
740.663	14532
743.126	14357
745.586	14294
748.045	14112
750.502	13799
752.958	13817
755.411	13708
757.863	13771
760.312	13789
762.76	13561
765.206	13795
767.65	13484
770.092	12677
772.533	11818
774.971	11553
777.408	11961
779.843	12447
782.276	12350
784.707	12419
787.137	12536
789.564	12489
791.99	12368
794.414	12292
796.836	12350
799.257	12119
801.675	11933
804.092	11793
806.507	11869
808.92	11740
811.331	11631
813.741	11321
816.148	11143
818.554	10962
820.958	10967
823.36	10767
825.761	10811
828.159	10642
830.556	10674
832.951	10513
835.345	10469
837.736	10372
840.126	10259
842.514	10237
844.9	10135
847.284	9989
849.667	9838
852.048	9762
854.427	9697
856.804	9507
859.18	9375
861.553	9352
863.925	9308
866.296	9286
868.664	9228
871.031	9153
873.396	9056
875.759	8911
878.12	8809
880.48	8802
882.838	8742
885.194	8625
887.549	8561
889.902	8615
892.253	8479
894.602	8535
896.949	8347
899.295	8384
901.639	8297
903.981	8307
906.322	8128
908.661	8159
910.998	8232
913.333	8158
915.667	8041
917.999	8035
920.329	8045
922.658	8045
924.985	8027
927.31	7994
929.633	7982
931.955	7854
934.275	7858
936.593	7697
938.91	7473
941.225	7414
943.538	7286
945.849	7118
948.159	6975
950.467	6786
952.774	6745
955.078	6645
957.381	6510
959.683	6350
961.982	6294
964.28	6417
966.577	6213
968.871	6159
971.164	6117
973.456	5870
975.745	5970
978.033	5784
980.319	5763
982.604	5776
984.887	5750
987.168	5788
989.448	5722
991.726	5688
994.002	5675
996.277	5599
998.55	5638
1000.82	5638
1003.09	5680
1005.36	5719
1007.63	5694
1009.89	5792
1012.15	5797
1014.41	5834
1016.67	5778
1018.93	5723
1021.19	5547
1023.44	5695
1025.7	5615
1027.95	5702
1030.2	5567
1032.45	5441
1034.69	5329
1036.94	5184
1039.18	5281
1041.43	5188
1043.67	5194
1045.9	5198
1048.14	5116
1050.38	5064
1052.61	4943
1054.84	4903
1057.07	4805
1059.3	4727
1061.53	4655
1063.76	4676
1065.98	4614
1068.2	4569
1070.42	4497
1072.64	4472
1074.86	4414
1077.08	4302
1079.29	4404
1081.5	4246
1083.72	4261
1085.93	4344
1088.13	4221
1090.34	4317
1092.55	4356
1094.75	4418
1096.95	4324
1099.15	4243
1101.35	4148
1103.55	4136
1105.74	4039
1107.94	4029
1110.13	4033
1112.32	3915
1114.51	3766
1116.7	3770
1118.89	3707
1121.07	3667
1123.25	3701
1125.44	3581
1127.62	3649
1129.8	3665
1131.97	3695
1134.15	3697
1136.32	3731
1138.49	3672
1140.66	3631
1142.83	3554
1145	3530
1147.17	3502
1149.33	3429
1151.5	3431
1153.66	3508
1155.82	3444
1157.98	3344
1160.13	3341
1162.29	3338
1164.44	3248
1166.6	3216
1168.75	3270
1170.9	3302
1173.04	3357
1175.19	3409
1177.34	3352
1179.48	3206
1181.62	3121
1183.76	3081
1185.9	3120
1188.04	3302
1190.17	3505
1192.31	3480
1194.44	3379
1196.57	3445
1198.7	3487
1200.83	3393
1202.96	3288
1205.08	3153
1207.21	2970
1209.33	2861
1211.45	2782
1213.57	2670
1215.69	2660
1217.81	2619
1219.92	2566
1222.03	2554
1224.15	2551
1226.26	2571
1228.37	2498
1230.47	2518
1232.58	2498
1234.68	2499
1236.79	2511
1238.89	2484
1240.99	2498
1243.09	2510
1245.19	2398
1247.28	2365
1249.38	2321
1251.47	2287
1253.56	2358
1255.65	2259
1257.74	2261
1259.83	2245
1261.91	2210
1264	2157
1266.08	2094
1268.16	2079
1270.24	2018
1272.32	1982
1274.4	1965
1276.47	1966
1278.55	1914
1280.62	1896
1282.69	1821
1284.76	1878
1286.83	1844
1288.9	1882
1290.96	1868
1293.03	1717
1295.09	1759
1297.15	1708
1299.21	1678
1301.27	1660
1303.33	1652
1305.38	1652
1307.44	1727
1309.49	1646
1311.54	1594
1313.59	1539
1315.64	1564
1317.69	1622
1319.73	1590
1321.78	1642
1323.82	1578
1325.86	1567
1327.9	1547
1329.94	1478
1331.98	1493
1334.02	1541
1336.05	1523
1338.08	1539
1340.12	1493
1342.15	1620
1344.18	1644
1346.2	1682
1348.23	1653
1350.25	1634
1352.28	1656
1354.3	1700
1356.32	1686
1358.34	1732
1360.36	1715
1362.38	1773
1364.39	1783
1366.41	1771
1368.42	1743
1370.43	1789
1372.44	1702
1374.45	1731
1376.45	1721
1378.46	1730
1380.47	1622
1382.47	1614
1384.47	1546
1386.47	1536
1388.47	1451
1390.47	1479
1392.46	1433
1394.46	1513
1396.45	1469
1398.44	1485
1400.44	1497
1402.42	1420
1404.41	1334
1406.4	1273
1408.39	1267
1410.37	1221
1412.35	1271
1414.33	1225
1416.31	1225
1418.29	1207
1420.27	1200
1422.25	1167
1424.22	1192
1426.2	1185
1428.17	1172
1430.14	1184
1432.11	1112
1434.08	1060
1436.04	1062
1438.01	1051
1439.97	1084
1441.94	1120
1443.9	1092
1445.86	1156
1447.82	1122
1449.78	1069
1451.73	1007
1453.69	1034
1455.64	1038
1457.59	1043
1459.54	994
1461.49	901
1463.44	943
1465.39	911
1467.34	882
1469.28	887
1471.22	923
1473.17	987
1475.11	927
1477.05	859
1478.99	832
1480.92	826
1482.86	813
1484.79	713
1486.73	746
1488.66	747
1490.59	804
1492.52	792
1494.45	782
1496.37	794
1498.3	824
1500.22	824
1502.14	723
1504.07	741
1505.99	721
1507.91	733
1509.82	728
1511.74	775
1513.66	721
1515.57	730
1517.48	756
1519.39	852
1521.3	832
1523.21	847
1525.12	803
1527.03	743
1528.93	765
1530.84	798
1532.74	835
1534.64	889
1536.54	900
1538.44	886
1540.34	848
1542.23	758
1544.13	729
1546.02	660
1547.92	735
1549.81	703
1551.7	800
1553.59	741
1555.48	751
1557.36	862
1559.25	848
1561.13	868
1563.01	910
1564.9	949
1566.78	925
1568.66	934
1570.53	822
1572.41	820
1574.29	887
1576.16	933
1578.03	1013
1579.9	1004
1581.78	997
1583.65	880
1585.51	894
1587.38	939
1589.25	975
1591.11	1020
1592.97	961
1594.84	923
1596.7	880
1598.56	876
1600.42	812
1602.27	885
1604.13	881
1605.98	1006
1607.84	1098
1609.69	1177
1611.54	1160
1613.39	1108
1615.24	959
1617.09	794
1618.94	789
1620.78	705
1622.62	758
1624.47	853
1626.31	854
1628.15	866
1629.99	878
1631.83	866
1633.67	860
1635.5	830
1637.34	800
1639.17	771
1641	772
1642.83	758
1644.66	796
1646.49	762
1648.32	694
1650.15	762
1651.97	759
1653.8	796
1655.62	798
1657.44	727
1659.26	608
1661.08	612
1662.9	584
1664.72	493
1666.53	375
1668.35	353
1670.16	328
1671.97	343
1673.79	448
1675.6	419
1677.4	426
1679.21	351
1681.02	403
1682.83	347
1684.63	388
1686.43	416
1688.24	446
1690.04	449
1691.84	356
1693.64	327
1695.43	364
1697.23	441
1699.02	514
1700.82	592
1702.61	574
1704.4	511
1706.2	508
1707.98	572
1709.77	669
1711.56	661
1713.35	647
1715.13	646
1716.92	556
1718.7	433
1720.48	498
1722.26	496
1724.04	454
1725.82	376
1727.6	294
1729.37	288
1731.15	264
1732.92	221
1734.7	197
1736.47	157
1738.24	184
1740.01	167
1741.78	171
1743.54	173
1745.31	256
1747.08	300
1748.84	256
1750.6	250
1752.36	345
1754.12	433
1755.88	417
1757.64	407
1759.4	330
1761.16	298
1762.91	297
1764.67	334
1766.42	415
1768.17	473
1769.92	469
1771.67	439
1773.42	340
1775.17	290
1776.91	351
1778.66	393
1780.4	433
1782.15	508
1783.89	522
1785.63	530
1787.37	512
1789.11	556
1790.85	510
1792.58	483
1794.32	423
1796.05	391
1797.79	367
1799.52	369
1801.25	381
1802.98	320
1804.71	312
1806.44	413
1808.17	421
1809.89	480
1811.62	478
1813.34	500
1815.07	466
1816.79	433
1818.51	385
1820.23	385
1821.95	346
1823.66	300
1825.38	282
1827.1	320
1828.81	292
1830.52	332
1832.24	355
1833.95	433
1835.66	467
1837.37	486
1839.08	463
1840.78	386
1842.49	332
1844.19	336
1845.9	270
1847.6	299
1849.3	306
1851	287
1852.7	197
1854.4	206
1856.1	185
1857.8	195
1859.49	217
1861.19	193
1862.88	260
1864.57	174
1866.27	101
1867.96	65
1869.65	12
1871.33	20
1873.02	85
1874.71	165
1876.39	187
1878.08	139
1879.76	153
1881.44	163
1883.12	162
1884.81	206
1886.48	228
1888.16	157
1889.84	105
1891.52	95
1893.19	58
1894.87	44
1896.54	59
1898.21	89
1899.88	121
1901.55	121
1903.22	159
1904.89	151
1906.56	171
1908.22	175
1909.89	196
1911.55	204
1913.22	213
1914.88	209
1916.54	190
1918.2	190
1919.86	203
1921.52	171
1923.18	163
1924.83	147
1926.49	139
1928.14	121
1929.79	177
1931.45	163
1933.1	109
1934.75	97
1936.4	143
1938.05	175
1939.69	190
1941.34	159
1942.99	82
1944.63	85
1946.27	96
1947.92	75
1949.56	125
1951.2	131
1952.84	157
1954.48	195
1956.11	222
1957.75	240
1959.39	266
1961.02	300
1962.65	280
1964.29	262
1965.92	244
1967.55	314
1969.18	327
1970.81	286
1972.44	329
1974.06	268
1975.69	286
1977.32	307
1978.94	316
1980.56	317
1982.19	367
1983.81	270
1985.43	338
1987.05	326
1988.66	348
1990.28	328
1991.9	276
1993.51	329
1995.13	332
1996.74	361
1998.36	310
1999.97	347
2001.58	349
2003.19	304
2004.8	314
2006.4	381
2008.01	351
2009.62	352
2011.22	350
2012.83	331
2014.43	352
2016.03	352
2017.63	349
2019.23	322
2020.83	326
2022.43	360
2024.03	353
2025.63	360
2027.22	342
2028.82	336
2030.41	340
2032.01	314
2033.6	326
2035.19	321
2036.78	328
2038.37	328
2039.96	278
2041.55	288
2043.13	290
2044.72	292
2046.3	282
2047.89	312
2049.47	308
2051.05	306
2052.63	304
2054.21	318
2055.79	322
2057.37	290
2058.95	280
2060.52	272
2062.1	292
2063.68	307
2065.25	278
2066.82	290
2068.39	280
2069.97	270
2071.54	268
2073.1	270
2074.67	266
2076.24	284
2077.81	250
2079.37	260
2080.94	249
2082.5	256
2084.07	245
2085.63	234
2087.19	236
2088.75	212
2090.31	180
2091.87	168
2093.43	167
2094.98	165
2096.54	210
2098.09	189
2099.65	262
2101.2	200
2102.75	218
2104.3	224
2105.86	222
2107.41	234
2108.95	232
2110.5	219
2112.05	222
2113.6	205
2115.14	210
2116.69	240
2118.23	200
2119.77	226
2121.31	185
2122.86	208
2124.4	176
2125.93	191
2127.47	208
2129.01	208
2130.55	256
2132.08	224
2133.62	226
2135.15	210
2136.69	205
2138.22	167
2139.75	189
2141.28	176
2142.81	205
2144.34	186
2145.87	204
2147.39	191
2148.92	217
2150.45	227
2151.97	222
2153.5	228
2155.02	169
2156.54	184
2158.06	187
2159.58	151
2161.1	173
2162.62	196
2164.14	189
2165.66	195
2167.17	197
2168.69	226
2170.2	209
2171.72	189
2173.23	182
2174.74	163
2176.25	171
2177.76	209
2179.27	161
2180.78	196
2182.29	137
2183.79	167
2185.3	153
2186.81	179
2188.31	151
2189.81	155
2191.32	192
2192.82	172
2194.32	167
2195.82	189
2197.32	176
2198.82	157
2200.32	145
2201.81	113
2203.31	157
2204.8	139
2206.3	135
2207.79	149
2209.29	172
2210.78	169
2212.27	199
2213.76	169
2215.25	173
2216.74	177
2218.23	147
2219.71	133
2221.2	139
2222.69	133
2224.17	123
2225.65	115
2227.14	123
2228.62	109
2230.1	121
2231.58	125
2233.06	139
2234.54	169
2236.02	137
2237.5	189
2238.97	173
2240.45	161
2241.92	161
2243.4	169
2244.87	135
2246.34	145
2247.82	135
2249.29	125
2250.76	123
2252.23	115
2253.7	129
2255.16	115
2256.63	137
2258.1	117
2259.56	127
2261.03	129
2262.49	131
2263.95	131
2265.42	145
2266.88	141
2268.34	145
2269.8	137
2271.26	105
2272.72	99
2274.18	131
2275.63	135
2277.09	141
2278.54	143
2280	117
2281.45	85
2282.9	105
2284.36	107
2285.81	125
2287.26	115
2288.71	119
2290.16	123
2291.61	121
2293.05	107
2294.5	107
2295.95	79
2297.39	71
2298.84	49
2300.28	64
2301.72	69
2303.16	83
2304.61	93
2306.05	123
2307.49	101
2308.93	79
2310.36	107
2311.8	107
2313.24	117
2314.67	137
2316.11	129
2317.54	119
2318.98	125
2320.41	81
2321.84	119
2323.28	93
2324.71	107
2326.14	81
2327.57	98
2328.99	89
2330.42	77
2331.85	99
2333.27	77
2334.7	97
2336.12	65
2337.55	63
2338.97	57
2340.39	73
2341.82	51
2343.24	56
2344.66	47
2346.08	46
2347.5	75
2348.91	53
2350.33	89
2351.75	93
2353.16	93
2354.58	87
2355.99	99
2357.41	93
2358.82	71
2360.23	45
2361.64	35
2363.05	33
2364.46	4
2365.87	30
2367.28	35
2368.69	53
2370.1	38
2371.5	28
2372.91	55
2374.31	64
2375.72	40
2377.12	38
2378.52	54
2379.92	40
2381.33	45
2382.73	71
2384.13	30
2385.52	68
2386.92	38
2388.32	51
2389.72	51
2391.11	47
2392.51	93
2393.9	73
2395.3	89
2396.69	87
2398.08	73
2399.48	49
2400.87	64
2402.26	55
2403.65	16
2405.04	23
2406.42	-4
2407.81	-56
2409.2	-50
2410.58	-81
2411.97	-80
2413.35	-10
2414.74	-68
2416.12	-55
2417.5	-24
2418.89	-18
2420.27	-14
2421.65	-40
2423.03	-23
2424.41	-40
2425.79	-25
2427.16	-61
2428.54	-67
2429.92	-61
2431.29	-39
2432.67	-34
2434.04	-36
2435.42	-40
2436.79	-28
2438.16	-21
2439.53	-48
2440.9	-42
2442.27	-51
2443.64	-77
2445.01	-47
2446.38	-61
2447.75	-70
2449.11	-63
2450.48	-56
2451.84	-69
2453.21	-46
2454.57	-38
2455.94	-48
2457.3	-27
2458.66	-58
2460.02	-44
2461.38	-49
2462.74	-40
2464.1	-6
2465.46	-15
2466.82	-8
2468.17	-9
2469.53	-41
2470.89	-10
2472.24	-30
2473.6	-34
2474.95	-14
2476.3	-16
2477.65	-8
2479.01	30
2480.36	2
2481.71	45
2483.06	7
2484.41	-8
2485.75	-6
2487.1	31
2488.45	-8
2489.8	-20
2491.14	-12
2492.49	0
2493.83	-28
2495.17	17
2496.52	-22
2497.86	12
2499.2	16
2500.54	14
2501.88	8
2503.22	24
2504.56	8
2505.9	16
2507.24	32
2508.58	20
2509.91	-10
2511.25	-9
2512.58	-44
2513.92	-63
2515.25	-44
2516.58	-46
2517.92	-52
2519.25	-28
2520.58	-47
2521.91	-71
2523.24	-55
2524.57	-12
2525.9	6
2527.23	-6
2528.55	26
2529.88	-26
2531.21	-45
2532.53	-28
2533.86	-8
2535.18	-18
2536.5	-24
2537.83	-17
2539.15	18
2540.47	0
2541.79	6
2543.11	-44
2544.43	-13
2545.75	-6
2547.07	2
2548.39	-26
2549.7	-16
2551.02	-6
2552.34	-22
2553.65	-31
2554.97	-58
2556.28	-58
2557.59	-79
2558.91	-59
2560.22	-47
2561.53	-55
2562.84	-65
2564.15	-55
2565.46	-61
2566.77	-44
2568.08	-65
2569.38	-53
2570.69	-64
2572	-51
2573.3	-44
2574.61	-35
2575.91	-54
2577.22	-51
2578.52	-30
2579.82	-43
2581.13	-61
2582.43	-51
2583.73	-56
2585.03	-65
2586.33	-56
2587.63	-79
2588.92	-93
2590.22	-61
2591.52	-67
2592.82	-56
2594.11	-43
2595.41	-63
2596.7	-50
2598	-58
2599.29	-40
2600.58	-43
2601.88	-36
2603.17	-34
2604.46	-75
2605.75	-68
2607.04	-70
2608.33	-57
2609.62	-57
2610.9	-64
2612.19	-87
2613.48	-93
2614.76	-85
2616.05	-65
2617.34	-51
2618.62	-103
2619.9	-102
2621.19	-59
2622.47	-67
2623.75	-70
2625.03	-75
2626.31	-57
2627.59	-49
2628.87	-41
2630.15	-87
2631.43	-55
2632.71	-62
2633.99	-82
2635.26	-86
2636.54	-77
2637.81	-75
2639.09	-91
2640.36	-76
2641.64	-74
2642.91	-93
2644.18	-95
2645.46	-61
2646.73	-80
2648	-77
2649.27	-71
2650.54	-49
2651.81	-57
2653.07	-49
2654.34	-56
2655.61	-75
2656.88	-45
2658.14	-56
2659.41	-81
2660.67	-99
2661.94	-39
2663.2	-73
2664.47	-87
2665.73	-67
2666.99	-70
2668.25	-81
2669.51	-89
2670.77	-85
2672.03	-75
2673.29	-67
2674.55	-67
2675.81	-58
2677.07	-83
2678.32	-79
2679.58	-81
2680.84	-39
2682.09	-81
2683.35	-32
2684.6	-47
2685.85	-49
2687.11	-84
2688.36	-57
2689.61	-58
2690.86	-55
2692.11	-69
2693.36	-47
2694.61	-33
2695.86	-51
2697.11	-85
2698.36	-57
2699.61	-87
2700.85	-44
2702.1	-76
2703.34	-43
2704.59	-86
2705.83	-40
2707.08	-65
2708.32	-70
2709.56	-73
2710.81	-73
2712.05	-72
2713.29	-93
2714.53	-67
2715.77	-58
2717.01	-49
2718.25	-48
2719.49	-73
2720.73	-75
2721.96	-79
2723.2	-57
2724.44	-59
2725.67	-28
2726.91	-60
2728.14	-67
2729.38	-90
2730.61	-61
2731.84	-72
2733.08	-73
2734.31	-32
2735.54	-44
2736.77	-51
2738	-68
2739.23	-61
2740.46	-51
2741.69	-61
2742.92	-95
2744.14	-15
2745.37	-46
2746.6	-73
2747.82	-46
2749.05	-63
2750.27	-70
2751.5	-44
2752.72	-68
2753.95	-46
2755.17	-44
2756.39	-54
2757.61	-34
2758.83	-72
2760.05	-36
2761.27	-58
2762.49	-30
2763.71	-58
2764.93	-40
2766.15	-76
2767.37	-40
2768.58	-54
2769.8	-72
2771.02	-56
2772.23	-46
2773.45	-46
2774.66	-60
2775.88	-34
2777.09	-42
2778.3	-54
2779.51	-34
2780.73	-59
2781.94	-36
2783.15	-42
2784.36	-48
2785.57	-46
2786.78	-44
2787.99	-22
2789.19	-36
2790.4	-28
2791.61	-15
2792.82	-44
2794.02	-52
2795.23	-34
2796.43	-58
2797.64	-47
2798.84	-50
2800.04	-50
2801.25	-33
2802.45	-54
2803.65	-76
2804.85	2
2806.05	-62
2807.25	-50
2808.45	-24
2809.65	-24
2810.85	-27
2812.05	-30
2813.25	-30
2814.45	-62
2815.64	-22
2816.84	-40
2818.04	-30
2819.23	14
2820.43	-33
2821.62	2
2822.82	-32
2824.01	4
2825.2	-44
2826.39	-42
2827.59	-36
2828.78	-12
2829.97	-24
2831.16	-30
2832.35	-14
2833.54	-46
2834.73	-24
2835.92	-26
2837.1	-14
2838.29	-22
2839.48	-6
2840.67	-20
2841.85	-14
2843.04	-22
2844.22	-40
2845.41	-21
2846.59	-2
2847.77	-23
2848.96	-22
2850.14	-19
2851.32	-8
2852.5	-21
2853.68	-34
2854.87	-16
2856.05	-26
2857.23	-18
2858.4	-28
2859.58	-41
2860.76	-26
2861.94	2
2863.12	2
2864.29	-16
2865.47	-26
2866.65	-33
2867.82	-18
2869	14
2870.17	-20
2871.34	-26
2872.52	-20
2873.69	-14
2874.86	-25
2876.03	-6
2877.21	-27
2878.38	-34
2879.55	-6
2880.72	-32
2881.89	-48
2883.06	-8
2884.23	-22
2885.39	-23
2886.56	-25
2887.73	-26
2888.9	-8
2890.06	-20
2891.23	-2
2892.39	-45
2893.56	20
2894.72	-16
2895.89	-18
2897.05	6
2898.21	-36
2899.38	-8
2900.54	-40
2901.7	-4
2902.86	-32
2904.02	-4
2905.18	-18
2906.34	-10
2907.5	-9
2908.66	-14
2909.82	-20
2910.98	-14
2912.13	-16
2913.29	10
2914.45	-22
2915.6	-8
2916.76	-22
2917.91	-26
2919.07	-8
2920.22	-33
2921.38	2
2922.53	-34
2923.68	0
2924.84	14
2925.99	-16
2927.14	-12
2928.29	-16
2929.44	-18
2930.59	-6
2931.74	-2
2932.89	10
2934.04	-26
2935.19	-36
2936.34	-19
2937.48	-19
2938.63	16
2939.78	-22
2940.93	24
2942.07	6
2943.22	6
2944.36	-12
2945.51	-14
2946.65	-2
2947.79	-8
2948.94	-8
2950.08	-6
2951.22	-18
2952.36	-18
2953.5	4
2954.65	-22
2955.79	-10
2956.93	14
2958.07	-14
2959.2	-4
2960.34	26
2961.48	8
2962.62	-14
2963.76	4
2964.89	-18
2966.03	2
2967.17	-20
2968.3	8
2969.44	-6
2970.57	-26
2971.71	-8
2972.84	0
2973.97	8
2975.11	18
2976.24	10
2977.37	-24
2978.5	-4
2979.64	4
2980.77	6
2981.9	10
2983.03	-36
2984.16	10
2985.29	-4
2986.41	-8
2987.54	12
2988.67	-6
2989.8	18
2990.93	-22
2992.05	-16
2993.18	8
2994.3	-12
2995.43	-4
2996.55	37
2997.68	14
2998.8	-2
2999.93	8
3001.05	-2
3002.17	-6
3003.3	-6
3004.42	44
3005.54	38
3006.66	14
3007.78	20
3008.9	4
3010.02	-16
3011.14	22
3012.26	10
3013.38	-14
3014.5	24
3015.62	2
3016.73	22
3017.85	12
3018.97	14
3020.08	-6
3021.2	12
3022.31	-2
3023.43	34
3024.54	-2
3025.66	18
3026.77	14
3027.89	14
3029	-2
3030.11	22
3031.22	0
3032.34	-6
3033.45	8
3034.56	2
3035.67	8
3036.78	109
3037.89	20
3039	28
3040.11	2
3041.22	-12
3042.32	-20
3043.43	8
3044.54	28
3045.65	8
3046.75	2
3047.86	20
3048.96	16
3050.07	-2
3051.17	18
3052.28	10
3053.38	4
3054.49	-2
3055.59	10
3056.69	-11
3057.8	2
3058.9	22
3060	42
3061.1	-15
3062.2	20
3063.3	37
3064.4	-8
3065.5	6
3066.6	8
3067.7	16
3068.8	26
3069.9	26
3071	24
3072.09	4
3073.19	32
3074.29	18
3075.38	14
3076.48	34
3077.57	13
3078.67	0
3079.76	34
3080.86	-6
3081.95	8
3083.05	-14
3084.14	20
3085.23	20
3086.33	6
3087.42	20
3088.51	21
3089.6	14
3090.69	2
3091.78	-2
3092.87	33
3093.96	24
3095.05	20
3096.14	4
3097.23	16
3098.32	8
3099.41	18
3100.49	12
3101.58	8
3102.67	32
3103.75	-2
3104.84	24
3105.93	14
3107.01	16
3108.1	14
3109.18	40
3110.26	40
3111.35	20
3112.43	20
3113.51	24
3114.6	13
3115.68	28
3116.76	10
3117.84	22
3118.92	14
3120	14
3121.09	16
3122.17	12
3123.25	16
3124.32	26
3125.4	20
3126.48	20
3127.56	14
3128.64	0
3129.72	10
3130.79	48
3131.87	12
3132.95	2
3134.02	-3
3135.1	12
3136.17	16
3137.25	20
3138.32	12
3139.4	0
3140.47	36
3141.55	12
3142.62	0
3143.69	18
3144.76	21
3145.84	16
3146.91	22
3147.98	22
3149.05	8
3150.12	30
3151.19	34
3152.26	26
3153.33	30
3154.4	12
3155.47	12
3156.54	16
3157.61	54
3158.67	26
3159.74	34
3160.81	20
3161.88	11
3162.94	30
3164.01	30
3165.07	34
3166.14	34
3167.2	24
3168.27	23
3169.33	34
3170.4	44
3171.46	26
3172.52	14
3173.59	28
3174.65	16
3175.71	12
3176.77	8
3177.84	20
3178.9	16
3179.96	-10
3181.02	44
3182.08	16
3183.14	47
3184.2	36
3185.26	36
3186.32	34
3187.37	38
3188.43	54
3189.49	47
3190.55	4
3191.61	23
3192.66	42
3193.72	20
3194.77	28
3195.83	12
3196.89	16
3197.94	10
3199	30
3200.05	26
3201.1	18
3202.16	16
3203.21	48
3204.27	24
3205.32	18
3206.37	22
3207.42	31
3208.47	20
3209.53	20
3210.58	29
3211.63	34
3212.68	36
3213.73	26
3214.78	15
3215.83	22
3216.88	11
3217.93	24
3218.97	12
3220.02	40
3221.07	16
3222.12	20
3223.16	26
3224.21	44
3225.26	20
3226.3	2
3227.35	-8
3228.4	40
3229.44	32
3230.49	16
3231.53	6
3232.57	32
3233.62	26
3234.66	22
3235.71	10
3236.75	20
3237.79	50
3238.83	36
3239.88	4
3240.92	28
3241.96	24
3243	26
3244.04	10
3245.08	42
3246.12	18
3247.16	10
3248.2	18
3249.24	24
3250.28	24
3251.32	12
3252.36	38
3253.39	24
3254.43	36
3255.47	46
3256.51	34
3257.54	18
3258.58	32
3259.61	36
3260.65	12
3261.69	38
3262.72	16
3263.76	14
3264.79	46
3265.82	45
3266.86	31
3267.89	46
3268.92	53
3269.96	42
3270.99	23
3272.02	20
3273.05	26
3274.09	2
3275.12	36
3276.15	36
3277.18	29
3278.21	36
3279.24	8
3280.27	32
3281.3	32
3282.33	18
3283.36	18
3284.39	34
3285.41	32
3286.44	28
3287.47	26
3288.5	54
3289.52	12
3290.55	62
3291.58	38
3292.6	18
3293.63	32
3294.66	28
3295.68	43
3296.71	30
3297.73	30
3298.76	71
3299.78	14
3300.8	26
3301.83	46
3302.85	66
3303.87	32
3304.9	10
3305.92	27
3306.94	56
3307.96	14
3308.98	42
3310.01	16
3311.03	16
3312.05	53
3313.07	50
3314.09	26
3315.11	30
3316.13	35
3317.15	14
3318.17	34
3319.18	36
3320.2	40
3321.22	36
3322.24	28
3323.26	35
3324.27	48
3325.29	36
3326.31	49
3327.32	32
3328.34	37
3329.35	30
3330.37	22
3331.38	18
3332.4	12
3333.41	46
3334.43	62
3335.44	24
3336.46	22
3337.47	18
3338.48	30
3339.5	8
3340.51	12
3341.52	26
3342.53	52
3343.54	38
3344.56	48
3345.57	38
3346.58	30
3347.59	18
3348.6	43
3349.61	34
3350.62	36
3351.63	32
3352.64	42
3353.65	42
3354.66	39
3355.66	43
3356.67	34
3357.68	44
3358.69	15
3359.7	36
3360.7	30
3361.71	28
3362.72	30
3363.72	38
3364.73	20
3365.73	38
3366.74	25
3367.75	37
3368.75	6
3369.75	22
3370.76	28
3371.76	46
3372.77	26
3373.77	40
3374.77	33
3375.78	26
3376.78	10
3377.78	46
3378.78	44
3379.79	6
3380.79	7
3381.79	28
3382.79	44
3383.79	20
3384.79	46
3385.79	30
3386.79	24
3387.79	22
3388.79	39
3389.79	32
3390.79	24
3391.79	36
3392.79	26
3393.79	58
3394.78	26
3395.78	16
3396.78	34
3397.78	34
3398.77	85
3399.77	14
3400.77	44
3401.76	26
3402.76	50
3403.76	32
3404.75	12
3405.75	38
3406.74	59
3407.74	66
3408.73	54
3409.72	99
3410.72	36
3411.71	40
3412.71	34
3413.7	36
3414.69	30
3415.68	68
3416.68	34
3417.67	28
3418.66	26
3419.65	34
3420.64	50
3421.63	41
3422.63	48
3423.62	56
3424.61	76
3425.6	30
3426.59	39
3427.58	52
3428.57	27
[truncated: 48 more rows]
