# Supplementary material for: AI‐Assisted Detection of Early Gastric Cancer via Visualization of Mucosal Acidity Compromise During Endoscopy
Source: Adv Sci (Weinh). 2025 Oct 20;12(46):e04932. doi: 10.1002/advs.202504932 (PMC12697849; doi:10.1002/advs.202504932)
Supplement: Supplementary file 2 — Supporting Data [file ADVS-12-e04932-s002.zip › Models by AGS cells/Model 2/Para-tumor/fast-20250724_165108.csv]

181.541	12815
184.445	20097
187.346	26151
190.245	29405
193.141	30524
196.035	30691
198.927	30477
201.816	30646
204.703	30991
207.588	30848
210.47	30876
213.35	30841
216.228	30739
219.103	30842
221.976	30626
224.846	30759
227.715	30548
230.58	30575
233.444	30646
236.305	30931
239.164	31082
242.02	31362
244.875	31787
247.727	31680
250.576	31743
253.423	31732
256.268	31689
259.111	31448
261.951	31196
264.789	31205
267.625	31345
270.459	31503
273.29	31325
276.119	31341
278.945	31003
281.769	30967
284.591	30745
287.411	30485
290.229	30443
293.044	30342
295.857	30084
298.667	29758
301.476	29549
304.282	29497
307.085	29006
309.887	28889
312.686	28674
315.483	28461
318.278	28146
321.071	27955
323.861	27729
326.649	27628
329.435	27753
332.219	27509
335	27544
337.779	27588
340.556	27695
343.331	27898
346.103	28001
348.873	27835
351.641	28156
354.407	28055
357.171	28011
359.932	28099
362.691	27843
365.448	27681
368.203	27528
370.955	27328
373.706	27289
376.454	27175
379.2	26915
381.943	26955
384.685	26710
387.424	26355
390.161	26184
392.896	25873
395.629	25668
398.36	25474
401.088	25549
403.815	25267
406.539	25382
409.261	25364
411.981	25220
414.698	25271
417.414	25742
420.127	25785
422.838	25620
425.547	25825
428.254	25803
430.959	25694
433.662	25716
436.362	26012
439.06	26000
441.757	26014
444.451	25910
447.142	26093
449.832	25936
452.52	25929
455.206	25873
457.889	25742
460.57	25656
463.249	25430
465.927	25487
468.601	25144
471.274	24995
473.945	24816
476.614	24512
479.28	24153
481.945	24102
484.607	24168
487.267	23867
489.926	23470
492.582	23363
495.236	23222
497.888	22929
500.537	22871
503.185	22918
505.831	23051
508.474	23198
511.116	23228
513.755	23117
516.393	23105
519.028	23289
521.661	23133
524.293	23216
526.922	22895
529.549	23022
532.174	22920
534.797	22964
537.418	23037
540.037	23202
542.654	22994
545.268	23154
547.881	23144
550.492	23289
553.101	22948
555.707	22579
558.312	22370
560.915	22090
563.515	22206
566.114	22301
568.71	22716
571.305	22870
573.897	23182
576.488	23160
579.076	22798
581.663	22273
584.247	21697
586.83	21116
589.41	20752
591.989	20220
594.565	19712
597.14	19070
599.712	18832
602.283	18669
604.851	18747
607.418	18608
609.982	18614
612.545	18515
615.106	18498
617.664	18589
620.221	18399
622.776	18403
625.328	18245
627.879	18163
630.428	17881
632.975	17726
635.52	17523
638.062	17439
640.603	17439
643.142	17482
645.679	17647
648.214	17803
650.748	17692
653.279	17794
655.808	17598
658.335	17415
660.861	17349
663.384	17208
665.906	17144
668.425	17272
670.943	17125
673.459	16934
675.973	16958
678.484	16662
680.994	16406
683.502	16122
686.009	16031
688.513	15969
691.015	15818
693.515	15682
696.014	15491
698.51	15245
701.005	15147
703.498	14992
705.989	14691
708.478	14476
710.965	14420
713.45	14351
715.933	14320
718.415	14108
720.894	13811
723.372	13894
725.848	13922
728.322	13831
730.794	13964
733.264	13930
735.732	13863
738.198	13412
740.663	13195
743.126	12911
745.586	12904
748.045	12669
750.502	12532
752.958	12357
755.411	12362
757.863	12417
760.312	12240
762.76	12149
765.206	12302
767.65	12132
770.092	11424
772.533	10657
774.971	10423
777.408	10730
779.843	11135
782.276	10980
784.707	11093
787.137	11138
789.564	11107
791.99	11111
794.414	11067
796.836	10940
799.257	10803
801.675	10698
804.092	10546
806.507	10608
808.92	10438
811.331	10261
813.741	10161
816.148	10003
818.554	9737
820.958	9754
823.36	9564
825.761	9560
828.159	9532
830.556	9457
832.951	9479
835.345	9313
837.736	9215
840.126	9157
842.514	9186
844.9	9051
847.284	8851
849.667	8794
852.048	8708
854.427	8581
856.804	8496
859.18	8311
861.553	8250
863.925	8307
866.296	8194
868.664	8178
871.031	8196
873.396	8047
875.759	7938
878.12	7836
880.48	7827
882.838	7771
885.194	7721
887.549	7660
889.902	7577
892.253	7552
894.602	7537
896.949	7490
899.295	7487
901.639	7386
903.981	7370
906.322	7197
908.661	7249
910.998	7094
913.333	7124
915.667	7096
917.999	7134
920.329	7187
922.658	7127
924.985	7166
927.31	7182
929.633	7025
931.955	6951
934.275	6776
936.593	6768
938.91	6612
941.225	6617
943.538	6429
945.849	6398
948.159	6157
950.467	6097
952.774	6036
955.078	5853
957.381	5784
959.683	5695
961.982	5577
964.28	5613
966.577	5520
968.871	5508
971.164	5414
973.456	5258
975.745	5295
978.033	5131
980.319	5023
982.604	5073
984.887	5075
987.168	5130
989.448	5083
991.726	4991
994.002	4938
996.277	4918
998.55	4963
1000.82	4878
1003.09	4999
1005.36	5135
1007.63	5132
1009.89	5061
1012.15	5144
1014.41	5184
1016.67	5073
1018.93	5071
1021.19	4992
1023.44	5008
1025.7	5079
1027.95	5063
1030.2	4940
1032.45	4813
1034.69	4742
1036.94	4662
1039.18	4634
1041.43	4604
1043.67	4622
1045.9	4552
1048.14	4503
1050.38	4407
1052.61	4368
1054.84	4293
1057.07	4249
1059.3	4211
1061.53	4068
1063.76	4162
1065.98	4108
1068.2	4005
1070.42	4030
1072.64	3850
1074.86	3904
1077.08	3804
1079.29	3830
1081.5	3752
1083.72	3699
1085.93	3755
1088.13	3755
1090.34	3767
1092.55	3808
1094.75	3846
1096.95	3782
1099.15	3761
1101.35	3685
1103.55	3695
1105.74	3612
1107.94	3500
1110.13	3562
1112.32	3419
1114.51	3327
1116.7	3272
1118.89	3242
1121.07	3218
1123.25	3239
1125.44	3182
1127.62	3203
1129.8	3203
1131.97	3230
1134.15	3268
1136.32	3264
1138.49	3175
1140.66	3141
1142.83	3165
1145	3095
1147.17	3048
1149.33	3020
1151.5	3048
1153.66	3028
1155.82	2990
1157.98	2939
1160.13	2962
1162.29	2923
1164.44	2807
1166.6	2829
1168.75	2885
1170.9	2958
1173.04	2902
1175.19	2928
1177.34	2919
1179.48	2757
1181.62	2679
1183.76	2747
1185.9	2752
1188.04	2953
1190.17	3032
1192.31	3083
1194.44	3046
1196.57	3042
1198.7	3006
1200.83	2920
1202.96	2885
1205.08	2750
1207.21	2567
1209.33	2506
1211.45	2419
1213.57	2337
1215.69	2283
1217.81	2274
1219.92	2226
1222.03	2242
1224.15	2191
1226.26	2194
1228.37	2176
1230.47	2125
1232.58	2168
1234.68	2194
1236.79	2106
1238.89	2158
1240.99	2143
1243.09	2121
1245.19	2077
1247.28	2061
1249.38	2110
1251.47	2023
1253.56	2011
1255.65	1949
1257.74	1956
1259.83	1916
1261.91	1972
1264	1892
1266.08	1818
1268.16	1811
1270.24	1789
1272.32	1702
1274.4	1719
1276.47	1716
1278.55	1652
1280.62	1610
1282.69	1563
1284.76	1581
1286.83	1553
1288.9	1580
1290.96	1569
1293.03	1527
1295.09	1499
1297.15	1465
1299.21	1455
1301.27	1457
1303.33	1406
1305.38	1376
1307.44	1507
1309.49	1376
1311.54	1328
1313.59	1354
1315.64	1296
1317.69	1386
1319.73	1322
1321.78	1358
1323.82	1352
1325.86	1285
1327.9	1275
1329.94	1227
1331.98	1251
1334.02	1277
1336.05	1309
1338.08	1301
1340.12	1258
1342.15	1306
1344.18	1437
1346.2	1394
1348.23	1443
1350.25	1418
1352.28	1412
1354.3	1441
1356.32	1452
1358.34	1440
1360.36	1517
1362.38	1487
1364.39	1471
1366.41	1511
1368.42	1456
1370.43	1521
1372.44	1454
1374.45	1475
1376.45	1431
1378.46	1460
1380.47	1430
1382.47	1362
1384.47	1314
1386.47	1274
1388.47	1205
1390.47	1254
1392.46	1191
1394.46	1334
1396.45	1257
1398.44	1282
1400.44	1257
1402.42	1168
1404.41	1187
1406.4	1088
1408.39	1068
1410.37	1025
1412.35	1028
1414.33	1044
1416.31	991
1418.29	1036
1420.27	977
1422.25	996
1424.22	999
1426.2	979
1428.17	959
1430.14	955
1432.11	884
1434.08	855
1436.04	880
1438.01	878
1439.97	915
1441.94	925
1443.9	941
1445.86	953
1447.82	939
1449.78	854
1451.73	822
1453.69	842
1455.64	870
1457.59	884
1459.54	839
1461.49	800
1463.44	739
1465.39	734
1467.34	731
1469.28	710
1471.22	748
1473.17	816
1475.11	788
1477.05	734
1478.99	664
1480.92	623
1482.86	612
1484.79	526
1486.73	572
1488.66	592
1490.59	620
1492.52	659
1494.45	633
1496.37	653
1498.3	663
1500.22	659
1502.14	627
1504.07	626
1505.99	615
1507.91	605
1509.82	564
1511.74	578
1513.66	594
1515.57	621
1517.48	635
1519.39	723
1521.3	693
1523.21	701
1525.12	689
1527.03	592
1528.93	606
1530.84	661
1532.74	679
1534.64	774
1536.54	763
1538.44	755
1540.34	669
1542.23	627
1544.13	592
1546.02	517
1547.92	578
1549.81	611
1551.7	685
1553.59	647
1555.48	618
1557.36	699
1559.25	711
1561.13	743
1563.01	786
1564.9	794
1566.78	796
1568.66	812
1570.53	753
1572.41	701
1574.29	746
1576.16	818
1578.03	905
1579.9	931
1581.78	834
1583.65	812
1585.51	814
1587.38	818
1589.25	901
1591.11	897
1592.97	850
1594.84	758
1596.7	756
1598.56	786
1600.42	756
1602.27	756
1604.13	772
1605.98	867
1607.84	993
1609.69	1066
1611.54	1100
1613.39	965
1615.24	850
1617.09	705
1618.94	668
1620.78	617
1622.62	677
1624.47	752
1626.31	749
1628.15	742
1629.99	775
1631.83	763
1633.67	739
1635.5	740
1637.34	671
1639.17	687
1641	679
1642.83	695
1644.66	665
1646.49	677
1648.32	631
1650.15	673
1651.97	655
1653.8	702
1655.62	677
1657.44	625
1659.26	570
1661.08	504
1662.9	522
1664.72	395
1666.53	303
1668.35	266
1670.16	243
1671.97	317
1673.79	389
1675.6	396
1677.4	337
1679.21	274
1681.02	298
1682.83	288
1684.63	292
1686.43	359
1688.24	373
1690.04	366
1691.84	282
1693.64	248
1695.43	312
1697.23	397
1699.02	427
1700.82	495
1702.61	482
1704.4	455
1706.2	460
1707.98	524
1709.77	590
1711.56	587
1713.35	594
1715.13	562
1716.92	455
1718.7	377
1720.48	427
1722.26	443
1724.04	411
1725.82	308
1727.6	243
1729.37	250
1731.15	228
1732.92	193
1734.7	159
1736.47	135
1738.24	123
1740.01	143
1741.78	119
1743.54	155
1745.31	209
1747.08	215
1748.84	213
1750.6	210
1752.36	278
1754.12	366
1755.88	400
1757.64	313
1759.4	249
1761.16	216
1762.91	218
1764.67	290
1766.42	349
1768.17	406
1769.92	421
1771.67	363
1773.42	326
1775.17	282
1776.91	291
1778.66	298
1780.4	393
1782.15	442
1783.89	452
1785.63	494
1787.37	469
1789.11	488
1790.85	459
1792.58	405
1794.32	347
1796.05	319
1797.79	298
1799.52	314
1801.25	307
1802.98	252
1804.71	266
1806.44	345
1808.17	388
1809.89	427
1811.62	452
1813.34	481
1815.07	423
1816.79	395
1818.51	359
1820.23	326
1821.95	296
1823.66	272
1825.38	250
1827.1	224
1828.81	249
1830.52	298
1832.24	323
1833.95	341
1835.66	419
1837.37	443
1839.08	429
1840.78	340
1842.49	304
1844.19	276
1845.9	234
1847.6	272
1849.3	280
1851	204
1852.7	155
1854.4	129
1856.1	151
1857.8	167
1859.49	161
1861.19	155
1862.88	213
1864.57	119
1866.27	51
1867.96	36
1869.65	-44
1871.33	-10
1873.02	65
1874.71	119
1876.39	133
1878.08	97
1879.76	133
1881.44	101
1883.12	139
1884.81	160
1886.48	208
1888.16	131
1889.84	60
1891.52	87
1893.19	16
1894.87	18
1896.54	45
1898.21	34
1899.88	55
1901.55	85
1903.22	111
1904.89	115
1906.56	165
1908.22	147
1909.89	165
1911.55	157
1913.22	195
1914.88	163
1916.54	155
1918.2	155
1919.86	147
1921.52	131
1923.18	145
1924.83	117
1926.49	127
1928.14	111
1929.79	123
1931.45	117
1933.1	113
1934.75	61
1936.4	99
1938.05	129
1939.69	140
1941.34	129
1942.99	76
1944.63	45
1946.27	74
1947.92	55
1949.56	77
1951.2	111
1952.84	141
1954.48	145
1956.11	174
1957.75	226
1959.39	223
1961.02	270
1962.65	239
1964.29	240
1965.92	240
1967.55	270
1969.18	283
1970.81	300
1972.44	306
1974.06	245
1975.69	241
1977.32	238
1978.94	292
1980.56	248
1982.19	311
1983.81	285
1985.43	304
1987.05	278
1988.66	304
1990.28	286
1991.9	246
1993.51	305
1995.13	312
1996.74	329
1998.36	314
1999.97	302
2001.58	296
2003.19	298
2004.8	322
2006.4	330
2008.01	325
2009.62	332
2011.22	304
2012.83	308
2014.43	340
2016.03	360
2017.63	314
2019.23	290
2020.83	300
2022.43	314
2024.03	328
2025.63	308
2027.22	294
2028.82	308
2030.41	312
2032.01	292
2033.6	294
2035.19	321
2036.78	280
2038.37	272
2039.96	274
2041.55	284
2043.13	284
2044.72	262
2046.3	286
2047.89	290
2049.47	290
2051.05	300
2052.63	248
2054.21	268
2055.79	300
2057.37	242
2058.95	254
2060.52	250
2062.1	256
2063.68	266
2065.25	256
2066.82	238
2068.39	232
2069.97	264
2071.54	244
2073.1	230
2074.67	236
2076.24	256
2077.81	236
2079.37	244
2080.94	229
2082.5	244
2084.07	225
2085.63	212
2087.19	206
2088.75	194
2090.31	170
2091.87	168
2093.43	143
2094.98	159
2096.54	139
2098.09	151
2099.65	210
2101.2	183
2102.75	202
2104.3	206
2105.86	226
2107.41	204
2108.95	216
2110.5	179
2112.05	191
2113.6	197
2115.14	174
2116.69	218
2118.23	202
2119.77	203
2121.31	173
2122.86	202
2124.4	174
2125.93	187
2127.47	180
2129.01	195
2130.55	203
2132.08	197
2133.62	202
2135.15	202
2136.69	201
2138.22	185
2139.75	151
2141.28	188
2142.81	189
2144.34	174
2145.87	171
2147.39	187
2148.92	193
2150.45	205
2151.97	180
2153.5	185
2155.02	161
2156.54	167
2158.06	173
2159.58	147
2161.1	167
2162.62	212
2164.14	195
2165.66	173
2167.17	157
2168.69	178
2170.2	175
2171.72	175
2173.23	204
2174.74	159
2176.25	175
2177.76	187
2179.27	163
2180.78	188
2182.29	147
2183.79	135
2185.3	147
2186.81	167
2188.31	139
2189.81	149
2191.32	176
2192.82	147
2194.32	161
2195.82	173
2197.32	141
2198.82	109
2200.32	131
2201.81	129
2203.31	117
2204.8	137
2206.3	131
2207.79	131
2209.29	164
2210.78	131
2212.27	177
2213.76	181
2215.25	159
2216.74	169
2218.23	161
2219.71	133
2221.2	125
2222.69	123
2224.17	97
2225.65	109
2227.14	71
2228.62	103
2230.1	97
2231.58	141
2233.06	121
2234.54	141
2236.02	177
2237.5	167
2238.97	171
2240.45	139
2241.92	145
2243.4	141
2244.87	95
2246.34	129
2247.82	113
2249.29	117
2250.76	99
2252.23	119
2253.7	111
2255.16	91
2256.63	115
2258.1	91
2259.56	119
2261.03	125
2262.49	119
2263.95	137
2265.42	117
2266.88	131
2268.34	109
2269.8	99
2271.26	105
2272.72	133
2274.18	103
2275.63	105
2277.09	141
2278.54	141
2280	107
2281.45	103
2282.9	91
2284.36	73
2285.81	87
2287.26	95
2288.71	115
2290.16	105
2291.61	95
2293.05	91
2294.5	77
2295.95	79
2297.39	45
2298.84	41
2300.28	44
2301.72	65
2303.16	73
2304.61	81
2306.05	103
2307.49	77
2308.93	85
2310.36	96
2311.8	99
2313.24	115
2314.67	111
2316.11	107
2317.54	112
2318.98	125
2320.41	61
2321.84	91
2323.28	85
2324.71	111
2326.14	87
2327.57	100
2328.99	89
2330.42	65
2331.85	85
2333.27	58
2334.7	75
2336.12	47
2337.55	77
2338.97	57
2340.39	41
2341.82	35
2343.24	50
2344.66	25
2346.08	50
2347.5	77
2348.91	59
2350.33	65
2351.75	78
2353.16	83
2354.58	79
2355.99	86
2357.41	71
2358.82	59
2360.23	45
2361.64	15
2363.05	18
2364.46	18
2365.87	24
2367.28	19
2368.69	41
2370.1	34
2371.5	16
2372.91	49
2374.31	66
2375.72	42
2377.12	40
2378.52	24
2379.92	30
2381.33	43
2382.73	32
2384.13	30
2385.52	40
2386.92	36
2388.32	45
2389.72	53
2391.11	31
2392.51	48
2393.9	51
2395.3	55
2396.69	57
2398.08	57
2399.48	39
2400.87	50
2402.26	47
2403.65	36
2405.04	14
2406.42	0
2407.81	-50
2409.2	-52
2410.58	-73
2411.97	-72
2413.35	-26
2414.74	-60
2416.12	-69
2417.5	-46
2418.89	-28
2420.27	-34
2421.65	-62
2423.03	-13
2424.41	-61
2425.79	-22
2427.16	-57
2428.54	-54
2429.92	-50
2431.29	-36
2432.67	-42
2434.04	-34
2435.42	-28
2436.79	-36
2438.16	-41
2439.53	-34
2440.9	-67
2442.27	-71
2443.64	-63
2445.01	-51
2446.38	-63
2447.75	-83
2449.11	-69
2450.48	-60
2451.84	-75
2453.21	-62
2454.57	-46
2455.94	-50
2457.3	-49
2458.66	-60
2460.02	-50
2461.38	-65
2462.74	-38
2464.1	-12
2465.46	-21
2466.82	-27
2468.17	-9
2469.53	-28
2470.89	0
2472.24	-36
2473.6	-26
2474.95	-24
2476.3	-20
2477.65	4
2479.01	20
2480.36	-4
2481.71	43
2483.06	-20
2484.41	-16
2485.75	-14
2487.1	-16
2488.45	-26
2489.8	-18
2491.14	-18
2492.49	-11
2493.83	-18
2495.17	17
2496.52	-22
2497.86	-24
2499.2	-4
2500.54	4
2501.88	24
2503.22	6
2504.56	8
2505.9	18
2507.24	14
2508.58	8
2509.91	-14
2511.25	-11
2512.58	-36
2513.92	-71
2515.25	-52
2516.58	-61
2517.92	-82
2519.25	-55
2520.58	-35
2521.91	-36
2523.24	-39
2524.57	-32
2525.9	-12
2527.23	-16
2528.55	20
2529.88	-34
2531.21	-45
2532.53	-52
2533.86	-22
2535.18	-30
2536.5	-6
2537.83	2
2539.15	-6
2540.47	-20
2541.79	12
2543.11	-30
2544.43	-9
2545.75	-18
2547.07	6
2548.39	-59
2549.7	22
2551.02	-26
2552.34	-22
2553.65	-43
2554.97	-48
2556.28	-54
2557.59	-79
2558.91	-63
2560.22	-55
2561.53	-65
2562.84	-63
2564.15	-47
2565.46	-49
2566.77	-59
2568.08	-60
2569.38	-69
2570.69	-44
2572	-42
2573.3	-42
2574.61	-55
2575.91	-38
2577.22	-45
2578.52	-18
2579.82	-31
2581.13	-47
2582.43	-59
2583.73	-52
2585.03	-55
2586.33	-60
2587.63	-75
2588.92	-83
2590.22	-48
2591.52	-73
2592.82	-59
2594.11	-67
2595.41	-55
2596.7	-61
2598	-58
2599.29	-52
2600.58	-41
2601.88	-34
2603.17	-30
2604.46	-79
2605.75	-58
2607.04	-70
2608.33	-77
2609.62	-59
2610.9	-85
2612.19	-93
2613.48	-117
2614.76	-93
2616.05	-65
2617.34	-61
2618.62	-99
2619.9	-92
2621.19	-71
2622.47	-79
2623.75	-68
2625.03	-75
2626.31	-59
2627.59	-59
2628.87	-45
2630.15	-69
2631.43	-65
2632.71	-72
2633.99	-78
2635.26	-72
2636.54	-89
2637.81	-77
2639.09	-95
2640.36	-87
2641.64	-85
2642.91	-99
2644.18	-78
2645.46	-65
2646.73	-113
2648	-70
2649.27	-63
2650.54	-63
2651.81	-67
2653.07	-53
2654.34	-67
2655.61	-79
2656.88	-39
2658.14	-68
2659.41	-85
2660.67	-76
2661.94	-28
2663.2	-77
2664.47	-71
2665.73	-79
2666.99	-80
2668.25	-81
2669.51	-99
2670.77	-87
2672.03	-83
2673.29	-34
2674.55	-61
2675.81	-70
2677.07	-81
2678.32	-101
2679.58	-65
2680.84	-43
2682.09	-73
2683.35	-48
2684.6	-57
2685.85	-77
2687.11	-66
2688.36	-67
2689.61	-79
2690.86	-65
2692.11	-55
2693.36	-45
2694.61	-41
2695.86	-59
2697.11	-67
2698.36	-61
2699.61	-63
2700.85	-52
2702.1	-79
2703.34	-51
2704.59	-76
2705.83	-50
2707.08	-69
2708.32	-66
2709.56	-85
2710.81	-75
2712.05	-74
2713.29	-79
2714.53	-67
2715.77	-75
2717.01	-51
2718.25	-48
2719.49	-69
2720.73	-85
2721.96	-85
2723.2	-79
2724.44	-53
2725.67	-61
2726.91	-70
2728.14	-63
2729.38	-96
2730.61	-65
2731.84	-54
2733.08	-89
2734.31	-60
2735.54	-60
2736.77	-43
2738	-73
2739.23	-41
2740.46	-69
2741.69	-69
2742.92	-83
2744.14	-33
2745.37	-54
2746.6	-71
2747.82	-44
2749.05	-73
2750.27	-58
2751.5	-40
2752.72	-56
2753.95	-40
2755.17	-60
2756.39	-56
2757.61	-54
2758.83	-56
2760.05	-34
2761.27	-68
2762.49	-36
2763.71	-56
2764.93	-36
2766.15	-60
2767.37	-50
2768.58	-65
2769.8	-64
2771.02	-48
2772.23	-60
2773.45	-48
2774.66	-38
2775.88	-54
2777.09	-68
2778.3	-54
2779.51	-40
2780.73	-59
2781.94	-44
2783.15	-40
2784.36	-52
2785.57	-44
2786.78	-46
2787.99	-38
2789.19	-48
2790.4	-28
2791.61	-17
2792.82	-26
2794.02	-26
2795.23	-46
2796.43	-24
2797.64	-22
2798.84	-40
2800.04	-52
2801.25	-35
2802.45	-56
2803.65	-56
2804.85	-2
2806.05	-40
2807.25	-48
2808.45	-20
2809.65	-24
2810.85	-41
2812.05	-32
2813.25	-48
2814.45	-56
2815.64	-32
2816.84	-28
2818.04	-26
2819.23	20
2820.43	-43
2821.62	4
2822.82	-32
2824.01	4
2825.2	-28
2826.39	-24
2827.59	-16
2828.78	-14
2829.97	-12
2831.16	-26
2832.35	-26
2833.54	-52
2834.73	-36
2835.92	-46
2837.1	-26
2838.29	-46
2839.48	2
2840.67	-12
2841.85	-47
2843.04	-24
2844.22	-20
2845.41	-37
2846.59	-8
2847.77	6
2848.96	-37
2850.14	-27
2851.32	-6
2852.5	-27
2853.68	-36
2854.87	-16
2856.05	-42
2857.23	-16
2858.4	-26
2859.58	-43
2860.76	0
2861.94	-2
2863.12	-24
2864.29	-32
2865.47	-24
2866.65	-27
2867.82	-10
2869	4
2870.17	-12
2871.34	-22
2872.52	-30
2873.69	-18
2874.86	-47
2876.03	-8
2877.21	-23
2878.38	-36
2879.55	-28
2880.72	-38
2881.89	-36
2883.06	-18
2884.23	-12
2885.39	-33
2886.56	-17
2887.73	-34
2888.9	-16
2890.06	-30
2891.23	-8
2892.39	-37
2893.56	-2
2894.72	-29
2895.89	-24
2897.05	-22
2898.21	-22
2899.38	-6
2900.54	-30
2901.7	-6
2902.86	-34
2904.02	-13
2905.18	-34
2906.34	0
2907.5	-5
2908.66	-18
2909.82	-20
2910.98	4
2912.13	-26
2913.29	4
2914.45	-22
2915.6	-8
2916.76	-8
2917.91	-10
2919.07	0
2920.22	-37
2921.38	0
2922.53	-26
2923.68	0
2924.84	0
2925.99	-22
2927.14	-20
2928.29	-20
2929.44	-18
2930.59	-20
2931.74	0
2932.89	-6
2934.04	-16
2935.19	-30
2936.34	-15
2937.48	-15
2938.63	-10
2939.78	-52
2940.93	26
2942.07	10
2943.22	-2
2944.36	-22
2945.51	-10
2946.65	-8
2947.79	-18
2948.94	-16
2950.08	-24
2951.22	-6
2952.36	-12
2953.5	-26
2954.65	-2
2955.79	-24
2956.93	-2
2958.07	-18
2959.2	6
2960.34	10
2961.48	20
2962.62	-20
2963.76	-12
2964.89	-22
2966.03	-6
2967.17	-14
2968.3	2
2969.44	-26
2970.57	-6
2971.71	4
2972.84	-6
2973.97	-12
2975.11	8
2976.24	10
2977.37	-24
2978.5	2
2979.64	10
2980.77	-16
2981.9	4
2983.03	0
2984.16	4
2985.29	-6
2986.41	-10
2987.54	-8
2988.67	0
2989.8	6
2990.93	6
2992.05	-8
2993.18	12
2994.3	0
2995.43	-4
2996.55	43
2997.68	24
2998.8	4
2999.93	-10
3001.05	-8
3002.17	8
3003.3	6
3004.42	42
3005.54	32
3006.66	12
3007.78	18
3008.9	0
3010.02	-16
3011.14	38
3012.26	0
3013.38	8
3014.5	18
3015.62	-12
3016.73	12
3017.85	6
3018.97	12
3020.08	2
3021.2	22
3022.31	0
3023.43	30
3024.54	11
3025.66	6
3026.77	16
3027.89	14
3029	-2
3030.11	10
3031.22	18
3032.34	4
3033.45	16
3034.56	18
3035.67	8
3036.78	89
3037.89	26
3039	30
3040.11	-2
3041.22	-4
3042.32	-18
3043.43	4
3044.54	10
3045.65	6
3046.75	8
3047.86	44
3048.96	-2
3050.07	-10
3051.17	34
3052.28	22
3053.38	6
3054.49	2
3055.59	22
3056.69	-6
3057.8	2
3058.9	-6
3060	26
3061.1	14
3062.2	18
3063.3	10
3064.4	6
3065.5	-14
3066.6	-10
3067.7	6
3068.8	14
3069.9	8
3071	2
3072.09	22
3073.19	12
3074.29	6
3075.38	22
3076.48	24
3077.57	-4
3078.67	22
3079.76	10
3080.86	4
3081.95	23
3083.05	-24
3084.14	12
3085.23	24
3086.33	4
3087.42	14
3088.51	6
3089.6	20
3090.69	-2
3091.78	-2
3092.87	75
3093.96	26
3095.05	30
3096.14	-14
3097.23	26
3098.32	18
3099.41	27
3100.49	22
3101.58	4
3102.67	18
3103.75	10
3104.84	42
3105.93	14
3107.01	6
3108.1	6
3109.18	16
3110.26	34
3111.35	12
3112.43	6
3113.51	6
3114.6	27
3115.68	22
3116.76	0
3117.84	22
3118.92	40
3120	20
3121.09	12
3122.17	10
3123.25	16
3124.32	30
3125.4	22
3126.48	12
3127.56	26
3128.64	6
3129.72	18
3130.79	40
3131.87	24
3132.95	16
3134.02	18
3135.1	18
3136.17	40
3137.25	28
3138.32	36
3139.4	22
3140.47	24
3141.55	36
3142.62	20
3143.69	14
3144.76	43
3145.84	6
3146.91	18
3147.98	28
3149.05	30
3150.12	20
3151.19	38
3152.26	28
3153.33	38
3154.4	4
3155.47	28
3156.54	18
3157.61	38
3158.67	4
3159.74	16
3160.81	40
3161.88	19
3162.94	16
3164.01	34
3165.07	34
3166.14	18
3167.2	26
3168.27	16
3169.33	30
3170.4	16
3171.46	30
3172.52	32
3173.59	10
3174.65	22
3175.71	28
3176.77	28
3177.84	18
3178.9	20
3179.96	18
3181.02	57
3182.08	32
3183.14	28
3184.2	10
3185.26	30
3186.32	48
3187.37	32
3188.43	38
3189.49	59
3190.55	14
3191.61	33
3192.66	24
3193.72	-4
3194.77	32
3195.83	-5
3196.89	42
3197.94	32
3199	22
3200.05	22
3201.1	32
3202.16	32
3203.21	36
3204.27	12
3205.32	36
3206.37	36
3207.42	33
3208.47	30
3209.53	28
3210.58	29
3211.63	26
3212.68	28
3213.73	46
3214.78	21
3215.83	26
3216.88	13
3217.93	36
3218.97	24
3220.02	18
3221.07	8
3222.12	24
3223.16	32
3224.21	22
3225.26	12
3226.3	22
3227.35	12
3228.4	60
3229.44	30
3230.49	14
3231.53	26
3232.57	10
3233.62	10
3234.66	40
3235.71	52
3236.75	18
3237.79	32
3238.83	34
3239.88	14
3240.92	24
3241.96	28
3243	34
3244.04	12
3245.08	40
3246.12	18
3247.16	20
3248.2	38
3249.24	34
3250.28	22
3251.32	18
3252.36	22
3253.39	30
3254.43	24
3255.47	36
3256.51	42
3257.54	18
3258.58	26
3259.61	40
3260.65	10
3261.69	18
3262.72	14
3263.76	22
3264.79	28
3265.82	45
3266.86	27
3267.89	50
3268.92	26
3269.96	18
3270.99	23
3272.02	30
3273.05	20
3274.09	18
3275.12	26
3276.15	28
3277.18	25
3278.21	28
3279.24	36
3280.27	52
3281.3	38
3282.33	31
3283.36	16
3284.39	26
3285.41	64
3286.44	28
3287.47	28
3288.5	44
3289.52	22
3290.55	52
3291.58	32
3292.6	16
3293.63	54
3294.66	20
3295.68	55
3296.71	26
3297.73	60
3298.76	75
3299.78	14
3300.8	8
3301.83	24
3302.85	70
3303.87	30
3304.9	24
3305.92	35
3306.94	34
3307.96	36
3308.98	44
3310.01	24
3311.03	30
3312.05	45
3313.07	42
3314.09	44
3315.11	24
3316.13	26
3317.15	22
3318.17	44
3319.18	32
3320.2	34
3321.22	36
3322.24	36
3323.26	33
3324.27	36
3325.29	48
3326.31	63
3327.32	50
3328.34	28
3329.35	52
3330.37	40
3331.38	18
3332.4	12
3333.41	30
3334.43	60
3335.44	34
3336.46	20
3337.47	6
3338.48	36
3339.5	42
3340.51	30
3341.52	53
3342.53	26
3343.54	36
3344.56	22
3345.57	57
3346.58	40
3347.59	42
3348.6	31
3349.61	36
3350.62	16
3351.63	38
3352.64	36
3353.65	34
3354.66	37
3355.66	57
3356.67	44
3357.68	26
3358.69	11
3359.7	14
3360.7	38
3361.71	12
3362.72	10
3363.72	12
3364.73	32
3365.73	42
3366.74	35
3367.75	27
3368.75	30
3369.75	36
3370.76	24
3371.76	26
3372.77	26
3373.77	26
3374.77	35
3375.78	24
3376.78	-19
3377.78	42
3378.78	40
3379.79	28
3380.79	17
3381.79	30
3382.79	40
3383.79	28
3384.79	46
3385.79	36
3386.79	30
3387.79	30
3388.79	31
3389.79	32
3390.79	24
3391.79	55
3392.79	40
3393.79	70
3394.78	26
3395.78	30
3396.78	38
3397.78	32
3398.77	89
3399.77	18
3400.77	32
3401.76	30
3402.76	44
3403.76	38
3404.75	26
3405.75	28
3406.74	18
3407.74	70
3408.73	32
3409.72	107
3410.72	34
3411.71	40
3412.71	32
3413.7	38
3414.69	-2
3415.68	58
3416.68	26
3417.67	36
3418.66	28
3419.65	24
3420.64	58
3421.63	45
3422.63	60
3423.62	46
3424.61	84
3425.6	26
3426.59	25
3427.58	44
3428.57	47
[truncated: 48 more rows]
