# Supplementary material for: AI‐Assisted Detection of Early Gastric Cancer via Visualization of Mucosal Acidity Compromise During Endoscopy
Source: Adv Sci (Weinh). 2025 Oct 20;12(46):e04932. doi: 10.1002/advs.202504932 (PMC12697849; doi:10.1002/advs.202504932)
Supplement: Supplementary file 2 — Supporting Data [file ADVS-12-e04932-s002.zip › Models by AGS cells/Model 2/Para-tumor/fast-20250724_165143.csv]

181.541	16494
184.445	25802
187.346	33356
190.245	37343
193.141	38738
196.035	39121
198.927	38967
201.816	38973
204.703	39428
207.588	39262
210.47	39501
213.35	39493
216.228	39030
219.103	39310
221.976	38925
224.846	39201
227.715	38935
230.58	39025
233.444	39014
236.305	39534
239.164	39588
242.02	40073
244.875	40537
247.727	40420
250.576	40551
253.423	40486
256.268	40282
259.111	39947
261.951	39795
264.789	39757
267.625	39992
270.459	40017
273.29	39962
276.119	39938
278.945	39550
281.769	39727
284.591	39352
287.411	39082
290.229	38903
293.044	38634
295.857	38575
298.667	38065
301.476	37898
304.282	37550
307.085	37156
309.887	37224
312.686	36730
315.483	36556
318.278	36376
321.071	35953
323.861	35788
326.649	35552
329.435	35677
332.219	35570
335	35373
337.779	35738
340.556	35661
343.331	35965
346.103	35957
348.873	36110
351.641	36147
354.407	36370
357.171	36380
359.932	36197
362.691	36017
365.448	35935
368.203	35696
370.955	35296
373.706	35296
376.454	35256
379.2	34770
381.943	34831
384.685	34449
387.424	34162
390.161	34017
392.896	33519
395.629	33336
398.36	33169
401.088	33159
403.815	33038
406.539	32937
409.261	32891
411.981	32695
414.698	33151
417.414	33424
420.127	33441
422.838	33227
425.547	33616
428.254	33572
430.959	33421
433.662	33543
436.362	33697
439.06	33777
441.757	33708
444.451	33888
447.142	33903
449.832	33739
452.52	33894
455.206	33616
457.889	33469
460.57	33376
463.249	33076
465.927	33076
468.601	32688
471.274	32510
473.945	32256
476.614	31880
479.28	31445
481.945	31438
484.607	31361
487.267	31017
489.926	30606
492.582	30622
495.236	30346
497.888	29983
500.537	29907
503.185	29758
505.831	30038
508.474	30286
511.116	30314
513.755	30375
516.393	30241
519.028	30366
521.661	30231
524.293	30363
526.922	30082
529.549	30104
532.174	30007
534.797	30052
537.418	30155
540.037	30127
542.654	30088
545.268	30296
547.881	30487
550.492	30473
553.101	30088
555.707	29792
558.312	29345
560.915	29061
563.515	29024
566.114	29131
568.71	29576
571.305	29839
573.897	29993
576.488	30002
579.076	29667
581.663	28940
584.247	28332
586.83	27592
589.41	27104
591.989	26538
594.565	25964
597.14	25199
599.712	24876
602.283	24787
604.851	24790
607.418	24670
609.982	24727
612.545	24648
615.106	24486
617.664	24641
620.221	24377
622.776	24590
625.328	24281
627.879	24265
630.428	23879
632.975	23659
635.52	23396
638.062	23399
640.603	23195
643.142	23392
645.679	23678
648.214	23678
650.748	23480
653.279	23621
655.808	23284
658.335	23361
660.861	23101
663.384	22743
665.906	22729
668.425	22899
670.943	22920
673.459	22710
675.973	22457
678.484	22273
680.994	21955
683.502	21658
686.009	21425
688.513	21403
691.015	20976
693.515	20737
696.014	20592
698.51	20405
701.005	20248
703.498	20071
705.989	19796
708.478	19392
710.965	19350
713.45	19235
715.933	19051
718.415	19007
720.894	18691
723.372	18592
725.848	18816
728.322	18755
730.794	18813
733.264	18691
735.732	18499
738.198	18103
740.663	17714
743.126	17428
745.586	17318
748.045	17184
750.502	16940
752.958	16878
755.411	16708
757.863	16729
760.312	16751
762.76	16459
765.206	16702
767.65	16359
770.092	15401
772.533	14328
774.971	13950
777.408	14669
779.843	15117
782.276	15143
784.707	15123
787.137	15183
789.564	15225
791.99	15151
794.414	15104
796.836	15018
799.257	14724
801.675	14578
804.092	14460
806.507	14430
808.92	14325
811.331	14196
813.741	13839
816.148	13628
818.554	13509
820.958	13356
823.36	13285
825.761	13152
828.159	12887
830.556	13037
832.951	12993
835.345	12736
837.736	12757
840.126	12622
842.514	12514
844.9	12327
847.284	12118
849.667	12013
852.048	11978
854.427	11827
856.804	11702
859.18	11547
861.553	11444
863.925	11456
866.296	11389
868.664	11269
871.031	11168
873.396	11031
875.759	10912
878.12	10850
880.48	10891
882.838	10727
885.194	10749
887.549	10602
889.902	10553
892.253	10429
894.602	10525
896.949	10325
899.295	10356
901.639	10213
903.981	10130
906.322	10058
908.661	10033
910.998	10011
913.333	9967
915.667	9906
917.999	9927
920.329	9778
922.658	9921
924.985	9822
927.31	9785
929.633	9689
931.955	9542
934.275	9485
936.593	9373
938.91	9117
941.225	9077
943.538	8837
945.849	8780
948.159	8638
950.467	8402
952.774	8397
955.078	8178
957.381	8091
959.683	7990
961.982	7834
964.28	7785
966.577	7745
968.871	7623
971.164	7425
973.456	7424
975.745	7344
978.033	7200
980.319	7123
982.604	7154
984.887	7141
987.168	7156
989.448	7100
991.726	7020
994.002	6953
996.277	6930
998.55	6909
1000.82	6933
1003.09	6913
1005.36	7031
1007.63	7062
1009.89	7070
1012.15	7106
1014.41	7045
1016.67	7100
1018.93	7033
1021.19	6886
1023.44	6898
1025.7	6989
1027.95	6923
1030.2	6790
1032.45	6682
1034.69	6568
1036.94	6359
1039.18	6478
1041.43	6419
1043.67	6343
1045.9	6433
1048.14	6258
1050.38	6218
1052.61	6160
1054.84	6060
1057.07	5969
1059.3	5911
1061.53	5805
1063.76	5812
1065.98	5752
1068.2	5637
1070.42	5670
1072.64	5586
1074.86	5540
1077.08	5454
1079.29	5373
1081.5	5279
1083.72	5208
1085.93	5341
1088.13	5268
1090.34	5357
1092.55	5373
1094.75	5379
1096.95	5301
1099.15	5274
1101.35	5190
1103.55	5133
1105.74	5065
1107.94	5033
1110.13	5020
1112.32	4880
1114.51	4695
1116.7	4763
1118.89	4674
1121.07	4679
1123.25	4543
1125.44	4515
1127.62	4495
1129.8	4563
1131.97	4636
1134.15	4596
1136.32	4642
1138.49	4543
1140.66	4584
1142.83	4435
1145	4324
1147.17	4332
1149.33	4277
1151.5	4237
1153.66	4279
1155.82	4288
1157.98	4213
1160.13	4137
1162.29	4150
1164.44	4064
1166.6	4020
1168.75	4118
1170.9	4179
1173.04	4147
1175.19	4163
1177.34	4206
1179.48	3943
1181.62	3930
1183.76	3847
1185.9	3868
1188.04	4063
1190.17	4202
1192.31	4237
1194.44	4209
1196.57	4283
1198.7	4191
1200.83	4209
1202.96	4047
1205.08	3912
1207.21	3737
1209.33	3564
1211.45	3421
1213.57	3367
1215.69	3355
1217.81	3300
1219.92	3266
1222.03	3241
1224.15	3206
1226.26	3209
1228.37	3173
1230.47	3133
1232.58	3183
1234.68	3141
1236.79	3121
1238.89	3105
1240.99	3130
1243.09	3137
1245.19	3010
1247.28	3030
1249.38	3004
1251.47	2968
1253.56	2878
1255.65	2926
1257.74	2811
1259.83	2847
1261.91	2863
1264	2788
1266.08	2664
1268.16	2661
1270.24	2613
1272.32	2536
1274.4	2551
1276.47	2500
1278.55	2482
1280.62	2400
1282.69	2388
1284.76	2373
1286.83	2387
1288.9	2333
1290.96	2351
1293.03	2289
1295.09	2254
1297.15	2240
1299.21	2226
1301.27	2162
1303.33	2105
1305.38	2105
1307.44	2237
1309.49	2151
1311.54	2101
1313.59	2107
1315.64	2049
1317.69	2101
1319.73	2061
1321.78	2051
1323.82	2039
1325.86	1978
1327.9	1952
1329.94	2012
1331.98	1944
1334.02	2031
1336.05	1950
1338.08	2019
1340.12	1973
1342.15	2071
1344.18	2138
1346.2	2186
1348.23	2203
1350.25	2123
1352.28	2111
1354.3	2154
1356.32	2131
1358.34	2147
1360.36	2140
1362.38	2206
1364.39	2287
1366.41	2194
1368.42	2208
1370.43	2214
1372.44	2174
1374.45	2174
1376.45	2116
1378.46	2145
1380.47	2071
1382.47	2025
1384.47	1967
1386.47	1932
1388.47	1852
1390.47	1852
1392.46	1829
1394.46	1953
1396.45	1912
1398.44	1896
1400.44	1881
1402.42	1801
1404.41	1725
1406.4	1684
1408.39	1678
1410.37	1621
1412.35	1582
1414.33	1654
1416.31	1605
1418.29	1580
1420.27	1575
1422.25	1566
1424.22	1583
1426.2	1537
1428.17	1535
1430.14	1567
1432.11	1485
1434.08	1413
1436.04	1460
1438.01	1374
1439.97	1440
1441.94	1456
1443.9	1451
1445.86	1467
1447.82	1444
1449.78	1335
1451.73	1378
1453.69	1350
1455.64	1451
1457.59	1420
1459.54	1389
1461.49	1297
1463.44	1253
1465.39	1191
1467.34	1233
1469.28	1195
1471.22	1215
1473.17	1305
1475.11	1273
1477.05	1193
1478.99	1136
1480.92	1144
1482.86	1071
1484.79	1013
1486.73	1056
1488.66	1025
1490.59	1058
1492.52	1117
1494.45	1080
1496.37	1086
1498.3	1154
1500.22	1102
1502.14	1033
1504.07	1056
1505.99	1044
1507.91	1050
1509.82	1004
1511.74	1015
1513.66	1040
1515.57	1022
1517.48	1068
1519.39	1124
1521.3	1169
1523.21	1127
1525.12	1088
1527.03	1053
1528.93	1071
1530.84	1050
1532.74	1111
1534.64	1161
1536.54	1180
1538.44	1142
1540.34	1104
1542.23	1060
1544.13	959
1546.02	928
1547.92	973
1549.81	987
1551.7	1084
1553.59	1015
1555.48	1025
1557.36	1079
1559.25	1048
1561.13	1088
1563.01	1104
1564.9	1199
1566.78	1188
1568.66	1158
1570.53	1064
1572.41	1086
1574.29	1100
1576.16	1164
1578.03	1247
1579.9	1312
1581.78	1217
1583.65	1197
1585.51	1118
1587.38	1189
1589.25	1221
1591.11	1221
1592.97	1198
1594.84	1114
1596.7	1124
1598.56	1090
1600.42	1046
1602.27	1058
1604.13	1100
1605.98	1251
1607.84	1364
1609.69	1422
1611.54	1426
1613.39	1282
1615.24	1187
1617.09	1023
1618.94	965
1620.78	889
1622.62	969
1624.47	1058
1626.31	1092
1628.15	1082
1629.99	1084
1631.83	1064
1633.67	1032
1635.5	1044
1637.34	1008
1639.17	1023
1641	975
1642.83	983
1644.66	973
1646.49	961
1648.32	903
1650.15	981
1651.97	912
1653.8	976
1655.62	969
1657.44	919
1659.26	838
1661.08	820
1662.9	784
1664.72	622
1666.53	560
1668.35	532
1670.16	556
1671.97	591
1673.79	637
1675.6	650
1677.4	619
1679.21	554
1681.02	584
1682.83	522
1684.63	548
1686.43	591
1688.24	611
1690.04	622
1691.84	546
1693.64	504
1695.43	560
1697.23	636
1699.02	653
1700.82	741
1702.61	699
1704.4	705
1706.2	695
1707.98	754
1709.77	850
1711.56	822
1713.35	812
1715.13	804
1716.92	699
1718.7	570
1720.48	657
1722.26	667
1724.04	580
1725.82	495
1727.6	421
1729.37	365
1731.15	352
1732.92	292
1734.7	264
1736.47	214
1738.24	228
1740.01	221
1741.78	221
1743.54	240
1745.31	346
1747.08	381
1748.84	344
1750.6	371
1752.36	443
1754.12	546
1755.88	576
1757.64	522
1759.4	449
1761.16	393
1762.91	411
1764.67	473
1766.42	542
1768.17	600
1769.92	606
1771.67	512
1773.42	443
1775.17	433
1776.91	454
1778.66	491
1780.4	588
1782.15	613
1783.89	591
1785.63	651
1787.37	637
1789.11	673
1790.85	625
1792.58	592
1794.32	494
1796.05	512
1797.79	482
1799.52	429
1801.25	486
1802.98	437
1804.71	419
1806.44	522
1808.17	548
1809.89	599
1811.62	599
1813.34	604
1815.07	581
1816.79	530
1818.51	518
1820.23	488
1821.95	449
1823.66	405
1825.38	387
1827.1	399
1828.81	391
1830.52	471
1832.24	478
1833.95	504
1835.66	556
1837.37	582
1839.08	570
1840.78	485
1842.49	443
1844.19	423
1845.9	385
1847.6	387
1849.3	431
1851	371
1852.7	300
1854.4	258
1856.1	276
1857.8	306
1859.49	298
1861.19	306
1862.88	330
1864.57	258
1866.27	190
1867.96	133
1869.65	109
1871.33	135
1873.02	206
1874.71	248
1876.39	247
1878.08	210
1879.76	274
1881.44	215
1883.12	236
1884.81	286
1886.48	329
1888.16	254
1889.84	181
1891.52	141
1893.19	163
1894.87	159
1896.54	171
1898.21	163
1899.88	186
1901.55	210
1903.22	236
1904.89	240
1906.56	262
1908.22	246
1909.89	248
1911.55	284
1913.22	274
1914.88	270
1916.54	250
1918.2	272
1919.86	276
1921.52	246
1923.18	258
1924.83	230
1926.49	227
1928.14	214
1929.79	232
1931.45	224
1933.1	228
1934.75	172
1936.4	203
1938.05	270
1939.69	250
1941.34	220
1942.99	157
1944.63	139
1946.27	161
1947.92	156
1949.56	194
1951.2	205
1952.84	231
1954.48	278
1956.11	293
1957.75	322
1959.39	348
1961.02	364
1962.65	318
1964.29	359
1965.92	326
1967.55	389
1969.18	379
1970.81	384
1972.44	405
1974.06	364
1975.69	342
1977.32	363
1978.94	387
1980.56	373
1982.19	407
1983.81	389
1985.43	379
1987.05	391
1988.66	409
1990.28	397
1991.9	377
1993.51	397
1995.13	421
1996.74	407
1998.36	397
1999.97	395
2001.58	401
2003.19	373
2004.8	397
2006.4	435
2008.01	407
2009.62	405
2011.22	411
2012.83	403
2014.43	429
2016.03	431
2017.63	413
2019.23	383
2020.83	375
2022.43	423
2024.03	441
2025.63	421
2027.22	411
2028.82	417
2030.41	362
2032.01	377
2033.6	371
2035.19	367
2036.78	368
2038.37	413
2039.96	362
2041.55	359
2043.13	355
2044.72	347
2046.3	358
2047.89	367
2049.47	360
2051.05	345
2052.63	357
2054.21	359
2055.79	366
2057.37	330
2058.95	341
2060.52	339
2062.1	334
2063.68	355
2065.25	338
2066.82	296
2068.39	335
2069.97	320
2071.54	316
2073.1	310
2074.67	298
2076.24	318
2077.81	312
2079.37	310
2080.94	304
2082.5	278
2084.07	298
2085.63	292
2087.19	256
2088.75	254
2090.31	234
2091.87	220
2093.43	195
2094.98	223
2096.54	222
2098.09	211
2099.65	288
2101.2	246
2102.75	280
2104.3	256
2105.86	270
2107.41	248
2108.95	250
2110.5	248
2112.05	272
2113.6	234
2115.14	230
2116.69	260
2118.23	238
2119.77	238
2121.31	244
2122.86	236
2124.4	234
2125.93	229
2127.47	232
2129.01	252
2130.55	278
2132.08	278
2133.62	264
2135.15	268
2136.69	260
2138.22	234
2139.75	216
2141.28	222
2142.81	232
2144.34	232
2145.87	254
2147.39	222
2148.92	242
2150.45	256
2151.97	260
2153.5	268
2155.02	204
2156.54	194
2158.06	235
2159.58	212
2161.1	191
2162.62	256
2164.14	252
2165.66	228
2167.17	216
2168.69	252
2170.2	248
2171.72	242
2173.23	234
2174.74	218
2176.25	202
2177.76	211
2179.27	194
2180.78	208
2182.29	192
2183.79	205
2185.3	193
2186.81	204
2188.31	196
2189.81	196
2191.32	204
2192.82	198
2194.32	186
2195.82	206
2197.32	200
2198.82	159
2200.32	165
2201.81	165
2203.31	161
2204.8	190
2206.3	198
2207.79	189
2209.29	206
2210.78	193
2212.27	226
2213.76	196
2215.25	197
2216.74	201
2218.23	171
2219.71	177
2221.2	159
2222.69	157
2224.17	133
2225.65	155
2227.14	143
2228.62	143
2230.1	161
2231.58	160
2233.06	155
2234.54	167
2236.02	187
2237.5	189
2238.97	177
2240.45	175
2241.92	173
2243.4	181
2244.87	153
2246.34	161
2247.82	153
2249.29	155
2250.76	145
2252.23	135
2253.7	151
2255.16	131
2256.63	143
2258.1	139
2259.56	155
2261.03	157
2262.49	137
2263.95	171
2265.42	161
2266.88	167
2268.34	153
2269.8	139
2271.26	111
2272.72	151
2274.18	153
2275.63	157
2277.09	143
2278.54	173
2280	125
2281.45	115
2282.9	137
2284.36	123
2285.81	133
2287.26	139
2288.71	143
2290.16	143
2291.61	147
2293.05	125
2294.5	127
2295.95	143
2297.39	75
2298.84	67
2300.28	80
2301.72	79
2303.16	99
2304.61	107
2306.05	127
2307.49	97
2308.93	103
2310.36	125
2311.8	127
2313.24	141
2314.67	137
2316.11	133
2317.54	145
2318.98	145
2320.41	117
2321.84	115
2323.28	125
2324.71	121
2326.14	107
2327.57	130
2328.99	109
2330.42	75
2331.85	119
2333.27	111
2334.7	115
2336.12	95
2337.55	103
2338.97	95
2340.39	65
2341.82	49
2343.24	88
2344.66	61
2346.08	79
2347.5	69
2348.91	93
2350.33	67
2351.75	119
2353.16	105
2354.58	121
2355.99	125
2357.41	103
2358.82	71
2360.23	49
2361.64	53
2363.05	31
2364.46	58
2365.87	61
2367.28	51
2368.69	71
2370.1	61
2371.5	54
2372.91	87
2374.31	82
2375.72	64
2377.12	81
2378.52	70
2379.92	71
2381.33	65
2382.73	65
2384.13	65
2385.52	60
2386.92	61
2388.32	63
2389.72	87
2391.11	75
2392.51	66
2393.9	89
2395.3	91
2396.69	105
2398.08	75
2399.48	85
2400.87	92
2402.26	61
2403.65	32
2405.04	21
2406.42	24
2407.81	-28
2409.2	-24
2410.58	-61
2411.97	-66
2413.35	0
2414.74	-50
2416.12	-57
2417.5	-12
2418.89	-2
2420.27	-14
2421.65	-20
2423.03	-2
2424.41	-20
2425.79	-18
2427.16	-35
2428.54	-52
2429.92	-46
2431.29	-8
2432.67	-24
2434.04	-24
2435.42	-6
2436.79	-18
2438.16	-17
2439.53	-24
2440.9	-24
2442.27	-47
2443.64	-38
2445.01	-41
2446.38	-51
2447.75	-66
2449.11	-63
2450.48	-52
2451.84	-55
2453.21	-60
2454.57	-20
2455.94	-40
2457.3	-31
2458.66	-46
2460.02	-18
2461.38	-47
2462.74	-8
2464.1	-12
2465.46	-4
2466.82	-27
2468.17	-5
2469.53	-6
2470.89	8
2472.24	-22
2473.6	-14
2474.95	16
2476.3	-8
2477.65	28
2479.01	33
2480.36	9
2481.71	91
2483.06	15
2484.41	12
2485.75	-6
2487.1	14
2488.45	-14
2489.8	-12
2491.14	4
2492.49	16
2493.83	-28
2495.17	-4
2496.52	-12
2497.86	25
2499.2	17
2500.54	18
2501.88	27
2503.22	44
2504.56	32
2505.9	22
2507.24	38
2508.58	32
2509.91	10
2511.25	6
2512.58	-36
2513.92	-45
2515.25	-14
2516.58	-44
2517.92	-54
2519.25	-45
2520.58	-29
2521.91	-32
2523.24	-53
2524.57	-8
2525.9	-2
2527.23	2
2528.55	38
2529.88	-8
2531.21	-37
2532.53	-18
2533.86	-2
2535.18	-6
2536.5	-8
2537.83	2
2539.15	12
2540.47	16
2541.79	50
2543.11	-36
2544.43	-13
2545.75	-8
2547.07	20
2548.39	-55
2549.7	14
2551.02	-8
2552.34	-12
2553.65	-22
2554.97	-40
2556.28	-46
2557.59	-37
2558.91	-53
2560.22	-47
2561.53	-51
2562.84	-45
2564.15	-32
2565.46	-43
2566.77	-51
2568.08	-26
2569.38	-55
2570.69	-44
2572	-42
2573.3	-12
2574.61	-41
2575.91	-18
2577.22	-43
2578.52	-22
2579.82	-26
2581.13	-33
2582.43	-48
2583.73	-40
2585.03	-39
2586.33	-62
2587.63	-42
2588.92	-91
2590.22	-28
2591.52	-71
2592.82	-52
2594.11	-37
2595.41	-49
2596.7	-36
2598	-52
2599.29	-28
2600.58	-25
2601.88	-40
2603.17	-34
2604.46	-69
2605.75	-56
2607.04	-66
2608.33	-51
2609.62	-71
2610.9	-62
2612.19	-82
2613.48	-87
2614.76	-68
2616.05	-87
2617.34	-39
2618.62	-105
2619.9	-80
2621.19	-55
2622.47	-65
2623.75	-58
2625.03	-59
2626.31	-55
2627.59	-40
2628.87	-31
2630.15	-81
2631.43	-39
2632.71	-50
2633.99	-64
2635.26	-50
2636.54	-91
2637.81	-75
2639.09	-72
2640.36	-70
2641.64	-68
2642.91	-93
2644.18	-82
2645.46	-55
2646.73	-76
2648	-77
2649.27	-59
2650.54	-63
2651.81	-61
2653.07	-30
2654.34	-60
2655.61	-65
2656.88	-45
2658.14	-46
2659.41	-73
2660.67	-78
2661.94	-30
2663.2	-55
2664.47	-71
2665.73	-69
2666.99	-56
2668.25	-75
2669.51	-72
2670.77	-95
2672.03	-75
2673.29	-56
2674.55	-35
2675.81	-54
2677.07	-69
2678.32	-65
2679.58	-44
2680.84	-49
2682.09	-55
2683.35	-16
2684.6	-63
2685.85	-69
2687.11	-68
2688.36	-27
2689.61	-54
2690.86	-49
2692.11	-53
2693.36	-45
2694.61	-18
2695.86	-47
2697.11	-79
2698.36	-59
2699.61	-71
2700.85	-71
2702.1	-58
2703.34	-45
2704.59	-64
2705.83	-26
2707.08	-49
2708.32	-64
2709.56	-69
2710.81	-75
2712.05	-80
2713.29	-85
2714.53	-75
2715.77	-58
2717.01	-37
2718.25	-50
2719.49	-63
2720.73	-77
2721.96	-85
2723.2	-59
2724.44	-55
2725.67	-67
2726.91	-72
2728.14	-44
2729.38	-80
2730.61	-57
2731.84	-72
2733.08	-59
2734.31	-58
2735.54	-34
2736.77	-49
2738	-58
2739.23	-51
2740.46	-49
2741.69	-57
2742.92	-82
2744.14	-15
2745.37	-50
2746.6	-65
2747.82	-28
2749.05	-24
2750.27	-44
2751.5	-53
2752.72	-66
2753.95	-32
2755.17	-42
2756.39	-10
2757.61	-44
2758.83	-56
2760.05	-36
2761.27	-54
2762.49	-18
2763.71	-40
2764.93	-38
2766.15	-80
2767.37	-30
2768.58	-32
2769.8	-54
2771.02	-56
2772.23	-54
2773.45	-42
2774.66	-46
2775.88	-24
2777.09	-64
2778.3	-38
2779.51	-50
2780.73	-47
2781.94	-52
2783.15	-22
2784.36	-42
2785.57	-42
2786.78	-68
2787.99	-22
2789.19	-36
2790.4	-18
2791.61	-17
2792.82	-36
2794.02	-42
2795.23	-32
2796.43	-32
2797.64	2
2798.84	-40
2800.04	-40
2801.25	-27
2802.45	-54
2803.65	-78
2804.85	-23
2806.05	-12
2807.25	-38
2808.45	-16
2809.65	-12
2810.85	-39
2812.05	-16
2813.25	-4
2814.45	-56
2815.64	-22
2816.84	-8
2818.04	-20
2819.23	18
2820.43	-33
2821.62	-4
2822.82	-18
2824.01	-4
2825.2	-4
2826.39	-28
2827.59	-38
2828.78	-16
2829.97	-6
2831.16	-32
2832.35	-26
2833.54	-32
2834.73	-8
2835.92	-30
2837.1	-22
2838.29	-36
2839.48	-18
2840.67	-16
2841.85	-36
2843.04	-30
2844.22	-28
2845.41	-33
2846.59	-8
2847.77	0
2848.96	-28
2850.14	-15
2851.32	-10
2852.5	-9
2853.68	-30
2854.87	-10
2856.05	0
2857.23	-12
2858.4	-24
2859.58	-27
2860.76	-26
2861.94	-4
2863.12	-24
2864.29	-14
2865.47	-20
2866.65	-18
2867.82	-8
2869	4
2870.17	-26
2871.34	-26
2872.52	-20
2873.69	-2
2874.86	-27
2876.03	-6
2877.21	-22
2878.38	-26
2879.55	-10
2880.72	-12
2881.89	-10
2883.06	-8
2884.23	-2
2885.39	-15
2886.56	-17
2887.73	-47
2888.9	-8
2890.06	-10
2891.23	4
2892.39	-12
2893.56	4
2894.72	-2
2895.89	-18
2897.05	-6
2898.21	-24
2899.38	-10
2900.54	-34
2901.7	-2
2902.86	-14
2904.02	12
2905.18	-32
2906.34	-4
2907.5	-11
2908.66	-8
2909.82	-14
2910.98	-16
2912.13	-20
2913.29	10
2914.45	-20
2915.6	-2
2916.76	-4
2917.91	-6
2919.07	0
2920.22	-24
2921.38	12
2922.53	-18
2923.68	-6
2924.84	10
2925.99	4
2927.14	-14
2928.29	-10
2929.44	-6
2930.59	-30
2931.74	-2
2932.89	0
2934.04	-14
2935.19	-16
2936.34	-6
2937.48	-15
2938.63	-2
2939.78	-24
2940.93	10
2942.07	8
2943.22	32
2944.36	-8
2945.51	12
2946.65	-36
2947.79	-2
2948.94	16
2950.08	-2
2951.22	-6
2952.36	0
2953.5	8
2954.65	-4
2955.79	-4
2956.93	-2
2958.07	-8
2959.2	10
2960.34	32
2961.48	-6
2962.62	-6
2963.76	-6
2964.89	-12
2966.03	-14
2967.17	2
2968.3	28
2969.44	2
2970.57	-4
2971.71	-4
2972.84	4
2973.97	0
2975.11	-2
2976.24	16
2977.37	-12
2978.5	8
2979.64	-6
2980.77	8
2981.9	16
2983.03	-16
2984.16	-4
2985.29	32
2986.41	14
2987.54	0
2988.67	18
2989.8	-4
2990.93	-2
2992.05	-4
2993.18	4
2994.3	-10
2995.43	8
2996.55	33
2997.68	28
2998.8	10
2999.93	20
3001.05	2
3002.17	6
3003.3	-4
3004.42	58
3005.54	50
3006.66	14
3007.78	12
3008.9	14
3010.02	-8
3011.14	40
3012.26	6
3013.38	18
3014.5	24
3015.62	-22
3016.73	30
3017.85	34
3018.97	16
3020.08	11
3021.2	8
3022.31	14
3023.43	34
3024.54	19
3025.66	10
3026.77	32
3027.89	26
3029	4
3030.11	12
3031.22	8
3032.34	-8
3033.45	22
3034.56	2
3035.67	16
3036.78	97
3037.89	22
3039	36
3040.11	2
3041.22	4
3042.32	-10
3043.43	28
3044.54	18
3045.65	18
3046.75	12
3047.86	36
3048.96	-2
3050.07	-20
3051.17	28
3052.28	22
3053.38	2
3054.49	10
3055.59	30
3056.69	20
3057.8	4
3058.9	16
3060	50
3061.1	14
3062.2	4
3063.3	26
3064.4	-8
3065.5	18
3066.6	15
3067.7	4
3068.8	34
3069.9	22
3071	10
3072.09	34
3073.19	36
3074.29	18
3075.38	26
3076.48	34
3077.57	-4
3078.67	41
3079.76	40
3080.86	0
3081.95	21
3083.05	20
3084.14	40
3085.23	36
3086.33	20
3087.42	14
3088.51	23
3089.6	20
3090.69	22
3091.78	10
3092.87	71
3093.96	38
3095.05	22
3096.14	-6
3097.23	18
3098.32	28
3099.41	31
3100.49	18
3101.58	10
3102.67	30
3103.75	10
3104.84	20
3105.93	16
3107.01	16
3108.1	26
3109.18	40
3110.26	36
3111.35	54
3112.43	8
3113.51	22
3114.6	31
3115.68	18
3116.76	-2
3117.84	16
3118.92	26
3120	28
3121.09	26
3122.17	14
3123.25	22
3124.32	32
3125.4	40
3126.48	20
3127.56	16
3128.64	-8
3129.72	40
3130.79	50
3131.87	12
3132.95	22
3134.02	2
3135.1	8
3136.17	34
3137.25	34
3138.32	26
3139.4	28
3140.47	46
3141.55	18
3142.62	16
3143.69	8
3144.76	41
3145.84	20
3146.91	30
3147.98	32
3149.05	12
3150.12	46
3151.19	40
3152.26	20
3153.33	30
3154.4	16
3155.47	26
3156.54	26
3157.61	34
3158.67	10
3159.74	6
3160.81	12
3161.88	27
3162.94	38
3164.01	38
3165.07	36
3166.14	18
3167.2	38
3168.27	2
3169.33	20
3170.4	38
3171.46	26
3172.52	22
3173.59	34
3174.65	28
3175.71	16
3176.77	18
3177.84	30
3178.9	30
3179.96	24
3181.02	34
3182.08	10
3183.14	35
3184.2	30
3185.26	22
3186.32	44
3187.37	40
3188.43	58
3189.49	49
3190.55	14
3191.61	33
3192.66	46
3193.72	12
3194.77	42
3195.83	24
3196.89	24
3197.94	18
3199	28
3200.05	32
3201.1	30
3202.16	16
3203.21	42
3204.27	24
3205.32	14
3206.37	22
3207.42	57
3208.47	18
3209.53	28
3210.58	29
3211.63	36
3212.68	14
3213.73	42
3214.78	19
3215.83	20
3216.88	11
3217.93	30
3218.97	22
3220.02	36
3221.07	8
3222.12	16
3223.16	30
3224.21	26
3225.26	14
3226.3	4
3227.35	18
3228.4	66
3229.44	28
3230.49	28
3231.53	16
3232.57	8
3233.62	30
3234.66	32
3235.71	32
3236.75	26
3237.79	24
3238.83	42
3239.88	12
3240.92	32
3241.96	44
3243	22
3244.04	18
3245.08	30
3246.12	0
3247.16	10
3248.2	38
3249.24	32
3250.28	12
3251.32	12
3252.36	26
3253.39	16
3254.43	42
3255.47	42
3256.51	36
3257.54	6
3258.58	20
3259.61	40
3260.65	15
3261.69	22
3262.72	26
3263.76	6
3264.79	44
3265.82	51
3266.86	15
3267.89	58
3268.92	34
3269.96	24
3270.99	29
3272.02	18
3273.05	22
3274.09	20
3275.12	32
3276.15	32
3277.18	23
3278.21	28
3279.24	28
3280.27	50
3281.3	28
3282.33	41
3283.36	34
3284.39	38
3285.41	58
3286.44	26
3287.47	32
3288.5	48
3289.52	8
3290.55	36
3291.58	28
3292.6	18
3293.63	38
3294.66	26
3295.68	49
3296.71	18
3297.73	38
3298.76	81
3299.78	34
3300.8	8
3301.83	34
3302.85	70
3303.87	22
3304.9	18
3305.92	31
3306.94	46
3307.96	40
3308.98	32
3310.01	38
3311.03	36
3312.05	51
3313.07	28
3314.09	24
3315.11	24
3316.13	43
3317.15	14
3318.17	26
3319.18	26
3320.2	34
3321.22	48
3322.24	34
3323.26	41
3324.27	48
3325.29	42
3326.31	37
3327.32	28
3328.34	49
3329.35	42
3330.37	28
3331.38	38
3332.4	24
3333.41	46
3334.43	64
3335.44	34
3336.46	42
3337.47	10
3338.48	22
3339.5	14
3340.51	22
3341.52	41
3342.53	44
3343.54	36
3344.56	48
3345.57	48
3346.58	24
3347.59	34
3348.6	17
3349.61	30
3350.62	38
3351.63	32
3352.64	48
3353.65	38
3354.66	25
3355.66	45
3356.67	50
3357.68	34
3358.69	17
3359.7	48
3360.7	54
3361.71	22
3362.72	38
3363.72	48
3364.73	22
3365.73	50
3366.74	27
3367.75	19
3368.75	12
3369.75	36
3370.76	18
3371.76	36
3372.77	22
3373.77	14
3374.77	29
3375.78	30
3376.78	0
3377.78	36
3378.78	16
3379.79	32
3380.79	17
3381.79	28
3382.79	46
3383.79	14
3384.79	36
3385.79	22
3386.79	30
3387.79	32
3388.79	31
3389.79	44
3390.79	28
3391.79	48
3392.79	28
3393.79	72
3394.78	54
3395.78	24
3396.78	54
3397.78	42
3398.77	85
3399.77	36
3400.77	24
3401.76	42
3402.76	38
3403.76	38
3404.75	0
3405.75	38
3406.74	53
3407.74	56
3408.73	32
3409.72	125
3410.72	46
3411.71	46
3412.71	40
3413.7	38
3414.69	18
3415.68	72
3416.68	34
3417.67	40
3418.66	32
3419.65	18
3420.64	54
3421.63	35
3422.63	48
3423.62	64
3424.61	76
3425.6	44
3426.59	27
3427.58	42
3428.57	53
[truncated: 48 more rows]
