# Supplementary material for: AI‐Assisted Detection of Early Gastric Cancer via Visualization of Mucosal Acidity Compromise During Endoscopy
Source: Adv Sci (Weinh). 2025 Oct 20;12(46):e04932. doi: 10.1002/advs.202504932 (PMC12697849; doi:10.1002/advs.202504932)
Supplement: Supplementary file 2 — Supporting Data [file ADVS-12-e04932-s002.zip › Models by AGS cells/Model 2/Para-tumor/fast-20250724_165145.csv]

181.541	13349
184.445	20941
187.346	27251
190.245	30479
193.141	31916
196.035	31984
198.927	31647
201.816	31805
204.703	32236
207.588	32166
210.47	32345
213.35	32153
216.228	32139
219.103	32009
221.976	31763
224.846	32046
227.715	31868
230.58	31889
233.444	31928
236.305	32256
239.164	32331
242.02	32748
244.875	33010
247.727	33110
250.576	33143
253.423	33102
256.268	32862
259.111	32681
261.951	32548
264.789	32393
267.625	32703
270.459	32700
273.29	32701
276.119	32624
278.945	32389
281.769	32347
284.591	32258
287.411	31839
290.229	31928
293.044	31547
295.857	31344
298.667	30937
301.476	30685
304.282	30485
307.085	30291
309.887	30211
312.686	29898
315.483	29629
318.278	29322
321.071	29302
323.861	29111
326.649	28795
329.435	29123
332.219	28905
335	28741
337.779	28944
340.556	28899
343.331	29117
346.103	29180
348.873	29215
351.641	29409
354.407	29474
357.171	29276
359.932	29395
362.691	29159
365.448	29077
368.203	28825
370.955	28563
373.706	28504
376.454	28390
379.2	28091
381.943	28170
384.685	27913
387.424	27770
390.161	27308
392.896	27153
395.629	26923
398.36	26764
401.088	26806
403.815	26756
406.539	26468
409.261	26536
411.981	26564
414.698	26625
417.414	26957
420.127	26945
422.838	26774
425.547	27007
428.254	27062
430.959	26901
433.662	26951
436.362	27322
439.06	27263
441.757	27340
444.451	27264
447.142	27238
449.832	27141
452.52	27253
455.206	27229
457.889	26913
460.57	26979
463.249	26639
465.927	26680
468.601	26253
471.274	26222
473.945	25835
476.614	25660
479.28	25330
481.945	25255
484.607	25222
487.267	24878
489.926	24633
492.582	24624
495.236	24354
497.888	24046
500.537	23877
503.185	24030
505.831	24147
508.474	24387
511.116	24324
513.755	24226
516.393	24151
519.028	24374
521.661	24302
524.293	24258
526.922	24086
529.549	24197
532.174	23911
534.797	24042
537.418	24046
540.037	24131
542.654	24084
545.268	24141
547.881	24352
550.492	24405
553.101	24102
555.707	23736
558.312	23391
560.915	23198
563.515	23272
566.114	23403
568.71	23478
571.305	23748
573.897	24018
576.488	23992
579.076	23703
581.663	23188
584.247	22763
586.83	22089
589.41	21711
591.989	21164
594.565	20751
597.14	20146
599.712	19728
602.283	19686
604.851	19662
607.418	19547
609.982	19636
612.545	19462
615.106	19499
617.664	19467
620.221	19334
622.776	19414
625.328	19144
627.879	19124
630.428	18912
632.975	18617
635.52	18381
638.062	18397
640.603	18396
643.142	18417
645.679	18528
648.214	18657
650.748	18669
653.279	18564
655.808	18549
658.335	18266
660.861	18205
663.384	17899
665.906	18000
668.425	18199
670.943	18175
673.459	17839
675.973	17724
678.484	17555
680.994	17272
683.502	16974
686.009	16857
688.513	16721
691.015	16581
693.515	16434
696.014	16200
698.51	15958
701.005	15938
703.498	15713
705.989	15453
708.478	15240
710.965	15095
713.45	15042
715.933	14939
718.415	14899
720.894	14625
723.372	14641
725.848	14716
728.322	14570
730.794	14679
733.264	14653
735.732	14419
738.198	14097
740.663	13725
743.126	13569
745.586	13565
748.045	13358
750.502	13112
752.958	13058
755.411	12934
757.863	12905
760.312	12901
762.76	12963
765.206	12977
767.65	12757
770.092	11920
772.533	11062
774.971	10803
777.408	11373
779.843	11686
782.276	11625
784.707	11690
787.137	11820
789.564	11766
791.99	11681
794.414	11707
796.836	11595
799.257	11339
801.675	11181
804.092	11138
806.507	11110
808.92	10978
811.331	10826
813.741	10729
816.148	10551
818.554	10291
820.958	10292
823.36	10173
825.761	10102
828.159	9969
830.556	10058
832.951	9967
835.345	9887
837.736	9816
840.126	9663
842.514	9579
844.9	9488
847.284	9288
849.667	9277
852.048	9085
854.427	9053
856.804	8915
859.18	8809
861.553	8665
863.925	8724
866.296	8631
868.664	8716
871.031	8603
873.396	8504
875.759	8337
878.12	8325
880.48	8329
882.838	8218
885.194	8101
887.549	8057
889.902	8009
892.253	7945
894.602	7936
896.949	7918
899.295	7842
901.639	7685
903.981	7767
906.322	7648
908.661	7583
910.998	7539
913.333	7481
915.667	7471
917.999	7519
920.329	7602
922.658	7513
924.985	7418
927.31	7440
929.633	7398
931.955	7310
934.275	7235
936.593	7171
938.91	6989
941.225	6959
943.538	6750
945.849	6632
948.159	6470
950.467	6321
952.774	6346
955.078	6157
957.381	6129
959.683	6034
961.982	5801
964.28	5944
966.577	5889
968.871	5794
971.164	5704
973.456	5572
975.745	5589
978.033	5425
980.319	5422
982.604	5337
984.887	5412
987.168	5388
989.448	5295
991.726	5295
994.002	5280
996.277	5186
998.55	5156
1000.82	5205
1003.09	5180
1005.36	5359
1007.63	5287
1009.89	5339
1012.15	5408
1014.41	5355
1016.67	5309
1018.93	5300
1021.19	5192
1023.44	5298
1025.7	5276
1027.95	5331
1030.2	5220
1032.45	5125
1034.69	4982
1036.94	4896
1039.18	4793
1041.43	4803
1043.67	4815
1045.9	4824
1048.14	4761
1050.38	4663
1052.61	4570
1054.84	4529
1057.07	4446
1059.3	4410
1061.53	4300
1063.76	4353
1065.98	4317
1068.2	4267
1070.42	4243
1072.64	4102
1074.86	4080
1077.08	4024
1079.29	4047
1081.5	3967
1083.72	3931
1085.93	3999
1088.13	3911
1090.34	4035
1092.55	3989
1094.75	4078
1096.95	3967
1099.15	3948
1101.35	3929
1103.55	3870
1105.74	3793
1107.94	3737
1110.13	3638
1112.32	3643
1114.51	3526
1116.7	3502
1118.89	3482
1121.07	3421
1123.25	3413
1125.44	3286
1127.62	3312
1129.8	3417
1131.97	3421
1134.15	3355
1136.32	3479
1138.49	3362
1140.66	3341
1142.83	3260
1145	3236
1147.17	3298
1149.33	3215
1151.5	3183
1153.66	3165
1155.82	3137
1157.98	3115
1160.13	3139
1162.29	3078
1164.44	2998
1166.6	2934
1168.75	3012
1170.9	3089
1173.04	3085
1175.19	3067
1177.34	3110
1179.48	2946
1181.62	2877
1183.76	2813
1185.9	2919
1188.04	3120
1190.17	3151
1192.31	3200
1194.44	3169
1196.57	3175
1198.7	3217
1200.83	3081
1202.96	3056
1205.08	2939
1207.21	2722
1209.33	2671
1211.45	2530
1213.57	2498
1215.69	2452
1217.81	2407
1219.92	2333
1222.03	2415
1224.15	2289
1226.26	2285
1228.37	2282
1230.47	2270
1232.58	2264
1234.68	2287
1236.79	2287
1238.89	2369
1240.99	2276
1243.09	2273
1245.19	2158
1247.28	2174
1249.38	2138
1251.47	2166
1253.56	2140
1255.65	2045
1257.74	2111
1259.83	2079
1261.91	2055
1264	1998
1266.08	1951
1268.16	1884
1270.24	1908
1272.32	1764
1274.4	1840
1276.47	1823
1278.55	1765
1280.62	1717
1282.69	1698
1284.76	1682
1286.83	1717
1288.9	1719
1290.96	1656
1293.03	1598
1295.09	1559
1297.15	1553
1299.21	1509
1301.27	1547
1303.33	1531
1305.38	1472
1307.44	1594
1309.49	1521
1311.54	1410
1313.59	1430
1315.64	1392
1317.69	1448
1319.73	1481
1321.78	1471
1323.82	1435
1325.86	1400
1327.9	1398
1329.94	1347
1331.98	1388
1334.02	1356
1336.05	1370
1338.08	1400
1340.12	1386
1342.15	1437
1344.18	1493
1346.2	1509
1348.23	1554
1350.25	1485
1352.28	1551
1354.3	1553
1356.32	1589
1358.34	1551
1360.36	1542
1362.38	1560
1364.39	1602
1366.41	1588
1368.42	1567
1370.43	1573
1372.44	1499
1374.45	1570
1376.45	1558
1378.46	1604
1380.47	1434
1382.47	1419
1384.47	1382
1386.47	1346
1388.47	1340
1390.47	1334
1392.46	1314
1394.46	1336
1396.45	1362
1398.44	1332
1400.44	1376
1402.42	1261
1404.41	1203
1406.4	1152
1408.39	1159
1410.37	1138
1412.35	1126
1414.33	1124
1416.31	1108
1418.29	1088
1420.27	1049
1422.25	1040
1424.22	1039
1426.2	1041
1428.17	1072
1430.14	1041
1432.11	983
1434.08	947
1436.04	957
1438.01	888
1439.97	989
1441.94	1019
1443.9	983
1445.86	1009
1447.82	991
1449.78	916
1451.73	929
1453.69	939
1455.64	981
1457.59	959
1459.54	907
1461.49	846
1463.44	804
1465.39	824
1467.34	822
1469.28	835
1471.22	816
1473.17	904
1475.11	844
1477.05	838
1478.99	759
1480.92	699
1482.86	658
1484.79	638
1486.73	629
1488.66	626
1490.59	675
1492.52	690
1494.45	695
1496.37	740
1498.3	691
1500.22	728
1502.14	639
1504.07	665
1505.99	657
1507.91	699
1509.82	649
1511.74	659
1513.66	629
1515.57	651
1517.48	681
1519.39	739
1521.3	722
1523.21	748
1525.12	705
1527.03	651
1528.93	654
1530.84	704
1532.74	748
1534.64	818
1536.54	826
1538.44	832
1540.34	746
1542.23	728
1544.13	654
1546.02	602
1547.92	623
1549.81	669
1551.7	709
1553.59	707
1555.48	659
1557.36	793
1559.25	762
1561.13	790
1563.01	818
1564.9	865
1566.78	844
1568.66	844
1570.53	792
1572.41	824
1574.29	806
1576.16	846
1578.03	967
1579.9	967
1581.78	882
1583.65	882
1585.51	822
1587.38	885
1589.25	971
1591.11	931
1592.97	904
1594.84	852
1596.7	782
1598.56	800
1600.42	772
1602.27	818
1604.13	812
1605.98	899
1607.84	1032
1609.69	1112
1611.54	1108
1613.39	1030
1615.24	900
1617.09	741
1618.94	689
1620.78	671
1622.62	730
1624.47	788
1626.31	810
1628.15	808
1629.99	840
1631.83	820
1633.67	776
1635.5	740
1637.34	758
1639.17	775
1641	744
1642.83	772
1644.66	731
1646.49	741
1648.32	665
1650.15	691
1651.97	697
1653.8	716
1655.62	721
1657.44	713
1659.26	596
1661.08	574
1662.9	564
1664.72	437
1666.53	323
1668.35	325
1670.16	298
1671.97	391
1673.79	436
1675.6	435
1677.4	373
1679.21	333
1681.02	332
1682.83	302
1684.63	366
1686.43	385
1688.24	405
1690.04	397
1691.84	334
1693.64	305
1695.43	366
1697.23	419
1699.02	484
1700.82	523
1702.61	506
1704.4	497
1706.2	512
1707.98	564
1709.77	629
1711.56	627
1713.35	646
1715.13	626
1716.92	517
1718.7	409
1720.48	494
1722.26	487
1724.04	417
1725.82	316
1727.6	272
1729.37	268
1731.15	242
1732.92	181
1734.7	189
1736.47	147
1738.24	147
1740.01	143
1741.78	145
1743.54	167
1745.31	218
1747.08	248
1748.84	226
1750.6	242
1752.36	335
1754.12	419
1755.88	435
1757.64	377
1759.4	314
1761.16	272
1762.91	282
1764.67	336
1766.42	383
1768.17	437
1769.92	449
1771.67	369
1773.42	306
1775.17	290
1776.91	335
1778.66	324
1780.4	417
1782.15	500
1783.89	474
1785.63	496
1787.37	494
1789.11	490
1790.85	476
1792.58	473
1794.32	371
1796.05	357
1797.79	327
1799.52	326
1801.25	365
1802.98	280
1804.71	302
1806.44	349
1808.17	403
1809.89	502
1811.62	462
1813.34	508
1815.07	472
1816.79	417
1818.51	377
1820.23	349
1821.95	324
1823.66	290
1825.38	266
1827.1	264
1828.81	278
1830.52	316
1832.24	331
1833.95	381
1835.66	437
1837.37	470
1839.08	417
1840.78	384
1842.49	334
1844.19	324
1845.9	278
1847.6	305
1849.3	296
1851	232
1852.7	181
1854.4	149
1856.1	163
1857.8	173
1859.49	187
1861.19	199
1862.88	256
1864.57	145
1866.27	85
1867.96	49
1869.65	-12
1871.33	14
1873.02	87
1874.71	155
1876.39	171
1878.08	125
1879.76	153
1881.44	95
1883.12	160
1884.81	204
1886.48	220
1888.16	155
1889.84	67
1891.52	93
1893.19	40
1894.87	40
1896.54	79
1898.21	56
1899.88	81
1901.55	117
1903.22	131
1904.89	159
1906.56	157
1908.22	155
1909.89	186
1911.55	210
1913.22	199
1914.88	183
1916.54	181
1918.2	198
1919.86	153
1921.52	161
1923.18	153
1924.83	125
1926.49	153
1928.14	117
1929.79	135
1931.45	111
1933.1	123
1934.75	81
1936.4	159
1938.05	165
1939.69	174
1941.34	155
1942.99	90
1944.63	67
1946.27	86
1947.92	59
1949.56	95
1951.2	123
1952.84	153
1954.48	163
1956.11	210
1957.75	238
1959.39	260
1961.02	310
1962.65	239
1964.29	230
1965.92	270
1967.55	292
1969.18	303
1970.81	300
1972.44	292
1974.06	272
1975.69	274
1977.32	302
1978.94	331
1980.56	304
1982.19	339
1983.81	285
1985.43	300
1987.05	322
1988.66	324
1990.28	288
1991.9	274
1993.51	303
1995.13	334
1996.74	359
1998.36	308
1999.97	316
2001.58	320
2003.19	339
2004.8	308
2006.4	383
2008.01	355
2009.62	320
2011.22	344
2012.83	343
2014.43	330
2016.03	346
2017.63	337
2019.23	322
2020.83	322
2022.43	332
2024.03	336
2025.63	336
2027.22	330
2028.82	328
2030.41	308
2032.01	316
2033.6	316
2035.19	323
2036.78	326
2038.37	318
2039.96	272
2041.55	298
2043.13	308
2044.72	290
2046.3	286
2047.89	310
2049.47	304
2051.05	280
2052.63	296
2054.21	280
2055.79	290
2057.37	274
2058.95	280
2060.52	288
2062.1	272
2063.68	295
2065.25	264
2066.82	262
2068.39	278
2069.97	288
2071.54	268
2073.1	248
2074.67	246
2076.24	268
2077.81	264
2079.37	258
2080.94	249
2082.5	250
2084.07	227
2085.63	228
2087.19	200
2088.75	210
2090.31	180
2091.87	194
2093.43	171
2094.98	175
2096.54	184
2098.09	195
2099.65	230
2101.2	191
2102.75	198
2104.3	200
2105.86	213
2107.41	220
2108.95	220
2110.5	205
2112.05	205
2113.6	181
2115.14	200
2116.69	214
2118.23	204
2119.77	205
2121.31	191
2122.86	202
2124.4	164
2125.93	209
2127.47	202
2129.01	216
2130.55	226
2132.08	212
2133.62	210
2135.15	202
2136.69	199
2138.22	169
2139.75	185
2141.28	173
2142.81	209
2144.34	182
2145.87	177
2147.39	191
2148.92	187
2150.45	221
2151.97	196
2153.5	206
2155.02	171
2156.54	165
2158.06	177
2159.58	179
2161.1	147
2162.62	206
2164.14	203
2165.66	181
2167.17	189
2168.69	220
2170.2	195
2171.72	187
2173.23	182
2174.74	175
2176.25	181
2177.76	175
2179.27	155
2180.78	170
2182.29	151
2183.79	141
2185.3	161
2186.81	175
2188.31	169
2189.81	171
2191.32	188
2192.82	163
2194.32	157
2195.82	201
2197.32	167
2198.82	145
2200.32	145
2201.81	113
2203.31	121
2204.8	163
2206.3	161
2207.79	155
2209.29	180
2210.78	145
2212.27	173
2213.76	165
2215.25	169
2216.74	177
2218.23	153
2219.71	137
2221.2	141
2222.69	143
2224.17	105
2225.65	117
2227.14	103
2228.62	113
2230.1	121
2231.58	145
2233.06	145
2234.54	161
2236.02	161
2237.5	169
2238.97	183
2240.45	151
2241.92	179
2243.4	169
2244.87	137
2246.34	157
2247.82	111
2249.29	123
2250.76	133
2252.23	127
2253.7	117
2255.16	107
2256.63	119
2258.1	103
2259.56	139
2261.03	127
2262.49	109
2263.95	151
2265.42	125
2266.88	123
2268.34	99
2269.8	141
2271.26	107
2272.72	125
2274.18	131
2275.63	139
2277.09	141
2278.54	159
2280	123
2281.45	99
2282.9	115
2284.36	93
2285.81	137
2287.26	125
2288.71	125
2290.16	117
2291.61	125
2293.05	93
2294.5	105
2295.95	99
2297.39	71
2298.84	43
2300.28	76
2301.72	61
2303.16	89
2304.61	95
2306.05	83
2307.49	91
2308.93	99
2310.36	102
2311.8	119
2313.24	105
2314.67	127
2316.11	121
2317.54	127
2318.98	129
2320.41	81
2321.84	117
2323.28	121
2324.71	103
2326.14	85
2327.57	94
2328.99	91
2330.42	59
2331.85	93
2333.27	95
2334.7	77
2336.12	63
2337.55	71
2338.97	75
2340.39	49
2341.82	29
2343.24	62
2344.66	49
2346.08	44
2347.5	71
2348.91	69
2350.33	63
2351.75	87
2353.16	89
2354.58	85
2355.99	86
2357.41	89
2358.82	63
2360.23	35
2361.64	49
2363.05	35
2364.46	38
2365.87	38
2367.28	23
2368.69	67
2370.1	32
2371.5	22
2372.91	81
2374.31	76
2375.72	42
2377.12	20
2378.52	32
2379.92	59
2381.33	71
2382.73	71
2384.13	38
2385.52	42
2386.92	38
2388.32	59
2389.72	45
2391.11	43
2392.51	68
2393.9	49
2395.3	73
2396.69	79
2398.08	57
2399.48	43
2400.87	78
2402.26	53
2403.65	28
2405.04	15
2406.42	0
2407.81	-52
2409.2	-42
2410.58	-67
2411.97	-68
2413.35	-10
2414.74	-70
2416.12	-50
2417.5	-38
2418.89	-18
2420.27	-20
2421.65	-22
2423.03	-12
2424.41	-44
2425.79	-20
2427.16	-59
2428.54	-69
2429.92	-51
2431.29	-43
2432.67	-24
2434.04	-46
2435.42	-32
2436.79	-40
2438.16	-19
2439.53	-38
2440.9	-40
2442.27	-49
2443.64	-55
2445.01	-63
2446.38	-49
2447.75	-83
2449.11	-67
2450.48	-50
2451.84	-73
2453.21	-68
2454.57	-48
2455.94	-18
2457.3	-39
2458.66	-50
2460.02	-46
2461.38	-41
2462.74	-38
2464.1	-18
2465.46	-11
2466.82	-41
2468.17	-3
2469.53	-32
2470.89	-12
2472.24	-28
2473.6	-38
2474.95	6
2476.3	2
2477.65	0
2479.01	18
2480.36	-10
2481.71	41
2483.06	-6
2484.41	-20
2485.75	-2
2487.1	-6
2488.45	0
2489.8	0
2491.14	-22
2492.49	0
2493.83	-10
2495.17	11
2496.52	-10
2497.86	31
2499.2	-10
2500.54	10
2501.88	18
2503.22	16
2504.56	20
2505.9	16
2507.24	44
2508.58	6
2509.91	8
2511.25	-7
2512.58	-30
2513.92	-55
2515.25	-46
2516.58	-49
2517.92	-58
2519.25	-45
2520.58	-39
2521.91	-36
2523.24	-49
2524.57	-14
2525.9	2
2527.23	-4
2528.55	18
2529.88	-16
2531.21	-45
2532.53	-30
2533.86	-8
2535.18	-20
2536.5	-16
2537.83	-5
2539.15	-10
2540.47	-12
2541.79	20
2543.11	-16
2544.43	0
2545.75	-20
2547.07	22
2548.39	-38
2549.7	10
2551.02	-16
2552.34	-37
2553.65	-27
2554.97	-58
2556.28	-63
2557.59	-65
2558.91	-63
2560.22	-34
2561.53	-69
2562.84	-61
2564.15	-49
2565.46	-29
2566.77	-53
2568.08	-52
2569.38	-57
2570.69	-40
2572	-51
2573.3	-30
2574.61	-51
2575.91	-40
2577.22	-37
2578.52	-20
2579.82	-18
2581.13	-37
2582.43	-48
2583.73	-40
2585.03	-57
2586.33	-72
2587.63	-65
2588.92	-89
2590.22	-52
2591.52	-89
2592.82	-42
2594.11	-39
2595.41	-43
2596.7	-71
2598	-48
2599.29	-40
2600.58	-59
2601.88	-40
2603.17	-41
2604.46	-87
2605.75	-62
2607.04	-60
2608.33	-69
2609.62	-41
2610.9	-66
2612.19	-91
2613.48	-103
2614.76	-77
2616.05	-59
2617.34	-49
2618.62	-95
2619.9	-84
2621.19	-55
2622.47	-65
2623.75	-68
2625.03	-71
2626.31	-71
2627.59	-34
2628.87	-35
2630.15	-83
2631.43	-49
2632.71	-62
2633.99	-62
2635.26	-78
2636.54	-87
2637.81	-79
2639.09	-87
2640.36	-85
2641.64	-77
2642.91	-97
2644.18	-76
2645.46	-73
2646.73	-82
2648	-66
2649.27	-51
2650.54	-59
2651.81	-57
2653.07	-55
2654.34	-65
2655.61	-57
2656.88	-63
2658.14	-60
2659.41	-71
2660.67	-76
2661.94	-37
2663.2	-77
2664.47	-69
2665.73	-48
2666.99	-66
2668.25	-71
2669.51	-85
2670.77	-77
2672.03	-75
2673.29	-48
2674.55	-49
2675.81	-64
2677.07	-85
2678.32	-95
2679.58	-51
2680.84	-57
2682.09	-73
2683.35	-44
2684.6	-43
2685.85	-51
2687.11	-76
2688.36	-37
2689.61	-63
2690.86	-61
2692.11	-63
2693.36	-35
2694.61	-33
2695.86	-47
2697.11	-69
2698.36	-55
2699.61	-81
2700.85	-52
2702.1	-64
2703.34	-49
2704.59	-78
2705.83	-53
2707.08	-67
2708.32	-64
2709.56	-75
2710.81	-83
2712.05	-70
2713.29	-77
2714.53	-67
2715.77	-66
2717.01	-63
2718.25	-40
2719.49	-39
2720.73	-73
2721.96	-89
2723.2	-59
2724.44	-65
2725.67	-41
2726.91	-66
2728.14	-67
2729.38	-70
2730.61	-67
2731.84	-46
2733.08	-73
2734.31	-44
2735.54	-56
2736.77	-41
2738	-64
2739.23	-55
2740.46	-61
2741.69	-51
2742.92	-56
2744.14	-21
2745.37	-44
2746.6	-75
2747.82	-36
2749.05	-46
2750.27	-60
2751.5	-49
2752.72	-68
2753.95	-34
2755.17	-46
2756.39	-36
2757.61	-68
2758.83	-50
2760.05	-24
2761.27	-56
2762.49	-30
2763.71	-54
2764.93	-40
2766.15	-60
2767.37	-26
2768.58	-58
2769.8	-42
2771.02	-60
2772.23	-54
2773.45	-34
2774.66	-54
2775.88	-12
2777.09	-56
2778.3	-44
2779.51	-44
2780.73	-29
2781.94	-28
2783.15	-26
2784.36	-38
2785.57	-64
2786.78	-62
2787.99	-20
2789.19	-52
2790.4	-30
2791.61	-4
2792.82	-42
2794.02	-38
2795.23	-28
2796.43	-30
2797.64	-32
2798.84	-28
2800.04	-52
2801.25	-39
2802.45	-42
2803.65	-40
2804.85	-25
2806.05	-30
2807.25	-50
2808.45	-14
2809.65	-24
2810.85	-39
2812.05	-26
2813.25	-36
2814.45	-26
2815.64	-16
2816.84	-28
2818.04	-50
2819.23	4
2820.43	-39
2821.62	-16
2822.82	-38
2824.01	-14
2825.2	-46
2826.39	-10
2827.59	-18
2828.78	-8
2829.97	-18
2831.16	-42
2832.35	-4
2833.54	-52
2834.73	-12
2835.92	-28
2837.1	-16
2838.29	-34
2839.48	6
2840.67	-6
2841.85	-32
2843.04	-26
2844.22	2
2845.41	-29
2846.59	-18
2847.77	-6
2848.96	-18
2850.14	-17
2851.32	-10
2852.5	-13
2853.68	-36
2854.87	-12
2856.05	-28
2857.23	-20
2858.4	-36
2859.58	-35
2860.76	-43
2861.94	0
2863.12	-22
2864.29	-24
2865.47	-20
2866.65	2
2867.82	-2
2869	2
2870.17	-18
2871.34	-12
2872.52	-20
2873.69	0
2874.86	-29
2876.03	0
2877.21	-27
2878.38	-22
2879.55	-24
2880.72	-18
2881.89	-40
2883.06	10
2884.23	-8
2885.39	-2
2886.56	-25
2887.73	-34
2888.9	0
2890.06	-6
2891.23	-6
2892.39	-29
2893.56	14
2894.72	-10
2895.89	-14
2897.05	-16
2898.21	-34
2899.38	-24
2900.54	-30
2901.7	2
2902.86	-30
2904.02	2
2905.18	-16
2906.34	-18
2907.5	-11
2908.66	-2
2909.82	-24
2910.98	-20
2912.13	-24
2913.29	0
2914.45	-32
2915.6	-14
2916.76	-8
2917.91	8
2919.07	-6
2920.22	-20
2921.38	20
2922.53	-36
2923.68	-16
2924.84	2
2925.99	-18
2927.14	-29
2928.29	-14
2929.44	-20
2930.59	-12
2931.74	4
2932.89	0
2934.04	-8
2935.19	-38
2936.34	0
2937.48	-25
2938.63	10
2939.78	-32
2940.93	2
2942.07	2
2943.22	24
2944.36	6
2945.51	-12
2946.65	-6
2947.79	-12
2948.94	6
2950.08	-8
2951.22	4
2952.36	-6
2953.5	-6
2954.65	13
2955.79	0
2956.93	8
2958.07	4
2959.2	6
2960.34	28
2961.48	-8
2962.62	-18
2963.76	0
2964.89	-16
2966.03	-12
2967.17	-2
2968.3	20
2969.44	-6
2970.57	-4
2971.71	-4
2972.84	10
2973.97	10
2975.11	20
2976.24	-2
2977.37	-10
2978.5	4
2979.64	10
2980.77	4
2981.9	14
2983.03	-8
2984.16	-4
2985.29	12
2986.41	4
2987.54	18
2988.67	26
2989.8	30
2990.93	20
2992.05	-6
2993.18	22
2994.3	-30
2995.43	0
2996.55	43
2997.68	10
2998.8	6
2999.93	10
3001.05	-8
3002.17	22
3003.3	6
3004.42	60
3005.54	26
3006.66	18
3007.78	16
3008.9	6
3010.02	-24
3011.14	34
3012.26	-6
3013.38	28
3014.5	34
3015.62	2
3016.73	38
3017.85	12
3018.97	18
3020.08	0
3021.2	24
3022.31	18
3023.43	34
3024.54	19
3025.66	6
3026.77	20
3027.89	34
3029	6
3030.11	16
3031.22	2
3032.34	-4
3033.45	30
3034.56	16
3035.67	18
3036.78	76
3037.89	26
3039	38
3040.11	-18
3041.22	-8
3042.32	-10
3043.43	8
3044.54	14
3045.65	18
3046.75	20
3047.86	42
3048.96	0
3050.07	0
3051.17	18
3052.28	8
3053.38	8
3054.49	4
3055.59	12
3056.69	-4
3057.8	34
3058.9	18
3060	32
3061.1	2
3062.2	4
3063.3	32
3064.4	12
3065.5	4
3066.6	10
3067.7	20
3068.8	10
3069.9	10
3071	4
3072.09	16
3073.19	32
3074.29	26
3075.38	16
3076.48	46
3077.57	3
3078.67	14
3079.76	40
3080.86	-8
3081.95	8
3083.05	4
3084.14	26
3085.23	22
3086.33	16
3087.42	28
3088.51	10
3089.6	16
3090.69	8
3091.78	4
3092.87	63
3093.96	16
3095.05	22
3096.14	6
3097.23	18
3098.32	33
3099.41	25
3100.49	10
3101.58	22
3102.67	38
3103.75	0
3104.84	30
3105.93	8
3107.01	4
3108.1	22
3109.18	44
3110.26	28
3111.35	16
3112.43	28
3113.51	44
3114.6	33
3115.68	10
3116.76	8
3117.84	22
3118.92	34
3120	26
3121.09	22
3122.17	20
3123.25	20
3124.32	34
3125.4	36
3126.48	4
3127.56	30
3128.64	10
3129.72	16
3130.79	52
3131.87	44
3132.95	10
3134.02	18
3135.1	22
3136.17	2
3137.25	24
3138.32	34
3139.4	30
3140.47	36
3141.55	22
3142.62	20
3143.69	2
3144.76	25
3145.84	10
3146.91	16
3147.98	18
3149.05	30
3150.12	28
3151.19	40
3152.26	28
3153.33	40
3154.4	10
3155.47	22
3156.54	22
3157.61	40
3158.67	14
3159.74	12
3160.81	30
3161.88	17
3162.94	10
3164.01	34
3165.07	34
3166.14	26
3167.2	22
3168.27	17
3169.33	14
3170.4	60
3171.46	32
3172.52	10
3173.59	26
3174.65	18
3175.71	40
3176.77	16
3177.84	18
3178.9	30
3179.96	10
3181.02	57
3182.08	42
3183.14	45
3184.2	28
3185.26	42
3186.32	40
3187.37	42
3188.43	48
3189.49	55
3190.55	30
3191.61	31
3192.66	28
3193.72	30
3194.77	48
3195.83	14
3196.89	20
3197.94	46
3199	32
3200.05	36
3201.1	32
3202.16	40
3203.21	56
3204.27	18
3205.32	14
3206.37	54
3207.42	35
3208.47	40
3209.53	50
3210.58	29
3211.63	40
3212.68	26
3213.73	36
3214.78	31
3215.83	18
3216.88	9
3217.93	26
3218.97	32
3220.02	22
3221.07	20
3222.12	26
3223.16	26
3224.21	18
3225.26	12
3226.3	10
3227.35	20
3228.4	62
3229.44	30
3230.49	20
3231.53	4
3232.57	28
3233.62	24
3234.66	26
3235.71	42
3236.75	36
3237.79	56
3238.83	32
3239.88	28
3240.92	42
3241.96	40
3243	34
3244.04	30
3245.08	38
3246.12	24
3247.16	28
3248.2	36
3249.24	28
3250.28	36
3251.32	16
3252.36	30
3253.39	38
3254.43	30
3255.47	44
3256.51	38
3257.54	14
3258.58	42
3259.61	22
3260.65	41
3261.69	32
3262.72	34
3263.76	26
3264.79	12
3265.82	53
3266.86	23
3267.89	56
3268.92	49
3269.96	52
3270.99	45
3272.02	40
3273.05	22
3274.09	20
3275.12	46
3276.15	30
3277.18	37
3278.21	28
3279.24	38
3280.27	40
3281.3	30
3282.33	27
3283.36	30
3284.39	26
3285.41	56
3286.44	50
3287.47	52
3288.5	60
3289.52	22
3290.55	66
3291.58	40
3292.6	42
3293.63	62
3294.66	50
3295.68	67
3296.71	18
3297.73	36
3298.76	83
3299.78	34
3300.8	20
3301.83	40
3302.85	68
3303.87	44
3304.9	14
3305.92	31
3306.94	34
3307.96	42
3308.98	46
3310.01	40
3311.03	32
3312.05	61
3313.07	48
3314.09	32
3315.11	38
3316.13	26
3317.15	20
3318.17	54
3319.18	48
3320.2	36
3321.22	50
3322.24	36
3323.26	29
3324.27	54
3325.29	50
3326.31	29
3327.32	32
3328.34	43
3329.35	30
3330.37	38
3331.38	44
3332.4	34
3333.41	58
3334.43	66
3335.44	40
3336.46	52
3337.47	28
3338.48	50
3339.5	6
3340.51	38
3341.52	18
3342.53	48
3343.54	30
3344.56	56
3345.57	36
3346.58	46
3347.59	18
3348.6	29
3349.61	14
3350.62	30
3351.63	40
3352.64	28
3353.65	38
3354.66	19
3355.66	73
3356.67	42
3357.68	26
3358.69	21
3359.7	32
3360.7	46
3361.71	32
3362.72	38
3363.72	38
3364.73	22
3365.73	44
3366.74	23
3367.75	43
3368.75	30
3369.75	40
3370.76	18
3371.76	52
3372.77	34
3373.77	44
3374.77	47
3375.78	34
3376.78	24
3377.78	34
3378.78	32
3379.79	26
3380.79	19
3381.79	50
3382.79	46
3383.79	36
3384.79	50
3385.79	22
3386.79	28
3387.79	22
3388.79	35
3389.79	52
3390.79	32
3391.79	67
3392.79	44
3393.79	60
3394.78	52
3395.78	22
3396.78	52
3397.78	42
3398.77	75
3399.77	46
3400.77	36
3401.76	38
3402.76	52
3403.76	42
3404.75	22
3405.75	34
3406.74	49
3407.74	77
3408.73	24
3409.72	109
3410.72	46
3411.71	40
3412.71	32
3413.7	26
3414.69	30
3415.68	80
3416.68	28
3417.67	34
3418.66	28
3419.65	36
3420.64	66
3421.63	47
3422.63	58
3423.62	30
3424.61	80
3425.6	26
3426.59	33
3427.58	44
3428.57	45
[truncated: 48 more rows]
