# Supplementary material for: AI‐Assisted Detection of Early Gastric Cancer via Visualization of Mucosal Acidity Compromise During Endoscopy
Source: Adv Sci (Weinh). 2025 Oct 20;12(46):e04932. doi: 10.1002/advs.202504932 (PMC12697849; doi:10.1002/advs.202504932)
Supplement: Supplementary file 2 — Supporting Data [file ADVS-12-e04932-s002.zip › Models by AGS cells/Model 2/Para-tumor/fast-20250724_165148.csv]

181.541	12741
184.445	19873
187.346	26068
190.245	29254
193.141	30361
196.035	30546
198.927	30471
201.816	30515
204.703	30948
207.588	30671
210.47	30896
213.35	30749
216.228	30688
219.103	30776
221.976	30461
224.846	30658
227.715	30407
230.58	30394
233.444	30518
236.305	30826
239.164	31003
242.02	31448
244.875	31652
247.727	31601
250.576	31670
253.423	31553
256.268	31375
259.111	31209
261.951	31154
264.789	31034
267.625	31168
270.459	31297
273.29	31277
276.119	31246
278.945	31030
281.769	30916
284.591	30783
287.411	30457
290.229	30304
293.044	30013
295.857	29980
298.667	29695
301.476	29293
304.282	29342
307.085	28972
309.887	28887
312.686	28543
315.483	28314
318.278	28140
321.071	27942
323.861	27761
326.649	27638
329.435	27755
332.219	27684
335	27399
337.779	27499
340.556	27763
343.331	27798
346.103	27771
348.873	27841
351.641	28053
354.407	27929
357.171	28078
359.932	27988
362.691	27775
365.448	27697
368.203	27433
370.955	27410
373.706	27195
376.454	27236
379.2	26869
381.943	26903
384.685	26702
387.424	26516
390.161	26047
392.896	25881
395.629	25672
398.36	25494
401.088	25527
403.815	25382
406.539	25339
409.261	25324
411.981	25230
414.698	25509
417.414	25698
420.127	25621
422.838	25465
425.547	25746
428.254	25841
430.959	25678
433.662	25784
436.362	26002
439.06	26063
441.757	25889
444.451	25968
447.142	26130
449.832	26041
452.52	26000
455.206	25982
457.889	25710
460.57	25646
463.249	25451
465.927	25445
468.601	25136
471.274	24948
473.945	24767
476.614	24401
479.28	24103
481.945	24058
484.607	24064
487.267	23730
489.926	23708
492.582	23397
495.236	23246
497.888	22907
500.537	22748
503.185	22936
505.831	22913
508.474	23293
511.116	23095
513.755	23035
516.393	23051
519.028	23168
521.661	23089
524.293	23075
526.922	22932
529.549	23062
532.174	22821
534.797	22781
537.418	22920
540.037	22948
542.654	22853
545.268	23124
547.881	23264
550.492	23097
553.101	22894
555.707	22523
558.312	22251
560.915	22049
563.515	22214
566.114	22203
568.71	22491
571.305	22646
573.897	22982
576.488	22769
579.076	22720
581.663	21955
584.247	21518
586.83	21050
589.41	20468
591.989	20214
594.565	19629
597.14	19044
599.712	18775
602.283	18743
604.851	18749
607.418	18533
609.982	18594
612.545	18330
615.106	18480
617.664	18522
620.221	18357
622.776	18312
625.328	18195
627.879	18185
630.428	18024
632.975	17813
635.52	17480
638.062	17512
640.603	17324
643.142	17486
645.679	17605
648.214	17688
650.748	17625
653.279	17651
655.808	17500
658.335	17289
660.861	17260
663.384	17031
665.906	16995
668.425	17143
670.943	17123
673.459	16992
675.973	16876
678.484	16604
680.994	16368
683.502	16088
686.009	15924
688.513	15856
691.015	15610
693.515	15559
696.014	15286
698.51	15084
701.005	15009
703.498	14923
705.989	14697
708.478	14410
710.965	14416
713.45	14311
715.933	14234
718.415	14144
720.894	13769
723.372	13828
725.848	13860
728.322	13859
730.794	13916
733.264	13785
735.732	13624
738.198	13366
740.663	13140
743.126	12963
745.586	12674
748.045	12564
750.502	12304
752.958	12262
755.411	12296
757.863	12309
760.312	12204
762.76	12224
765.206	12250
767.65	12062
770.092	11251
772.533	10619
774.971	10288
777.408	10660
779.843	11069
782.276	10902
784.707	11009
787.137	11041
789.564	11057
791.99	11053
794.414	11053
796.836	10926
799.257	10787
801.675	10595
804.092	10566
806.507	10471
808.92	10358
811.331	10215
813.741	10005
816.148	9882
818.554	9717
820.958	9625
823.36	9588
825.761	9491
828.159	9411
830.556	9429
832.951	9344
835.345	9252
837.736	9121
840.126	9097
842.514	9151
844.9	8875
847.284	8770
849.667	8693
852.048	8635
854.427	8511
856.804	8367
859.18	8323
861.553	8228
863.925	8234
866.296	8165
868.664	8077
871.031	8122
873.396	8015
875.759	7876
878.12	7818
880.48	7841
882.838	7809
885.194	7634
887.549	7555
889.902	7586
892.253	7459
894.602	7473
896.949	7331
899.295	7378
901.639	7221
903.981	7267
906.322	7078
908.661	7150
910.998	7068
913.333	7102
915.667	6993
917.999	7019
920.329	7163
922.658	7082
924.985	6959
927.31	7013
929.633	6969
931.955	6857
934.275	6753
936.593	6661
938.91	6536
941.225	6476
943.538	6383
945.849	6261
948.159	6014
950.467	6012
952.774	5923
955.078	5815
957.381	5730
959.683	5635
961.982	5539
964.28	5633
966.577	5510
968.871	5468
971.164	5315
973.456	5212
975.745	5226
978.033	5073
980.319	5033
982.604	5012
984.887	5049
987.168	4968
989.448	5029
991.726	4958
994.002	4966
996.277	4885
998.55	4884
1000.82	4864
1003.09	4850
1005.36	5057
1007.63	4991
1009.89	5025
1012.15	5001
1014.41	5085
1016.67	5037
1018.93	5034
1021.19	4861
1023.44	4948
1025.7	4940
1027.95	5011
1030.2	4922
1032.45	4778
1034.69	4660
1036.94	4584
1039.18	4582
1041.43	4491
1043.67	4543
1045.9	4521
1048.14	4399
1050.38	4296
1052.61	4268
1054.84	4231
1057.07	4176
1059.3	4179
1061.53	4014
1063.76	4067
1065.98	4015
1068.2	4009
1070.42	3976
1072.64	3820
1074.86	3852
1077.08	3695
1079.29	3745
1081.5	3675
1083.72	3645
1085.93	3713
1088.13	3697
1090.34	3713
1092.55	3729
1094.75	3794
1096.95	3703
1099.15	3699
1101.35	3707
1103.55	3628
1105.74	3576
1107.94	3475
1110.13	3449
1112.32	3405
1114.51	3276
1116.7	3248
1118.89	3204
1121.07	3163
1123.25	3147
1125.44	3125
1127.62	3097
1129.8	3135
1131.97	3210
1134.15	3242
1136.32	3179
1138.49	3151
1140.66	3125
1142.83	3038
1145	3006
1147.17	2964
1149.33	2927
1151.5	2946
1153.66	2956
1155.82	2950
1157.98	2911
1160.13	2837
1162.29	2899
1164.44	2738
1166.6	2775
1168.75	2800
1170.9	2901
1173.04	2899
1175.19	2909
1177.34	2867
1179.48	2767
1181.62	2685
1183.76	2587
1185.9	2760
1188.04	2893
1190.17	2994
1192.31	2998
1194.44	3012
1196.57	2990
1198.7	2992
1200.83	2944
1202.96	2822
1205.08	2698
1207.21	2530
1209.33	2480
1211.45	2403
1213.57	2283
1215.69	2257
1217.81	2230
1219.92	2232
1222.03	2182
1224.15	2144
1226.26	2141
1228.37	2109
1230.47	2115
1232.58	2069
1234.68	2182
1236.79	2146
1238.89	2123
1240.99	2141
1243.09	2109
1245.19	2033
1247.28	2039
1249.38	1971
1251.47	2031
1253.56	1925
1255.65	1938
1257.74	1974
1259.83	1960
1261.91	1894
1264	1849
1266.08	1799
1268.16	1771
1270.24	1710
1272.32	1648
1274.4	1685
1276.47	1696
1278.55	1610
1280.62	1620
1282.69	1537
1284.76	1608
1286.83	1598
1288.9	1544
1290.96	1563
1293.03	1457
1295.09	1485
1297.15	1451
1299.21	1408
1301.27	1441
1303.33	1384
1305.38	1374
1307.44	1485
1309.49	1440
1311.54	1320
1313.59	1319
1315.64	1346
1317.69	1360
1319.73	1314
1321.78	1374
1323.82	1267
1325.86	1301
1327.9	1273
1329.94	1247
1331.98	1251
1334.02	1279
1336.05	1227
1338.08	1307
1340.12	1211
1342.15	1324
1344.18	1336
1346.2	1376
1348.23	1401
1350.25	1382
1352.28	1426
1354.3	1404
1356.32	1430
1358.34	1438
1360.36	1455
1362.38	1471
1364.39	1489
1366.41	1453
1368.42	1471
1370.43	1476
1372.44	1402
1374.45	1445
1376.45	1437
1378.46	1466
1380.47	1380
1382.47	1336
1384.47	1261
1386.47	1249
1388.47	1261
1390.47	1197
1392.46	1177
1394.46	1243
1396.45	1279
1398.44	1253
1400.44	1235
1402.42	1172
1404.41	1106
1406.4	1046
1408.39	1076
1410.37	1045
1412.35	971
1414.33	1006
1416.31	995
1418.29	1022
1420.27	969
1422.25	963
1424.22	977
1426.2	949
1428.17	961
1430.14	951
1432.11	880
1434.08	887
1436.04	862
1438.01	860
1439.97	858
1441.94	876
1443.9	886
1445.86	929
1447.82	886
1449.78	824
1451.73	806
1453.69	848
1455.64	872
1457.59	868
1459.54	802
1461.49	715
1463.44	745
1465.39	677
1467.34	727
1469.28	724
1471.22	762
1473.17	790
1475.11	804
1477.05	697
1478.99	677
1480.92	631
1482.86	622
1484.79	566
1486.73	588
1488.66	576
1490.59	612
1492.52	643
1494.45	659
1496.37	635
1498.3	619
1500.22	607
1502.14	578
1504.07	602
1505.99	590
1507.91	576
1509.82	579
1511.74	538
1513.66	584
1515.57	572
1517.48	641
1519.39	658
1521.3	653
1523.21	679
1525.12	654
1527.03	600
1528.93	638
1530.84	665
1532.74	710
1534.64	760
1536.54	787
1538.44	745
1540.34	715
1542.23	655
1544.13	574
1546.02	529
1547.92	552
1549.81	657
1551.7	663
1553.59	671
1555.48	655
1557.36	713
1559.25	691
1561.13	733
1563.01	796
1564.9	774
1566.78	818
1568.66	803
1570.53	749
1572.41	723
1574.29	762
1576.16	844
1578.03	903
1579.9	933
1581.78	870
1583.65	824
1585.51	794
1587.38	841
1589.25	875
1591.11	889
1592.97	872
1594.84	746
1596.7	729
1598.56	766
1600.42	723
1602.27	742
1604.13	744
1605.98	849
1607.84	989
1609.69	1084
1611.54	1051
1613.39	975
1615.24	846
1617.09	701
1618.94	660
1620.78	609
1622.62	685
1624.47	742
1626.31	770
1628.15	790
1629.99	769
1631.83	771
1633.67	743
1635.5	719
1637.34	655
1639.17	689
1641	708
1642.83	667
1644.66	693
1646.49	671
1648.32	639
1650.15	637
1651.97	653
1653.8	718
1655.62	687
1657.44	627
1659.26	556
1661.08	522
1662.9	482
1664.72	385
1666.53	294
1668.35	293
1670.16	262
1671.97	313
1673.79	361
1675.6	364
1677.4	349
1679.21	282
1681.02	278
1682.83	244
1684.63	326
1686.43	341
1688.24	361
1690.04	368
1691.84	304
1693.64	270
1695.43	338
1697.23	356
1699.02	454
1700.82	489
1702.61	492
1704.4	467
1706.2	478
1707.98	540
1709.77	603
1711.56	593
1713.35	594
1715.13	570
1716.92	459
1718.7	389
1720.48	413
1722.26	463
1724.04	383
1725.82	302
1727.6	292
1729.37	290
1731.15	242
1732.92	189
1734.7	157
1736.47	137
1738.24	135
1740.01	145
1741.78	117
1743.54	159
1745.31	214
1747.08	225
1748.84	234
1750.6	216
1752.36	278
1754.12	362
1755.88	398
1757.64	353
1759.4	268
1761.16	262
1762.91	248
1764.67	314
1766.42	371
1768.17	415
1769.92	437
1771.67	355
1773.42	308
1775.17	266
1776.91	309
1778.66	318
1780.4	395
1782.15	432
1783.89	484
1785.63	468
1787.37	477
1789.11	482
1790.85	466
1792.58	399
1794.32	345
1796.05	321
1797.79	308
1799.52	316
1801.25	298
1802.98	276
1804.71	262
1806.44	321
1808.17	394
1809.89	437
1811.62	464
1813.34	449
1815.07	444
1816.79	384
1818.51	369
1820.23	332
1821.95	294
1823.66	268
1825.38	246
1827.1	250
1828.81	227
1830.52	294
1832.24	329
1833.95	373
1835.66	423
1837.37	480
1839.08	445
1840.78	354
1842.49	290
1844.19	278
1845.9	270
1847.6	291
1849.3	272
1851	194
1852.7	147
1854.4	133
1856.1	135
1857.8	177
1859.49	173
1861.19	179
1862.88	220
1864.57	121
1866.27	61
1867.96	-6
1869.65	-28
1871.33	0
1873.02	61
1874.71	125
1876.39	147
1878.08	95
1879.76	122
1881.44	97
1883.12	125
1884.81	194
1886.48	186
1888.16	147
1889.84	58
1891.52	75
1893.19	18
1894.87	28
1896.54	51
1898.21	40
1899.88	95
1901.55	105
1903.22	119
1904.89	103
1906.56	149
1908.22	141
1909.89	145
1911.55	186
1913.22	175
1914.88	159
1916.54	167
1918.2	165
1919.86	165
1921.52	141
1923.18	119
1924.83	119
1926.49	127
1928.14	99
1929.79	119
1931.45	143
1933.1	103
1934.75	77
1936.4	127
1938.05	139
1939.69	152
1941.34	123
1942.99	64
1944.63	51
1946.27	90
1947.92	69
1949.56	109
1951.2	127
1952.84	145
1954.48	137
1956.11	178
1957.75	220
1959.39	236
1961.02	300
1962.65	252
1964.29	256
1965.92	244
1967.55	284
1969.18	285
1970.81	264
1972.44	296
1974.06	264
1975.69	276
1977.32	282
1978.94	280
1980.56	300
1982.19	333
1983.81	266
1985.43	302
1987.05	304
1988.66	320
1990.28	290
1991.9	288
1993.51	296
1995.13	316
1996.74	321
1998.36	310
1999.97	318
2001.58	316
2003.19	314
2004.8	306
2006.4	348
2008.01	327
2009.62	318
2011.22	324
2012.83	324
2014.43	328
2016.03	350
2017.63	353
2019.23	306
2020.83	328
2022.43	310
2024.03	334
2025.63	316
2027.22	306
2028.82	282
2030.41	294
2032.01	304
2033.6	304
2035.19	305
2036.78	304
2038.37	312
2039.96	290
2041.55	284
2043.13	290
2044.72	274
2046.3	278
2047.89	294
2049.47	280
2051.05	292
2052.63	274
2054.21	282
2055.79	298
2057.37	266
2058.95	260
2060.52	254
2062.1	292
2063.68	258
2065.25	274
2066.82	232
2068.39	256
2069.97	258
2071.54	274
2073.1	252
2074.67	264
2076.24	252
2077.81	248
2079.37	262
2080.94	251
2082.5	236
2084.07	227
2085.63	214
2087.19	192
2088.75	206
2090.31	178
2091.87	178
2093.43	141
2094.98	169
2096.54	182
2098.09	175
2099.65	214
2101.2	206
2102.75	224
2104.3	202
2105.86	209
2107.41	204
2108.95	234
2110.5	217
2112.05	210
2113.6	195
2115.14	206
2116.69	216
2118.23	177
2119.77	201
2121.31	187
2122.86	194
2124.4	180
2125.93	193
2127.47	184
2129.01	193
2130.55	214
2132.08	206
2133.62	214
2135.15	224
2136.69	211
2138.22	183
2139.75	191
2141.28	159
2142.81	203
2144.34	194
2145.87	163
2147.39	183
2148.92	187
2150.45	207
2151.97	186
2153.5	224
2155.02	171
2156.54	176
2158.06	175
2159.58	165
2161.1	167
2162.62	214
2164.14	171
2165.66	187
2167.17	195
2168.69	202
2170.2	195
2171.72	175
2173.23	190
2174.74	176
2176.25	198
2177.76	183
2179.27	149
2180.78	161
2182.29	151
2183.79	159
2185.3	133
2186.81	163
2188.31	163
2189.81	167
2191.32	186
2192.82	171
2194.32	168
2195.82	173
2197.32	174
2198.82	141
2200.32	131
2201.81	125
2203.31	117
2204.8	165
2206.3	143
2207.79	155
2209.29	158
2210.78	153
2212.27	197
2213.76	159
2215.25	155
2216.74	173
2218.23	159
2219.71	141
2221.2	133
2222.69	129
2224.17	87
2225.65	97
2227.14	99
2228.62	93
2230.1	117
2231.58	135
2233.06	141
2234.54	161
2236.02	165
2237.5	183
2238.97	171
2240.45	139
2241.92	171
2243.4	151
2244.87	127
2246.34	137
2247.82	131
2249.29	111
2250.76	125
2252.23	139
2253.7	129
2255.16	103
2256.63	127
2258.1	115
2259.56	133
2261.03	119
2262.49	111
2263.95	127
2265.42	111
2266.88	137
2268.34	127
2269.8	137
2271.26	109
2272.72	121
2274.18	113
2275.63	121
2277.09	125
2278.54	141
2280	131
2281.45	83
2282.9	101
2284.36	93
2285.81	121
2287.26	105
2288.71	109
2290.16	125
2291.61	113
2293.05	105
2294.5	93
2295.95	59
2297.39	71
2298.84	59
2300.28	64
2301.72	61
2303.16	89
2304.61	95
2306.05	95
2307.49	89
2308.93	83
2310.36	94
2311.8	92
2313.24	107
2314.67	125
2316.11	111
2317.54	119
2318.98	133
2320.41	85
2321.84	115
2323.28	95
2324.71	111
2326.14	95
2327.57	100
2328.99	83
2330.42	67
2331.85	83
2333.27	73
2334.7	87
2336.12	65
2337.55	57
2338.97	71
2340.39	43
2341.82	33
2343.24	62
2344.66	57
2346.08	62
2347.5	59
2348.91	107
2350.33	71
2351.75	87
2353.16	101
2354.58	97
2355.99	99
2357.41	87
2358.82	47
2360.23	19
2361.64	53
2363.05	35
2364.46	34
2365.87	26
2367.28	57
2368.69	63
2370.1	51
2371.5	28
2372.91	69
2374.31	78
2375.72	54
2377.12	50
2378.52	50
2379.92	55
2381.33	67
2382.73	55
2384.13	59
2385.52	56
2386.92	34
2388.32	55
2389.72	53
2391.11	43
2392.51	78
2393.9	65
2395.3	73
2396.69	85
2398.08	83
2399.48	57
2400.87	84
2402.26	47
2403.65	38
2405.04	23
2406.42	8
2407.81	-36
2409.2	-46
2410.58	-75
2411.97	-68
2413.35	-30
2414.74	-42
2416.12	-53
2417.5	-20
2418.89	-20
2420.27	-24
2421.65	-50
2423.03	-6
2424.41	-52
2425.79	0
2427.16	-55
2428.54	-71
2429.92	-69
2431.29	-39
2432.67	-32
2434.04	-46
2435.42	-42
2436.79	-46
2438.16	-31
2439.53	-32
2440.9	-55
2442.27	-53
2443.64	-59
2445.01	-47
2446.38	-67
2447.75	-58
2449.11	-69
2450.48	-50
2451.84	-65
2453.21	-81
2454.57	-58
2455.94	-36
2457.3	-43
2458.66	-56
2460.02	-36
2461.38	-63
2462.74	-32
2464.1	-14
2465.46	4
2466.82	-27
2468.17	-17
2469.53	-39
2470.89	-2
2472.24	-32
2473.6	-36
2474.95	-8
2476.3	-14
2477.65	10
2479.01	12
2480.36	-4
2481.71	51
2483.06	7
2484.41	-14
2485.75	-34
2487.1	-8
2488.45	4
2489.8	0
2491.14	-2
2492.49	8
2493.83	-26
2495.17	13
2496.52	-18
2497.86	-6
2499.2	8
2500.54	16
2501.88	-4
2503.22	20
2504.56	35
2505.9	12
2507.24	16
2508.58	-4
2509.91	-4
2511.25	-13
2512.58	-32
2513.92	-73
2515.25	-46
2516.58	-48
2517.92	-70
2519.25	-40
2520.58	-31
2521.91	-54
2523.24	-37
2524.57	-18
2525.9	-2
2527.23	-14
2528.55	26
2529.88	-26
2531.21	-47
2532.53	-34
2533.86	-16
2535.18	-28
2536.5	-2
2537.83	-1
2539.15	14
2540.47	10
2541.79	24
2543.11	-26
2544.43	-15
2545.75	-2
2547.07	16
2548.39	-26
2549.7	0
2551.02	-14
2552.34	-27
2553.65	-22
2554.97	-58
2556.28	-54
2557.59	-79
2558.91	-71
2560.22	-53
2561.53	-65
2562.84	-67
2564.15	-53
2565.46	-37
2566.77	-32
2568.08	-60
2569.38	-41
2570.69	-32
2572	-51
2573.3	-34
2574.61	-45
2575.91	-38
2577.22	-61
2578.52	-20
2579.82	-31
2581.13	-29
2582.43	-53
2583.73	-30
2585.03	-47
2586.33	-54
2587.63	-73
2588.92	-81
2590.22	-54
2591.52	-67
2592.82	-34
2594.11	-43
2595.41	-55
2596.7	-36
2598	-52
2599.29	-40
2600.58	-67
2601.88	-34
2603.17	-12
2604.46	-71
2605.75	-68
2607.04	-64
2608.33	-47
2609.62	-51
2610.9	-58
2612.19	-82
2613.48	-89
2614.76	-85
2616.05	-73
2617.34	-35
2618.62	-97
2619.9	-70
2621.19	-77
2622.47	-73
2623.75	-66
2625.03	-63
2626.31	-51
2627.59	-51
2628.87	-37
2630.15	-75
2631.43	-45
2632.71	-64
2633.99	-76
2635.26	-78
2636.54	-79
2637.81	-79
2639.09	-70
2640.36	-82
2641.64	-74
2642.91	-95
2644.18	-84
2645.46	-61
2646.73	-87
2648	-44
2649.27	-53
2650.54	-69
2651.81	-49
2653.07	-42
2654.34	-81
2655.61	-73
2656.88	-57
2658.14	-62
2659.41	-69
2660.67	-84
2661.94	-43
2663.2	-71
2664.47	-77
2665.73	-60
2666.99	-66
2668.25	-99
2669.51	-91
2670.77	-91
2672.03	-71
2673.29	-36
2674.55	-63
2675.81	-75
2677.07	-67
2678.32	-81
2679.58	-65
2680.84	-55
2682.09	-61
2683.35	-56
2684.6	-59
2685.85	-49
2687.11	-99
2688.36	-27
2689.61	-63
2690.86	-65
2692.11	-49
2693.36	-51
2694.61	-27
2695.86	-49
2697.11	-69
2698.36	-53
2699.61	-63
2700.85	-67
2702.1	-62
2703.34	-37
2704.59	-62
2705.83	-63
2707.08	-41
2708.32	-72
2709.56	-69
2710.81	-73
2712.05	-80
2713.29	-65
2714.53	-67
2715.77	-68
2717.01	-59
2718.25	-44
2719.49	-45
2720.73	-69
2721.96	-79
2723.2	-61
2724.44	-49
2725.67	-16
2726.91	-44
2728.14	-48
2729.38	-78
2730.61	-47
2731.84	-54
2733.08	-59
2734.31	-58
2735.54	-36
2736.77	-29
2738	-66
2739.23	-37
2740.46	-47
2741.69	-63
2742.92	-78
2744.14	-29
2745.37	-60
2746.6	-73
2747.82	-28
2749.05	-44
2750.27	-54
2751.5	-49
2752.72	-54
2753.95	-64
2755.17	-38
2756.39	-46
2757.61	-56
2758.83	-58
2760.05	-24
2761.27	-62
2762.49	-36
2763.71	-52
2764.93	-32
2766.15	-60
2767.37	-24
2768.58	-42
2769.8	-50
2771.02	-60
2772.23	-42
2773.45	-52
2774.66	-50
2775.88	-38
2777.09	-48
2778.3	-44
2779.51	-44
2780.73	-37
2781.94	-24
2783.15	-26
2784.36	-46
2785.57	-54
2786.78	-54
2787.99	-20
2789.19	-42
2790.4	-16
2791.61	-2
2792.82	-34
2794.02	-40
2795.23	-46
2796.43	-28
2797.64	-36
2798.84	-32
2800.04	-44
2801.25	-21
2802.45	-38
2803.65	-74
2804.85	-2
2806.05	-46
2807.25	-42
2808.45	-30
2809.65	-24
2810.85	-35
2812.05	-20
2813.25	-34
2814.45	-38
2815.64	-30
2816.84	-32
2818.04	-34
2819.23	20
2820.43	-43
2821.62	-22
2822.82	-18
2824.01	-12
2825.2	-30
2826.39	-14
2827.59	-8
2828.78	-6
2829.97	-20
2831.16	-36
2832.35	-8
2833.54	-42
2834.73	2
2835.92	-12
2837.1	-26
2838.29	-22
2839.48	-8
2840.67	-16
2841.85	-22
2843.04	-34
2844.22	-18
2845.41	-29
2846.59	-8
2847.77	-8
2848.96	-30
2850.14	-17
2851.32	6
2852.5	-11
2853.68	-20
2854.87	18
2856.05	-20
2857.23	-16
2858.4	-26
2859.58	-17
2860.76	-2
2861.94	0
2863.12	-10
2864.29	-10
2865.47	-28
2866.65	-23
2867.82	3
2869	22
2870.17	-14
2871.34	2
2872.52	-10
2873.69	-8
2874.86	-23
2876.03	-16
2877.21	-16
2878.38	-20
2879.55	-6
2880.72	-20
2881.89	-34
2883.06	-12
2884.23	0
2885.39	-23
2886.56	-23
2887.73	-26
2888.9	2
2890.06	-20
2891.23	26
2892.39	-18
2893.56	2
2894.72	-8
2895.89	-16
2897.05	6
2898.21	-30
2899.38	-10
2900.54	-22
2901.7	-2
2902.86	-20
2904.02	-9
2905.18	-34
2906.34	4
2907.5	-9
2908.66	-18
2909.82	-20
2910.98	-14
2912.13	-10
2913.29	12
2914.45	-28
2915.6	-12
2916.76	0
2917.91	6
2919.07	4
2920.22	-8
2921.38	8
2922.53	-22
2923.68	12
2924.84	-4
2925.99	2
2927.14	-18
2928.29	-12
2929.44	-12
2930.59	-2
2931.74	20
2932.89	-10
2934.04	-2
2935.19	-30
2936.34	-9
2937.48	-7
2938.63	-16
2939.78	-26
2940.93	6
2942.07	16
2943.22	10
2944.36	-6
2945.51	0
2946.65	-26
2947.79	-8
2948.94	-12
2950.08	-6
2951.22	0
2952.36	6
2953.5	6
2954.65	-10
2955.79	-10
2956.93	-4
2958.07	-16
2959.2	14
2960.34	-2
2961.48	20
2962.62	-6
2963.76	-6
2964.89	6
2966.03	-8
2967.17	-8
2968.3	28
2969.44	6
2970.57	4
2971.71	-8
2972.84	-2
2973.97	0
2975.11	2
2976.24	26
2977.37	-24
2978.5	-2
2979.64	-14
2980.77	6
2981.9	6
2983.03	-6
2984.16	2
2985.29	10
2986.41	2
2987.54	0
2988.67	8
2989.8	14
2990.93	-8
2992.05	2
2993.18	14
2994.3	-22
2995.43	16
2996.55	39
2997.68	26
2998.8	18
2999.93	2
3001.05	-8
3002.17	-2
3003.3	-2
3004.42	50
3005.54	42
3006.66	18
3007.78	12
3008.9	-2
3010.02	6
3011.14	20
3012.26	12
3013.38	8
3014.5	22
3015.62	4
3016.73	34
3017.85	14
3018.97	2
3020.08	2
3021.2	14
3022.31	0
3023.43	44
3024.54	23
3025.66	6
3026.77	20
3027.89	12
3029	2
3030.11	12
3031.22	6
3032.34	-8
3033.45	12
3034.56	12
3035.67	16
3036.78	107
3037.89	26
3039	28
3040.11	12
3041.22	18
3042.32	-8
3043.43	6
3044.54	22
3045.65	8
3046.75	14
3047.86	40
3048.96	6
3050.07	4
3051.17	26
3052.28	20
3053.38	6
3054.49	2
3055.59	8
3056.69	-4
3057.8	16
3058.9	16
3060	52
3061.1	-4
3062.2	4
3063.3	37
3064.4	-12
3065.5	6
3066.6	17
3067.7	12
3068.8	24
3069.9	14
3071	14
3072.09	26
3073.19	20
3074.29	6
3075.38	12
3076.48	40
3077.57	5
3078.67	27
3079.76	32
3080.86	-12
3081.95	31
3083.05	-30
3084.14	26
3085.23	30
3086.33	31
3087.42	26
3088.51	23
3089.6	16
3090.69	14
3091.78	20
3092.87	85
3093.96	24
3095.05	28
3096.14	2
3097.23	38
3098.32	18
3099.41	37
3100.49	12
3101.58	12
3102.67	26
3103.75	12
3104.84	22
3105.93	18
3107.01	2
3108.1	2
3109.18	30
3110.26	30
3111.35	38
3112.43	28
3113.51	26
3114.6	19
3115.68	46
3116.76	12
3117.84	22
3118.92	16
3120	38
3121.09	24
3122.17	8
3123.25	12
3124.32	22
3125.4	40
3126.48	12
3127.56	18
3128.64	4
3129.72	14
3130.79	34
3131.87	14
3132.95	12
3134.02	16
3135.1	34
3136.17	26
3137.25	22
3138.32	46
3139.4	8
3140.47	38
3141.55	32
3142.62	28
3143.69	2
3144.76	33
3145.84	6
3146.91	30
3147.98	20
3149.05	20
3150.12	22
3151.19	40
3152.26	8
3153.33	42
3154.4	22
3155.47	32
3156.54	28
3157.61	32
3158.67	16
3159.74	20
3160.81	16
3161.88	25
3162.94	24
3164.01	38
3165.07	46
3166.14	30
3167.2	16
3168.27	6
3169.33	28
3170.4	44
3171.46	26
3172.52	14
3173.59	28
3174.65	30
3175.71	40
3176.77	36
3177.84	26
3178.9	34
3179.96	12
3181.02	26
3182.08	34
3183.14	47
3184.2	36
3185.26	42
3186.32	44
3187.37	18
3188.43	50
3189.49	55
3190.55	24
3191.61	23
3192.66	46
3193.72	14
3194.77	22
3195.83	12
3196.89	24
3197.94	42
3199	24
3200.05	20
3201.1	42
3202.16	26
3203.21	32
3204.27	42
3205.32	30
3206.37	6
3207.42	35
3208.47	22
3209.53	34
3210.58	33
3211.63	22
3212.68	36
3213.73	14
3214.78	37
3215.83	42
3216.88	39
3217.93	26
3218.97	22
3220.02	32
3221.07	12
3222.12	40
3223.16	32
3224.21	26
3225.26	24
3226.3	32
3227.35	8
3228.4	60
3229.44	48
3230.49	2
3231.53	8
3232.57	30
3233.62	40
3234.66	46
3235.71	26
3236.75	30
3237.79	36
3238.83	34
3239.88	22
3240.92	32
3241.96	52
3243	28
3244.04	24
3245.08	32
3246.12	36
3247.16	34
3248.2	24
3249.24	30
3250.28	30
3251.32	8
3252.36	40
3253.39	24
3254.43	26
3255.47	50
3256.51	26
3257.54	32
3258.58	38
3259.61	40
3260.65	19
3261.69	28
3262.72	22
3263.76	14
3264.79	2
3265.82	41
3266.86	25
3267.89	58
3268.92	40
3269.96	28
3270.99	41
3272.02	40
3273.05	10
3274.09	32
3275.12	30
3276.15	20
3277.18	29
3278.21	48
3279.24	18
3280.27	50
3281.3	32
3282.33	20
3283.36	38
3284.39	36
3285.41	70
3286.44	26
3287.47	28
3288.5	54
3289.52	34
3290.55	56
3291.58	46
3292.6	24
3293.63	60
3294.66	38
3295.68	51
3296.71	24
3297.73	46
3298.76	67
3299.78	26
3300.8	14
3301.83	44
3302.85	70
3303.87	26
3304.9	28
3305.92	39
3306.94	50
3307.96	44
3308.98	32
3310.01	26
3311.03	30
3312.05	49
3313.07	38
3314.09	38
3315.11	42
3316.13	49
3317.15	24
3318.17	42
3319.18	42
3320.2	30
3321.22	40
3322.24	24
3323.26	33
3324.27	44
3325.29	52
3326.31	49
3327.32	32
3328.34	34
3329.35	38
3330.37	38
3331.38	22
3332.4	36
3333.41	48
3334.43	58
3335.44	38
3336.46	42
3337.47	30
3338.48	44
3339.5	18
3340.51	16
3341.52	49
3342.53	34
3343.54	38
3344.56	34
3345.57	46
3346.58	52
3347.59	34
3348.6	15
3349.61	44
3350.62	30
3351.63	30
3352.64	46
3353.65	44
3354.66	33
3355.66	57
3356.67	38
3357.68	38
3358.69	15
3359.7	26
3360.7	52
3361.71	22
3362.72	36
3363.72	34
3364.73	26
3365.73	34
3366.74	27
3367.75	53
3368.75	34
3369.75	36
3370.76	22
3371.76	44
3372.77	36
3373.77	60
3374.77	39
3375.78	36
3376.78	-4
3377.78	38
3378.78	32
3379.79	32
3380.79	17
3381.79	28
3382.79	46
3383.79	36
3384.79	24
3385.79	22
3386.79	44
3387.79	30
3388.79	41
3389.79	42
3390.79	38
3391.79	42
3392.79	34
3393.79	72
3394.78	28
3395.78	24
3396.78	36
3397.78	46
3398.77	91
3399.77	50
3400.77	26
3401.76	24
3402.76	56
3403.76	44
3404.75	24
3405.75	20
3406.74	46
3407.74	93
3408.73	38
3409.72	117
3410.72	38
3411.71	60
3412.71	54
3413.7	32
3414.69	24
3415.68	74
3416.68	32
3417.67	40
3418.66	34
3419.65	38
3420.64	76
3421.63	39
3422.63	46
3423.62	42
3424.61	100
3425.6	28
3426.59	53
3427.58	64
3428.57	53
[truncated: 48 more rows]
