# Supplementary material for: AI‐Assisted Detection of Early Gastric Cancer via Visualization of Mucosal Acidity Compromise During Endoscopy
Source: Adv Sci (Weinh). 2025 Oct 20;12(46):e04932. doi: 10.1002/advs.202504932 (PMC12697849; doi:10.1002/advs.202504932)
Supplement: Supplementary file 2 — Supporting Data [file ADVS-12-e04932-s002.zip › Models by AGS cells/Model 2/Para-tumor/fast-20250724_165214.csv]

181.541	22925
184.445	35717
187.346	45952
190.245	51156
193.141	53224
196.035	53516
198.927	53348
201.816	53346
204.703	53886
207.588	53850
210.47	53913
213.35	53723
216.228	53546
219.103	53875
221.976	53387
224.846	53352
227.715	53097
230.58	53262
233.444	53280
236.305	54026
239.164	54223
242.02	55128
244.875	55466
247.727	55643
250.576	55601
253.423	55568
256.268	55199
259.111	54993
261.951	54718
264.789	54483
267.625	54926
270.459	55055
273.29	54710
276.119	55008
278.945	54610
281.769	54324
284.591	53965
287.411	53779
290.229	53663
293.044	53139
295.857	52918
298.667	52406
301.476	52241
304.282	51752
307.085	51563
309.887	51464
312.686	50941
315.483	50490
318.278	50233
321.071	49776
323.861	49690
326.649	49357
329.435	49595
332.219	49270
335	49303
337.779	49498
340.556	49589
343.331	50006
346.103	49996
348.873	50028
351.641	50417
354.407	50274
357.171	50540
359.932	50664
362.691	50084
365.448	49799
368.203	49664
370.955	49165
373.706	49053
376.454	49138
379.2	48537
381.943	48606
384.685	48209
387.424	47816
390.161	47359
392.896	47026
395.629	46672
398.36	46170
401.088	46321
403.815	46244
406.539	46085
409.261	45936
411.981	46109
414.698	46321
417.414	46742
420.127	46857
422.838	46561
425.547	47165
428.254	47066
430.959	46805
433.662	47036
436.362	47411
439.06	47463
441.757	47360
444.451	47441
447.142	47405
449.832	47542
452.52	47564
455.206	47316
457.889	47069
460.57	47131
463.249	46460
465.927	46612
468.601	46170
471.274	45785
473.945	45306
476.614	45006
479.28	44210
481.945	44280
484.607	44060
487.267	43720
489.926	43410
492.582	43260
495.236	42966
497.888	42601
500.537	42426
503.185	42372
505.831	42781
508.474	42999
511.116	43069
513.755	43285
516.393	43017
519.028	43293
521.661	43275
524.293	43198
526.922	42970
529.549	43035
532.174	42721
534.797	42886
537.418	43078
540.037	43184
542.654	43285
545.268	43595
547.881	44163
550.492	43889
553.101	43541
555.707	42863
558.312	42263
560.915	42152
563.515	42205
566.114	42402
568.71	42580
571.305	43214
573.897	43379
576.488	43484
579.076	42795
581.663	41637
584.247	40843
586.83	39823
589.41	39066
591.989	38441
594.565	37569
597.14	36673
599.712	36110
602.283	35995
604.851	35998
607.418	36050
609.982	36243
612.545	36197
615.106	35829
617.664	35960
620.221	35633
622.776	35510
625.328	35338
627.879	35389
630.428	35002
632.975	34632
635.52	34326
638.062	34349
640.603	34361
643.142	34267
645.679	34612
648.214	34870
650.748	34489
653.279	34597
655.808	34343
658.335	34245
660.861	34150
663.384	33806
665.906	33844
668.425	34180
670.943	33926
673.459	33469
675.973	33568
678.484	33390
680.994	32671
683.502	32141
686.009	31946
688.513	31743
691.015	31291
693.515	31208
696.014	30850
698.51	30491
701.005	30676
703.498	30108
705.989	29721
708.478	28976
710.965	28881
713.45	28912
715.933	28752
718.415	28634
720.894	28251
723.372	28249
725.848	28398
728.322	28267
730.794	28577
733.264	28424
735.732	27882
738.198	27445
740.663	26871
743.126	26528
745.586	26292
748.045	26129
750.502	25867
752.958	25769
755.411	25531
757.863	25578
760.312	25497
762.76	25172
765.206	25466
767.65	25095
770.092	23555
772.533	21982
774.971	21409
777.408	22476
779.843	23319
782.276	23262
784.707	23313
787.137	23508
789.564	23345
791.99	23417
794.414	23256
796.836	23272
799.257	23009
801.675	22690
804.092	22560
806.507	22533
808.92	22168
811.331	21917
813.741	21566
816.148	21280
818.554	21028
820.958	20956
823.36	20917
825.761	20609
828.159	20430
830.556	20470
832.951	20542
835.345	20120
837.736	20033
840.126	19783
842.514	19820
844.9	19549
847.284	19251
849.667	19077
852.048	18864
854.427	18842
856.804	18439
859.18	18369
861.553	18215
863.925	18205
866.296	18060
868.664	18105
871.031	18008
873.396	17649
875.759	17541
878.12	17398
880.48	17274
882.838	17158
885.194	16910
887.549	16948
889.902	16932
892.253	16828
894.602	16719
896.949	16724
899.295	16737
901.639	16525
903.981	16559
906.322	16255
908.661	16371
910.998	16207
913.333	16217
915.667	15949
917.999	16239
920.329	16157
922.658	16175
924.985	15931
927.31	15985
929.633	16013
931.955	15697
934.275	15510
936.593	15367
938.91	15014
941.225	14706
943.538	14603
945.849	14197
948.159	13979
950.467	13795
952.774	13749
955.078	13521
957.381	13235
959.683	13045
961.982	12830
964.28	12762
966.577	12632
968.871	12525
971.164	12323
973.456	12183
975.745	12066
978.033	11925
980.319	11871
982.604	11796
984.887	11756
987.168	11859
989.448	11627
991.726	11603
994.002	11601
996.277	11480
998.55	11482
1000.82	11472
1003.09	11541
1005.36	11737
1007.63	11702
1009.89	11800
1012.15	11869
1014.41	11796
1016.67	11859
1018.93	11627
1021.19	11389
1023.44	11341
1025.7	11371
1027.95	11284
1030.2	11190
1032.45	11026
1034.69	10918
1036.94	10817
1039.18	10751
1041.43	10759
1043.67	10715
1045.9	10685
1048.14	10668
1050.38	10445
1052.61	10419
1054.84	10168
1057.07	10005
1059.3	9913
1061.53	9820
1063.76	9898
1065.98	9731
1068.2	9564
1070.42	9570
1072.64	9429
1074.86	9336
1077.08	9163
1079.29	9161
1081.5	9051
1083.72	9088
1085.93	9078
1088.13	9070
1090.34	9201
1092.55	9242
1094.75	9199
1096.95	9086
1099.15	9028
1101.35	8950
1103.55	8843
1105.74	8679
1107.94	8522
1110.13	8528
1112.32	8367
1114.51	8124
1116.7	8114
1118.89	7952
1121.07	7876
1123.25	7821
1125.44	7795
1127.62	7829
1129.8	7855
1131.97	7989
1134.15	7928
1136.32	7972
1138.49	7865
1140.66	7739
1142.83	7783
1145	7566
1147.17	7578
1149.33	7477
1151.5	7503
1153.66	7437
1155.82	7435
1157.98	7328
1160.13	7243
1162.29	7233
1164.44	6993
1166.6	7108
1168.75	7138
1170.9	7227
1173.04	7185
1175.19	7293
1177.34	7214
1179.48	6953
1181.62	6834
1183.76	6728
1185.9	6725
1188.04	7019
1190.17	7102
1192.31	7177
1194.44	7396
1196.57	7279
1198.7	7317
1200.83	7215
1202.96	7057
1205.08	6812
1207.21	6475
1209.33	6274
1211.45	6137
1213.57	5968
1215.69	5978
1217.81	5855
1219.92	5770
1222.03	5758
1224.15	5690
1226.26	5750
1228.37	5643
1230.47	5669
1232.58	5545
1234.68	5652
1236.79	5628
1238.89	5617
1240.99	5615
1243.09	5567
1245.19	5458
1247.28	5416
1249.38	5311
1251.47	5327
1253.56	5273
1255.65	5102
1257.74	5103
1259.83	5079
1261.91	5003
1264	4889
1266.08	4844
1268.16	4829
1270.24	4722
1272.32	4662
1274.4	4636
1276.47	4573
1278.55	4507
1280.62	4438
1282.69	4358
1284.76	4374
1286.83	4356
1288.9	4306
1290.96	4291
1293.03	4173
1295.09	4176
1297.15	4110
1299.21	4005
1301.27	4022
1303.33	3989
1305.38	3973
1307.44	4018
1309.49	3898
1311.54	3852
1313.59	3890
1315.64	3874
1317.69	3894
1319.73	3820
1321.78	3756
1323.82	3822
1325.86	3753
1327.9	3725
1329.94	3723
1331.98	3707
1334.02	3727
1336.05	3791
1338.08	3796
1340.12	3772
1342.15	3905
1344.18	4010
1346.2	3941
1348.23	3988
1350.25	3987
1352.28	3973
1354.3	4023
1356.32	4049
1358.34	4003
1360.36	4032
1362.38	4100
1364.39	4150
1366.41	4106
1368.42	4098
1370.43	4104
1372.44	3937
1374.45	3937
1376.45	3877
1378.46	3884
1380.47	3765
1382.47	3730
1384.47	3633
1386.47	3617
1388.47	3570
1390.47	3544
1392.46	3478
1394.46	3593
1396.45	3544
1398.44	3532
1400.44	3441
1402.42	3360
1404.41	3310
1406.4	3226
1408.39	3135
1410.37	3151
1412.35	3074
1414.33	3055
1416.31	3050
1418.29	3031
1420.27	2979
1422.25	2992
1424.22	2988
1426.2	2957
1428.17	2980
1430.14	2972
1432.11	2784
1434.08	2843
1436.04	2778
1438.01	2732
1439.97	2750
1441.94	2790
1443.9	2736
1445.86	2788
1447.82	2758
1449.78	2641
1451.73	2661
1453.69	2672
1455.64	2690
1457.59	2643
1459.54	2614
1461.49	2514
1463.44	2468
1465.39	2458
1467.34	2502
1469.28	2454
1471.22	2460
1473.17	2522
1475.11	2482
1477.05	2412
1478.99	2353
1480.92	2343
1482.86	2262
1484.79	2192
1486.73	2214
1488.66	2174
1490.59	2248
1492.52	2241
1494.45	2180
1496.37	2206
1498.3	2222
1500.22	2211
1502.14	2188
1504.07	2135
1505.99	2172
1507.91	2114
1509.82	2128
1511.74	2139
1513.66	2150
1515.57	2110
1517.48	2204
1519.39	2222
1521.3	2215
1523.21	2243
1525.12	2214
1527.03	2077
1528.93	2117
1530.84	2112
1532.74	2158
1534.64	2168
1536.54	2196
1538.44	2121
1540.34	2047
1542.23	2009
1544.13	1918
1546.02	1891
1547.92	1914
1549.81	1973
1551.7	1978
1553.59	1912
1555.48	1954
1557.36	1980
1559.25	1981
1561.13	1972
1563.01	2027
1564.9	2071
1566.78	2057
1568.66	1998
1570.53	1966
1572.41	1984
1574.29	1973
1576.16	2057
1578.03	2130
1579.9	2140
1581.78	2101
1583.65	2021
1585.51	2007
1587.38	2011
1589.25	2100
1591.11	2085
1592.97	2037
1594.84	1987
1596.7	1936
1598.56	1924
1600.42	1920
1602.27	1959
1604.13	1934
1605.98	2082
1607.84	2192
1609.69	2281
1611.54	2248
1613.39	2150
1615.24	1912
1617.09	1785
1618.94	1712
1620.78	1669
1622.62	1755
1624.47	1824
1626.31	1817
1628.15	1817
1629.99	1801
1631.83	1791
1633.67	1777
1635.5	1779
1637.34	1737
1639.17	1708
1641	1709
1642.83	1690
1644.66	1678
1646.49	1670
1648.32	1608
1650.15	1644
1651.97	1630
1653.8	1612
1655.62	1656
1657.44	1588
1659.26	1480
1661.08	1465
1662.9	1432
1664.72	1297
1666.53	1221
1668.35	1167
1670.16	1152
1671.97	1209
1673.79	1251
1675.6	1249
1677.4	1223
1679.21	1122
1681.02	1164
1682.83	1144
1684.63	1138
1686.43	1159
1688.24	1215
1690.04	1243
1691.84	1130
1693.64	1086
1695.43	1120
1697.23	1184
1699.02	1267
1700.82	1321
1702.61	1296
1704.4	1279
1706.2	1245
1707.98	1342
1709.77	1421
1711.56	1413
1713.35	1386
1715.13	1380
1716.92	1251
1718.7	1157
1720.48	1140
1722.26	1096
1724.04	1032
1725.82	912
1727.6	783
1729.37	738
1731.15	669
1732.92	568
1734.7	511
1736.47	447
1738.24	453
1740.01	447
1741.78	487
1743.54	504
1745.31	620
1747.08	667
1748.84	681
1750.6	740
1752.36	838
1754.12	977
1755.88	949
1757.64	905
1759.4	888
1761.16	864
1762.91	871
1764.67	889
1766.42	961
1768.17	1013
1769.92	1019
1771.67	965
1773.42	870
1775.17	842
1776.91	893
1778.66	896
1780.4	1014
1782.15	1054
1783.89	1050
1785.63	1048
1787.37	1040
1789.11	1050
1790.85	1048
1792.58	981
1794.32	939
1796.05	905
1797.79	883
1799.52	858
1801.25	893
1802.98	824
1804.71	814
1806.44	879
1808.17	928
1809.89	967
1811.62	939
1813.34	995
1815.07	975
1816.79	916
1818.51	889
1820.23	884
1821.95	832
1823.66	769
1825.38	784
1827.1	776
1828.81	783
1830.52	793
1832.24	822
1833.95	891
1835.66	937
1837.37	957
1839.08	913
1840.78	834
1842.49	774
1844.19	771
1845.9	754
1847.6	756
1849.3	732
1851	687
1852.7	640
1854.4	595
1856.1	598
1857.8	614
1859.49	608
1861.19	598
1862.88	645
1864.57	556
1866.27	510
1867.96	474
1869.65	405
1871.33	435
1873.02	484
1874.71	558
1876.39	590
1878.08	518
1879.76	542
1881.44	548
1883.12	565
1884.81	599
1886.48	615
1888.16	552
1889.84	471
1891.52	445
1893.19	411
1894.87	404
1896.54	439
1898.21	427
1899.88	450
1901.55	502
1903.22	504
1904.89	489
1906.56	522
1908.22	542
1909.89	548
1911.55	560
1913.22	570
1914.88	542
1916.54	508
1918.2	546
1919.86	524
1921.52	508
1923.18	510
1924.83	462
1926.49	475
1928.14	447
1929.79	481
1931.45	470
1933.1	462
1934.75	409
1936.4	491
1938.05	480
1939.69	524
1941.34	498
1942.99	423
1944.63	393
1946.27	409
1947.92	393
1949.56	439
1951.2	469
1952.84	469
1954.48	473
1956.11	530
1957.75	556
1959.39	544
1961.02	610
1962.65	586
1964.29	580
1965.92	576
1967.55	608
1969.18	641
1970.81	600
1972.44	629
1974.06	604
1975.69	600
1977.32	583
1978.94	631
1980.56	607
1982.19	625
1983.81	611
1985.43	615
1987.05	623
1988.66	638
1990.28	596
1991.9	584
1993.51	593
1995.13	625
1996.74	669
1998.36	594
1999.97	607
2001.58	617
2003.19	588
2004.8	598
2006.4	669
2008.01	627
2009.62	616
2011.22	602
2012.83	629
2014.43	616
2016.03	622
2017.63	613
2019.23	602
2020.83	596
2022.43	602
2024.03	626
2025.63	612
2027.22	590
2028.82	584
2030.41	580
2032.01	552
2033.6	594
2035.19	570
2036.78	586
2038.37	574
2039.96	566
2041.55	528
2043.13	544
2044.72	546
2046.3	546
2047.89	546
2049.47	550
2051.05	540
2052.63	528
2054.21	522
2055.79	538
2057.37	502
2058.95	514
2060.52	508
2062.1	509
2063.68	508
2065.25	528
2066.82	477
2068.39	492
2069.97	483
2071.54	493
2073.1	468
2074.67	451
2076.24	484
2077.81	471
2079.37	469
2080.94	459
2082.5	437
2084.07	441
2085.63	427
2087.19	411
2088.75	387
2090.31	399
2091.87	397
2093.43	368
2094.98	374
2096.54	369
2098.09	394
2099.65	432
2101.2	393
2102.75	391
2104.3	377
2105.86	429
2107.41	399
2108.95	395
2110.5	377
2112.05	379
2113.6	371
2115.14	385
2116.69	411
2118.23	375
2119.77	387
2121.31	365
2122.86	403
2124.4	349
2125.93	368
2127.47	363
2129.01	371
2130.55	427
2132.08	383
2133.62	365
2135.15	385
2136.69	373
2138.22	349
2139.75	359
2141.28	351
2142.81	359
2144.34	351
2145.87	367
2147.39	387
2148.92	369
2150.45	385
2151.97	357
2153.5	351
2155.02	310
2156.54	300
2158.06	348
2159.58	320
2161.1	332
2162.62	351
2164.14	336
2165.66	356
2167.17	345
2168.69	381
2170.2	340
2171.72	304
2173.23	355
2174.74	325
2176.25	331
2177.76	328
2179.27	302
2180.78	329
2182.29	290
2183.79	292
2185.3	296
2186.81	339
2188.31	322
2189.81	310
2191.32	325
2192.82	321
2194.32	302
2195.82	308
2197.32	333
2198.82	278
2200.32	292
2201.81	254
2203.31	264
2204.8	288
2206.3	270
2207.79	264
2209.29	295
2210.78	290
2212.27	310
2213.76	296
2215.25	318
2216.74	316
2218.23	268
2219.71	266
2221.2	242
2222.69	268
2224.17	234
2225.65	218
2227.14	224
2228.62	210
2230.1	250
2231.58	256
2233.06	258
2234.54	280
2236.02	254
2237.5	286
2238.97	294
2240.45	256
2241.92	263
2243.4	246
2244.87	228
2246.34	234
2247.82	248
2249.29	227
2250.76	242
2252.23	264
2253.7	226
2255.16	205
2256.63	238
2258.1	215
2259.56	244
2261.03	230
2262.49	225
2263.95	232
2265.42	220
2266.88	227
2268.34	228
2269.8	228
2271.26	204
2272.72	217
2274.18	232
2275.63	234
2277.09	229
2278.54	240
2280	228
2281.45	193
2282.9	190
2284.36	182
2285.81	224
2287.26	196
2288.71	206
2290.16	220
2291.61	200
2293.05	173
2294.5	178
2295.95	198
2297.39	145
2298.84	150
2300.28	153
2301.72	158
2303.16	180
2304.61	192
2306.05	192
2307.49	169
2308.93	173
2310.36	199
2311.8	201
2313.24	194
2314.67	214
2316.11	201
2317.54	189
2318.98	212
2320.41	178
2321.84	196
2323.28	171
2324.71	179
2326.14	168
2327.57	177
2328.99	158
2330.42	155
2331.85	190
2333.27	153
2334.7	163
2336.12	137
2337.55	159
2338.97	143
2340.39	133
2341.82	115
2343.24	147
2344.66	109
2346.08	107
2347.5	133
2348.91	149
2350.33	153
2351.75	171
2353.16	159
2354.58	173
2355.99	161
2357.41	167
2358.82	125
2360.23	115
2361.64	93
2363.05	87
2364.46	98
2365.87	99
2367.28	113
2368.69	117
2370.1	107
2371.5	95
2372.91	127
2374.31	136
2375.72	121
2377.12	111
2378.52	90
2379.92	135
2381.33	121
2382.73	119
2384.13	109
2385.52	121
2386.92	95
2388.32	123
2389.72	121
2391.11	125
2392.51	127
2393.9	137
2395.3	137
2396.69	149
2398.08	127
2399.48	113
2400.87	135
2402.26	123
2403.65	91
2405.04	73
2406.42	60
2407.81	-6
2409.2	8
2410.58	-21
2411.97	-28
2413.35	36
2414.74	-10
2416.12	12
2417.5	16
2418.89	14
2420.27	44
2421.65	22
2423.03	30
2424.41	12
2425.79	30
2427.16	0
2428.54	8
2429.92	-4
2431.29	12
2432.67	19
2434.04	10
2435.42	30
2436.79	16
2438.16	14
2439.53	22
2440.9	-12
2442.27	-24
2443.64	-10
2445.01	-7
2446.38	-16
2447.75	-16
2449.11	-30
2450.48	4
2451.84	-26
2453.21	-16
2454.57	4
2455.94	14
2457.3	0
2458.66	-16
2460.02	9
2461.38	-6
2462.74	15
2464.1	50
2465.46	36
2466.82	42
2468.17	42
2469.53	16
2470.89	36
2472.24	17
2473.6	6
2474.95	33
2476.3	28
2477.65	67
2479.01	71
2480.36	45
2481.71	105
2483.06	47
2484.41	45
2485.75	18
2487.1	49
2488.45	39
2489.8	33
2491.14	36
2492.49	38
2493.83	30
2495.17	65
2496.52	25
2497.86	43
2499.2	39
2500.54	59
2501.88	59
2503.22	68
2504.56	63
2505.9	79
2507.24	52
2508.58	71
2509.91	41
2511.25	32
2512.58	25
2513.92	-39
2515.25	-22
2516.58	-8
2517.92	-28
2519.25	-10
2520.58	-6
2521.91	-22
2523.24	-10
2524.57	26
2525.9	52
2527.23	47
2528.55	65
2529.88	-10
2531.21	-10
2532.53	-2
2533.86	6
2535.18	4
2536.5	10
2537.83	10
2539.15	44
2540.47	36
2541.79	48
2543.11	3
2544.43	16
2545.75	32
2547.07	36
2548.39	-2
2549.7	54
2551.02	32
2552.34	-4
2553.65	-4
2554.97	-16
2556.28	-20
2557.59	-49
2558.91	-37
2560.22	-34
2561.53	-12
2562.84	-38
2564.15	-32
2565.46	-29
2566.77	-26
2568.08	-24
2569.38	-22
2570.69	-20
2572	-20
2573.3	4
2574.61	-10
2575.91	-26
2577.22	-16
2578.52	-12
2579.82	-14
2581.13	-39
2582.43	-18
2583.73	-28
2585.03	-41
2586.33	-42
2587.63	-40
2588.92	-77
2590.22	-32
2591.52	-39
2592.82	0
2594.11	-22
2595.41	-25
2596.7	-18
2598	-32
2599.29	-14
2600.58	-31
2601.88	0
2603.17	-18
2604.46	-44
2605.75	-42
2607.04	-50
2608.33	-47
2609.62	-35
2610.9	-54
2612.19	-64
2613.48	-79
2614.76	-69
2616.05	-65
2617.34	-27
2618.62	-64
2619.9	-74
2621.19	-40
2622.47	-55
2623.75	-50
2625.03	-36
2626.31	-43
2627.59	-32
2628.87	-7
2630.15	-59
2631.43	-33
2632.71	-50
2633.99	-54
2635.26	-58
2636.54	-61
2637.81	-59
2639.09	-66
2640.36	-58
2641.64	-64
2642.91	-69
2644.18	-78
2645.46	-40
2646.73	-72
2648	-54
2649.27	-59
2650.54	-49
2651.81	-38
2653.07	-42
2654.34	-42
2655.61	-49
2656.88	-37
2658.14	-36
2659.41	-79
2660.67	-64
2661.94	-22
2663.2	-57
2664.47	-63
2665.73	-38
2666.99	-26
2668.25	-54
2669.51	-66
2670.77	-61
2672.03	-71
2673.29	-46
2674.55	-41
2675.81	-22
2677.07	-67
2678.32	-81
2679.58	-57
2680.84	-31
2682.09	-43
2683.35	-38
2684.6	-34
2685.85	-36
2687.11	-58
2688.36	-39
2689.61	-59
2690.86	-49
2692.11	-57
2693.36	-20
2694.61	-25
2695.86	-33
2697.11	-63
2698.36	-41
2699.61	-53
2700.85	-40
2702.1	-54
2703.34	-39
2704.59	-48
2705.83	-36
2707.08	-37
2708.32	-66
2709.56	-63
2710.81	-61
2712.05	-70
2713.29	-63
2714.53	-44
2715.77	-58
2717.01	-23
2718.25	-36
2719.49	-51
2720.73	-62
2721.96	-57
2723.2	-42
2724.44	-57
2725.67	-35
2726.91	-50
2728.14	-57
2729.38	-70
2730.61	-36
2731.84	-70
2733.08	-45
2734.31	-30
2735.54	-30
2736.77	-33
2738	-48
2739.23	-34
2740.46	-30
2741.69	-38
2742.92	-50
2744.14	-21
2745.37	-36
2746.6	-48
2747.82	-20
2749.05	-38
2750.27	-42
2751.5	-45
2752.72	-52
2753.95	-2
2755.17	-40
2756.39	-24
2757.61	-50
2758.83	-36
2760.05	-16
2761.27	-46
2762.49	-42
2763.71	-38
2764.93	-42
2766.15	-56
2767.37	-26
2768.58	-30
2769.8	-32
2771.02	-22
2772.23	-28
2773.45	-26
2774.66	-24
2775.88	-8
2777.09	-30
2778.3	-40
2779.51	-30
2780.73	-49
2781.94	-40
2783.15	-8
2784.36	-26
2785.57	-32
2786.78	-30
2787.99	-12
2789.19	-38
2790.4	-20
2791.61	2
2792.82	-30
2794.02	-36
2795.23	-22
2796.43	-26
2797.64	-28
2798.84	-34
2800.04	-40
2801.25	-31
2802.45	-52
2803.65	-46
2804.85	4
2806.05	-40
2807.25	-48
2808.45	-2
2809.65	-40
2810.85	-29
2812.05	-10
2813.25	-32
2814.45	-28
2815.64	-14
2816.84	-24
2818.04	-20
2819.23	38
2820.43	-11
2821.62	-2
2822.82	-12
2824.01	10
2825.2	-10
2826.39	-24
2827.59	-2
2828.78	-18
2829.97	-4
2831.16	-34
2832.35	-2
2833.54	-32
2834.73	-18
2835.92	-14
2837.1	-10
2838.29	-20
2839.48	-2
2840.67	-14
2841.85	-22
2843.04	-10
2844.22	-28
2845.41	-25
2846.59	8
2847.77	-4
2848.96	-28
2850.14	-14
2851.32	-2
2852.5	-33
2853.68	-14
2854.87	-2
2856.05	-10
2857.23	-22
2858.4	-24
2859.58	-33
2860.76	-6
2861.94	0
2863.12	-18
2864.29	-10
2865.47	-12
2866.65	-14
2867.82	-4
2869	4
2870.17	6
2871.34	-6
2872.52	-10
2873.69	-8
2874.86	-15
2876.03	-6
2877.21	-12
2878.38	-14
2879.55	6
2880.72	-24
2881.89	-14
2883.06	-8
2884.23	8
2885.39	-19
2886.56	-8
2887.73	-39
2888.9	-12
2890.06	-14
2891.23	-6
2892.39	-8
2893.56	12
2894.72	8
2895.89	-14
2897.05	4
2898.21	-22
2899.38	-2
2900.54	-47
2901.7	-2
2902.86	-6
2904.02	0
2905.18	-10
2906.34	2
2907.5	-11
2908.66	-12
2909.82	-24
2910.98	-16
2912.13	-6
2913.29	-6
2914.45	-18
2915.6	-12
2916.76	8
2917.91	-8
2919.07	14
2920.22	-29
2921.38	6
2922.53	-10
2923.68	2
2924.84	18
2925.99	-10
2927.14	-16
2928.29	-12
2929.44	6
2930.59	-18
2931.74	2
2932.89	4
2934.04	-8
2935.19	-18
2936.34	-15
2937.48	2
2938.63	-6
2939.78	-12
2940.93	8
2942.07	8
2943.22	22
2944.36	-14
2945.51	-8
2946.65	-4
2947.79	-14
2948.94	18
2950.08	-16
2951.22	4
2952.36	8
2953.5	-10
2954.65	8
2955.79	-4
2956.93	0
2958.07	-26
2959.2	2
2960.34	10
2961.48	-8
2962.62	4
2963.76	8
2964.89	-16
2966.03	-16
2967.17	-12
2968.3	20
2969.44	-6
2970.57	6
2971.71	20
2972.84	-2
2973.97	4
2975.11	18
2976.24	26
2977.37	-16
2978.5	12
2979.64	4
2980.77	0
2981.9	8
2983.03	-20
2984.16	6
2985.29	-2
2986.41	10
2987.54	2
2988.67	18
2989.8	12
2990.93	4
2992.05	-4
2993.18	20
2994.3	-20
2995.43	2
2996.55	31
2997.68	14
2998.8	26
2999.93	2
3001.05	31
3002.17	20
3003.3	12
3004.42	50
3005.54	42
3006.66	20
3007.78	34
3008.9	0
3010.02	0
3011.14	24
3012.26	12
3013.38	16
3014.5	34
3015.62	-14
3016.73	16
3017.85	24
3018.97	-6
3020.08	13
3021.2	22
3022.31	8
3023.43	40
3024.54	17
3025.66	10
3026.77	34
3027.89	34
3029	16
3030.11	24
3031.22	24
3032.34	0
3033.45	42
3034.56	8
3035.67	32
3036.78	95
3037.89	36
3039	32
3040.11	-4
3041.22	14
3042.32	-4
3043.43	18
3044.54	18
3045.65	10
3046.75	18
3047.86	36
3048.96	24
3050.07	8
3051.17	38
3052.28	20
3053.38	24
3054.49	12
3055.59	20
3056.69	-2
3057.8	22
3058.9	4
3060	44
3061.1	14
3062.2	24
3063.3	32
3064.4	22
3065.5	26
3066.6	10
3067.7	26
3068.8	16
3069.9	36
3071	20
3072.09	32
3073.19	26
3074.29	38
3075.38	18
3076.48	54
3077.57	17
3078.67	20
3079.76	42
3080.86	8
3081.95	33
3083.05	-6
3084.14	16
3085.23	34
3086.33	18
3087.42	28
3088.51	27
3089.6	24
3090.69	14
3091.78	18
3092.87	67
3093.96	30
3095.05	14
3096.14	-2
3097.23	22
3098.32	35
3099.41	35
3100.49	6
3101.58	12
3102.67	22
3103.75	14
3104.84	38
3105.93	26
3107.01	14
3108.1	6
3109.18	42
3110.26	42
3111.35	28
3112.43	48
3113.51	28
3114.6	35
3115.68	26
3116.76	32
3117.84	34
3118.92	38
3120	28
3121.09	16
3122.17	18
3123.25	32
3124.32	20
3125.4	26
3126.48	18
3127.56	24
3128.64	26
3129.72	32
3130.79	54
3131.87	42
3132.95	10
3134.02	12
3135.1	20
3136.17	28
3137.25	26
3138.32	40
3139.4	8
3140.47	32
3141.55	26
3142.62	6
3143.69	20
3144.76	37
3145.84	20
3146.91	38
3147.98	28
3149.05	30
3150.12	22
3151.19	24
3152.26	30
3153.33	36
3154.4	16
3155.47	38
3156.54	8
3157.61	50
3158.67	12
3159.74	26
3160.81	20
3161.88	17
3162.94	30
3164.01	26
3165.07	50
3166.14	51
3167.2	26
3168.27	29
3169.33	30
3170.4	32
3171.46	18
3172.52	10
3173.59	24
3174.65	16
3175.71	12
3176.77	4
3177.84	34
3178.9	28
3179.96	12
3181.02	47
3182.08	40
3183.14	59
3184.2	26
3185.26	34
3186.32	42
3187.37	38
3188.43	44
3189.49	47
3190.55	14
3191.61	27
3192.66	48
3193.72	20
3194.77	48
3195.83	4
3196.89	34
3197.94	40
3199	22
3200.05	26
3201.1	36
3202.16	24
3203.21	44
3204.27	38
3205.32	32
3206.37	58
3207.42	53
3208.47	38
3209.53	48
3210.58	33
3211.63	28
3212.68	38
3213.73	40
3214.78	39
3215.83	38
3216.88	41
3217.93	2
3218.97	32
3220.02	18
3221.07	32
3222.12	36
3223.16	36
3224.21	24
3225.26	4
3226.3	28
3227.35	42
3228.4	46
3229.44	42
3230.49	10
3231.53	12
3232.57	20
3233.62	32
3234.66	56
3235.71	40
3236.75	32
3237.79	38
3238.83	58
3239.88	12
3240.92	30
3241.96	40
3243	30
3244.04	24
3245.08	36
3246.12	28
3247.16	24
3248.2	30
3249.24	22
3250.28	28
3251.32	24
3252.36	32
3253.39	34
3254.43	44
3255.47	54
3256.51	22
3257.54	28
3258.58	38
3259.61	38
3260.65	45
3261.69	34
3262.72	36
3263.76	20
3264.79	18
3265.82	49
3266.86	23
3267.89	56
3268.92	42
3269.96	30
3270.99	27
3272.02	24
3273.05	10
3274.09	28
3275.12	52
3276.15	24
3277.18	29
3278.21	20
3279.24	24
3280.27	32
3281.3	34
3282.33	39
3283.36	18
3284.39	20
3285.41	72
3286.44	50
3287.47	40
3288.5	54
3289.52	18
3290.55	71
3291.58	32
3292.6	34
3293.63	36
3294.66	40
3295.68	53
3296.71	20
3297.73	36
3298.76	77
3299.78	32
3300.8	14
3301.83	36
3302.85	64
3303.87	34
3304.9	26
3305.92	27
3306.94	42
3307.96	48
3308.98	46
3310.01	32
3311.03	24
3312.05	71
3313.07	48
3314.09	48
3315.11	32
3316.13	30
3317.15	6
3318.17	46
3319.18	50
3320.2	46
3321.22	36
3322.24	46
3323.26	47
3324.27	32
3325.29	36
3326.31	41
3327.32	60
3328.34	41
3329.35	52
3330.37	42
3331.38	14
3332.4	28
3333.41	42
3334.43	56
3335.44	28
3336.46	50
3337.47	14
3338.48	50
3339.5	40
3340.51	30
3341.52	39
3342.53	50
3343.54	46
3344.56	50
3345.57	48
3346.58	50
3347.59	34
3348.6	33
3349.61	44
3350.62	44
3351.63	32
3352.64	42
3353.65	50
3354.66	39
3355.66	43
3356.67	22
3357.68	34
3358.69	9
3359.7	32
3360.7	60
3361.71	32
3362.72	20
3363.72	32
3364.73	34
3365.73	34
3366.74	33
3367.75	31
3368.75	26
3369.75	40
3370.76	22
3371.76	42
3372.77	24
3373.77	38
3374.77	37
3375.78	36
3376.78	32
3377.78	52
3378.78	20
3379.79	34
3380.79	17
3381.79	44
3382.79	44
3383.79	24
3384.79	54
3385.79	22
3386.79	34
3387.79	26
3388.79	49
3389.79	38
3390.79	34
3391.79	59
3392.79	34
3393.79	72
3394.78	28
3395.78	28
3396.78	30
3397.78	54
3398.77	89
3399.77	30
3400.77	30
3401.76	36
3402.76	44
3403.76	50
3404.75	34
3405.75	32
3406.74	53
3407.74	70
3408.73	48
3409.72	115
3410.72	58
3411.71	58
3412.71	34
3413.7	34
3414.69	18
3415.68	82
3416.68	52
3417.67	32
3418.66	46
3419.65	24
3420.64	56
3421.63	41
3422.63	54
3423.62	40
3424.61	78
3425.6	56
3426.59	35
3427.58	62
3428.57	45
[truncated: 48 more rows]
