# Supplementary material for: AI‐Assisted Detection of Early Gastric Cancer via Visualization of Mucosal Acidity Compromise During Endoscopy
Source: Adv Sci (Weinh). 2025 Oct 20;12(46):e04932. doi: 10.1002/advs.202504932 (PMC12697849; doi:10.1002/advs.202504932)
Supplement: Supplementary file 2 — Supporting Data [file ADVS-12-e04932-s002.zip › Models by AGS cells/Model 2/Para-tumor/fast-20250724_165216.csv]

181.541	16913
184.445	26546
187.346	34635
190.245	38534
193.141	40092
196.035	40281
198.927	40144
201.816	40371
204.703	40796
207.588	40551
210.47	40589
213.35	40671
216.228	40539
219.103	40624
221.976	40172
224.846	40428
227.715	40146
230.58	40141
233.444	40317
236.305	40664
239.164	40924
242.02	41560
244.875	41959
247.727	41782
250.576	41861
253.423	41792
256.268	41562
259.111	41403
261.951	41064
264.789	41045
267.625	41320
270.459	41476
273.29	41183
276.119	41189
278.945	40892
281.769	40754
284.591	40408
287.411	40261
290.229	40166
293.044	39878
295.857	39600
298.667	39223
301.476	39014
304.282	38755
307.085	38518
309.887	38429
312.686	37907
315.483	37763
318.278	37361
321.071	37206
323.861	36935
326.649	36612
329.435	36714
332.219	36642
335	36467
337.779	36731
340.556	36926
343.331	36961
346.103	37126
348.873	37105
351.641	37291
354.407	37394
357.171	37317
359.932	37464
362.691	37117
365.448	36898
368.203	36637
370.955	36390
373.706	36465
376.454	36376
379.2	35800
381.943	36042
384.685	35460
387.424	35361
390.161	34987
392.896	34575
395.629	34231
398.36	34103
401.088	34148
403.815	33914
406.539	33916
409.261	33878
411.981	33843
414.698	34025
417.414	34426
420.127	34470
422.838	34251
425.547	34645
428.254	34484
430.959	34303
433.662	34462
436.362	34819
439.06	34704
441.757	34889
444.451	34702
447.142	34714
449.832	34861
452.52	34776
455.206	34581
457.889	34619
460.57	34311
463.249	34110
465.927	34076
468.601	33774
471.274	33485
473.945	33112
476.614	32835
479.28	32311
481.945	32262
484.607	32131
487.267	31966
489.926	31602
492.582	31410
495.236	31170
497.888	30821
500.537	30620
503.185	30792
505.831	30972
508.474	31352
511.116	31150
513.755	31289
516.393	31118
519.028	31289
521.661	31208
524.293	31324
526.922	30991
529.549	31023
532.174	30832
534.797	30880
537.418	31027
540.037	30999
542.654	30993
545.268	31418
547.881	31509
550.492	31469
553.101	31085
555.707	30574
558.312	30112
560.915	30036
563.515	30132
566.114	30310
568.71	30392
571.305	30800
573.897	31001
576.488	31076
579.076	30739
581.663	29788
584.247	29117
586.83	28458
589.41	27839
591.989	27392
594.565	26898
597.14	25936
599.712	25547
602.283	25593
604.851	25573
607.418	25333
609.982	25529
612.545	25329
615.106	25255
617.664	25302
620.221	25265
622.776	25052
625.328	24991
627.879	24797
630.428	24497
632.975	24355
635.52	24076
638.062	23959
640.603	23975
643.142	24091
645.679	24181
648.214	24375
650.748	24191
653.279	24118
655.808	23967
658.335	23897
660.861	23822
663.384	23498
665.906	23543
668.425	23600
670.943	23637
673.459	23321
675.973	23138
678.484	22988
680.994	22601
683.502	22178
686.009	22015
688.513	21955
691.015	21566
693.515	21408
696.014	21257
698.51	20935
701.005	20925
703.498	20701
705.989	20413
708.478	19952
710.965	19853
713.45	19845
715.933	19641
718.415	19557
720.894	19180
723.372	19253
725.848	19285
728.322	19277
730.794	19158
733.264	19255
735.732	18906
738.198	18596
740.663	18246
743.126	17905
745.586	17856
748.045	17664
750.502	17389
752.958	17327
755.411	17169
757.863	17239
760.312	17115
762.76	16914
765.206	17176
767.65	16847
770.092	15794
772.533	14727
774.971	14472
777.408	14997
779.843	15526
782.276	15427
784.707	15604
787.137	15638
789.564	15566
791.99	15550
794.414	15527
796.836	15417
799.257	15149
801.675	15003
804.092	14869
806.507	14823
808.92	14639
811.331	14456
813.741	14158
816.148	13966
818.554	13827
820.958	13713
823.36	13598
825.761	13603
828.159	13354
830.556	13328
832.951	13338
835.345	13241
837.736	13042
840.126	12973
842.514	12895
844.9	12695
847.284	12507
849.667	12410
852.048	12270
854.427	12171
856.804	12064
859.18	11847
861.553	11691
863.925	11774
866.296	11734
868.664	11633
871.031	11494
873.396	11438
875.759	11323
878.12	11188
880.48	11194
882.838	10934
885.194	10900
887.549	10894
889.902	10710
892.253	10771
894.602	10777
896.949	10662
899.295	10624
901.639	10505
903.981	10503
906.322	10290
908.661	10424
910.998	10243
913.333	10279
915.667	10138
917.999	10158
920.329	10294
922.658	10175
924.985	10074
927.31	10122
929.633	10065
931.955	10026
934.275	9788
936.593	9729
938.91	9485
941.225	9359
943.538	9075
945.849	9024
948.159	8763
950.467	8706
952.774	8635
955.078	8375
957.381	8293
959.683	8180
961.982	8005
964.28	8073
966.577	7930
968.871	7875
971.164	7687
973.456	7660
975.745	7531
978.033	7406
980.319	7294
982.604	7364
984.887	7384
987.168	7408
989.448	7287
991.726	7181
994.002	7150
996.277	7154
998.55	7074
1000.82	7054
1003.09	7225
1005.36	7339
1007.63	7326
1009.89	7325
1012.15	7390
1014.41	7349
1016.67	7324
1018.93	7283
1021.19	7050
1023.44	7080
1025.7	7154
1027.95	7076
1030.2	7015
1032.45	6900
1034.69	6683
1036.94	6759
1039.18	6653
1041.43	6536
1043.67	6683
1045.9	6659
1048.14	6492
1050.38	6369
1052.61	6391
1054.84	6255
1057.07	6096
1059.3	6121
1061.53	5974
1063.76	5965
1065.98	5972
1068.2	5879
1070.42	5942
1072.64	5685
1074.86	5667
1077.08	5515
1079.29	5556
1081.5	5509
1083.72	5545
1085.93	5488
1088.13	5424
1090.34	5516
1092.55	5575
1094.75	5635
1096.95	5502
1099.15	5482
1101.35	5402
1103.55	5337
1105.74	5256
1107.94	5144
1110.13	5131
1112.32	5045
1114.51	4840
1116.7	4904
1118.89	4813
1121.07	4769
1123.25	4730
1125.44	4642
1127.62	4650
1129.8	4678
1131.97	4729
1134.15	4777
1136.32	4750
1138.49	4722
1140.66	4618
1142.83	4604
1145	4521
1147.17	4561
1149.33	4354
1151.5	4491
1153.66	4425
1155.82	4429
1157.98	4340
1160.13	4302
1162.29	4257
1164.44	4185
1166.6	4177
1168.75	4271
1170.9	4342
1173.04	4322
1175.19	4344
1177.34	4245
1179.48	4137
1181.62	4035
1183.76	3965
1185.9	4057
1188.04	4221
1190.17	4317
1192.31	4400
1194.44	4386
1196.57	4457
1198.7	4394
1200.83	4326
1202.96	4233
1205.08	4090
1207.21	3864
1209.33	3661
1211.45	3648
1213.57	3478
1215.69	3514
1217.81	3429
1219.92	3354
1222.03	3396
1224.15	3293
1226.26	3336
1228.37	3306
1230.47	3262
1232.58	3268
1234.68	3284
1236.79	3290
1238.89	3268
1240.99	3288
1243.09	3240
1245.19	3131
1247.28	3147
1249.38	3033
1251.47	3121
1253.56	3079
1255.65	2956
1257.74	2915
1259.83	2962
1261.91	2947
1264	2855
1266.08	2781
1268.16	2740
1270.24	2705
1272.32	2645
1274.4	2635
1276.47	2625
1278.55	2567
1280.62	2563
1282.69	2462
1284.76	2504
1286.83	2500
1288.9	2444
1290.96	2452
1293.03	2353
1295.09	2303
1297.15	2325
1299.21	2295
1301.27	2251
1303.33	2212
1305.38	2182
1307.44	2277
1309.49	2222
1311.54	2142
1313.59	2127
1315.64	2110
1317.69	2170
1319.73	2168
1321.78	2096
1323.82	2144
1325.86	2079
1327.9	2087
1329.94	2067
1331.98	2049
1334.02	2124
1336.05	2087
1338.08	2075
1340.12	2116
1342.15	2134
1344.18	2223
1346.2	2226
1348.23	2275
1350.25	2258
1352.28	2226
1354.3	2240
1356.32	2291
1358.34	2286
1360.36	2271
1362.38	2341
1364.39	2357
1366.41	2349
1368.42	2345
1370.43	2365
1372.44	2266
1374.45	2295
1376.45	2231
1378.46	2236
1380.47	2117
1382.47	2110
1384.47	2045
1386.47	1991
1388.47	1948
1390.47	1953
1392.46	1908
1394.46	2015
1396.45	2003
1398.44	2013
1400.44	1928
1402.42	1865
1404.41	1753
1406.4	1779
1408.39	1741
1410.37	1704
1412.35	1650
1414.33	1662
1416.31	1668
1418.29	1661
1420.27	1644
1422.25	1584
1424.22	1616
1426.2	1644
1428.17	1549
1430.14	1573
1432.11	1465
1434.08	1493
1436.04	1477
1438.01	1422
1439.97	1551
1441.94	1489
1443.9	1485
1445.86	1487
1447.82	1521
1449.78	1440
1451.73	1404
1453.69	1429
1455.64	1437
1457.59	1420
1459.54	1411
1461.49	1322
1463.44	1330
1465.39	1280
1467.34	1255
1469.28	1231
1471.22	1237
1473.17	1356
1475.11	1332
1477.05	1280
1478.99	1212
1480.92	1163
1482.86	1116
1484.79	1080
1486.73	1132
1488.66	1102
1490.59	1126
1492.52	1143
1494.45	1123
1496.37	1163
1498.3	1179
1500.22	1163
1502.14	1072
1504.07	1072
1505.99	1076
1507.91	1064
1509.82	1102
1511.74	1047
1513.66	1070
1515.57	1056
1517.48	1082
1519.39	1160
1521.3	1131
1523.21	1189
1525.12	1134
1527.03	1108
1528.93	1094
1530.84	1127
1532.74	1163
1534.64	1233
1536.54	1233
1538.44	1201
1540.34	1128
1542.23	1084
1544.13	1021
1546.02	965
1547.92	1031
1549.81	1020
1551.7	1088
1553.59	1080
1555.48	1080
1557.36	1128
1559.25	1122
1561.13	1150
1563.01	1186
1564.9	1219
1566.78	1201
1568.66	1218
1570.53	1150
1572.41	1140
1574.29	1114
1576.16	1203
1578.03	1324
1579.9	1328
1581.78	1273
1583.65	1251
1585.51	1166
1587.38	1213
1589.25	1249
1591.11	1304
1592.97	1253
1594.84	1126
1596.7	1154
1598.56	1126
1600.42	1088
1602.27	1139
1604.13	1140
1605.98	1247
1607.84	1407
1609.69	1465
1611.54	1440
1613.39	1352
1615.24	1193
1617.09	1007
1618.94	997
1620.78	907
1622.62	1000
1624.47	1066
1626.31	1150
1628.15	1068
1629.99	1096
1631.83	1086
1633.67	1082
1635.5	1084
1637.34	1020
1639.17	1021
1641	1012
1642.83	1003
1644.66	993
1646.49	945
1648.32	947
1650.15	983
1651.97	935
1653.8	992
1655.62	999
1657.44	945
1659.26	866
1661.08	822
1662.9	798
1664.72	673
1666.53	597
1668.35	557
1670.16	530
1671.97	605
1673.79	671
1675.6	654
1677.4	631
1679.21	580
1681.02	568
1682.83	522
1684.63	590
1686.43	627
1688.24	629
1690.04	650
1691.84	562
1693.64	532
1695.43	586
1697.23	638
1699.02	717
1700.82	773
1702.61	752
1704.4	737
1706.2	713
1707.98	764
1709.77	879
1711.56	822
1713.35	864
1715.13	806
1716.92	743
1718.7	601
1720.48	683
1722.26	649
1724.04	591
1725.82	463
1727.6	435
1729.37	439
1731.15	367
1732.92	294
1734.7	239
1736.47	244
1738.24	242
1740.01	225
1741.78	240
1743.54	268
1745.31	336
1747.08	377
1748.84	379
1750.6	405
1752.36	465
1754.12	556
1755.88	610
1757.64	494
1759.4	473
1761.16	447
1762.91	458
1764.67	461
1766.42	572
1768.17	610
1769.92	608
1771.67	552
1773.42	499
1775.17	457
1776.91	490
1778.66	524
1780.4	599
1782.15	633
1783.89	667
1785.63	667
1787.37	659
1789.11	671
1790.85	657
1792.58	594
1794.32	556
1796.05	542
1797.79	500
1799.52	461
1801.25	496
1802.98	447
1804.71	423
1806.44	502
1808.17	533
1809.89	625
1811.62	605
1813.34	628
1815.07	591
1816.79	550
1818.51	540
1820.23	520
1821.95	453
1823.66	425
1825.38	379
1827.1	405
1828.81	415
1830.52	453
1832.24	470
1833.95	532
1835.66	578
1837.37	592
1839.08	558
1840.78	513
1842.49	465
1844.19	417
1845.9	417
1847.6	405
1849.3	413
1851	357
1852.7	308
1854.4	248
1856.1	302
1857.8	304
1859.49	314
1861.19	302
1862.88	352
1864.57	264
1866.27	190
1867.96	171
1869.65	82
1871.33	155
1873.02	216
1874.71	262
1876.39	288
1878.08	232
1879.76	261
1881.44	252
1883.12	250
1884.81	307
1886.48	357
1888.16	266
1889.84	181
1891.52	183
1893.19	147
1894.87	132
1896.54	145
1898.21	189
1899.88	184
1901.55	254
1903.22	264
1904.89	242
1906.56	254
1908.22	240
1909.89	260
1911.55	309
1913.22	302
1914.88	296
1916.54	262
1918.2	302
1919.86	266
1921.52	286
1923.18	232
1924.83	214
1926.49	231
1928.14	210
1929.79	244
1931.45	218
1933.1	192
1934.75	186
1936.4	252
1938.05	262
1939.69	272
1941.34	242
1942.99	195
1944.63	160
1946.27	179
1947.92	172
1949.56	198
1951.2	219
1952.84	264
1954.48	231
1956.11	264
1957.75	328
1959.39	350
1961.02	374
1962.65	348
1964.29	316
1965.92	358
1967.55	380
1969.18	397
1970.81	382
1972.44	389
1974.06	352
1975.69	376
1977.32	369
1978.94	403
1980.56	403
1982.19	441
1983.81	401
1985.43	409
1987.05	403
1988.66	421
1990.28	407
1991.9	367
1993.51	381
1995.13	407
1996.74	419
1998.36	389
1999.97	415
2001.58	423
2003.19	383
2004.8	389
2006.4	441
2008.01	409
2009.62	425
2011.22	417
2012.83	439
2014.43	439
2016.03	409
2017.63	419
2019.23	395
2020.83	401
2022.43	391
2024.03	411
2025.63	407
2027.22	427
2028.82	407
2030.41	385
2032.01	393
2033.6	389
2035.19	385
2036.78	380
2038.37	367
2039.96	346
2041.55	363
2043.13	391
2044.72	359
2046.3	348
2047.89	383
2049.47	356
2051.05	361
2052.63	328
2054.21	363
2055.79	352
2057.37	330
2058.95	325
2060.52	329
2062.1	338
2063.68	355
2065.25	356
2066.82	318
2068.39	325
2069.97	338
2071.54	352
2073.1	313
2074.67	320
2076.24	308
2077.81	316
2079.37	314
2080.94	306
2082.5	326
2084.07	286
2085.63	280
2087.19	280
2088.75	248
2090.31	240
2091.87	218
2093.43	201
2094.98	229
2096.54	232
2098.09	227
2099.65	303
2101.2	242
2102.75	270
2104.3	244
2105.86	268
2107.41	262
2108.95	290
2110.5	252
2112.05	266
2113.6	246
2115.14	254
2116.69	266
2118.23	244
2119.77	260
2121.31	236
2122.86	238
2124.4	234
2125.93	256
2127.47	246
2129.01	240
2130.55	262
2132.08	248
2133.62	258
2135.15	262
2136.69	244
2138.22	234
2139.75	226
2141.28	220
2142.81	264
2144.34	228
2145.87	248
2147.39	254
2148.92	240
2150.45	256
2151.97	258
2153.5	258
2155.02	198
2156.54	218
2158.06	233
2159.58	201
2161.1	195
2162.62	270
2164.14	244
2165.66	232
2167.17	238
2168.69	254
2170.2	244
2171.72	218
2173.23	220
2174.74	236
2176.25	226
2177.76	236
2179.27	208
2180.78	214
2182.29	196
2183.79	193
2185.3	195
2186.81	230
2188.31	189
2189.81	218
2191.32	228
2192.82	208
2194.32	196
2195.82	212
2197.32	200
2198.82	193
2200.32	179
2201.81	169
2203.31	193
2204.8	173
2206.3	196
2207.79	181
2209.29	196
2210.78	181
2212.27	212
2213.76	200
2215.25	216
2216.74	193
2218.23	171
2219.71	161
2221.2	165
2222.69	149
2224.17	137
2225.65	147
2227.14	151
2228.62	141
2230.1	149
2231.58	164
2233.06	163
2234.54	177
2236.02	209
2237.5	205
2238.97	209
2240.45	185
2241.92	197
2243.4	185
2244.87	151
2246.34	161
2247.82	160
2249.29	163
2250.76	155
2252.23	169
2253.7	153
2255.16	135
2256.63	147
2258.1	149
2259.56	161
2261.03	171
2262.49	139
2263.95	169
2265.42	149
2266.88	165
2268.34	151
2269.8	141
2271.26	139
2272.72	157
2274.18	145
2275.63	163
2277.09	177
2278.54	167
2280	145
2281.45	127
2282.9	133
2284.36	115
2285.81	147
2287.26	149
2288.71	153
2290.16	143
2291.61	125
2293.05	117
2294.5	125
2295.95	95
2297.39	73
2298.84	75
2300.28	64
2301.72	73
2303.16	83
2304.61	117
2306.05	113
2307.49	99
2308.93	105
2310.36	107
2311.8	133
2313.24	131
2314.67	165
2316.11	149
2317.54	147
2318.98	165
2320.41	99
2321.84	141
2323.28	135
2324.71	143
2326.14	111
2327.57	110
2328.99	119
2330.42	71
2331.85	109
2333.27	99
2334.7	95
2336.12	83
2337.55	85
2338.97	87
2340.39	73
2341.82	49
2343.24	80
2344.66	57
2346.08	68
2347.5	87
2348.91	99
2350.33	91
2351.75	99
2353.16	107
2354.58	99
2355.99	107
2357.41	95
2358.82	71
2360.23	63
2361.64	49
2363.05	47
2364.46	38
2365.87	59
2367.28	49
2368.69	63
2370.1	63
2371.5	36
2372.91	73
2374.31	72
2375.72	78
2377.12	62
2378.52	62
2379.92	73
2381.33	73
2382.73	71
2384.13	57
2385.52	87
2386.92	34
2388.32	71
2389.72	69
2391.11	51
2392.51	66
2393.9	75
2395.3	93
2396.69	99
2398.08	59
2399.48	51
2400.87	86
2402.26	67
2403.65	58
2405.04	15
2406.42	10
2407.81	-56
2409.2	-44
2410.58	-91
2411.97	-54
2413.35	-10
2414.74	-56
2416.12	-46
2417.5	-24
2418.89	-2
2420.27	-4
2421.65	-20
2423.03	-2
2424.41	-40
2425.79	-20
2427.16	-57
2428.54	-56
2429.92	-50
2431.29	-24
2432.67	-32
2434.04	-34
2435.42	-51
2436.79	-36
2438.16	-21
2439.53	-28
2440.9	-36
2442.27	-47
2443.64	-61
2445.01	-43
2446.38	-69
2447.75	-77
2449.11	-55
2450.48	-46
2451.84	-47
2453.21	-40
2454.57	-30
2455.94	-46
2457.3	-18
2458.66	-46
2460.02	-52
2461.38	-65
2462.74	-22
2464.1	-14
2465.46	-11
2466.82	-37
2468.17	-5
2469.53	-24
2470.89	-4
2472.24	-26
2473.6	-14
2474.95	-2
2476.3	-8
2477.65	28
2479.01	32
2480.36	2
2481.71	53
2483.06	-6
2484.41	0
2485.75	2
2487.1	6
2488.45	-12
2489.8	-6
2491.14	-4
2492.49	18
2493.83	-14
2495.17	8
2496.52	6
2497.86	14
2499.2	16
2500.54	20
2501.88	27
2503.22	40
2504.56	16
2505.9	22
2507.24	14
2508.58	8
2509.91	6
2511.25	-17
2512.58	-42
2513.92	-59
2515.25	-32
2516.58	-46
2517.92	-56
2519.25	-26
2520.58	-16
2521.91	-50
2523.24	-47
2524.57	-6
2525.9	-4
2527.23	-22
2528.55	16
2529.88	-38
2531.21	-45
2532.53	-32
2533.86	0
2535.18	2
2536.5	-14
2537.83	6
2539.15	2
2540.47	0
2541.79	28
2543.11	-24
2544.43	-25
2545.75	-10
2547.07	0
2548.39	-44
2549.7	14
2551.02	-32
2552.34	-18
2553.65	0
2554.97	-46
2556.28	-61
2557.59	-73
2558.91	-69
2560.22	-42
2561.53	-59
2562.84	-53
2564.15	-69
2565.46	-39
2566.77	-38
2568.08	-48
2569.38	-39
2570.69	-30
2572	-69
2573.3	-34
2574.61	-22
2575.91	-60
2577.22	-43
2578.52	-40
2579.82	-49
2581.13	-45
2582.43	-48
2583.73	-44
2585.03	-53
2586.33	-60
2587.63	-54
2588.92	-91
2590.22	-40
2591.52	-73
2592.82	-56
2594.11	-59
2595.41	-49
2596.7	-57
2598	-42
2599.29	-46
2600.58	-47
2601.88	-18
2603.17	-53
2604.46	-83
2605.75	-62
2607.04	-81
2608.33	-61
2609.62	-41
2610.9	-77
2612.19	-82
2613.48	-109
2614.76	-66
2616.05	-57
2617.34	-79
2618.62	-93
2619.9	-86
2621.19	-81
2622.47	-87
2623.75	-68
2625.03	-69
2626.31	-57
2627.59	-36
2628.87	-47
2630.15	-65
2631.43	-57
2632.71	-66
2633.99	-70
2635.26	-82
2636.54	-75
2637.81	-83
2639.09	-77
2640.36	-78
2641.64	-72
2642.91	-111
2644.18	-82
2645.46	-55
2646.73	-91
2648	-70
2649.27	-61
2650.54	-77
2651.81	-51
2653.07	-48
2654.34	-62
2655.61	-67
2656.88	-63
2658.14	-70
2659.41	-77
2660.67	-80
2661.94	-51
2663.2	-73
2664.47	-71
2665.73	-81
2666.99	-68
2668.25	-87
2669.51	-83
2670.77	-79
2672.03	-91
2673.29	-52
2674.55	-51
2675.81	-62
2677.07	-93
2678.32	-93
2679.58	-83
2680.84	-43
2682.09	-71
2683.35	-32
2684.6	-36
2685.85	-55
2687.11	-80
2688.36	-43
2689.61	-69
2690.86	-63
2692.11	-61
2693.36	-37
2694.61	-39
2695.86	-63
2697.11	-87
2698.36	-59
2699.61	-79
2700.85	-54
2702.1	-60
2703.34	-65
2704.59	-88
2705.83	-51
2707.08	-47
2708.32	-66
2709.56	-87
2710.81	-91
2712.05	-80
2713.29	-83
2714.53	-63
2715.77	-77
2717.01	-69
2718.25	-59
2719.49	-69
2720.73	-81
2721.96	-79
2723.2	-85
2724.44	-59
2725.67	-59
2726.91	-60
2728.14	-55
2729.38	-78
2730.61	-49
2731.84	-70
2733.08	-77
2734.31	-60
2735.54	-48
2736.77	-41
2738	-81
2739.23	-59
2740.46	-46
2741.69	-50
2742.92	-85
2744.14	-25
2745.37	-64
2746.6	-79
2747.82	-18
2749.05	-42
2750.27	-74
2751.5	-59
2752.72	-76
2753.95	-34
2755.17	-54
2756.39	-38
2757.61	-64
2758.83	-74
2760.05	-20
2761.27	-72
2762.49	-54
2763.71	-56
2764.93	-38
2766.15	-60
2767.37	-46
2768.58	-63
2769.8	-44
2771.02	-56
2772.23	-46
2773.45	-64
2774.66	-44
2775.88	-44
2777.09	-54
2778.3	-42
2779.51	-40
2780.73	-61
2781.94	-38
2783.15	-42
2784.36	-40
2785.57	-42
2786.78	-72
2787.99	-2
2789.19	-44
2790.4	-26
2791.61	-21
2792.82	-56
2794.02	-38
2795.23	-46
2796.43	-32
2797.64	-32
2798.84	-30
2800.04	-54
2801.25	-39
2802.45	-66
2803.65	-84
2804.85	-19
2806.05	-62
2807.25	-46
2808.45	-38
2809.65	-42
2810.85	-39
2812.05	-14
2813.25	-48
2814.45	-38
2815.64	-32
2816.84	-56
2818.04	-32
2819.23	4
2820.43	-37
2821.62	-16
2822.82	-34
2824.01	-8
2825.2	-18
2826.39	-34
2827.59	-22
2828.78	-16
2829.97	-16
2831.16	-42
2832.35	-26
2833.54	-40
2834.73	-22
2835.92	-32
2837.1	-22
2838.29	-42
2839.48	-10
2840.67	-20
2841.85	-28
2843.04	-14
2844.22	-20
2845.41	-31
2846.59	-16
2847.77	-10
2848.96	-32
2850.14	-25
2851.32	-16
2852.5	-23
2853.68	-40
2854.87	-18
2856.05	-32
2857.23	-14
2858.4	-28
2859.58	-41
2860.76	-22
2861.94	4
2863.12	-10
2864.29	-16
2865.47	-16
2866.65	-27
2867.82	-22
2869	12
2870.17	-12
2871.34	-20
2872.52	-12
2873.69	-8
2874.86	-29
2876.03	-8
2877.21	-23
2878.38	-46
2879.55	-10
2880.72	-36
2881.89	-32
2883.06	-10
2884.23	2
2885.39	-23
2886.56	-39
2887.73	-34
2888.9	-16
2890.06	-42
2891.23	-6
2892.39	-25
2893.56	-16
2894.72	-12
2895.89	-25
2897.05	-8
2898.21	-28
2899.38	-8
2900.54	-38
2901.7	-14
2902.86	-22
2904.02	-11
2905.18	-18
2906.34	-12
2907.5	-9
2908.66	-26
2909.82	-16
2910.98	-20
2912.13	-18
2913.29	-16
2914.45	-16
2915.6	-21
2916.76	-6
2917.91	-24
2919.07	-19
2920.22	-25
2921.38	6
2922.53	-28
2923.68	-20
2924.84	12
2925.99	-4
2927.14	-18
2928.29	-8
2929.44	-20
2930.59	-30
2931.74	-19
2932.89	-6
2934.04	-20
2935.19	-34
2936.34	-11
2937.48	-4
2938.63	-4
2939.78	-24
2940.93	0
2942.07	-8
2943.22	4
2944.36	-14
2945.51	-37
2946.65	-4
2947.79	-18
2948.94	8
2950.08	-22
2951.22	-8
2952.36	6
2953.5	-4
2954.65	-18
2955.79	-16
2956.93	-6
2958.07	-28
2959.2	4
2960.34	16
2961.48	-8
2962.62	-6
2963.76	8
2964.89	-26
2966.03	-14
2967.17	-14
2968.3	0
2969.44	-8
2970.57	-2
2971.71	6
2972.84	-2
2973.97	-2
2975.11	0
2976.24	0
2977.37	-26
2978.5	4
2979.64	0
2980.77	-12
2981.9	-2
2983.03	-40
2984.16	-8
2985.29	0
2986.41	-6
2987.54	0
2988.67	8
2989.8	4
2990.93	6
2992.05	-20
2993.18	8
2994.3	6
2995.43	-16
2996.55	43
2997.68	18
2998.8	4
2999.93	-6
3001.05	4
3002.17	-2
3003.3	-10
3004.42	50
3005.54	38
3006.66	20
3007.78	24
3008.9	-4
3010.02	-22
3011.14	16
3012.26	12
3013.38	4
3014.5	34
3015.62	-10
3016.73	32
3017.85	8
3018.97	6
3020.08	-2
3021.2	6
3022.31	-4
3023.43	26
3024.54	41
3025.66	28
3026.77	26
3027.89	30
3029	2
3030.11	8
3031.22	18
3032.34	-22
3033.45	-10
3034.56	10
3035.67	22
3036.78	83
3037.89	8
3039	26
3040.11	-2
3041.22	8
3042.32	-10
3043.43	6
3044.54	6
3045.65	12
3046.75	18
3047.86	34
3048.96	26
3050.07	-14
3051.17	32
3052.28	10
3053.38	-2
3054.49	-14
3055.59	8
3056.69	4
3057.8	-2
3058.9	16
3060	42
3061.1	2
3062.2	8
3063.3	32
3064.4	12
3065.5	22
3066.6	0
3067.7	4
3068.8	12
3069.9	20
3071	20
3072.09	20
3073.19	32
3074.29	4
3075.38	18
3076.48	14
3077.57	-4
3078.67	10
3079.76	30
3080.86	2
3081.95	18
3083.05	30
3084.14	16
3085.23	32
3086.33	23
3087.42	32
3088.51	15
3089.6	18
3090.69	0
3091.78	24
3092.87	65
3093.96	42
3095.05	28
3096.14	-6
3097.23	24
3098.32	33
3099.41	27
3100.49	18
3101.58	20
3102.67	14
3103.75	-8
3104.84	26
3105.93	16
3107.01	-6
3108.1	0
3109.18	14
3110.26	16
3111.35	32
3112.43	10
3113.51	14
3114.6	27
3115.68	28
3116.76	-9
3117.84	4
3118.92	20
3120	26
3121.09	14
3122.17	34
3123.25	10
3124.32	40
3125.4	36
3126.48	4
3127.56	20
3128.64	16
3129.72	10
3130.79	54
3131.87	16
3132.95	8
3134.02	8
3135.1	24
3136.17	18
3137.25	24
3138.32	20
3139.4	18
3140.47	40
3141.55	14
3142.62	12
3143.69	12
3144.76	19
3145.84	-2
3146.91	24
3147.98	32
3149.05	22
3150.12	4
3151.19	24
3152.26	20
3153.33	24
3154.4	6
3155.47	10
3156.54	24
3157.61	54
3158.67	10
3159.74	18
3160.81	34
3161.88	17
3162.94	22
3164.01	34
3165.07	46
3166.14	36
3167.2	30
3168.27	19
3169.33	20
3170.4	32
3171.46	22
3172.52	22
3173.59	30
3174.65	26
3175.71	12
3176.77	6
3177.84	26
3178.9	14
3179.96	24
3181.02	18
3182.08	32
3183.14	35
3184.2	24
3185.26	42
3186.32	42
3187.37	30
3188.43	32
3189.49	51
3190.55	26
3191.61	23
3192.66	48
3193.72	18
3194.77	24
3195.83	-2
3196.89	26
3197.94	34
3199	10
3200.05	26
3201.1	22
3202.16	32
3203.21	44
3204.27	34
3205.32	28
3206.37	26
3207.42	47
3208.47	24
3209.53	42
3210.58	35
3211.63	28
3212.68	34
3213.73	30
3214.78	33
3215.83	36
3216.88	31
3217.93	28
3218.97	24
3220.02	22
3221.07	14
3222.12	16
3223.16	28
3224.21	34
3225.26	16
3226.3	28
3227.35	0
3228.4	68
3229.44	34
3230.49	20
3231.53	-2
3232.57	20
3233.62	30
3234.66	18
3235.71	18
3236.75	16
3237.79	36
3238.83	34
3239.88	-8
3240.92	30
3241.96	14
3243	22
3244.04	16
3245.08	28
3246.12	20
3247.16	18
3248.2	30
3249.24	20
3250.28	22
3251.32	28
3252.36	30
3253.39	32
3254.43	42
3255.47	60
3256.51	36
3257.54	20
3258.58	30
3259.61	22
3260.65	19
3261.69	26
3262.72	24
3263.76	10
3264.79	24
3265.82	53
3266.86	35
3267.89	44
3268.92	38
3269.96	24
3270.99	27
3272.02	16
3273.05	10
3274.09	30
3275.12	36
3276.15	26
3277.18	25
3278.21	32
3279.24	12
3280.27	26
3281.3	34
3282.33	27
3283.36	18
3284.39	30
3285.41	60
3286.44	32
3287.47	42
3288.5	62
3289.52	30
3290.55	50
3291.58	24
3292.6	28
3293.63	56
3294.66	24
3295.68	37
3296.71	20
3297.73	60
3298.76	65
3299.78	28
3300.8	16
3301.83	24
3302.85	80
3303.87	12
3304.9	22
3305.92	31
3306.94	52
3307.96	22
3308.98	50
3310.01	28
3311.03	42
3312.05	39
3313.07	38
3314.09	28
3315.11	30
3316.13	41
3317.15	16
3318.17	40
3319.18	50
3320.2	40
3321.22	46
3322.24	30
3323.26	35
3324.27	34
3325.29	56
3326.31	31
3327.32	30
3328.34	43
3329.35	50
3330.37	18
3331.38	32
3332.4	18
3333.41	34
3334.43	56
3335.44	28
3336.46	32
3337.47	10
3338.48	18
3339.5	28
3340.51	28
3341.52	39
3342.53	24
3343.54	28
3344.56	46
3345.57	30
3346.58	40
3347.59	48
3348.6	37
3349.61	44
3350.62	28
3351.63	40
3352.64	40
3353.65	34
3354.66	31
3355.66	47
3356.67	26
3357.68	32
3358.69	19
3359.7	26
3360.7	36
3361.71	30
3362.72	34
3363.72	44
3364.73	34
3365.73	34
3366.74	31
3367.75	23
3368.75	30
3369.75	32
3370.76	28
3371.76	28
3372.77	50
3373.77	46
3374.77	47
3375.78	26
3376.78	-8
3377.78	42
3378.78	36
3379.79	36
3380.79	11
3381.79	16
3382.79	44
3383.79	36
3384.79	60
3385.79	22
3386.79	32
3387.79	22
3388.79	43
3389.79	24
3390.79	34
3391.79	53
3392.79	40
3393.79	72
3394.78	36
3395.78	20
3396.78	52
3397.78	50
3398.77	79
3399.77	36
3400.77	30
3401.76	44
3402.76	46
3403.76	28
3404.75	34
3405.75	32
3406.74	46
3407.74	73
3408.73	46
3409.72	113
3410.72	42
3411.71	30
3412.71	40
3413.7	20
3414.69	38
3415.68	38
3416.68	28
3417.67	30
3418.66	36
3419.65	38
3420.64	44
3421.63	55
3422.63	48
3423.62	46
3424.61	84
3425.6	40
3426.59	39
3427.58	54
3428.57	15
[truncated: 48 more rows]
