# Supplementary material for: AI‐Assisted Detection of Early Gastric Cancer via Visualization of Mucosal Acidity Compromise During Endoscopy
Source: Adv Sci (Weinh). 2025 Oct 20;12(46):e04932. doi: 10.1002/advs.202504932 (PMC12697849; doi:10.1002/advs.202504932)
Supplement: Supplementary file 2 — Supporting Data [file ADVS-12-e04932-s002.zip › Models by AGS cells/Model 2/Para-tumor/fast-20250724_165219.csv]

181.541	14818
184.445	23052
187.346	29906
190.245	33541
193.141	34716
196.035	34950
198.927	34927
201.816	34827
204.703	35270
207.588	35180
210.47	35287
213.35	35217
216.228	35081
219.103	34976
221.976	34857
224.846	35068
227.715	34737
230.58	34815
233.444	34785
236.305	35186
239.164	35444
242.02	36002
244.875	36177
247.727	36056
250.576	36191
253.423	36136
256.268	35876
259.111	35710
261.951	35530
264.789	35532
267.625	35844
270.459	35835
273.29	35742
276.119	35661
278.945	35361
281.769	35375
284.591	35109
287.411	34726
290.229	34753
293.044	34563
295.857	34267
298.667	33924
301.476	33691
304.282	33382
307.085	33259
309.887	32929
312.686	32618
315.483	32381
318.278	32181
321.071	32034
323.861	31718
326.649	31678
329.435	31686
332.219	31502
335	31521
337.779	31555
340.556	31754
343.331	31940
346.103	31835
348.873	31943
351.641	32107
354.407	32091
357.171	32218
359.932	32111
362.691	31945
365.448	31670
368.203	31557
370.955	31389
373.706	31244
376.454	31124
379.2	31001
381.943	30942
384.685	30576
387.424	30306
390.161	30123
392.896	29735
395.629	29444
398.36	29359
401.088	29178
403.815	29236
406.539	29032
409.261	29033
411.981	29024
414.698	29101
417.414	29540
420.127	29693
422.838	29280
425.547	29769
428.254	29599
430.959	29424
433.662	29550
436.362	29776
439.06	29810
441.757	29864
444.451	29746
447.142	29873
449.832	29657
452.52	29699
455.206	29679
457.889	29470
460.57	29377
463.249	29113
465.927	29228
468.601	29007
471.274	28522
473.945	28364
476.614	27866
479.28	27731
481.945	27765
484.607	27535
487.267	27278
489.926	27070
492.582	26854
495.236	26602
497.888	26375
500.537	26232
503.185	26321
505.831	26397
508.474	26714
511.116	26619
513.755	26593
516.393	26472
519.028	26653
521.661	26542
524.293	26557
526.922	26264
529.549	26510
532.174	26371
534.797	26163
537.418	26386
540.037	26486
542.654	26496
545.268	26629
547.881	26732
550.492	26780
553.101	26442
555.707	26147
558.312	25660
560.915	25523
563.515	25527
566.114	25672
568.71	25893
571.305	26220
573.897	26526
576.488	26472
579.076	26095
581.663	25424
584.247	24903
586.83	24255
589.41	23627
591.989	23268
594.565	22736
597.14	22042
599.712	21676
602.283	21576
604.851	21552
607.418	21543
609.982	21380
612.545	21521
615.106	21377
617.664	21437
620.221	21282
622.776	21274
625.328	20977
627.879	21023
630.428	20691
632.975	20607
635.52	20244
638.062	20212
640.603	20093
643.142	20339
645.679	20408
648.214	20599
650.748	20508
653.279	20389
655.808	20282
658.335	20204
660.861	20127
663.384	19743
665.906	19721
668.425	19911
670.943	19922
673.459	19583
675.973	19477
678.484	19257
680.994	18971
683.502	18775
686.009	18624
688.513	18445
691.015	18153
693.515	18056
696.014	17919
698.51	17536
701.005	17457
703.498	17361
705.989	17139
708.478	16831
710.965	16642
713.45	16630
715.933	16527
718.415	16390
720.894	16080
723.372	16104
725.848	16308
728.322	16140
730.794	16233
733.264	16196
735.732	15900
738.198	15596
740.663	15240
743.126	14843
745.586	14873
748.045	14653
750.502	14556
752.958	14452
755.411	14387
757.863	14416
760.312	14152
762.76	14152
765.206	14307
767.65	14129
770.092	13163
772.533	12287
774.971	11980
777.408	12429
779.843	12917
782.276	12916
784.707	12876
787.137	13023
789.564	12930
791.99	12955
794.414	12882
796.836	12866
799.257	12629
801.675	12483
804.092	12282
806.507	12248
808.92	12179
811.331	12065
813.741	11754
816.148	11574
818.554	11456
820.958	11442
823.36	11258
825.761	11282
828.159	11019
830.556	11113
832.951	10986
835.345	10912
837.736	10799
840.126	10749
842.514	10729
844.9	10485
847.284	10325
849.667	10297
852.048	10239
854.427	10040
856.804	9933
859.18	9826
861.553	9735
863.925	9739
866.296	9662
868.664	9637
871.031	9578
873.396	9441
875.759	9304
878.12	9244
880.48	9215
882.838	9159
885.194	9018
887.549	8883
889.902	8855
892.253	8881
894.602	8907
896.949	8738
899.295	8751
901.639	8656
903.981	8593
906.322	8396
908.661	8470
910.998	8397
913.333	8438
915.667	8319
917.999	8401
920.329	8390
922.658	8410
924.985	8281
927.31	8288
929.633	8292
931.955	8102
934.275	8003
936.593	7924
938.91	7733
941.225	7672
943.538	7525
945.849	7367
948.159	7179
950.467	7100
952.774	7021
955.078	6909
957.381	6802
959.683	6681
961.982	6530
964.28	6661
966.577	6560
968.871	6463
971.164	6351
973.456	6223
975.745	6177
978.033	6042
980.319	5974
982.604	5986
984.887	5940
987.168	5966
989.448	5977
991.726	5936
994.002	5839
996.277	5820
998.55	5787
1000.82	5811
1003.09	5869
1005.36	5991
1007.63	6015
1009.89	5970
1012.15	6038
1014.41	6088
1016.67	5966
1018.93	5971
1021.19	5839
1023.44	5812
1025.7	5863
1027.95	5847
1030.2	5728
1032.45	5655
1034.69	5593
1036.94	5488
1039.18	5380
1041.43	5351
1043.67	5428
1045.9	5354
1048.14	5321
1050.38	5160
1052.61	5156
1054.84	5119
1057.07	4952
1059.3	4932
1061.53	4804
1063.76	4805
1065.98	4837
1068.2	4807
1070.42	4751
1072.64	4623
1074.86	4597
1077.08	4523
1079.29	4515
1081.5	4457
1083.72	4459
1085.93	4440
1088.13	4440
1090.34	4474
1092.55	4495
1094.75	4549
1096.95	4463
1099.15	4422
1101.35	4380
1103.55	4295
1105.74	4259
1107.94	4124
1110.13	4140
1112.32	4022
1114.51	3973
1116.7	3933
1118.89	3895
1121.07	3840
1123.25	3810
1125.44	3766
1127.62	3757
1129.8	3804
1131.97	3824
1134.15	3913
1136.32	3902
1138.49	3797
1140.66	3806
1142.83	3729
1145	3623
1147.17	3633
1149.33	3616
1151.5	3578
1153.66	3580
1155.82	3569
1157.98	3504
1160.13	3444
1162.29	3443
1164.44	3357
1166.6	3381
1168.75	3425
1170.9	3475
1173.04	3510
1175.19	3484
1177.34	3541
1179.48	3291
1181.62	3314
1183.76	3194
1185.9	3237
1188.04	3403
1190.17	3590
1192.31	3619
1194.44	3588
1196.57	3635
1198.7	3566
1200.83	3502
1202.96	3380
1205.08	3242
1207.21	3101
1209.33	2972
1211.45	2917
1213.57	2817
1215.69	2746
1217.81	2697
1219.92	2667
1222.03	2711
1224.15	2660
1226.26	2643
1228.37	2613
1230.47	2589
1232.58	2597
1234.68	2660
1236.79	2622
1238.89	2607
1240.99	2587
1243.09	2557
1245.19	2519
1247.28	2490
1249.38	2424
1251.47	2452
1253.56	2406
1255.65	2356
1257.74	2365
1259.83	2379
1261.91	2311
1264	2248
1266.08	2227
1268.16	2220
1270.24	2115
1272.32	2024
1274.4	2051
1276.47	2077
1278.55	2027
1280.62	1944
1282.69	1920
1284.76	1956
1286.83	1976
1288.9	1936
1290.96	1930
1293.03	1831
1295.09	1825
1297.15	1801
1299.21	1805
1301.27	1771
1303.33	1712
1305.38	1706
1307.44	1785
1309.49	1744
1311.54	1676
1313.59	1668
1315.64	1688
1317.69	1666
1319.73	1640
1321.78	1687
1323.82	1660
1325.86	1567
1327.9	1595
1329.94	1571
1331.98	1565
1334.02	1614
1336.05	1609
1338.08	1610
1340.12	1548
1342.15	1676
1344.18	1761
1346.2	1706
1348.23	1778
1350.25	1731
1352.28	1715
1354.3	1797
1356.32	1761
1358.34	1799
1360.36	1789
1362.38	1858
1364.39	1847
1366.41	1834
1368.42	1781
1370.43	1861
1372.44	1807
1374.45	1779
1376.45	1789
1378.46	1749
1380.47	1682
1382.47	1652
1384.47	1652
1386.47	1612
1388.47	1525
1390.47	1487
1392.46	1525
1394.46	1592
1396.45	1527
1398.44	1596
1400.44	1501
1402.42	1432
1404.41	1402
1406.4	1320
1408.39	1342
1410.37	1283
1412.35	1326
1414.33	1284
1416.31	1293
1418.29	1252
1420.27	1275
1422.25	1217
1424.22	1235
1426.2	1217
1428.17	1191
1430.14	1221
1432.11	1124
1434.08	1155
1436.04	1102
1438.01	1098
1439.97	1132
1441.94	1172
1443.9	1164
1445.86	1152
1447.82	1134
1449.78	1033
1451.73	1072
1453.69	1114
1455.64	1149
1457.59	1086
1459.54	1056
1461.49	1007
1463.44	909
1465.39	947
1467.34	951
1469.28	939
1471.22	955
1473.17	1017
1475.11	997
1477.05	998
1478.99	854
1480.92	881
1482.86	797
1484.79	771
1486.73	768
1488.66	806
1490.59	860
1492.52	835
1494.45	814
1496.37	814
1498.3	822
1500.22	875
1502.14	832
1504.07	832
1505.99	764
1507.91	764
1509.82	756
1511.74	767
1513.66	766
1515.57	820
1517.48	806
1519.39	882
1521.3	895
1523.21	889
1525.12	793
1527.03	828
1528.93	824
1530.84	849
1532.74	834
1534.64	963
1536.54	920
1538.44	886
1540.34	868
1542.23	851
1544.13	789
1546.02	739
1547.92	735
1549.81	752
1551.7	812
1553.59	792
1555.48	842
1557.36	892
1559.25	866
1561.13	900
1563.01	925
1564.9	969
1566.78	975
1568.66	930
1570.53	882
1572.41	890
1574.29	927
1576.16	987
1578.03	1068
1579.9	1056
1581.78	1013
1583.65	951
1585.51	969
1587.38	962
1589.25	1028
1591.11	1072
1592.97	1033
1594.84	945
1596.7	897
1598.56	951
1600.42	897
1602.27	893
1604.13	911
1605.98	1040
1607.84	1147
1609.69	1225
1611.54	1257
1613.39	1110
1615.24	957
1617.09	814
1618.94	824
1620.78	730
1622.62	848
1624.47	915
1626.31	888
1628.15	937
1629.99	918
1631.83	908
1633.67	866
1635.5	864
1637.34	802
1639.17	830
1641	822
1642.83	812
1644.66	806
1646.49	798
1648.32	744
1650.15	762
1651.97	773
1653.8	837
1655.62	818
1657.44	751
1659.26	677
1661.08	649
1662.9	645
1664.72	520
1666.53	403
1668.35	373
1670.16	364
1671.97	423
1673.79	490
1675.6	495
1677.4	450
1679.21	399
1681.02	373
1682.83	401
1684.63	409
1686.43	478
1688.24	464
1690.04	485
1691.84	397
1693.64	363
1695.43	423
1697.23	465
1699.02	546
1700.82	582
1702.61	586
1704.4	572
1706.2	566
1707.98	635
1709.77	693
1711.56	685
1713.35	663
1715.13	697
1716.92	576
1718.7	480
1720.48	542
1722.26	530
1724.04	468
1725.82	368
1727.6	334
1729.37	302
1731.15	280
1732.92	225
1734.7	225
1736.47	173
1738.24	173
1740.01	163
1741.78	149
1743.54	186
1745.31	260
1747.08	294
1748.84	282
1750.6	292
1752.36	361
1754.12	473
1755.88	451
1757.64	409
1759.4	344
1761.16	332
1762.91	325
1764.67	351
1766.42	425
1768.17	489
1769.92	491
1771.67	453
1773.42	407
1775.17	312
1776.91	359
1778.66	383
1780.4	468
1782.15	520
1783.89	522
1785.63	567
1787.37	554
1789.11	546
1790.85	548
1792.58	491
1794.32	433
1796.05	415
1797.79	383
1799.52	371
1801.25	381
1802.98	342
1804.71	331
1806.44	385
1808.17	445
1809.89	536
1811.62	518
1813.34	522
1815.07	486
1816.79	453
1818.51	405
1820.23	417
1821.95	371
1823.66	342
1825.38	286
1827.1	314
1828.81	302
1830.52	382
1832.24	405
1833.95	411
1835.66	488
1837.37	506
1839.08	492
1840.78	407
1842.49	345
1844.19	328
1845.9	331
1847.6	317
1849.3	369
1851	278
1852.7	223
1854.4	186
1856.1	200
1857.8	189
1859.49	223
1861.19	239
1862.88	228
1864.57	155
1866.27	97
1867.96	73
1869.65	20
1871.33	52
1873.02	115
1874.71	171
1876.39	205
1878.08	149
1879.76	177
1881.44	139
1883.12	176
1884.81	214
1886.48	246
1888.16	174
1889.84	99
1891.52	97
1893.19	81
1894.87	68
1896.54	79
1898.21	99
1899.88	119
1901.55	131
1903.22	181
1904.89	193
1906.56	189
1908.22	184
1909.89	198
1911.55	218
1913.22	219
1914.88	201
1916.54	188
1918.2	212
1919.86	197
1921.52	195
1923.18	163
1924.83	157
1926.49	163
1928.14	155
1929.79	163
1931.45	157
1933.1	135
1934.75	123
1936.4	157
1938.05	188
1939.69	198
1941.34	167
1942.99	110
1944.63	77
1946.27	100
1947.92	81
1949.56	143
1951.2	141
1952.84	177
1954.48	191
1956.11	226
1957.75	248
1959.39	270
1961.02	306
1962.65	282
1964.29	266
1965.92	280
1967.55	308
1969.18	325
1970.81	286
1972.44	351
1974.06	290
1975.69	294
1977.32	329
1978.94	331
1980.56	329
1982.19	379
1983.81	335
1985.43	343
1987.05	335
1988.66	372
1990.28	332
1991.9	298
1993.51	331
1995.13	351
1996.74	357
1998.36	318
1999.97	353
2001.58	328
2003.19	334
2004.8	332
2006.4	371
2008.01	361
2009.62	350
2011.22	373
2012.83	365
2014.43	368
2016.03	356
2017.63	353
2019.23	334
2020.83	338
2022.43	338
2024.03	346
2025.63	354
2027.22	330
2028.82	338
2030.41	356
2032.01	332
2033.6	338
2035.19	349
2036.78	336
2038.37	354
2039.96	318
2041.55	312
2043.13	312
2044.72	302
2046.3	322
2047.89	304
2049.47	320
2051.05	314
2052.63	318
2054.21	316
2055.79	312
2057.37	292
2058.95	299
2060.52	320
2062.1	274
2063.68	295
2065.25	318
2066.82	278
2068.39	280
2069.97	298
2071.54	284
2073.1	272
2074.67	274
2076.24	282
2077.81	270
2079.37	262
2080.94	247
2082.5	272
2084.07	241
2085.63	254
2087.19	234
2088.75	232
2090.31	174
2091.87	216
2093.43	173
2094.98	179
2096.54	200
2098.09	203
2099.65	242
2101.2	228
2102.75	222
2104.3	212
2105.86	250
2107.41	226
2108.95	234
2110.5	197
2112.05	203
2113.6	205
2115.14	208
2116.69	248
2118.23	228
2119.77	209
2121.31	222
2122.86	220
2124.4	194
2125.93	227
2127.47	200
2129.01	212
2130.55	232
2132.08	234
2133.62	228
2135.15	214
2136.69	228
2138.22	185
2139.75	191
2141.28	176
2142.81	201
2144.34	212
2145.87	206
2147.39	213
2148.92	223
2150.45	238
2151.97	222
2153.5	200
2155.02	169
2156.54	170
2158.06	207
2159.58	183
2161.1	179
2162.62	234
2164.14	211
2165.66	217
2167.17	189
2168.69	208
2170.2	203
2171.72	224
2173.23	208
2174.74	190
2176.25	204
2177.76	183
2179.27	172
2180.78	202
2182.29	189
2183.79	183
2185.3	149
2186.81	183
2188.31	175
2189.81	175
2191.32	206
2192.82	186
2194.32	170
2195.82	191
2197.32	174
2198.82	129
2200.32	139
2201.81	129
2203.31	145
2204.8	163
2206.3	151
2207.79	161
2209.29	188
2210.78	165
2212.27	199
2213.76	173
2215.25	181
2216.74	193
2218.23	167
2219.71	145
2221.2	155
2222.69	123
2224.17	111
2225.65	121
2227.14	109
2228.62	135
2230.1	131
2231.58	145
2233.06	137
2234.54	179
2236.02	161
2237.5	183
2238.97	179
2240.45	157
2241.92	147
2243.4	167
2244.87	119
2246.34	133
2247.82	123
2249.29	139
2250.76	145
2252.23	115
2253.7	129
2255.16	111
2256.63	121
2258.1	127
2259.56	135
2261.03	133
2262.49	123
2263.95	121
2265.42	131
2266.88	141
2268.34	125
2269.8	147
2271.26	109
2272.72	137
2274.18	137
2275.63	141
2277.09	147
2278.54	169
2280	137
2281.45	99
2282.9	119
2284.36	109
2285.81	137
2287.26	113
2288.71	145
2290.16	127
2291.61	117
2293.05	95
2294.5	97
2295.95	91
2297.39	61
2298.84	49
2300.28	78
2301.72	73
2303.16	71
2304.61	95
2306.05	93
2307.49	87
2308.93	83
2310.36	105
2311.8	105
2313.24	105
2314.67	151
2316.11	99
2317.54	129
2318.98	155
2320.41	89
2321.84	105
2323.28	103
2324.71	109
2326.14	87
2327.57	106
2328.99	97
2330.42	67
2331.85	109
2333.27	83
2334.7	95
2336.12	73
2337.55	83
2338.97	79
2340.39	63
2341.82	47
2343.24	50
2344.66	43
2346.08	54
2347.5	73
2348.91	59
2350.33	71
2351.75	87
2353.16	91
2354.58	85
2355.99	103
2357.41	69
2358.82	49
2360.23	47
2361.64	55
2363.05	24
2364.46	24
2365.87	34
2367.28	45
2368.69	45
2370.1	42
2371.5	16
2372.91	43
2374.31	84
2375.72	42
2377.12	58
2378.52	56
2379.92	57
2381.33	63
2382.73	45
2384.13	71
2385.52	66
2386.92	40
2388.32	77
2389.72	59
2391.11	57
2392.51	54
2393.9	57
2395.3	75
2396.69	109
2398.08	51
2399.48	41
2400.87	66
2402.26	45
2403.65	32
2405.04	27
2406.42	-2
2407.81	-60
2409.2	-56
2410.58	-67
2411.97	-72
2413.35	-10
2414.74	-60
2416.12	-48
2417.5	-24
2418.89	-29
2420.27	-14
2421.65	-46
2423.03	-31
2424.41	-52
2425.79	-39
2427.16	-63
2428.54	-81
2429.92	-57
2431.29	-39
2432.67	-28
2434.04	-40
2435.42	-22
2436.79	-38
2438.16	-45
2439.53	-40
2440.9	-63
2442.27	-69
2443.64	-63
2445.01	-63
2446.38	-61
2447.75	-74
2449.11	-65
2450.48	-58
2451.84	-91
2453.21	-79
2454.57	-36
2455.94	-46
2457.3	-55
2458.66	-66
2460.02	-60
2461.38	-75
2462.74	-32
2464.1	-12
2465.46	-25
2466.82	-29
2468.17	-11
2469.53	-28
2470.89	-16
2472.24	-38
2473.6	-54
2474.95	-6
2476.3	-8
2477.65	14
2479.01	24
2480.36	-8
2481.71	39
2483.06	2
2484.41	-2
2485.75	-24
2487.1	-2
2488.45	-32
2489.8	-16
2491.14	-28
2492.49	-13
2493.83	-14
2495.17	-14
2496.52	0
2497.86	-6
2499.2	2
2500.54	14
2501.88	18
2503.22	20
2504.56	6
2505.9	16
2507.24	16
2508.58	10
2509.91	-16
2511.25	-29
2512.58	-38
2513.92	-57
2515.25	-60
2516.58	-63
2517.92	-58
2519.25	-51
2520.58	-35
2521.91	-36
2523.24	-41
2524.57	-26
2525.9	-8
2527.23	8
2528.55	14
2529.88	-34
2531.21	-33
2532.53	-34
2533.86	-16
2535.18	-12
2536.5	-26
2537.83	-7
2539.15	-18
2540.47	-6
2541.79	24
2543.11	-40
2544.43	-25
2545.75	-14
2547.07	-2
2548.39	-44
2549.7	8
2551.02	-28
2552.34	-35
2553.65	-37
2554.97	-52
2556.28	-65
2557.59	-79
2558.91	-77
2560.22	-53
2561.53	-71
2562.84	-69
2564.15	-61
2565.46	-59
2566.77	-44
2568.08	-46
2569.38	-63
2570.69	-56
2572	-79
2573.3	-44
2574.61	-47
2575.91	-56
2577.22	-51
2578.52	-38
2579.82	-35
2581.13	-41
2582.43	-61
2583.73	-54
2585.03	-65
2586.33	-76
2587.63	-71
2588.92	-101
2590.22	-69
2591.52	-93
2592.82	-57
2594.11	-55
2595.41	-63
2596.7	-53
2598	-46
2599.29	-50
2600.58	-39
2601.88	-28
2603.17	-24
2604.46	-85
2605.75	-64
2607.04	-85
2608.33	-71
2609.62	-71
2610.9	-85
2612.19	-68
2613.48	-115
2614.76	-77
2616.05	-71
2617.34	-63
2618.62	-99
2619.9	-94
2621.19	-75
2622.47	-79
2623.75	-88
2625.03	-77
2626.31	-77
2627.59	-55
2628.87	-45
2630.15	-89
2631.43	-43
2632.71	-76
2633.99	-84
2635.26	-68
2636.54	-101
2637.81	-87
2639.09	-87
2640.36	-83
2641.64	-68
2642.91	-113
2644.18	-111
2645.46	-71
2646.73	-93
2648	-56
2649.27	-75
2650.54	-83
2651.81	-53
2653.07	-51
2654.34	-81
2655.61	-77
2656.88	-53
2658.14	-72
2659.41	-73
2660.67	-89
2661.94	-55
2663.2	-81
2664.47	-73
2665.73	-77
2666.99	-78
2668.25	-75
2669.51	-89
2670.77	-95
2672.03	-85
2673.29	-67
2674.55	-69
2675.81	-56
2677.07	-111
2678.32	-101
2679.58	-81
2680.84	-59
2682.09	-81
2683.35	-52
2684.6	-43
2685.85	-75
2687.11	-93
2688.36	-37
2689.61	-69
2690.86	-57
2692.11	-69
2693.36	-49
2694.61	-29
2695.86	-65
2697.11	-75
2698.36	-73
2699.61	-75
2700.85	-79
2702.1	-79
2703.34	-57
2704.59	-82
2705.83	-50
2707.08	-59
2708.32	-56
2709.56	-75
2710.81	-81
2712.05	-70
2713.29	-71
2714.53	-67
2715.77	-81
2717.01	-47
2718.25	-44
2719.49	-63
2720.73	-69
2721.96	-89
2723.2	-55
2724.44	-61
2725.67	-51
2726.91	-68
2728.14	-73
2729.38	-92
2730.61	-69
2731.84	-66
2733.08	-71
2734.31	-60
2735.54	-54
2736.77	-53
2738	-70
2739.23	-39
2740.46	-57
2741.69	-51
2742.92	-83
2744.14	-19
2745.37	-74
2746.6	-52
2747.82	-42
2749.05	-60
2750.27	-62
2751.5	-61
2752.72	-66
2753.95	-50
2755.17	-42
2756.39	-32
2757.61	-62
2758.83	-68
2760.05	-34
2761.27	-58
2762.49	-36
2763.71	-61
2764.93	-42
2766.15	-68
2767.37	-32
2768.58	-40
2769.8	-58
2771.02	-52
2772.23	-52
2773.45	-38
2774.66	-38
2775.88	-48
2777.09	-58
2778.3	-52
2779.51	-54
2780.73	-31
2781.94	-34
2783.15	-40
2784.36	-44
2785.57	-48
2786.78	-42
2787.99	-4
2789.19	-24
2790.4	-38
2791.61	-2
2792.82	-62
2794.02	-48
2795.23	-30
2796.43	-40
2797.64	-30
2798.84	-32
2800.04	-48
2801.25	-43
2802.45	-50
2803.65	-74
2804.85	-15
2806.05	-44
2807.25	-58
2808.45	-36
2809.65	-52
2810.85	-35
2812.05	-14
2813.25	-42
2814.45	-48
2815.64	-40
2816.84	-32
2818.04	-40
2819.23	10
2820.43	-45
2821.62	-53
2822.82	-32
2824.01	-2
2825.2	-24
2826.39	-34
2827.59	-24
2828.78	-10
2829.97	-16
2831.16	-40
2832.35	-14
2833.54	-54
2834.73	-6
2835.92	-44
2837.1	-16
2838.29	-26
2839.48	2
2840.67	-18
2841.85	-44
2843.04	-30
2844.22	-16
2845.41	-45
2846.59	-8
2847.77	-15
2848.96	-32
2850.14	-35
2851.32	0
2852.5	-31
2853.68	-34
2854.87	-6
2856.05	-18
2857.23	-26
2858.4	-41
2859.58	-31
2860.76	-20
2861.94	-12
2863.12	-10
2864.29	-24
2865.47	-22
2866.65	-35
2867.82	-16
2869	6
2870.17	-20
2871.34	-8
2872.52	-24
2873.69	-16
2874.86	-33
2876.03	-26
2877.21	-33
2878.38	-34
2879.55	-14
2880.72	-22
2881.89	-46
2883.06	-4
2884.23	-14
2885.39	-27
2886.56	-11
2887.73	-32
2888.9	-36
2890.06	-26
2891.23	10
2892.39	-37
2893.56	-4
2894.72	-8
2895.89	-6
2897.05	-12
2898.21	-34
2899.38	-12
2900.54	-40
2901.7	-6
2902.86	-24
2904.02	0
2905.18	-24
2906.34	-8
2907.5	-11
2908.66	-30
2909.82	-16
2910.98	-16
2912.13	-18
2913.29	2
2914.45	-38
2915.6	-25
2916.76	-4
2917.91	-4
2919.07	-6
2920.22	-20
2921.38	-10
2922.53	-40
2923.68	-10
2924.84	-8
2925.99	-10
2927.14	-20
2928.29	-14
2929.44	-16
2930.59	-8
2931.74	8
2932.89	10
2934.04	-14
2935.19	-36
2936.34	-23
2937.48	-13
2938.63	0
2939.78	-14
2940.93	10
2942.07	8
2943.22	-2
2944.36	-18
2945.51	-18
2946.65	-10
2947.79	-6
2948.94	12
2950.08	-2
2951.22	-14
2952.36	-24
2953.5	-8
2954.65	-14
2955.79	-18
2956.93	-24
2958.07	-36
2959.2	-12
2960.34	6
2961.48	14
2962.62	-6
2963.76	-8
2964.89	-24
2966.03	-4
2967.17	-16
2968.3	10
2969.44	-16
2970.57	-18
2971.71	8
2972.84	-8
2973.97	-6
2975.11	14
2976.24	-2
2977.37	-24
2978.5	-4
2979.64	2
2980.77	-16
2981.9	-10
2983.03	-22
2984.16	-10
2985.29	0
2986.41	-6
2987.54	-12
2988.67	10
2989.8	10
2990.93	-26
2992.05	-20
2993.18	-9
2994.3	-26
2995.43	-4
2996.55	20
2997.68	6
2998.8	-4
2999.93	6
3001.05	-4
3002.17	0
3003.3	-6
3004.42	64
3005.54	24
3006.66	12
3007.78	16
3008.9	-2
3010.02	-18
3011.14	22
3012.26	4
3013.38	-12
3014.5	18
3015.62	-10
3016.73	16
3017.85	6
3018.97	-16
3020.08	-10
3021.2	14
3022.31	-6
3023.43	28
3024.54	7
3025.66	0
3026.77	10
3027.89	22
3029	6
3030.11	16
3031.22	4
3032.34	-6
3033.45	10
3034.56	6
3035.67	4
3036.78	85
3037.89	12
3039	34
3040.11	-22
3041.22	-6
3042.32	-10
3043.43	20
3044.54	4
3045.65	8
3046.75	8
3047.86	6
3048.96	4
3050.07	-12
3051.17	24
3052.28	16
3053.38	6
3054.49	10
3055.59	-2
3056.69	2
3057.8	8
3058.9	6
3060	44
3061.1	8
3062.2	10
3063.3	26
3064.4	-12
3065.5	2
3066.6	4
3067.7	12
3068.8	10
3069.9	14
3071	10
3072.09	14
3073.19	6
3074.29	0
3075.38	12
3076.48	16
3077.57	3
3078.67	12
3079.76	32
3080.86	-8
3081.95	29
3083.05	-6
3084.14	18
3085.23	30
3086.33	6
3087.42	22
3088.51	12
3089.6	22
3090.69	4
3091.78	-2
3092.87	57
3093.96	18
3095.05	4
3096.14	-20
3097.23	20
3098.32	37
3099.41	24
3100.49	0
3101.58	-6
3102.67	26
3103.75	8
3104.84	36
3105.93	22
3107.01	-2
3108.1	10
3109.18	18
3110.26	16
3111.35	24
3112.43	10
3113.51	18
3114.6	29
3115.68	14
3116.76	12
3117.84	8
3118.92	0
3120	2
3121.09	30
3122.17	20
3123.25	12
3124.32	40
3125.4	40
3126.48	22
3127.56	14
3128.64	2
3129.72	20
3130.79	34
3131.87	28
3132.95	-8
3134.02	12
3135.1	26
3136.17	14
3137.25	4
3138.32	8
3139.4	6
3140.47	30
3141.55	16
3142.62	14
3143.69	20
3144.76	31
3145.84	20
3146.91	18
3147.98	24
3149.05	8
3150.12	20
3151.19	32
3152.26	16
3153.33	34
3154.4	8
3155.47	34
3156.54	34
3157.61	48
3158.67	20
3159.74	12
3160.81	-2
3161.88	29
3162.94	22
3164.01	36
3165.07	34
3166.14	32
3167.2	60
3168.27	4
3169.33	22
3170.4	34
3171.46	14
3172.52	34
3173.59	10
3174.65	26
3175.71	32
3176.77	12
3177.84	34
3178.9	12
3179.96	18
3181.02	46
3182.08	42
3183.14	31
3184.2	16
3185.26	34
3186.32	28
3187.37	30
3188.43	34
3189.49	57
3190.55	12
3191.61	29
3192.66	42
3193.72	36
3194.77	20
3195.83	24
3196.89	20
3197.94	34
3199	22
3200.05	18
3201.1	44
3202.16	24
3203.21	44
3204.27	20
3205.32	22
3206.37	46
3207.42	41
3208.47	32
3209.53	30
3210.58	15
3211.63	12
3212.68	12
3213.73	42
3214.78	17
3215.83	44
3216.88	19
3217.93	46
3218.97	24
3220.02	6
3221.07	10
3222.12	16
3223.16	28
3224.21	30
3225.26	8
3226.3	-2
3227.35	2
3228.4	36
3229.44	20
3230.49	20
3231.53	18
3232.57	26
3233.62	26
3234.66	26
3235.71	30
3236.75	22
3237.79	34
3238.83	22
3239.88	18
3240.92	44
3241.96	32
3243	14
3244.04	16
3245.08	28
3246.12	2
3247.16	18
3248.2	22
3249.24	24
3250.28	22
3251.32	20
3252.36	26
3253.39	20
3254.43	20
3255.47	40
3256.51	24
3257.54	14
3258.58	26
3259.61	30
3260.65	27
3261.69	28
3262.72	18
3263.76	36
3264.79	26
3265.82	49
3266.86	33
3267.89	68
3268.92	18
3269.96	28
3270.99	19
3272.02	24
3273.05	20
3274.09	22
3275.12	36
3276.15	34
3277.18	29
3278.21	28
3279.24	16
3280.27	46
3281.3	22
3282.33	24
3283.36	16
3284.39	34
3285.41	54
3286.44	28
3287.47	32
3288.5	34
3289.52	16
3290.55	42
3291.58	26
3292.6	10
3293.63	46
3294.66	40
3295.68	43
3296.71	24
3297.73	36
3298.76	71
3299.78	40
3300.8	22
3301.83	26
3302.85	74
3303.87	30
3304.9	40
3305.92	59
3306.94	34
3307.96	40
3308.98	36
3310.01	14
3311.03	28
3312.05	33
3313.07	36
3314.09	26
3315.11	40
3316.13	37
3317.15	12
3318.17	48
3319.18	44
3320.2	24
3321.22	38
3322.24	24
3323.26	25
3324.27	18
3325.29	50
3326.31	33
3327.32	28
3328.34	49
3329.35	42
3330.37	22
3331.38	34
3332.4	10
3333.41	26
3334.43	77
3335.44	30
3336.46	48
3337.47	26
3338.48	42
3339.5	-2
3340.51	42
3341.52	57
3342.53	56
3343.54	32
3344.56	44
3345.57	24
3346.58	62
3347.59	34
3348.6	25
3349.61	34
3350.62	42
3351.63	46
3352.64	32
3353.65	30
3354.66	29
3355.66	53
3356.67	26
3357.68	30
3358.69	27
3359.7	26
3360.7	36
3361.71	20
3362.72	34
3363.72	36
3364.73	20
3365.73	32
3366.74	13
3367.75	29
3368.75	28
3369.75	24
3370.76	10
3371.76	42
3372.77	28
3373.77	36
3374.77	27
3375.78	32
3376.78	2
3377.78	38
3378.78	40
3379.79	14
3380.79	17
3381.79	46
3382.79	40
3383.79	30
3384.79	62
3385.79	20
3386.79	40
3387.79	32
3388.79	35
3389.79	46
3390.79	24
3391.79	44
3392.79	28
3393.79	44
3394.78	26
3395.78	10
3396.78	30
3397.78	52
3398.77	77
3399.77	28
3400.77	34
3401.76	24
3402.76	52
3403.76	24
3404.75	24
3405.75	22
3406.74	59
3407.74	70
3408.73	32
3409.72	107
3410.72	52
3411.71	56
3412.71	46
3413.7	46
3414.69	14
3415.68	62
3416.68	36
3417.67	34
3418.66	30
3419.65	6
3420.64	66
3421.63	49
3422.63	40
3423.62	38
3424.61	68
3425.6	26
3426.59	37
3427.58	40
3428.57	37
[truncated: 48 more rows]
