# Supplementary material for: AI‐Assisted Detection of Early Gastric Cancer via Visualization of Mucosal Acidity Compromise During Endoscopy
Source: Adv Sci (Weinh). 2025 Oct 20;12(46):e04932. doi: 10.1002/advs.202504932 (PMC12697849; doi:10.1002/advs.202504932)
Supplement: Supplementary file 2 — Supporting Data [file ADVS-12-e04932-s002.zip › Models by AGS cells/Model 2/Para-tumor/fast-20250724_165221.csv]

181.541	13279
184.445	20915
187.346	27154
190.245	30354
193.141	31499
196.035	31696
198.927	31599
201.816	31694
204.703	31720
207.588	31916
210.47	31960
213.35	31859
216.228	31690
219.103	31759
221.976	31535
224.846	31653
227.715	31479
230.58	31553
233.444	31642
236.305	31970
239.164	31936
242.02	32458
244.875	32802
247.727	32738
250.576	32829
253.423	32635
256.268	32608
259.111	32377
261.951	32076
264.789	31999
267.625	32375
270.459	32391
273.29	32268
276.119	32221
278.945	32039
281.769	31954
284.591	31728
287.411	31571
290.229	31493
293.044	31061
295.857	30993
298.667	30564
301.476	30461
304.282	30356
307.085	29945
309.887	29898
312.686	29508
315.483	29319
318.278	29010
321.071	28855
323.861	28811
326.649	28388
329.435	28573
332.219	28565
335	28420
337.779	28595
340.556	28726
343.331	28888
346.103	28646
348.873	28682
351.641	28906
354.407	28918
357.171	28930
359.932	28949
362.691	28810
365.448	28541
368.203	28334
370.955	28148
373.706	28127
376.454	28035
379.2	27886
381.943	27914
384.685	27502
387.424	27351
390.161	27117
392.896	26627
395.629	26609
398.36	26337
401.088	26468
403.815	26204
406.539	26182
409.261	26053
411.981	26089
414.698	26268
417.414	26421
420.127	26466
422.838	26500
425.547	26745
428.254	26796
430.959	26468
433.662	26661
436.362	26901
439.06	26796
441.757	26951
444.451	26869
447.142	26942
449.832	26752
452.52	26786
455.206	26800
457.889	26482
460.57	26538
463.249	26309
465.927	26180
468.601	25954
471.274	25835
473.945	25567
476.614	25183
479.28	24889
481.945	24896
484.607	24851
487.267	24514
489.926	24246
492.582	24104
495.236	24078
497.888	23862
500.537	23449
503.185	23583
505.831	23794
508.474	24010
511.116	23952
513.755	24014
516.393	23742
519.028	23959
521.661	23832
524.293	23899
526.922	23691
529.549	23649
532.174	23631
534.797	23605
537.418	23696
540.037	23716
542.654	23709
545.268	23930
547.881	24050
550.492	23871
553.101	23651
555.707	23254
558.312	23119
560.915	22809
563.515	22926
566.114	23055
568.71	23274
571.305	23541
573.897	23840
576.488	23669
579.076	23338
581.663	22777
584.247	22378
586.83	21785
589.41	21328
591.989	20723
594.565	20240
597.14	19755
599.712	19404
602.283	19346
604.851	19332
607.418	19166
609.982	19075
612.545	19235
615.106	19042
617.664	19056
620.221	18995
622.776	18975
625.328	18850
627.879	18678
630.428	18487
632.975	18212
635.52	18052
638.062	18185
640.603	17842
643.142	18059
645.679	18314
648.214	18329
650.748	18199
653.279	18324
655.808	18084
658.335	17941
660.861	18026
663.384	17664
665.906	17716
668.425	17800
670.943	17752
673.459	17506
675.973	17343
678.484	17234
680.994	17049
683.502	16583
686.009	16549
688.513	16437
691.015	16184
693.515	16144
696.014	15920
698.51	15713
701.005	15483
703.498	15354
705.989	15122
708.478	15022
710.965	14800
713.45	14760
715.933	14733
718.415	14579
720.894	14333
723.372	14285
725.848	14406
728.322	14363
730.794	14359
733.264	14460
735.732	14085
738.198	13797
740.663	13561
743.126	13287
745.586	13220
748.045	12941
750.502	12866
752.958	12838
755.411	12648
757.863	12713
760.312	12611
762.76	12607
765.206	12628
767.65	12457
770.092	11686
772.533	10831
774.971	10648
777.408	11012
779.843	11450
782.276	11466
784.707	11381
787.137	11434
789.564	11446
791.99	11405
794.414	11329
796.836	11321
799.257	11130
801.675	11067
804.092	10902
806.507	10890
808.92	10803
811.331	10658
813.741	10418
816.148	10341
818.554	10048
820.958	9959
823.36	10013
825.761	9858
828.159	9778
830.556	9775
832.951	9681
835.345	9581
837.736	9538
840.126	9441
842.514	9395
844.9	9280
847.284	9121
849.667	9094
852.048	8897
854.427	8815
856.804	8738
859.18	8494
861.553	8516
863.925	8409
866.296	8413
868.664	8406
871.031	8291
873.396	8240
875.759	8210
878.12	8088
880.48	8081
882.838	7982
885.194	7926
887.549	7817
889.902	7819
892.253	7777
894.602	7713
896.949	7700
899.295	7652
901.639	7608
903.981	7590
906.322	7407
908.661	7362
910.998	7348
913.333	7350
915.667	7259
917.999	7378
920.329	7393
922.658	7261
924.985	7203
927.31	7206
929.633	7253
931.955	7191
934.275	7050
936.593	6983
938.91	6822
941.225	6713
943.538	6514
945.849	6437
948.159	6317
950.467	6196
952.774	6205
955.078	6026
957.381	5893
959.683	5845
961.982	5702
964.28	5752
966.577	5740
968.871	5653
971.164	5535
973.456	5413
975.745	5430
978.033	5272
980.319	5200
982.604	5202
984.887	5223
987.168	5257
989.448	5196
991.726	5216
994.002	5041
996.277	5057
998.55	5126
1000.82	5041
1003.09	5085
1005.36	5250
1007.63	5190
1009.89	5222
1012.15	5249
1014.41	5266
1016.67	5200
1018.93	5192
1021.19	5071
1023.44	5159
1025.7	5099
1027.95	5170
1030.2	5057
1032.45	4986
1034.69	4797
1036.94	4769
1039.18	4749
1041.43	4672
1043.67	4699
1045.9	4636
1048.14	4610
1050.38	4493
1052.61	4495
1054.84	4392
1057.07	4323
1059.3	4326
1061.53	4149
1063.76	4239
1065.98	4191
1068.2	4068
1070.42	4127
1072.64	3987
1074.86	3967
1077.08	3935
1079.29	3898
1081.5	3828
1083.72	3820
1085.93	3939
1088.13	3753
1090.34	3846
1092.55	3947
1094.75	3985
1096.95	3866
1099.15	3803
1101.35	3834
1103.55	3751
1105.74	3689
1107.94	3564
1110.13	3600
1112.32	3528
1114.51	3387
1116.7	3369
1118.89	3355
1121.07	3323
1123.25	3288
1125.44	3242
1127.62	3260
1129.8	3282
1131.97	3326
1134.15	3333
1136.32	3413
1138.49	3233
1140.66	3240
1142.83	3202
1145	3103
1147.17	3167
1149.33	3064
1151.5	3068
1153.66	3145
1155.82	3087
1157.98	3020
1160.13	2940
1162.29	2963
1164.44	2932
1166.6	2879
1168.75	2941
1170.9	2984
1173.04	2992
1175.19	2968
1177.34	3014
1179.48	2813
1181.62	2792
1183.76	2741
1185.9	2840
1188.04	2987
1190.17	3106
1192.31	3200
1194.44	3091
1196.57	3091
1198.7	3115
1200.83	3047
1202.96	2935
1205.08	2766
1207.21	2635
1209.33	2546
1211.45	2474
1213.57	2347
1215.69	2315
1217.81	2387
1219.92	2305
1222.03	2244
1224.15	2275
1226.26	2248
1228.37	2216
1230.47	2224
1232.58	2234
1234.68	2229
1236.79	2239
1238.89	2238
1240.99	2226
1243.09	2168
1245.19	2128
1247.28	2121
1249.38	2075
1251.47	2113
1253.56	2015
1255.65	1989
1257.74	1985
1259.83	1999
1261.91	1910
1264	1948
1266.08	1876
1268.16	1849
1270.24	1793
1272.32	1748
1274.4	1761
1276.47	1759
1278.55	1682
1280.62	1664
1282.69	1620
1284.76	1616
1286.83	1648
1288.9	1608
1290.96	1600
1293.03	1523
1295.09	1457
1297.15	1477
1299.21	1495
1301.27	1421
1303.33	1414
1305.38	1482
1307.44	1554
1309.49	1418
1311.54	1404
1313.59	1368
1315.64	1427
1317.69	1422
1319.73	1398
1321.78	1413
1323.82	1370
1325.86	1336
1327.9	1319
1329.94	1319
1331.98	1285
1334.02	1376
1336.05	1295
1338.08	1338
1340.12	1298
1342.15	1404
1344.18	1411
1346.2	1426
1348.23	1419
1350.25	1446
1352.28	1467
1354.3	1469
1356.32	1481
1358.34	1466
1360.36	1532
1362.38	1556
1364.39	1561
1366.41	1511
1368.42	1525
1370.43	1585
1372.44	1452
1374.45	1485
1376.45	1461
1378.46	1515
1380.47	1454
1382.47	1374
1384.47	1344
1386.47	1334
1388.47	1287
1390.47	1231
1392.46	1237
1394.46	1314
1396.45	1316
1398.44	1326
1400.44	1279
1402.42	1198
1404.41	1168
1406.4	1035
1408.39	1068
1410.37	1098
1412.35	1003
1414.33	1036
1416.31	1065
1418.29	1044
1420.27	999
1422.25	1024
1424.22	997
1426.2	1001
1428.17	1017
1430.14	1011
1432.11	921
1434.08	913
1436.04	927
1438.01	878
1439.97	884
1441.94	904
1443.9	890
1445.86	957
1447.82	945
1449.78	908
1451.73	836
1453.69	903
1455.64	887
1457.59	918
1459.54	849
1461.49	822
1463.44	759
1465.39	758
1467.34	749
1469.28	734
1471.22	798
1473.17	824
1475.11	804
1477.05	734
1478.99	670
1480.92	655
1482.86	628
1484.79	588
1486.73	594
1488.66	598
1490.59	655
1492.52	685
1494.45	645
1496.37	641
1498.3	681
1500.22	700
1502.14	578
1504.07	651
1505.99	629
1507.91	651
1509.82	615
1511.74	626
1513.66	586
1515.57	605
1517.48	633
1519.39	691
1521.3	720
1523.21	695
1525.12	687
1527.03	604
1528.93	618
1530.84	679
1532.74	716
1534.64	764
1536.54	795
1538.44	771
1540.34	742
1542.23	702
1544.13	616
1546.02	586
1547.92	598
1549.81	615
1551.7	671
1553.59	665
1555.48	671
1557.36	703
1559.25	695
1561.13	788
1563.01	808
1564.9	857
1566.78	836
1568.66	812
1570.53	727
1572.41	735
1574.29	750
1576.16	844
1578.03	945
1579.9	947
1581.78	903
1583.65	860
1585.51	816
1587.38	877
1589.25	905
1591.11	935
1592.97	856
1594.84	812
1596.7	790
1598.56	794
1600.42	756
1602.27	782
1604.13	800
1605.98	927
1607.84	1002
1609.69	1110
1611.54	1102
1613.39	1001
1615.24	840
1617.09	697
1618.94	664
1620.78	627
1622.62	687
1624.47	792
1626.31	761
1628.15	774
1629.99	822
1631.83	779
1633.67	794
1635.5	758
1637.34	701
1639.17	745
1641	714
1642.83	723
1644.66	715
1646.49	711
1648.32	625
1650.15	635
1651.97	681
1653.8	722
1655.62	721
1657.44	647
1659.26	586
1661.08	512
1662.9	550
1664.72	366
1666.53	315
1668.35	262
1670.16	251
1671.97	327
1673.79	405
1675.6	370
1677.4	391
1679.21	278
1681.02	288
1682.83	288
1684.63	328
1686.43	361
1688.24	385
1690.04	360
1691.84	296
1693.64	288
1695.43	356
1697.23	380
1699.02	466
1700.82	503
1702.61	502
1704.4	497
1706.2	478
1707.98	522
1709.77	625
1711.56	568
1713.35	610
1715.13	578
1716.92	477
1718.7	395
1720.48	437
1722.26	457
1724.04	379
1725.82	280
1727.6	266
1729.37	254
1731.15	232
1732.92	179
1734.7	163
1736.47	151
1738.24	143
1740.01	129
1741.78	111
1743.54	145
1745.31	222
1747.08	235
1748.84	240
1750.6	270
1752.36	308
1754.12	387
1755.88	423
1757.64	335
1759.4	298
1761.16	240
1762.91	254
1764.67	304
1766.42	369
1768.17	421
1769.92	437
1771.67	385
1773.42	310
1775.17	294
1776.91	283
1778.66	358
1780.4	399
1782.15	470
1783.89	470
1785.63	500
1787.37	486
1789.11	482
1790.85	478
1792.58	427
1794.32	363
1796.05	351
1797.79	331
1799.52	312
1801.25	323
1802.98	286
1804.71	300
1806.44	341
1808.17	378
1809.89	445
1811.62	480
1813.34	475
1815.07	419
1816.79	380
1818.51	371
1820.23	347
1821.95	274
1823.66	274
1825.38	260
1827.1	240
1828.81	262
1830.52	312
1832.24	345
1833.95	377
1835.66	451
1837.37	461
1839.08	455
1840.78	356
1842.49	314
1844.19	308
1845.9	284
1847.6	303
1849.3	284
1851	184
1852.7	171
1854.4	131
1856.1	155
1857.8	175
1859.49	171
1861.19	175
1862.88	230
1864.57	121
1866.27	63
1867.96	24
1869.65	-32
1871.33	8
1873.02	99
1874.71	135
1876.39	149
1878.08	101
1879.76	139
1881.44	105
1883.12	147
1884.81	174
1886.48	210
1888.16	143
1889.84	58
1891.52	68
1893.19	20
1894.87	42
1896.54	38
1898.21	80
1899.88	73
1901.55	129
1903.22	119
1904.89	129
1906.56	161
1908.22	159
1909.89	173
1911.55	182
1913.22	187
1914.88	175
1916.54	167
1918.2	173
1919.86	137
1921.52	143
1923.18	145
1924.83	121
1926.49	157
1928.14	133
1929.79	129
1931.45	129
1933.1	119
1934.75	55
1936.4	113
1938.05	151
1939.69	178
1941.34	121
1942.99	78
1944.63	57
1946.27	58
1947.92	67
1949.56	105
1951.2	115
1952.84	157
1954.48	161
1956.11	190
1957.75	232
1959.39	248
1961.02	296
1962.65	246
1964.29	230
1965.92	278
1967.55	298
1969.18	291
1970.81	272
1972.44	308
1974.06	278
1975.69	284
1977.32	294
1978.94	286
1980.56	294
1982.19	327
1983.81	297
1985.43	310
1987.05	296
1988.66	298
1990.28	290
1991.9	264
1993.51	311
1995.13	341
1996.74	333
1998.36	304
1999.97	312
2001.58	298
2003.19	302
2004.8	320
2006.4	344
2008.01	327
2009.62	336
2011.22	346
2012.83	324
2014.43	346
2016.03	334
2017.63	341
2019.23	310
2020.83	306
2022.43	336
2024.03	336
2025.63	312
2027.22	306
2028.82	306
2030.41	322
2032.01	322
2033.6	316
2035.19	313
2036.78	310
2038.37	306
2039.96	276
2041.55	260
2043.13	272
2044.72	272
2046.3	286
2047.89	318
2049.47	302
2051.05	282
2052.63	292
2054.21	294
2055.79	302
2057.37	292
2058.95	266
2060.52	272
2062.1	272
2063.68	278
2065.25	282
2066.82	250
2068.39	282
2069.97	253
2071.54	252
2073.1	250
2074.67	258
2076.24	258
2077.81	252
2079.37	256
2080.94	235
2082.5	256
2084.07	219
2085.63	230
2087.19	226
2088.75	204
2090.31	188
2091.87	152
2093.43	143
2094.98	173
2096.54	164
2098.09	189
2099.65	218
2101.2	195
2102.75	204
2104.3	214
2105.86	230
2107.41	208
2108.95	195
2110.5	193
2112.05	207
2113.6	195
2115.14	196
2116.69	214
2118.23	183
2119.77	205
2121.31	181
2122.86	202
2124.4	186
2125.93	199
2127.47	212
2129.01	195
2130.55	216
2132.08	204
2133.62	202
2135.15	193
2136.69	220
2138.22	179
2139.75	185
2141.28	186
2142.81	197
2144.34	158
2145.87	171
2147.39	193
2148.92	189
2150.45	236
2151.97	206
2153.5	198
2155.02	151
2156.54	172
2158.06	189
2159.58	173
2161.1	165
2162.62	222
2164.14	195
2165.66	191
2167.17	177
2168.69	212
2170.2	217
2171.72	189
2173.23	188
2174.74	175
2176.25	157
2177.76	189
2179.27	141
2180.78	167
2182.29	145
2183.79	155
2185.3	159
2186.81	153
2188.31	175
2189.81	179
2191.32	182
2192.82	174
2194.32	143
2195.82	165
2197.32	182
2198.82	145
2200.32	151
2201.81	117
2203.31	127
2204.8	153
2206.3	151
2207.79	153
2209.29	162
2210.78	159
2212.27	191
2213.76	171
2215.25	177
2216.74	177
2218.23	131
2219.71	131
2221.2	121
2222.69	127
2224.17	91
2225.65	115
2227.14	119
2228.62	103
2230.1	109
2231.58	141
2233.06	135
2234.54	157
2236.02	157
2237.5	177
2238.97	161
2240.45	153
2241.92	155
2243.4	141
2244.87	119
2246.34	133
2247.82	123
2249.29	137
2250.76	119
2252.23	125
2253.7	107
2255.16	105
2256.63	117
2258.1	99
2259.56	135
2261.03	111
2262.49	109
2263.95	115
2265.42	135
2266.88	137
2268.34	115
2269.8	139
2271.26	123
2272.72	129
2274.18	119
2275.63	137
2277.09	149
2278.54	155
2280	123
2281.45	87
2282.9	99
2284.36	85
2285.81	103
2287.26	121
2288.71	121
2290.16	125
2291.61	107
2293.05	107
2294.5	107
2295.95	87
2297.39	57
2298.84	69
2300.28	60
2301.72	45
2303.16	77
2304.61	91
2306.05	79
2307.49	89
2308.93	68
2310.36	100
2311.8	105
2313.24	93
2314.67	127
2316.11	115
2317.54	112
2318.98	127
2320.41	73
2321.84	101
2323.28	95
2324.71	95
2326.14	83
2327.57	96
2328.99	95
2330.42	51
2331.85	91
2333.27	66
2334.7	93
2336.12	81
2337.55	73
2338.97	63
2340.39	63
2341.82	37
2343.24	48
2344.66	51
2346.08	54
2347.5	73
2348.91	55
2350.33	75
2351.75	74
2353.16	85
2354.58	79
2355.99	93
2357.41	65
2358.82	57
2360.23	29
2361.64	27
2363.05	24
2364.46	24
2365.87	14
2367.28	47
2368.69	39
2370.1	42
2371.5	6
2372.91	51
2374.31	38
2375.72	24
2377.12	32
2378.52	28
2379.92	46
2381.33	59
2382.73	55
2384.13	38
2385.52	44
2386.92	30
2388.32	45
2389.72	47
2391.11	31
2392.51	50
2393.9	43
2395.3	61
2396.69	75
2398.08	49
2399.48	43
2400.87	68
2402.26	31
2403.65	30
2405.04	-2
2406.42	6
2407.81	-50
2409.2	-42
2410.58	-67
2411.97	-66
2413.35	-18
2414.74	-84
2416.12	-50
2417.5	-38
2418.89	-22
2420.27	-28
2421.65	-36
2423.03	-13
2424.41	-34
2425.79	-65
2427.16	-47
2428.54	-52
2429.92	-63
2431.29	-39
2432.67	-30
2434.04	-46
2435.42	-34
2436.79	-44
2438.16	-33
2439.53	-30
2440.9	-44
2442.27	-79
2443.64	-65
2445.01	-75
2446.38	-57
2447.75	-81
2449.11	-91
2450.48	-50
2451.84	-75
2453.21	-64
2454.57	-46
2455.94	-69
2457.3	-53
2458.66	-75
2460.02	-46
2461.38	-53
2462.74	-20
2464.1	-10
2465.46	-23
2466.82	-29
2468.17	-1
2469.53	-51
2470.89	-22
2472.24	-32
2473.6	-20
2474.95	-22
2476.3	-10
2477.65	8
2479.01	12
2480.36	-14
2481.71	53
2483.06	7
2484.41	-20
2485.75	-28
2487.1	-6
2488.45	-26
2489.8	-18
2491.14	-22
2492.49	-7
2493.83	-18
2495.17	19
2496.52	-32
2497.86	-8
2499.2	0
2500.54	12
2501.88	20
2503.22	22
2504.56	14
2505.9	14
2507.24	18
2508.58	28
2509.91	2
2511.25	-21
2512.58	-44
2513.92	-63
2515.25	-40
2516.58	-57
2517.92	-68
2519.25	-51
2520.58	-63
2521.91	-52
2523.24	-43
2524.57	-14
2525.9	-10
2527.23	-12
2528.55	14
2529.88	-26
2531.21	-39
2532.53	-50
2533.86	-18
2535.18	-38
2536.5	-4
2537.83	-25
2539.15	8
2540.47	-22
2541.79	22
2543.11	-22
2544.43	-23
2545.75	-16
2547.07	0
2548.39	-71
2549.7	-4
2551.02	-28
2552.34	-31
2553.65	-39
2554.97	-48
2556.28	-50
2557.59	-65
2558.91	-73
2560.22	-45
2561.53	-69
2562.84	-67
2564.15	-61
2565.46	-51
2566.77	-59
2568.08	-61
2569.38	-61
2570.69	-46
2572	-57
2573.3	-44
2574.61	-25
2575.91	-60
2577.22	-59
2578.52	-36
2579.82	-33
2581.13	-47
2582.43	-55
2583.73	-61
2585.03	-77
2586.33	-62
2587.63	-87
2588.92	-99
2590.22	-46
2591.52	-95
2592.82	-54
2594.11	-59
2595.41	-53
2596.7	-61
2598	-42
2599.29	-58
2600.58	-45
2601.88	-50
2603.17	-55
2604.46	-87
2605.75	-68
2607.04	-85
2608.33	-91
2609.62	-43
2610.9	-76
2612.19	-99
2613.48	-107
2614.76	-75
2616.05	-67
2617.34	-45
2618.62	-105
2619.9	-98
2621.19	-75
2622.47	-79
2623.75	-66
2625.03	-87
2626.31	-77
2627.59	-69
2628.87	-39
2630.15	-77
2631.43	-59
2632.71	-70
2633.99	-78
2635.26	-68
2636.54	-97
2637.81	-77
2639.09	-77
2640.36	-89
2641.64	-75
2642.91	-99
2644.18	-95
2645.46	-63
2646.73	-121
2648	-75
2649.27	-69
2650.54	-71
2651.81	-55
2653.07	-57
2654.34	-65
2655.61	-71
2656.88	-73
2658.14	-70
2659.41	-83
2660.67	-76
2661.94	-45
2663.2	-89
2664.47	-89
2665.73	-79
2666.99	-56
2668.25	-89
2669.51	-83
2670.77	-97
2672.03	-83
2673.29	-66
2674.55	-67
2675.81	-70
2677.07	-93
2678.32	-97
2679.58	-79
2680.84	-67
2682.09	-77
2683.35	-46
2684.6	-53
2685.85	-77
2687.11	-82
2688.36	-53
2689.61	-46
2690.86	-69
2692.11	-67
2693.36	-71
2694.61	-47
2695.86	-57
2697.11	-81
2698.36	-59
2699.61	-83
2700.85	-87
2702.1	-68
2703.34	-53
2704.59	-64
2705.83	-71
2707.08	-83
2708.32	-64
2709.56	-71
2710.81	-83
2712.05	-78
2713.29	-83
2714.53	-62
2715.77	-83
2717.01	-53
2718.25	-54
2719.49	-67
2720.73	-85
2721.96	-91
2723.2	-69
2724.44	-57
2725.67	-63
2726.91	-76
2728.14	-46
2729.38	-92
2730.61	-55
2731.84	-62
2733.08	-73
2734.31	-36
2735.54	-69
2736.77	-65
2738	-83
2739.23	-69
2740.46	-47
2741.69	-63
2742.92	-103
2744.14	-47
2745.37	-68
2746.6	-75
2747.82	-50
2749.05	-61
2750.27	-52
2751.5	-55
2752.72	-66
2753.95	-32
2755.17	-40
2756.39	-54
2757.61	-70
2758.83	-64
2760.05	-36
2761.27	-62
2762.49	-46
2763.71	-71
2764.93	-58
2766.15	-66
2767.37	-34
2768.58	-42
2769.8	-66
2771.02	-66
2772.23	-44
2773.45	-42
2774.66	-46
2775.88	-28
2777.09	-60
2778.3	-58
2779.51	-44
2780.73	-55
2781.94	-38
2783.15	-32
2784.36	-50
2785.57	-58
2786.78	-54
2787.99	-16
2789.19	-48
2790.4	-12
2791.61	-39
2792.82	-46
2794.02	-38
2795.23	-52
2796.43	-40
2797.64	-26
2798.84	-28
2800.04	-46
2801.25	-37
2802.45	-54
2803.65	-72
2804.85	-6
2806.05	-48
2807.25	-40
2808.45	-28
2809.65	-48
2810.85	-47
2812.05	-20
2813.25	-54
2814.45	-50
2815.64	-38
2816.84	-44
2818.04	-56
2819.23	6
2820.43	-39
2821.62	-24
2822.82	-26
2824.01	-18
2825.2	-24
2826.39	-36
2827.59	-22
2828.78	-16
2829.97	-12
2831.16	-46
2832.35	-18
2833.54	-40
2834.73	-12
2835.92	-40
2837.1	-30
2838.29	-30
2839.48	-6
2840.67	-14
2841.85	-40
2843.04	-20
2844.22	-34
2845.41	-47
2846.59	0
2847.77	-23
2848.96	-43
2850.14	-29
2851.32	-16
2852.5	-25
2853.68	-46
2854.87	-8
2856.05	-28
2857.23	-36
2858.4	-43
2859.58	-39
2860.76	-27
2861.94	-8
2863.12	-22
2864.29	-32
2865.47	-28
2866.65	-27
2867.82	-18
2869	2
2870.17	-22
2871.34	-24
2872.52	-32
2873.69	-12
2874.86	-31
2876.03	-20
2877.21	-35
2878.38	-50
2879.55	-10
2880.72	-24
2881.89	-40
2883.06	-10
2884.23	-14
2885.39	-23
2886.56	-29
2887.73	-57
2888.9	-6
2890.06	-22
2891.23	14
2892.39	-43
2893.56	-6
2894.72	-4
2895.89	-18
2897.05	-8
2898.21	-38
2899.38	-18
2900.54	-34
2901.7	-20
2902.86	-38
2904.02	-7
2905.18	-24
2906.34	-2
2907.5	-23
2908.66	-22
2909.82	-14
2910.98	-10
2912.13	-26
2913.29	-14
2914.45	-30
2915.6	-4
2916.76	-16
2917.91	-20
2919.07	-10
2920.22	-14
2921.38	2
2922.53	-16
2923.68	10
2924.84	6
2925.99	-18
2927.14	-23
2928.29	-36
2929.44	-10
2930.59	-22
2931.74	4
2932.89	2
2934.04	-4
2935.19	-34
2936.34	-17
2937.48	-13
2938.63	14
2939.78	-30
2940.93	0
2942.07	-4
2943.22	-8
2944.36	-28
2945.51	-23
2946.65	-18
2947.79	-12
2948.94	-16
2950.08	-22
2951.22	-8
2952.36	-18
2953.5	-10
2954.65	-6
2955.79	-24
2956.93	6
2958.07	-22
2959.2	-14
2960.34	14
2961.48	-8
2962.62	-10
2963.76	-26
2964.89	4
2966.03	-8
2967.17	-8
2968.3	-2
2969.44	0
2970.57	4
2971.71	-4
2972.84	-18
2973.97	-2
2975.11	6
2976.24	22
2977.37	-12
2978.5	-8
2979.64	-4
2980.77	-20
2981.9	2
2983.03	-50
2984.16	0
2985.29	12
2986.41	2
2987.54	2
2988.67	6
2989.8	2
2990.93	-2
2992.05	-20
2993.18	6
2994.3	2
2995.43	-14
2996.55	22
2997.68	22
2998.8	18
2999.93	16
3001.05	4
3002.17	8
3003.3	-20
3004.42	48
3005.54	66
3006.66	2
3007.78	16
3008.9	-8
3010.02	-16
3011.14	30
3012.26	14
3013.38	6
3014.5	26
3015.62	-16
3016.73	14
3017.85	10
3018.97	18
3020.08	0
3021.2	16
3022.31	-8
3023.43	42
3024.54	21
3025.66	20
3026.77	8
3027.89	10
3029	10
3030.11	14
3031.22	18
3032.34	-4
3033.45	2
3034.56	2
3035.67	6
3036.78	93
3037.89	16
3039	20
3040.11	2
3041.22	-2
3042.32	-26
3043.43	12
3044.54	0
3045.65	6
3046.75	14
3047.86	38
3048.96	0
3050.07	-6
3051.17	22
3052.28	10
3053.38	-2
3054.49	-12
3055.59	18
3056.69	0
3057.8	26
3058.9	12
3060	46
3061.1	-6
3062.2	4
3063.3	16
3064.4	16
3065.5	-17
3066.6	10
3067.7	24
3068.8	30
3069.9	-8
3071	6
3072.09	16
3073.19	20
3074.29	4
3075.38	12
3076.48	22
3077.57	3
3078.67	16
3079.76	26
3080.86	-14
3081.95	20
3083.05	-22
3084.14	30
3085.23	36
3086.33	14
3087.42	28
3088.51	23
3089.6	24
3090.69	12
3091.78	14
3092.87	81
3093.96	12
3095.05	22
3096.14	12
3097.23	14
3098.32	28
3099.41	27
3100.49	4
3101.58	14
3102.67	18
3103.75	-10
3104.84	28
3105.93	22
3107.01	14
3108.1	4
3109.18	16
3110.26	30
3111.35	16
3112.43	10
3113.51	14
3114.6	11
3115.68	18
3116.76	2
3117.84	-8
3118.92	24
3120	20
3121.09	26
3122.17	24
3123.25	22
3124.32	36
3125.4	40
3126.48	8
3127.56	18
3128.64	-4
3129.72	28
3130.79	40
3131.87	-12
3132.95	20
3134.02	2
3135.1	16
3136.17	24
3137.25	12
3138.32	18
3139.4	2
3140.47	32
3141.55	18
3142.62	0
3143.69	26
3144.76	23
3145.84	0
3146.91	32
3147.98	18
3149.05	18
3150.12	40
3151.19	34
3152.26	26
3153.33	40
3154.4	28
3155.47	12
3156.54	36
3157.61	48
3158.67	30
3159.74	16
3160.81	16
3161.88	35
3162.94	16
3164.01	10
3165.07	44
3166.14	26
3167.2	14
3168.27	12
3169.33	12
3170.4	42
3171.46	18
3172.52	24
3173.59	22
3174.65	24
3175.71	32
3176.77	12
3177.84	16
3178.9	20
3179.96	10
3181.02	38
3182.08	26
3183.14	47
3184.2	18
3185.26	42
3186.32	24
3187.37	28
3188.43	44
3189.49	41
3190.55	10
3191.61	33
3192.66	48
3193.72	16
3194.77	26
3195.83	22
3196.89	32
3197.94	18
3199	16
3200.05	28
3201.1	20
3202.16	10
3203.21	30
3204.27	34
3205.32	20
3206.37	16
3207.42	35
3208.47	38
3209.53	32
3210.58	29
3211.63	18
3212.68	24
3213.73	18
3214.78	23
3215.83	24
3216.88	8
3217.93	10
3218.97	38
3220.02	22
3221.07	6
3222.12	32
3223.16	26
3224.21	18
3225.26	16
3226.3	10
3227.35	10
3228.4	50
3229.44	26
3230.49	14
3231.53	12
3232.57	32
3233.62	40
3234.66	28
3235.71	30
3236.75	20
3237.79	48
3238.83	38
3239.88	20
3240.92	18
3241.96	32
3243	50
3244.04	10
3245.08	32
3246.12	18
3247.16	24
3248.2	30
3249.24	28
3250.28	22
3251.32	26
3252.36	32
3253.39	22
3254.43	46
3255.47	48
3256.51	34
3257.54	26
3258.58	20
3259.61	38
3260.65	21
3261.69	16
3262.72	18
3263.76	22
3264.79	18
3265.82	47
3266.86	45
3267.89	44
3268.92	47
3269.96	20
3270.99	27
3272.02	34
3273.05	26
3274.09	30
3275.12	34
3276.15	26
3277.18	29
3278.21	24
3279.24	18
3280.27	44
3281.3	42
3282.33	31
3283.36	24
3284.39	34
3285.41	68
3286.44	26
3287.47	34
3288.5	46
3289.52	24
3290.55	50
3291.58	28
3292.6	20
3293.63	56
3294.66	34
3295.68	61
3296.71	16
3297.73	50
3298.76	93
3299.78	26
3300.8	12
3301.83	46
3302.85	78
3303.87	16
3304.9	28
3305.92	37
3306.94	50
3307.96	22
3308.98	28
3310.01	18
3311.03	24
3312.05	57
3313.07	48
3314.09	48
3315.11	40
3316.13	32
3317.15	18
3318.17	46
3319.18	30
3320.2	40
3321.22	24
3322.24	36
3323.26	53
3324.27	42
3325.29	56
3326.31	51
3327.32	32
3328.34	51
3329.35	40
3330.37	28
3331.38	26
3332.4	22
3333.41	32
3334.43	56
3335.44	20
3336.46	56
3337.47	18
3338.48	30
3339.5	6
3340.51	32
3341.52	0
3342.53	62
3343.54	36
3344.56	38
3345.57	46
3346.58	46
3347.59	36
3348.6	13
3349.61	40
3350.62	44
3351.63	32
3352.64	42
3353.65	42
3354.66	37
3355.66	55
3356.67	40
3357.68	44
3358.69	31
3359.7	34
3360.7	58
3361.71	28
3362.72	38
3363.72	46
3364.73	24
3365.73	28
3366.74	29
3367.75	39
3368.75	26
3369.75	44
3370.76	26
3371.76	50
3372.77	40
3373.77	28
3374.77	27
3375.78	52
3376.78	-6
3377.78	28
3378.78	40
3379.79	22
3380.79	21
3381.79	32
3382.79	34
3383.79	30
3384.79	38
3385.79	24
3386.79	36
3387.79	32
3388.79	57
3389.79	44
3390.79	40
3391.79	63
3392.79	28
3393.79	64
3394.78	30
3395.78	40
3396.78	56
3397.78	46
3398.77	79
3399.77	32
3400.77	44
3401.76	36
3402.76	32
3403.76	50
3404.75	20
3405.75	22
3406.74	48
3407.74	62
3408.73	46
3409.72	103
3410.72	46
3411.71	60
3412.71	38
3413.7	20
3414.69	6
3415.68	64
3416.68	30
3417.67	30
3418.66	52
3419.65	50
3420.64	64
3421.63	39
3422.63	36
3423.62	42
3424.61	74
3425.6	34
3426.59	29
3427.58	56
3428.57	57
[truncated: 48 more rows]
