# Supplementary material for: AI‐Assisted Detection of Early Gastric Cancer via Visualization of Mucosal Acidity Compromise During Endoscopy
Source: Adv Sci (Weinh). 2025 Oct 20;12(46):e04932. doi: 10.1002/advs.202504932 (PMC12697849; doi:10.1002/advs.202504932)
Supplement: Supplementary file 2 — Supporting Data [file ADVS-12-e04932-s002.zip › Models by AGS cells/Model 2/Para-tumor/fast-20250724_165250.csv]

181.541	21225
184.445	32790
187.346	42412
190.245	47491
193.141	49150
196.035	49426
198.927	49198
201.816	49321
204.703	49657
207.588	49476
210.47	49889
213.35	49433
216.228	49583
219.103	49646
221.976	49309
224.846	49524
227.715	49146
230.58	49111
233.444	49194
236.305	49813
239.164	50047
242.02	50909
244.875	51116
247.727	51054
250.576	51163
253.423	51053
256.268	50709
259.111	50578
261.951	50225
264.789	50047
267.625	50443
270.459	50583
273.29	50500
276.119	50521
278.945	50067
281.769	50032
284.591	49684
287.411	49436
290.229	49259
293.044	49008
295.857	48658
298.667	48199
301.476	47905
304.282	47527
307.085	47282
309.887	47110
312.686	46661
315.483	46337
318.278	45877
321.071	45666
323.861	45475
326.649	45176
329.435	45402
332.219	45166
335	45229
337.779	45429
340.556	45561
343.331	45676
346.103	45789
348.873	45795
351.641	45983
354.407	46073
357.171	46029
359.932	46091
362.691	46026
365.448	45673
368.203	45318
370.955	44822
373.706	44838
376.454	44861
379.2	44554
381.943	44429
384.685	44001
387.424	43680
390.161	43471
392.896	42980
395.629	42483
398.36	42444
401.088	42411
403.815	42060
406.539	42155
409.261	41919
411.981	41852
414.698	42152
417.414	42579
420.127	42575
422.838	42509
425.547	42809
428.254	42932
430.959	42546
433.662	42644
436.362	43202
439.06	43242
441.757	43165
444.451	43027
447.142	43043
449.832	43273
452.52	43176
455.206	42877
457.889	42769
460.57	42845
463.249	42177
465.927	42423
468.601	41831
471.274	41590
473.945	41208
476.614	40622
479.28	40184
481.945	40095
484.607	39881
487.267	39731
489.926	39246
492.582	39146
495.236	38763
497.888	38671
500.537	38344
503.185	38369
505.831	38596
508.474	38990
511.116	38839
513.755	38891
516.393	38824
519.028	38989
521.661	39012
524.293	39010
526.922	38483
529.549	38683
532.174	38582
534.797	38532
537.418	38756
540.037	38806
542.654	38834
545.268	39248
547.881	39384
550.492	39445
553.101	38893
555.707	38375
558.312	37784
560.915	37517
563.515	37649
566.114	37781
568.71	37954
571.305	38357
573.897	38816
576.488	38691
579.076	38179
581.663	37228
584.247	36514
586.83	35647
589.41	35000
591.989	34355
594.565	33561
597.14	32772
599.712	32117
602.283	32173
604.851	32091
607.418	32066
609.982	32042
612.545	32155
615.106	32075
617.664	31892
620.221	31849
622.776	31680
625.328	31444
627.879	31444
630.428	31120
632.975	30753
635.52	30455
638.062	30495
640.603	30336
643.142	30477
645.679	30729
648.214	30856
650.748	30536
653.279	30771
655.808	30501
658.335	30280
660.861	30130
663.384	29802
665.906	29847
668.425	29931
670.943	29893
673.459	29685
675.973	29321
678.484	29149
680.994	28656
683.502	28261
686.009	28154
688.513	27840
691.015	27497
693.515	27215
696.014	27078
698.51	26693
701.005	26669
703.498	26256
705.989	25966
708.478	25489
710.965	25358
713.45	25229
715.933	24997
718.415	24947
720.894	24584
723.372	24655
725.848	24628
728.322	24519
730.794	24616
733.264	24469
735.732	24231
738.198	23641
740.663	23424
743.126	22920
745.586	22907
748.045	22634
750.502	22327
752.958	22416
755.411	22029
757.863	22116
760.312	22112
762.76	21915
765.206	22078
767.65	21670
770.092	20428
772.533	19047
774.971	18774
777.408	19311
779.843	20103
782.276	20057
784.707	20238
787.137	20220
789.564	20194
791.99	20115
794.414	19966
796.836	19976
799.257	19775
801.675	19454
804.092	19372
806.507	19265
808.92	19017
811.331	18812
813.741	18498
816.148	18286
818.554	17972
820.958	17724
823.36	17700
825.761	17550
828.159	17440
830.556	17430
832.951	17256
835.345	17116
837.736	16876
840.126	16791
842.514	16789
844.9	16590
847.284	16293
849.667	16116
852.048	15913
854.427	15923
856.804	15594
859.18	15373
861.553	15298
863.925	15290
866.296	15286
868.664	15326
871.031	15099
873.396	15014
875.759	14740
878.12	14708
880.48	14629
882.838	14440
885.194	14381
887.549	14268
889.902	14182
892.253	14082
894.602	14057
896.949	14056
899.295	14047
901.639	13735
903.981	13749
906.322	13457
908.661	13490
910.998	13448
913.333	13434
915.667	13237
917.999	13388
920.329	13413
922.658	13404
924.985	13211
927.31	13146
929.633	13162
931.955	13002
934.275	12848
936.593	12705
938.91	12330
941.225	12361
943.538	11950
945.849	11669
948.159	11515
950.467	11376
952.774	11295
955.078	10994
957.381	10892
959.683	10734
961.982	10523
964.28	10612
966.577	10535
968.871	10339
971.164	10219
973.456	10027
975.745	9943
978.033	9787
980.319	9716
982.604	9707
984.887	9629
987.168	9721
989.448	9608
991.726	9463
994.002	9443
996.277	9392
998.55	9387
1000.82	9365
1003.09	9399
1005.36	9608
1007.63	9611
1009.89	9638
1012.15	9637
1014.41	9646
1016.67	9574
1018.93	9552
1021.19	9296
1023.44	9308
1025.7	9195
1027.95	9360
1030.2	9139
1032.45	9046
1034.69	8901
1036.94	8784
1039.18	8744
1041.43	8752
1043.67	8629
1045.9	8666
1048.14	8630
1050.38	8458
1052.61	8309
1054.84	8282
1057.07	8091
1059.3	8113
1061.53	7796
1063.76	7946
1065.98	7819
1068.2	7702
1070.42	7669
1072.64	7535
1074.86	7531
1077.08	7467
1079.29	7345
1081.5	7187
1083.72	7219
1085.93	7352
1088.13	7235
1090.34	7299
1092.55	7291
1094.75	7336
1096.95	7251
1099.15	7194
1101.35	7114
1103.55	6977
1105.74	6965
1107.94	6798
1110.13	6832
1112.32	6663
1114.51	6498
1116.7	6468
1118.89	6333
1121.07	6315
1123.25	6241
1125.44	6236
1127.62	6209
1129.8	6209
1131.97	6306
1134.15	6306
1136.32	6399
1138.49	6205
1140.66	6145
1142.83	6014
1145	6041
1147.17	5952
1149.33	5873
1151.5	5863
1153.66	5907
1155.82	5805
1157.98	5712
1160.13	5716
1162.29	5701
1164.44	5549
1166.6	5577
1168.75	5627
1170.9	5666
1173.04	5664
1175.19	5710
1177.34	5675
1179.48	5448
1181.62	5365
1183.76	5255
1185.9	5359
1188.04	5488
1190.17	5619
1192.31	5666
1194.44	5696
1196.57	5792
1198.7	5746
1200.83	5656
1202.96	5490
1205.08	5297
1207.21	5065
1209.33	4930
1211.45	4809
1213.57	4703
1215.69	4648
1217.81	4551
1219.92	4583
1222.03	4515
1224.15	4479
1226.26	4398
1228.37	4454
1230.47	4408
1232.58	4358
1234.68	4385
1236.79	4388
1238.89	4402
1240.99	4329
1243.09	4301
1245.19	4221
1247.28	4187
1249.38	4080
1251.47	4108
1253.56	4076
1255.65	3937
1257.74	3959
1259.83	3874
1261.91	3886
1264	3834
1266.08	3732
1268.16	3727
1270.24	3681
1272.32	3550
1274.4	3562
1276.47	3536
1278.55	3441
1280.62	3387
1282.69	3328
1284.76	3358
1286.83	3391
1288.9	3294
1290.96	3250
1293.03	3240
1295.09	3189
1297.15	3119
1299.21	3131
1301.27	3071
1303.33	3052
1305.38	3010
1307.44	3133
1309.49	3003
1311.54	2972
1313.59	2979
1315.64	2966
1317.69	3002
1319.73	2915
1321.78	2966
1323.82	2921
1325.86	2855
1327.9	2875
1329.94	2804
1331.98	2838
1334.02	2901
1336.05	2889
1338.08	2885
1340.12	2861
1342.15	2875
1344.18	2980
1346.2	2980
1348.23	3043
1350.25	2964
1352.28	3020
1354.3	3014
1356.32	3046
1358.34	3042
1360.36	3071
1362.38	3101
1364.39	3113
1366.41	3141
1368.42	3113
1370.43	3092
1372.44	3028
1374.45	2960
1376.45	2914
1378.46	3004
1380.47	2867
1382.47	2811
1384.47	2750
1386.47	2704
1388.47	2676
1390.47	2662
1392.46	2658
1394.46	2769
1396.45	2661
1398.44	2694
1400.44	2589
1402.42	2587
1404.41	2500
1406.4	2416
1408.39	2402
1410.37	2272
1412.35	2315
1414.33	2313
1416.31	2309
1418.29	2257
1420.27	2258
1422.25	2251
1424.22	2248
1426.2	2208
1428.17	2226
1430.14	2176
1432.11	2115
1434.08	2098
1436.04	2047
1438.01	2027
1439.97	2103
1441.94	2081
1443.9	2055
1445.86	2083
1447.82	2099
1449.78	1932
1451.73	1970
1453.69	1999
1455.64	2039
1457.59	2008
1459.54	1943
1461.49	1882
1463.44	1817
1465.39	1773
1467.34	1823
1469.28	1790
1471.22	1836
1473.17	1839
1475.11	1884
1477.05	1822
1478.99	1712
1480.92	1692
1482.86	1635
1484.79	1569
1486.73	1582
1488.66	1559
1490.59	1577
1492.52	1580
1494.45	1628
1496.37	1634
1498.3	1660
1500.22	1610
1502.14	1565
1504.07	1533
1505.99	1533
1507.91	1578
1509.82	1538
1511.74	1537
1513.66	1561
1515.57	1550
1517.48	1576
1519.39	1623
1521.3	1638
1523.21	1654
1525.12	1599
1527.03	1527
1528.93	1545
1530.84	1580
1532.74	1574
1534.64	1638
1536.54	1670
1538.44	1626
1540.34	1537
1542.23	1536
1544.13	1456
1546.02	1398
1547.92	1420
1549.81	1459
1551.7	1472
1553.59	1461
1555.48	1438
1557.36	1492
1559.25	1513
1561.13	1541
1563.01	1579
1564.9	1600
1566.78	1620
1568.66	1589
1570.53	1513
1572.41	1525
1574.29	1523
1576.16	1578
1578.03	1668
1579.9	1717
1581.78	1636
1583.65	1586
1585.51	1515
1587.38	1568
1589.25	1648
1591.11	1656
1592.97	1614
1594.84	1541
1596.7	1517
1598.56	1555
1600.42	1467
1602.27	1485
1604.13	1503
1605.98	1650
1607.84	1761
1609.69	1823
1611.54	1787
1613.39	1709
1615.24	1563
1617.09	1406
1618.94	1327
1620.78	1294
1622.62	1318
1624.47	1401
1626.31	1451
1628.15	1416
1629.99	1430
1631.83	1418
1633.67	1370
1635.5	1408
1637.34	1328
1639.17	1338
1641	1328
1642.83	1338
1644.66	1303
1646.49	1289
1648.32	1258
1650.15	1295
1651.97	1259
1653.8	1312
1655.62	1301
1657.44	1239
1659.26	1138
1661.08	1108
1662.9	1100
1664.72	953
1666.53	873
1668.35	845
1670.16	834
1671.97	863
1673.79	903
1675.6	930
1677.4	923
1679.21	844
1681.02	838
1682.83	770
1684.63	850
1686.43	891
1688.24	863
1690.04	868
1691.84	830
1693.64	750
1695.43	842
1697.23	922
1699.02	995
1700.82	989
1702.61	959
1704.4	965
1706.2	953
1707.98	1068
1709.77	1098
1711.56	1098
1713.35	1104
1715.13	1072
1716.92	961
1718.7	818
1720.48	888
1722.26	862
1724.04	792
1725.82	656
1727.6	616
1729.37	568
1731.15	489
1732.92	425
1734.7	399
1736.47	347
1738.24	325
1740.01	332
1741.78	334
1743.54	395
1745.31	485
1747.08	491
1748.84	496
1750.6	574
1752.36	649
1754.12	751
1755.88	777
1757.64	722
1759.4	642
1761.16	621
1762.91	615
1764.67	691
1766.42	762
1768.17	793
1769.92	779
1771.67	731
1773.42	677
1775.17	657
1776.91	657
1778.66	661
1780.4	780
1782.15	832
1783.89	804
1785.63	855
1787.37	840
1789.11	871
1790.85	820
1792.58	771
1794.32	737
1796.05	687
1797.79	667
1799.52	653
1801.25	657
1802.98	604
1804.71	615
1806.44	665
1808.17	745
1809.89	764
1811.62	786
1813.34	792
1815.07	750
1816.79	737
1818.51	703
1820.23	679
1821.95	628
1823.66	580
1825.38	576
1827.1	566
1828.81	560
1830.52	586
1832.24	619
1833.95	691
1835.66	745
1837.37	764
1839.08	731
1840.78	677
1842.49	606
1844.19	584
1845.9	566
1847.6	591
1849.3	576
1851	496
1852.7	459
1854.4	439
1856.1	439
1857.8	455
1859.49	457
1861.19	423
1862.88	465
1864.57	389
1866.27	369
1867.96	312
1869.65	232
1871.33	286
1873.02	325
1874.71	375
1876.39	435
1878.08	340
1879.76	382
1881.44	354
1883.12	399
1884.81	429
1886.48	476
1888.16	357
1889.84	296
1891.52	284
1893.19	256
1894.87	257
1896.54	296
1898.21	298
1899.88	296
1901.55	355
1903.22	371
1904.89	354
1906.56	393
1908.22	367
1909.89	391
1911.55	403
1913.22	403
1914.88	415
1916.54	413
1918.2	413
1919.86	383
1921.52	365
1923.18	357
1924.83	367
1926.49	348
1928.14	308
1929.79	334
1931.45	328
1933.1	361
1934.75	292
1936.4	310
1938.05	375
1939.69	383
1941.34	363
1942.99	280
1944.63	254
1946.27	262
1947.92	274
1949.56	321
1951.2	340
1952.84	352
1954.48	334
1956.11	417
1957.75	441
1959.39	449
1961.02	475
1962.65	449
1964.29	449
1965.92	429
1967.55	503
1969.18	510
1970.81	467
1972.44	502
1974.06	483
1975.69	451
1977.32	480
1978.94	478
1980.56	482
1982.19	524
1983.81	496
1985.43	486
1987.05	478
1988.66	509
1990.28	486
1991.9	465
1993.51	488
1995.13	504
1996.74	502
1998.36	494
1999.97	516
2001.58	506
2003.19	465
2004.8	477
2006.4	542
2008.01	492
2009.62	519
2011.22	532
2012.83	506
2014.43	497
2016.03	515
2017.63	504
2019.23	481
2020.83	496
2022.43	499
2024.03	500
2025.63	513
2027.22	500
2028.82	499
2030.41	499
2032.01	493
2033.6	477
2035.19	462
2036.78	473
2038.37	479
2039.96	445
2041.55	427
2043.13	455
2044.72	439
2046.3	423
2047.89	461
2049.47	487
2051.05	439
2052.63	431
2054.21	451
2055.79	461
2057.37	405
2058.95	401
2060.52	429
2062.1	409
2063.68	446
2065.25	423
2066.82	395
2068.39	405
2069.97	421
2071.54	399
2073.1	377
2074.67	389
2076.24	405
2077.81	397
2079.37	381
2080.94	372
2082.5	375
2084.07	364
2085.63	359
2087.19	351
2088.75	335
2090.31	307
2091.87	276
2093.43	278
2094.98	296
2096.54	303
2098.09	292
2099.65	349
2101.2	332
2102.75	339
2104.3	306
2105.86	326
2107.41	337
2108.95	341
2110.5	324
2112.05	310
2113.6	304
2115.14	299
2116.69	339
2118.23	300
2119.77	306
2121.31	284
2122.86	307
2124.4	297
2125.93	312
2127.47	299
2129.01	282
2130.55	308
2132.08	296
2133.62	310
2135.15	294
2136.69	302
2138.22	296
2139.75	268
2141.28	288
2142.81	296
2144.34	284
2145.87	302
2147.39	310
2148.92	290
2150.45	298
2151.97	299
2153.5	324
2155.02	244
2156.54	264
2158.06	316
2159.58	258
2161.1	258
2162.62	329
2164.14	302
2165.66	280
2167.17	266
2168.69	303
2170.2	290
2171.72	282
2173.23	288
2174.74	270
2176.25	270
2177.76	280
2179.27	240
2180.78	264
2182.29	224
2183.79	260
2185.3	230
2186.81	274
2188.31	264
2189.81	254
2191.32	262
2192.82	260
2194.32	218
2195.82	264
2197.32	248
2198.82	214
2200.32	222
2201.81	198
2203.31	213
2204.8	226
2206.3	226
2207.79	219
2209.29	242
2210.78	236
2212.27	244
2213.76	262
2215.25	248
2216.74	256
2218.23	232
2219.71	207
2221.2	202
2222.69	214
2224.17	179
2225.65	188
2227.14	165
2228.62	170
2230.1	185
2231.58	188
2233.06	201
2234.54	205
2236.02	233
2237.5	228
2238.97	239
2240.45	216
2241.92	221
2243.4	215
2244.87	206
2246.34	209
2247.82	168
2249.29	205
2250.76	180
2252.23	192
2253.7	184
2255.16	179
2256.63	184
2258.1	169
2259.56	192
2261.03	173
2262.49	171
2263.95	179
2265.42	187
2266.88	181
2268.34	177
2269.8	175
2271.26	163
2272.72	177
2274.18	189
2275.63	200
2277.09	201
2278.54	195
2280	193
2281.45	151
2282.9	182
2284.36	137
2285.81	178
2287.26	164
2288.71	179
2290.16	159
2291.61	163
2293.05	163
2294.5	147
2295.95	145
2297.39	111
2298.84	113
2300.28	122
2301.72	99
2303.16	123
2304.61	133
2306.05	154
2307.49	133
2308.93	137
2310.36	165
2311.8	163
2313.24	163
2314.67	200
2316.11	167
2317.54	177
2318.98	183
2320.41	117
2321.84	165
2323.28	153
2324.71	133
2326.14	129
2327.57	149
2328.99	135
2330.42	105
2331.85	135
2333.27	117
2334.7	141
2336.12	113
2337.55	109
2338.97	123
2340.39	101
2341.82	89
2343.24	94
2344.66	95
2346.08	91
2347.5	107
2348.91	103
2350.33	115
2351.75	123
2353.16	135
2354.58	121
2355.99	141
2357.41	121
2358.82	105
2360.23	81
2361.64	55
2363.05	75
2364.46	70
2365.87	89
2367.28	85
2368.69	101
2370.1	77
2371.5	59
2372.91	85
2374.31	104
2375.72	88
2377.12	83
2378.52	96
2379.92	101
2381.33	83
2382.73	83
2384.13	91
2385.52	74
2386.92	61
2388.32	103
2389.72	99
2391.11	87
2392.51	89
2393.9	87
2395.3	85
2396.69	121
2398.08	97
2399.48	77
2400.87	105
2402.26	89
2403.65	65
2405.04	47
2406.42	0
2407.81	-16
2409.2	-24
2410.58	-47
2411.97	-56
2413.35	-4
2414.74	-42
2416.12	-20
2417.5	-6
2418.89	12
2420.27	16
2421.65	-6
2423.03	14
2424.41	2
2425.79	-8
2427.16	-14
2428.54	-28
2429.92	-42
2431.29	-24
2432.67	-12
2434.04	-8
2435.42	-4
2436.79	0
2438.16	0
2439.53	-12
2440.9	-32
2442.27	-30
2443.64	-38
2445.01	-25
2446.38	-26
2447.75	-52
2449.11	-57
2450.48	-18
2451.84	-43
2453.21	-56
2454.57	-12
2455.94	-16
2457.3	-6
2458.66	-30
2460.02	-38
2461.38	-26
2462.74	2
2464.1	-18
2465.46	-8
2466.82	-19
2468.17	30
2469.53	4
2470.89	26
2472.24	-14
2473.6	-10
2474.95	12
2476.3	-2
2477.65	36
2479.01	47
2480.36	13
2481.71	59
2483.06	27
2484.41	18
2485.75	37
2487.1	31
2488.45	10
2489.8	25
2491.14	14
2492.49	12
2493.83	4
2495.17	29
2496.52	2
2497.86	29
2499.2	33
2500.54	29
2501.88	35
2503.22	38
2504.56	55
2505.9	42
2507.24	44
2508.58	34
2509.91	19
2511.25	26
2512.58	-8
2513.92	-67
2515.25	-36
2516.58	-26
2517.92	-54
2519.25	-22
2520.58	-4
2521.91	-28
2523.24	-35
2524.57	-6
2525.9	6
2527.23	-2
2528.55	44
2529.88	-18
2531.21	-25
2532.53	-14
2533.86	12
2535.18	-2
2536.5	10
2537.83	18
2539.15	12
2540.47	16
2541.79	32
2543.11	-2
2544.43	4
2545.75	8
2547.07	10
2548.39	-34
2549.7	16
2551.02	-18
2552.34	-22
2553.65	-20
2554.97	-24
2556.28	-52
2557.59	-51
2558.91	-59
2560.22	-49
2561.53	-42
2562.84	-47
2564.15	-47
2565.46	-39
2566.77	-47
2568.08	-26
2569.38	-37
2570.69	-6
2572	-49
2573.3	-20
2574.61	-35
2575.91	-26
2577.22	-27
2578.52	-10
2579.82	-22
2581.13	-35
2582.43	-48
2583.73	-34
2585.03	-43
2586.33	-52
2587.63	-42
2588.92	-69
2590.22	-32
2591.52	-65
2592.82	-59
2594.11	-47
2595.41	-49
2596.7	-36
2598	-46
2599.29	-30
2600.58	-37
2601.88	-28
2603.17	2
2604.46	-75
2605.75	-44
2607.04	-72
2608.33	-45
2609.62	-19
2610.9	-72
2612.19	-83
2613.48	-93
2614.76	-68
2616.05	-63
2617.34	-21
2618.62	-89
2619.9	-102
2621.19	-73
2622.47	-69
2623.75	-62
2625.03	-46
2626.31	-49
2627.59	-22
2628.87	-33
2630.15	-67
2631.43	-41
2632.71	-42
2633.99	-74
2635.26	-58
2636.54	-89
2637.81	-81
2639.09	-66
2640.36	-74
2641.64	-66
2642.91	-75
2644.18	-80
2645.46	-71
2646.73	-89
2648	-71
2649.27	-61
2650.54	-51
2651.81	-53
2653.07	-40
2654.34	-77
2655.61	-51
2656.88	-51
2658.14	-64
2659.41	-41
2660.67	-66
2661.94	-57
2663.2	-73
2664.47	-65
2665.73	-50
2666.99	-64
2668.25	-63
2669.51	-80
2670.77	-71
2672.03	-71
2673.29	-28
2674.55	-55
2675.81	-66
2677.07	-97
2678.32	-87
2679.58	-67
2680.84	-49
2682.09	-67
2683.35	-30
2684.6	-43
2685.85	-47
2687.11	-86
2688.36	-51
2689.61	-61
2690.86	-55
2692.11	-61
2693.36	-29
2694.61	-35
2695.86	-51
2697.11	-65
2698.36	-65
2699.61	-81
2700.85	-75
2702.1	-60
2703.34	-43
2704.59	-54
2705.83	-46
2707.08	-55
2708.32	-46
2709.56	-73
2710.81	-85
2712.05	-84
2713.29	-79
2714.53	-69
2715.77	-58
2717.01	-35
2718.25	-34
2719.49	-57
2720.73	-60
2721.96	-73
2723.2	-59
2724.44	-53
2725.67	-41
2726.91	-66
2728.14	-61
2729.38	-82
2730.61	-30
2731.84	-83
2733.08	-59
2734.31	-60
2735.54	-46
2736.77	-35
2738	-71
2739.23	-39
2740.46	-44
2741.69	-61
2742.92	-66
2744.14	-11
2745.37	-40
2746.6	-63
2747.82	-40
2749.05	-48
2750.27	-52
2751.5	-47
2752.72	-84
2753.95	-50
2755.17	-28
2756.39	-44
2757.61	-44
2758.83	-66
2760.05	-22
2761.27	-62
2762.49	-28
2763.71	-46
2764.93	-32
2766.15	-62
2767.37	-26
2768.58	-46
2769.8	-58
2771.02	-26
2772.23	-26
2773.45	-50
2774.66	-36
2775.88	-46
2777.09	-50
2778.3	-44
2779.51	-34
2780.73	-41
2781.94	-34
2783.15	-48
2784.36	-52
2785.57	-36
2786.78	-46
2787.99	-28
2789.19	-26
2790.4	-4
2791.61	-19
2792.82	-38
2794.02	-40
2795.23	-40
2796.43	-22
2797.64	-24
2798.84	-26
2800.04	-64
2801.25	-39
2802.45	-48
2803.65	-54
2804.85	-25
2806.05	-44
2807.25	-42
2808.45	-30
2809.65	-34
2810.85	-31
2812.05	-18
2813.25	-36
2814.45	-42
2815.64	-50
2816.84	-36
2818.04	-32
2819.23	34
2820.43	-39
2821.62	-16
2822.82	-16
2824.01	-2
2825.2	-16
2826.39	-30
2827.59	-18
2828.78	-12
2829.97	-8
2831.16	-24
2832.35	-14
2833.54	-46
2834.73	-24
2835.92	-16
2837.1	-12
2838.29	-24
2839.48	-14
2840.67	-10
2841.85	-22
2843.04	-28
2844.22	-14
2845.41	-27
2846.59	10
2847.77	-2
2848.96	-6
2850.14	-14
2851.32	-22
2852.5	-5
2853.68	-28
2854.87	-6
2856.05	-16
2857.23	-4
2858.4	-26
2859.58	-19
2860.76	-10
2861.94	4
2863.12	-16
2864.29	-4
2865.47	-26
2866.65	-23
2867.82	-10
2869	18
2870.17	-6
2871.34	2
2872.52	-22
2873.69	0
2874.86	-15
2876.03	-12
2877.21	-6
2878.38	-48
2879.55	-10
2880.72	-28
2881.89	-24
2883.06	8
2884.23	6
2885.39	-23
2886.56	-25
2887.73	-41
2888.9	-18
2890.06	-14
2891.23	0
2892.39	-23
2893.56	8
2894.72	-10
2895.89	-6
2897.05	6
2898.21	-18
2899.38	-14
2900.54	-24
2901.7	0
2902.86	-20
2904.02	-7
2905.18	-18
2906.34	4
2907.5	-25
2908.66	-18
2909.82	-8
2910.98	-2
2912.13	-22
2913.29	-8
2914.45	-22
2915.6	-2
2916.76	6
2917.91	0
2919.07	-2
2920.22	-18
2921.38	2
2922.53	-20
2923.68	-2
2924.84	0
2925.99	-12
2927.14	-18
2928.29	-22
2929.44	-28
2930.59	-18
2931.74	4
2932.89	0
2934.04	-4
2935.19	-26
2936.34	-9
2937.48	-7
2938.63	-6
2939.78	-20
2940.93	16
2942.07	2
2943.22	26
2944.36	-8
2945.51	-33
2946.65	-4
2947.79	-10
2948.94	-2
2950.08	-10
2951.22	-10
2952.36	8
2953.5	-10
2954.65	-6
2955.79	-20
2956.93	6
2958.07	-16
2959.2	2
2960.34	20
2961.48	-6
2962.62	-2
2963.76	4
2964.89	-6
2966.03	-2
2967.17	-12
2968.3	-2
2969.44	8
2970.57	12
2971.71	-2
2972.84	6
2973.97	0
2975.11	-6
2976.24	6
2977.37	-14
2978.5	0
2979.64	14
2980.77	0
2981.9	-2
2983.03	-30
2984.16	-18
2985.29	10
2986.41	4
2987.54	12
2988.67	20
2989.8	8
2990.93	8
2992.05	-2
2993.18	-5
2994.3	-22
2995.43	-2
2996.55	59
2997.68	16
2998.8	8
2999.93	6
3001.05	26
3002.17	12
3003.3	-6
3004.42	70
3005.54	44
3006.66	24
3007.78	8
3008.9	8
3010.02	-6
3011.14	34
3012.26	10
3013.38	34
3014.5	26
3015.62	10
3016.73	12
3017.85	22
3018.97	6
3020.08	2
3021.2	34
3022.31	2
3023.43	20
3024.54	9
3025.66	10
3026.77	12
3027.89	14
3029	16
3030.11	12
3031.22	12
3032.34	-2
3033.45	14
3034.56	-4
3035.67	30
3036.78	99
3037.89	4
3039	48
3040.11	16
3041.22	16
3042.32	-2
3043.43	22
3044.54	-4
3045.65	10
3046.75	16
3047.86	38
3048.96	12
3050.07	-20
3051.17	20
3052.28	38
3053.38	18
3054.49	6
3055.59	40
3056.69	6
3057.8	18
3058.9	22
3060	36
3061.1	8
3062.2	26
3063.3	26
3064.4	4
3065.5	2
3066.6	23
3067.7	28
3068.8	32
3069.9	24
3071	4
3072.09	38
3073.19	22
3074.29	22
3075.38	16
3076.48	34
3077.57	2
3078.67	31
3079.76	30
3080.86	-10
3081.95	31
3083.05	-10
3084.14	28
3085.23	32
3086.33	16
3087.42	12
3088.51	8
3089.6	22
3090.69	2
3091.78	8
3092.87	71
3093.96	36
3095.05	24
3096.14	-22
3097.23	20
3098.32	33
3099.41	37
3100.49	12
3101.58	12
3102.67	32
3103.75	12
3104.84	30
3105.93	22
3107.01	4
3108.1	14
3109.18	20
3110.26	22
3111.35	30
3112.43	12
3113.51	36
3114.6	39
3115.68	4
3116.76	24
3117.84	16
3118.92	22
3120	20
3121.09	24
3122.17	34
3123.25	14
3124.32	28
3125.4	46
3126.48	20
3127.56	34
3128.64	0
3129.72	16
3130.79	50
3131.87	24
3132.95	14
3134.02	30
3135.1	20
3136.17	34
3137.25	36
3138.32	26
3139.4	16
3140.47	40
3141.55	20
3142.62	18
3143.69	10
3144.76	27
3145.84	18
3146.91	16
3147.98	26
3149.05	28
3150.12	24
3151.19	32
3152.26	14
3153.33	36
3154.4	2
3155.47	24
3156.54	26
3157.61	44
3158.67	18
3159.74	24
3160.81	36
3161.88	33
3162.94	26
3164.01	28
3165.07	30
3166.14	12
3167.2	12
3168.27	12
3169.33	30
3170.4	40
3171.46	20
3172.52	30
3173.59	24
3174.65	28
3175.71	32
3176.77	10
3177.84	10
3178.9	24
3179.96	26
3181.02	38
3182.08	38
3183.14	57
3184.2	6
3185.26	32
3186.32	36
3187.37	44
3188.43	48
3189.49	55
3190.55	18
3191.61	17
3192.66	20
3193.72	30
3194.77	24
3195.83	24
3196.89	24
3197.94	50
3199	22
3200.05	34
3201.1	34
3202.16	34
3203.21	46
3204.27	28
3205.32	28
3206.37	16
3207.42	41
3208.47	40
3209.53	50
3210.58	47
3211.63	36
3212.68	24
3213.73	38
3214.78	23
3215.83	34
3216.88	15
3217.93	40
3218.97	22
3220.02	28
3221.07	30
3222.12	28
3223.16	24
3224.21	38
3225.26	30
3226.3	22
3227.35	20
3228.4	58
3229.44	30
3230.49	24
3231.53	14
3232.57	22
3233.62	32
3234.66	28
3235.71	32
3236.75	16
3237.79	52
3238.83	52
3239.88	18
3240.92	24
3241.96	46
3243	38
3244.04	22
3245.08	14
3246.12	24
3247.16	22
3248.2	14
3249.24	30
3250.28	14
3251.32	20
3252.36	36
3253.39	34
3254.43	50
3255.47	50
3256.51	44
3257.54	28
3258.58	34
3259.61	32
3260.65	12
3261.69	40
3262.72	24
3263.76	16
3264.79	36
3265.82	43
3266.86	31
3267.89	56
3268.92	45
3269.96	36
3270.99	27
3272.02	28
3273.05	48
3274.09	26
3275.12	58
3276.15	42
3277.18	29
3278.21	30
3279.24	32
3280.27	26
3281.3	20
3282.33	25
3283.36	46
3284.39	42
3285.41	44
3286.44	44
3287.47	22
3288.5	48
3289.52	26
3290.55	54
3291.58	30
3292.6	24
3293.63	50
3294.66	32
3295.68	49
3296.71	32
3297.73	38
3298.76	79
3299.78	42
3300.8	20
3301.83	38
3302.85	64
3303.87	30
3304.9	36
3305.92	51
3306.94	62
3307.96	44
3308.98	30
3310.01	34
3311.03	34
3312.05	47
3313.07	36
3314.09	34
3315.11	26
3316.13	47
3317.15	6
3318.17	48
3319.18	44
3320.2	36
3321.22	44
3322.24	46
3323.26	51
3324.27	30
3325.29	54
3326.31	35
3327.32	36
3328.34	36
3329.35	46
3330.37	30
3331.38	38
3332.4	44
3333.41	58
3334.43	50
3335.44	32
3336.46	32
3337.47	26
3338.48	38
3339.5	6
3340.51	40
3341.52	51
3342.53	36
3343.54	30
3344.56	32
3345.57	36
3346.58	50
3347.59	8
3348.6	33
3349.61	44
3350.62	46
3351.63	48
3352.64	22
3353.65	48
3354.66	29
3355.66	47
3356.67	18
3357.68	14
3358.69	7
3359.7	28
3360.7	40
3361.71	26
3362.72	40
3363.72	24
3364.73	24
3365.73	24
3366.74	15
3367.75	43
3368.75	34
3369.75	30
3370.76	22
3371.76	50
3372.77	30
3373.77	38
3374.77	33
3375.78	30
3376.78	4
3377.78	36
3378.78	24
3379.79	36
3380.79	33
3381.79	34
3382.79	62
3383.79	26
3384.79	42
3385.79	32
3386.79	22
3387.79	34
3388.79	33
3389.79	26
3390.79	38
3391.79	38
3392.79	46
3393.79	56
3394.78	20
3395.78	12
3396.78	40
3397.78	52
3398.77	85
3399.77	44
3400.77	22
3401.76	34
3402.76	48
3403.76	48
3404.75	18
3405.75	34
3406.74	38
3407.74	77
3408.73	48
3409.72	113
3410.72	52
3411.71	50
3412.71	50
3413.7	24
3414.69	0
3415.68	56
3416.68	32
3417.67	26
3418.66	46
3419.65	32
3420.64	54
3421.63	51
3422.63	60
3423.62	32
3424.61	70
3425.6	36
3426.59	35
3427.58	42
3428.57	45
[truncated: 48 more rows]
