# Supplementary material for: AI‐Assisted Detection of Early Gastric Cancer via Visualization of Mucosal Acidity Compromise During Endoscopy
Source: Adv Sci (Weinh). 2025 Oct 20;12(46):e04932. doi: 10.1002/advs.202504932 (PMC12697849; doi:10.1002/advs.202504932)
Supplement: Supplementary file 2 — Supporting Data [file ADVS-12-e04932-s002.zip › Models by AGS cells/Model 2/Para-tumor/fast-20250724_165326.csv]

181.541	20076
184.445	31331
187.346	40579
190.245	45142
193.141	46906
196.035	47226
198.927	46867
201.816	47175
204.703	47540
207.588	47347
210.47	47742
213.35	47481
216.228	47264
219.103	47351
221.976	46925
224.846	47211
227.715	46896
230.58	46883
233.444	46877
236.305	47526
239.164	47718
242.02	48529
244.875	48614
247.727	48711
250.576	48864
253.423	48674
256.268	48345
259.111	48139
261.951	47951
264.789	47976
267.625	48384
270.459	48600
273.29	48453
276.119	48204
278.945	48191
281.769	48292
284.591	47917
287.411	47733
290.229	47617
293.044	47050
295.857	47151
298.667	46639
301.476	46114
304.282	45883
307.085	45553
309.887	45253
312.686	45013
315.483	44401
318.278	44302
321.071	43885
323.861	43871
326.649	43563
329.435	43786
332.219	43367
335	43366
337.779	43797
340.556	43821
343.331	44137
346.103	44175
348.873	44481
351.641	44838
354.407	44703
357.171	44740
359.932	44991
362.691	44606
365.448	44262
368.203	44021
370.955	43701
373.706	43786
376.454	43603
379.2	43283
381.943	43341
384.685	42570
387.424	42441
390.161	41897
392.896	41701
395.629	41440
398.36	40907
401.088	40946
403.815	40934
406.539	40736
409.261	40666
411.981	40708
414.698	40875
417.414	41276
420.127	41491
422.838	41111
425.547	41596
428.254	41447
430.959	41212
433.662	41566
436.362	41790
439.06	41979
441.757	41852
444.451	42056
447.142	41899
449.832	41889
452.52	41916
455.206	41745
457.889	41556
460.57	41520
463.249	41152
465.927	41103
468.601	40757
471.274	40405
473.945	39944
476.614	39679
479.28	39209
481.945	39146
484.607	39090
487.267	38804
489.926	38379
492.582	38183
495.236	37788
497.888	37828
500.537	37468
503.185	37507
505.831	37609
508.474	37881
511.116	38014
513.755	38000
516.393	37754
519.028	37920
521.661	37914
524.293	38085
526.922	37750
529.549	37877
532.174	37688
534.797	37428
537.418	37741
540.037	37765
542.654	37793
545.268	38095
547.881	38230
550.492	38305
553.101	37859
555.707	37454
558.312	36964
560.915	36687
563.515	36698
566.114	36812
568.71	36874
571.305	37348
573.897	37355
576.488	37311
579.076	36944
581.663	36332
584.247	35494
586.83	34911
589.41	34408
591.989	33867
594.565	33082
597.14	32103
599.712	31714
602.283	31736
604.851	31753
607.418	31662
609.982	31831
612.545	31937
615.106	31690
617.664	31773
620.221	31491
622.776	31227
625.328	30983
627.879	30986
630.428	30568
632.975	30320
635.52	30022
638.062	29963
640.603	29846
643.142	29958
645.679	30231
648.214	30467
650.748	30183
653.279	30114
655.808	29919
658.335	29754
660.861	29701
663.384	29331
665.906	29259
668.425	29359
670.943	29337
673.459	28891
675.973	28811
678.484	28533
680.994	28202
683.502	27701
686.009	27427
688.513	27272
691.015	26973
693.515	26870
696.014	26520
698.51	26018
701.005	26028
703.498	25869
705.989	25621
708.478	25176
710.965	24912
713.45	24836
715.933	24626
718.415	24578
720.894	24036
723.372	24153
725.848	24179
728.322	23973
730.794	24159
733.264	23915
735.732	23689
738.198	23307
740.663	22998
743.126	22547
745.586	22633
748.045	22318
750.502	21993
752.958	22126
755.411	21723
757.863	21689
760.312	21701
762.76	21691
765.206	21914
767.65	21513
770.092	20269
772.533	18686
774.971	18300
777.408	19035
779.843	19892
782.276	19569
784.707	19791
787.137	19912
789.564	19889
791.99	19895
794.414	19637
796.836	19527
799.257	19330
801.675	19079
804.092	18991
806.507	18860
808.92	18596
811.331	18469
813.741	18062
816.148	17973
818.554	17673
820.958	17535
823.36	17303
825.761	17321
828.159	17081
830.556	16946
832.951	16892
835.345	16719
837.736	16612
840.126	16471
842.514	16366
844.9	16179
847.284	16059
849.667	15854
852.048	15663
854.427	15516
856.804	15407
859.18	15133
861.553	15080
863.925	15256
866.296	15090
868.664	15010
871.031	14788
873.396	14722
875.759	14637
878.12	14436
880.48	14383
882.838	14268
885.194	14125
887.549	14099
889.902	13974
892.253	13713
894.602	13807
896.949	13647
899.295	13650
901.639	13554
903.981	13481
906.322	13320
908.661	13259
910.998	13197
913.333	13086
915.667	13007
917.999	13003
920.329	13054
922.658	13056
924.985	12759
927.31	12884
929.633	12816
931.955	12593
934.275	12419
936.593	12369
938.91	12119
941.225	11970
943.538	11764
945.849	11502
948.159	11406
950.467	11194
952.774	11129
955.078	10916
957.381	10835
959.683	10670
961.982	10427
964.28	10428
966.577	10442
968.871	10404
971.164	10048
973.456	9864
975.745	9923
978.033	9602
980.319	9538
982.604	9505
984.887	9448
987.168	9536
989.448	9455
991.726	9274
994.002	9262
996.277	9203
998.55	9242
1000.82	9216
1003.09	9125
1005.36	9261
1007.63	9238
1009.89	9296
1012.15	9296
1014.41	9328
1016.67	9111
1018.93	9120
1021.19	8921
1023.44	9030
1025.7	9018
1027.95	9028
1030.2	8841
1032.45	8766
1034.69	8587
1036.94	8464
1039.18	8480
1041.43	8508
1043.67	8525
1045.9	8497
1048.14	8372
1050.38	8247
1052.61	8162
1054.84	8079
1057.07	7926
1059.3	7902
1061.53	7644
1063.76	7740
1065.98	7573
1068.2	7537
1070.42	7568
1072.64	7343
1074.86	7309
1077.08	7205
1079.29	7178
1081.5	7147
1083.72	7074
1085.93	7060
1088.13	7017
1090.34	7017
1092.55	7015
1094.75	7144
1096.95	6981
1099.15	6952
1101.35	6852
1103.55	6812
1105.74	6656
1107.94	6526
1110.13	6479
1112.32	6359
1114.51	6230
1116.7	6149
1118.89	6121
1121.07	6053
1123.25	6020
1125.44	5948
1127.62	6012
1129.8	6010
1131.97	6143
1134.15	6091
1136.32	6157
1138.49	6052
1140.66	5909
1142.83	5837
1145	5785
1147.17	5786
1149.33	5665
1151.5	5718
1153.66	5690
1155.82	5583
1157.98	5542
1160.13	5495
1162.29	5470
1164.44	5343
1166.6	5400
1168.75	5440
1170.9	5422
1173.04	5499
1175.19	5559
1177.34	5455
1179.48	5253
1181.62	5242
1183.76	5146
1185.9	5214
1188.04	5325
1190.17	5460
1192.31	5505
1194.44	5498
1196.57	5458
1198.7	5432
1200.83	5343
1202.96	5284
1205.08	5059
1207.21	4855
1209.33	4795
1211.45	4700
1213.57	4588
1215.69	4485
1217.81	4478
1219.92	4370
1222.03	4285
1224.15	4274
1226.26	4273
1228.37	4273
1230.47	4271
1232.58	4241
1234.68	4256
1236.79	4235
1238.89	4291
1240.99	4269
1243.09	4112
1245.19	3983
1247.28	4021
1249.38	3963
1251.47	3967
1253.56	3927
1255.65	3788
1257.74	3814
1259.83	3792
1261.91	3719
1264	3681
1266.08	3540
1268.16	3502
1270.24	3550
1272.32	3419
1274.4	3476
1276.47	3399
1278.55	3355
1280.62	3314
1282.69	3236
1284.76	3294
1286.83	3306
1288.9	3242
1290.96	3201
1293.03	3097
1295.09	3107
1297.15	3080
1299.21	3014
1301.27	3052
1303.33	3002
1305.38	2941
1307.44	3008
1309.49	2927
1311.54	2919
1313.59	2847
1315.64	2787
1317.69	2836
1319.73	2863
1321.78	2847
1323.82	2825
1325.86	2778
1327.9	2723
1329.94	2645
1331.98	2683
1334.02	2766
1336.05	2758
1338.08	2766
1340.12	2738
1342.15	2756
1344.18	2823
1346.2	2804
1348.23	2859
1350.25	2831
1352.28	2851
1354.3	2851
1356.32	2869
1358.34	2861
1360.36	2837
1362.38	2877
1364.39	2855
1366.41	2917
1368.42	2905
1370.43	2889
1372.44	2806
1374.45	2779
1376.45	2807
1378.46	2778
1380.47	2665
1382.47	2664
1384.47	2595
1386.47	2545
1388.47	2541
1390.47	2503
1392.46	2488
1394.46	2531
1396.45	2537
1398.44	2575
1400.44	2556
1402.42	2444
1404.41	2430
1406.4	2317
1408.39	2295
1410.37	2308
1412.35	2281
1414.33	2237
1416.31	2184
1418.29	2215
1420.27	2095
1422.25	2136
1424.22	2147
1426.2	2127
1428.17	2125
1430.14	2129
1432.11	2055
1434.08	1995
1436.04	1972
1438.01	1966
1439.97	1988
1441.94	1994
1443.9	2013
1445.86	2053
1447.82	1999
1449.78	1885
1451.73	1861
1453.69	1866
1455.64	1924
1457.59	1938
1459.54	1850
1461.49	1815
1463.44	1723
1465.39	1777
1467.34	1757
1469.28	1703
1471.22	1719
1473.17	1779
1475.11	1747
1477.05	1691
1478.99	1664
1480.92	1602
1482.86	1545
1484.79	1525
1486.73	1511
1488.66	1537
1490.59	1555
1492.52	1542
1494.45	1556
1496.37	1527
1498.3	1569
1500.22	1566
1502.14	1471
1504.07	1483
1505.99	1487
1507.91	1477
1509.82	1495
1511.74	1456
1513.66	1461
1515.57	1469
1517.48	1507
1519.39	1513
1521.3	1519
1523.21	1530
1525.12	1521
1527.03	1446
1528.93	1404
1530.84	1536
1532.74	1495
1534.64	1570
1536.54	1583
1538.44	1581
1540.34	1515
1542.23	1413
1544.13	1355
1546.02	1303
1547.92	1368
1549.81	1421
1551.7	1452
1553.59	1400
1555.48	1408
1557.36	1456
1559.25	1479
1561.13	1477
1563.01	1541
1564.9	1534
1566.78	1537
1568.66	1525
1570.53	1458
1572.41	1481
1574.29	1453
1576.16	1555
1578.03	1634
1579.9	1664
1581.78	1527
1583.65	1523
1585.51	1483
1587.38	1526
1589.25	1588
1591.11	1560
1592.97	1531
1594.84	1437
1596.7	1404
1598.56	1469
1600.42	1411
1602.27	1393
1604.13	1402
1605.98	1509
1607.84	1660
1609.69	1723
1611.54	1734
1613.39	1602
1615.24	1459
1617.09	1314
1618.94	1253
1620.78	1233
1622.62	1296
1624.47	1364
1626.31	1372
1628.15	1382
1629.99	1384
1631.83	1352
1633.67	1358
1635.5	1368
1637.34	1288
1639.17	1307
1641	1243
1642.83	1297
1644.66	1301
1646.49	1295
1648.32	1223
1650.15	1231
1651.97	1233
1653.8	1217
1655.62	1259
1657.44	1181
1659.26	1096
1661.08	1064
1662.9	1060
1664.72	929
1666.53	822
1668.35	812
1670.16	763
1671.97	794
1673.79	873
1675.6	880
1677.4	839
1679.21	790
1681.02	802
1682.83	776
1684.63	805
1686.43	831
1688.24	855
1690.04	838
1691.84	796
1693.64	750
1695.43	781
1697.23	844
1699.02	933
1700.82	957
1702.61	947
1704.4	930
1706.2	933
1707.98	969
1709.77	1062
1711.56	1046
1713.35	1070
1715.13	999
1716.92	914
1718.7	812
1720.48	888
1722.26	834
1724.04	772
1725.82	648
1727.6	552
1729.37	526
1731.15	475
1732.92	389
1734.7	366
1736.47	290
1738.24	317
1740.01	302
1741.78	308
1743.54	359
1745.31	451
1747.08	509
1748.84	494
1750.6	510
1752.36	604
1754.12	725
1755.88	709
1757.64	643
1759.4	622
1761.16	582
1762.91	568
1764.67	655
1766.42	713
1768.17	745
1769.92	785
1771.67	717
1773.42	669
1775.17	598
1776.91	617
1778.66	649
1780.4	734
1782.15	786
1783.89	784
1785.63	810
1787.37	794
1789.11	822
1790.85	772
1792.58	753
1794.32	703
1796.05	669
1797.79	611
1799.52	608
1801.25	611
1802.98	594
1804.71	572
1806.44	665
1808.17	681
1809.89	754
1811.62	766
1813.34	774
1815.07	744
1816.79	681
1818.51	671
1820.23	637
1821.95	614
1823.66	566
1825.38	534
1827.1	552
1828.81	538
1830.52	576
1832.24	617
1833.95	647
1835.66	721
1837.37	731
1839.08	733
1840.78	624
1842.49	572
1844.19	576
1845.9	526
1847.6	528
1849.3	564
1851	466
1852.7	425
1854.4	391
1856.1	391
1857.8	385
1859.49	429
1861.19	421
1862.88	469
1864.57	369
1866.27	313
1867.96	260
1869.65	240
1871.33	244
1873.02	301
1874.71	375
1876.39	386
1878.08	349
1879.76	366
1881.44	363
1883.12	363
1884.81	425
1886.48	435
1888.16	361
1889.84	296
1891.52	286
1893.19	256
1894.87	239
1896.54	264
1898.21	284
1899.88	288
1901.55	329
1903.22	349
1904.89	342
1906.56	363
1908.22	353
1909.89	367
1911.55	377
1913.22	376
1914.88	403
1916.54	339
1918.2	381
1919.86	362
1921.52	351
1923.18	333
1924.83	315
1926.49	342
1928.14	310
1929.79	332
1931.45	314
1933.1	307
1934.75	294
1936.4	318
1938.05	373
1939.69	343
1941.34	329
1942.99	278
1944.63	238
1946.27	282
1947.92	254
1949.56	276
1951.2	296
1952.84	362
1954.48	356
1956.11	371
1957.75	413
1959.39	427
1961.02	469
1962.65	455
1964.29	445
1965.92	451
1967.55	489
1969.18	478
1970.81	461
1972.44	490
1974.06	415
1975.69	439
1977.32	466
1978.94	480
1980.56	482
1982.19	516
1983.81	470
1985.43	490
1987.05	506
1988.66	507
1990.28	482
1991.9	457
1993.51	468
1995.13	502
1996.74	494
1998.36	469
1999.97	486
2001.58	494
2003.19	467
2004.8	475
2006.4	512
2008.01	494
2009.62	479
2011.22	491
2012.83	480
2014.43	489
2016.03	509
2017.63	468
2019.23	479
2020.83	469
2022.43	467
2024.03	496
2025.63	509
2027.22	475
2028.82	483
2030.41	475
2032.01	459
2033.6	461
2035.19	464
2036.78	443
2038.37	417
2039.96	433
2041.55	415
2043.13	429
2044.72	429
2046.3	403
2047.89	415
2049.47	433
2051.05	417
2052.63	411
2054.21	441
2055.79	451
2057.37	393
2058.95	393
2060.52	405
2062.1	374
2063.68	426
2065.25	405
2066.82	413
2068.39	389
2069.97	411
2071.54	387
2073.1	389
2074.67	355
2076.24	369
2077.81	368
2079.37	379
2080.94	368
2082.5	349
2084.07	352
2085.63	353
2087.19	314
2088.75	317
2090.31	278
2091.87	268
2093.43	258
2094.98	286
2096.54	279
2098.09	290
2099.65	325
2101.2	306
2102.75	313
2104.3	326
2105.86	326
2107.41	309
2108.95	296
2110.5	294
2112.05	294
2113.6	296
2115.14	294
2116.69	341
2118.23	288
2119.77	290
2121.31	282
2122.86	302
2124.4	278
2125.93	284
2127.47	281
2129.01	298
2130.55	318
2132.08	300
2133.62	294
2135.15	326
2136.69	306
2138.22	264
2139.75	284
2141.28	270
2142.81	304
2144.34	268
2145.87	278
2147.39	298
2148.92	290
2150.45	298
2151.97	289
2153.5	296
2155.02	248
2156.54	260
2158.06	292
2159.58	266
2161.1	244
2162.62	315
2164.14	276
2165.66	276
2167.17	260
2168.69	294
2170.2	266
2171.72	258
2173.23	258
2174.74	244
2176.25	264
2177.76	266
2179.27	238
2180.78	246
2182.29	226
2183.79	207
2185.3	234
2186.81	238
2188.31	228
2189.81	244
2191.32	262
2192.82	244
2194.32	250
2195.82	266
2197.32	270
2198.82	201
2200.32	208
2201.81	165
2203.31	219
2204.8	218
2206.3	214
2207.79	224
2209.29	238
2210.78	226
2212.27	250
2213.76	254
2215.25	240
2216.74	256
2218.23	211
2219.71	221
2221.2	191
2222.69	193
2224.17	151
2225.65	186
2227.14	167
2228.62	172
2230.1	185
2231.58	198
2233.06	181
2234.54	201
2236.02	225
2237.5	224
2238.97	229
2240.45	222
2241.92	211
2243.4	203
2244.87	159
2246.34	199
2247.82	192
2249.29	179
2250.76	178
2252.23	188
2253.7	198
2255.16	167
2256.63	174
2258.1	183
2259.56	186
2261.03	171
2262.49	185
2263.95	193
2265.42	183
2266.88	179
2268.34	161
2269.8	171
2271.26	137
2272.72	175
2274.18	175
2275.63	179
2277.09	189
2278.54	198
2280	183
2281.45	151
2282.9	151
2284.36	139
2285.81	161
2287.26	168
2288.71	197
2290.16	177
2291.61	159
2293.05	159
2294.5	147
2295.95	133
2297.39	107
2298.84	93
2300.28	104
2301.72	113
2303.16	133
2304.61	123
2306.05	158
2307.49	153
2308.93	123
2310.36	135
2311.8	147
2313.24	161
2314.67	189
2316.11	165
2317.54	157
2318.98	167
2320.41	131
2321.84	159
2323.28	147
2324.71	145
2326.14	158
2327.57	128
2328.99	133
2330.42	101
2331.85	157
2333.27	117
2334.7	111
2336.12	95
2337.55	117
2338.97	115
2340.39	111
2341.82	93
2343.24	86
2344.66	75
2346.08	95
2347.5	105
2348.91	119
2350.33	107
2351.75	117
2353.16	103
2354.58	137
2355.99	129
2357.41	101
2358.82	95
2360.23	77
2361.64	87
2363.05	61
2364.46	46
2365.87	57
2367.28	69
2368.69	91
2370.1	91
2371.5	52
2372.91	99
2374.31	104
2375.72	78
2377.12	85
2378.52	76
2379.92	81
2381.33	73
2382.73	85
2384.13	77
2385.52	85
2386.92	61
2388.32	85
2389.72	93
2391.11	65
2392.51	99
2393.9	99
2395.3	105
2396.69	139
2398.08	89
2399.48	81
2400.87	101
2402.26	79
2403.65	67
2405.04	65
2406.42	24
2407.81	-2
2409.2	-16
2410.58	-57
2411.97	-56
2413.35	0
2414.74	-38
2416.12	-34
2417.5	-6
2418.89	2
2420.27	2
2421.65	-12
2423.03	16
2424.41	-2
2425.79	12
2427.16	-16
2428.54	-14
2429.92	-42
2431.29	-10
2432.67	-8
2434.04	-18
2435.42	0
2436.79	-18
2438.16	-9
2439.53	-4
2440.9	-22
2442.27	-44
2443.64	-18
2445.01	-35
2446.38	-39
2447.75	-50
2449.11	-53
2450.48	-28
2451.84	-55
2453.21	-32
2454.57	-14
2455.94	-20
2457.3	-4
2458.66	-42
2460.02	-22
2461.38	-30
2462.74	0
2464.1	8
2465.46	14
2466.82	-19
2468.17	-21
2469.53	-4
2470.89	14
2472.24	-18
2473.6	-2
2474.95	12
2476.3	20
2477.65	46
2479.01	45
2480.36	23
2481.71	75
2483.06	19
2484.41	12
2485.75	14
2487.1	21
2488.45	4
2489.8	9
2491.14	22
2492.49	-2
2493.83	20
2495.17	43
2496.52	2
2497.86	23
2499.2	12
2500.54	51
2501.88	27
2503.22	36
2504.56	49
2505.9	42
2507.24	54
2508.58	43
2509.91	25
2511.25	0
2512.58	-8
2513.92	-45
2515.25	-14
2516.58	-38
2517.92	-34
2519.25	-12
2520.58	-18
2521.91	-42
2523.24	-31
2524.57	-8
2525.9	14
2527.23	10
2528.55	30
2529.88	0
2531.21	-29
2532.53	-16
2533.86	6
2535.18	-2
2536.5	10
2537.83	18
2539.15	18
2540.47	14
2541.79	26
2543.11	-10
2544.43	8
2545.75	6
2547.07	18
2548.39	-32
2549.7	22
2551.02	-2
2552.34	-8
2553.65	-12
2554.97	-22
2556.28	-46
2557.59	-53
2558.91	-59
2560.22	-30
2561.53	-40
2562.84	-32
2564.15	-36
2565.46	-35
2566.77	-30
2568.08	-30
2569.38	-59
2570.69	-24
2572	-40
2573.3	-20
2574.61	-27
2575.91	-38
2577.22	-29
2578.52	-28
2579.82	-16
2581.13	-49
2582.43	-38
2583.73	-30
2585.03	-43
2586.33	-66
2587.63	-73
2588.92	-97
2590.22	-32
2591.52	-59
2592.82	-56
2594.11	-51
2595.41	-39
2596.7	-30
2598	-16
2599.29	-38
2600.58	-23
2601.88	-24
2603.17	-4
2604.46	-73
2605.75	-46
2607.04	-60
2608.33	-67
2609.62	-45
2610.9	-58
2612.19	-76
2613.48	-93
2614.76	-58
2616.05	-73
2617.34	-19
2618.62	-95
2619.9	-82
2621.19	-61
2622.47	-61
2623.75	-70
2625.03	-81
2626.31	-53
2627.59	-51
2628.87	-45
2630.15	-71
2631.43	-35
2632.71	-52
2633.99	-68
2635.26	-60
2636.54	-75
2637.81	-73
2639.09	-60
2640.36	-82
2641.64	-70
2642.91	-85
2644.18	-80
2645.46	-55
2646.73	-80
2648	-58
2649.27	-63
2650.54	-45
2651.81	-47
2653.07	-28
2654.34	-42
2655.61	-49
2656.88	-51
2658.14	-58
2659.41	-77
2660.67	-74
2661.94	-34
2663.2	-65
2664.47	-63
2665.73	-58
2666.99	-72
2668.25	-65
2669.51	-80
2670.77	-69
2672.03	-69
2673.29	-40
2674.55	-51
2675.81	-56
2677.07	-73
2678.32	-69
2679.58	-67
2680.84	-37
2682.09	-59
2683.35	-42
2684.6	-32
2685.85	-38
2687.11	-70
2688.36	-45
2689.61	-63
2690.86	-53
2692.11	-47
2693.36	-33
2694.61	-27
2695.86	-45
2697.11	-73
2698.36	-39
2699.61	-71
2700.85	-64
2702.1	-66
2703.34	-39
2704.59	-62
2705.83	-42
2707.08	-61
2708.32	-52
2709.56	-83
2710.81	-77
2712.05	-60
2713.29	-49
2714.53	-60
2715.77	-34
2717.01	-57
2718.25	-67
2719.49	-67
2720.73	-79
2721.96	-79
2723.2	-51
2724.44	-59
2725.67	-28
2726.91	-54
2728.14	-59
2729.38	-78
2730.61	-40
2731.84	-62
2733.08	-61
2734.31	-40
2735.54	-30
2736.77	-51
2738	-60
2739.23	-47
2740.46	-40
2741.69	-65
2742.92	-66
2744.14	-29
2745.37	-36
2746.6	-71
2747.82	-10
2749.05	-48
2750.27	-60
2751.5	-47
2752.72	-74
2753.95	-28
2755.17	-22
2756.39	-28
2757.61	-58
2758.83	-76
2760.05	-24
2761.27	-48
2762.49	-36
2763.71	-54
2764.93	-38
2766.15	-70
2767.37	-36
2768.58	-46
2769.8	-64
2771.02	-34
2772.23	-34
2773.45	-54
2774.66	-34
2775.88	-28
2777.09	-50
2778.3	-34
2779.51	-48
2780.73	-55
2781.94	-24
2783.15	-32
2784.36	-40
2785.57	-32
2786.78	-44
2787.99	-40
2789.19	-48
2790.4	-26
2791.61	-7
2792.82	-32
2794.02	-26
2795.23	-44
2796.43	-24
2797.64	-10
2798.84	-30
2800.04	-40
2801.25	-15
2802.45	-42
2803.65	-54
2804.85	-17
2806.05	-58
2807.25	-46
2808.45	-12
2809.65	-40
2810.85	-13
2812.05	-18
2813.25	-44
2814.45	-34
2815.64	-22
2816.84	-38
2818.04	-20
2819.23	18
2820.43	-27
2821.62	-2
2822.82	-22
2824.01	0
2825.2	-26
2826.39	-22
2827.59	-18
2828.78	2
2829.97	10
2831.16	-24
2832.35	-6
2833.54	-30
2834.73	-12
2835.92	-16
2837.1	-10
2838.29	-34
2839.48	22
2840.67	2
2841.85	-30
2843.04	-18
2844.22	-8
2845.41	-19
2846.59	-8
2847.77	-17
2848.96	-6
2850.14	-2
2851.32	-6
2852.5	-13
2853.68	-20
2854.87	12
2856.05	-18
2857.23	-14
2858.4	-28
2859.58	-31
2860.76	-20
2861.94	19
2863.12	0
2864.29	-22
2865.47	-24
2866.65	-16
2867.82	-6
2869	36
2870.17	-16
2871.34	10
2872.52	-6
2873.69	-2
2874.86	-14
2876.03	18
2877.21	-6
2878.38	-22
2879.55	6
2880.72	-22
2881.89	-16
2883.06	-14
2884.23	-6
2885.39	-33
2886.56	-8
2887.73	-45
2888.9	-10
2890.06	-16
2891.23	-12
2892.39	-23
2893.56	8
2894.72	0
2895.89	-8
2897.05	10
2898.21	-38
2899.38	-16
2900.54	-26
2901.7	2
2902.86	-28
2904.02	0
2905.18	-8
2906.34	-4
2907.5	-15
2908.66	-14
2909.82	-30
2910.98	-18
2912.13	-18
2913.29	17
2914.45	-12
2915.6	-2
2916.76	0
2917.91	-6
2919.07	4
2920.22	-10
2921.38	12
2922.53	-28
2923.68	12
2924.84	-2
2925.99	16
2927.14	-4
2928.29	-16
2929.44	-2
2930.59	-8
2931.74	10
2932.89	4
2934.04	-18
2935.19	-36
2936.34	-8
2937.48	-9
2938.63	-12
2939.78	-14
2940.93	22
2942.07	8
2943.22	22
2944.36	-16
2945.51	-6
2946.65	-20
2947.79	-12
2948.94	-2
2950.08	-22
2951.22	4
2952.36	-6
2953.5	-2
2954.65	-10
2955.79	-12
2956.93	-8
2958.07	-6
2959.2	-14
2960.34	16
2961.48	14
2962.62	-8
2963.76	6
2964.89	6
2966.03	-4
2967.17	-12
2968.3	26
2969.44	4
2970.57	-8
2971.71	2
2972.84	2
2973.97	2
2975.11	-6
2976.24	24
2977.37	2
2978.5	12
2979.64	0
2980.77	2
2981.9	16
2983.03	-4
2984.16	0
2985.29	20
2986.41	4
2987.54	-2
2988.67	34
2989.8	12
2990.93	2
2992.05	-10
2993.18	-11
2994.3	12
2995.43	2
2996.55	39
2997.68	12
2998.8	22
2999.93	10
3001.05	0
3002.17	2
3003.3	-2
3004.42	68
3005.54	62
3006.66	4
3007.78	24
3008.9	18
3010.02	0
3011.14	24
3012.26	10
3013.38	40
3014.5	24
3015.62	-4
3016.73	20
3017.85	8
3018.97	18
3020.08	-6
3021.2	14
3022.31	12
3023.43	42
3024.54	17
3025.66	16
3026.77	12
3027.89	36
3029	22
3030.11	14
3031.22	4
3032.34	-4
3033.45	18
3034.56	6
3035.67	16
3036.78	85
3037.89	24
3039	22
3040.11	4
3041.22	14
3042.32	-20
3043.43	22
3044.54	0
3045.65	18
3046.75	14
3047.86	44
3048.96	14
3050.07	-6
3051.17	26
3052.28	28
3053.38	18
3054.49	12
3055.59	26
3056.69	-2
3057.8	10
3058.9	24
3060	40
3061.1	12
3062.2	24
3063.3	26
3064.4	2
3065.5	-15
3066.6	29
3067.7	10
3068.8	22
3069.9	16
3071	24
3072.09	16
3073.19	22
3074.29	20
3075.38	24
3076.48	44
3077.57	17
3078.67	24
3079.76	50
3080.86	8
3081.95	21
3083.05	14
3084.14	30
3085.23	28
3086.33	37
3087.42	40
3088.51	31
3089.6	20
3090.69	20
3091.78	22
3092.87	49
3093.96	32
3095.05	32
3096.14	-8
3097.23	12
3098.32	39
3099.41	25
3100.49	14
3101.58	0
3102.67	38
3103.75	8
3104.84	34
3105.93	34
3107.01	4
3108.1	6
3109.18	34
3110.26	32
3111.35	30
3112.43	12
3113.51	26
3114.6	35
3115.68	36
3116.76	18
3117.84	18
3118.92	46
3120	6
3121.09	22
3122.17	20
3123.25	12
3124.32	44
3125.4	38
3126.48	24
3127.56	42
3128.64	12
3129.72	20
3130.79	50
3131.87	22
3132.95	20
3134.02	16
3135.1	30
3136.17	24
3137.25	34
3138.32	44
3139.4	4
3140.47	36
3141.55	24
3142.62	20
3143.69	28
3144.76	47
3145.84	18
3146.91	30
3147.98	26
3149.05	32
3150.12	14
3151.19	22
3152.26	34
3153.33	40
3154.4	4
3155.47	12
3156.54	14
3157.61	54
3158.67	20
3159.74	22
3160.81	16
3161.88	31
3162.94	38
3164.01	38
3165.07	34
3166.14	36
3167.2	36
3168.27	16
3169.33	30
3170.4	46
3171.46	34
3172.52	28
3173.59	46
3174.65	24
3175.71	36
3176.77	20
3177.84	36
3178.9	22
3179.96	8
3181.02	36
3182.08	32
3183.14	39
3184.2	26
3185.26	32
3186.32	46
3187.37	36
3188.43	22
3189.49	55
3190.55	10
3191.61	23
3192.66	40
3193.72	16
3194.77	22
3195.83	12
3196.89	36
3197.94	26
3199	18
3200.05	38
3201.1	36
3202.16	38
3203.21	34
3204.27	26
3205.32	18
3206.37	36
3207.42	53
3208.47	36
3209.53	30
3210.58	31
3211.63	38
3212.68	32
3213.73	30
3214.78	23
3215.83	34
3216.88	27
3217.93	36
3218.97	24
3220.02	34
3221.07	16
3222.12	24
3223.16	56
3224.21	32
3225.26	24
3226.3	8
3227.35	10
3228.4	64
3229.44	42
3230.49	34
3231.53	18
3232.57	32
3233.62	26
3234.66	30
3235.71	18
3236.75	24
3237.79	46
3238.83	30
3239.88	10
3240.92	34
3241.96	42
3243	8
3244.04	18
3245.08	32
3246.12	14
3247.16	28
3248.2	32
3249.24	36
3250.28	26
3251.32	16
3252.36	34
3253.39	28
3254.43	38
3255.47	52
3256.51	24
3257.54	30
3258.58	34
3259.61	30
3260.65	17
3261.69	20
3262.72	32
3263.76	18
3264.79	28
3265.82	57
3266.86	21
3267.89	42
3268.92	55
3269.96	46
3270.99	19
3272.02	30
3273.05	36
3274.09	14
3275.12	34
3276.15	44
3277.18	45
3278.21	16
3279.24	42
3280.27	68
3281.3	24
3282.33	33
3283.36	22
3284.39	36
3285.41	64
3286.44	32
3287.47	38
3288.5	52
3289.52	24
3290.55	48
3291.58	34
3292.6	30
3293.63	52
3294.66	16
3295.68	51
3296.71	34
3297.73	56
3298.76	79
3299.78	30
3300.8	22
3301.83	44
3302.85	80
3303.87	24
3304.9	24
3305.92	29
3306.94	58
3307.96	38
3308.98	40
3310.01	46
3311.03	26
3312.05	39
3313.07	34
3314.09	28
3315.11	24
3316.13	26
3317.15	8
3318.17	32
3319.18	40
3320.2	26
3321.22	34
3322.24	54
3323.26	43
3324.27	38
3325.29	32
3326.31	37
3327.32	32
3328.34	39
3329.35	54
3330.37	40
3331.38	32
3332.4	30
3333.41	42
3334.43	60
3335.44	32
3336.46	40
3337.47	28
3338.48	42
3339.5	14
3340.51	36
3341.52	51
3342.53	32
3343.54	46
3344.56	40
3345.57	48
3346.58	60
3347.59	52
3348.6	37
3349.61	40
3350.62	22
3351.63	34
3352.64	36
3353.65	40
3354.66	31
3355.66	61
3356.67	36
3357.68	40
3358.69	13
3359.7	32
3360.7	38
3361.71	30
3362.72	28
3363.72	42
3364.73	32
3365.73	36
3366.74	11
3367.75	41
3368.75	40
3369.75	38
3370.76	20
3371.76	42
3372.77	32
3373.77	40
3374.77	51
3375.78	46
3376.78	14
3377.78	44
3378.78	30
3379.79	40
3380.79	27
3381.79	32
3382.79	40
3383.79	38
3384.79	62
3385.79	44
3386.79	30
3387.79	30
3388.79	31
3389.79	46
3390.79	40
3391.79	38
3392.79	44
3393.79	68
3394.78	28
3395.78	16
3396.78	30
3397.78	58
3398.77	81
3399.77	34
3400.77	24
3401.76	48
3402.76	46
3403.76	48
3404.75	16
3405.75	34
3406.74	40
3407.74	83
3408.73	36
3409.72	113
3410.72	40
3411.71	48
3412.71	34
3413.7	24
3414.69	18
3415.68	50
3416.68	42
3417.67	40
3418.66	46
3419.65	36
3420.64	68
3421.63	49
3422.63	64
3423.62	32
3424.61	64
3425.6	34
3426.59	29
3427.58	60
3428.57	43
[truncated: 48 more rows]
