# Supplementary material for: AI‐Assisted Detection of Early Gastric Cancer via Visualization of Mucosal Acidity Compromise During Endoscopy
Source: Adv Sci (Weinh). 2025 Oct 20;12(46):e04932. doi: 10.1002/advs.202504932 (PMC12697849; doi:10.1002/advs.202504932)
Supplement: Supplementary file 2 — Supporting Data [file ADVS-12-e04932-s002.zip › Models by AGS cells/Model 2/Para-tumor/fast-20250724_165330.csv]

181.541	14878
184.445	23475
187.346	30535
190.245	34305
193.141	35653
196.035	35827
198.927	35697
201.816	35576
204.703	36229
207.588	36036
210.47	36268
213.35	35961
216.228	35953
219.103	35940
221.976	35641
224.846	35874
227.715	35581
230.58	35653
233.444	35750
236.305	36260
239.164	36274
242.02	36896
244.875	37015
247.727	37049
250.576	37160
253.423	36916
256.268	36890
259.111	36522
261.951	36589
264.789	36510
267.625	36587
270.459	36729
273.29	36783
276.119	36704
278.945	36423
281.769	36211
284.591	36290
287.411	35804
290.229	35877
293.044	35455
295.857	35452
298.667	34972
301.476	34582
304.282	34500
307.085	34148
309.887	34172
312.686	33583
315.483	33367
318.278	33251
321.071	32923
323.861	32923
326.649	32637
329.435	32767
332.219	32554
335	32476
337.779	32796
340.556	32635
343.331	33110
346.103	33068
348.873	33102
351.641	33177
354.407	33163
357.171	33203
359.932	33172
362.691	33225
365.448	33050
368.203	32800
370.955	32334
373.706	32415
376.454	32250
379.2	32044
381.943	32038
384.685	31874
387.424	31461
390.161	31096
392.896	30902
395.629	30564
398.36	30362
401.088	30423
403.815	30380
406.539	30326
409.261	30111
411.981	30164
414.698	30366
417.414	30803
420.127	30692
422.838	30497
425.547	30825
428.254	30918
430.959	30598
433.662	30809
436.362	30922
439.06	31015
441.757	31143
444.451	31009
447.142	30993
449.832	31067
452.52	31152
455.206	30946
457.889	30640
460.57	30886
463.249	30558
465.927	30451
468.601	30113
471.274	29878
473.945	29528
476.614	29353
479.28	28878
481.945	28881
484.607	28867
487.267	28499
489.926	28183
492.582	28115
495.236	27821
497.888	27598
500.537	27594
503.185	27542
505.831	27731
508.474	27915
511.116	27812
513.755	27701
516.393	27771
519.028	27832
521.661	27747
524.293	27933
526.922	27670
529.549	27728
532.174	27568
534.797	27489
537.418	27695
540.037	27721
542.654	27681
545.268	27872
547.881	27987
550.492	27812
553.101	27727
555.707	27275
558.312	26744
560.915	26705
563.515	26703
566.114	26681
568.71	27036
571.305	27159
573.897	27481
576.488	27570
579.076	27080
581.663	26619
584.247	26109
586.83	25341
589.41	24833
591.989	24326
594.565	23838
597.14	23295
599.712	22843
602.283	22833
604.851	22706
607.418	22621
609.982	22619
612.545	22666
615.106	22245
617.664	22644
620.221	22312
622.776	22300
625.328	21995
627.879	22305
630.428	21928
632.975	21482
635.52	21471
638.062	21322
640.603	21312
643.142	21492
645.679	21550
648.214	21641
650.748	21532
653.279	21642
655.808	21422
658.335	21102
660.861	21082
663.384	20865
665.906	20918
668.425	20933
670.943	20988
673.459	20573
675.973	20462
678.484	20432
680.994	19944
683.502	19676
686.009	19635
688.513	19493
691.015	19231
693.515	18987
696.014	18896
698.51	18485
701.005	18459
703.498	18203
705.989	17937
708.478	17669
710.965	17567
713.45	17456
715.933	17320
718.415	17329
720.894	16970
723.372	17015
725.848	17166
728.322	16944
730.794	17002
733.264	16946
735.732	16797
738.198	16459
740.663	16108
743.126	15917
745.586	15809
748.045	15655
750.502	15433
752.958	15318
755.411	15338
757.863	15192
760.312	15141
762.76	15040
765.206	15276
767.65	14975
770.092	14007
772.533	12916
774.971	12776
777.408	13156
779.843	13855
782.276	13702
784.707	13668
787.137	13847
789.564	13885
791.99	13819
794.414	13668
796.836	13626
799.257	13322
801.675	13136
804.092	13126
806.507	13070
808.92	12953
811.331	12733
813.741	12532
816.148	12435
818.554	12222
820.958	12147
823.36	12016
825.761	11937
828.159	11688
830.556	11744
832.951	11689
835.345	11515
837.736	11428
840.126	11277
842.514	11295
844.9	11146
847.284	11012
849.667	10883
852.048	10743
854.427	10721
856.804	10509
859.18	10348
861.553	10281
863.925	10279
866.296	10212
868.664	10173
871.031	10076
873.396	10011
875.759	9828
878.12	9768
880.48	9793
882.838	9701
885.194	9568
887.549	9530
889.902	9455
892.253	9355
894.602	9371
896.949	9358
899.295	9294
901.639	9208
903.981	9133
906.322	8964
908.661	8989
910.998	8961
913.333	8913
915.667	8881
917.999	8978
920.329	8892
922.658	8817
924.985	8748
927.31	8788
929.633	8720
931.955	8601
934.275	8462
936.593	8418
938.91	8152
941.225	8095
943.538	7886
945.849	7801
948.159	7650
950.467	7544
952.774	7475
955.078	7312
957.381	7195
959.683	7142
961.982	6929
964.28	7090
966.577	6973
968.871	6868
971.164	6778
973.456	6539
975.745	6572
978.033	6362
980.319	6387
982.604	6338
984.887	6290
987.168	6401
989.448	6280
991.726	6312
994.002	6185
996.277	6149
998.55	6097
1000.82	6220
1003.09	6198
1005.36	6324
1007.63	6240
1009.89	6225
1012.15	6310
1014.41	6322
1016.67	6248
1018.93	6231
1021.19	6153
1023.44	6209
1025.7	6171
1027.95	6181
1030.2	6091
1032.45	6009
1034.69	5842
1036.94	5780
1039.18	5726
1041.43	5716
1043.67	5623
1045.9	5615
1048.14	5626
1050.38	5493
1052.61	5428
1054.84	5339
1057.07	5222
1059.3	5222
1061.53	5092
1063.76	5147
1065.98	5095
1068.2	5061
1070.42	4965
1072.64	4877
1074.86	4853
1077.08	4765
1079.29	4766
1081.5	4685
1083.72	4741
1085.93	4725
1088.13	4640
1090.34	4710
1092.55	4729
1094.75	4741
1096.95	4793
1099.15	4589
1101.35	4634
1103.55	4446
1105.74	4478
1107.94	4376
1110.13	4376
1112.32	4249
1114.51	4157
1116.7	4112
1118.89	4098
1121.07	4052
1123.25	4019
1125.44	3927
1127.62	3911
1129.8	3967
1131.97	3997
1134.15	4052
1136.32	4017
1138.49	3944
1140.66	3915
1142.83	3879
1145	3834
1147.17	3772
1149.33	3723
1151.5	3802
1153.66	3782
1155.82	3657
1157.98	3709
1160.13	3575
1162.29	3612
1164.44	3586
1166.6	3528
1168.75	3556
1170.9	3604
1173.04	3607
1175.19	3695
1177.34	3594
1179.48	3448
1181.62	3413
1183.76	3353
1185.9	3384
1188.04	3544
1190.17	3673
1192.31	3728
1194.44	3665
1196.57	3669
1198.7	3657
1200.83	3633
1202.96	3525
1205.08	3385
1207.21	3183
1209.33	3090
1211.45	3028
1213.57	2974
1215.69	2899
1217.81	2865
1219.92	2804
1222.03	2786
1224.15	2777
1226.26	2750
1228.37	2726
1230.47	2766
1232.58	2671
1234.68	2712
1236.79	2714
1238.89	2698
1240.99	2695
1243.09	2698
1245.19	2575
1247.28	2585
1249.38	2517
1251.47	2573
1253.56	2473
1255.65	2470
1257.74	2448
1259.83	2440
1261.91	2347
1264	2363
1266.08	2245
1268.16	2212
1270.24	2244
1272.32	2141
1274.4	2263
1276.47	2166
1278.55	2138
1280.62	2085
1282.69	2031
1284.76	2009
1286.83	1999
1288.9	2043
1290.96	1964
1293.03	1926
1295.09	1898
1297.15	1926
1299.21	1858
1301.27	1876
1303.33	1803
1305.38	1819
1307.44	1942
1309.49	1789
1311.54	1731
1313.59	1781
1315.64	1769
1317.69	1734
1319.73	1769
1321.78	1775
1323.82	1737
1325.86	1690
1327.9	1662
1329.94	1654
1331.98	1650
1334.02	1652
1336.05	1674
1338.08	1678
1340.12	1699
1342.15	1711
1344.18	1769
1346.2	1785
1348.23	1786
1350.25	1773
1352.28	1781
1354.3	1837
1356.32	1795
1358.34	1833
1360.36	1860
1362.38	1876
1364.39	1888
1366.41	1842
1368.42	1835
1370.43	1851
1372.44	1773
1374.45	1789
1376.45	1789
1378.46	1833
1380.47	1740
1382.47	1695
1384.47	1620
1386.47	1636
1388.47	1582
1390.47	1550
1392.46	1519
1394.46	1612
1396.45	1584
1398.44	1626
1400.44	1561
1402.42	1487
1404.41	1465
1406.4	1428
1408.39	1378
1410.37	1360
1412.35	1299
1414.33	1324
1416.31	1289
1418.29	1318
1420.27	1265
1422.25	1268
1424.22	1237
1426.2	1291
1428.17	1259
1430.14	1257
1432.11	1211
1434.08	1173
1436.04	1156
1438.01	1150
1439.97	1179
1441.94	1180
1443.9	1205
1445.86	1201
1447.82	1233
1449.78	1057
1451.73	1084
1453.69	1138
1455.64	1122
1457.59	1150
1459.54	1104
1461.49	1035
1463.44	1013
1465.39	945
1467.34	999
1469.28	996
1471.22	985
1473.17	1054
1475.11	1031
1477.05	998
1478.99	932
1480.92	879
1482.86	834
1484.79	810
1486.73	818
1488.66	816
1490.59	874
1492.52	887
1494.45	897
1496.37	875
1498.3	911
1500.22	899
1502.14	824
1504.07	828
1505.99	804
1507.91	830
1509.82	784
1511.74	812
1513.66	828
1515.57	812
1517.48	840
1519.39	896
1521.3	899
1523.21	897
1525.12	836
1527.03	834
1528.93	832
1530.84	863
1532.74	891
1534.64	923
1536.54	975
1538.44	923
1540.34	939
1542.23	877
1544.13	822
1546.02	725
1547.92	788
1549.81	846
1551.7	880
1553.59	850
1555.48	874
1557.36	924
1559.25	909
1561.13	937
1563.01	931
1564.9	996
1566.78	999
1568.66	985
1570.53	904
1572.41	917
1574.29	881
1576.16	1015
1578.03	1090
1579.9	1096
1581.78	1032
1583.65	999
1585.51	981
1587.38	1026
1589.25	1066
1591.11	1064
1592.97	1051
1594.84	951
1596.7	941
1598.56	965
1600.42	927
1602.27	951
1604.13	943
1605.98	1052
1607.84	1159
1609.69	1267
1611.54	1265
1613.39	1161
1615.24	1011
1617.09	856
1618.94	819
1620.78	776
1622.62	792
1624.47	907
1626.31	931
1628.15	907
1629.99	936
1631.83	941
1633.67	915
1635.5	909
1637.34	843
1639.17	850
1641	875
1642.83	858
1644.66	834
1646.49	826
1648.32	780
1650.15	792
1651.97	808
1653.8	849
1655.62	844
1657.44	822
1659.26	697
1661.08	657
1662.9	683
1664.72	512
1666.53	446
1668.35	438
1670.16	401
1671.97	434
1673.79	508
1675.6	509
1677.4	500
1679.21	445
1681.02	433
1682.83	389
1684.63	433
1686.43	470
1688.24	488
1690.04	501
1691.84	401
1693.64	403
1695.43	465
1697.23	526
1699.02	536
1700.82	618
1702.61	611
1704.4	588
1706.2	599
1707.98	651
1709.77	677
1711.56	716
1713.35	755
1715.13	683
1716.92	614
1718.7	470
1720.48	548
1722.26	520
1724.04	492
1725.82	406
1727.6	342
1729.37	353
1731.15	300
1732.92	258
1734.7	223
1736.47	187
1738.24	171
1740.01	183
1741.78	199
1743.54	165
1745.31	258
1747.08	302
1748.84	324
1750.6	331
1752.36	389
1754.12	465
1755.88	487
1757.64	419
1759.4	352
1761.16	316
1762.91	353
1764.67	383
1766.42	453
1768.17	513
1769.92	529
1771.67	445
1773.42	384
1775.17	359
1776.91	381
1778.66	425
1780.4	470
1782.15	536
1783.89	562
1785.63	552
1787.37	562
1789.11	580
1790.85	556
1792.58	506
1794.32	449
1796.05	413
1797.79	405
1799.52	417
1801.25	395
1802.98	384
1804.71	357
1806.44	405
1808.17	459
1809.89	526
1811.62	560
1813.34	548
1815.07	504
1816.79	461
1818.51	442
1820.23	409
1821.95	391
1823.66	360
1825.38	329
1827.1	320
1828.81	348
1830.52	388
1832.24	407
1833.95	457
1835.66	494
1837.37	522
1839.08	518
1840.78	400
1842.49	377
1844.19	360
1845.9	325
1847.6	323
1849.3	331
1851	272
1852.7	237
1854.4	200
1856.1	198
1857.8	205
1859.49	245
1861.19	225
1862.88	260
1864.57	186
1866.27	105
1867.96	89
1869.65	46
1871.33	50
1873.02	121
1874.71	171
1876.39	211
1878.08	181
1879.76	215
1881.44	187
1883.12	182
1884.81	240
1886.48	272
1888.16	198
1889.84	145
1891.52	123
1893.19	81
1894.87	84
1896.54	117
1898.21	113
1899.88	119
1901.55	160
1903.22	185
1904.89	173
1906.56	201
1908.22	204
1909.89	183
1911.55	222
1913.22	217
1914.88	228
1916.54	238
1918.2	208
1919.86	185
1921.52	195
1923.18	167
1924.83	170
1926.49	189
1928.14	155
1929.79	171
1931.45	173
1933.1	168
1934.75	135
1936.4	193
1938.05	210
1939.69	218
1941.34	169
1942.99	132
1944.63	123
1946.27	141
1947.92	119
1949.56	149
1951.2	145
1952.84	177
1954.48	237
1956.11	234
1957.75	272
1959.39	294
1961.02	304
1962.65	294
1964.29	280
1965.92	298
1967.55	336
1969.18	319
1970.81	308
1972.44	339
1974.06	308
1975.69	322
1977.32	345
1978.94	337
1980.56	341
1982.19	373
1983.81	357
1985.43	351
1987.05	365
1988.66	378
1990.28	343
1991.9	308
1993.51	363
1995.13	355
1996.74	379
1998.36	345
1999.97	351
2001.58	369
2003.19	347
2004.8	348
2006.4	407
2008.01	365
2009.62	389
2011.22	381
2012.83	377
2014.43	366
2016.03	386
2017.63	383
2019.23	358
2020.83	359
2022.43	362
2024.03	367
2025.63	362
2027.22	361
2028.82	336
2030.41	368
2032.01	334
2033.6	348
2035.19	363
2036.78	344
2038.37	356
2039.96	308
2041.55	310
2043.13	318
2044.72	323
2046.3	332
2047.89	350
2049.47	346
2051.05	310
2052.63	316
2054.21	318
2055.79	342
2057.37	302
2058.95	303
2060.52	292
2062.1	296
2063.68	299
2065.25	314
2066.82	310
2068.39	282
2069.97	280
2071.54	304
2073.1	300
2074.67	280
2076.24	308
2077.81	286
2079.37	274
2080.94	262
2082.5	280
2084.07	260
2085.63	248
2087.19	244
2088.75	226
2090.31	200
2091.87	196
2093.43	177
2094.98	191
2096.54	216
2098.09	213
2099.65	264
2101.2	214
2102.75	258
2104.3	236
2105.86	254
2107.41	232
2108.95	234
2110.5	225
2112.05	208
2113.6	219
2115.14	216
2116.69	244
2118.23	189
2119.77	244
2121.31	214
2122.86	220
2124.4	200
2125.93	221
2127.47	228
2129.01	232
2130.55	220
2132.08	220
2133.62	242
2135.15	246
2136.69	226
2138.22	206
2139.75	191
2141.28	188
2142.81	230
2144.34	200
2145.87	198
2147.39	236
2148.92	225
2150.45	238
2151.97	220
2153.5	234
2155.02	200
2156.54	182
2158.06	199
2159.58	185
2161.1	183
2162.62	248
2164.14	224
2165.66	221
2167.17	191
2168.69	234
2170.2	217
2171.72	198
2173.23	202
2174.74	188
2176.25	210
2177.76	191
2179.27	194
2180.78	198
2182.29	173
2183.79	175
2185.3	177
2186.81	191
2188.31	175
2189.81	181
2191.32	212
2192.82	180
2194.32	174
2195.82	212
2197.32	184
2198.82	161
2200.32	167
2201.81	115
2203.31	133
2204.8	159
2206.3	171
2207.79	157
2209.29	174
2210.78	149
2212.27	197
2213.76	190
2215.25	175
2216.74	189
2218.23	169
2219.71	145
2221.2	157
2222.69	141
2224.17	121
2225.65	127
2227.14	125
2228.62	145
2230.1	111
2231.58	145
2233.06	149
2234.54	169
2236.02	169
2237.5	171
2238.97	185
2240.45	155
2241.92	157
2243.4	157
2244.87	121
2246.34	153
2247.82	137
2249.29	121
2250.76	145
2252.23	155
2253.7	127
2255.16	123
2256.63	131
2258.1	121
2259.56	135
2261.03	151
2262.49	131
2263.95	137
2265.42	129
2266.88	153
2268.34	119
2269.8	141
2271.26	121
2272.72	129
2274.18	135
2275.63	147
2277.09	149
2278.54	141
2280	139
2281.45	109
2282.9	101
2284.36	103
2285.81	129
2287.26	115
2288.71	129
2290.16	135
2291.61	119
2293.05	111
2294.5	111
2295.95	115
2297.39	67
2298.84	57
2300.28	86
2301.72	67
2303.16	73
2304.61	109
2306.05	133
2307.49	87
2308.93	93
2310.36	103
2311.8	121
2313.24	119
2314.67	149
2316.11	127
2317.54	139
2318.98	137
2320.41	87
2321.84	117
2323.28	113
2324.71	115
2326.14	99
2327.57	114
2328.99	101
2330.42	81
2331.85	85
2333.27	83
2334.7	101
2336.12	81
2337.55	81
2338.97	67
2340.39	85
2341.82	53
2343.24	68
2344.66	67
2346.08	60
2347.5	63
2348.91	69
2350.33	79
2351.75	111
2353.16	91
2354.58	101
2355.99	99
2357.41	93
2358.82	73
2360.23	53
2361.64	39
2363.05	65
2364.46	38
2365.87	44
2367.28	43
2368.69	71
2370.1	51
2371.5	20
2372.91	69
2374.31	84
2375.72	56
2377.12	56
2378.52	70
2379.92	59
2381.33	71
2382.73	53
2384.13	61
2385.52	48
2386.92	47
2388.32	61
2389.72	65
2391.11	75
2392.51	76
2393.9	69
2395.3	101
2396.69	93
2398.08	71
2399.48	47
2400.87	74
2402.26	57
2403.65	48
2405.04	8
2406.42	8
2407.81	-44
2409.2	-36
2410.58	-89
2411.97	-70
2413.35	-8
2414.74	-58
2416.12	-51
2417.5	-32
2418.89	-10
2420.27	-12
2421.65	-32
2423.03	-37
2424.41	-63
2425.79	-25
2427.16	-43
2428.54	-52
2429.92	-36
2431.29	-36
2432.67	-36
2434.04	-32
2435.42	-34
2436.79	-30
2438.16	-27
2439.53	-20
2440.9	-46
2442.27	-40
2443.64	-65
2445.01	-53
2446.38	-49
2447.75	-68
2449.11	-91
2450.48	-48
2451.84	-63
2453.21	-42
2454.57	-16
2455.94	-40
2457.3	-37
2458.66	-48
2460.02	-30
2461.38	-43
2462.74	-12
2464.1	-18
2465.46	-13
2466.82	-17
2468.17	2
2469.53	-28
2470.89	12
2472.24	-36
2473.6	-34
2474.95	-8
2476.3	2
2477.65	18
2479.01	20
2480.36	4
2481.71	79
2483.06	3
2484.41	-14
2485.75	-6
2487.1	6
2488.45	-8
2489.8	-18
2491.14	-16
2492.49	12
2493.83	6
2495.17	15
2496.52	-10
2497.86	-4
2499.2	-10
2500.54	14
2501.88	14
2503.22	36
2504.56	28
2505.9	28
2507.24	20
2508.58	12
2509.91	-10
2511.25	-7
2512.58	-20
2513.92	-73
2515.25	-50
2516.58	-57
2517.92	-68
2519.25	-51
2520.58	-20
2521.91	-60
2523.24	-18
2524.57	-18
2525.9	-23
2527.23	2
2528.55	24
2529.88	-36
2531.21	-25
2532.53	-14
2533.86	-8
2535.18	-18
2536.5	-6
2537.83	2
2539.15	12
2540.47	0
2541.79	24
2543.11	-24
2544.43	-19
2545.75	12
2547.07	14
2548.39	-42
2549.7	20
2551.02	-22
2552.34	-31
2553.65	-31
2554.97	-34
2556.28	-50
2557.59	-69
2558.91	-59
2560.22	-45
2561.53	-65
2562.84	-47
2564.15	-32
2565.46	-39
2566.77	-44
2568.08	-52
2569.38	-63
2570.69	-44
2572	-44
2573.3	-46
2574.61	-41
2575.91	-46
2577.22	-43
2578.52	-40
2579.82	-41
2581.13	-35
2582.43	-53
2583.73	-42
2585.03	-53
2586.33	-42
2587.63	-57
2588.92	-83
2590.22	-48
2591.52	-83
2592.82	-54
2594.11	-57
2595.41	-37
2596.7	-38
2598	-46
2599.29	-46
2600.58	-51
2601.88	-26
2603.17	-16
2604.46	-85
2605.75	-48
2607.04	-83
2608.33	-61
2609.62	-71
2610.9	-74
2612.19	-82
2613.48	-93
2614.76	-62
2616.05	-75
2617.34	-39
2618.62	-103
2619.9	-96
2621.19	-69
2622.47	-71
2623.75	-82
2625.03	-54
2626.31	-63
2627.59	-44
2628.87	-25
2630.15	-77
2631.43	-53
2632.71	-50
2633.99	-72
2635.26	-72
2636.54	-73
2637.81	-67
2639.09	-85
2640.36	-62
2641.64	-66
2642.91	-87
2644.18	-93
2645.46	-83
2646.73	-99
2648	-91
2649.27	-63
2650.54	-55
2651.81	-61
2653.07	-42
2654.34	-56
2655.61	-63
2656.88	-41
2658.14	-72
2659.41	-73
2660.67	-80
2661.94	-51
2663.2	-71
2664.47	-59
2665.73	-63
2666.99	-72
2668.25	-87
2669.51	-85
2670.77	-73
2672.03	-85
2673.29	-44
2674.55	-43
2675.81	-64
2677.07	-89
2678.32	-85
2679.58	-73
2680.84	-47
2682.09	-81
2683.35	-38
2684.6	-36
2685.85	-59
2687.11	-70
2688.36	-59
2689.61	-58
2690.86	-69
2692.11	-63
2693.36	-29
2694.61	-39
2695.86	-69
2697.11	-81
2698.36	-59
2699.61	-85
2700.85	-56
2702.1	-58
2703.34	-45
2704.59	-70
2705.83	-40
2707.08	-51
2708.32	-52
2709.56	-77
2710.81	-75
2712.05	-76
2713.29	-79
2714.53	-56
2715.77	-71
2717.01	-45
2718.25	-42
2719.49	-51
2720.73	-58
2721.96	-73
2723.2	-51
2724.44	-63
2725.67	-51
2726.91	-64
2728.14	-59
2729.38	-90
2730.61	-57
2731.84	-64
2733.08	-65
2734.31	-34
2735.54	-73
2736.77	-65
2738	-68
2739.23	-30
2740.46	-47
2741.69	-55
2742.92	-56
2744.14	-17
2745.37	-52
2746.6	-69
2747.82	-42
2749.05	-42
2750.27	-56
2751.5	-42
2752.72	-62
2753.95	-12
2755.17	-28
2756.39	-46
2757.61	-34
2758.83	-72
2760.05	-38
2761.27	-46
2762.49	-36
2763.71	-58
2764.93	-38
2766.15	-52
2767.37	-32
2768.58	-56
2769.8	-40
2771.02	-48
2772.23	-50
2773.45	-42
2774.66	-32
2775.88	-20
2777.09	-56
2778.3	-42
2779.51	-36
2780.73	-35
2781.94	-22
2783.15	-32
2784.36	-32
2785.57	-48
2786.78	-56
2787.99	-30
2789.19	-38
2790.4	-40
2791.61	10
2792.82	-38
2794.02	-54
2795.23	-44
2796.43	-28
2797.64	-26
2798.84	-4
2800.04	-42
2801.25	-27
2802.45	-66
2803.65	-68
2804.85	-23
2806.05	-56
2807.25	-40
2808.45	2
2809.65	-34
2810.85	-41
2812.05	-34
2813.25	-38
2814.45	-22
2815.64	-32
2816.84	-42
2818.04	-30
2819.23	8
2820.43	-25
2821.62	6
2822.82	-24
2824.01	-10
2825.2	-18
2826.39	-18
2827.59	-34
2828.78	-8
2829.97	-12
2831.16	-22
2832.35	-14
2833.54	-38
2834.73	-8
2835.92	-22
2837.1	-16
2838.29	-28
2839.48	-20
2840.67	-20
2841.85	-22
2843.04	-16
2844.22	-30
2845.41	-37
2846.59	-18
2847.77	-8
2848.96	-35
2850.14	-25
2851.32	-24
2852.5	-15
2853.68	-34
2854.87	-4
2856.05	-32
2857.23	-36
2858.4	-36
2859.58	-35
2860.76	-22
2861.94	-8
2863.12	-6
2864.29	-8
2865.47	-10
2866.65	-18
2867.82	-2
2869	16
2870.17	-6
2871.34	-6
2872.52	-28
2873.69	-22
2874.86	-21
2876.03	-16
2877.21	-14
2878.38	-34
2879.55	-4
2880.72	-8
2881.89	-46
2883.06	-12
2884.23	-8
2885.39	-25
2886.56	6
2887.73	-43
2888.9	-16
2890.06	-6
2891.23	16
2892.39	-31
2893.56	-8
2894.72	-20
2895.89	-2
2897.05	4
2898.21	-36
2899.38	-22
2900.54	-32
2901.7	0
2902.86	-14
2904.02	-6
2905.18	-28
2906.34	-14
2907.5	-5
2908.66	-8
2909.82	-14
2910.98	-20
2912.13	-16
2913.29	-8
2914.45	-18
2915.6	-18
2916.76	2
2917.91	-12
2919.07	-4
2920.22	-10
2921.38	14
2922.53	-24
2923.68	-2
2924.84	4
2925.99	-18
2927.14	-12
2928.29	-16
2929.44	-22
2930.59	0
2931.74	-6
2932.89	8
2934.04	-2
2935.19	-10
2936.34	-13
2937.48	-4
2938.63	8
2939.78	-28
2940.93	8
2942.07	10
2943.22	6
2944.36	-4
2945.51	-10
2946.65	-14
2947.79	-20
2948.94	4
2950.08	-16
2951.22	-6
2952.36	8
2953.5	-4
2954.65	-8
2955.79	-2
2956.93	8
2958.07	-20
2959.2	14
2960.34	0
2961.48	20
2962.62	14
2963.76	0
2964.89	-6
2966.03	-2
2967.17	-6
2968.3	-12
2969.44	-10
2970.57	8
2971.71	0
2972.84	4
2973.97	12
2975.11	16
2976.24	14
2977.37	0
2978.5	8
2979.64	-6
2980.77	6
2981.9	24
2983.03	-24
2984.16	10
2985.29	12
2986.41	8
2987.54	10
2988.67	28
2989.8	22
2990.93	4
2992.05	0
2993.18	2
2994.3	-14
2995.43	2
2996.55	37
2997.68	-4
2998.8	20
2999.93	12
3001.05	-18
3002.17	12
3003.3	-12
3004.42	44
3005.54	46
3006.66	18
3007.78	18
3008.9	12
3010.02	0
3011.14	38
3012.26	2
3013.38	2
3014.5	20
3015.62	-6
3016.73	20
3017.85	20
3018.97	4
3020.08	0
3021.2	24
3022.31	6
3023.43	32
3024.54	15
3025.66	18
3026.77	6
3027.89	26
3029	8
3030.11	18
3031.22	16
3032.34	-12
3033.45	18
3034.56	12
3035.67	12
3036.78	115
3037.89	32
3039	46
3040.11	2
3041.22	14
3042.32	-4
3043.43	32
3044.54	18
3045.65	8
3046.75	16
3047.86	30
3048.96	16
3050.07	-4
3051.17	30
3052.28	30
3053.38	14
3054.49	24
3055.59	14
3056.69	4
3057.8	22
3058.9	18
3060	62
3061.1	28
3062.2	12
3063.3	14
3064.4	4
3065.5	-19
3066.6	19
3067.7	12
3068.8	26
3069.9	26
3071	18
3072.09	34
3073.19	10
3074.29	32
3075.38	22
3076.48	30
3077.57	21
3078.67	14
3079.76	38
3080.86	12
3081.95	21
3083.05	30
3084.14	18
3085.23	40
3086.33	14
3087.42	16
3088.51	23
3089.6	10
3090.69	16
3091.78	4
3092.87	75
3093.96	28
3095.05	30
3096.14	-6
3097.23	34
3098.32	28
3099.41	24
3100.49	26
3101.58	10
3102.67	42
3103.75	8
3104.84	38
3105.93	28
3107.01	6
3108.1	18
3109.18	28
3110.26	20
3111.35	26
3112.43	-4
3113.51	32
3114.6	19
3115.68	20
3116.76	4
3117.84	22
3118.92	42
3120	22
3121.09	10
3122.17	42
3123.25	6
3124.32	36
3125.4	32
3126.48	22
3127.56	8
3128.64	8
3129.72	22
3130.79	32
3131.87	46
3132.95	16
3134.02	14
3135.1	47
3136.17	26
3137.25	30
3138.32	28
3139.4	38
3140.47	32
3141.55	26
3142.62	32
3143.69	14
3144.76	31
3145.84	20
3146.91	34
3147.98	20
3149.05	46
3150.12	20
3151.19	44
3152.26	32
3153.33	30
3154.4	10
3155.47	8
3156.54	8
3157.61	52
3158.67	12
3159.74	24
3160.81	22
3161.88	23
3162.94	36
3164.01	30
3165.07	28
3166.14	12
3167.2	34
3168.27	31
3169.33	32
3170.4	40
3171.46	16
3172.52	24
3173.59	16
3174.65	20
3175.71	38
3176.77	24
3177.84	24
3178.9	14
3179.96	26
3181.02	51
3182.08	32
3183.14	39
3184.2	20
3185.26	24
3186.32	54
3187.37	26
3188.43	38
3189.49	43
3190.55	6
3191.61	17
3192.66	28
3193.72	28
3194.77	22
3195.83	24
3196.89	12
3197.94	32
3199	34
3200.05	32
3201.1	30
3202.16	14
3203.21	40
3204.27	26
3205.32	26
3206.37	38
3207.42	37
3208.47	38
3209.53	38
3210.58	31
3211.63	36
3212.68	36
3213.73	20
3214.78	27
3215.83	36
3216.88	23
3217.93	18
3218.97	42
3220.02	34
3221.07	18
3222.12	22
3223.16	38
3224.21	32
3225.26	34
3226.3	14
3227.35	14
3228.4	58
3229.44	48
3230.49	8
3231.53	28
3232.57	26
3233.62	32
3234.66	38
3235.71	24
3236.75	30
3237.79	52
3238.83	36
3239.88	18
3240.92	60
3241.96	40
3243	40
3244.04	36
3245.08	32
3246.12	24
3247.16	28
3248.2	30
3249.24	34
3250.28	28
3251.32	16
3252.36	18
3253.39	38
3254.43	50
3255.47	52
3256.51	42
3257.54	10
3258.58	36
3259.61	28
3260.65	14
3261.69	30
3262.72	32
3263.76	12
3264.79	30
3265.82	45
3266.86	21
3267.89	44
3268.92	34
3269.96	44
3270.99	16
3272.02	28
3273.05	22
3274.09	40
3275.12	40
3276.15	34
3277.18	39
3278.21	20
3279.24	24
3280.27	46
3281.3	24
3282.33	31
3283.36	32
3284.39	46
3285.41	54
3286.44	34
3287.47	18
3288.5	42
3289.52	14
3290.55	54
3291.58	36
3292.6	30
3293.63	73
3294.66	24
3295.68	49
3296.71	14
3297.73	38
3298.76	89
3299.78	30
3300.8	22
3301.83	44
3302.85	76
3303.87	16
3304.9	32
3305.92	39
3306.94	46
3307.96	46
3308.98	32
3310.01	32
3311.03	34
3312.05	59
3313.07	40
3314.09	28
3315.11	36
3316.13	55
3317.15	28
3318.17	48
3319.18	40
3320.2	28
3321.22	40
3322.24	26
3323.26	35
3324.27	48
3325.29	62
3326.31	43
3327.32	40
3328.34	37
3329.35	40
3330.37	28
3331.38	22
3332.4	14
3333.41	50
3334.43	64
3335.44	22
3336.46	44
3337.47	12
3338.48	46
3339.5	18
3340.51	20
3341.52	39
3342.53	42
3343.54	36
3344.56	44
3345.57	40
3346.58	40
3347.59	42
3348.6	17
3349.61	46
3350.62	22
3351.63	50
3352.64	28
3353.65	54
3354.66	47
3355.66	55
3356.67	58
3357.68	22
3358.69	5
3359.7	30
3360.7	46
3361.71	26
3362.72	38
3363.72	40
3364.73	18
3365.73	34
3366.74	41
3367.75	29
3368.75	18
3369.75	46
3370.76	22
3371.76	44
3372.77	40
3373.77	34
3374.77	37
3375.78	28
3376.78	12
3377.78	38
3378.78	32
3379.79	34
3380.79	15
3381.79	24
3382.79	58
3383.79	46
3384.79	46
3385.79	20
3386.79	24
3387.79	26
3388.79	27
3389.79	34
3390.79	30
3391.79	36
3392.79	20
3393.79	52
3394.78	26
3395.78	18
3396.78	30
3397.78	40
3398.77	87
3399.77	38
3400.77	36
3401.76	32
3402.76	42
3403.76	48
3404.75	38
3405.75	28
3406.74	48
3407.74	87
3408.73	28
3409.72	109
3410.72	42
3411.71	50
3412.71	36
3413.7	30
3414.69	26
3415.68	64
3416.68	14
3417.67	26
3418.66	48
3419.65	30
3420.64	66
3421.63	53
3422.63	66
3423.62	46
3424.61	62
3425.6	24
3426.59	39
3427.58	40
3428.57	43
[truncated: 48 more rows]
