# Supplementary material for: AI‐Assisted Detection of Early Gastric Cancer via Visualization of Mucosal Acidity Compromise During Endoscopy
Source: Adv Sci (Weinh). 2025 Oct 20;12(46):e04932. doi: 10.1002/advs.202504932 (PMC12697849; doi:10.1002/advs.202504932)
Supplement: Supplementary file 2 — Supporting Data [file ADVS-12-e04932-s002.zip › Models by AGS cells/Model 2/Para-tumor/fast-20250724_165333.csv]

181.541	13581
184.445	21253
187.346	27741
190.245	31162
193.141	32198
196.035	32430
198.927	32365
201.816	32480
204.703	32806
207.588	32901
210.47	32875
213.35	32653
216.228	32596
219.103	32760
221.976	32514
224.846	32762
227.715	32389
230.58	32481
233.444	32508
236.305	32881
239.164	32974
242.02	33419
244.875	33685
247.727	33824
250.576	33812
253.423	33592
256.268	33458
259.111	33240
261.951	33090
264.789	33157
267.625	33358
270.459	33369
273.29	33338
276.119	33211
278.945	33075
281.769	32976
284.591	32963
287.411	32615
290.229	32518
293.044	32199
295.857	32103
298.667	31662
301.476	31555
304.282	31168
307.085	30956
309.887	30922
312.686	30541
315.483	30429
318.278	30171
321.071	29981
323.861	29802
326.649	29609
329.435	29582
332.219	29522
335	29319
337.779	29559
340.556	29673
343.331	29977
346.103	29907
348.873	29852
351.641	30175
354.407	30086
357.171	30104
359.932	29971
362.691	29957
365.448	29780
368.203	29524
370.955	29338
373.706	29409
376.454	29061
379.2	28857
381.943	29010
384.685	28622
387.424	28424
390.161	28169
392.896	27940
395.629	27701
398.36	27463
401.088	27584
403.815	27338
406.539	27270
409.261	27213
411.981	27376
414.698	27423
417.414	27656
420.127	27811
422.838	27465
425.547	28019
428.254	27775
430.959	27679
433.662	27644
436.362	27993
439.06	28029
441.757	27938
444.451	27949
447.142	27983
449.832	28110
452.52	27900
455.206	27878
457.889	27743
460.57	27693
463.249	27486
465.927	27409
468.601	27089
471.274	26796
473.945	26722
476.614	26349
479.28	26132
481.945	26014
484.607	25966
487.267	25640
489.926	25267
492.582	25295
495.236	25045
497.888	24761
500.537	24554
503.185	24757
505.831	24932
508.474	25144
511.116	25021
513.755	24987
516.393	24932
519.028	25086
521.661	24955
524.293	25060
526.922	24836
529.549	24900
532.174	24656
534.797	24812
537.418	24719
540.037	24808
542.654	24741
545.268	24987
547.881	25023
550.492	25094
553.101	24703
555.707	24282
558.312	24185
560.915	23891
563.515	23826
566.114	24020
568.71	24076
571.305	24518
573.897	24797
576.488	24622
579.076	24328
581.663	23744
584.247	23484
586.83	22831
589.41	22347
591.989	21847
594.565	21269
597.14	20819
599.712	20282
602.283	20534
604.851	20289
607.418	20091
609.982	20272
612.545	20175
615.106	20106
617.664	19995
620.221	19944
622.776	19910
625.328	19742
627.879	19823
630.428	19483
632.975	19271
635.52	19116
638.062	19088
640.603	18975
643.142	19066
645.679	19289
648.214	19269
650.748	19189
653.279	19317
655.808	19134
658.335	18927
660.861	18741
663.384	18476
665.906	18659
668.425	18751
670.943	18526
673.459	18344
675.973	18371
678.484	18167
680.994	17701
683.502	17570
686.009	17512
688.513	17353
691.015	17077
693.515	16851
696.014	16724
698.51	16543
701.005	16363
703.498	16249
705.989	15974
708.478	15768
710.965	15697
713.45	15612
715.933	15477
718.415	15385
720.894	15078
723.372	15004
725.848	15236
728.322	15062
730.794	15054
733.264	15132
735.732	14891
738.198	14587
740.663	14254
743.126	14146
745.586	13956
748.045	13898
750.502	13690
752.958	13560
755.411	13452
757.863	13433
760.312	13362
762.76	13179
765.206	13452
767.65	13297
770.092	12445
772.533	11534
774.971	11273
777.408	11800
779.843	12093
782.276	12096
784.707	12217
787.137	12229
789.564	12153
791.99	12147
794.414	12016
796.836	12092
799.257	11754
801.675	11655
804.092	11547
806.507	11545
808.92	11462
811.331	11245
813.741	11007
816.148	10783
818.554	10833
820.958	10612
823.36	10499
825.761	10521
828.159	10340
830.556	10237
832.951	10158
835.345	10127
837.736	10019
840.126	9915
842.514	9947
844.9	9754
847.284	9596
849.667	9564
852.048	9528
854.427	9331
856.804	9191
859.18	9167
861.553	9016
863.925	8982
866.296	8983
868.664	8964
871.031	8911
873.396	8754
875.759	8750
878.12	8533
880.48	8576
882.838	8555
885.194	8406
887.549	8313
889.902	8359
892.253	8297
894.602	8194
896.949	8089
899.295	8122
901.639	7991
903.981	7976
906.322	7920
908.661	7899
910.998	7851
913.333	7767
915.667	7690
917.999	7799
920.329	7792
922.658	7729
924.985	7658
927.31	7710
929.633	7674
931.955	7560
934.275	7436
936.593	7310
938.91	7088
941.225	7090
943.538	6963
945.849	6825
948.159	6625
950.467	6544
952.774	6528
955.078	6371
957.381	6282
959.683	6229
961.982	6049
964.28	6139
966.577	6088
968.871	6012
971.164	5894
973.456	5762
975.745	5673
978.033	5609
980.319	5543
982.604	5540
984.887	5482
987.168	5551
989.448	5460
991.726	5506
994.002	5411
996.277	5304
998.55	5368
1000.82	5344
1003.09	5404
1005.36	5480
1007.63	5483
1009.89	5472
1012.15	5531
1014.41	5582
1016.67	5474
1018.93	5534
1021.19	5365
1023.44	5421
1025.7	5423
1027.95	5361
1030.2	5269
1032.45	5196
1034.69	5071
1036.94	4987
1039.18	5011
1041.43	4958
1043.67	4930
1045.9	4878
1048.14	4874
1050.38	4733
1052.61	4709
1054.84	4615
1057.07	4519
1059.3	4523
1061.53	4370
1063.76	4484
1065.98	4384
1068.2	4354
1070.42	4338
1072.64	4206
1074.86	4190
1077.08	4072
1079.29	4098
1081.5	4058
1083.72	4019
1085.93	4058
1088.13	3951
1090.34	4005
1092.55	4068
1094.75	4054
1096.95	4031
1099.15	4031
1101.35	3973
1103.55	3894
1105.74	3866
1107.94	3727
1110.13	3747
1112.32	3641
1114.51	3595
1116.7	3538
1118.89	3488
1121.07	3466
1123.25	3479
1125.44	3349
1127.62	3383
1129.8	3441
1131.97	3472
1134.15	3482
1136.32	3469
1138.49	3417
1140.66	3379
1142.83	3316
1145	3264
1147.17	3256
1149.33	3175
1151.5	3211
1153.66	3222
1155.82	3218
1157.98	3213
1160.13	3133
1162.29	3046
1164.44	3071
1166.6	3043
1168.75	3082
1170.9	3111
1173.04	3063
1175.19	3153
1177.34	3096
1179.48	2930
1181.62	2885
1183.76	2912
1185.9	2945
1188.04	3080
1190.17	3233
1192.31	3238
1194.44	3232
1196.57	3157
1198.7	3179
1200.83	3121
1202.96	3012
1205.08	2901
1207.21	2724
1209.33	2665
1211.45	2625
1213.57	2517
1215.69	2501
1217.81	2413
1219.92	2389
1222.03	2383
1224.15	2336
1226.26	2337
1228.37	2310
1230.47	2297
1232.58	2264
1234.68	2344
1236.79	2273
1238.89	2276
1240.99	2276
1243.09	2264
1245.19	2190
1247.28	2158
1249.38	2148
1251.47	2176
1253.56	2172
1255.65	2065
1257.74	2007
1259.83	2099
1261.91	2037
1264	2049
1266.08	1930
1268.16	1868
1270.24	1877
1272.32	1769
1274.4	1838
1276.47	1795
1278.55	1809
1280.62	1713
1282.69	1678
1284.76	1694
1286.83	1676
1288.9	1703
1290.96	1678
1293.03	1664
1295.09	1563
1297.15	1553
1299.21	1557
1301.27	1521
1303.33	1505
1305.38	1472
1307.44	1616
1309.49	1521
1311.54	1469
1313.59	1489
1315.64	1443
1317.69	1460
1319.73	1428
1321.78	1469
1323.82	1398
1325.86	1400
1327.9	1382
1329.94	1382
1331.98	1376
1334.02	1417
1336.05	1418
1338.08	1442
1340.12	1393
1342.15	1420
1344.18	1499
1346.2	1473
1348.23	1528
1350.25	1463
1352.28	1465
1354.3	1557
1356.32	1513
1358.34	1497
1360.36	1576
1362.38	1511
1364.39	1598
1366.41	1541
1368.42	1555
1370.43	1581
1372.44	1511
1374.45	1495
1376.45	1548
1378.46	1533
1380.47	1448
1382.47	1439
1384.47	1370
1386.47	1364
1388.47	1277
1390.47	1231
1392.46	1300
1394.46	1328
1396.45	1312
1398.44	1360
1400.44	1249
1402.42	1221
1404.41	1227
1406.4	1140
1408.39	1108
1410.37	1116
1412.35	1124
1414.33	1070
1416.31	1065
1418.29	1084
1420.27	1043
1422.25	1034
1424.22	1051
1426.2	1052
1428.17	1013
1430.14	1029
1432.11	1007
1434.08	945
1436.04	973
1438.01	961
1439.97	971
1441.94	987
1443.9	967
1445.86	981
1447.82	1009
1449.78	924
1451.73	921
1453.69	909
1455.64	959
1457.59	949
1459.54	877
1461.49	802
1463.44	806
1465.39	762
1467.34	800
1469.28	784
1471.22	836
1473.17	860
1475.11	864
1477.05	796
1478.99	721
1480.92	723
1482.86	679
1484.79	624
1486.73	643
1488.66	640
1490.59	689
1492.52	688
1494.45	689
1496.37	679
1498.3	727
1500.22	704
1502.14	663
1504.07	647
1505.99	631
1507.91	641
1509.82	665
1511.74	669
1513.66	667
1515.57	657
1517.48	667
1519.39	725
1521.3	702
1523.21	756
1525.12	681
1527.03	649
1528.93	638
1530.84	720
1532.74	722
1534.64	798
1536.54	860
1538.44	780
1540.34	746
1542.23	685
1544.13	658
1546.02	596
1547.92	602
1549.81	651
1551.7	717
1553.59	681
1555.48	691
1557.36	779
1559.25	727
1561.13	796
1563.01	796
1564.9	851
1566.78	850
1568.66	844
1570.53	785
1572.41	792
1574.29	802
1576.16	884
1578.03	967
1579.9	979
1581.78	931
1583.65	903
1585.51	842
1587.38	887
1589.25	951
1591.11	931
1592.97	892
1594.84	832
1596.7	778
1598.56	842
1600.42	792
1602.27	796
1604.13	810
1605.98	887
1607.84	1062
1609.69	1132
1611.54	1160
1613.39	1010
1615.24	878
1617.09	719
1618.94	705
1620.78	639
1622.62	720
1624.47	841
1626.31	818
1628.15	818
1629.99	808
1631.83	834
1633.67	764
1635.5	776
1637.34	748
1639.17	721
1641	736
1642.83	727
1644.66	745
1646.49	743
1648.32	657
1650.15	693
1651.97	711
1653.8	736
1655.62	731
1657.44	669
1659.26	588
1661.08	558
1662.9	578
1664.72	413
1666.53	325
1668.35	289
1670.16	284
1671.97	345
1673.79	409
1675.6	427
1677.4	373
1679.21	323
1681.02	349
1682.83	312
1684.63	326
1686.43	387
1688.24	413
1690.04	407
1691.84	352
1693.64	286
1695.43	374
1697.23	439
1699.02	460
1700.82	538
1702.61	518
1704.4	481
1706.2	498
1707.98	554
1709.77	625
1711.56	629
1713.35	620
1715.13	626
1716.92	528
1718.7	389
1720.48	459
1722.26	483
1724.04	415
1725.82	362
1727.6	294
1729.37	250
1731.15	250
1732.92	191
1734.7	205
1736.47	161
1738.24	161
1740.01	165
1741.78	139
1743.54	159
1745.31	218
1747.08	280
1748.84	242
1750.6	240
1752.36	314
1754.12	399
1755.88	413
1757.64	361
1759.4	314
1761.16	260
1762.91	258
1764.67	345
1766.42	379
1768.17	445
1769.92	467
1771.67	409
1773.42	316
1775.17	337
1776.91	297
1778.66	356
1780.4	413
1782.15	486
1783.89	490
1785.63	516
1787.37	508
1789.11	514
1790.85	518
1792.58	451
1794.32	385
1796.05	357
1797.79	316
1799.52	326
1801.25	353
1802.98	318
1804.71	292
1806.44	325
1808.17	421
1809.89	458
1811.62	490
1813.34	497
1815.07	444
1816.79	407
1818.51	381
1820.23	353
1821.95	332
1823.66	282
1825.38	278
1827.1	274
1828.81	270
1830.52	298
1832.24	339
1833.95	411
1835.66	459
1837.37	464
1839.08	443
1840.78	364
1842.49	343
1844.19	298
1845.9	264
1847.6	276
1849.3	262
1851	238
1852.7	155
1854.4	157
1856.1	171
1857.8	173
1859.49	199
1861.19	171
1862.88	228
1864.57	147
1866.27	87
1867.96	14
1869.65	12
1871.33	24
1873.02	83
1874.71	133
1876.39	131
1878.08	99
1879.76	135
1881.44	139
1883.12	158
1884.81	198
1886.48	208
1888.16	135
1889.84	83
1891.52	97
1893.19	38
1894.87	38
1896.54	49
1898.21	66
1899.88	91
1901.55	131
1903.22	121
1904.89	153
1906.56	169
1908.22	182
1909.89	196
1911.55	196
1913.22	193
1914.88	167
1916.54	165
1918.2	183
1919.86	159
1921.52	167
1923.18	145
1924.83	123
1926.49	139
1928.14	119
1929.79	119
1931.45	127
1933.1	115
1934.75	95
1936.4	139
1938.05	167
1939.69	178
1941.34	143
1942.99	76
1944.63	73
1946.27	62
1947.92	69
1949.56	113
1951.2	137
1952.84	129
1954.48	159
1956.11	212
1957.75	236
1959.39	256
1961.02	312
1962.65	258
1964.29	258
1965.92	270
1967.55	290
1969.18	291
1970.81	276
1972.44	329
1974.06	266
1975.69	282
1977.32	296
1978.94	294
1980.56	319
1982.19	337
1983.81	285
1985.43	328
1987.05	312
1988.66	338
1990.28	304
1991.9	296
1993.51	307
1995.13	332
1996.74	349
1998.36	328
1999.97	331
2001.58	318
2003.19	308
2004.8	314
2006.4	375
2008.01	345
2009.62	334
2011.22	356
2012.83	351
2014.43	336
2016.03	358
2017.63	341
2019.23	318
2020.83	322
2022.43	332
2024.03	363
2025.63	342
2027.22	334
2028.82	300
2030.41	324
2032.01	320
2033.6	306
2035.19	323
2036.78	314
2038.37	314
2039.96	304
2041.55	292
2043.13	310
2044.72	280
2046.3	312
2047.89	292
2049.47	298
2051.05	310
2052.63	272
2054.21	302
2055.79	332
2057.37	266
2058.95	274
2060.52	298
2062.1	284
2063.68	293
2065.25	308
2066.82	262
2068.39	274
2069.97	288
2071.54	266
2073.1	276
2074.67	262
2076.24	278
2077.81	258
2079.37	256
2080.94	231
2082.5	246
2084.07	243
2085.63	222
2087.19	252
2088.75	210
2090.31	184
2091.87	184
2093.43	157
2094.98	173
2096.54	190
2098.09	173
2099.65	226
2101.2	214
2102.75	246
2104.3	218
2105.86	234
2107.41	246
2108.95	220
2110.5	199
2112.05	218
2113.6	219
2115.14	210
2116.69	228
2118.23	196
2119.77	205
2121.31	181
2122.86	218
2124.4	202
2125.93	199
2127.47	198
2129.01	218
2130.55	238
2132.08	212
2133.62	218
2135.15	232
2136.69	214
2138.22	210
2139.75	191
2141.28	169
2142.81	203
2144.34	190
2145.87	188
2147.39	187
2148.92	223
2150.45	232
2151.97	204
2153.5	216
2155.02	175
2156.54	178
2158.06	217
2159.58	175
2161.1	177
2162.62	228
2164.14	201
2165.66	191
2167.17	183
2168.69	230
2170.2	207
2171.72	197
2173.23	186
2174.74	180
2176.25	181
2177.76	175
2179.27	161
2180.78	208
2182.29	137
2183.79	183
2185.3	155
2186.81	177
2188.31	173
2189.81	159
2191.32	178
2192.82	184
2194.32	153
2195.82	181
2197.32	165
2198.82	147
2200.32	147
2201.81	123
2203.31	135
2204.8	135
2206.3	143
2207.79	159
2209.29	158
2210.78	159
2212.27	181
2213.76	187
2215.25	187
2216.74	185
2218.23	173
2219.71	147
2221.2	137
2222.69	147
2224.17	99
2225.65	117
2227.14	117
2228.62	109
2230.1	131
2231.58	147
2233.06	129
2234.54	145
2236.02	165
2237.5	179
2238.97	181
2240.45	165
2241.92	167
2243.4	175
2244.87	125
2246.34	139
2247.82	151
2249.29	157
2250.76	115
2252.23	135
2253.7	143
2255.16	105
2256.63	127
2258.1	103
2259.56	147
2261.03	125
2262.49	129
2263.95	123
2265.42	123
2266.88	145
2268.34	113
2269.8	133
2271.26	99
2272.72	143
2274.18	153
2275.63	133
2277.09	157
2278.54	139
2280	111
2281.45	83
2282.9	113
2284.36	101
2285.81	137
2287.26	99
2288.71	129
2290.16	115
2291.61	111
2293.05	105
2294.5	115
2295.95	77
2297.39	77
2298.84	61
2300.28	66
2301.72	79
2303.16	91
2304.61	83
2306.05	103
2307.49	71
2308.93	79
2310.36	103
2311.8	121
2313.24	123
2314.67	131
2316.11	117
2317.54	117
2318.98	121
2320.41	95
2321.84	127
2323.28	99
2324.71	117
2326.14	89
2327.57	100
2328.99	81
2330.42	67
2331.85	101
2333.27	93
2334.7	91
2336.12	67
2337.55	69
2338.97	63
2340.39	41
2341.82	45
2343.24	70
2344.66	65
2346.08	64
2347.5	73
2348.91	91
2350.33	83
2351.75	83
2353.16	103
2354.58	95
2355.99	107
2357.41	85
2358.82	63
2360.23	37
2361.64	39
2363.05	49
2364.46	26
2365.87	26
2367.28	33
2368.69	71
2370.1	53
2371.5	12
2372.91	57
2374.31	54
2375.72	38
2377.12	66
2378.52	38
2379.92	38
2381.33	51
2382.73	53
2384.13	42
2385.52	66
2386.92	47
2388.32	53
2389.72	51
2391.11	37
2392.51	60
2393.9	59
2395.3	71
2396.69	79
2398.08	69
2399.48	67
2400.87	78
2402.26	61
2403.65	40
2405.04	12
2406.42	2
2407.81	-28
2409.2	-36
2410.58	-61
2411.97	-68
2413.35	-28
2414.74	-68
2416.12	-42
2417.5	-38
2418.89	-28
2420.27	-38
2421.65	-34
2423.03	-19
2424.41	-36
2425.79	-33
2427.16	-47
2428.54	-52
2429.92	-46
2431.29	-41
2432.67	-20
2434.04	-30
2435.42	-28
2436.79	-56
2438.16	-35
2439.53	-34
2440.9	-63
2442.27	-49
2443.64	-69
2445.01	-63
2446.38	-43
2447.75	-70
2449.11	-81
2450.48	-64
2451.84	-40
2453.21	-62
2454.57	-40
2455.94	-48
2457.3	-31
2458.66	-46
2460.02	-38
2461.38	-51
2462.74	-12
2464.1	-8
2465.46	2
2466.82	-29
2468.17	-1
2469.53	-24
2470.89	-6
2472.24	-44
2473.6	-32
2474.95	-10
2476.3	0
2477.65	14
2479.01	32
2480.36	4
2481.71	59
2483.06	7
2484.41	-4
2485.75	-16
2487.1	10
2488.45	-10
2489.8	-14
2491.14	-8
2492.49	-2
2493.83	2
2495.17	6
2496.52	-12
2497.86	23
2499.2	4
2500.54	37
2501.88	6
2503.22	30
2504.56	8
2505.9	12
2507.24	28
2508.58	26
2509.91	-4
2511.25	-11
2512.58	-40
2513.92	-57
2515.25	-36
2516.58	-44
2517.92	-52
2519.25	-40
2520.58	-37
2521.91	-60
2523.24	-33
2524.57	-22
2525.9	18
2527.23	-8
2528.55	22
2529.88	-42
2531.21	-41
2532.53	-20
2533.86	-24
2535.18	-4
2536.5	-6
2537.83	-15
2539.15	4
2540.47	-10
2541.79	28
2543.11	-14
2544.43	-23
2545.75	-10
2547.07	18
2548.39	-53
2549.7	-2
2551.02	-30
2552.34	-33
2553.65	-31
2554.97	-44
2556.28	-38
2557.59	-85
2558.91	-65
2560.22	-51
2561.53	-49
2562.84	-71
2564.15	-41
2565.46	-55
2566.77	-53
2568.08	-58
2569.38	-45
2570.69	-40
2572	-59
2573.3	-28
2574.61	-31
2575.91	-44
2577.22	-35
2578.52	-20
2579.82	-37
2581.13	-47
2582.43	-59
2583.73	-48
2585.03	-57
2586.33	-62
2587.63	-61
2588.92	-73
2590.22	-30
2591.52	-75
2592.82	-48
2594.11	-41
2595.41	-51
2596.7	-44
2598	-52
2599.29	-40
2600.58	-47
2601.88	-40
2603.17	-14
2604.46	-85
2605.75	-54
2607.04	-74
2608.33	-53
2609.62	-37
2610.9	-77
2612.19	-82
2613.48	-103
2614.76	-79
2616.05	-71
2617.34	-35
2618.62	-107
2619.9	-106
2621.19	-69
2622.47	-67
2623.75	-72
2625.03	-79
2626.31	-47
2627.59	-46
2628.87	-35
2630.15	-77
2631.43	-49
2632.71	-50
2633.99	-78
2635.26	-60
2636.54	-97
2637.81	-63
2639.09	-76
2640.36	-74
2641.64	-83
2642.91	-101
2644.18	-87
2645.46	-75
2646.73	-89
2648	-77
2649.27	-59
2650.54	-63
2651.81	-55
2653.07	-49
2654.34	-79
2655.61	-41
2656.88	-53
2658.14	-64
2659.41	-73
2660.67	-88
2661.94	-41
2663.2	-69
2664.47	-67
2665.73	-69
2666.99	-74
2668.25	-85
2669.51	-76
2670.77	-69
2672.03	-89
2673.29	-30
2674.55	-65
2675.81	-64
2677.07	-85
2678.32	-73
2679.58	-75
2680.84	-55
2682.09	-69
2683.35	-42
2684.6	-51
2685.85	-51
2687.11	-80
2688.36	-47
2689.61	-56
2690.86	-47
2692.11	-41
2693.36	-27
2694.61	-24
2695.86	-51
2697.11	-73
2698.36	-45
2699.61	-71
2700.85	-65
2702.1	-70
2703.34	-55
2704.59	-74
2705.83	-36
2707.08	-57
2708.32	-54
2709.56	-83
2710.81	-63
2712.05	-87
2713.29	-71
2714.53	-60
2715.77	-64
2717.01	-35
2718.25	-46
2719.49	-45
2720.73	-83
2721.96	-103
2723.2	-51
2724.44	-55
2725.67	-49
2726.91	-56
2728.14	-57
2729.38	-82
2730.61	-40
2731.84	-56
2733.08	-55
2734.31	-62
2735.54	-48
2736.77	-57
2738	-66
2739.23	-39
2740.46	-38
2741.69	-59
2742.92	-82
2744.14	-15
2745.37	-48
2746.6	-75
2747.82	-42
2749.05	-61
2750.27	-54
2751.5	-59
2752.72	-66
2753.95	-42
2755.17	-30
2756.39	-34
2757.61	-46
2758.83	-68
2760.05	-24
2761.27	-46
2762.49	-38
2763.71	-48
2764.93	-38
2766.15	-52
2767.37	-44
2768.58	-44
2769.8	-36
2771.02	-44
2772.23	-54
2773.45	-50
2774.66	-40
2775.88	-16
2777.09	-50
2778.3	-52
2779.51	-50
2780.73	-53
2781.94	-38
2783.15	-50
2784.36	-40
2785.57	-50
2786.78	-58
2787.99	-26
2789.19	-34
2790.4	-32
2791.61	-11
2792.82	-32
2794.02	-46
2795.23	-40
2796.43	-28
2797.64	-28
2798.84	-28
2800.04	-38
2801.25	-33
2802.45	-58
2803.65	-60
2804.85	-15
2806.05	-36
2807.25	-40
2808.45	-40
2809.65	-52
2810.85	-47
2812.05	-16
2813.25	-32
2814.45	-38
2815.64	-26
2816.84	-38
2818.04	-14
2819.23	34
2820.43	-17
2821.62	-6
2822.82	-12
2824.01	0
2825.2	-22
2826.39	-12
2827.59	-22
2828.78	-10
2829.97	-6
2831.16	-24
2832.35	-18
2833.54	-44
2834.73	-8
2835.92	-36
2837.1	-8
2838.29	-40
2839.48	-8
2840.67	2
2841.85	-34
2843.04	-28
2844.22	-38
2845.41	-43
2846.59	-4
2847.77	4
2848.96	-16
2850.14	-29
2851.32	-8
2852.5	-21
2853.68	-24
2854.87	8
2856.05	-30
2857.23	-26
2858.4	-34
2859.58	-23
2860.76	-27
2861.94	12
2863.12	-14
2864.29	-22
2865.47	-16
2866.65	-8
2867.82	-16
2869	2
2870.17	-4
2871.34	-4
2872.52	-32
2873.69	-14
2874.86	-19
2876.03	-4
2877.21	-20
2878.38	-10
2879.55	4
2880.72	-20
2881.89	-48
2883.06	-4
2884.23	2
2885.39	-8
2886.56	-25
2887.73	-36
2888.9	0
2890.06	-8
2891.23	-24
2892.39	-31
2893.56	6
2894.72	-12
2895.89	6
2897.05	14
2898.21	-28
2899.38	-18
2900.54	-32
2901.7	-8
2902.86	-24
2904.02	-11
2905.18	-14
2906.34	-8
2907.5	0
2908.66	-24
2909.82	-24
2910.98	4
2912.13	0
2913.29	16
2914.45	-16
2915.6	-4
2916.76	2
2917.91	-2
2919.07	6
2920.22	-10
2921.38	10
2922.53	-10
2923.68	-2
2924.84	-2
2925.99	-8
2927.14	-6
2928.29	-8
2929.44	-16
2930.59	-10
2931.74	-4
2932.89	2
2934.04	-12
2935.19	-18
2936.34	-9
2937.48	-7
2938.63	14
2939.78	-26
2940.93	2
2942.07	4
2943.22	22
2944.36	-16
2945.51	-2
2946.65	-10
2947.79	0
2948.94	14
2950.08	-10
2951.22	-18
2952.36	-10
2953.5	12
2954.65	-4
2955.79	0
2956.93	6
2958.07	-6
2959.2	22
2960.34	26
2961.48	-2
2962.62	-4
2963.76	22
2964.89	-4
2966.03	-8
2967.17	4
2968.3	6
2969.44	0
2970.57	10
2971.71	6
2972.84	-6
2973.97	6
2975.11	24
2976.24	34
2977.37	-10
2978.5	0
2979.64	-2
2980.77	-6
2981.9	2
2983.03	-16
2984.16	4
2985.29	20
2986.41	4
2987.54	-6
2988.67	16
2989.8	24
2990.93	-10
2992.05	0
2993.18	6
2994.3	-32
2995.43	-2
2996.55	43
2997.68	4
2998.8	20
2999.93	8
3001.05	0
3002.17	2
3003.3	6
3004.42	62
3005.54	40
3006.66	8
3007.78	24
3008.9	12
3010.02	-4
3011.14	12
3012.26	14
3013.38	14
3014.5	46
3015.62	-16
3016.73	28
3017.85	34
3018.97	0
3020.08	11
3021.2	14
3022.31	18
3023.43	34
3024.54	17
3025.66	24
3026.77	20
3027.89	32
3029	12
3030.11	24
3031.22	26
3032.34	-8
3033.45	12
3034.56	6
3035.67	28
3036.78	111
3037.89	34
3039	20
3040.11	-10
3041.22	10
3042.32	-4
3043.43	14
3044.54	18
3045.65	6
3046.75	18
3047.86	44
3048.96	12
3050.07	0
3051.17	24
3052.28	18
3053.38	24
3054.49	4
3055.59	22
3056.69	4
3057.8	10
3058.9	18
3060	42
3061.1	12
3062.2	30
3063.3	43
3064.4	-4
3065.5	18
3066.6	23
3067.7	10
3068.8	26
3069.9	26
3071	32
3072.09	32
3073.19	34
3074.29	24
3075.38	34
3076.48	36
3077.57	2
3078.67	41
3079.76	20
3080.86	4
3081.95	21
3083.05	-10
3084.14	30
3085.23	20
3086.33	37
3087.42	32
3088.51	27
3089.6	14
3090.69	18
3091.78	8
3092.87	69
3093.96	38
3095.05	6
3096.14	18
3097.23	28
3098.32	26
3099.41	24
3100.49	6
3101.58	18
3102.67	32
3103.75	22
3104.84	26
3105.93	36
3107.01	18
3108.1	32
3109.18	36
3110.26	32
3111.35	34
3112.43	26
3113.51	28
3114.6	35
3115.68	28
3116.76	20
3117.84	34
3118.92	28
3120	50
3121.09	30
3122.17	24
3123.25	18
3124.32	52
3125.4	40
3126.48	14
3127.56	32
3128.64	22
3129.72	26
3130.79	56
3131.87	8
3132.95	44
3134.02	20
3135.1	8
3136.17	14
3137.25	44
3138.32	34
3139.4	24
3140.47	48
3141.55	22
3142.62	28
3143.69	36
3144.76	45
3145.84	14
3146.91	32
3147.98	30
3149.05	18
3150.12	8
3151.19	40
3152.26	36
3153.33	44
3154.4	8
3155.47	2
3156.54	32
3157.61	52
3158.67	36
3159.74	16
3160.81	30
3161.88	31
3162.94	32
3164.01	40
3165.07	36
3166.14	40
3167.2	22
3168.27	17
3169.33	26
3170.4	44
3171.46	26
3172.52	28
3173.59	24
3174.65	30
3175.71	26
3176.77	32
3177.84	32
3178.9	34
3179.96	16
3181.02	38
3182.08	38
3183.14	61
3184.2	22
3185.26	50
3186.32	36
3187.37	30
3188.43	54
3189.49	53
3190.55	4
3191.61	19
3192.66	48
3193.72	30
3194.77	46
3195.83	14
3196.89	30
3197.94	26
3199	34
3200.05	40
3201.1	40
3202.16	24
3203.21	46
3204.27	18
3205.32	14
3206.37	38
3207.42	33
3208.47	24
3209.53	46
3210.58	23
3211.63	22
3212.68	32
3213.73	54
3214.78	39
3215.83	48
3216.88	23
3217.93	50
3218.97	24
3220.02	8
3221.07	32
3222.12	26
3223.16	32
3224.21	34
3225.26	30
3226.3	24
3227.35	20
3228.4	60
3229.44	58
3230.49	28
3231.53	26
3232.57	34
3233.62	43
3234.66	44
3235.71	42
3236.75	34
3237.79	60
3238.83	54
3239.88	18
3240.92	32
3241.96	46
3243	46
3244.04	34
3245.08	36
3246.12	30
3247.16	32
3248.2	30
3249.24	44
3250.28	30
3251.32	10
3252.36	34
3253.39	30
3254.43	40
3255.47	46
3256.51	40
3257.54	32
3258.58	42
3259.61	42
3260.65	17
3261.69	42
3262.72	30
3263.76	36
3264.79	38
3265.82	40
3266.86	55
3267.89	60
3268.92	49
3269.96	54
3270.99	31
3272.02	34
3273.05	28
3274.09	20
3275.12	40
3276.15	38
3277.18	37
3278.21	38
3279.24	28
3280.27	38
3281.3	24
3282.33	24
3283.36	56
3284.39	46
3285.41	66
3286.44	36
3287.47	46
3288.5	52
3289.52	18
3290.55	71
3291.58	44
3292.6	30
3293.63	58
3294.66	36
3295.68	39
3296.71	36
3297.73	58
3298.76	59
3299.78	24
3300.8	10
3301.83	24
3302.85	70
3303.87	28
3304.9	36
3305.92	33
3306.94	46
3307.96	52
3308.98	38
3310.01	38
3311.03	48
3312.05	49
3313.07	26
3314.09	46
3315.11	36
3316.13	41
3317.15	28
3318.17	42
3319.18	34
3320.2	44
3321.22	42
3322.24	34
3323.26	43
3324.27	56
3325.29	66
3326.31	25
3327.32	42
3328.34	57
3329.35	54
3330.37	38
3331.38	28
3332.4	34
3333.41	56
3334.43	58
3335.44	28
3336.46	66
3337.47	22
3338.48	24
3339.5	30
3340.51	32
3341.52	39
3342.53	40
3343.54	30
3344.56	58
3345.57	59
3346.58	42
3347.59	64
3348.6	17
3349.61	54
3350.62	26
3351.63	56
3352.64	54
3353.65	52
3354.66	37
3355.66	59
3356.67	56
3357.68	34
3358.69	25
3359.7	52
3360.7	66
3361.71	44
3362.72	44
3363.72	56
3364.73	30
3365.73	42
3366.74	31
3367.75	41
3368.75	28
3369.75	30
3370.76	18
3371.76	54
3372.77	32
3373.77	46
3374.77	25
3375.78	28
3376.78	4
3377.78	60
3378.78	32
3379.79	30
3380.79	37
3381.79	40
3382.79	46
3383.79	32
3384.79	76
3385.79	34
3386.79	44
3387.79	34
3388.79	49
3389.79	50
3390.79	46
3391.79	42
3392.79	34
3393.79	78
3394.78	58
3395.78	18
3396.78	40
3397.78	52
3398.77	91
3399.77	34
3400.77	42
3401.76	22
3402.76	40
3403.76	46
3404.75	36
3405.75	36
3406.74	57
3407.74	91
3408.73	14
3409.72	107
3410.72	54
3411.71	60
3412.71	44
3413.7	42
3414.69	26
3415.68	82
3416.68	44
3417.67	28
3418.66	44
3419.65	40
3420.64	70
3421.63	53
3422.63	54
3423.62	38
3424.61	92
3425.6	40
3426.59	41
3427.58	64
3428.57	43
[truncated: 48 more rows]
