# Supplementary material for: AI‐Assisted Detection of Early Gastric Cancer via Visualization of Mucosal Acidity Compromise During Endoscopy
Source: Adv Sci (Weinh). 2025 Oct 20;12(46):e04932. doi: 10.1002/advs.202504932 (PMC12697849; doi:10.1002/advs.202504932)
Supplement: Supplementary file 2 — Supporting Data [file ADVS-12-e04932-s002.zip › Models by AGS cells/Model 2/Para-tumor/fast-20250724_165359.csv]

181.541	16809
184.445	26383
187.346	34401
190.245	38659
193.141	40114
196.035	40358
198.927	40200
201.816	40446
204.703	40593
207.588	40614
210.47	40867
213.35	40802
216.228	40645
219.103	40539
221.976	40382
224.846	40546
227.715	40261
230.58	40371
233.444	40257
236.305	40845
239.164	41059
242.02	41605
244.875	41959
247.727	42011
250.576	41990
253.423	41890
256.268	41622
259.111	41472
261.951	41167
264.789	41176
267.625	41346
270.459	41397
273.29	41183
276.119	41326
278.945	41075
281.769	41030
284.591	40784
287.411	40527
290.229	40331
293.044	40008
295.857	39920
298.667	39515
301.476	39143
304.282	38866
307.085	38554
309.887	38520
312.686	38155
315.483	37827
318.278	37551
321.071	37235
323.861	37201
326.649	36866
329.435	36994
332.219	36912
335	36787
337.779	37047
340.556	37120
343.331	37353
346.103	37327
348.873	37311
351.641	37760
354.407	37744
357.171	37615
359.932	37788
362.691	37599
365.448	37179
368.203	37170
370.955	36640
373.706	36662
376.454	36536
379.2	36237
381.943	36154
384.685	35796
387.424	35657
390.161	35428
392.896	34938
395.629	34708
398.36	34500
401.088	34456
403.815	34245
406.539	34196
409.261	34084
411.981	34252
414.698	34357
417.414	34754
420.127	34801
422.838	34527
425.547	35104
428.254	34990
430.959	34650
433.662	34802
436.362	35069
439.06	35020
441.757	34949
444.451	35131
447.142	35111
449.832	35083
452.52	35084
455.206	35094
457.889	34690
460.57	34790
463.249	34428
465.927	34394
468.601	34233
471.274	33932
473.945	33386
476.614	33084
479.28	32583
481.945	32637
484.607	32501
487.267	32250
489.926	31958
492.582	31863
495.236	31585
497.888	31268
500.537	31015
503.185	31025
505.831	31434
508.474	31507
511.116	31448
513.755	31499
516.393	31384
519.028	31615
521.661	31267
524.293	31602
526.922	31327
529.549	31367
532.174	31128
534.797	31224
537.418	31289
540.037	31420
542.654	31408
545.268	31650
547.881	31710
550.492	31775
553.101	31426
555.707	30831
558.312	30340
560.915	30423
563.515	30334
566.114	30368
568.71	30674
571.305	30969
573.897	31057
576.488	31239
579.076	30743
581.663	29988
584.247	29353
586.83	28796
589.41	28402
591.989	27724
594.565	27027
597.14	26355
599.712	26018
602.283	25952
604.851	25783
607.418	25635
609.982	25690
612.545	25690
615.106	25592
617.664	25666
620.221	25630
622.776	25491
625.328	25166
627.879	25186
630.428	24932
632.975	24508
635.52	24375
638.062	24261
640.603	24356
643.142	24451
645.679	24576
648.214	24705
650.748	24429
653.279	24535
655.808	24313
658.335	24183
660.861	24098
663.384	23849
665.906	23909
668.425	23784
670.943	24028
673.459	23562
675.973	23420
678.484	23266
680.994	22833
683.502	22531
686.009	22428
688.513	22175
691.015	21916
693.515	21813
696.014	21541
698.51	21328
701.005	21169
703.498	20911
705.989	20622
708.478	20289
710.965	20170
713.45	20049
715.933	19909
718.415	19926
720.894	19464
723.372	19503
725.848	19676
728.322	19480
730.794	19676
733.264	19357
735.732	19160
738.198	18784
740.663	18459
743.126	18191
745.586	18199
748.045	17988
750.502	17782
752.958	17694
755.411	17451
757.863	17412
760.312	17341
762.76	17291
765.206	17367
767.65	17101
770.092	16233
772.533	15126
774.971	14789
777.408	15149
779.843	15820
782.276	15753
784.707	15771
787.137	15858
789.564	15806
791.99	15876
794.414	15749
796.836	15679
799.257	15460
801.675	15292
804.092	15085
806.507	15121
808.92	14893
811.331	14873
813.741	14502
816.148	14308
818.554	14119
820.958	14021
823.36	13851
825.761	13730
828.159	13634
830.556	13464
832.951	13493
835.345	13358
837.736	13166
840.126	13142
842.514	13117
844.9	12945
847.284	12664
849.667	12664
852.048	12359
854.427	12427
856.804	12175
859.18	12091
861.553	11969
863.925	11976
866.296	11780
868.664	11847
871.031	11744
873.396	11597
875.759	11490
878.12	11372
880.48	11322
882.838	11170
885.194	11204
887.549	11073
889.902	10958
892.253	10844
894.602	10938
896.949	10813
899.295	10882
901.639	10681
903.981	10652
906.322	10485
908.661	10503
910.998	10372
913.333	10334
915.667	10203
917.999	10402
920.329	10350
922.658	10358
924.985	10197
927.31	10255
929.633	10206
931.955	9959
934.275	9915
936.593	9762
938.91	9576
941.225	9502
943.538	9341
945.849	9072
948.159	8900
950.467	8803
952.774	8780
955.078	8508
957.381	8418
959.683	8264
961.982	8196
964.28	8244
966.577	8152
968.871	8006
971.164	7844
973.456	7787
975.745	7753
978.033	7543
980.319	7497
982.604	7466
984.887	7491
987.168	7485
989.448	7341
991.726	7354
994.002	7321
996.277	7228
998.55	7195
1000.82	7203
1003.09	7334
1005.36	7402
1007.63	7425
1009.89	7342
1012.15	7380
1014.41	7428
1016.67	7346
1018.93	7343
1021.19	7120
1023.44	7120
1025.7	7192
1027.95	7192
1030.2	7090
1032.45	6964
1034.69	6854
1036.94	6796
1039.18	6679
1041.43	6713
1043.67	6643
1045.9	6629
1048.14	6621
1050.38	6478
1052.61	6399
1054.84	6292
1057.07	6199
1059.3	6195
1061.53	6051
1063.76	6030
1065.98	6026
1068.2	5972
1070.42	5956
1072.64	5752
1074.86	5645
1077.08	5666
1079.29	5635
1081.5	5503
1083.72	5567
1085.93	5516
1088.13	5506
1090.34	5588
1092.55	5587
1094.75	5615
1096.95	5462
1099.15	5486
1101.35	5369
1103.55	5371
1105.74	5292
1107.94	5123
1110.13	5194
1112.32	5027
1114.51	4902
1116.7	4880
1118.89	4765
1121.07	4852
1123.25	4740
1125.44	4677
1127.62	4700
1129.8	4718
1131.97	4807
1134.15	4807
1136.32	4781
1138.49	4656
1140.66	4636
1142.83	4713
1145	4564
1147.17	4578
1149.33	4444
1151.5	4432
1153.66	4481
1155.82	4447
1157.98	4390
1160.13	4308
1162.29	4352
1164.44	4141
1166.6	4243
1168.75	4267
1170.9	4374
1173.04	4332
1175.19	4424
1177.34	4331
1179.48	4111
1181.62	4146
1183.76	4046
1185.9	4071
1188.04	4208
1190.17	4345
1192.31	4332
1194.44	4428
1196.57	4352
1198.7	4449
1200.83	4294
1202.96	4190
1205.08	4007
1207.21	3935
1209.33	3711
1211.45	3600
1213.57	3584
1215.69	3466
1217.81	3423
1219.92	3405
1222.03	3362
1224.15	3317
1226.26	3284
1228.37	3334
1230.47	3340
1232.58	3320
1234.68	3305
1236.79	3315
1238.89	3254
1240.99	3261
1243.09	3246
1245.19	3135
1247.28	3163
1249.38	3133
1251.47	3105
1253.56	3063
1255.65	2980
1257.74	2905
1259.83	2974
1261.91	2933
1264	2875
1266.08	2763
1268.16	2756
1270.24	2728
1272.32	2659
1274.4	2684
1276.47	2621
1278.55	2579
1280.62	2516
1282.69	2502
1284.76	2510
1286.83	2466
1288.9	2470
1290.96	2484
1293.03	2363
1295.09	2363
1297.15	2353
1299.21	2291
1301.27	2279
1303.33	2212
1305.38	2248
1307.44	2353
1309.49	2240
1311.54	2186
1313.59	2220
1315.64	2186
1317.69	2180
1319.73	2186
1321.78	2194
1323.82	2190
1325.86	2075
1327.9	2099
1329.94	2016
1331.98	2073
1334.02	2162
1336.05	2115
1338.08	2137
1340.12	2100
1342.15	2142
1344.18	2269
1346.2	2218
1348.23	2291
1350.25	2268
1352.28	2240
1354.3	2247
1356.32	2228
1358.34	2276
1360.36	2335
1362.38	2303
1364.39	2295
1366.41	2363
1368.42	2327
1370.43	2311
1372.44	2236
1374.45	2212
1376.45	2231
1378.46	2220
1380.47	2115
1382.47	2130
1384.47	1995
1386.47	2029
1388.47	1958
1390.47	1937
1392.46	1948
1394.46	2023
1396.45	1960
1398.44	2007
1400.44	1962
1402.42	1855
1404.41	1775
1406.4	1785
1408.39	1707
1410.37	1748
1412.35	1688
1414.33	1691
1416.31	1638
1418.29	1600
1420.27	1617
1422.25	1638
1424.22	1632
1426.2	1592
1428.17	1598
1430.14	1563
1432.11	1583
1434.08	1501
1436.04	1479
1438.01	1454
1439.97	1531
1441.94	1479
1443.9	1479
1445.86	1541
1447.82	1541
1449.78	1430
1451.73	1380
1453.69	1465
1455.64	1485
1457.59	1458
1459.54	1401
1461.49	1372
1463.44	1305
1465.39	1288
1467.34	1273
1469.28	1270
1471.22	1288
1473.17	1336
1475.11	1340
1477.05	1304
1478.99	1220
1480.92	1193
1482.86	1154
1484.79	1112
1486.73	1114
1488.66	1082
1490.59	1120
1492.52	1147
1494.45	1141
1496.37	1100
1498.3	1146
1500.22	1153
1502.14	1092
1504.07	1110
1505.99	1082
1507.91	1086
1509.82	1090
1511.74	1090
1513.66	1102
1515.57	1078
1517.48	1106
1519.39	1170
1521.3	1193
1523.21	1177
1525.12	1174
1527.03	1100
1528.93	1096
1530.84	1155
1532.74	1177
1534.64	1253
1536.54	1213
1538.44	1207
1540.34	1157
1542.23	1078
1544.13	1031
1546.02	985
1547.92	1034
1549.81	1026
1551.7	1100
1553.59	1064
1555.48	1058
1557.36	1136
1559.25	1151
1561.13	1156
1563.01	1178
1564.9	1237
1566.78	1251
1568.66	1206
1570.53	1154
1572.41	1102
1574.29	1155
1576.16	1229
1578.03	1314
1579.9	1366
1581.78	1243
1583.65	1219
1585.51	1172
1587.38	1201
1589.25	1304
1591.11	1282
1592.97	1255
1594.84	1183
1596.7	1148
1598.56	1173
1600.42	1134
1602.27	1127
1604.13	1132
1605.98	1249
1607.84	1402
1609.69	1495
1611.54	1424
1613.39	1362
1615.24	1215
1617.09	1054
1618.94	1003
1620.78	975
1622.62	1028
1624.47	1117
1626.31	1152
1628.15	1132
1629.99	1122
1631.83	1110
1633.67	1100
1635.5	1094
1637.34	1034
1639.17	1051
1641	998
1642.83	1026
1644.66	1046
1646.49	995
1648.32	955
1650.15	991
1651.97	981
1653.8	986
1655.62	997
1657.44	985
1659.26	872
1661.08	826
1662.9	826
1664.72	673
1666.53	615
1668.35	553
1670.16	544
1671.97	585
1673.79	661
1675.6	685
1677.4	637
1679.21	605
1681.02	612
1682.83	558
1684.63	588
1686.43	635
1688.24	651
1690.04	638
1691.84	584
1693.64	562
1695.43	600
1697.23	644
1699.02	742
1700.82	767
1702.61	738
1704.4	737
1706.2	697
1707.98	784
1709.77	875
1711.56	881
1713.35	870
1715.13	832
1716.92	745
1718.7	635
1720.48	691
1722.26	671
1724.04	609
1725.82	493
1727.6	437
1729.37	421
1731.15	379
1732.92	306
1734.7	308
1736.47	246
1738.24	240
1740.01	245
1741.78	226
1743.54	254
1745.31	336
1747.08	377
1748.84	391
1750.6	381
1752.36	474
1754.12	544
1755.88	614
1757.64	524
1759.4	481
1761.16	439
1762.91	440
1764.67	512
1766.42	550
1768.17	610
1769.92	602
1771.67	584
1773.42	481
1775.17	492
1776.91	484
1778.66	510
1780.4	597
1782.15	651
1783.89	651
1785.63	704
1787.37	673
1789.11	687
1790.85	669
1792.58	624
1794.32	534
1796.05	520
1797.79	494
1799.52	494
1801.25	490
1802.98	463
1804.71	454
1806.44	518
1808.17	548
1809.89	643
1811.62	633
1813.34	628
1815.07	613
1816.79	532
1818.51	520
1820.23	504
1821.95	473
1823.66	427
1825.38	403
1827.1	407
1828.81	391
1830.52	457
1832.24	508
1833.95	544
1835.66	598
1837.37	613
1839.08	592
1840.78	489
1842.49	484
1844.19	439
1845.9	445
1847.6	409
1849.3	417
1851	369
1852.7	318
1854.4	270
1856.1	306
1857.8	308
1859.49	340
1861.19	276
1862.88	334
1864.57	276
1866.27	186
1867.96	149
1869.65	117
1871.33	157
1873.02	210
1874.71	254
1876.39	290
1878.08	218
1879.76	263
1881.44	244
1883.12	250
1884.81	303
1886.48	327
1888.16	266
1889.84	214
1891.52	191
1893.19	153
1894.87	155
1896.54	147
1898.21	177
1899.88	204
1901.55	228
1903.22	234
1904.89	244
1906.56	272
1908.22	264
1909.89	260
1911.55	298
1913.22	294
1914.88	298
1916.54	270
1918.2	278
1919.86	282
1921.52	272
1923.18	240
1924.83	230
1926.49	237
1928.14	210
1929.79	234
1931.45	266
1933.1	208
1934.75	182
1936.4	213
1938.05	278
1939.69	277
1941.34	230
1942.99	197
1944.63	176
1946.27	183
1947.92	146
1949.56	218
1951.2	225
1952.84	231
1954.48	227
1956.11	278
1957.75	332
1959.39	342
1961.02	380
1962.65	356
1964.29	316
1965.92	354
1967.55	364
1969.18	377
1970.81	358
1972.44	425
1974.06	354
1975.69	348
1977.32	371
1978.94	397
1980.56	383
1982.19	421
1983.81	391
1985.43	415
1987.05	399
1988.66	415
1990.28	373
1991.9	379
1993.51	407
1995.13	441
1996.74	438
1998.36	397
1999.97	421
2001.58	393
2003.19	395
2004.8	417
2006.4	435
2008.01	433
2009.62	409
2011.22	425
2012.83	395
2014.43	393
2016.03	433
2017.63	393
2019.23	397
2020.83	399
2022.43	409
2024.03	425
2025.63	403
2027.22	403
2028.82	415
2030.41	409
2032.01	375
2033.6	389
2035.19	393
2036.78	401
2038.37	407
2039.96	366
2041.55	349
2043.13	357
2044.72	351
2046.3	340
2047.89	369
2049.47	374
2051.05	355
2052.63	361
2054.21	320
2055.79	378
2057.37	353
2058.95	365
2060.52	347
2062.1	348
2063.68	369
2065.25	330
2066.82	314
2068.39	331
2069.97	336
2071.54	338
2073.1	313
2074.67	322
2076.24	331
2077.81	326
2079.37	328
2080.94	316
2082.5	302
2084.07	294
2085.63	296
2087.19	272
2088.75	280
2090.31	230
2091.87	216
2093.43	223
2094.98	219
2096.54	244
2098.09	223
2099.65	288
2101.2	256
2102.75	256
2104.3	264
2105.86	246
2107.41	272
2108.95	272
2110.5	250
2112.05	264
2113.6	252
2115.14	254
2116.69	266
2118.23	238
2119.77	244
2121.31	238
2122.86	258
2124.4	234
2125.93	258
2127.47	250
2129.01	246
2130.55	250
2132.08	266
2133.62	256
2135.15	266
2136.69	246
2138.22	218
2139.75	234
2141.28	238
2142.81	236
2144.34	224
2145.87	246
2147.39	240
2148.92	240
2150.45	238
2151.97	256
2153.5	248
2155.02	212
2156.54	208
2158.06	243
2159.58	205
2161.1	208
2162.62	250
2164.14	238
2165.66	228
2167.17	232
2168.69	274
2170.2	246
2171.72	224
2173.23	246
2174.74	212
2176.25	222
2177.76	238
2179.27	200
2180.78	212
2182.29	171
2183.79	201
2185.3	195
2186.81	198
2188.31	208
2189.81	204
2191.32	218
2192.82	202
2194.32	206
2195.82	220
2197.32	200
2198.82	183
2200.32	187
2201.81	165
2203.31	177
2204.8	196
2206.3	183
2207.79	189
2209.29	206
2210.78	214
2212.27	222
2213.76	222
2215.25	185
2216.74	207
2218.23	175
2219.71	175
2221.2	191
2222.69	165
2224.17	129
2225.65	147
2227.14	127
2228.62	154
2230.1	143
2231.58	178
2233.06	163
2234.54	181
2236.02	185
2237.5	207
2238.97	191
2240.45	177
2241.92	181
2243.4	171
2244.87	123
2246.34	153
2247.82	157
2249.29	147
2250.76	161
2252.23	155
2253.7	149
2255.16	143
2256.63	156
2258.1	129
2259.56	133
2261.03	157
2262.49	153
2263.95	171
2265.42	159
2266.88	167
2268.34	131
2269.8	151
2271.26	133
2272.72	139
2274.18	147
2275.63	151
2277.09	161
2278.54	179
2280	141
2281.45	133
2282.9	139
2284.36	139
2285.81	139
2287.26	149
2288.71	159
2290.16	143
2291.61	145
2293.05	129
2294.5	125
2295.95	117
2297.39	81
2298.84	67
2300.28	90
2301.72	79
2303.16	97
2304.61	107
2306.05	125
2307.49	87
2308.93	115
2310.36	133
2311.8	139
2313.24	139
2314.67	155
2316.11	131
2317.54	155
2318.98	157
2320.41	101
2321.84	121
2323.28	129
2324.71	123
2326.14	111
2327.57	118
2328.99	105
2330.42	91
2331.85	109
2333.27	99
2334.7	101
2336.12	87
2337.55	99
2338.97	83
2340.39	75
2341.82	61
2343.24	64
2344.66	57
2346.08	64
2347.5	95
2348.91	99
2350.33	79
2351.75	123
2353.16	115
2354.58	123
2355.99	125
2357.41	89
2358.82	77
2360.23	65
2361.64	49
2363.05	57
2364.46	38
2365.87	36
2367.28	51
2368.69	77
2370.1	59
2371.5	32
2372.91	67
2374.31	86
2375.72	60
2377.12	58
2378.52	64
2379.92	77
2381.33	77
2382.73	53
2384.13	51
2385.52	54
2386.92	55
2388.32	67
2389.72	75
2391.11	53
2392.51	85
2393.9	87
2395.3	97
2396.69	115
2398.08	87
2399.48	85
2400.87	105
2402.26	67
2403.65	60
2405.04	37
2406.42	0
2407.81	-38
2409.2	-46
2410.58	-83
2411.97	-68
2413.35	-4
2414.74	-58
2416.12	-28
2417.5	-16
2418.89	-16
2420.27	-18
2421.65	-20
2423.03	-19
2424.41	-40
2425.79	-10
2427.16	-29
2428.54	-36
2429.92	-40
2431.29	-26
2432.67	-20
2434.04	-28
2435.42	-10
2436.79	-10
2438.16	-23
2439.53	-24
2440.9	-55
2442.27	-47
2443.64	-55
2445.01	-45
2446.38	-49
2447.75	-58
2449.11	-57
2450.48	-50
2451.84	-61
2453.21	-52
2454.57	-30
2455.94	-14
2457.3	-53
2458.66	-56
2460.02	-42
2461.38	-45
2462.74	-32
2464.1	12
2465.46	-15
2466.82	-13
2468.17	-7
2469.53	-36
2470.89	16
2472.24	-40
2473.6	-38
2474.95	-2
2476.3	6
2477.65	26
2479.01	26
2480.36	6
2481.71	61
2483.06	7
2484.41	-4
2485.75	2
2487.1	6
2488.45	-6
2489.8	-10
2491.14	-8
2492.49	4
2493.83	-8
2495.17	17
2496.52	-8
2497.86	31
2499.2	16
2500.54	21
2501.88	26
2503.22	38
2504.56	18
2505.9	14
2507.24	32
2508.58	14
2509.91	8
2511.25	16
2512.58	-24
2513.92	-39
2515.25	-24
2516.58	-57
2517.92	-44
2519.25	-49
2520.58	-20
2521.91	-44
2523.24	-37
2524.57	-12
2525.9	-6
2527.23	2
2528.55	22
2529.88	-32
2531.21	-25
2532.53	-16
2533.86	2
2535.18	16
2536.5	-8
2537.83	14
2539.15	6
2540.47	10
2541.79	32
2543.11	-28
2544.43	-25
2545.75	4
2547.07	18
2548.39	-42
2549.7	16
2551.02	-2
2552.34	-18
2553.65	-29
2554.97	-46
2556.28	-65
2557.59	-79
2558.91	-71
2560.22	-59
2561.53	-55
2562.84	-57
2564.15	-53
2565.46	-53
2566.77	-26
2568.08	-38
2569.38	-41
2570.69	-32
2572	-57
2573.3	-30
2574.61	-31
2575.91	-48
2577.22	-23
2578.52	-26
2579.82	-28
2581.13	-41
2582.43	-34
2583.73	-42
2585.03	-59
2586.33	-60
2587.63	-57
2588.92	-85
2590.22	-36
2591.52	-81
2592.82	-54
2594.11	-45
2595.41	-33
2596.7	-55
2598	-46
2599.29	-50
2600.58	-33
2601.88	-30
2603.17	8
2604.46	-61
2605.75	-56
2607.04	-74
2608.33	-63
2609.62	-51
2610.9	-85
2612.19	-74
2613.48	-87
2614.76	-62
2616.05	-75
2617.34	-47
2618.62	-91
2619.9	-86
2621.19	-46
2622.47	-71
2623.75	-54
2625.03	-56
2626.31	-57
2627.59	-51
2628.87	-37
2630.15	-83
2631.43	-51
2632.71	-60
2633.99	-54
2635.26	-76
2636.54	-91
2637.81	-83
2639.09	-85
2640.36	-66
2641.64	-66
2642.91	-91
2644.18	-84
2645.46	-57
2646.73	-91
2648	-60
2649.27	-51
2650.54	-47
2651.81	-57
2653.07	-42
2654.34	-56
2655.61	-71
2656.88	-61
2658.14	-62
2659.41	-75
2660.67	-88
2661.94	-36
2663.2	-51
2664.47	-81
2665.73	-44
2666.99	-62
2668.25	-61
2669.51	-60
2670.77	-79
2672.03	-61
2673.29	-36
2674.55	-43
2675.81	-66
2677.07	-81
2678.32	-83
2679.58	-71
2680.84	-47
2682.09	-73
2683.35	-38
2684.6	-69
2685.85	-51
2687.11	-68
2688.36	-41
2689.61	-61
2690.86	-55
2692.11	-57
2693.36	-41
2694.61	-33
2695.86	-49
2697.11	-73
2698.36	-67
2699.61	-83
2700.85	-62
2702.1	-70
2703.34	-51
2704.59	-78
2705.83	-61
2707.08	-43
2708.32	-73
2709.56	-89
2710.81	-75
2712.05	-80
2713.29	-81
2714.53	-60
2715.77	-52
2717.01	-53
2718.25	-48
2719.49	-65
2720.73	-81
2721.96	-69
2723.2	-59
2724.44	-61
2725.67	-45
2726.91	-60
2728.14	-44
2729.38	-74
2730.61	-38
2731.84	-66
2733.08	-69
2734.31	-50
2735.54	-50
2736.77	-49
2738	-50
2739.23	-43
2740.46	-59
2741.69	-71
2742.92	-82
2744.14	-11
2745.37	-38
2746.6	-81
2747.82	-36
2749.05	-65
2750.27	-68
2751.5	-53
2752.72	-60
2753.95	-42
2755.17	-42
2756.39	-36
2757.61	-48
2758.83	-54
2760.05	-20
2761.27	-58
2762.49	-40
2763.71	-61
2764.93	-50
2766.15	-54
2767.37	-42
2768.58	-36
2769.8	-44
2771.02	-44
2772.23	-58
2773.45	-50
2774.66	-50
2775.88	-36
2777.09	-54
2778.3	-46
2779.51	-38
2780.73	-51
2781.94	-42
2783.15	-32
2784.36	-42
2785.57	-38
2786.78	-60
2787.99	-24
2789.19	-40
2790.4	-20
2791.61	-21
2792.82	-42
2794.02	-36
2795.23	-40
2796.43	-38
2797.64	-30
2798.84	-24
2800.04	-66
2801.25	-25
2802.45	-48
2803.65	-52
2804.85	-21
2806.05	-34
2807.25	-60
2808.45	-16
2809.65	-30
2810.85	-33
2812.05	-22
2813.25	-38
2814.45	-44
2815.64	-44
2816.84	-40
2818.04	-38
2819.23	28
2820.43	-53
2821.62	-26
2822.82	-34
2824.01	0
2825.2	-56
2826.39	-32
2827.59	-36
2828.78	-30
2829.97	4
2831.16	-32
2832.35	-16
2833.54	-50
2834.73	-14
2835.92	-38
2837.1	-10
2838.29	-20
2839.48	-14
2840.67	-14
2841.85	-14
2843.04	-26
2844.22	-24
2845.41	-27
2846.59	6
2847.77	-17
2848.96	-28
2850.14	-17
2851.32	-8
2852.5	-13
2853.68	-10
2854.87	-4
2856.05	-26
2857.23	-28
2858.4	-30
2859.58	-25
2860.76	-20
2861.94	-14
2863.12	-10
2864.29	-14
2865.47	-30
2866.65	-18
2867.82	-2
2869	16
2870.17	-12
2871.34	0
2872.52	-22
2873.69	-16
2874.86	-29
2876.03	8
2877.21	-4
2878.38	-28
2879.55	-4
2880.72	-6
2881.89	-40
2883.06	-12
2884.23	-4
2885.39	-10
2886.56	-13
2887.73	-26
2888.9	-12
2890.06	-4
2891.23	4
2892.39	-21
2893.56	18
2894.72	-4
2895.89	-6
2897.05	-6
2898.21	-43
2899.38	-20
2900.54	-28
2901.7	-6
2902.86	-24
2904.02	-6
2905.18	-18
2906.34	-14
2907.5	-11
2908.66	-14
2909.82	-43
2910.98	4
2912.13	-26
2913.29	10
2914.45	-26
2915.6	4
2916.76	-4
2917.91	6
2919.07	-2
2920.22	-6
2921.38	-6
2922.53	-26
2923.68	-22
2924.84	4
2925.99	-4
2927.14	-20
2928.29	0
2929.44	-8
2930.59	-28
2931.74	-10
2932.89	4
2934.04	-18
2935.19	-30
2936.34	-2
2937.48	-15
2938.63	0
2939.78	-42
2940.93	20
2942.07	0
2943.22	8
2944.36	-2
2945.51	-12
2946.65	0
2947.79	-10
2948.94	-8
2950.08	-2
2951.22	10
2952.36	-24
2953.5	0
2954.65	8
2955.79	-10
2956.93	-6
2958.07	-28
2959.2	-12
2960.34	24
2961.48	12
2962.62	-8
2963.76	-10
2964.89	2
2966.03	2
2967.17	4
2968.3	-4
2969.44	16
2970.57	0
2971.71	10
2972.84	0
2973.97	-12
2975.11	16
2976.24	26
2977.37	8
2978.5	16
2979.64	6
2980.77	-8
2981.9	2
2983.03	-20
2984.16	-4
2985.29	0
2986.41	-2
2987.54	16
2988.67	24
2989.8	18
2990.93	4
2992.05	-20
2993.18	8
2994.3	-8
2995.43	-10
2996.55	29
2997.68	8
2998.8	0
2999.93	8
3001.05	0
3002.17	4
3003.3	-2
3004.42	42
3005.54	38
3006.66	12
3007.78	32
3008.9	6
3010.02	-16
3011.14	24
3012.26	18
3013.38	12
3014.5	38
3015.62	2
3016.73	22
3017.85	28
3018.97	10
3020.08	-4
3021.2	20
3022.31	14
3023.43	32
3024.54	9
3025.66	10
3026.77	16
3027.89	24
3029	4
3030.11	20
3031.22	6
3032.34	4
3033.45	24
3034.56	4
3035.67	12
3036.78	89
3037.89	12
3039	32
3040.11	-6
3041.22	-8
3042.32	-6
3043.43	14
3044.54	10
3045.65	-2
3046.75	10
3047.86	4
3048.96	24
3050.07	2
3051.17	38
3052.28	12
3053.38	6
3054.49	-2
3055.59	10
3056.69	20
3057.8	24
3058.9	12
3060	48
3061.1	-4
3062.2	20
3063.3	26
3064.4	-17
3065.5	22
3066.6	21
3067.7	14
3068.8	42
3069.9	4
3071	6
3072.09	8
3073.19	26
3074.29	26
3075.38	4
3076.48	38
3077.57	-6
3078.67	20
3079.76	38
3080.86	18
3081.95	14
3083.05	10
3084.14	20
3085.23	28
3086.33	27
3087.42	12
3088.51	23
3089.6	22
3090.69	16
3091.78	20
3092.87	55
3093.96	30
3095.05	12
3096.14	-10
3097.23	10
3098.32	24
3099.41	8
3100.49	6
3101.58	4
3102.67	30
3103.75	10
3104.84	26
3105.93	22
3107.01	14
3108.1	20
3109.18	32
3110.26	24
3111.35	40
3112.43	28
3113.51	20
3114.6	29
3115.68	8
3116.76	0
3117.84	24
3118.92	24
3120	22
3121.09	20
3122.17	26
3123.25	14
3124.32	28
3125.4	28
3126.48	16
3127.56	32
3128.64	4
3129.72	16
3130.79	44
3131.87	22
3132.95	20
3134.02	0
3135.1	8
3136.17	6
3137.25	28
3138.32	38
3139.4	8
3140.47	48
3141.55	20
3142.62	22
3143.69	22
3144.76	29
3145.84	2
3146.91	30
3147.98	26
3149.05	16
3150.12	38
3151.19	36
3152.26	28
3153.33	30
3154.4	-2
3155.47	16
3156.54	12
3157.61	64
3158.67	12
3159.74	16
3160.81	14
3161.88	31
3162.94	18
3164.01	30
3165.07	64
3166.14	42
3167.2	20
3168.27	12
3169.33	22
3170.4	52
3171.46	16
3172.52	2
3173.59	32
3174.65	32
3175.71	26
3176.77	22
3177.84	20
3178.9	14
3179.96	12
3181.02	42
3182.08	28
3183.14	39
3184.2	32
3185.26	54
3186.32	22
3187.37	36
3188.43	46
3189.49	53
3190.55	10
3191.61	27
3192.66	36
3193.72	8
3194.77	40
3195.83	6
3196.89	42
3197.94	24
3199	24
3200.05	28
3201.1	24
3202.16	30
3203.21	42
3204.27	28
3205.32	24
3206.37	26
3207.42	35
3208.47	26
3209.53	40
3210.58	31
3211.63	34
3212.68	42
3213.73	38
3214.78	39
3215.83	28
3216.88	17
3217.93	44
3218.97	20
3220.02	24
3221.07	34
3222.12	14
3223.16	26
3224.21	22
3225.26	32
3226.3	6
3227.35	0
3228.4	26
3229.44	30
3230.49	28
3231.53	12
3232.57	20
3233.62	28
3234.66	34
3235.71	34
3236.75	32
3237.79	44
3238.83	46
3239.88	18
3240.92	32
3241.96	30
3243	18
3244.04	18
3245.08	26
3246.12	24
3247.16	14
3248.2	20
3249.24	24
3250.28	12
3251.32	24
3252.36	36
3253.39	28
3254.43	12
3255.47	46
3256.51	20
3257.54	28
3258.58	30
3259.61	38
3260.65	29
3261.69	44
3262.72	14
3263.76	28
3264.79	22
3265.82	55
3266.86	25
3267.89	46
3268.92	40
3269.96	38
3270.99	31
3272.02	26
3273.05	34
3274.09	16
3275.12	22
3276.15	38
3277.18	19
3278.21	24
3279.24	0
3280.27	36
3281.3	36
3282.33	18
3283.36	26
3284.39	30
3285.41	48
3286.44	46
3287.47	36
3288.5	44
3289.52	22
3290.55	50
3291.58	22
3292.6	22
3293.63	50
3294.66	38
3295.68	35
3296.71	24
3297.73	44
3298.76	93
3299.78	36
3300.8	14
3301.83	48
3302.85	64
3303.87	26
3304.9	4
3305.92	47
3306.94	58
3307.96	42
3308.98	48
3310.01	46
3311.03	42
3312.05	55
3313.07	24
3314.09	24
3315.11	34
3316.13	47
3317.15	18
3318.17	28
3319.18	34
3320.2	28
3321.22	36
3322.24	10
3323.26	35
3324.27	22
3325.29	32
3326.31	39
3327.32	28
3328.34	41
3329.35	46
3330.37	30
3331.38	32
3332.4	24
3333.41	36
3334.43	68
3335.44	32
3336.46	20
3337.47	20
3338.48	36
3339.5	16
3340.51	18
3341.52	43
3342.53	38
3343.54	38
3344.56	58
3345.57	59
3346.58	32
3347.59	42
3348.6	27
3349.61	46
3350.62	26
3351.63	34
3352.64	40
3353.65	48
3354.66	41
3355.66	65
3356.67	34
3357.68	32
3358.69	21
3359.7	46
3360.7	26
3361.71	34
3362.72	36
3363.72	18
3364.73	24
3365.73	50
3366.74	33
3367.75	31
3368.75	20
3369.75	42
3370.76	16
3371.76	44
3372.77	34
3373.77	40
3374.77	39
3375.78	34
3376.78	2
3377.78	34
3378.78	40
3379.79	20
3380.79	11
3381.79	24
3382.79	44
3383.79	46
3384.79	22
3385.79	38
3386.79	38
3387.79	22
3388.79	43
3389.79	38
3390.79	20
3391.79	63
3392.79	40
3393.79	76
3394.78	42
3395.78	14
3396.78	44
3397.78	50
3398.77	81
3399.77	36
3400.77	44
3401.76	28
3402.76	42
3403.76	44
3404.75	24
3405.75	24
3406.74	42
3407.74	62
3408.73	36
3409.72	103
3410.72	46
3411.71	42
3412.71	36
3413.7	40
3414.69	28
3415.68	105
3416.68	18
3417.67	30
3418.66	52
3419.65	32
3420.64	72
3421.63	23
3422.63	38
3423.62	32
3424.61	66
3425.6	36
3426.59	35
3427.58	62
3428.57	31
[truncated: 48 more rows]
