# Supplementary material for: AI‐Assisted Detection of Early Gastric Cancer via Visualization of Mucosal Acidity Compromise During Endoscopy
Source: Adv Sci (Weinh). 2025 Oct 20;12(46):e04932. doi: 10.1002/advs.202504932 (PMC12697849; doi:10.1002/advs.202504932)
Supplement: Supplementary file 2 — Supporting Data [file ADVS-12-e04932-s002.zip › Models by AGS cells/Model 2/Para-tumor/fast-20250724_165403.csv]

181.541	13728
184.445	21491
187.346	28115
190.245	31271
193.141	32625
196.035	32800
198.927	32572
201.816	32651
204.703	33052
207.588	33101
210.47	33183
213.35	32904
216.228	33225
219.103	32841
221.976	32770
224.846	32882
227.715	32690
230.58	32731
233.444	32710
236.305	33175
239.164	33228
242.02	33709
244.875	33910
247.727	33950
250.576	33971
253.423	33968
256.268	33785
259.111	33636
261.951	33434
264.789	33395
267.625	33634
270.459	33578
273.29	33574
276.119	33583
278.945	33304
281.769	33125
284.591	33018
287.411	32979
290.229	32698
293.044	32487
295.857	32230
298.667	31938
301.476	31666
304.282	31452
307.085	31144
309.887	31107
312.686	30757
315.483	30435
318.278	30336
321.071	30084
323.861	30056
326.649	29772
329.435	29836
332.219	29798
335	29802
337.779	29961
340.556	29937
343.331	30131
346.103	30082
348.873	30046
351.641	30324
354.407	30272
357.171	30318
359.932	30247
362.691	30080
365.448	29948
368.203	29843
370.955	29413
373.706	29399
376.454	29389
379.2	29137
381.943	29153
384.685	28906
387.424	28618
390.161	28296
392.896	27952
395.629	27796
398.36	27666
401.088	27782
403.815	27568
406.539	27505
409.261	27306
411.981	27330
414.698	27523
417.414	27735
420.127	27860
422.838	27794
425.547	27998
428.254	27985
430.959	27711
433.662	27890
436.362	28061
439.06	28057
441.757	28037
444.451	28285
447.142	28056
449.832	28142
452.52	28121
455.206	28186
457.889	27939
460.57	27834
463.249	27574
465.927	27520
468.601	27334
471.274	27122
473.945	26792
476.614	26524
479.28	26053
481.945	26151
484.607	25996
487.267	25696
489.926	25531
492.582	25440
495.236	25021
497.888	24968
500.537	24743
503.185	24808
505.831	24918
508.474	25185
511.116	24963
513.755	25052
516.393	24914
519.028	25168
521.661	24995
524.293	25140
526.922	24793
529.549	24952
532.174	24942
534.797	24787
537.418	24834
540.037	24822
542.654	24892
545.268	25015
547.881	25154
550.492	25162
553.101	24707
555.707	24503
558.312	24205
560.915	23980
563.515	24050
566.114	24193
568.71	24320
571.305	24574
573.897	24803
576.488	24812
579.076	24479
581.663	23845
584.247	23347
586.83	22621
589.41	22394
591.989	21902
594.565	21489
597.14	20771
599.712	20308
602.283	20389
604.851	20281
607.418	20073
609.982	20117
612.545	20135
615.106	20073
617.664	20057
620.221	19938
622.776	19874
625.328	19813
627.879	19712
630.428	19591
632.975	19279
635.52	19124
638.062	19122
640.603	18958
643.142	19020
645.679	19086
648.214	19278
650.748	19219
653.279	19233
655.808	18980
658.335	19064
660.861	18876
663.384	18590
665.906	18603
668.425	18680
670.943	18731
673.459	18475
675.973	18375
678.484	18121
680.994	17820
683.502	17550
686.009	17413
688.513	17200
691.015	17071
693.515	16849
696.014	16702
698.51	16508
701.005	16470
703.498	16166
705.989	16067
708.478	15824
710.965	15661
713.45	15564
715.933	15566
718.415	15431
720.894	15111
723.372	14978
725.848	15105
728.322	15006
730.794	15189
733.264	15116
735.732	14873
738.198	14609
740.663	14240
743.126	14029
745.586	13978
748.045	13823
750.502	13573
752.958	13554
755.411	13543
757.863	13445
760.312	13374
762.76	13185
765.206	13376
767.65	13178
770.092	12423
772.533	11633
774.971	11347
777.408	11730
779.843	12183
782.276	12123
784.707	12125
787.137	12221
789.564	12193
791.99	12134
794.414	12042
796.836	12028
799.257	11885
801.675	11681
804.092	11539
806.507	11521
808.92	11419
811.331	11251
813.741	11134
816.148	10906
818.554	10654
820.958	10558
823.36	10509
825.761	10398
828.159	10276
830.556	10370
832.951	10285
835.345	10120
837.736	10009
840.126	9957
842.514	9971
844.9	9808
847.284	9715
849.667	9572
852.048	9467
854.427	9447
856.804	9189
859.18	9163
861.553	9010
863.925	9008
866.296	8911
868.664	8944
871.031	8829
873.396	8748
875.759	8658
878.12	8676
880.48	8570
882.838	8532
885.194	8418
887.549	8307
889.902	8317
892.253	8269
894.602	8150
896.949	8210
899.295	8188
901.639	8029
903.981	8045
906.322	7771
908.661	7849
910.998	7843
913.333	7773
915.667	7722
917.999	7833
920.329	7822
922.658	7816
924.985	7644
927.31	7704
929.633	7646
931.955	7544
934.275	7396
936.593	7350
938.91	7156
941.225	7116
943.538	6981
945.849	6830
948.159	6603
950.467	6520
952.774	6582
955.078	6340
957.381	6298
959.683	6239
961.982	6049
964.28	6149
966.577	6113
968.871	6100
971.164	5843
973.456	5794
975.745	5740
978.033	5597
980.319	5571
982.604	5583
984.887	5565
987.168	5559
989.448	5468
991.726	5504
994.002	5401
996.277	5369
998.55	5382
1000.82	5348
1003.09	5396
1005.36	5453
1007.63	5462
1009.89	5530
1012.15	5583
1014.41	5516
1016.67	5541
1018.93	5468
1021.19	5381
1023.44	5448
1025.7	5454
1027.95	5478
1030.2	5355
1032.45	5196
1034.69	5143
1036.94	5037
1039.18	4981
1041.43	4954
1043.67	4924
1045.9	4951
1048.14	4850
1050.38	4781
1052.61	4683
1054.84	4676
1057.07	4579
1059.3	4545
1061.53	4405
1063.76	4450
1065.98	4440
1068.2	4348
1070.42	4364
1072.64	4210
1074.86	4225
1077.08	4092
1079.29	4100
1081.5	4076
1083.72	3997
1085.93	4150
1088.13	4052
1090.34	4100
1092.55	4102
1094.75	4193
1096.95	4082
1099.15	3973
1101.35	4030
1103.55	3911
1105.74	3900
1107.94	3798
1110.13	3781
1112.32	3740
1114.51	3577
1116.7	3568
1118.89	3588
1121.07	3464
1123.25	3425
1125.44	3468
1127.62	3413
1129.8	3427
1131.97	3546
1134.15	3607
1136.32	3568
1138.49	3491
1140.66	3449
1142.83	3405
1145	3270
1147.17	3351
1149.33	3248
1151.5	3228
1153.66	3292
1155.82	3190
1157.98	3163
1160.13	3152
1162.29	3117
1164.44	3061
1166.6	3075
1168.75	3193
1170.9	3155
1173.04	3192
1175.19	3198
1177.34	3141
1179.48	3002
1181.62	2973
1183.76	2884
1185.9	2987
1188.04	3090
1190.17	3302
1192.31	3270
1194.44	3272
1196.57	3248
1198.7	3236
1200.83	3129
1202.96	3042
1205.08	2984
1207.21	2804
1209.33	2696
1211.45	2599
1213.57	2531
1215.69	2525
1217.81	2452
1219.92	2395
1222.03	2411
1224.15	2442
1226.26	2395
1228.37	2371
1230.47	2351
1232.58	2369
1234.68	2358
1236.79	2317
1238.89	2357
1240.99	2385
1243.09	2355
1245.19	2247
1247.28	2250
1249.38	2223
1251.47	2214
1253.56	2233
1255.65	2122
1257.74	2103
1259.83	2093
1261.91	2089
1264	2053
1266.08	1969
1268.16	1958
1270.24	1932
1272.32	1873
1274.4	1886
1276.47	1829
1278.55	1807
1280.62	1793
1282.69	1735
1284.76	1763
1286.83	1771
1288.9	1765
1290.96	1733
1293.03	1646
1295.09	1626
1297.15	1642
1299.21	1588
1301.27	1517
1303.33	1519
1305.38	1561
1307.44	1588
1309.49	1547
1311.54	1519
1313.59	1481
1315.64	1487
1317.69	1527
1319.73	1519
1321.78	1544
1323.82	1491
1325.86	1422
1327.9	1438
1329.94	1434
1331.98	1422
1334.02	1431
1336.05	1436
1338.08	1477
1340.12	1390
1342.15	1463
1344.18	1544
1346.2	1539
1348.23	1570
1350.25	1521
1352.28	1555
1354.3	1531
1356.32	1594
1358.34	1603
1360.36	1576
1362.38	1632
1364.39	1620
1366.41	1592
1368.42	1640
1370.43	1658
1372.44	1598
1374.45	1564
1376.45	1576
1378.46	1587
1380.47	1539
1382.47	1479
1384.47	1451
1386.47	1382
1388.47	1342
1390.47	1296
1392.46	1292
1394.46	1407
1396.45	1324
1398.44	1314
1400.44	1335
1402.42	1319
1404.41	1251
1406.4	1160
1408.39	1177
1410.37	1132
1412.35	1106
1414.33	1118
1416.31	1104
1418.29	1115
1420.27	1082
1422.25	1118
1424.22	1106
1426.2	1066
1428.17	1082
1430.14	1025
1432.11	989
1434.08	972
1436.04	981
1438.01	957
1439.97	999
1441.94	967
1443.9	1037
1445.86	1024
1447.82	1025
1449.78	975
1451.73	957
1453.69	993
1455.64	997
1457.59	1003
1459.54	949
1461.49	888
1463.44	814
1465.39	816
1467.34	822
1469.28	818
1471.22	856
1473.17	864
1475.11	899
1477.05	887
1478.99	771
1480.92	731
1482.86	723
1484.79	691
1486.73	647
1488.66	660
1490.59	707
1492.52	740
1494.45	708
1496.37	752
1498.3	749
1500.22	712
1502.14	683
1504.07	677
1505.99	695
1507.91	685
1509.82	667
1511.74	675
1513.66	651
1515.57	687
1517.48	723
1519.39	777
1521.3	778
1523.21	750
1525.12	743
1527.03	711
1528.93	683
1530.84	744
1532.74	782
1534.64	844
1536.54	860
1538.44	804
1540.34	806
1542.23	734
1544.13	687
1546.02	638
1547.92	655
1549.81	707
1551.7	781
1553.59	707
1555.48	703
1557.36	807
1559.25	782
1561.13	790
1563.01	848
1564.9	881
1566.78	884
1568.66	850
1570.53	785
1572.41	828
1574.29	838
1576.16	907
1578.03	999
1579.9	1006
1581.78	913
1583.65	886
1585.51	868
1587.38	925
1589.25	980
1591.11	997
1592.97	906
1594.84	842
1596.7	844
1598.56	810
1600.42	824
1602.27	828
1604.13	838
1605.98	937
1607.84	1056
1609.69	1170
1611.54	1164
1613.39	1064
1615.24	935
1617.09	778
1618.94	735
1620.78	639
1622.62	722
1624.47	857
1626.31	864
1628.15	854
1629.99	822
1631.83	812
1633.67	816
1635.5	812
1637.34	762
1639.17	771
1641	746
1642.83	749
1644.66	762
1646.49	764
1648.32	730
1650.15	729
1651.97	763
1653.8	766
1655.62	723
1657.44	737
1659.26	626
1661.08	562
1662.9	574
1664.72	459
1666.53	385
1668.35	329
1670.16	342
1671.97	365
1673.79	456
1675.6	445
1677.4	399
1679.21	349
1681.02	371
1682.83	310
1684.63	366
1686.43	420
1688.24	431
1690.04	395
1691.84	342
1693.64	333
1695.43	378
1697.23	447
1699.02	494
1700.82	560
1702.61	532
1704.4	497
1706.2	496
1707.98	592
1709.77	645
1711.56	639
1713.35	651
1715.13	628
1716.92	534
1718.7	413
1720.48	518
1722.26	498
1724.04	449
1725.82	328
1727.6	308
1729.37	266
1731.15	268
1732.92	209
1734.7	191
1736.47	153
1738.24	180
1740.01	189
1741.78	165
1743.54	167
1745.31	244
1747.08	278
1748.84	254
1750.6	266
1752.36	324
1754.12	409
1755.88	431
1757.64	389
1759.4	342
1761.16	262
1762.91	268
1764.67	343
1766.42	417
1768.17	461
1769.92	481
1771.67	391
1773.42	340
1775.17	320
1776.91	311
1778.66	350
1780.4	449
1782.15	476
1783.89	518
1785.63	540
1787.37	498
1789.11	546
1790.85	504
1792.58	459
1794.32	397
1796.05	393
1797.79	355
1799.52	328
1801.25	363
1802.98	284
1804.71	306
1806.44	387
1808.17	417
1809.89	504
1811.62	474
1813.34	473
1815.07	468
1816.79	429
1818.51	403
1820.23	351
1821.95	318
1823.66	314
1825.38	294
1827.1	280
1828.81	272
1830.52	334
1832.24	355
1833.95	403
1835.66	461
1837.37	496
1839.08	465
1840.78	370
1842.49	316
1844.19	294
1845.9	302
1847.6	297
1849.3	294
1851	246
1852.7	181
1854.4	163
1856.1	169
1857.8	199
1859.49	187
1861.19	201
1862.88	215
1864.57	135
1866.27	101
1867.96	26
1869.65	8
1871.33	30
1873.02	53
1874.71	155
1876.39	167
1878.08	129
1879.76	165
1881.44	137
1883.12	174
1884.81	230
1886.48	216
1888.16	151
1889.84	83
1891.52	87
1893.19	32
1894.87	48
1896.54	59
1898.21	64
1899.88	71
1901.55	113
1903.22	157
1904.89	155
1906.56	165
1908.22	165
1909.89	206
1911.55	210
1913.22	209
1914.88	205
1916.54	167
1918.2	190
1919.86	181
1921.52	183
1923.18	151
1924.83	119
1926.49	139
1928.14	137
1929.79	143
1931.45	161
1933.1	135
1934.75	101
1936.4	147
1938.05	169
1939.69	170
1941.34	133
1942.99	108
1944.63	73
1946.27	106
1947.92	73
1949.56	121
1951.2	129
1952.84	135
1954.48	181
1956.11	200
1957.75	242
1959.39	270
1961.02	278
1962.65	274
1964.29	266
1965.92	276
1967.55	306
1969.18	317
1970.81	298
1972.44	316
1974.06	290
1975.69	274
1977.32	315
1978.94	316
1980.56	310
1982.19	323
1983.81	309
1985.43	314
1987.05	322
1988.66	320
1990.28	322
1991.9	328
1993.51	317
1995.13	369
1996.74	371
1998.36	342
1999.97	335
2001.58	308
2003.19	328
2004.8	332
2006.4	373
2008.01	361
2009.62	346
2011.22	377
2012.83	345
2014.43	370
2016.03	364
2017.63	343
2019.23	338
2020.83	336
2022.43	346
2024.03	357
2025.63	340
2027.22	334
2028.82	342
2030.41	322
2032.01	344
2033.6	314
2035.19	339
2036.78	324
2038.37	338
2039.96	296
2041.55	310
2043.13	300
2044.72	270
2046.3	294
2047.89	306
2049.47	308
2051.05	288
2052.63	300
2054.21	302
2055.79	324
2057.37	284
2058.95	284
2060.52	292
2062.1	274
2063.68	303
2065.25	312
2066.82	270
2068.39	274
2069.97	296
2071.54	292
2073.1	264
2074.67	278
2076.24	264
2077.81	260
2079.37	268
2080.94	247
2082.5	254
2084.07	249
2085.63	250
2087.19	242
2088.75	218
2090.31	204
2091.87	182
2093.43	169
2094.98	191
2096.54	176
2098.09	179
2099.65	230
2101.2	226
2102.75	234
2104.3	214
2105.86	232
2107.41	236
2108.95	216
2110.5	213
2112.05	210
2113.6	193
2115.14	214
2116.69	240
2118.23	194
2119.77	217
2121.31	212
2122.86	206
2124.4	178
2125.93	219
2127.47	198
2129.01	199
2130.55	220
2132.08	204
2133.62	226
2135.15	210
2136.69	218
2138.22	194
2139.75	203
2141.28	180
2142.81	199
2144.34	184
2145.87	206
2147.39	199
2148.92	209
2150.45	209
2151.97	204
2153.5	208
2155.02	177
2156.54	198
2158.06	201
2159.58	189
2161.1	179
2162.62	242
2164.14	207
2165.66	201
2167.17	201
2168.69	210
2170.2	209
2171.72	169
2173.23	204
2174.74	200
2176.25	182
2177.76	181
2179.27	184
2180.78	190
2182.29	163
2183.79	183
2185.3	169
2186.81	179
2188.31	191
2189.81	173
2191.32	196
2192.82	174
2194.32	170
2195.82	203
2197.32	168
2198.82	143
2200.32	155
2201.81	129
2203.31	143
2204.8	163
2206.3	153
2207.79	157
2209.29	192
2210.78	145
2212.27	201
2213.76	165
2215.25	185
2216.74	203
2218.23	159
2219.71	147
2221.2	145
2222.69	147
2224.17	117
2225.65	117
2227.14	95
2228.62	121
2230.1	121
2231.58	153
2233.06	121
2234.54	157
2236.02	173
2237.5	195
2238.97	169
2240.45	173
2241.92	173
2243.4	145
2244.87	113
2246.34	147
2247.82	133
2249.29	153
2250.76	131
2252.23	133
2253.7	109
2255.16	107
2256.63	125
2258.1	109
2259.56	121
2261.03	133
2262.49	137
2263.95	145
2265.42	127
2266.88	137
2268.34	115
2269.8	139
2271.26	131
2272.72	115
2274.18	129
2275.63	129
2277.09	161
2278.54	161
2280	111
2281.45	101
2282.9	101
2284.36	89
2285.81	127
2287.26	103
2288.71	135
2290.16	123
2291.61	113
2293.05	83
2294.5	95
2295.95	91
2297.39	63
2298.84	45
2300.28	48
2301.72	57
2303.16	97
2304.61	103
2306.05	107
2307.49	93
2308.93	91
2310.36	100
2311.8	94
2313.24	113
2314.67	129
2316.11	117
2317.54	135
2318.98	129
2320.41	77
2321.84	121
2323.28	103
2324.71	113
2326.14	91
2327.57	82
2328.99	83
2330.42	51
2331.85	111
2333.27	97
2334.7	91
2336.12	75
2337.55	77
2338.97	71
2340.39	89
2341.82	35
2343.24	46
2344.66	39
2346.08	58
2347.5	53
2348.91	67
2350.33	65
2351.75	107
2353.16	65
2354.58	89
2355.99	103
2357.41	85
2358.82	43
2360.23	37
2361.64	41
2363.05	26
2364.46	30
2365.87	30
2367.28	53
2368.69	55
2370.1	36
2371.5	32
2372.91	79
2374.31	72
2375.72	64
2377.12	56
2378.52	44
2379.92	55
2381.33	43
2382.73	49
2384.13	36
2385.52	48
2386.92	57
2388.32	59
2389.72	63
2391.11	49
2392.51	72
2393.9	55
2395.3	69
2396.69	79
2398.08	57
2399.48	55
2400.87	56
2402.26	43
2403.65	40
2405.04	23
2406.42	-6
2407.81	-46
2409.2	-32
2410.58	-73
2411.97	-64
2413.35	-38
2414.74	-66
2416.12	-48
2417.5	-28
2418.89	-26
2420.27	-22
2421.65	-30
2423.03	-17
2424.41	-42
2425.79	-35
2427.16	-45
2428.54	-30
2429.92	-55
2431.29	-34
2432.67	-28
2434.04	-44
2435.42	-16
2436.79	-34
2438.16	-45
2439.53	-36
2440.9	-51
2442.27	-61
2443.64	-59
2445.01	-57
2446.38	-43
2447.75	-76
2449.11	-73
2450.48	-66
2451.84	-77
2453.21	-56
2454.57	-44
2455.94	-42
2457.3	-37
2458.66	-66
2460.02	-36
2461.38	-53
2462.74	-20
2464.1	-14
2465.46	-6
2466.82	-27
2468.17	-9
2469.53	-12
2470.89	0
2472.24	-36
2473.6	-32
2474.95	8
2476.3	-16
2477.65	6
2479.01	32
2480.36	-12
2481.71	43
2483.06	-2
2484.41	-26
2485.75	-20
2487.1	0
2488.45	-18
2489.8	-24
2491.14	-16
2492.49	0
2493.83	4
2495.17	6
2496.52	-18
2497.86	10
2499.2	-2
2500.54	14
2501.88	16
2503.22	32
2504.56	18
2505.9	38
2507.24	18
2508.58	8
2509.91	4
2511.25	-23
2512.58	-36
2513.92	-77
2515.25	-44
2516.58	-55
2517.92	-58
2519.25	-51
2520.58	-31
2521.91	-60
2523.24	-29
2524.57	-10
2525.9	4
2527.23	8
2528.55	10
2529.88	-38
2531.21	-39
2532.53	-32
2533.86	-4
2535.18	-26
2536.5	-10
2537.83	-3
2539.15	6
2540.47	0
2541.79	30
2543.11	-16
2544.43	-11
2545.75	-2
2547.07	24
2548.39	-50
2549.7	4
2551.02	-34
2552.34	-35
2553.65	-29
2554.97	-64
2556.28	-50
2557.59	-61
2558.91	-57
2560.22	-77
2561.53	-57
2562.84	-57
2564.15	-53
2565.46	-61
2566.77	-46
2568.08	-60
2569.38	-59
2570.69	-32
2572	-40
2573.3	-42
2574.61	-45
2575.91	-30
2577.22	-33
2578.52	-20
2579.82	-41
2581.13	-59
2582.43	-51
2583.73	-50
2585.03	-57
2586.33	-60
2587.63	-75
2588.92	-87
2590.22	-69
2591.52	-65
2592.82	-56
2594.11	-41
2595.41	-35
2596.7	-53
2598	-46
2599.29	-48
2600.58	-61
2601.88	-42
2603.17	-30
2604.46	-89
2605.75	-54
2607.04	-62
2608.33	-61
2609.62	-31
2610.9	-74
2612.19	-93
2613.48	-97
2614.76	-79
2616.05	-83
2617.34	-27
2618.62	-93
2619.9	-88
2621.19	-59
2622.47	-67
2623.75	-56
2625.03	-75
2626.31	-65
2627.59	-38
2628.87	-39
2630.15	-69
2631.43	-81
2632.71	-66
2633.99	-70
2635.26	-58
2636.54	-81
2637.81	-79
2639.09	-89
2640.36	-76
2641.64	-85
2642.91	-89
2644.18	-84
2645.46	-63
2646.73	-107
2648	-85
2649.27	-63
2650.54	-57
2651.81	-57
2653.07	-42
2654.34	-65
2655.61	-65
2656.88	-49
2658.14	-66
2659.41	-47
2660.67	-78
2661.94	-30
2663.2	-53
2664.47	-71
2665.73	-67
2666.99	-60
2668.25	-81
2669.51	-89
2670.77	-93
2672.03	-79
2673.29	-54
2674.55	-53
2675.81	-62
2677.07	-99
2678.32	-87
2679.58	-75
2680.84	-65
2682.09	-77
2683.35	-34
2684.6	-43
2685.85	-57
2687.11	-82
2688.36	-53
2689.61	-59
2690.86	-69
2692.11	-51
2693.36	-37
2694.61	-41
2695.86	-51
2697.11	-91
2698.36	-61
2699.61	-81
2700.85	-71
2702.1	-60
2703.34	-51
2704.59	-68
2705.83	-46
2707.08	-63
2708.32	-72
2709.56	-75
2710.81	-85
2712.05	-66
2713.29	-83
2714.53	-58
2715.77	-64
2717.01	-41
2718.25	-38
2719.49	-57
2720.73	-68
2721.96	-89
2723.2	-61
2724.44	-57
2725.67	-51
2726.91	-66
2728.14	-50
2729.38	-76
2730.61	-61
2731.84	-68
2733.08	-61
2734.31	-58
2735.54	-38
2736.77	-59
2738	-60
2739.23	-59
2740.46	-55
2741.69	-67
2742.92	-82
2744.14	-9
2745.37	-54
2746.6	-79
2747.82	-30
2749.05	-52
2750.27	-64
2751.5	-47
2752.72	-42
2753.95	-52
2755.17	-52
2756.39	-34
2757.61	-60
2758.83	-60
2760.05	-34
2761.27	-66
2762.49	-38
2763.71	-56
2764.93	-40
2766.15	-48
2767.37	-42
2768.58	-32
2769.8	-42
2771.02	-42
2772.23	-44
2773.45	-46
2774.66	-52
2775.88	-38
2777.09	-56
2778.3	-42
2779.51	-36
2780.73	-53
2781.94	-20
2783.15	-34
2784.36	-56
2785.57	-34
2786.78	-42
2787.99	-28
2789.19	-42
2790.4	-32
2791.61	-15
2792.82	-28
2794.02	-42
2795.23	-50
2796.43	-46
2797.64	-32
2798.84	-28
2800.04	-46
2801.25	-31
2802.45	-50
2803.65	-62
2804.85	-15
2806.05	-54
2807.25	-50
2808.45	-8
2809.65	-36
2810.85	-27
2812.05	-18
2813.25	-18
2814.45	-34
2815.64	-26
2816.84	-54
2818.04	-26
2819.23	32
2820.43	-39
2821.62	-20
2822.82	-16
2824.01	-34
2825.2	-14
2826.39	-10
2827.59	-6
2828.78	-4
2829.97	-32
2831.16	-44
2832.35	0
2833.54	-40
2834.73	-30
2835.92	-57
2837.1	-16
2838.29	-34
2839.48	-4
2840.67	-12
2841.85	-28
2843.04	-34
2844.22	-24
2845.41	-31
2846.59	12
2847.77	-4
2848.96	-22
2850.14	-15
2851.32	2
2852.5	-23
2853.68	-20
2854.87	-12
2856.05	-26
2857.23	-26
2858.4	-30
2859.58	-37
2860.76	-41
2861.94	-6
2863.12	-6
2864.29	-14
2865.47	-18
2866.65	-21
2867.82	11
2869	10
2870.17	-8
2871.34	16
2872.52	-10
2873.69	-4
2874.86	-21
2876.03	-6
2877.21	-29
2878.38	-28
2879.55	22
2880.72	-24
2881.89	-34
2883.06	-8
2884.23	4
2885.39	-19
2886.56	-8
2887.73	-28
2888.9	-10
2890.06	-18
2891.23	4
2892.39	-29
2893.56	0
2894.72	-2
2895.89	-12
2897.05	6
2898.21	-18
2899.38	-28
2900.54	-26
2901.7	0
2902.86	-28
2904.02	2
2905.18	-20
2906.34	-8
2907.5	-21
2908.66	-8
2909.82	-24
2910.98	-8
2912.13	-16
2913.29	14
2914.45	-24
2915.6	-4
2916.76	10
2917.91	2
2919.07	-8
2920.22	-14
2921.38	-10
2922.53	-22
2923.68	4
2924.84	-6
2925.99	10
2927.14	-4
2928.29	-40
2929.44	-18
2930.59	-22
2931.74	-4
2932.89	14
2934.04	-12
2935.19	-32
2936.34	-15
2937.48	-6
2938.63	-8
2939.78	-18
2940.93	4
2942.07	2
2943.22	4
2944.36	-16
2945.51	-10
2946.65	-10
2947.79	0
2948.94	4
2950.08	-14
2951.22	4
2952.36	-10
2953.5	0
2954.65	-8
2955.79	-12
2956.93	-4
2958.07	-20
2959.2	12
2960.34	2
2961.48	12
2962.62	10
2963.76	-6
2964.89	-4
2966.03	-2
2967.17	-8
2968.3	12
2969.44	2
2970.57	-10
2971.71	-2
2972.84	0
2973.97	8
2975.11	16
2976.24	24
2977.37	-10
2978.5	-14
2979.64	12
2980.77	-12
2981.9	12
2983.03	-10
2984.16	-6
2985.29	-2
2986.41	-2
2987.54	8
2988.67	6
2989.8	2
2990.93	8
2992.05	-2
2993.18	4
2994.3	26
2995.43	-2
2996.55	39
2997.68	14
2998.8	14
2999.93	10
3001.05	10
3002.17	4
3003.3	12
3004.42	52
3005.54	42
3006.66	24
3007.78	18
3008.9	2
3010.02	-22
3011.14	46
3012.26	10
3013.38	2
3014.5	38
3015.62	4
3016.73	16
3017.85	8
3018.97	8
3020.08	-6
3021.2	16
3022.31	0
3023.43	32
3024.54	21
3025.66	12
3026.77	22
3027.89	30
3029	20
3030.11	8
3031.22	8
3032.34	2
3033.45	36
3034.56	14
3035.67	26
3036.78	107
3037.89	20
3039	22
3040.11	4
3041.22	14
3042.32	-6
3043.43	24
3044.54	16
3045.65	16
3046.75	18
3047.86	28
3048.96	10
3050.07	-12
3051.17	34
3052.28	26
3053.38	10
3054.49	10
3055.59	0
3056.69	8
3057.8	14
3058.9	10
3060	30
3061.1	8
3062.2	30
3063.3	12
3064.4	0
3065.5	8
3066.6	-8
3067.7	26
3068.8	14
3069.9	20
3071	12
3072.09	18
3073.19	20
3074.29	26
3075.38	36
3076.48	38
3077.57	7
3078.67	31
3079.76	32
3080.86	-2
3081.95	27
3083.05	0
3084.14	30
3085.23	28
3086.33	37
3087.42	20
3088.51	19
3089.6	-2
3090.69	18
3091.78	22
3092.87	105
3093.96	24
3095.05	26
3096.14	-6
3097.23	6
3098.32	14
3099.41	27
3100.49	6
3101.58	4
3102.67	30
3103.75	6
3104.84	50
3105.93	30
3107.01	10
3108.1	14
3109.18	32
3110.26	28
3111.35	22
3112.43	-16
3113.51	14
3114.6	31
3115.68	32
3116.76	10
3117.84	24
3118.92	18
3120	56
3121.09	24
3122.17	24
3123.25	14
3124.32	32
3125.4	34
3126.48	26
3127.56	36
3128.64	8
3129.72	26
3130.79	62
3131.87	18
3132.95	14
3134.02	20
3135.1	18
3136.17	16
3137.25	22
3138.32	22
3139.4	10
3140.47	36
3141.55	14
3142.62	14
3143.69	26
3144.76	49
3145.84	30
3146.91	34
3147.98	32
3149.05	44
3150.12	28
3151.19	32
3152.26	20
3153.33	44
3154.4	10
3155.47	14
3156.54	58
3157.61	50
3158.67	22
3159.74	2
3160.81	36
3161.88	31
3162.94	18
3164.01	47
3165.07	28
3166.14	46
3167.2	22
3168.27	12
3169.33	16
3170.4	28
3171.46	26
3172.52	14
3173.59	40
3174.65	32
3175.71	46
3176.77	22
3177.84	24
3178.9	16
3179.96	8
3181.02	38
3182.08	50
3183.14	30
3184.2	26
3185.26	36
3186.32	40
3187.37	34
3188.43	44
3189.49	47
3190.55	26
3191.61	25
3192.66	56
3193.72	18
3194.77	34
3195.83	24
3196.89	28
3197.94	30
3199	28
3200.05	28
3201.1	22
3202.16	24
3203.21	44
3204.27	28
3205.32	26
3206.37	34
3207.42	49
3208.47	36
3209.53	46
3210.58	23
3211.63	38
3212.68	50
3213.73	28
3214.78	29
3215.83	26
3216.88	17
3217.93	36
3218.97	26
3220.02	30
3221.07	24
3222.12	30
3223.16	40
3224.21	32
3225.26	14
3226.3	18
3227.35	16
3228.4	48
3229.44	42
3230.49	38
3231.53	-4
3232.57	32
3233.62	16
3234.66	26
3235.71	38
3236.75	24
3237.79	54
3238.83	18
3239.88	22
3240.92	20
3241.96	32
3243	30
3244.04	24
3245.08	40
3246.12	40
3247.16	34
3248.2	34
3249.24	28
3250.28	26
3251.32	16
3252.36	24
3253.39	30
3254.43	42
3255.47	46
3256.51	42
3257.54	26
3258.58	34
3259.61	26
3260.65	27
3261.69	28
3262.72	32
3263.76	8
3264.79	30
3265.82	40
3266.86	33
3267.89	52
3268.92	49
3269.96	30
3270.99	39
3272.02	26
3273.05	22
3274.09	22
3275.12	30
3276.15	32
3277.18	27
3278.21	28
3279.24	20
3280.27	36
3281.3	30
3282.33	45
3283.36	32
3284.39	36
3285.41	62
3286.44	30
3287.47	40
3288.5	40
3289.52	38
3290.55	56
3291.58	40
3292.6	8
3293.63	44
3294.66	34
3295.68	61
3296.71	34
3297.73	44
3298.76	91
3299.78	26
3300.8	22
3301.83	28
3302.85	70
3303.87	34
3304.9	20
3305.92	37
3306.94	44
3307.96	28
3308.98	64
3310.01	34
3311.03	34
3312.05	41
3313.07	26
3314.09	30
3315.11	32
3316.13	45
3317.15	16
3318.17	30
3319.18	44
3320.2	26
3321.22	44
3322.24	14
3323.26	33
3324.27	50
3325.29	54
3326.31	35
3327.32	30
3328.34	32
3329.35	38
3330.37	32
3331.38	40
3332.4	26
3333.41	56
3334.43	68
3335.44	48
3336.46	44
3337.47	22
3338.48	20
3339.5	36
3340.51	46
3341.52	59
3342.53	50
3343.54	28
3344.56	40
3345.57	44
3346.58	48
3347.59	44
3348.6	49
3349.61	56
3350.62	50
3351.63	40
3352.64	36
3353.65	54
3354.66	51
3355.66	59
3356.67	38
3357.68	36
3358.69	21
3359.7	18
3360.7	48
3361.71	18
3362.72	36
3363.72	58
3364.73	30
3365.73	30
3366.74	11
3367.75	47
3368.75	20
3369.75	18
3370.76	34
3371.76	64
3372.77	46
3373.77	40
3374.77	39
3375.78	42
3376.78	22
3377.78	38
3378.78	32
3379.79	38
3380.79	31
3381.79	40
3382.79	54
3383.79	38
3384.79	52
3385.79	40
3386.79	40
3387.79	42
3388.79	37
3389.79	36
3390.79	34
3391.79	59
3392.79	48
3393.79	46
3394.78	48
3395.78	32
3396.78	42
3397.78	60
3398.77	87
3399.77	38
3400.77	34
3401.76	38
3402.76	56
3403.76	44
3404.75	22
3405.75	28
3406.74	36
3407.74	73
3408.73	30
3409.72	123
3410.72	34
3411.71	54
3412.71	48
3413.7	38
3414.69	42
3415.68	78
3416.68	42
3417.67	46
3418.66	38
3419.65	32
3420.64	78
3421.63	53
3422.63	66
3423.62	50
3424.61	72
3425.6	16
3426.59	27
3427.58	34
3428.57	37
[truncated: 48 more rows]
