# Supplementary material for: AI‐Assisted Detection of Early Gastric Cancer via Visualization of Mucosal Acidity Compromise During Endoscopy
Source: Adv Sci (Weinh). 2025 Oct 20;12(46):e04932. doi: 10.1002/advs.202504932 (PMC12697849; doi:10.1002/advs.202504932)
Supplement: Supplementary file 2 — Supporting Data [file ADVS-12-e04932-s002.zip › Models by AGS cells/Model 2/Tumor/fast-20250724_164947.csv]

181.541	11377
184.445	17931
187.346	23453
190.245	26089
193.141	27250
196.035	27278
198.927	27076
201.816	27296
204.703	27550
207.588	27441
210.47	27588
213.35	27443
216.228	27278
219.103	27357
221.976	27139
224.846	27233
227.715	27069
230.58	27348
233.444	27246
236.305	27548
239.164	27578
242.02	27977
244.875	28319
247.727	28180
250.576	28175
253.423	28200
256.268	27982
259.111	27848
261.951	27785
264.789	27580
267.625	27813
270.459	27951
273.29	27872
276.119	27723
278.945	27663
281.769	27417
284.591	27330
287.411	26893
290.229	27080
293.044	26760
295.857	26680
298.667	26417
301.476	26172
304.282	25931
307.085	25919
309.887	25700
312.686	25275
315.483	25116
318.278	24938
321.071	24642
323.861	24616
326.649	24576
329.435	24590
332.219	24400
335	24437
337.779	24594
340.556	24499
343.331	24816
346.103	24711
348.873	24735
351.641	24828
354.407	24824
357.171	24955
359.932	24841
362.691	24739
365.448	24530
368.203	24484
370.955	24223
373.706	24110
376.454	24101
379.2	23903
381.943	23927
384.685	23646
387.424	23525
390.161	23271
392.896	22897
395.629	22672
398.36	22551
401.088	22577
403.815	22563
406.539	22549
409.261	22453
411.981	22462
414.698	22420
417.414	22756
420.127	22748
422.838	22692
425.547	22897
428.254	22934
430.959	22628
433.662	22825
436.362	22992
439.06	23145
441.757	23032
444.451	22982
447.142	23019
449.832	23027
452.52	22907
455.206	22782
457.889	22773
460.57	22589
463.249	22443
465.927	22543
468.601	22217
471.274	22122
473.945	21868
476.614	21635
479.28	21310
481.945	21390
484.607	21255
487.267	20940
489.926	20774
492.582	20639
495.236	20560
497.888	20077
500.537	20153
503.185	20236
505.831	20306
508.474	20426
511.116	20389
513.755	20365
516.393	20307
519.028	20391
521.661	20387
524.293	20353
526.922	20175
529.549	20165
532.174	19980
534.797	20081
537.418	20226
540.037	20218
542.654	20174
545.268	20267
547.881	20256
550.492	20261
553.101	20037
555.707	19720
558.312	19515
560.915	19422
563.515	19349
566.114	19350
568.71	19561
571.305	19789
573.897	20111
576.488	20045
579.076	19853
581.663	19330
584.247	19128
586.83	18445
589.41	18001
591.989	17729
594.565	17232
597.14	16779
599.712	16450
602.283	16321
604.851	16380
607.418	16229
609.982	16243
612.545	16200
615.106	16018
617.664	16165
620.221	15949
622.776	16066
625.328	15892
627.879	15838
630.428	15588
632.975	15433
635.52	15185
638.062	15211
640.603	15139
643.142	15262
645.679	15441
648.214	15526
650.748	15488
653.279	15489
655.808	15388
658.335	15195
660.861	15078
663.384	14839
665.906	14922
668.425	14883
670.943	14897
673.459	14762
675.973	14565
678.484	14456
680.994	14208
683.502	13944
686.009	13889
688.513	13801
691.015	13581
693.515	13464
696.014	13295
698.51	13120
701.005	13007
703.498	13009
705.989	12696
708.478	12709
710.965	12528
713.45	12377
715.933	12326
718.415	12258
720.894	11822
723.372	11889
725.848	11934
728.322	11919
730.794	11981
733.264	12165
735.732	11849
738.198	11625
740.663	11347
743.126	11099
745.586	11059
748.045	10908
750.502	10773
752.958	10689
755.411	10529
757.863	10644
760.312	10519
762.76	10477
765.206	10567
767.65	10386
770.092	9738
772.533	8953
774.971	8849
777.408	9161
779.843	9552
782.276	9501
784.707	9499
787.137	9602
789.564	9528
791.99	9447
794.414	9463
796.836	9441
799.257	9311
801.675	9096
804.092	8936
806.507	8922
808.92	8895
811.331	8781
813.741	8641
816.148	8474
818.554	8281
820.958	8210
823.36	8122
825.761	8129
828.159	8037
830.556	7952
832.951	7944
835.345	7890
837.736	7799
840.126	7793
842.514	7769
844.9	7588
847.284	7456
849.667	7504
852.048	7306
854.427	7316
856.804	7193
859.18	7024
861.553	7013
863.925	7025
866.296	6910
868.664	6915
871.031	6798
873.396	6735
875.759	6705
878.12	6728
880.48	6642
882.838	6534
885.194	6477
887.549	6403
889.902	6387
892.253	6291
894.602	6323
896.949	6237
899.295	6218
901.639	6151
903.981	6107
906.322	6061
908.661	6048
910.998	6020
913.333	5927
915.667	5927
917.999	5984
920.329	5930
922.658	5932
924.985	5841
927.31	5913
929.633	5794
931.955	5805
934.275	5666
936.593	5718
938.91	5488
941.225	5444
943.538	5331
945.849	5300
948.159	5124
950.467	4981
952.774	5017
955.078	4852
957.381	4847
959.683	4753
961.982	4610
964.28	4733
966.577	4650
968.871	4583
971.164	4477
973.456	4345
975.745	4402
978.033	4309
980.319	4193
982.604	4198
984.887	4175
987.168	4255
989.448	4194
991.726	4116
994.002	4146
996.277	4057
998.55	4034
1000.82	4109
1003.09	4120
1005.36	4214
1007.63	4131
1009.89	4197
1012.15	4135
1014.41	4204
1016.67	4098
1018.93	4146
1021.19	4058
1023.44	4130
1025.7	4231
1027.95	4195
1030.2	4134
1032.45	3975
1034.69	3902
1036.94	3828
1039.18	3762
1041.43	3671
1043.67	3744
1045.9	3679
1048.14	3679
1050.38	3597
1052.61	3573
1054.84	3457
1057.07	3392
1059.3	3411
1061.53	3270
1063.76	3374
1065.98	3338
1068.2	3312
1070.42	3238
1072.64	3199
1074.86	3135
1077.08	3081
1079.29	3034
1081.5	3075
1083.72	2941
1085.93	3022
1088.13	3012
1090.34	3070
1092.55	3042
1094.75	3056
1096.95	3036
1099.15	3014
1101.35	2974
1103.55	2931
1105.74	2873
1107.94	2786
1110.13	2828
1112.32	2748
1114.51	2640
1116.7	2674
1118.89	2587
1121.07	2601
1123.25	2575
1125.44	2525
1127.62	2529
1129.8	2587
1131.97	2589
1134.15	2633
1136.32	2613
1138.49	2581
1140.66	2535
1142.83	2472
1145	2416
1147.17	2436
1149.33	2418
1151.5	2402
1153.66	2359
1155.82	2354
1157.98	2369
1160.13	2293
1162.29	2242
1164.44	2202
1166.6	2210
1168.75	2266
1170.9	2271
1173.04	2281
1175.19	2398
1177.34	2335
1179.48	2197
1181.62	2180
1183.76	2140
1185.9	2236
1188.04	2379
1190.17	2472
1192.31	2482
1194.44	2408
1196.57	2392
1198.7	2357
1200.83	2301
1202.96	2270
1205.08	2200
1207.21	2025
1209.33	1994
1211.45	1861
1213.57	1824
1215.69	1824
1217.81	1789
1219.92	1763
1222.03	1750
1224.15	1711
1226.26	1710
1228.37	1676
1230.47	1676
1232.58	1692
1234.68	1697
1236.79	1675
1238.89	1656
1240.99	1640
1243.09	1658
1245.19	1606
1247.28	1569
1249.38	1578
1251.47	1505
1253.56	1530
1255.65	1503
1257.74	1467
1259.83	1501
1261.91	1489
1264	1460
1266.08	1382
1268.16	1352
1270.24	1347
1272.32	1261
1274.4	1298
1276.47	1309
1278.55	1225
1280.62	1223
1282.69	1203
1284.76	1170
1286.83	1227
1288.9	1213
1290.96	1207
1293.03	1144
1295.09	1108
1297.15	1094
1299.21	1090
1301.27	1078
1303.33	995
1305.38	1043
1307.44	1114
1309.49	1045
1311.54	1066
1313.59	1001
1315.64	959
1317.69	999
1319.73	1005
1321.78	1014
1323.82	973
1325.86	969
1327.9	920
1329.94	969
1331.98	967
1334.02	981
1336.05	985
1338.08	906
1340.12	927
1342.15	971
1344.18	994
1346.2	1042
1348.23	1026
1350.25	1039
1352.28	1060
1354.3	1018
1356.32	1062
1358.34	1084
1360.36	1090
1362.38	1106
1364.39	1146
1366.41	1084
1368.42	1098
1370.43	1154
1372.44	1060
1374.45	1082
1376.45	1092
1378.46	1130
1380.47	1031
1382.47	1018
1384.47	985
1386.47	959
1388.47	878
1390.47	921
1392.46	883
1394.46	931
1396.45	931
1398.44	941
1400.44	876
1402.42	872
1404.41	820
1406.4	723
1408.39	762
1410.37	751
1412.35	691
1414.33	730
1416.31	731
1418.29	702
1420.27	699
1422.25	679
1424.22	703
1426.2	655
1428.17	651
1430.14	663
1432.11	635
1434.08	589
1436.04	602
1438.01	588
1439.97	667
1441.94	646
1443.9	628
1445.86	675
1447.82	669
1449.78	624
1451.73	582
1453.69	574
1455.64	607
1457.59	616
1459.54	548
1461.49	552
1463.44	524
1465.39	490
1467.34	477
1469.28	434
1471.22	516
1473.17	542
1475.11	568
1477.05	520
1478.99	439
1480.92	373
1482.86	362
1484.79	334
1486.73	355
1488.66	368
1490.59	403
1492.52	403
1494.45	429
1496.37	399
1498.3	401
1500.22	387
1502.14	353
1504.07	389
1505.99	393
1507.91	401
1509.82	373
1511.74	354
1513.66	351
1515.57	383
1517.48	395
1519.39	477
1521.3	476
1523.21	466
1525.12	427
1527.03	385
1528.93	409
1530.84	456
1532.74	486
1534.64	544
1536.54	590
1538.44	546
1540.34	476
1542.23	456
1544.13	411
1546.02	338
1547.92	417
1549.81	421
1551.7	497
1553.59	467
1555.48	465
1557.36	544
1559.25	538
1561.13	566
1563.01	616
1564.9	639
1566.78	647
1568.66	590
1570.53	558
1572.41	560
1574.29	566
1576.16	675
1578.03	739
1579.9	754
1581.78	721
1583.65	665
1585.51	626
1587.38	669
1589.25	768
1591.11	744
1592.97	667
1594.84	593
1596.7	594
1598.56	584
1600.42	554
1602.27	577
1604.13	604
1605.98	722
1607.84	834
1609.69	919
1611.54	908
1613.39	832
1615.24	691
1617.09	522
1618.94	493
1620.78	462
1622.62	494
1624.47	613
1626.31	628
1628.15	621
1629.99	640
1631.83	636
1633.67	594
1635.5	621
1637.34	548
1639.17	550
1641	552
1642.83	566
1644.66	576
1646.49	540
1648.32	490
1650.15	534
1651.97	554
1653.8	589
1655.62	562
1657.44	504
1659.26	443
1661.08	419
1662.9	387
1664.72	258
1666.53	190
1668.35	117
1670.16	133
1671.97	176
1673.79	258
1675.6	233
1677.4	230
1679.21	177
1681.02	203
1682.83	147
1684.63	169
1686.43	240
1688.24	266
1690.04	245
1691.84	185
1693.64	163
1695.43	201
1697.23	284
1699.02	347
1700.82	399
1702.61	375
1704.4	348
1706.2	353
1707.98	417
1709.77	480
1711.56	460
1713.35	485
1715.13	433
1716.92	364
1718.7	290
1720.48	353
1722.26	340
1724.04	308
1725.82	221
1727.6	187
1729.37	176
1731.15	171
1732.92	121
1734.7	115
1736.47	69
1738.24	75
1740.01	106
1741.78	80
1743.54	93
1745.31	141
1747.08	197
1748.84	177
1750.6	167
1752.36	210
1754.12	280
1755.88	338
1757.64	242
1759.4	219
1761.16	171
1762.91	157
1764.67	199
1766.42	288
1768.17	322
1769.92	350
1771.67	298
1773.42	229
1775.17	198
1776.91	208
1778.66	233
1780.4	312
1782.15	361
1783.89	387
1785.63	391
1787.37	407
1789.11	409
1790.85	403
1792.58	328
1794.32	276
1796.05	268
1797.79	232
1799.52	242
1801.25	228
1802.98	195
1804.71	200
1806.44	256
1808.17	322
1809.89	377
1811.62	379
1813.34	415
1815.07	375
1816.79	312
1818.51	274
1820.23	250
1821.95	238
1823.66	193
1825.38	196
1827.1	171
1828.81	177
1830.52	243
1832.24	252
1833.95	306
1835.66	353
1837.37	379
1839.08	389
1840.78	292
1842.49	228
1844.19	232
1845.9	180
1847.6	198
1849.3	214
1851	150
1852.7	109
1854.4	61
1856.1	87
1857.8	101
1859.49	112
1861.19	98
1862.88	143
1864.57	45
1866.27	6
1867.96	-46
1869.65	-73
1871.33	-49
1873.02	4
1874.71	64
1876.39	84
1878.08	40
1879.76	66
1881.44	62
1883.12	67
1884.81	119
1886.48	133
1888.16	71
1889.84	-14
1891.52	-30
1893.19	-30
1894.87	-35
1896.54	-6
1898.21	8
1899.88	10
1901.55	33
1903.22	77
1904.89	72
1906.56	93
1908.22	99
1909.89	103
1911.55	133
1913.22	123
1914.88	115
1916.54	111
1918.2	105
1919.86	115
1921.52	101
1923.18	83
1924.83	63
1926.49	60
1928.14	57
1929.79	84
1931.45	73
1933.1	53
1934.75	14
1936.4	60
1938.05	123
1939.69	113
1941.34	87
1942.99	26
1944.63	21
1946.27	20
1947.92	7
1949.56	53
1951.2	74
1952.84	96
1954.48	88
1956.11	127
1957.75	169
1959.39	191
1961.02	217
1962.65	197
1964.29	189
1965.92	203
1967.55	251
1969.18	260
1970.81	235
1972.44	256
1974.06	199
1975.69	219
1977.32	258
1978.94	232
1980.56	252
1982.19	286
1983.81	244
1985.43	264
1987.05	254
1988.66	292
1990.28	264
1991.9	240
1993.51	256
1995.13	262
1996.74	303
1998.36	278
1999.97	286
2001.58	280
2003.19	262
2004.8	284
2006.4	314
2008.01	274
2009.62	282
2011.22	280
2012.83	300
2014.43	302
2016.03	302
2017.63	308
2019.23	258
2020.83	280
2022.43	278
2024.03	266
2025.63	302
2027.22	278
2028.82	278
2030.41	258
2032.01	258
2033.6	270
2035.19	248
2036.78	262
2038.37	272
2039.96	248
2041.55	234
2043.13	252
2044.72	248
2046.3	262
2047.89	264
2049.47	248
2051.05	230
2052.63	260
2054.21	258
2055.79	263
2057.37	236
2058.95	258
2060.52	234
2062.1	227
2063.68	264
2065.25	248
2066.82	236
2068.39	226
2069.97	241
2071.54	224
2073.1	206
2074.67	232
2076.24	218
2077.81	209
2079.37	212
2080.94	217
2082.5	216
2084.07	205
2085.63	204
2087.19	173
2088.75	156
2090.31	137
2091.87	129
2093.43	114
2094.98	145
2096.54	133
2098.09	157
2099.65	190
2101.2	179
2102.75	166
2104.3	159
2105.86	183
2107.41	184
2108.95	193
2110.5	181
2112.05	185
2113.6	163
2115.14	180
2116.69	208
2118.23	151
2119.77	171
2121.31	139
2122.86	153
2124.4	174
2125.93	179
2127.47	152
2129.01	175
2130.55	183
2132.08	185
2133.62	173
2135.15	187
2136.69	171
2138.22	143
2139.75	135
2141.28	147
2142.81	179
2144.34	149
2145.87	129
2147.39	171
2148.92	173
2150.45	171
2151.97	164
2153.5	173
2155.02	141
2156.54	115
2158.06	151
2159.58	143
2161.1	147
2162.62	180
2164.14	169
2165.66	159
2167.17	171
2168.69	165
2170.2	179
2171.72	151
2173.23	171
2174.74	131
2176.25	149
2177.76	165
2179.27	121
2180.78	153
2182.29	123
2183.79	131
2185.3	125
2186.81	139
2188.31	129
2189.81	149
2191.32	159
2192.82	143
2194.32	135
2195.82	147
2197.32	143
2198.82	107
2200.32	123
2201.81	93
2203.31	111
2204.8	117
2206.3	115
2207.79	101
2209.29	144
2210.78	115
2212.27	169
2213.76	149
2215.25	145
2216.74	159
2218.23	125
2219.71	108
2221.2	113
2222.69	121
2224.17	64
2225.65	77
2227.14	79
2228.62	85
2230.1	85
2231.58	113
2233.06	97
2234.54	127
2236.02	133
2237.5	149
2238.97	126
2240.45	141
2241.92	149
2243.4	121
2244.87	107
2246.34	121
2247.82	91
2249.29	96
2250.76	85
2252.23	103
2253.7	91
2255.16	91
2256.63	109
2258.1	85
2259.56	109
2261.03	125
2262.49	97
2263.95	107
2265.42	129
2266.88	133
2268.34	97
2269.8	119
2271.26	85
2272.72	111
2274.18	93
2275.63	87
2277.09	108
2278.54	121
2280	113
2281.45	79
2282.9	101
2284.36	75
2285.81	99
2287.26	95
2288.71	105
2290.16	93
2291.61	83
2293.05	103
2294.5	79
2295.95	75
2297.39	47
2298.84	35
2300.28	56
2301.72	43
2303.16	69
2304.61	83
2306.05	81
2307.49	75
2308.93	58
2310.36	82
2311.8	86
2313.24	87
2314.67	115
2316.11	107
2317.54	106
2318.98	101
2320.41	97
2321.84	93
2323.28	81
2324.71	95
2326.14	83
2327.57	88
2328.99	71
2330.42	47
2331.85	59
2333.27	56
2334.7	81
2336.12	51
2337.55	67
2338.97	45
2340.39	35
2341.82	12
2343.24	48
2344.66	25
2346.08	36
2347.5	55
2348.91	55
2350.33	46
2351.75	85
2353.16	69
2354.58	97
2355.99	86
2357.41	69
2358.82	41
2360.23	31
2361.64	21
2363.05	22
2364.46	12
2365.87	18
2367.28	29
2368.69	59
2370.1	34
2371.5	4
2372.91	59
2374.31	52
2375.72	40
2377.12	44
2378.52	38
2379.92	32
2381.33	39
2382.73	30
2384.13	20
2385.52	34
2386.92	16
2388.32	49
2389.72	59
2391.11	37
2392.51	46
2393.9	53
2395.3	65
2396.69	65
2398.08	43
2399.48	43
2400.87	50
2402.26	41
2403.65	18
2405.04	8
2406.42	-9
2407.81	-58
2409.2	-58
2410.58	-99
2411.97	-84
2413.35	-32
2414.74	-88
2416.12	-50
2417.5	-58
2418.89	-61
2420.27	-34
2421.65	-44
2423.03	-45
2424.41	-52
2425.79	-39
2427.16	-69
2428.54	-57
2429.92	-71
2431.29	-55
2432.67	-42
2434.04	-50
2435.42	-49
2436.79	-64
2438.16	-31
2439.53	-65
2440.9	-53
2442.27	-63
2443.64	-79
2445.01	-81
2446.38	-85
2447.75	-79
2449.11	-101
2450.48	-74
2451.84	-101
2453.21	-73
2454.57	-44
2455.94	-54
2457.3	-61
2458.66	-75
2460.02	-58
2461.38	-65
2462.74	-44
2464.1	-30
2465.46	-15
2466.82	-51
2468.17	-35
2469.53	-32
2470.89	-22
2472.24	-58
2473.6	-44
2474.95	-18
2476.3	-18
2477.65	-6
2479.01	16
2480.36	-28
2481.71	33
2483.06	-12
2484.41	-28
2485.75	-34
2487.1	-26
2488.45	-18
2489.8	-6
2491.14	-18
2492.49	-17
2493.83	-32
2495.17	-12
2496.52	-32
2497.86	-16
2499.2	-6
2500.54	16
2501.88	-20
2503.22	12
2504.56	14
2505.9	16
2507.24	16
2508.58	8
2509.91	4
2511.25	-41
2512.58	-54
2513.92	-65
2515.25	-60
2516.58	-69
2517.92	-66
2519.25	-45
2520.58	-35
2521.91	-75
2523.24	-55
2524.57	-28
2525.9	-14
2527.23	-20
2528.55	2
2529.88	-59
2531.21	-49
2532.53	-44
2533.86	-36
2535.18	-28
2536.5	-8
2537.83	-31
2539.15	-6
2540.47	-8
2541.79	18
2543.11	-18
2544.43	-13
2545.75	-18
2547.07	2
2548.39	-63
2549.7	-31
2551.02	-18
2552.34	-41
2553.65	-41
2554.97	-66
2556.28	-58
2557.59	-79
2558.91	-85
2560.22	-79
2561.53	-85
2562.84	-71
2564.15	-63
2565.46	-59
2566.77	-67
2568.08	-85
2569.38	-67
2570.69	-70
2572	-57
2573.3	-38
2574.61	-59
2575.91	-46
2577.22	-45
2578.52	-38
2579.82	-55
2581.13	-65
2582.43	-69
2583.73	-63
2585.03	-67
2586.33	-72
2587.63	-87
2588.92	-109
2590.22	-59
2591.52	-83
2592.82	-73
2594.11	-61
2595.41	-61
2596.7	-57
2598	-52
2599.29	-52
2600.58	-85
2601.88	-56
2603.17	-51
2604.46	-79
2605.75	-73
2607.04	-80
2608.33	-73
2609.62	-43
2610.9	-101
2612.19	-87
2613.48	-119
2614.76	-97
2616.05	-79
2617.34	-49
2618.62	-121
2619.9	-88
2621.19	-71
2622.47	-109
2623.75	-80
2625.03	-79
2626.31	-73
2627.59	-85
2628.87	-57
2630.15	-79
2631.43	-71
2632.71	-82
2633.99	-80
2635.26	-80
2636.54	-107
2637.81	-87
2639.09	-97
2640.36	-95
2641.64	-77
2642.91	-107
2644.18	-107
2645.46	-63
2646.73	-97
2648	-66
2649.27	-77
2650.54	-69
2651.81	-65
2653.07	-61
2654.34	-77
2655.61	-65
2656.88	-65
2658.14	-80
2659.41	-69
2660.67	-89
2661.94	-61
2663.2	-87
2664.47	-85
2665.73	-73
2666.99	-76
2668.25	-77
2669.51	-107
2670.77	-89
2672.03	-87
2673.29	-48
2674.55	-79
2675.81	-64
2677.07	-91
2678.32	-97
2679.58	-81
2680.84	-59
2682.09	-75
2683.35	-46
2684.6	-71
2685.85	-71
2687.11	-84
2688.36	-55
2689.61	-61
2690.86	-77
2692.11	-71
2693.36	-55
2694.61	-27
2695.86	-53
2697.11	-93
2698.36	-73
2699.61	-89
2700.85	-60
2702.1	-70
2703.34	-55
2704.59	-76
2705.83	-42
2707.08	-69
2708.32	-54
2709.56	-69
2710.81	-93
2712.05	-87
2713.29	-93
2714.53	-65
2715.77	-62
2717.01	-55
2718.25	-58
2719.49	-71
2720.73	-81
2721.96	-95
2723.2	-73
2724.44	-81
2725.67	-35
2726.91	-70
2728.14	-55
2729.38	-100
2730.61	-67
2731.84	-73
2733.08	-75
2734.31	-54
2735.54	-65
2736.77	-37
2738	-68
2739.23	-67
2740.46	-59
2741.69	-61
2742.92	-87
2744.14	-19
2745.37	-78
2746.6	-71
2747.82	-46
2749.05	-61
2750.27	-83
2751.5	-51
2752.72	-70
2753.95	-48
2755.17	-56
2756.39	-46
2757.61	-64
2758.83	-78
2760.05	-42
2761.27	-56
2762.49	-58
2763.71	-56
2764.93	-40
2766.15	-54
2767.37	-46
2768.58	-50
2769.8	-70
2771.02	-58
2772.23	-52
2773.45	-48
2774.66	-60
2775.88	-36
2777.09	-72
2778.3	-44
2779.51	-52
2780.73	-47
2781.94	-36
2783.15	-56
2784.36	-42
2785.57	-52
2786.78	-66
2787.99	-40
2789.19	-54
2790.4	-36
2791.61	-29
2792.82	-50
2794.02	-52
2795.23	-44
2796.43	-40
2797.64	-26
2798.84	-38
2800.04	-64
2801.25	-29
2802.45	-54
2803.65	-56
2804.85	-23
2806.05	-60
2807.25	-63
2808.45	-36
2809.65	-42
2810.85	-47
2812.05	-24
2813.25	-40
2814.45	-34
2815.64	-40
2816.84	-52
2818.04	-48
2819.23	8
2820.43	-73
2821.62	-36
2822.82	-36
2824.01	-18
2825.2	-16
2826.39	-42
2827.59	-20
2828.78	-14
2829.97	-16
2831.16	-42
2832.35	-24
2833.54	-54
2834.73	-16
2835.92	-32
2837.1	-30
2838.29	-42
2839.48	-16
2840.67	-10
2841.85	-42
2843.04	-40
2844.22	-40
2845.41	-37
2846.59	-2
2847.77	-4
2848.96	-26
2850.14	-25
2851.32	-22
2852.5	-31
2853.68	-42
2854.87	-4
2856.05	-44
2857.23	-60
2858.4	-51
2859.58	-51
2860.76	-33
2861.94	-6
2863.12	-16
2864.29	-34
2865.47	-10
2866.65	-27
2867.82	-10
2869	-7
2870.17	-22
2871.34	-22
2872.52	-22
2873.69	-30
2874.86	-37
2876.03	6
2877.21	-33
2878.38	-36
2879.55	10
2880.72	-22
2881.89	-38
2883.06	-22
2884.23	-14
2885.39	-27
2886.56	-33
2887.73	-49
2888.9	-28
2890.06	-40
2891.23	0
2892.39	-31
2893.56	-4
2894.72	-20
2895.89	-14
2897.05	6
2898.21	-49
2899.38	-18
2900.54	-36
2901.7	-12
2902.86	-26
2904.02	-4
2905.18	-20
2906.34	-8
2907.5	-23
2908.66	-30
2909.82	-37
2910.98	-12
2912.13	-36
2913.29	-2
2914.45	-32
2915.6	-23
2916.76	2
2917.91	-12
2919.07	-19
2920.22	-41
2921.38	-20
2922.53	-16
2923.68	-14
2924.84	-4
2925.99	-24
2927.14	-12
2928.29	-28
2929.44	-18
2930.59	-20
2931.74	-10
2932.89	-2
2934.04	-8
2935.19	-46
2936.34	-31
2937.48	-11
2938.63	-4
2939.78	-34
2940.93	6
2942.07	0
2943.22	-10
2944.36	-20
2945.51	-20
2946.65	0
2947.79	-28
2948.94	4
2950.08	-28
2951.22	-20
2952.36	-22
2953.5	-6
2954.65	2
2955.79	-24
2956.93	-2
2958.07	-36
2959.2	-2
2960.34	20
2961.48	0
2962.62	-4
2963.76	-8
2964.89	-24
2966.03	-10
2967.17	-14
2968.3	-2
2969.44	-4
2970.57	-10
2971.71	6
2972.84	-8
2973.97	-8
2975.11	2
2976.24	6
2977.37	-20
2978.5	0
2979.64	-22
2980.77	-4
2981.9	-4
2983.03	-24
2984.16	14
2985.29	-6
2986.41	-2
2987.54	4
2988.67	8
2989.8	0
2990.93	-18
2992.05	-22
2993.18	4
2994.3	4
2995.43	-20
2996.55	27
2997.68	4
2998.8	-2
2999.93	-12
3001.05	-2
3002.17	-4
3003.3	-2
3004.42	56
3005.54	32
3006.66	12
3007.78	-2
3008.9	4
3010.02	-16
3011.14	12
3012.26	18
3013.38	6
3014.5	20
3015.62	-4
3016.73	20
3017.85	12
3018.97	0
3020.08	-6
3021.2	8
3022.31	0
3023.43	30
3024.54	-4
3025.66	6
3026.77	20
3027.89	12
3029	10
3030.11	4
3031.22	-4
3032.34	-4
3033.45	22
3034.56	12
3035.67	4
3036.78	97
3037.89	16
3039	34
3040.11	-6
3041.22	-4
3042.32	-24
3043.43	20
3044.54	2
3045.65	0
3046.75	2
3047.86	30
3048.96	-8
3050.07	-18
3051.17	14
3052.28	22
3053.38	-2
3054.49	-8
3055.59	8
3056.69	10
3057.8	8
3058.9	12
3060	22
3061.1	-15
3062.2	10
3063.3	26
3064.4	-2
3065.5	28
3066.6	-2
3067.7	22
3068.8	14
3069.9	4
3071	12
3072.09	18
3073.19	20
3074.29	14
3075.38	18
3076.48	36
3077.57	9
3078.67	18
3079.76	34
3080.86	10
3081.95	20
3083.05	-8
3084.14	0
3085.23	20
3086.33	4
3087.42	18
3088.51	23
3089.6	16
3090.69	12
3091.78	10
3092.87	55
3093.96	26
3095.05	10
3096.14	-6
3097.23	-2
3098.32	14
3099.41	4
3100.49	12
3101.58	12
3102.67	20
3103.75	6
3104.84	20
3105.93	12
3107.01	-2
3108.1	8
3109.18	34
3110.26	24
3111.35	12
3112.43	2
3113.51	38
3114.6	13
3115.68	14
3116.76	6
3117.84	10
3118.92	16
3120	10
3121.09	22
3122.17	26
3123.25	12
3124.32	30
3125.4	30
3126.48	6
3127.56	-4
3128.64	28
3129.72	6
3130.79	34
3131.87	18
3132.95	22
3134.02	0
3135.1	6
3136.17	18
3137.25	14
3138.32	8
3139.4	14
3140.47	30
3141.55	18
3142.62	10
3143.69	20
3144.76	15
3145.84	-2
3146.91	18
3147.98	30
3149.05	18
3150.12	22
3151.19	26
3152.26	6
3153.33	12
3154.4	8
3155.47	4
3156.54	8
3157.61	42
3158.67	4
3159.74	0
3160.81	14
3161.88	25
3162.94	16
3164.01	20
3165.07	34
3166.14	20
3167.2	8
3168.27	6
3169.33	2
3170.4	36
3171.46	4
3172.52	-2
3173.59	24
3174.65	14
3175.71	20
3176.77	12
3177.84	10
3178.9	8
3179.96	14
3181.02	26
3182.08	34
3183.14	33
3184.2	32
3185.26	34
3186.32	40
3187.37	18
3188.43	40
3189.49	43
3190.55	6
3191.61	25
3192.66	44
3193.72	6
3194.77	36
3195.83	-2
3196.89	4
3197.94	18
3199	22
3200.05	20
3201.1	18
3202.16	22
3203.21	48
3204.27	30
3205.32	4
3206.37	18
3207.42	27
3208.47	30
3209.53	40
3210.58	27
3211.63	36
3212.68	18
3213.73	48
3214.78	21
3215.83	32
3216.88	21
3217.93	22
3218.97	10
3220.02	20
3221.07	26
3222.12	28
3223.16	18
3224.21	16
3225.26	18
3226.3	14
3227.35	14
3228.4	50
3229.44	44
3230.49	6
3231.53	-10
3232.57	20
3233.62	28
3234.66	20
3235.71	28
3236.75	16
3237.79	32
3238.83	42
3239.88	6
3240.92	24
3241.96	42
3243	10
3244.04	16
3245.08	20
3246.12	6
3247.16	16
3248.2	26
3249.24	12
3250.28	32
3251.32	26
3252.36	24
3253.39	42
3254.43	30
3255.47	32
3256.51	24
3257.54	40
3258.58	12
3259.61	34
3260.65	14
3261.69	24
3262.72	4
3263.76	14
3264.79	14
3265.82	45
3266.86	31
3267.89	54
3268.92	69
3269.96	38
3270.99	25
3272.02	10
3273.05	18
3274.09	10
3275.12	38
3276.15	18
3277.18	31
3278.21	22
3279.24	22
3280.27	40
3281.3	18
3282.33	37
3283.36	22
3284.39	18
3285.41	56
3286.44	36
3287.47	40
3288.5	46
3289.52	10
3290.55	46
3291.58	28
3292.6	14
3293.63	54
3294.66	22
3295.68	41
3296.71	24
3297.73	50
3298.76	57
3299.78	20
3300.8	10
3301.83	18
3302.85	74
3303.87	28
3304.9	38
3305.92	39
3306.94	30
3307.96	28
3308.98	50
3310.01	16
3311.03	32
3312.05	41
3313.07	48
3314.09	30
3315.11	32
3316.13	39
3317.15	14
3318.17	28
3319.18	44
3320.2	34
3321.22	46
3322.24	38
3323.26	27
3324.27	46
3325.29	22
3326.31	33
3327.32	30
3328.34	41
3329.35	50
3330.37	26
3331.38	16
3332.4	18
3333.41	46
3334.43	64
3335.44	50
3336.46	34
3337.47	16
3338.48	22
3339.5	18
3340.51	42
3341.52	22
3342.53	60
3343.54	14
3344.56	38
3345.57	24
3346.58	44
3347.59	32
3348.6	4
3349.61	40
3350.62	10
3351.63	36
3352.64	48
3353.65	32
3354.66	27
3355.66	37
3356.67	26
3357.68	14
3358.69	21
3359.7	30
3360.7	40
3361.71	12
3362.72	30
3363.72	42
3364.73	12
3365.73	16
3366.74	17
3367.75	33
3368.75	44
3369.75	32
3370.76	18
3371.76	34
3372.77	40
3373.77	52
3374.77	33
3375.78	16
3376.78	10
3377.78	28
3378.78	24
3379.79	14
3380.79	25
3381.79	20
3382.79	42
3383.79	38
3384.79	44
3385.79	34
3386.79	16
3387.79	16
3388.79	45
3389.79	34
3390.79	36
3391.79	63
3392.79	24
3393.79	28
3394.78	20
3395.78	24
3396.78	32
3397.78	42
3398.77	73
3399.77	22
3400.77	30
3401.76	28
3402.76	38
3403.76	30
3404.75	12
3405.75	18
3406.74	46
3407.74	60
3408.73	34
3409.72	105
3410.72	32
3411.71	52
3412.71	20
3413.7	18
3414.69	38
3415.68	80
3416.68	30
3417.67	16
3418.66	38
3419.65	14
3420.64	60
3421.63	47
3422.63	32
3423.62	22
3424.61	72
3425.6	32
3426.59	17
3427.58	30
3428.57	31
[truncated: 48 more rows]
