# Supplementary material for: AI‐Assisted Detection of Early Gastric Cancer via Visualization of Mucosal Acidity Compromise During Endoscopy
Source: Adv Sci (Weinh). 2025 Oct 20;12(46):e04932. doi: 10.1002/advs.202504932 (PMC12697849; doi:10.1002/advs.202504932)
Supplement: Supplementary file 2 — Supporting Data [file ADVS-12-e04932-s002.zip › Models by AGS cells/Model 2/Tumor/fast-20250724_165027.csv]

181.541	12797
184.445	19998
187.346	25978
190.245	29032
193.141	30266
196.035	30441
198.927	30187
201.816	30453
204.703	30517
207.588	30604
210.47	30717
213.35	30549
216.228	30459
219.103	30552
221.976	30352
224.846	30497
227.715	30248
230.58	30255
233.444	30356
236.305	30669
239.164	30887
242.02	31168
244.875	31343
247.727	31392
250.576	31422
253.423	31343
256.268	31214
259.111	30929
261.951	30811
264.789	30751
267.625	30890
270.459	31169
273.29	31039
276.119	30904
278.945	30733
281.769	30582
284.591	30594
287.411	30151
290.229	30093
293.044	29838
295.857	29722
298.667	29500
301.476	29162
304.282	28927
307.085	28736
309.887	28599
312.686	28093
315.483	28082
318.278	27862
321.071	27550
323.861	27467
326.649	27237
329.435	27362
332.219	27255
335	27236
337.779	27231
340.556	27394
343.331	27522
346.103	27540
348.873	27416
351.641	27661
354.407	27562
357.171	27560
359.932	27586
362.691	27592
365.448	27518
368.203	27203
370.955	26910
373.706	26890
376.454	26857
379.2	26589
381.943	26526
384.685	26267
387.424	26122
390.161	25695
392.896	25597
395.629	25342
398.36	25267
401.088	25142
403.815	25094
406.539	24910
409.261	25039
411.981	24870
414.698	24942
417.414	25380
420.127	25353
422.838	25201
425.547	25339
428.254	25388
430.959	25277
433.662	25317
436.362	25547
439.06	25639
441.757	25496
444.451	25573
447.142	25519
449.832	25511
452.52	25398
455.206	25339
457.889	25158
460.57	25194
463.249	24963
465.927	24969
468.601	24615
471.274	24527
473.945	24217
476.614	23938
479.28	23553
481.945	23574
484.607	23657
487.267	23347
489.926	22979
492.582	22891
495.236	22665
497.888	22438
500.537	22319
503.185	22424
505.831	22412
508.474	22849
511.116	22590
513.755	22656
516.393	22595
519.028	22682
521.661	22507
524.293	22531
526.922	22456
529.549	22361
532.174	22122
534.797	22390
537.418	22374
540.037	22311
542.654	22227
545.268	22420
547.881	22533
550.492	22575
553.101	22221
555.707	21793
558.312	21541
560.915	21522
563.515	21539
566.114	21514
568.71	21701
571.305	22029
573.897	22247
576.488	22307
579.076	21978
581.663	21481
584.247	21042
586.83	20419
589.41	19984
591.989	19498
594.565	19097
597.14	18552
599.712	18213
602.283	18127
604.851	18151
607.418	17901
609.982	17937
612.545	17867
615.106	17793
617.664	17847
620.221	17764
622.776	17734
625.328	17671
627.879	17669
630.428	17333
632.975	17210
635.52	16854
638.062	16910
640.603	16915
643.142	16916
645.679	17128
648.214	17241
650.748	17071
653.279	17228
655.808	17036
658.335	16696
660.861	16706
663.384	16487
665.906	16449
668.425	16555
670.943	16555
673.459	16362
675.973	16227
678.484	16076
680.994	15783
683.502	15483
686.009	15493
688.513	15204
691.015	15111
693.515	14862
696.014	14738
698.51	14574
701.005	14466
703.498	14462
705.989	14159
708.478	13841
710.965	13741
713.45	13759
715.933	13549
718.415	13642
720.894	13283
723.372	13225
725.848	13302
728.322	13200
730.794	13360
733.264	13301
735.732	13104
738.198	12891
740.663	12552
743.126	12282
745.586	12229
748.045	12177
750.502	11901
752.958	11863
755.411	11818
757.863	11700
760.312	11809
762.76	11617
765.206	11774
767.65	11508
770.092	10900
772.533	10132
774.971	9846
777.408	10174
779.843	10612
782.276	10497
784.707	10602
787.137	10642
789.564	10660
791.99	10593
794.414	10517
796.836	10489
799.257	10276
801.675	10063
804.092	10102
806.507	10022
808.92	9973
811.331	9887
813.741	9707
816.148	9405
818.554	9246
820.958	9212
823.36	9224
825.761	9179
828.159	8926
830.556	8976
832.951	8869
835.345	8873
837.736	8748
840.126	8686
842.514	8630
844.9	8561
847.284	8351
849.667	8359
852.048	8234
854.427	8124
856.804	8067
859.18	7870
861.553	7861
863.925	7845
866.296	7803
868.664	7735
871.031	7660
873.396	7598
875.759	7477
878.12	7479
880.48	7418
882.838	7376
885.194	7251
887.549	7175
889.902	7118
892.253	7050
894.602	7149
896.949	6993
899.295	7020
901.639	6961
903.981	6899
906.322	6766
908.661	6822
910.998	6707
913.333	6745
915.667	6661
917.999	6784
920.329	6756
922.658	6750
924.985	6586
927.31	6672
929.633	6606
931.955	6452
934.275	6419
936.593	6302
938.91	6181
941.225	6171
943.538	5920
945.849	5939
948.159	5736
950.467	5642
952.774	5623
955.078	5396
957.381	5399
959.683	5339
961.982	5233
964.28	5281
966.577	5226
968.871	5202
971.164	5102
973.456	4893
975.745	4978
978.033	4829
980.319	4757
982.604	4736
984.887	4733
987.168	4860
989.448	4698
991.726	4751
994.002	4563
996.277	4674
998.55	4624
1000.82	4576
1003.09	4670
1005.36	4785
1007.63	4699
1009.89	4765
1012.15	4723
1014.41	4770
1016.67	4733
1018.93	4716
1021.19	4644
1023.44	4710
1025.7	4706
1027.95	4767
1030.2	4541
1032.45	4527
1034.69	4352
1036.94	4338
1039.18	4269
1041.43	4280
1043.67	4241
1045.9	4260
1048.14	4199
1050.38	4046
1052.61	4098
1054.84	3981
1057.07	3946
1059.3	3917
1061.53	3786
1063.76	3874
1065.98	3790
1068.2	3780
1070.42	3714
1072.64	3600
1074.86	3622
1077.08	3520
1079.29	3521
1081.5	3480
1083.72	3461
1085.93	3469
1088.13	3485
1090.34	3435
1092.55	3480
1094.75	3554
1096.95	3514
1099.15	3469
1101.35	3387
1103.55	3367
1105.74	3322
1107.94	3266
1110.13	3290
1112.32	3194
1114.51	3057
1116.7	3057
1118.89	2966
1121.07	3020
1123.25	2961
1125.44	2887
1127.62	2837
1129.8	2980
1131.97	2970
1134.15	2988
1136.32	3034
1138.49	2947
1140.66	2950
1142.83	2849
1145	2875
1147.17	2837
1149.33	2788
1151.5	2817
1153.66	2787
1155.82	2825
1157.98	2718
1160.13	2636
1162.29	2698
1164.44	2627
1166.6	2573
1168.75	2609
1170.9	2692
1173.04	2698
1175.19	2700
1177.34	2754
1179.48	2606
1181.62	2492
1183.76	2501
1185.9	2546
1188.04	2718
1190.17	2832
1192.31	2817
1194.44	2807
1196.57	2801
1198.7	2815
1200.83	2688
1202.96	2677
1205.08	2603
1207.21	2383
1209.33	2323
1211.45	2198
1213.57	2160
1215.69	2160
1217.81	2087
1219.92	2083
1222.03	2002
1224.15	2039
1226.26	1972
1228.37	2000
1230.47	2008
1232.58	1982
1234.68	1959
1236.79	1979
1238.89	1976
1240.99	1976
1243.09	1950
1245.19	1940
1247.28	1908
1249.38	1866
1251.47	1890
1253.56	1892
1255.65	1739
1257.74	1837
1259.83	1785
1261.91	1745
1264	1767
1266.08	1713
1268.16	1682
1270.24	1613
1272.32	1581
1274.4	1606
1276.47	1592
1278.55	1531
1280.62	1445
1282.69	1443
1284.76	1412
1286.83	1513
1288.9	1497
1290.96	1489
1293.03	1368
1295.09	1362
1297.15	1346
1299.21	1344
1301.27	1298
1303.33	1289
1305.38	1265
1307.44	1358
1309.49	1291
1311.54	1281
1313.59	1255
1315.64	1215
1317.69	1265
1319.73	1219
1321.78	1270
1323.82	1215
1325.86	1177
1327.9	1156
1329.94	1122
1331.98	1168
1334.02	1217
1336.05	1207
1338.08	1168
1340.12	1161
1342.15	1197
1344.18	1312
1346.2	1310
1348.23	1352
1350.25	1231
1352.28	1314
1354.3	1308
1356.32	1318
1358.34	1307
1360.36	1344
1362.38	1308
1364.39	1378
1366.41	1378
1368.42	1368
1370.43	1398
1372.44	1324
1374.45	1356
1376.45	1328
1378.46	1370
1380.47	1303
1382.47	1272
1384.47	1179
1386.47	1195
1388.47	1102
1390.47	1119
1392.46	1088
1394.46	1185
1396.45	1148
1398.44	1163
1400.44	1164
1402.42	1066
1404.41	1042
1406.4	987
1408.39	975
1410.37	963
1412.35	917
1414.33	917
1416.31	935
1418.29	913
1420.27	896
1422.25	891
1424.22	892
1426.2	872
1428.17	838
1430.14	882
1432.11	802
1434.08	806
1436.04	775
1438.01	798
1439.97	820
1441.94	852
1443.9	818
1445.86	848
1447.82	868
1449.78	767
1451.73	773
1453.69	796
1455.64	794
1457.59	806
1459.54	778
1461.49	715
1463.44	699
1465.39	657
1467.34	624
1469.28	643
1471.22	679
1473.17	765
1475.11	705
1477.05	665
1478.99	588
1480.92	562
1482.86	560
1484.79	524
1486.73	536
1488.66	531
1490.59	552
1492.52	565
1494.45	566
1496.37	619
1498.3	596
1500.22	609
1502.14	538
1504.07	518
1505.99	494
1507.91	566
1509.82	506
1511.74	528
1513.66	506
1515.57	506
1517.48	548
1519.39	662
1521.3	633
1523.21	617
1525.12	586
1527.03	562
1528.93	580
1530.84	601
1532.74	649
1534.64	709
1536.54	705
1538.44	729
1540.34	633
1542.23	589
1544.13	558
1546.02	511
1547.92	524
1549.81	582
1551.7	626
1553.59	598
1555.48	610
1557.36	664
1559.25	679
1561.13	679
1563.01	705
1564.9	774
1566.78	790
1568.66	779
1570.53	681
1572.41	697
1574.29	673
1576.16	784
1578.03	893
1579.9	879
1581.78	804
1583.65	798
1585.51	743
1587.38	808
1589.25	847
1591.11	860
1592.97	794
1594.84	719
1596.7	717
1598.56	719
1600.42	699
1602.27	695
1604.13	748
1605.98	836
1607.84	959
1609.69	1050
1611.54	1041
1613.39	937
1615.24	818
1617.09	675
1618.94	584
1620.78	566
1622.62	631
1624.47	742
1626.31	755
1628.15	738
1629.99	749
1631.83	729
1633.67	719
1635.5	685
1637.34	655
1639.17	677
1641	671
1642.83	703
1644.66	667
1646.49	647
1648.32	609
1650.15	637
1651.97	653
1653.8	683
1655.62	683
1657.44	623
1659.26	517
1661.08	475
1662.9	498
1664.72	332
1666.53	288
1668.35	260
1670.16	225
1671.97	292
1673.79	359
1675.6	364
1677.4	303
1679.21	254
1681.02	280
1682.83	244
1684.63	304
1686.43	341
1688.24	359
1690.04	358
1691.84	266
1693.64	256
1695.43	290
1697.23	348
1699.02	429
1700.82	473
1702.61	476
1704.4	461
1706.2	417
1707.98	524
1709.77	534
1711.56	578
1713.35	548
1715.13	517
1716.92	453
1718.7	335
1720.48	437
1722.26	437
1724.04	415
1725.82	300
1727.6	241
1729.37	220
1731.15	217
1732.92	173
1734.7	163
1736.47	123
1738.24	129
1740.01	133
1741.78	121
1743.54	151
1745.31	212
1747.08	209
1748.84	242
1750.6	218
1752.36	282
1754.12	378
1755.88	370
1757.64	343
1759.4	272
1761.16	244
1762.91	242
1764.67	292
1766.42	371
1768.17	417
1769.92	425
1771.67	328
1773.42	284
1775.17	252
1776.91	266
1778.66	312
1780.4	385
1782.15	429
1783.89	421
1785.63	470
1787.37	457
1789.11	476
1790.85	462
1792.58	423
1794.32	335
1796.05	296
1797.79	308
1799.52	316
1801.25	345
1802.98	272
1804.71	266
1806.44	325
1808.17	368
1809.89	433
1811.62	470
1813.34	433
1815.07	401
1816.79	370
1818.51	329
1820.23	304
1821.95	298
1823.66	250
1825.38	244
1827.1	202
1828.81	229
1830.52	274
1832.24	313
1833.95	355
1835.66	401
1837.37	453
1839.08	413
1840.78	350
1842.49	294
1844.19	258
1845.9	230
1847.6	276
1849.3	278
1851	180
1852.7	151
1854.4	121
1856.1	153
1857.8	161
1859.49	175
1861.19	133
1862.88	199
1864.57	109
1866.27	39
1867.96	14
1869.65	-26
1871.33	-6
1873.02	87
1874.71	107
1876.39	131
1878.08	93
1879.76	141
1881.44	107
1883.12	137
1884.81	182
1886.48	192
1888.16	107
1889.84	44
1891.52	69
1893.19	4
1894.87	24
1896.54	47
1898.21	48
1899.88	71
1901.55	105
1903.22	111
1904.89	107
1906.56	135
1908.22	165
1909.89	167
1911.55	167
1913.22	163
1914.88	169
1916.54	149
1918.2	169
1919.86	155
1921.52	141
1923.18	141
1924.83	101
1926.49	131
1928.14	83
1929.79	143
1931.45	121
1933.1	105
1934.75	81
1936.4	101
1938.05	129
1939.69	166
1941.34	113
1942.99	70
1944.63	51
1946.27	48
1947.92	43
1949.56	75
1951.2	97
1952.84	137
1954.48	129
1956.11	168
1957.75	204
1959.39	256
1961.02	274
1962.65	241
1964.29	220
1965.92	232
1967.55	270
1969.18	260
1970.81	259
1972.44	274
1974.06	237
1975.69	229
1977.32	258
1978.94	282
1980.56	298
1982.19	331
1983.81	291
1985.43	316
1987.05	288
1988.66	308
1990.28	294
1991.9	258
1993.51	282
1995.13	298
1996.74	329
1998.36	286
1999.97	316
2001.58	282
2003.19	300
2004.8	304
2006.4	346
2008.01	319
2009.62	320
2011.22	314
2012.83	318
2014.43	320
2016.03	308
2017.63	310
2019.23	286
2020.83	296
2022.43	304
2024.03	308
2025.63	342
2027.22	328
2028.82	304
2030.41	314
2032.01	306
2033.6	302
2035.19	325
2036.78	292
2038.37	296
2039.96	276
2041.55	272
2043.13	288
2044.72	264
2046.3	282
2047.89	282
2049.47	302
2051.05	272
2052.63	268
2054.21	260
2055.79	276
2057.37	252
2058.95	270
2060.52	258
2062.1	239
2063.68	282
2065.25	270
2066.82	264
2068.39	256
2069.97	262
2071.54	246
2073.1	242
2074.67	268
2076.24	268
2077.81	260
2079.37	258
2080.94	239
2082.5	236
2084.07	211
2085.63	216
2087.19	220
2088.75	202
2090.31	165
2091.87	164
2093.43	153
2094.98	145
2096.54	144
2098.09	155
2099.65	236
2101.2	198
2102.75	200
2104.3	194
2105.86	218
2107.41	208
2108.95	206
2110.5	197
2112.05	187
2113.6	189
2115.14	182
2116.69	210
2118.23	187
2119.77	207
2121.31	177
2122.86	182
2124.4	172
2125.93	193
2127.47	172
2129.01	183
2130.55	224
2132.08	198
2133.62	212
2135.15	199
2136.69	193
2138.22	171
2139.75	165
2141.28	163
2142.81	179
2144.34	176
2145.87	192
2147.39	201
2148.92	185
2150.45	211
2151.97	194
2153.5	192
2155.02	139
2156.54	157
2158.06	181
2159.58	181
2161.1	169
2162.62	196
2164.14	201
2165.66	195
2167.17	183
2168.69	196
2170.2	199
2171.72	177
2173.23	165
2174.74	163
2176.25	171
2177.76	173
2179.27	153
2180.78	167
2182.29	139
2183.79	143
2185.3	155
2186.81	167
2188.31	139
2189.81	157
2191.32	163
2192.82	172
2194.32	123
2195.82	175
2197.32	161
2198.82	135
2200.32	141
2201.81	119
2203.31	133
2204.8	127
2206.3	153
2207.79	143
2209.29	160
2210.78	155
2212.27	209
2213.76	169
2215.25	157
2216.74	183
2218.23	153
2219.71	131
2221.2	123
2222.69	127
2224.17	101
2225.65	115
2227.14	103
2228.62	117
2230.1	109
2231.58	141
2233.06	121
2234.54	155
2236.02	155
2237.5	175
2238.97	161
2240.45	155
2241.92	155
2243.4	163
2244.87	113
2246.34	137
2247.82	133
2249.29	129
2250.76	103
2252.23	139
2253.7	109
2255.16	111
2256.63	125
2258.1	109
2259.56	135
2261.03	121
2262.49	113
2263.95	127
2265.42	149
2266.88	147
2268.34	119
2269.8	129
2271.26	101
2272.72	121
2274.18	119
2275.63	133
2277.09	135
2278.54	141
2280	127
2281.45	89
2282.9	105
2284.36	89
2285.81	105
2287.26	109
2288.71	133
2290.16	117
2291.61	95
2293.05	103
2294.5	103
2295.95	89
2297.39	57
2298.84	61
2300.28	68
2301.72	69
2303.16	73
2304.61	91
2306.05	103
2307.49	91
2308.93	77
2310.36	90
2311.8	103
2313.24	125
2314.67	115
2316.11	117
2317.54	114
2318.98	121
2320.41	83
2321.84	123
2323.28	81
2324.71	75
2326.14	89
2327.57	94
2328.99	79
2330.42	81
2331.85	99
2333.27	68
2334.7	83
2336.12	79
2337.55	75
2338.97	65
2340.39	59
2341.82	49
2343.24	60
2344.66	57
2346.08	70
2347.5	75
2348.91	53
2350.33	63
2351.75	99
2353.16	87
2354.58	87
2355.99	82
2357.41	79
2358.82	57
2360.23	41
2361.64	27
2363.05	31
2364.46	10
2365.87	22
2367.28	37
2368.69	59
2370.1	22
2371.5	34
2372.91	63
2374.31	58
2375.72	46
2377.12	56
2378.52	46
2379.92	46
2381.33	57
2382.73	38
2384.13	43
2385.52	46
2386.92	45
2388.32	65
2389.72	51
2391.11	47
2392.51	62
2393.9	63
2395.3	77
2396.69	77
2398.08	63
2399.48	43
2400.87	74
2402.26	49
2403.65	16
2405.04	6
2406.42	-9
2407.81	-74
2409.2	-50
2410.58	-85
2411.97	-66
2413.35	-6
2414.74	-76
2416.12	-40
2417.5	-38
2418.89	-43
2420.27	-26
2421.65	-32
2423.03	-19
2424.41	-38
2425.79	-14
2427.16	-55
2428.54	-46
2429.92	-67
2431.29	-43
2432.67	-30
2434.04	-52
2435.42	-8
2436.79	-42
2438.16	-27
2439.53	-28
2440.9	-46
2442.27	-69
2443.64	-53
2445.01	-47
2446.38	-75
2447.75	-79
2449.11	-81
2450.48	-60
2451.84	-75
2453.21	-68
2454.57	-38
2455.94	-44
2457.3	-45
2458.66	-44
2460.02	-50
2461.38	-34
2462.74	-14
2464.1	8
2465.46	-31
2466.82	-23
2468.17	-27
2469.53	-39
2470.89	-16
2472.24	-32
2473.6	0
2474.95	-8
2476.3	-6
2477.65	4
2479.01	26
2480.36	6
2481.71	65
2483.06	-8
2484.41	-20
2485.75	-10
2487.1	6
2488.45	-14
2489.8	-12
2491.14	-4
2492.49	0
2493.83	-6
2495.17	-6
2496.52	-8
2497.86	12
2499.2	14
2500.54	12
2501.88	-4
2503.22	22
2504.56	30
2505.9	6
2507.24	42
2508.58	30
2509.91	-4
2511.25	-7
2512.58	-30
2513.92	-71
2515.25	-34
2516.58	-51
2517.92	-64
2519.25	-43
2520.58	-39
2521.91	-64
2523.24	-27
2524.57	-4
2525.9	-10
2527.23	2
2528.55	30
2529.88	-34
2531.21	-51
2532.53	-28
2533.86	-22
2535.18	-30
2536.5	0
2537.83	-5
2539.15	-2
2540.47	6
2541.79	28
2543.11	-20
2544.43	-21
2545.75	-14
2547.07	8
2548.39	-55
2549.7	4
2551.02	-18
2552.34	-43
2553.65	-47
2554.97	-68
2556.28	-50
2557.59	-59
2558.91	-63
2560.22	-55
2561.53	-40
2562.84	-57
2564.15	-43
2565.46	-57
2566.77	-42
2568.08	-38
2569.38	-43
2570.69	-44
2572	-49
2573.3	-22
2574.61	-31
2575.91	-40
2577.22	-39
2578.52	-26
2579.82	-28
2581.13	-45
2582.43	-49
2583.73	-48
2585.03	-43
2586.33	-54
2587.63	-48
2588.92	-101
2590.22	-40
2591.52	-73
2592.82	-46
2594.11	-55
2595.41	-45
2596.7	-55
2598	-50
2599.29	-52
2600.58	-55
2601.88	-28
2603.17	-34
2604.46	-81
2605.75	-58
2607.04	-64
2608.33	-75
2609.62	-59
2610.9	-68
2612.19	-68
2613.48	-95
2614.76	-75
2616.05	-63
2617.34	-41
2618.62	-95
2619.9	-70
2621.19	-61
2622.47	-73
2623.75	-62
2625.03	-77
2626.31	-75
2627.59	-42
2628.87	-45
2630.15	-87
2631.43	-55
2632.71	-48
2633.99	-74
2635.26	-78
2636.54	-97
2637.81	-71
2639.09	-93
2640.36	-82
2641.64	-77
2642.91	-99
2644.18	-101
2645.46	-53
2646.73	-99
2648	-77
2649.27	-57
2650.54	-71
2651.81	-51
2653.07	-51
2654.34	-60
2655.61	-61
2656.88	-41
2658.14	-74
2659.41	-45
2660.67	-82
2661.94	-59
2663.2	-61
2664.47	-55
2665.73	-63
2666.99	-78
2668.25	-83
2669.51	-91
2670.77	-87
2672.03	-67
2673.29	-50
2674.55	-57
2675.81	-48
2677.07	-87
2678.32	-67
2679.58	-69
2680.84	-43
2682.09	-65
2683.35	-34
2684.6	-47
2685.85	-53
2687.11	-72
2688.36	-25
2689.61	-46
2690.86	-53
2692.11	-53
2693.36	-45
2694.61	-25
2695.86	-67
2697.11	-65
2698.36	-65
2699.61	-69
2700.85	-60
2702.1	-52
2703.34	-51
2704.59	-70
2705.83	-34
2707.08	-55
2708.32	-70
2709.56	-69
2710.81	-75
2712.05	-76
2713.29	-67
2714.53	-46
2715.77	-56
2717.01	-39
2718.25	-38
2719.49	-57
2720.73	-66
2721.96	-75
2723.2	-65
2724.44	-51
2725.67	-59
2726.91	-70
2728.14	-48
2729.38	-70
2730.61	-53
2731.84	-56
2733.08	-73
2734.31	-48
2735.54	-44
2736.77	-43
2738	-64
2739.23	-51
2740.46	-40
2741.69	-57
2742.92	-74
2744.14	-33
2745.37	-50
2746.6	-67
2747.82	-16
2749.05	-40
2750.27	-52
2751.5	-59
2752.72	-74
2753.95	-20
2755.17	-36
2756.39	-24
2757.61	-42
2758.83	-68
2760.05	-28
2761.27	-60
2762.49	-28
2763.71	-46
2764.93	-44
2766.15	-48
2767.37	-26
2768.58	-46
2769.8	-48
2771.02	-48
2772.23	-10
2773.45	-40
2774.66	-38
2775.88	-32
2777.09	-54
2778.3	-42
2779.51	-34
2780.73	-41
2781.94	-40
2783.15	-24
2784.36	-42
2785.57	-34
2786.78	-52
2787.99	-26
2789.19	-32
2790.4	-24
2791.61	-15
2792.82	-28
2794.02	-32
2795.23	-42
2796.43	-22
2797.64	-34
2798.84	-30
2800.04	-48
2801.25	-35
2802.45	-46
2803.65	-50
2804.85	-29
2806.05	-42
2807.25	-32
2808.45	-24
2809.65	-34
2810.85	-47
2812.05	-20
2813.25	-36
2814.45	-30
2815.64	-18
2816.84	-34
2818.04	-34
2819.23	20
2820.43	-33
2821.62	0
2822.82	-10
2824.01	-12
2825.2	-30
2826.39	-24
2827.59	-28
2828.78	-6
2829.97	-12
2831.16	-52
2832.35	-22
2833.54	-40
2834.73	-30
2835.92	-30
2837.1	-28
2838.29	4
2839.48	-2
2840.67	-14
2841.85	-22
2843.04	-30
2844.22	-28
2845.41	-23
2846.59	0
2847.77	-15
2848.96	-12
2850.14	-12
2851.32	4
2852.5	-17
2853.68	-26
2854.87	-23
2856.05	-24
2857.23	0
2858.4	-24
2859.58	-37
2860.76	-39
2861.94	0
2863.12	2
2864.29	-30
2865.47	-28
2866.65	-10
2867.82	3
2869	12
2870.17	-2
2871.34	-12
2872.52	-16
2873.69	-20
2874.86	-33
2876.03	-12
2877.21	-14
2878.38	-14
2879.55	-12
2880.72	-30
2881.89	6
2883.06	-6
2884.23	-8
2885.39	-35
2886.56	-6
2887.73	-28
2888.9	-14
2890.06	-8
2891.23	16
2892.39	-25
2893.56	18
2894.72	-8
2895.89	6
2897.05	-2
2898.21	-34
2899.38	4
2900.54	-28
2901.7	8
2902.86	-22
2904.02	8
2905.18	-24
2906.34	0
2907.5	-11
2908.66	-12
2909.82	-2
2910.98	-4
2912.13	-4
2913.29	6
2914.45	-18
2915.6	-10
2916.76	6
2917.91	4
2919.07	4
2920.22	-10
2921.38	10
2922.53	-18
2923.68	8
2924.84	22
2925.99	-6
2927.14	0
2928.29	0
2929.44	6
2930.59	-12
2931.74	-2
2932.89	-4
2934.04	-10
2935.19	-38
2936.34	0
2937.48	0
2938.63	0
2939.78	-8
2940.93	12
2942.07	4
2943.22	24
2944.36	-8
2945.51	-8
2946.65	-16
2947.79	-4
2948.94	12
2950.08	-10
2951.22	0
2952.36	0
2953.5	4
2954.65	6
2955.79	-16
2956.93	4
2958.07	-18
2959.2	6
2960.34	14
2961.48	6
2962.62	-22
2963.76	8
2964.89	-10
2966.03	-8
2967.17	-18
2968.3	32
2969.44	12
2970.57	4
2971.71	-6
2972.84	-6
2973.97	0
2975.11	-2
2976.24	12
2977.37	-8
2978.5	12
2979.64	12
2980.77	-4
2981.9	6
2983.03	-6
2984.16	4
2985.29	-2
2986.41	2
2987.54	14
2988.67	12
2989.8	20
2990.93	10
2992.05	-8
2993.18	-4
2994.3	-18
2995.43	2
2996.55	26
2997.68	22
2998.8	0
2999.93	4
3001.05	-6
3002.17	0
3003.3	4
3004.42	50
3005.54	42
3006.66	32
3007.78	34
3008.9	10
3010.02	-8
3011.14	46
3012.26	22
3013.38	22
3014.5	26
3015.62	-24
3016.73	14
3017.85	34
3018.97	22
3020.08	13
3021.2	8
3022.31	-4
3023.43	20
3024.54	19
3025.66	6
3026.77	26
3027.89	24
3029	8
3030.11	30
3031.22	4
3032.34	2
3033.45	26
3034.56	10
3035.67	10
3036.78	99
3037.89	24
3039	36
3040.11	4
3041.22	-6
3042.32	8
3043.43	22
3044.54	0
3045.65	16
3046.75	20
3047.86	50
3048.96	16
3050.07	6
3051.17	38
3052.28	22
3053.38	26
3054.49	-6
3055.59	20
3056.69	-6
3057.8	28
3058.9	10
3060	38
3061.1	14
3062.2	8
3063.3	30
3064.4	4
3065.5	-12
3066.6	13
3067.7	24
3068.8	28
3069.9	8
3071	18
3072.09	10
3073.19	40
3074.29	30
3075.38	-6
3076.48	30
3077.57	5
3078.67	39
3079.76	28
3080.86	-2
3081.95	10
3083.05	12
3084.14	8
3085.23	44
3086.33	51
3087.42	30
3088.51	49
3089.6	34
3090.69	10
3091.78	18
3092.87	71
3093.96	30
3095.05	26
3096.14	4
3097.23	8
3098.32	24
3099.41	20
3100.49	18
3101.58	16
3102.67	40
3103.75	14
3104.84	28
3105.93	38
3107.01	8
3108.1	22
3109.18	32
3110.26	34
3111.35	38
3112.43	4
3113.51	38
3114.6	45
3115.68	26
3116.76	14
3117.84	6
3118.92	34
3120	40
3121.09	28
3122.17	4
3123.25	22
3124.32	36
3125.4	18
3126.48	34
3127.56	30
3128.64	6
3129.72	22
3130.79	44
3131.87	30
3132.95	6
3134.02	16
3135.1	22
3136.17	10
3137.25	36
3138.32	28
3139.4	30
3140.47	52
3141.55	24
3142.62	22
3143.69	22
3144.76	41
3145.84	26
3146.91	30
3147.98	26
3149.05	18
3150.12	30
3151.19	50
3152.26	20
3153.33	26
3154.4	12
3155.47	30
3156.54	26
3157.61	60
3158.67	18
3159.74	6
3160.81	32
3161.88	11
3162.94	28
3164.01	16
3165.07	42
3166.14	40
3167.2	30
3168.27	27
3169.33	36
3170.4	48
3171.46	18
3172.52	16
3173.59	34
3174.65	38
3175.71	34
3176.77	28
3177.84	18
3178.9	14
3179.96	28
3181.02	36
3182.08	46
3183.14	61
3184.2	34
3185.26	36
3186.32	46
3187.37	36
3188.43	46
3189.49	63
3190.55	12
3191.61	27
3192.66	54
3193.72	24
3194.77	46
3195.83	8
3196.89	26
3197.94	34
3199	32
3200.05	36
3201.1	48
3202.16	30
3203.21	28
3204.27	34
3205.32	34
3206.37	40
3207.42	41
3208.47	52
3209.53	36
3210.58	31
3211.63	34
3212.68	55
3213.73	52
3214.78	29
3215.83	64
3216.88	15
3217.93	58
3218.97	26
3220.02	36
3221.07	18
3222.12	26
3223.16	38
3224.21	42
3225.26	24
3226.3	16
3227.35	22
3228.4	38
3229.44	26
3230.49	30
3231.53	14
3232.57	26
3233.62	40
3234.66	38
3235.71	24
3236.75	46
3237.79	36
3238.83	36
3239.88	8
3240.92	38
3241.96	36
3243	18
3244.04	26
3245.08	34
3246.12	24
3247.16	26
3248.2	12
3249.24	26
3250.28	44
3251.32	26
3252.36	40
3253.39	28
3254.43	40
3255.47	36
3256.51	54
3257.54	24
3258.58	42
3259.61	44
3260.65	21
3261.69	20
3262.72	8
3263.76	28
3264.79	18
3265.82	53
3266.86	41
3267.89	54
3268.92	51
3269.96	30
3270.99	37
3272.02	38
3273.05	38
3274.09	24
3275.12	44
3276.15	40
3277.18	55
3278.21	40
3279.24	26
3280.27	60
3281.3	32
3282.33	49
3283.36	34
3284.39	30
3285.41	68
3286.44	44
3287.47	36
3288.5	46
3289.52	28
3290.55	68
3291.58	32
3292.6	20
3293.63	42
3294.66	44
3295.68	51
3296.71	42
3297.73	42
3298.76	81
3299.78	44
3300.8	18
3301.83	32
3302.85	82
3303.87	46
3304.9	18
3305.92	45
3306.94	48
3307.96	50
3308.98	42
3310.01	36
3311.03	42
3312.05	63
3313.07	54
3314.09	46
3315.11	32
3316.13	51
3317.15	12
3318.17	32
3319.18	32
3320.2	32
3321.22	50
3322.24	40
3323.26	35
3324.27	58
3325.29	70
3326.31	49
3327.32	36
3328.34	57
3329.35	64
3330.37	44
3331.38	32
3332.4	38
3333.41	52
3334.43	68
3335.44	36
3336.46	44
3337.47	26
3338.48	44
3339.5	32
3340.51	44
3341.52	20
3342.53	46
3343.54	44
3344.56	62
3345.57	51
3346.58	28
3347.59	56
3348.6	39
3349.61	46
3350.62	38
3351.63	38
3352.64	42
3353.65	50
3354.66	35
3355.66	71
3356.67	28
3357.68	36
3358.69	33
3359.7	50
3360.7	28
3361.71	32
3362.72	36
3363.72	40
3364.73	26
3365.73	30
3366.74	31
3367.75	33
3368.75	40
3369.75	52
3370.76	8
3371.76	52
3372.77	42
3373.77	52
3374.77	41
3375.78	34
3376.78	28
3377.78	44
3378.78	46
3379.79	32
3380.79	21
3381.79	48
3382.79	40
3383.79	24
3384.79	46
3385.79	32
3386.79	36
3387.79	34
3388.79	49
3389.79	42
3390.79	32
3391.79	49
3392.79	40
3393.79	70
3394.78	42
3395.78	10
3396.78	46
3397.78	54
3398.77	89
3399.77	40
3400.77	26
3401.76	50
3402.76	66
3403.76	72
3404.75	24
3405.75	32
3406.74	46
3407.74	87
3408.73	34
3409.72	101
3410.72	46
3411.71	48
3412.71	36
3413.7	24
3414.69	6
3415.68	88
3416.68	36
3417.67	40
3418.66	26
3419.65	24
3420.64	58
3421.63	29
3422.63	58
3423.62	42
3424.61	84
3425.6	16
3426.59	29
3427.58	48
3428.57	51
[truncated: 48 more rows]
