# Supplementary material for: AI‐Assisted Detection of Early Gastric Cancer via Visualization of Mucosal Acidity Compromise During Endoscopy
Source: Adv Sci (Weinh). 2025 Oct 20;12(46):e04932. doi: 10.1002/advs.202504932 (PMC12697849; doi:10.1002/advs.202504932)
Supplement: Supplementary file 2 — Supporting Data [file ADVS-12-e04932-s002.zip › Models by AGS cells/Model 2/Tumor/fast-20250724_165110.csv]

181.541	11943
184.445	18731
187.346	24491
190.245	27447
193.141	28626
196.035	28539
198.927	28571
201.816	28571
204.703	28954
207.588	28799
210.47	29021
213.35	28972
216.228	28770
219.103	28646
221.976	28672
224.846	28672
227.715	28588
230.58	28522
233.444	28630
236.305	28916
239.164	28975
242.02	29411
244.875	29693
247.727	29552
250.576	29726
253.423	29707
256.268	29342
259.111	29347
261.951	29197
264.789	29059
267.625	29209
270.459	29269
273.29	29224
276.119	29155
278.945	29017
281.769	28865
284.591	28750
287.411	28573
290.229	28450
293.044	28234
295.857	27949
298.667	27689
301.476	27453
304.282	27237
307.085	27110
309.887	26959
312.686	26868
315.483	26577
318.278	26137
321.071	26127
323.861	26009
326.649	25785
329.435	25819
332.219	25571
335	25614
337.779	25771
340.556	25744
343.331	25946
346.103	25982
348.873	26038
351.641	26135
354.407	26170
357.171	26117
359.932	26016
362.691	26026
365.448	25856
368.203	25701
370.955	25359
373.706	25307
376.454	25180
379.2	25073
381.943	24914
384.685	24639
387.424	24621
390.161	24393
392.896	24020
395.629	23942
398.36	23705
401.088	23692
403.815	23695
406.539	23552
409.261	23657
411.981	23611
414.698	23647
417.414	24030
420.127	23977
422.838	23806
425.547	23923
428.254	24002
430.959	23933
433.662	23995
436.362	24155
439.06	24203
441.757	24092
444.451	24199
447.142	24155
449.832	24276
452.52	24193
455.206	24050
457.889	23867
460.57	24036
463.249	23649
465.927	23696
468.601	23468
471.274	23256
473.945	23043
476.614	22678
479.28	22501
481.945	22458
484.607	22426
487.267	22086
489.926	21889
492.582	21789
495.236	21438
497.888	21303
500.537	21221
503.185	21250
505.831	21364
508.474	21715
511.116	21558
513.755	21685
516.393	21403
519.028	21590
521.661	21459
524.293	21451
526.922	21328
529.549	21340
532.174	21263
534.797	21322
537.418	21484
540.037	21423
542.654	21233
545.268	21534
547.881	21616
550.492	21703
553.101	21209
555.707	21036
558.312	20746
560.915	20526
563.515	20609
566.114	20615
568.71	20919
571.305	21147
573.897	21501
576.488	21429
579.076	21174
581.663	20560
584.247	20176
586.83	19619
589.41	19134
591.989	18781
594.565	18249
597.14	17819
599.712	17423
602.283	17341
604.851	17291
607.418	17284
609.982	17238
612.545	17188
615.106	17067
617.664	17069
620.221	17083
622.776	16979
625.328	16793
627.879	16855
630.428	16495
632.975	16465
635.52	16273
638.062	16178
640.603	16224
643.142	16130
645.679	16299
648.214	16467
650.748	16328
653.279	16355
655.808	16194
658.335	16126
660.861	15968
663.384	15780
665.906	15895
668.425	15876
670.943	15981
673.459	15707
675.973	15590
678.484	15439
680.994	15131
683.502	14921
686.009	14899
688.513	14559
691.015	14454
693.515	14520
696.014	14180
698.51	13974
701.005	13899
703.498	13702
705.989	13668
708.478	13358
710.965	13265
713.45	13201
715.933	13106
718.415	13024
720.894	12763
723.372	12766
725.848	12868
728.322	12779
730.794	12856
733.264	12826
735.732	12711
738.198	12413
740.663	12177
743.126	11831
745.586	11850
748.045	11647
750.502	11446
752.958	11358
755.411	11367
757.863	11313
760.312	11271
762.76	11249
765.206	11373
767.65	11093
770.092	10461
772.533	9723
774.971	9560
777.408	9872
779.843	10152
782.276	10064
784.707	10166
787.137	10185
789.564	10198
791.99	10184
794.414	10122
796.836	10150
799.257	9907
801.675	9763
804.092	9679
806.507	9661
808.92	9747
811.331	9506
813.741	9256
816.148	9225
818.554	9008
820.958	8968
823.36	8903
825.761	8820
828.159	8718
830.556	8645
832.951	8635
835.345	8487
837.736	8474
840.126	8363
842.514	8384
844.9	8231
847.284	8109
849.667	8046
852.048	7997
854.427	7864
856.804	7658
859.18	7686
861.553	7543
863.925	7567
866.296	7555
868.664	7489
871.031	7509
873.396	7259
875.759	7263
878.12	7181
880.48	7128
882.838	7126
885.194	7035
887.549	6953
889.902	6981
892.253	6841
894.602	6929
896.949	6821
899.295	6762
901.639	6671
903.981	6679
906.322	6589
908.661	6630
910.998	6560
913.333	6496
915.667	6497
917.999	6544
920.329	6599
922.658	6578
924.985	6512
927.31	6501
929.633	6495
931.955	6305
934.275	6280
936.593	6196
938.91	6034
941.225	5972
943.538	5871
945.849	5725
948.159	5523
950.467	5523
952.774	5530
955.078	5339
957.381	5265
959.683	5151
961.982	5033
964.28	5186
966.577	5023
968.871	5083
971.164	4937
973.456	4791
975.745	4795
978.033	4666
980.319	4673
982.604	4630
984.887	4554
987.168	4620
989.448	4583
991.726	4570
994.002	4535
996.277	4478
998.55	4507
1000.82	4463
1003.09	4499
1005.36	4617
1007.63	4600
1009.89	4662
1012.15	4681
1014.41	4646
1016.67	4660
1018.93	4587
1021.19	4493
1023.44	4577
1025.7	4603
1027.95	4640
1030.2	4574
1032.45	4456
1034.69	4392
1036.94	4187
1039.18	4175
1041.43	4120
1043.67	4118
1045.9	4169
1048.14	4084
1050.38	3980
1052.61	3966
1054.84	3882
1057.07	3805
1059.3	3798
1061.53	3667
1063.76	3761
1065.98	3659
1068.2	3667
1070.42	3625
1072.64	3465
1074.86	3457
1077.08	3415
1079.29	3479
1081.5	3329
1083.72	3344
1085.93	3397
1088.13	3356
1090.34	3449
1092.55	3478
1094.75	3455
1096.95	3455
1099.15	3394
1101.35	3369
1103.55	3284
1105.74	3284
1107.94	3155
1110.13	3183
1112.32	3127
1114.51	2912
1116.7	2996
1118.89	2970
1121.07	3002
1123.25	2865
1125.44	2877
1127.62	2811
1129.8	2897
1131.97	2903
1134.15	2940
1136.32	2937
1138.49	2863
1140.66	2867
1142.83	2831
1145	2777
1147.17	2780
1149.33	2764
1151.5	2718
1153.66	2706
1155.82	2698
1157.98	2627
1160.13	2599
1162.29	2627
1164.44	2505
1166.6	2551
1168.75	2577
1170.9	2645
1173.04	2627
1175.19	2627
1177.34	2615
1179.48	2442
1181.62	2452
1183.76	2418
1185.9	2510
1188.04	2605
1190.17	2768
1192.31	2785
1194.44	2718
1196.57	2786
1198.7	2782
1200.83	2692
1202.96	2631
1205.08	2500
1207.21	2321
1209.33	2268
1211.45	2119
1213.57	2049
1215.69	2065
1217.81	1966
1219.92	1976
1222.03	1984
1224.15	1961
1226.26	1964
1228.37	1904
1230.47	1962
1232.58	1920
1234.68	1890
1236.79	1937
1238.89	1878
1240.99	1952
1243.09	1922
1245.19	1830
1247.28	1890
1249.38	1822
1251.47	1864
1253.56	1838
1255.65	1745
1257.74	1721
1259.83	1751
1261.91	1723
1264	1724
1266.08	1598
1268.16	1594
1270.24	1561
1272.32	1464
1274.4	1477
1276.47	1499
1278.55	1420
1280.62	1384
1282.69	1408
1284.76	1380
1286.83	1408
1288.9	1409
1290.96	1392
1293.03	1295
1295.09	1275
1297.15	1247
1299.21	1265
1301.27	1239
1303.33	1217
1305.38	1231
1307.44	1310
1309.49	1192
1311.54	1156
1313.59	1170
1315.64	1173
1317.69	1206
1319.73	1169
1321.78	1215
1323.82	1112
1325.86	1114
1327.9	1118
1329.94	1128
1331.98	1100
1334.02	1132
1336.05	1110
1338.08	1132
1340.12	1112
1342.15	1159
1344.18	1217
1346.2	1217
1348.23	1252
1350.25	1231
1352.28	1207
1354.3	1207
1356.32	1249
1358.34	1291
1360.36	1288
1362.38	1314
1364.39	1352
1366.41	1356
1368.42	1317
1370.43	1329
1372.44	1293
1374.45	1298
1376.45	1278
1378.46	1267
1380.47	1239
1382.47	1221
1384.47	1159
1386.47	1119
1388.47	1044
1390.47	1074
1392.46	1056
1394.46	1137
1396.45	1068
1398.44	1118
1400.44	1084
1402.42	1061
1404.41	995
1406.4	915
1408.39	919
1410.37	884
1412.35	937
1414.33	905
1416.31	886
1418.29	911
1420.27	834
1422.25	859
1424.22	840
1426.2	848
1428.17	838
1430.14	830
1432.11	784
1434.08	758
1436.04	761
1438.01	731
1439.97	802
1441.94	794
1443.9	842
1445.86	814
1447.82	794
1449.78	723
1451.73	693
1453.69	744
1455.64	762
1457.59	725
1459.54	722
1461.49	669
1463.44	649
1465.39	578
1467.34	612
1469.28	627
1471.22	631
1473.17	699
1475.11	673
1477.05	603
1478.99	574
1480.92	508
1482.86	485
1484.79	469
1486.73	494
1488.66	485
1490.59	496
1492.52	528
1494.45	516
1496.37	518
1498.3	550
1500.22	546
1502.14	485
1504.07	499
1505.99	484
1507.91	500
1509.82	464
1511.74	493
1513.66	510
1515.57	474
1517.48	484
1519.39	610
1521.3	603
1523.21	589
1525.12	531
1527.03	501
1528.93	538
1530.84	530
1532.74	595
1534.64	663
1536.54	687
1538.44	626
1540.34	611
1542.23	579
1544.13	533
1546.02	441
1547.92	504
1549.81	508
1551.7	550
1553.59	568
1555.48	572
1557.36	606
1559.25	637
1561.13	634
1563.01	673
1564.9	730
1566.78	731
1568.66	705
1570.53	632
1572.41	630
1574.29	649
1576.16	709
1578.03	806
1579.9	867
1581.78	752
1583.65	727
1585.51	695
1587.38	748
1589.25	768
1591.11	796
1592.97	757
1594.84	685
1596.7	655
1598.56	681
1600.42	653
1602.27	629
1604.13	703
1605.98	788
1607.84	915
1609.69	987
1611.54	955
1613.39	854
1615.24	755
1617.09	608
1618.94	600
1620.78	508
1622.62	579
1624.47	669
1626.31	693
1628.15	687
1629.99	707
1631.83	711
1633.67	693
1635.5	657
1637.34	647
1639.17	604
1641	619
1642.83	627
1644.66	608
1646.49	584
1648.32	559
1650.15	582
1651.97	588
1653.8	637
1655.62	633
1657.44	576
1659.26	479
1661.08	453
1662.9	453
1664.72	314
1666.53	230
1668.35	194
1670.16	203
1671.97	232
1673.79	323
1675.6	348
1677.4	278
1679.21	202
1681.02	228
1682.83	224
1684.63	219
1686.43	297
1688.24	343
1690.04	308
1691.84	252
1693.64	170
1695.43	259
1697.23	316
1699.02	403
1700.82	435
1702.61	415
1704.4	407
1706.2	403
1707.98	443
1709.77	548
1711.56	518
1713.35	534
1715.13	513
1716.92	409
1718.7	337
1720.48	395
1722.26	423
1724.04	357
1725.82	229
1727.6	231
1729.37	208
1731.15	228
1732.92	165
1734.7	143
1736.47	115
1738.24	113
1740.01	125
1741.78	113
1743.54	103
1745.31	181
1747.08	215
1748.84	209
1750.6	202
1752.36	260
1754.12	360
1755.88	368
1757.64	282
1759.4	249
1761.16	187
1762.91	180
1764.67	240
1766.42	320
1768.17	411
1769.92	376
1771.67	320
1773.42	237
1775.17	240
1776.91	222
1778.66	246
1780.4	337
1782.15	403
1783.89	417
1785.63	436
1787.37	443
1789.11	445
1790.85	417
1792.58	379
1794.32	312
1796.05	278
1797.79	270
1799.52	242
1801.25	282
1802.98	251
1804.71	230
1806.44	300
1808.17	356
1809.89	403
1811.62	423
1813.34	419
1815.07	387
1816.79	362
1818.51	321
1820.23	304
1821.95	248
1823.66	239
1825.38	214
1827.1	191
1828.81	215
1830.52	243
1832.24	295
1833.95	316
1835.66	405
1837.37	401
1839.08	387
1840.78	294
1842.49	266
1844.19	229
1845.9	220
1847.6	252
1849.3	222
1851	160
1852.7	106
1854.4	79
1856.1	137
1857.8	100
1859.49	108
1861.19	104
1862.88	163
1864.57	91
1866.27	8
1867.96	-20
1869.65	-59
1871.33	-32
1873.02	33
1874.71	78
1876.39	108
1878.08	58
1879.76	88
1881.44	74
1883.12	99
1884.81	143
1886.48	173
1888.16	97
1889.84	14
1891.52	22
1893.19	-10
1894.87	-5
1896.54	20
1898.21	16
1899.88	45
1901.55	77
1903.22	75
1904.89	107
1906.56	119
1908.22	123
1909.89	137
1911.55	127
1913.22	153
1914.88	141
1916.54	133
1918.2	135
1919.86	133
1921.52	129
1923.18	103
1924.83	83
1926.49	115
1928.14	81
1929.79	84
1931.45	113
1933.1	63
1934.75	35
1936.4	97
1938.05	117
1939.69	107
1941.34	77
1942.99	40
1944.63	29
1946.27	40
1947.92	35
1949.56	69
1951.2	78
1952.84	114
1954.48	139
1956.11	166
1957.75	181
1959.39	221
1961.02	262
1962.65	215
1964.29	208
1965.92	228
1967.55	268
1969.18	254
1970.81	231
1972.44	278
1974.06	227
1975.69	231
1977.32	246
1978.94	288
1980.56	258
1982.19	286
1983.81	252
1985.43	294
1987.05	248
1988.66	288
1990.28	262
1991.9	242
1993.51	264
1995.13	292
1996.74	309
1998.36	274
1999.97	288
2001.58	278
2003.19	270
2004.8	268
2006.4	336
2008.01	286
2009.62	290
2011.22	306
2012.83	278
2014.43	300
2016.03	306
2017.63	317
2019.23	272
2020.83	276
2022.43	290
2024.03	302
2025.63	320
2027.22	294
2028.82	294
2030.41	272
2032.01	276
2033.6	280
2035.19	272
2036.78	284
2038.37	280
2039.96	232
2041.55	256
2043.13	272
2044.72	254
2046.3	258
2047.89	270
2049.47	272
2051.05	260
2052.63	256
2054.21	262
2055.79	274
2057.37	246
2058.95	224
2060.52	242
2062.1	239
2063.68	250
2065.25	252
2066.82	232
2068.39	250
2069.97	245
2071.54	248
2073.1	230
2074.67	230
2076.24	244
2077.81	223
2079.37	226
2080.94	225
2082.5	218
2084.07	219
2085.63	204
2087.19	214
2088.75	172
2090.31	147
2091.87	164
2093.43	123
2094.98	159
2096.54	146
2098.09	169
2099.65	214
2101.2	202
2102.75	210
2104.3	177
2105.86	232
2107.41	194
2108.95	191
2110.5	169
2112.05	169
2113.6	165
2115.14	182
2116.69	208
2118.23	181
2119.77	167
2121.31	181
2122.86	194
2124.4	152
2125.93	175
2127.47	158
2129.01	171
2130.55	195
2132.08	181
2133.62	204
2135.15	206
2136.69	189
2138.22	169
2139.75	167
2141.28	153
2142.81	175
2144.34	149
2145.87	159
2147.39	199
2148.92	175
2150.45	195
2151.97	172
2153.5	179
2155.02	143
2156.54	141
2158.06	147
2159.58	163
2161.1	151
2162.62	200
2164.14	159
2165.66	167
2167.17	161
2168.69	182
2170.2	163
2171.72	153
2173.23	180
2174.74	163
2176.25	163
2177.76	151
2179.27	157
2180.78	161
2182.29	139
2183.79	123
2185.3	119
2186.81	153
2188.31	125
2189.81	161
2191.32	161
2192.82	157
2194.32	155
2195.82	159
2197.32	123
2198.82	119
2200.32	115
2201.81	89
2203.31	115
2204.8	121
2206.3	117
2207.79	133
2209.29	152
2210.78	141
2212.27	175
2213.76	155
2215.25	155
2216.74	159
2218.23	131
2219.71	137
2221.2	103
2222.69	125
2224.17	75
2225.65	93
2227.14	85
2228.62	91
2230.1	93
2231.58	125
2233.06	123
2234.54	139
2236.02	127
2237.5	149
2238.97	151
2240.45	131
2241.92	132
2243.4	151
2244.87	81
2246.34	129
2247.82	123
2249.29	105
2250.76	111
2252.23	99
2253.7	125
2255.16	85
2256.63	111
2258.1	101
2259.56	121
2261.03	119
2262.49	117
2263.95	125
2265.42	101
2266.88	111
2268.34	99
2269.8	113
2271.26	89
2272.72	111
2274.18	119
2275.63	103
2277.09	137
2278.54	145
2280	99
2281.45	97
2282.9	107
2284.36	81
2285.81	107
2287.26	97
2288.71	123
2290.16	113
2291.61	117
2293.05	73
2294.5	99
2295.95	67
2297.39	45
2298.84	45
2300.28	28
2301.72	47
2303.16	71
2304.61	77
2306.05	97
2307.49	71
2308.93	71
2310.36	80
2311.8	103
2313.24	91
2314.67	117
2316.11	97
2317.54	106
2318.98	111
2320.41	83
2321.84	97
2323.28	117
2324.71	87
2326.14	83
2327.57	102
2328.99	67
2330.42	71
2331.85	75
2333.27	58
2334.7	59
2336.12	55
2337.55	69
2338.97	55
2340.39	29
2341.82	39
2343.24	46
2344.66	39
2346.08	12
2347.5	63
2348.91	49
2350.33	67
2351.75	80
2353.16	79
2354.58	95
2355.99	93
2357.41	75
2358.82	59
2360.23	23
2361.64	37
2363.05	20
2364.46	-4
2365.87	18
2367.28	16
2368.69	37
2370.1	42
2371.5	8
2372.91	45
2374.31	80
2375.72	48
2377.12	36
2378.52	32
2379.92	50
2381.33	47
2382.73	26
2384.13	30
2385.52	42
2386.92	38
2388.32	43
2389.72	32
2391.11	37
2392.51	50
2393.9	47
2395.3	81
2396.69	75
2398.08	43
2399.48	29
2400.87	48
2402.26	29
2403.65	20
2405.04	-8
2406.42	-6
2407.81	-48
2409.2	-52
2410.58	-81
2411.97	-82
2413.35	-26
2414.74	-78
2416.12	-57
2417.5	-44
2418.89	-45
2420.27	-8
2421.65	-30
2423.03	-31
2424.41	-73
2425.79	-37
2427.16	-61
2428.54	-56
2429.92	-65
2431.29	-53
2432.67	-46
2434.04	-48
2435.42	-44
2436.79	-54
2438.16	-25
2439.53	-55
2440.9	-61
2442.27	-57
2443.64	-77
2445.01	-67
2446.38	-83
2447.75	-76
2449.11	-59
2450.48	-72
2451.84	-93
2453.21	-64
2454.57	-56
2455.94	-46
2457.3	-41
2458.66	-70
2460.02	-50
2461.38	-71
2462.74	-24
2464.1	-4
2465.46	-25
2466.82	-47
2468.17	-29
2469.53	-53
2470.89	-28
2472.24	-32
2473.6	-38
2474.95	-26
2476.3	-6
2477.65	-6
2479.01	6
2480.36	0
2481.71	29
2483.06	3
2484.41	-18
2485.75	-24
2487.1	-26
2488.45	-26
2489.8	-30
2491.14	-24
2492.49	-19
2493.83	-16
2495.17	15
2496.52	-18
2497.86	8
2499.2	-10
2500.54	16
2501.88	14
2503.22	10
2504.56	8
2505.9	8
2507.24	10
2508.58	4
2509.91	-22
2511.25	-21
2512.58	-40
2513.92	-81
2515.25	-60
2516.58	-65
2517.92	-50
2519.25	-55
2520.58	-55
2521.91	-54
2523.24	-43
2524.57	-28
2525.9	-29
2527.23	-24
2528.55	18
2529.88	-38
2531.21	-49
2532.53	-48
2533.86	-30
2535.18	-22
2536.5	-20
2537.83	2
2539.15	-10
2540.47	-4
2541.79	20
2543.11	-44
2544.43	-33
2545.75	-14
2547.07	-12
2548.39	-59
2549.7	-23
2551.02	-28
2552.34	-53
2553.65	-26
2554.97	-44
2556.28	-58
2557.59	-63
2558.91	-73
2560.22	-63
2561.53	-81
2562.84	-63
2564.15	-49
2565.46	-53
2566.77	-57
2568.08	-56
2569.38	-59
2570.69	-54
2572	-67
2573.3	-54
2574.61	-61
2575.91	-50
2577.22	-53
2578.52	-34
2579.82	-51
2581.13	-37
2582.43	-36
2583.73	-63
2585.03	-75
2586.33	-62
2587.63	-85
2588.92	-91
2590.22	-56
2591.52	-95
2592.82	-59
2594.11	-55
2595.41	-61
2596.7	-61
2598	-56
2599.29	-54
2600.58	-83
2601.88	-40
2603.17	-20
2604.46	-93
2605.75	-69
2607.04	-72
2608.33	-73
2609.62	-71
2610.9	-79
2612.19	-97
2613.48	-111
2614.76	-97
2616.05	-91
2617.34	-51
2618.62	-103
2619.9	-100
2621.19	-81
2622.47	-87
2623.75	-68
2625.03	-73
2626.31	-81
2627.59	-57
2628.87	-49
2630.15	-91
2631.43	-61
2632.71	-56
2633.99	-86
2635.26	-78
2636.54	-99
2637.81	-93
2639.09	-99
2640.36	-78
2641.64	-79
2642.91	-105
2644.18	-87
2645.46	-65
2646.73	-95
2648	-73
2649.27	-85
2650.54	-69
2651.81	-77
2653.07	-49
2654.34	-83
2655.61	-71
2656.88	-65
2658.14	-82
2659.41	-73
2660.67	-82
2661.94	-55
2663.2	-71
2664.47	-75
2665.73	-81
2666.99	-78
2668.25	-93
2669.51	-85
2670.77	-93
2672.03	-87
2673.29	-36
2674.55	-67
2675.81	-70
2677.07	-91
2678.32	-95
2679.58	-83
2680.84	-65
2682.09	-73
2683.35	-56
2684.6	-67
2685.85	-57
2687.11	-84
2688.36	-51
2689.61	-58
2690.86	-51
2692.11	-73
2693.36	-39
2694.61	-63
2695.86	-57
2697.11	-93
2698.36	-75
2699.61	-87
2700.85	-62
2702.1	-66
2703.34	-45
2704.59	-92
2705.83	-53
2707.08	-71
2708.32	-62
2709.56	-83
2710.81	-73
2712.05	-68
2713.29	-83
2714.53	-73
2715.77	-66
2717.01	-45
2718.25	-56
2719.49	-89
2720.73	-73
2721.96	-95
2723.2	-83
2724.44	-75
2725.67	-79
2726.91	-74
2728.14	-57
2729.38	-96
2730.61	-67
2731.84	-75
2733.08	-77
2734.31	-60
2735.54	-46
2736.77	-65
2738	-66
2739.23	-57
2740.46	-55
2741.69	-67
2742.92	-74
2744.14	-21
2745.37	-38
2746.6	-79
2747.82	-42
2749.05	-56
2750.27	-68
2751.5	-51
2752.72	-72
2753.95	-32
2755.17	-46
2756.39	-44
2757.61	-56
2758.83	-54
2760.05	-32
2761.27	-60
2762.49	-48
2763.71	-46
2764.93	-30
2766.15	-60
2767.37	-54
2768.58	-52
2769.8	-50
2771.02	-58
2772.23	-64
2773.45	-38
2774.66	-50
2775.88	-14
2777.09	-70
2778.3	-36
2779.51	-56
2780.73	-47
2781.94	-28
2783.15	-32
2784.36	-52
2785.57	-42
2786.78	-42
2787.99	-34
2789.19	-40
2790.4	-28
2791.61	-7
2792.82	-48
2794.02	-38
2795.23	-54
2796.43	-48
2797.64	-38
2798.84	-34
2800.04	-32
2801.25	-37
2802.45	-62
2803.65	-72
2804.85	-13
2806.05	-38
2807.25	-54
2808.45	-26
2809.65	-50
2810.85	-41
2812.05	-36
2813.25	-46
2814.45	-46
2815.64	-46
2816.84	-56
2818.04	-24
2819.23	12
2820.43	-43
2821.62	-51
2822.82	-22
2824.01	-36
2825.2	-2
2826.39	-42
2827.59	-32
2828.78	-4
2829.97	-18
2831.16	-40
2832.35	-32
2833.54	-54
2834.73	-26
2835.92	-50
2837.1	-24
2838.29	-18
2839.48	-16
2840.67	-12
2841.85	-44
2843.04	-28
2844.22	-36
2845.41	-25
2846.59	-16
2847.77	-13
2848.96	-33
2850.14	-35
2851.32	-14
2852.5	-35
2853.68	-32
2854.87	-16
2856.05	-20
2857.23	-40
2858.4	-24
2859.58	-31
2860.76	-45
2861.94	2
2863.12	-22
2864.29	-30
2865.47	-32
2866.65	-25
2867.82	-2
2869	-5
2870.17	2
2871.34	-6
2872.52	-24
2873.69	-24
2874.86	-27
2876.03	-14
2877.21	-10
2878.38	-38
2879.55	8
2880.72	-38
2881.89	-42
2883.06	-16
2884.23	-28
2885.39	-21
2886.56	-29
2887.73	-45
2888.9	-20
2890.06	-20
2891.23	-12
2892.39	-41
2893.56	-6
2894.72	-20
2895.89	-24
2897.05	4
2898.21	-32
2899.38	-14
2900.54	-45
2901.7	-6
2902.86	-22
2904.02	-4
2905.18	-32
2906.34	-2
2907.5	-21
2908.66	-41
2909.82	-26
2910.98	-14
2912.13	-22
2913.29	8
2914.45	-36
2915.6	-12
2916.76	-38
2917.91	-8
2919.07	-19
2920.22	-20
2921.38	0
2922.53	-32
2923.68	-10
2924.84	0
2925.99	-12
2927.14	-20
2928.29	-30
2929.44	4
2930.59	-12
2931.74	-12
2932.89	12
2934.04	-24
2935.19	-28
2936.34	-19
2937.48	-23
2938.63	14
2939.78	-28
2940.93	10
2942.07	8
2943.22	-4
2944.36	-22
2945.51	-2
2946.65	-24
2947.79	-10
2948.94	8
2950.08	-14
2951.22	-20
2952.36	-14
2953.5	-8
2954.65	-28
2955.79	-18
2956.93	4
2958.07	-24
2959.2	8
2960.34	8
2961.48	0
2962.62	10
2963.76	-8
2964.89	-4
2966.03	-18
2967.17	-26
2968.3	4
2969.44	-14
2970.57	-12
2971.71	-2
2972.84	-4
2973.97	-6
2975.11	-4
2976.24	12
2977.37	-28
2978.5	-4
2979.64	16
2980.77	-22
2981.9	-4
2983.03	-26
2984.16	4
2985.29	16
2986.41	-18
2987.54	8
2988.67	2
2989.8	12
2990.93	14
2992.05	-24
2993.18	0
2994.3	-18
2995.43	8
2996.55	24
2997.68	12
2998.8	0
2999.93	4
3001.05	-8
3002.17	-20
3003.3	-8
3004.42	82
3005.54	24
3006.66	4
3007.78	18
3008.9	-4
3010.02	-20
3011.14	14
3012.26	-8
3013.38	8
3014.5	10
3015.62	0
3016.73	10
3017.85	18
3018.97	10
3020.08	2
3021.2	12
3022.31	0
3023.43	12
3024.54	13
3025.66	14
3026.77	22
3027.89	28
3029	-2
3030.11	22
3031.22	4
3032.34	-18
3033.45	12
3034.56	8
3035.67	14
3036.78	103
3037.89	14
3039	24
3040.11	-6
3041.22	2
3042.32	-6
3043.43	2
3044.54	8
3045.65	-6
3046.75	6
3047.86	22
3048.96	0
3050.07	-30
3051.17	18
3052.28	8
3053.38	-4
3054.49	8
3055.59	24
3056.69	-6
3057.8	12
3058.9	4
3060	42
3061.1	-11
3062.2	-2
3063.3	14
3064.4	-19
3065.5	18
3066.6	6
3067.7	12
3068.8	28
3069.9	32
3071	4
3072.09	24
3073.19	14
3074.29	18
3075.38	8
3076.48	34
3077.57	15
3078.67	26
3079.76	28
3080.86	-10
3081.95	-6
3083.05	-18
3084.14	18
3085.23	14
3086.33	18
3087.42	16
3088.51	13
3089.6	20
3090.69	4
3091.78	0
3092.87	51
3093.96	20
3095.05	24
3096.14	-20
3097.23	-2
3098.32	22
3099.41	27
3100.49	10
3101.58	-2
3102.67	2
3103.75	6
3104.84	26
3105.93	48
3107.01	4
3108.1	32
3109.18	30
3110.26	6
3111.35	22
3112.43	6
3113.51	20
3114.6	17
3115.68	8
3116.76	18
3117.84	-2
3118.92	30
3120	8
3121.09	18
3122.17	-4
3123.25	0
3124.32	20
3125.4	28
3126.48	14
3127.56	18
3128.64	-10
3129.72	30
3130.79	54
3131.87	28
3132.95	24
3134.02	8
3135.1	24
3136.17	16
3137.25	38
3138.32	36
3139.4	6
3140.47	40
3141.55	28
3142.62	30
3143.69	20
3144.76	41
3145.84	6
3146.91	36
3147.98	24
3149.05	36
3150.12	34
3151.19	32
3152.26	30
3153.33	18
3154.4	12
3155.47	4
3156.54	18
3157.61	36
3158.67	12
3159.74	16
3160.81	28
3161.88	7
3162.94	26
3164.01	38
3165.07	40
3166.14	30
3167.2	24
3168.27	6
3169.33	22
3170.4	28
3171.46	12
3172.52	34
3173.59	30
3174.65	30
3175.71	32
3176.77	16
3177.84	16
3178.9	24
3179.96	8
3181.02	26
3182.08	46
3183.14	26
3184.2	28
3185.26	36
3186.32	36
3187.37	26
3188.43	48
3189.49	51
3190.55	8
3191.61	17
3192.66	30
3193.72	22
3194.77	40
3195.83	8
3196.89	30
3197.94	22
3199	18
3200.05	24
3201.1	16
3202.16	10
3203.21	26
3204.27	6
3205.32	16
3206.37	20
3207.42	37
3208.47	44
3209.53	26
3210.58	13
3211.63	32
3212.68	40
3213.73	32
3214.78	29
3215.83	28
3216.88	6
3217.93	26
3218.97	26
3220.02	16
3221.07	20
3222.12	26
3223.16	22
3224.21	30
3225.26	22
3226.3	12
3227.35	10
3228.4	46
3229.44	42
3230.49	22
3231.53	-10
3232.57	34
3233.62	32
3234.66	32
3235.71	16
3236.75	20
3237.79	28
3238.83	44
3239.88	6
3240.92	34
3241.96	28
3243	24
3244.04	14
3245.08	34
3246.12	-2
3247.16	20
3248.2	20
3249.24	16
3250.28	16
3251.32	24
3252.36	22
3253.39	40
3254.43	32
3255.47	44
3256.51	32
3257.54	10
3258.58	28
3259.61	44
3260.65	21
3261.69	20
3262.72	18
3263.76	0
3264.79	36
3265.82	61
3266.86	27
3267.89	50
3268.92	55
3269.96	36
3270.99	31
3272.02	18
3273.05	24
3274.09	2
3275.12	50
3276.15	32
3277.18	25
3278.21	26
3279.24	26
3280.27	42
3281.3	18
3282.33	14
3283.36	34
3284.39	36
3285.41	56
3286.44	28
3287.47	20
3288.5	54
3289.52	20
3290.55	52
3291.58	28
3292.6	22
3293.63	40
3294.66	22
3295.68	55
3296.71	14
3297.73	34
3298.76	65
3299.78	24
3300.8	-5
3301.83	40
3302.85	76
3303.87	16
3304.9	16
3305.92	29
3306.94	32
3307.96	26
3308.98	28
3310.01	34
3311.03	30
3312.05	51
3313.07	32
3314.09	32
3315.11	26
3316.13	28
3317.15	8
3318.17	40
3319.18	42
3320.2	40
3321.22	40
3322.24	44
3323.26	51
3324.27	38
3325.29	30
3326.31	43
3327.32	22
3328.34	34
3329.35	60
3330.37	20
3331.38	28
3332.4	36
3333.41	26
3334.43	64
3335.44	30
3336.46	30
3337.47	6
3338.48	46
3339.5	30
3340.51	20
3341.52	35
3342.53	50
3343.54	28
3344.56	22
3345.57	51
3346.58	52
3347.59	36
3348.6	27
3349.61	48
3350.62	34
3351.63	26
3352.64	32
3353.65	34
3354.66	13
3355.66	47
3356.67	34
3357.68	24
3358.69	15
3359.7	26
3360.7	30
3361.71	22
3362.72	26
3363.72	36
3364.73	10
3365.73	24
3366.74	39
3367.75	33
3368.75	32
3369.75	28
3370.76	18
3371.76	48
3372.77	32
3373.77	16
3374.77	29
3375.78	38
3376.78	2
3377.78	18
3378.78	22
3379.79	22
3380.79	9
3381.79	28
3382.79	34
3383.79	38
3384.79	30
3385.79	26
3386.79	40
3387.79	20
3388.79	49
3389.79	28
3390.79	24
3391.79	38
3392.79	42
3393.79	50
3394.78	30
3395.78	28
3396.78	28
3397.78	40
3398.77	99
3399.77	34
3400.77	28
3401.76	22
3402.76	44
3403.76	44
3404.75	20
3405.75	34
3406.74	42
3407.74	81
3408.73	36
3409.72	93
3410.72	40
3411.71	20
3412.71	36
3413.7	36
3414.69	20
3415.68	72
3416.68	28
3417.67	32
3418.66	26
3419.65	34
3420.64	54
3421.63	45
3422.63	56
3423.62	36
3424.61	76
3425.6	32
3426.59	33
3427.58	36
3428.57	39
[truncated: 48 more rows]
