# Supplementary material for: AI‐Assisted Detection of Early Gastric Cancer via Visualization of Mucosal Acidity Compromise During Endoscopy
Source: Adv Sci (Weinh). 2025 Oct 20;12(46):e04932. doi: 10.1002/advs.202504932 (PMC12697849; doi:10.1002/advs.202504932)
Supplement: Supplementary file 2 — Supporting Data [file ADVS-12-e04932-s002.zip › Models by AGS cells/Model 2/Tumor/fast-20250724_165253.csv]

181.541	13807
184.445	21747
187.346	28158
190.245	31426
193.141	32665
196.035	32865
198.927	32580
201.816	32601
204.703	32866
207.588	32804
210.47	32853
213.35	32701
216.228	32588
219.103	32790
221.976	32466
224.846	32538
227.715	32297
230.58	32330
233.444	32436
236.305	32740
239.164	33004
242.02	33264
244.875	33503
247.727	33709
250.576	33703
253.423	33567
256.268	33376
259.111	33088
261.951	32957
264.789	32849
267.625	33078
270.459	33153
273.29	33211
276.119	33060
278.945	32903
281.769	32685
284.591	32657
287.411	32234
290.229	32240
293.044	32060
295.857	31829
298.667	31585
301.476	31175
304.282	30886
307.085	30795
309.887	30835
312.686	30120
315.483	30014
318.278	29897
321.071	29754
323.861	29438
326.649	29252
329.435	29379
332.219	29312
335	29107
337.779	29210
340.556	29409
343.331	29633
346.103	29526
348.873	29633
351.641	29814
354.407	29861
357.171	29768
359.932	29800
362.691	29453
365.448	29456
368.203	29275
370.955	29014
373.706	28810
376.454	28708
379.2	28527
381.943	28569
384.685	28207
387.424	28019
390.161	27790
392.896	27660
395.629	27326
398.36	27108
401.088	27022
403.815	27054
406.539	27058
409.261	26710
411.981	26846
414.698	27036
417.414	27044
420.127	27233
422.838	27165
425.547	27483
428.254	27435
430.959	27187
433.662	27386
436.362	27495
439.06	27511
441.757	27537
444.451	27356
447.142	27520
449.832	27538
452.52	27499
455.206	27299
457.889	27274
460.57	27223
463.249	27004
465.927	26936
468.601	26668
471.274	26524
473.945	26152
476.614	25829
479.28	25549
481.945	25515
484.607	25391
487.267	25122
489.926	24975
492.582	24753
495.236	24646
497.888	24390
500.537	24247
503.185	24324
505.831	24394
508.474	24548
511.116	24465
513.755	24598
516.393	24419
519.028	24542
521.661	24376
524.293	24558
526.922	24296
529.549	24378
532.174	24255
534.797	24249
537.418	24302
540.037	24316
542.654	24397
545.268	24488
547.881	24570
550.492	24516
553.101	24185
555.707	23907
558.312	23462
560.915	23232
563.515	23375
566.114	23559
568.71	23732
571.305	24070
573.897	24247
576.488	24169
579.076	23860
581.663	23174
584.247	22803
586.83	22265
589.41	21759
591.989	21312
594.565	20749
597.14	20267
599.712	19922
602.283	19817
604.851	19819
607.418	19619
609.982	19601
612.545	19535
615.106	19449
617.664	19572
620.221	19426
622.776	19463
625.328	19228
627.879	19218
630.428	18943
632.975	18794
635.52	18564
638.062	18447
640.603	18441
643.142	18641
645.679	18687
648.214	18808
650.748	18677
653.279	18745
655.808	18467
658.335	18292
660.861	18289
663.384	18105
665.906	18081
668.425	18058
670.943	18249
673.459	17923
675.973	17750
678.484	17601
680.994	17290
683.502	17097
686.009	16833
688.513	16846
691.015	16573
693.515	16452
696.014	16315
698.51	15965
701.005	16005
703.498	15659
705.989	15622
708.478	15365
710.965	15167
713.45	15072
715.933	14989
718.415	14988
720.894	14693
723.372	14643
725.848	14746
728.322	14574
730.794	14750
733.264	14633
735.732	14470
738.198	14194
740.663	13852
743.126	13710
745.586	13563
748.045	13437
750.502	13172
752.958	13092
755.411	13001
757.863	13016
760.312	12866
762.76	12804
765.206	12953
767.65	12791
770.092	11970
772.533	11179
774.971	10963
777.408	11381
779.843	11819
782.276	11732
784.707	11716
787.137	11806
789.564	11760
791.99	11673
794.414	11657
796.836	11635
799.257	11446
801.675	11236
804.092	11231
806.507	11154
808.92	11103
811.331	10967
813.741	10644
816.148	10466
818.554	10318
820.958	10260
823.36	10303
825.761	10196
828.159	9990
830.556	10048
832.951	9955
835.345	9770
837.736	9790
840.126	9679
842.514	9639
844.9	9437
847.284	9378
849.667	9356
852.048	9129
854.427	9093
856.804	8933
859.18	8851
861.553	8669
863.925	8766
866.296	8671
868.664	8615
871.031	8581
873.396	8480
875.759	8345
878.12	8378
880.48	8359
882.838	8204
885.194	8140
887.549	8101
889.902	8031
892.253	7997
894.602	7922
896.949	7899
899.295	7834
901.639	7812
903.981	7729
906.322	7620
908.661	7617
910.998	7646
913.333	7557
915.667	7463
917.999	7531
920.329	7606
922.658	7588
924.985	7493
927.31	7402
929.633	7426
931.955	7181
934.275	7177
936.593	7163
938.91	6975
941.225	6856
943.538	6732
945.849	6598
948.159	6436
950.467	6313
952.774	6375
955.078	6089
957.381	6074
959.683	5947
961.982	5851
964.28	5925
966.577	5889
968.871	5850
971.164	5708
973.456	5572
975.745	5595
978.033	5413
980.319	5366
982.604	5290
984.887	5335
987.168	5450
989.448	5325
991.726	5279
994.002	5176
996.277	5240
998.55	5245
1000.82	5176
1003.09	5247
1005.36	5327
1007.63	5378
1009.89	5325
1012.15	5315
1014.41	5314
1016.67	5263
1018.93	5294
1021.19	5158
1023.44	5319
1025.7	5236
1027.95	5391
1030.2	5226
1032.45	5145
1034.69	4970
1036.94	4874
1039.18	4862
1041.43	4751
1043.67	4759
1045.9	4775
1048.14	4697
1050.38	4612
1052.61	4568
1054.84	4509
1057.07	4418
1059.3	4402
1061.53	4223
1063.76	4317
1065.98	4285
1068.2	4225
1070.42	4199
1072.64	4112
1074.86	4041
1077.08	4018
1079.29	4021
1081.5	3967
1083.72	3951
1085.93	3935
1088.13	3902
1090.34	3973
1092.55	3981
1094.75	3987
1096.95	3961
1099.15	3880
1101.35	3864
1103.55	3806
1105.74	3695
1107.94	3699
1110.13	3733
1112.32	3649
1114.51	3552
1116.7	3454
1118.89	3427
1121.07	3429
1123.25	3372
1125.44	3391
1127.62	3312
1129.8	3357
1131.97	3433
1134.15	3447
1136.32	3443
1138.49	3340
1140.66	3282
1142.83	3254
1145	3226
1147.17	3206
1149.33	3145
1151.5	3161
1153.66	3187
1155.82	3107
1157.98	3056
1160.13	2988
1162.29	3054
1164.44	2944
1166.6	3012
1168.75	3022
1170.9	3093
1173.04	3036
1175.19	3073
1177.34	3052
1179.48	2861
1181.62	2838
1183.76	2811
1185.9	2824
1188.04	3018
1190.17	3159
1192.31	3244
1194.44	3133
1196.57	3193
1198.7	3195
1200.83	3040
1202.96	2949
1205.08	2818
1207.21	2686
1209.33	2637
1211.45	2516
1213.57	2436
1215.69	2412
1217.81	2393
1219.92	2371
1222.03	2306
1224.15	2289
1226.26	2295
1228.37	2262
1230.47	2327
1232.58	2260
1234.68	2251
1236.79	2283
1238.89	2307
1240.99	2236
1243.09	2240
1245.19	2152
1247.28	2162
1249.38	2124
1251.47	2166
1253.56	2168
1255.65	1997
1257.74	2029
1259.83	2025
1261.91	1999
1264	1968
1266.08	1892
1268.16	1940
1270.24	1841
1272.32	1783
1274.4	1809
1276.47	1771
1278.55	1735
1280.62	1723
1282.69	1664
1284.76	1664
1286.83	1690
1288.9	1650
1290.96	1666
1293.03	1626
1295.09	1596
1297.15	1531
1299.21	1543
1301.27	1547
1303.33	1473
1305.38	1446
1307.44	1590
1309.49	1478
1311.54	1416
1313.59	1464
1315.64	1416
1317.69	1460
1319.73	1432
1321.78	1390
1323.82	1465
1325.86	1364
1327.9	1351
1329.94	1357
1331.98	1364
1334.02	1414
1336.05	1426
1338.08	1400
1340.12	1338
1342.15	1404
1344.18	1477
1346.2	1475
1348.23	1503
1350.25	1491
1352.28	1529
1354.3	1509
1356.32	1517
1358.34	1545
1360.36	1562
1362.38	1576
1364.39	1555
1366.41	1602
1368.42	1591
1370.43	1573
1372.44	1527
1374.45	1505
1376.45	1552
1378.46	1533
1380.47	1434
1382.47	1392
1384.47	1417
1386.47	1352
1388.47	1279
1390.47	1284
1392.46	1285
1394.46	1338
1396.45	1332
1398.44	1338
1400.44	1303
1402.42	1223
1404.41	1215
1406.4	1118
1408.39	1124
1410.37	1122
1412.35	1060
1414.33	1118
1416.31	1051
1418.29	1058
1420.27	1065
1422.25	1056
1424.22	1051
1426.2	1017
1428.17	1007
1430.14	1031
1432.11	975
1434.08	921
1436.04	923
1438.01	931
1439.97	919
1441.94	922
1443.9	993
1445.86	1003
1447.82	983
1449.78	926
1451.73	915
1453.69	947
1455.64	931
1457.59	934
1459.54	875
1461.49	846
1463.44	826
1465.39	794
1467.34	774
1469.28	760
1471.22	786
1473.17	862
1475.11	822
1477.05	808
1478.99	733
1480.92	677
1482.86	693
1484.79	612
1486.73	619
1488.66	636
1490.59	721
1492.52	692
1494.45	701
1496.37	693
1498.3	727
1500.22	693
1502.14	657
1504.07	687
1505.99	593
1507.91	679
1509.82	643
1511.74	620
1513.66	637
1515.57	663
1517.48	659
1519.39	753
1521.3	720
1523.21	722
1525.12	666
1527.03	667
1528.93	681
1530.84	706
1532.74	742
1534.64	788
1536.54	840
1538.44	806
1540.34	758
1542.23	649
1544.13	656
1546.02	570
1547.92	606
1549.81	603
1551.7	721
1553.59	703
1555.48	739
1557.36	777
1559.25	776
1561.13	771
1563.01	856
1564.9	869
1566.78	864
1568.66	846
1570.53	779
1572.41	757
1574.29	790
1576.16	850
1578.03	957
1579.9	971
1581.78	895
1583.65	862
1585.51	848
1587.38	889
1589.25	931
1591.11	955
1592.97	896
1594.84	842
1596.7	794
1598.56	826
1600.42	778
1602.27	800
1604.13	828
1605.98	905
1607.84	1058
1609.69	1112
1611.54	1094
1613.39	1014
1615.24	886
1617.09	745
1618.94	683
1620.78	643
1622.62	683
1624.47	806
1626.31	864
1628.15	816
1629.99	820
1631.83	828
1633.67	814
1635.5	754
1637.34	744
1639.17	749
1641	740
1642.83	719
1644.66	711
1646.49	751
1648.32	679
1650.15	687
1651.97	733
1653.8	760
1655.62	743
1657.44	709
1659.26	590
1661.08	546
1662.9	564
1664.72	405
1666.53	321
1668.35	305
1670.16	280
1671.97	319
1673.79	435
1675.6	413
1677.4	371
1679.21	321
1681.02	347
1682.83	266
1684.63	344
1686.43	361
1688.24	403
1690.04	364
1691.84	294
1693.64	303
1695.43	370
1697.23	409
1699.02	498
1700.82	532
1702.61	500
1704.4	493
1706.2	488
1707.98	558
1709.77	605
1711.56	647
1713.35	626
1715.13	554
1716.92	489
1718.7	379
1720.48	447
1722.26	467
1724.04	401
1725.82	324
1727.6	294
1729.37	268
1731.15	236
1732.92	199
1734.7	179
1736.47	139
1738.24	133
1740.01	127
1741.78	127
1743.54	173
1745.31	248
1747.08	290
1748.84	258
1750.6	250
1752.36	337
1754.12	379
1755.88	386
1757.64	371
1759.4	274
1761.16	280
1762.91	270
1764.67	322
1766.42	387
1768.17	429
1769.92	471
1771.67	393
1773.42	334
1775.17	292
1776.91	305
1778.66	340
1780.4	391
1782.15	476
1783.89	490
1785.63	534
1787.37	512
1789.11	490
1790.85	480
1792.58	429
1794.32	373
1796.05	353
1797.79	318
1799.52	322
1801.25	353
1802.98	314
1804.71	316
1806.44	369
1808.17	429
1809.89	472
1811.62	468
1813.34	506
1815.07	454
1816.79	417
1818.51	381
1820.23	359
1821.95	316
1823.66	282
1825.38	258
1827.1	264
1828.81	247
1830.52	320
1832.24	333
1833.95	405
1835.66	461
1837.37	453
1839.08	453
1840.78	356
1842.49	326
1844.19	284
1845.9	268
1847.6	291
1849.3	294
1851	262
1852.7	207
1854.4	155
1856.1	153
1857.8	155
1859.49	197
1861.19	173
1862.88	236
1864.57	147
1866.27	65
1867.96	51
1869.65	6
1871.33	22
1873.02	75
1874.71	123
1876.39	179
1878.08	119
1879.76	141
1881.44	131
1883.12	133
1884.81	194
1886.48	224
1888.16	164
1889.84	64
1891.52	83
1893.19	30
1894.87	34
1896.54	45
1898.21	76
1899.88	79
1901.55	105
1903.22	123
1904.89	131
1906.56	159
1908.22	153
1909.89	171
1911.55	198
1913.22	195
1914.88	203
1916.54	169
1918.2	183
1919.86	187
1921.52	147
1923.18	147
1924.83	119
1926.49	129
1928.14	117
1929.79	145
1931.45	141
1933.1	113
1934.75	99
1936.4	125
1938.05	157
1939.69	178
1941.34	133
1942.99	86
1944.63	51
1946.27	86
1947.92	71
1949.56	119
1951.2	117
1952.84	129
1954.48	149
1956.11	210
1957.75	238
1959.39	276
1961.02	268
1962.65	260
1964.29	248
1965.92	280
1967.55	304
1969.18	301
1970.81	276
1972.44	314
1974.06	280
1975.69	272
1977.32	274
1978.94	326
1980.56	276
1982.19	325
1983.81	285
1985.43	310
1987.05	326
1988.66	318
1990.28	320
1991.9	300
1993.51	309
1995.13	312
1996.74	349
1998.36	304
1999.97	310
2001.58	326
2003.19	310
2004.8	306
2006.4	348
2008.01	329
2009.62	356
2011.22	362
2012.83	320
2014.43	340
2016.03	388
2017.63	331
2019.23	304
2020.83	318
2022.43	342
2024.03	316
2025.63	340
2027.22	353
2028.82	306
2030.41	338
2032.01	312
2033.6	316
2035.19	327
2036.78	306
2038.37	314
2039.96	306
2041.55	274
2043.13	322
2044.72	294
2046.3	286
2047.89	304
2049.47	286
2051.05	292
2052.63	270
2054.21	304
2055.79	308
2057.37	288
2058.95	272
2060.52	274
2062.1	274
2063.68	295
2065.25	274
2066.82	276
2068.39	274
2069.97	270
2071.54	258
2073.1	256
2074.67	264
2076.24	280
2077.81	270
2079.37	278
2080.94	256
2082.5	236
2084.07	253
2085.63	230
2087.19	220
2088.75	194
2090.31	194
2091.87	176
2093.43	169
2094.98	185
2096.54	164
2098.09	155
2099.65	230
2101.2	198
2102.75	226
2104.3	200
2105.86	211
2107.41	224
2108.95	220
2110.5	205
2112.05	193
2113.6	183
2115.14	206
2116.69	220
2118.23	194
2119.77	203
2121.31	171
2122.86	196
2124.4	174
2125.93	201
2127.47	190
2129.01	199
2130.55	214
2132.08	212
2133.62	206
2135.15	224
2136.69	195
2138.22	171
2139.75	185
2141.28	198
2142.81	215
2144.34	172
2145.87	192
2147.39	183
2148.92	203
2150.45	217
2151.97	214
2153.5	200
2155.02	169
2156.54	186
2158.06	161
2159.58	157
2161.1	169
2162.62	206
2164.14	213
2165.66	217
2167.17	193
2168.69	188
2170.2	193
2171.72	191
2173.23	184
2174.74	167
2176.25	173
2177.76	163
2179.27	155
2180.78	157
2182.29	141
2183.79	149
2185.3	129
2186.81	179
2188.31	169
2189.81	169
2191.32	196
2192.82	167
2194.32	163
2195.82	169
2197.32	155
2198.82	117
2200.32	149
2201.81	125
2203.31	125
2204.8	145
2206.3	147
2207.79	151
2209.29	172
2210.78	171
2212.27	173
2213.76	181
2215.25	179
2216.74	171
2218.23	163
2219.71	120
2221.2	113
2222.69	123
2224.17	107
2225.65	99
2227.14	97
2228.62	121
2230.1	125
2231.58	129
2233.06	131
2234.54	141
2236.02	149
2237.5	175
2238.97	189
2240.45	149
2241.92	159
2243.4	149
2244.87	115
2246.34	151
2247.82	129
2249.29	125
2250.76	125
2252.23	127
2253.7	131
2255.16	99
2256.63	127
2258.1	131
2259.56	123
2261.03	143
2262.49	123
2263.95	149
2265.42	125
2266.88	145
2268.34	97
2269.8	119
2271.26	113
2272.72	111
2274.18	123
2275.63	131
2277.09	127
2278.54	159
2280	117
2281.45	83
2282.9	103
2284.36	77
2285.81	131
2287.26	99
2288.71	131
2290.16	107
2291.61	117
2293.05	99
2294.5	99
2295.95	57
2297.39	47
2298.84	57
2300.28	52
2301.72	63
2303.16	83
2304.61	103
2306.05	105
2307.49	101
2308.93	79
2310.36	105
2311.8	109
2313.24	129
2314.67	125
2316.11	119
2317.54	125
2318.98	141
2320.41	105
2321.84	131
2323.28	91
2324.71	83
2326.14	81
2327.57	94
2328.99	87
2330.42	67
2331.85	89
2333.27	72
2334.7	95
2336.12	61
2337.55	44
2338.97	69
2340.39	57
2341.82	39
2343.24	48
2344.66	29
2346.08	42
2347.5	51
2348.91	71
2350.33	63
2351.75	105
2353.16	95
2354.58	87
2355.99	92
2357.41	71
2358.82	77
2360.23	29
2361.64	25
2363.05	10
2364.46	18
2365.87	22
2367.28	10
2368.69	39
2370.1	53
2371.5	26
2372.91	47
2374.31	58
2375.72	54
2377.12	38
2378.52	58
2379.92	46
2381.33	41
2382.73	40
2384.13	30
2385.52	52
2386.92	38
2388.32	49
2389.72	41
2391.11	61
2392.51	54
2393.9	49
2395.3	79
2396.69	77
2398.08	59
2399.48	65
2400.87	70
2402.26	37
2403.65	30
2405.04	8
2406.42	10
2407.81	-50
2409.2	-65
2410.58	-93
2411.97	-74
2413.35	-32
2414.74	-80
2416.12	-51
2417.5	-36
2418.89	-35
2420.27	-28
2421.65	-40
2423.03	-23
2424.41	-50
2425.79	-33
2427.16	-59
2428.54	-54
2429.92	-61
2431.29	-47
2432.67	-50
2434.04	-46
2435.42	-55
2436.79	-32
2438.16	-49
2439.53	-38
2440.9	-51
2442.27	-53
2443.64	-71
2445.01	-59
2446.38	-67
2447.75	-72
2449.11	-77
2450.48	-50
2451.84	-69
2453.21	-64
2454.57	-58
2455.94	-52
2457.3	-53
2458.66	-72
2460.02	-68
2461.38	-69
2462.74	-22
2464.1	-12
2465.46	-11
2466.82	-23
2468.17	-9
2469.53	-20
2470.89	-24
2472.24	-38
2473.6	-32
2474.95	-18
2476.3	-8
2477.65	10
2479.01	12
2480.36	0
2481.71	33
2483.06	-4
2484.41	-2
2485.75	-14
2487.1	-4
2488.45	-12
2489.8	-12
2491.14	-16
2492.49	-13
2493.83	-12
2495.17	4
2496.52	-24
2497.86	12
2499.2	-18
2500.54	20
2501.88	-4
2503.22	38
2504.56	6
2505.9	18
2507.24	30
2508.58	20
2509.91	-6
2511.25	-15
2512.58	-40
2513.92	-67
2515.25	-42
2516.58	-63
2517.92	-58
2519.25	-41
2520.58	-45
2521.91	-70
2523.24	-57
2524.57	-14
2525.9	-10
2527.23	-18
2528.55	28
2529.88	-28
2531.21	-43
2532.53	-44
2533.86	-6
2535.18	-40
2536.5	2
2537.83	-5
2539.15	-8
2540.47	-24
2541.79	-6
2543.11	-38
2544.43	-33
2545.75	-14
2547.07	-16
2548.39	-63
2549.7	-8
2551.02	-26
2552.34	-41
2553.65	-29
2554.97	-54
2556.28	-54
2557.59	-75
2558.91	-71
2560.22	-69
2561.53	-69
2562.84	-73
2564.15	-41
2565.46	-55
2566.77	-63
2568.08	-54
2569.38	-43
2570.69	-54
2572	-71
2573.3	-40
2574.61	-49
2575.91	-74
2577.22	-53
2578.52	-43
2579.82	-41
2581.13	-67
2582.43	-61
2583.73	-44
2585.03	-49
2586.33	-58
2587.63	-67
2588.92	-83
2590.22	-44
2591.52	-89
2592.82	-54
2594.11	-61
2595.41	-45
2596.7	-48
2598	-77
2599.29	-38
2600.58	-61
2601.88	-32
2603.17	-45
2604.46	-79
2605.75	-56
2607.04	-91
2608.33	-65
2609.62	-59
2610.9	-76
2612.19	-111
2613.48	-105
2614.76	-79
2616.05	-57
2617.34	-39
2618.62	-107
2619.9	-94
2621.19	-67
2622.47	-83
2623.75	-62
2625.03	-75
2626.31	-97
2627.59	-63
2628.87	-59
2630.15	-89
2631.43	-75
2632.71	-68
2633.99	-78
2635.26	-74
2636.54	-93
2637.81	-85
2639.09	-107
2640.36	-83
2641.64	-75
2642.91	-101
2644.18	-91
2645.46	-81
2646.73	-89
2648	-75
2649.27	-63
2650.54	-69
2651.81	-67
2653.07	-36
2654.34	-62
2655.61	-69
2656.88	-77
2658.14	-60
2659.41	-69
2660.67	-103
2661.94	-49
2663.2	-85
2664.47	-69
2665.73	-77
2666.99	-82
2668.25	-81
2669.51	-93
2670.77	-99
2672.03	-91
2673.29	-67
2674.55	-61
2675.81	-48
2677.07	-75
2678.32	-71
2679.58	-73
2680.84	-67
2682.09	-69
2683.35	-36
2684.6	-38
2685.85	-65
2687.11	-80
2688.36	-53
2689.61	-83
2690.86	-61
2692.11	-63
2693.36	-53
2694.61	-45
2695.86	-63
2697.11	-85
2698.36	-55
2699.61	-81
2700.85	-54
2702.1	-76
2703.34	-53
2704.59	-72
2705.83	-55
2707.08	-57
2708.32	-50
2709.56	-77
2710.81	-77
2712.05	-78
2713.29	-81
2714.53	-65
2715.77	-64
2717.01	-47
2718.25	-48
2719.49	-55
2720.73	-66
2721.96	-79
2723.2	-75
2724.44	-61
2725.67	-45
2726.91	-54
2728.14	-63
2729.38	-70
2730.61	-57
2731.84	-64
2733.08	-71
2734.31	-44
2735.54	-62
2736.77	-45
2738	-70
2739.23	-61
2740.46	-59
2741.69	-63
2742.92	-89
2744.14	-9
2745.37	-58
2746.6	-69
2747.82	-52
2749.05	-58
2750.27	-74
2751.5	-63
2752.72	-58
2753.95	-38
2755.17	-58
2756.39	-64
2757.61	-76
2758.83	-50
2760.05	-42
2761.27	-58
2762.49	-42
2763.71	-63
2764.93	-46
2766.15	-72
2767.37	-50
2768.58	-54
2769.8	-56
2771.02	-52
2772.23	-58
2773.45	-64
2774.66	-42
2775.88	-32
2777.09	-62
2778.3	-32
2779.51	-48
2780.73	-63
2781.94	-38
2783.15	-38
2784.36	-56
2785.57	-50
2786.78	-62
2787.99	-38
2789.19	-44
2790.4	-32
2791.61	0
2792.82	-42
2794.02	-38
2795.23	-30
2796.43	-42
2797.64	-18
2798.84	-26
2800.04	-44
2801.25	-31
2802.45	-48
2803.65	-62
2804.85	0
2806.05	-34
2807.25	-56
2808.45	-32
2809.65	-28
2810.85	-35
2812.05	-28
2813.25	-44
2814.45	-46
2815.64	-34
2816.84	-44
2818.04	-34
2819.23	14
2820.43	-51
2821.62	4
2822.82	-22
2824.01	-6
2825.2	-20
2826.39	-24
2827.59	-32
2828.78	-24
2829.97	-16
2831.16	-36
2832.35	-18
2833.54	-58
2834.73	-4
2835.92	-38
2837.1	-30
2838.29	-40
2839.48	-14
2840.67	-16
2841.85	-38
2843.04	-28
2844.22	-40
2845.41	-35
2846.59	-2
2847.77	-15
2848.96	-8
2850.14	-27
2851.32	2
2852.5	-37
2853.68	-32
2854.87	-20
2856.05	-28
2857.23	-50
2858.4	-38
2859.58	-43
2860.76	-35
2861.94	-4
2863.12	-14
2864.29	2
2865.47	-40
2866.65	-10
2867.82	-16
2869	-5
2870.17	-18
2871.34	-30
2872.52	-32
2873.69	-20
2874.86	-19
2876.03	-8
2877.21	-29
2878.38	-28
2879.55	8
2880.72	-34
2881.89	-42
2883.06	-4
2884.23	-14
2885.39	-23
2886.56	-6
2887.73	-43
2888.9	-4
2890.06	-36
2891.23	0
2892.39	-43
2893.56	-2
2894.72	-14
2895.89	-29
2897.05	-8
2898.21	-32
2899.38	-22
2900.54	-45
2901.7	6
2902.86	-30
2904.02	0
2905.18	-30
2906.34	-29
2907.5	-9
2908.66	-20
2909.82	-41
2910.98	-14
2912.13	4
2913.29	10
2914.45	-24
2915.6	-16
2916.76	2
2917.91	2
2919.07	-6
2920.22	-24
2921.38	4
2922.53	0
2923.68	-16
2924.84	-2
2925.99	-20
2927.14	-18
2928.29	-16
2929.44	-14
2930.59	-24
2931.74	8
2932.89	-4
2934.04	-38
2935.19	-24
2936.34	-13
2937.48	2
2938.63	2
2939.78	-30
2940.93	16
2942.07	-12
2943.22	4
2944.36	-20
2945.51	-10
2946.65	-18
2947.79	-16
2948.94	4
2950.08	-10
2951.22	-6
2952.36	-8
2953.5	-4
2954.65	-12
2955.79	-14
2956.93	-14
2958.07	-32
2959.2	12
2960.34	10
2961.48	12
2962.62	-10
2963.76	-6
2964.89	-2
2966.03	-8
2967.17	-4
2968.3	2
2969.44	-8
2970.57	12
2971.71	22
2972.84	0
2973.97	6
2975.11	-2
2976.24	32
2977.37	-16
2978.5	-20
2979.64	6
2980.77	-2
2981.9	-8
2983.03	-28
2984.16	0
2985.29	-6
2986.41	-4
2987.54	10
2988.67	0
2989.8	4
2990.93	16
2992.05	-4
2993.18	2
2994.3	-14
2995.43	-28
2996.55	31
2997.68	20
2998.8	16
2999.93	0
3001.05	6
3002.17	-4
3003.3	-14
3004.42	62
3005.54	50
3006.66	16
3007.78	14
3008.9	-12
3010.02	-16
3011.14	30
3012.26	-4
3013.38	10
3014.5	10
3015.62	-10
3016.73	20
3017.85	18
3018.97	2
3020.08	-6
3021.2	18
3022.31	-10
3023.43	38
3024.54	4
3025.66	14
3026.77	16
3027.89	14
3029	8
3030.11	24
3031.22	6
3032.34	2
3033.45	20
3034.56	22
3035.67	20
3036.78	109
3037.89	16
3039	28
3040.11	-8
3041.22	-4
3042.32	0
3043.43	12
3044.54	8
3045.65	2
3046.75	8
3047.86	42
3048.96	22
3050.07	-12
3051.17	20
3052.28	14
3053.38	12
3054.49	6
3055.59	14
3056.69	6
3057.8	6
3058.9	4
3060	30
3061.1	-4
3062.2	22
3063.3	6
3064.4	0
3065.5	2
3066.6	17
3067.7	2
3068.8	24
3069.9	8
3071	4
3072.09	16
3073.19	4
3074.29	26
3075.38	2
3076.48	40
3077.57	3
3078.67	22
3079.76	38
3080.86	2
3081.95	35
3083.05	-20
3084.14	34
3085.23	18
3086.33	31
3087.42	24
3088.51	25
3089.6	0
3090.69	6
3091.78	20
3092.87	51
3093.96	30
3095.05	20
3096.14	2
3097.23	20
3098.32	26
3099.41	33
3100.49	0
3101.58	4
3102.67	26
3103.75	0
3104.84	32
3105.93	14
3107.01	4
3108.1	8
3109.18	40
3110.26	26
3111.35	20
3112.43	-6
3113.51	20
3114.6	27
3115.68	12
3116.76	-3
3117.84	14
3118.92	12
3120	16
3121.09	20
3122.17	14
3123.25	20
3124.32	32
3125.4	42
3126.48	6
3127.56	36
3128.64	14
3129.72	24
3130.79	70
3131.87	-4
3132.95	24
3134.02	16
3135.1	14
3136.17	18
3137.25	14
3138.32	22
3139.4	20
3140.47	34
3141.55	20
3142.62	22
3143.69	8
3144.76	41
3145.84	18
3146.91	36
3147.98	16
3149.05	16
3150.12	4
3151.19	16
3152.26	26
3153.33	36
3154.4	2
3155.47	4
3156.54	28
3157.61	34
3158.67	18
3159.74	14
3160.81	10
3161.88	15
3162.94	16
3164.01	24
3165.07	24
3166.14	28
3167.2	24
3168.27	8
3169.33	18
3170.4	22
3171.46	8
3172.52	20
3173.59	22
3174.65	12
3175.71	18
3176.77	10
3177.84	14
3178.9	14
3179.96	12
3181.02	32
3182.08	22
3183.14	37
3184.2	22
3185.26	30
3186.32	34
3187.37	28
3188.43	50
3189.49	27
3190.55	6
3191.61	31
3192.66	46
3193.72	12
3194.77	26
3195.83	-13
3196.89	10
3197.94	26
3199	22
3200.05	14
3201.1	30
3202.16	18
3203.21	32
3204.27	14
3205.32	16
3206.37	34
3207.42	37
3208.47	38
3209.53	22
3210.58	25
3211.63	50
3212.68	24
3213.73	36
3214.78	25
3215.83	30
3216.88	23
3217.93	38
3218.97	34
3220.02	24
3221.07	10
3222.12	14
3223.16	30
3224.21	30
3225.26	12
3226.3	12
3227.35	12
3228.4	60
3229.44	34
3230.49	6
3231.53	26
3232.57	16
3233.62	45
3234.66	28
3235.71	18
3236.75	28
3237.79	50
3238.83	52
3239.88	14
3240.92	40
3241.96	48
3243	32
3244.04	14
3245.08	24
3246.12	16
3247.16	32
3248.2	18
3249.24	22
3250.28	24
3251.32	42
3252.36	24
3253.39	20
3254.43	36
3255.47	52
3256.51	40
3257.54	22
3258.58	32
3259.61	28
3260.65	15
3261.69	14
3262.72	8
3263.76	24
3264.79	26
3265.82	41
3266.86	37
3267.89	54
3268.92	55
3269.96	30
3270.99	33
3272.02	28
3273.05	34
3274.09	28
3275.12	36
3276.15	22
3277.18	27
3278.21	32
3279.24	30
3280.27	48
3281.3	24
3282.33	31
3283.36	34
3284.39	40
3285.41	62
3286.44	44
3287.47	32
3288.5	50
3289.52	8
3290.55	44
3291.58	36
3292.6	24
3293.63	56
3294.66	38
3295.68	51
3296.71	10
3297.73	44
3298.76	99
3299.78	22
3300.8	6
3301.83	46
3302.85	80
3303.87	22
3304.9	20
3305.92	31
3306.94	50
3307.96	36
3308.98	36
3310.01	22
3311.03	42
3312.05	61
3313.07	50
3314.09	32
3315.11	26
3316.13	39
3317.15	20
3318.17	26
3319.18	44
3320.2	28
3321.22	26
3322.24	30
3323.26	37
3324.27	44
3325.29	30
3326.31	43
3327.32	54
3328.34	36
3329.35	48
3330.37	34
3331.38	28
3332.4	24
3333.41	42
3334.43	72
3335.44	34
3336.46	26
3337.47	30
3338.48	24
3339.5	8
3340.51	16
3341.52	51
3342.53	30
3343.54	44
3344.56	30
3345.57	49
3346.58	54
3347.59	24
3348.6	15
3349.61	42
3350.62	28
3351.63	48
3352.64	64
3353.65	40
3354.66	37
3355.66	41
3356.67	36
3357.68	24
3358.69	11
3359.7	28
3360.7	52
3361.71	36
3362.72	26
3363.72	38
3364.73	32
3365.73	28
3366.74	27
3367.75	41
3368.75	42
3369.75	36
3370.76	20
3371.76	48
3372.77	26
3373.77	10
3374.77	47
3375.78	46
3376.78	-4
3377.78	40
3378.78	26
3379.79	36
3380.79	4
3381.79	46
3382.79	44
3383.79	26
3384.79	56
3385.79	24
3386.79	28
3387.79	30
3388.79	37
3389.79	32
3390.79	34
3391.79	51
3392.79	40
3393.79	62
3394.78	30
3395.78	24
3396.78	50
3397.78	46
3398.77	89
3399.77	36
3400.77	52
3401.76	26
3402.76	50
3403.76	50
3404.75	20
3405.75	32
3406.74	55
3407.74	77
3408.73	20
3409.72	109
3410.72	46
3411.71	40
3412.71	44
3413.7	20
3414.69	28
3415.68	86
3416.68	40
3417.67	40
3418.66	24
3419.65	40
3420.64	70
3421.63	53
3422.63	46
3423.62	36
3424.61	76
3425.6	14
3426.59	39
3427.58	78
3428.57	17
[truncated: 48 more rows]
