# Supplementary material for: AI‐Assisted Detection of Early Gastric Cancer via Visualization of Mucosal Acidity Compromise During Endoscopy
Source: Adv Sci (Weinh). 2025 Oct 20;12(46):e04932. doi: 10.1002/advs.202504932 (PMC12697849; doi:10.1002/advs.202504932)
Supplement: Supplementary file 2 — Supporting Data [file ADVS-12-e04932-s002.zip › Models by AGS cells/Model 2/Tumor/fast-20250724_165258.csv]

181.541	12684
184.445	19893
187.346	25698
190.245	28756
193.141	29903
196.035	30006
198.927	29729
201.816	29854
204.703	30159
207.588	30087
210.47	30040
213.35	29921
216.228	29909
219.103	29867
221.976	29601
224.846	29919
227.715	29551
230.58	29621
233.444	29671
236.305	29931
239.164	29917
242.02	30610
244.875	30648
247.727	30697
250.576	30681
253.423	30749
256.268	30426
259.111	30312
261.951	30269
264.789	30101
267.625	30225
270.459	30318
273.29	30209
276.119	30301
278.945	29970
281.769	29867
284.591	29877
287.411	29496
290.229	29309
293.044	29159
295.857	28980
298.667	28726
301.476	28557
304.282	28335
307.085	28025
309.887	27856
312.686	27596
315.483	27298
318.278	27154
321.071	26957
323.861	26821
326.649	26727
329.435	26729
332.219	26677
335	26534
337.779	26732
340.556	26703
343.331	26923
346.103	26808
348.873	26973
351.641	26951
354.407	27046
357.171	26929
359.932	27213
362.691	26915
365.448	26740
368.203	26520
370.955	26346
373.706	26350
376.454	26107
379.2	26043
381.943	25885
384.685	25797
387.424	25437
390.161	25237
392.896	24993
395.629	24838
398.36	24459
401.088	24774
403.815	24519
406.539	24415
409.261	24427
411.981	24386
414.698	24536
417.414	24668
420.127	24840
422.838	24651
425.547	24870
428.254	24830
430.959	24822
433.662	24831
436.362	24947
439.06	25085
441.757	25019
444.451	25025
447.142	24860
449.832	25098
452.52	25007
455.206	24890
457.889	24794
460.57	24664
463.249	24484
465.927	24496
468.601	24298
471.274	24021
473.945	23696
476.614	23500
479.28	23220
481.945	23204
484.607	23153
487.267	22791
489.926	22568
492.582	22510
495.236	22329
497.888	21987
500.537	21842
503.185	22078
505.831	22136
508.474	22306
511.116	22281
513.755	22158
516.393	22136
519.028	22243
521.661	22120
524.293	22163
526.922	21987
529.549	22013
532.174	21908
534.797	21894
537.418	22024
540.037	21967
542.654	21890
545.268	22108
547.881	22132
550.492	22072
553.101	21836
555.707	21523
558.312	21273
560.915	21121
563.515	21136
566.114	21268
568.71	21264
571.305	21778
573.897	21866
576.488	21880
579.076	21577
581.663	21133
584.247	20637
586.83	20095
589.41	19650
591.989	19343
594.565	18787
597.14	18212
599.712	17989
602.283	17941
604.851	17823
607.418	17605
609.982	17641
612.545	17645
615.106	17621
617.664	17533
620.221	17527
622.776	17444
625.328	17369
627.879	17385
630.428	17115
632.975	16739
635.52	16668
638.062	16587
640.603	16642
643.142	16701
645.679	16793
648.214	16957
650.748	16813
653.279	16793
655.808	16686
658.335	16519
660.861	16551
663.384	16312
665.906	16215
668.425	16323
670.943	16275
673.459	16219
675.973	15973
678.484	15854
680.994	15564
683.502	15328
686.009	15175
688.513	15075
691.015	14893
693.515	14814
696.014	14548
698.51	14423
701.005	14310
703.498	14234
705.989	13905
708.478	13791
710.965	13604
713.45	13457
715.933	13434
718.415	13378
720.894	13114
723.372	13048
725.848	13193
728.322	13124
730.794	13156
733.264	13279
735.732	12991
738.198	12645
740.663	12455
743.126	12173
745.586	12199
748.045	11909
750.502	11718
752.958	11716
755.411	11732
757.863	11722
760.312	11615
762.76	11422
765.206	11544
767.65	11421
770.092	10697
772.533	10017
774.971	9752
777.408	10102
779.843	10483
782.276	10366
784.707	10456
787.137	10549
789.564	10448
791.99	10394
794.414	10424
796.836	10370
799.257	10090
801.675	9981
804.092	9945
806.507	9937
808.92	9795
811.331	9760
813.741	9498
816.148	9378
818.554	9203
820.958	9135
823.36	9101
825.761	8953
828.159	8904
830.556	8911
832.951	8822
835.345	8736
837.736	8633
840.126	8659
842.514	8529
844.9	8350
847.284	8305
849.667	8248
852.048	8180
854.427	7993
856.804	7936
859.18	7805
861.553	7724
863.925	7779
866.296	7658
868.664	7634
871.031	7546
873.396	7481
875.759	7384
878.12	7366
880.48	7337
882.838	7289
885.194	7179
887.549	7175
889.902	7197
892.253	7082
894.602	6995
896.949	6961
899.295	6969
901.639	6816
903.981	6792
906.322	6657
908.661	6664
910.998	6661
913.333	6606
915.667	6526
917.999	6683
920.329	6615
922.658	6663
924.985	6483
927.31	6535
929.633	6528
931.955	6419
934.275	6385
936.593	6274
938.91	6191
941.225	6113
943.538	5912
945.849	5826
948.159	5636
950.467	5563
952.774	5530
955.078	5353
957.381	5393
959.683	5298
961.982	5190
964.28	5224
966.577	5226
968.871	5095
971.164	4961
973.456	4909
975.745	4833
978.033	4736
980.319	4737
982.604	4688
984.887	4662
987.168	4755
989.448	4644
991.726	4717
994.002	4555
996.277	4607
998.55	4578
1000.82	4572
1003.09	4554
1005.36	4670
1007.63	4638
1009.89	4674
1012.15	4638
1014.41	4756
1016.67	4686
1018.93	4756
1021.19	4551
1023.44	4676
1025.7	4636
1027.95	4694
1030.2	4696
1032.45	4563
1034.69	4327
1036.94	4291
1039.18	4213
1041.43	4181
1043.67	4128
1045.9	4189
1048.14	4102
1050.38	4034
1052.61	3980
1054.84	3900
1057.07	3842
1059.3	3858
1061.53	3708
1063.76	3799
1065.98	3759
1068.2	3653
1070.42	3704
1072.64	3612
1074.86	3542
1077.08	3480
1079.29	3485
1081.5	3474
1083.72	3405
1085.93	3435
1088.13	3361
1090.34	3445
1092.55	3445
1094.75	3514
1096.95	3405
1099.15	3362
1101.35	3371
1103.55	3320
1105.74	3280
1107.94	3161
1110.13	3171
1112.32	3159
1114.51	3026
1116.7	3002
1118.89	2976
1121.07	3004
1123.25	2909
1125.44	2871
1127.62	2811
1129.8	2921
1131.97	2968
1134.15	2944
1136.32	2953
1138.49	2895
1140.66	2825
1142.83	2851
1145	2785
1147.17	2730
1149.33	2694
1151.5	2750
1153.66	2724
1155.82	2710
1157.98	2659
1160.13	2573
1162.29	2641
1164.44	2547
1166.6	2553
1168.75	2585
1170.9	2678
1173.04	2603
1175.19	2621
1177.34	2659
1179.48	2519
1181.62	2444
1183.76	2430
1185.9	2466
1188.04	2681
1190.17	2760
1192.31	2849
1194.44	2746
1196.57	2770
1198.7	2756
1200.83	2680
1202.96	2560
1205.08	2442
1207.21	2287
1209.33	2291
1211.45	2137
1213.57	2104
1215.69	2073
1217.81	2035
1219.92	1966
1222.03	1974
1224.15	1997
1226.26	1986
1228.37	1958
1230.47	1982
1232.58	1948
1234.68	1935
1236.79	1939
1238.89	1920
1240.99	1926
1243.09	1916
1245.19	1890
1247.28	1811
1249.38	1801
1251.47	1827
1253.56	1781
1255.65	1725
1257.74	1753
1259.83	1767
1261.91	1720
1264	1666
1266.08	1604
1268.16	1585
1270.24	1601
1272.32	1494
1274.4	1570
1276.47	1489
1278.55	1491
1280.62	1453
1282.69	1410
1284.76	1402
1286.83	1408
1288.9	1376
1290.96	1386
1293.03	1295
1295.09	1314
1297.15	1318
1299.21	1297
1301.27	1239
1303.33	1255
1305.38	1261
1307.44	1336
1309.49	1249
1311.54	1231
1313.59	1204
1315.64	1173
1317.69	1225
1319.73	1209
1321.78	1225
1323.82	1142
1325.86	1102
1327.9	1138
1329.94	1098
1331.98	1156
1334.02	1159
1336.05	1126
1338.08	1144
1340.12	1123
1342.15	1169
1344.18	1260
1346.2	1241
1348.23	1276
1350.25	1249
1352.28	1235
1354.3	1283
1356.32	1267
1358.34	1287
1360.36	1302
1362.38	1340
1364.39	1396
1366.41	1284
1368.42	1295
1370.43	1313
1372.44	1239
1374.45	1300
1376.45	1308
1378.46	1311
1380.47	1241
1382.47	1195
1384.47	1147
1386.47	1129
1388.47	1092
1390.47	1119
1392.46	1014
1394.46	1123
1396.45	1086
1398.44	1138
1400.44	1088
1402.42	1011
1404.41	953
1406.4	955
1408.39	897
1410.37	920
1412.35	874
1414.33	949
1416.31	943
1418.29	895
1420.27	868
1422.25	859
1424.22	834
1426.2	814
1428.17	828
1430.14	806
1432.11	796
1434.08	764
1436.04	749
1438.01	763
1439.97	759
1441.94	771
1443.9	804
1445.86	820
1447.82	802
1449.78	743
1451.73	713
1453.69	744
1455.64	766
1457.59	791
1459.54	724
1461.49	665
1463.44	651
1465.39	609
1467.34	602
1469.28	611
1471.22	655
1473.17	683
1475.11	675
1477.05	615
1478.99	560
1480.92	528
1482.86	523
1484.79	455
1486.73	482
1488.66	503
1490.59	554
1492.52	514
1494.45	556
1496.37	540
1498.3	544
1500.22	558
1502.14	469
1504.07	455
1505.99	464
1507.91	504
1509.82	492
1511.74	479
1513.66	496
1515.57	504
1517.48	508
1519.39	580
1521.3	581
1523.21	599
1525.12	546
1527.03	491
1528.93	525
1530.84	553
1532.74	577
1534.64	679
1536.54	691
1538.44	647
1540.34	635
1542.23	555
1544.13	505
1546.02	455
1547.92	455
1549.81	534
1551.7	566
1553.59	548
1555.48	574
1557.36	612
1559.25	639
1561.13	646
1563.01	709
1564.9	713
1566.78	723
1568.66	683
1570.53	624
1572.41	649
1574.29	691
1576.16	764
1578.03	842
1579.9	866
1581.78	768
1583.65	758
1585.51	709
1587.38	770
1589.25	824
1591.11	858
1592.97	810
1594.84	693
1596.7	669
1598.56	711
1600.42	671
1602.27	647
1604.13	711
1605.98	800
1607.84	901
1609.69	1013
1611.54	1003
1613.39	883
1615.24	765
1617.09	590
1618.94	586
1620.78	558
1622.62	575
1624.47	683
1626.31	679
1628.15	717
1629.99	719
1631.83	727
1633.67	715
1635.5	703
1637.34	621
1639.17	671
1641	633
1642.83	649
1644.66	659
1646.49	639
1648.32	559
1650.15	576
1651.97	580
1653.8	633
1655.62	635
1657.44	584
1659.26	501
1661.08	465
1662.9	475
1664.72	306
1666.53	234
1668.35	226
1670.16	209
1671.97	276
1673.79	333
1675.6	332
1677.4	311
1679.21	212
1681.02	224
1682.83	222
1684.63	229
1686.43	262
1688.24	300
1690.04	320
1691.84	234
1693.64	224
1695.43	302
1697.23	342
1699.02	407
1700.82	451
1702.61	447
1704.4	407
1706.2	419
1707.98	466
1709.77	560
1711.56	536
1713.35	546
1715.13	528
1716.92	419
1718.7	367
1720.48	383
1722.26	401
1724.04	365
1725.82	282
1727.6	262
1729.37	224
1731.15	209
1732.92	151
1734.7	135
1736.47	105
1738.24	95
1740.01	116
1741.78	97
1743.54	111
1745.31	189
1747.08	209
1748.84	213
1750.6	194
1752.36	270
1754.12	330
1755.88	346
1757.64	309
1759.4	259
1761.16	222
1762.91	216
1764.67	270
1766.42	342
1768.17	402
1769.92	388
1771.67	324
1773.42	262
1775.17	248
1776.91	246
1778.66	282
1780.4	363
1782.15	421
1783.89	407
1785.63	454
1787.37	441
1789.11	449
1790.85	419
1792.58	403
1794.32	326
1796.05	335
1797.79	276
1799.52	276
1801.25	307
1802.98	249
1804.71	254
1806.44	311
1808.17	360
1809.89	433
1811.62	421
1813.34	421
1815.07	379
1816.79	358
1818.51	315
1820.23	292
1821.95	262
1823.66	243
1825.38	212
1827.1	218
1828.81	205
1830.52	262
1832.24	280
1833.95	361
1835.66	393
1837.37	435
1839.08	399
1840.78	326
1842.49	254
1844.19	232
1845.9	220
1847.6	212
1849.3	244
1851	164
1852.7	123
1854.4	97
1856.1	135
1857.8	121
1859.49	145
1861.19	106
1862.88	151
1864.57	93
1866.27	22
1867.96	12
1869.65	-63
1871.33	-34
1873.02	12
1874.71	82
1876.39	106
1878.08	62
1879.76	82
1881.44	91
1883.12	119
1884.81	135
1886.48	169
1888.16	93
1889.84	46
1891.52	22
1893.19	-16
1894.87	-17
1896.54	34
1898.21	22
1899.88	35
1901.55	83
1903.22	85
1904.89	78
1906.56	105
1908.22	137
1909.89	137
1911.55	149
1913.22	177
1914.88	151
1916.54	137
1918.2	137
1919.86	121
1921.52	115
1923.18	119
1924.83	83
1926.49	90
1928.14	85
1929.79	103
1931.45	107
1933.1	89
1934.75	53
1936.4	103
1938.05	127
1939.69	131
1941.34	119
1942.99	36
1944.63	43
1946.27	20
1947.92	43
1949.56	83
1951.2	80
1952.84	123
1954.48	135
1956.11	168
1957.75	212
1959.39	238
1961.02	266
1962.65	246
1964.29	216
1965.92	215
1967.55	270
1969.18	244
1970.81	259
1972.44	276
1974.06	225
1975.69	246
1977.32	276
1978.94	264
1980.56	258
1982.19	292
1983.81	256
1985.43	280
1987.05	290
1988.66	316
1990.28	288
1991.9	252
1993.51	288
1995.13	318
1996.74	325
1998.36	288
1999.97	296
2001.58	318
2003.19	282
2004.8	280
2006.4	330
2008.01	296
2009.62	314
2011.22	320
2012.83	308
2014.43	330
2016.03	314
2017.63	310
2019.23	282
2020.83	272
2022.43	302
2024.03	306
2025.63	316
2027.22	326
2028.82	300
2030.41	304
2032.01	276
2033.6	300
2035.19	294
2036.78	298
2038.37	280
2039.96	264
2041.55	250
2043.13	256
2044.72	256
2046.3	272
2047.89	268
2049.47	290
2051.05	268
2052.63	256
2054.21	266
2055.79	292
2057.37	244
2058.95	246
2060.52	230
2062.1	252
2063.68	274
2065.25	260
2066.82	246
2068.39	242
2069.97	266
2071.54	242
2073.1	222
2074.67	236
2076.24	256
2077.81	231
2079.37	246
2080.94	213
2082.5	232
2084.07	217
2085.63	206
2087.19	198
2088.75	190
2090.31	135
2091.87	154
2093.43	151
2094.98	153
2096.54	158
2098.09	163
2099.65	208
2101.2	183
2102.75	194
2104.3	194
2105.86	203
2107.41	206
2108.95	187
2110.5	173
2112.05	183
2113.6	197
2115.14	168
2116.69	186
2118.23	173
2119.77	181
2121.31	169
2122.86	174
2124.4	182
2125.93	199
2127.47	164
2129.01	193
2130.55	203
2132.08	191
2133.62	176
2135.15	197
2136.69	181
2138.22	167
2139.75	151
2141.28	173
2142.81	181
2144.34	188
2145.87	163
2147.39	191
2148.92	193
2150.45	195
2151.97	192
2153.5	185
2155.02	149
2156.54	165
2158.06	173
2159.58	143
2161.1	145
2162.62	210
2164.14	177
2165.66	185
2167.17	183
2168.69	198
2170.2	173
2171.72	159
2173.23	165
2174.74	173
2176.25	177
2177.76	179
2179.27	145
2180.78	151
2182.29	139
2183.79	139
2185.3	129
2186.81	177
2188.31	141
2189.81	129
2191.32	151
2192.82	157
2194.32	161
2195.82	163
2197.32	139
2198.82	131
2200.32	131
2201.81	109
2203.31	121
2204.8	125
2206.3	143
2207.79	149
2209.29	144
2210.78	139
2212.27	181
2213.76	157
2215.25	175
2216.74	151
2218.23	111
2219.71	124
2221.2	125
2222.69	115
2224.17	73
2225.65	103
2227.14	63
2228.62	75
2230.1	93
2231.58	97
2233.06	101
2234.54	127
2236.02	139
2237.5	177
2238.97	143
2240.45	139
2241.92	130
2243.4	143
2244.87	77
2246.34	125
2247.82	103
2249.29	119
2250.76	99
2252.23	111
2253.7	103
2255.16	97
2256.63	119
2258.1	76
2259.56	113
2261.03	109
2262.49	91
2263.95	115
2265.42	109
2266.88	119
2268.34	117
2269.8	99
2271.26	103
2272.72	117
2274.18	113
2275.63	119
2277.09	137
2278.54	131
2280	115
2281.45	89
2282.9	99
2284.36	75
2285.81	113
2287.26	103
2288.71	109
2290.16	111
2291.61	99
2293.05	67
2294.5	93
2295.95	65
2297.39	31
2298.84	53
2300.28	38
2301.72	49
2303.16	59
2304.61	83
2306.05	75
2307.49	59
2308.93	79
2310.36	78
2311.8	99
2313.24	81
2314.67	109
2316.11	95
2317.54	114
2318.98	125
2320.41	75
2321.84	93
2323.28	93
2324.71	115
2326.14	75
2327.57	76
2328.99	73
2330.42	40
2331.85	73
2333.27	73
2334.7	73
2336.12	43
2337.55	59
2338.97	49
2340.39	37
2341.82	16
2343.24	40
2344.66	41
2346.08	58
2347.5	53
2348.91	73
2350.33	57
2351.75	91
2353.16	71
2354.58	83
2355.99	86
2357.41	63
2358.82	45
2360.23	31
2361.64	9
2363.05	26
2364.46	-4
2365.87	14
2367.28	21
2368.69	57
2370.1	32
2371.5	28
2372.91	45
2374.31	58
2375.72	36
2377.12	44
2378.52	28
2379.92	53
2381.33	35
2382.73	26
2384.13	22
2385.52	42
2386.92	14
2388.32	43
2389.72	51
2391.11	35
2392.51	60
2393.9	57
2395.3	67
2396.69	79
2398.08	31
2399.48	37
2400.87	70
2402.26	37
2403.65	26
2405.04	4
2406.42	-8
2407.81	-54
2409.2	-48
2410.58	-77
2411.97	-84
2413.35	-14
2414.74	-84
2416.12	-61
2417.5	-54
2418.89	-29
2420.27	-28
2421.65	-38
2423.03	-33
2424.41	-50
2425.79	-45
2427.16	-73
2428.54	-63
2429.92	-81
2431.29	-43
2432.67	-58
2434.04	-46
2435.42	-40
2436.79	-44
2438.16	-47
2439.53	-48
2440.9	-34
2442.27	-77
2443.64	-85
2445.01	-75
2446.38	-67
2447.75	-83
2449.11	-81
2450.48	-70
2451.84	-81
2453.21	-75
2454.57	-50
2455.94	-67
2457.3	-61
2458.66	-75
2460.02	-46
2461.38	-69
2462.74	-46
2464.1	-14
2465.46	-17
2466.82	-41
2468.17	-3
2469.53	-39
2470.89	-22
2472.24	-40
2473.6	-38
2474.95	-10
2476.3	-20
2477.65	-4
2479.01	2
2480.36	-22
2481.71	35
2483.06	-2
2484.41	-36
2485.75	-26
2487.1	-16
2488.45	-14
2489.8	-6
2491.14	-26
2492.49	-13
2493.83	10
2495.17	11
2496.52	-20
2497.86	-6
2499.2	-8
2500.54	14
2501.88	12
2503.22	14
2504.56	2
2505.9	10
2507.24	14
2508.58	12
2509.91	-16
2511.25	-15
2512.58	-50
2513.92	-77
2515.25	-60
2516.58	-55
2517.92	-78
2519.25	-49
2520.58	-55
2521.91	-62
2523.24	-43
2524.57	-14
2525.9	-19
2527.23	-30
2528.55	0
2529.88	-42
2531.21	-47
2532.53	-38
2533.86	-22
2535.18	-30
2536.5	-26
2537.83	-27
2539.15	4
2540.47	-18
2541.79	18
2543.11	-32
2544.43	-45
2545.75	-30
2547.07	0
2548.39	-57
2549.7	-2
2551.02	-30
2552.34	-37
2553.65	-45
2554.97	-66
2556.28	-54
2557.59	-65
2558.91	-73
2560.22	-57
2561.53	-49
2562.84	-71
2564.15	-57
2565.46	-59
2566.77	-59
2568.08	-54
2569.38	-65
2570.69	-50
2572	-73
2573.3	-42
2574.61	-49
2575.91	-40
2577.22	-61
2578.52	-53
2579.82	-43
2581.13	-61
2582.43	-63
2583.73	-65
2585.03	-85
2586.33	-56
2587.63	-61
2588.92	-95
2590.22	-50
2591.52	-95
2592.82	-44
2594.11	-71
2595.41	-55
2596.7	-55
2598	-67
2599.29	-69
2600.58	-71
2601.88	-56
2603.17	-43
2604.46	-83
2605.75	-71
2607.04	-83
2608.33	-71
2609.62	-67
2610.9	-77
2612.19	-105
2613.48	-117
2614.76	-91
2616.05	-77
2617.34	-69
2618.62	-105
2619.9	-82
2621.19	-79
2622.47	-87
2623.75	-82
2625.03	-85
2626.31	-79
2627.59	-61
2628.87	-61
2630.15	-91
2631.43	-69
2632.71	-72
2633.99	-68
2635.26	-70
2636.54	-83
2637.81	-81
2639.09	-87
2640.36	-82
2641.64	-89
2642.91	-97
2644.18	-89
2645.46	-79
2646.73	-107
2648	-71
2649.27	-85
2650.54	-61
2651.81	-67
2653.07	-49
2654.34	-87
2655.61	-81
2656.88	-67
2658.14	-84
2659.41	-83
2660.67	-101
2661.94	-37
2663.2	-81
2664.47	-91
2665.73	-73
2666.99	-78
2668.25	-87
2669.51	-103
2670.77	-81
2672.03	-83
2673.29	-66
2674.55	-67
2675.81	-70
2677.07	-101
2678.32	-93
2679.58	-89
2680.84	-71
2682.09	-79
2683.35	-42
2684.6	-69
2685.85	-85
2687.11	-87
2688.36	-61
2689.61	-65
2690.86	-75
2692.11	-71
2693.36	-49
2694.61	-53
2695.86	-61
2697.11	-89
2698.36	-71
2699.61	-95
2700.85	-83
2702.1	-70
2703.34	-57
2704.59	-90
2705.83	-46
2707.08	-61
2708.32	-75
2709.56	-87
2710.81	-89
2712.05	-87
2713.29	-77
2714.53	-69
2715.77	-73
2717.01	-53
2718.25	-44
2719.49	-63
2720.73	-79
2721.96	-81
2723.2	-73
2724.44	-65
2725.67	-59
2726.91	-76
2728.14	-65
2729.38	-68
2730.61	-57
2731.84	-68
2733.08	-81
2734.31	-52
2735.54	-56
2736.77	-69
2738	-68
2739.23	-55
2740.46	-63
2741.69	-85
2742.92	-93
2744.14	-37
2745.37	-54
2746.6	-71
2747.82	-38
2749.05	-46
2750.27	-81
2751.5	-67
2752.72	-78
2753.95	-50
2755.17	-66
2756.39	-42
2757.61	-70
2758.83	-62
2760.05	-40
2761.27	-72
2762.49	-52
2763.71	-59
2764.93	-42
2766.15	-66
2767.37	-56
2768.58	-52
2769.8	-52
2771.02	-68
2772.23	-34
2773.45	-52
2774.66	-56
2775.88	-30
2777.09	-64
2778.3	-56
2779.51	-50
2780.73	-47
2781.94	-46
2783.15	-36
2784.36	-58
2785.57	-54
2786.78	-70
2787.99	-38
2789.19	-52
2790.4	-32
2791.61	-11
2792.82	-60
2794.02	-38
2795.23	-44
2796.43	-38
2797.64	-30
2798.84	-36
2800.04	-70
2801.25	-37
2802.45	-54
2803.65	-60
2804.85	-15
2806.05	-64
2807.25	-44
2808.45	-28
2809.65	-36
2810.85	-47
2812.05	-28
2813.25	-56
2814.45	-64
2815.64	-36
2816.84	-34
2818.04	-44
2819.23	24
2820.43	-59
2821.62	-28
2822.82	-60
2824.01	-26
2825.2	-32
2826.39	-32
2827.59	-16
2828.78	-24
2829.97	-22
2831.16	-46
2832.35	-12
2833.54	-52
2834.73	-38
2835.92	-46
2837.1	-44
2838.29	-34
2839.48	-14
2840.67	-8
2841.85	-45
2843.04	-34
2844.22	-34
2845.41	-49
2846.59	-28
2847.77	0
2848.96	-30
2850.14	-39
2851.32	-24
2852.5	-21
2853.68	-42
2854.87	-37
2856.05	-28
2857.23	-30
2858.4	-38
2859.58	-53
2860.76	-37
2861.94	-6
2863.12	-22
2864.29	-22
2865.47	-28
2866.65	-16
2867.82	-6
2869	-3
2870.17	-20
2871.34	-12
2872.52	-28
2873.69	-10
2874.86	-37
2876.03	-10
2877.21	-16
2878.38	-46
2879.55	-18
2880.72	-18
2881.89	-50
2883.06	-14
2884.23	-22
2885.39	-25
2886.56	-27
2887.73	-47
2888.9	-28
2890.06	-22
2891.23	-22
2892.39	-41
2893.56	-4
2894.72	-21
2895.89	-24
2897.05	-26
2898.21	-26
2899.38	-24
2900.54	-45
2901.7	-8
2902.86	-24
2904.02	-17
2905.18	-28
2906.34	-21
2907.5	-35
2908.66	-45
2909.82	-41
2910.98	-22
2912.13	-36
2913.29	-10
2914.45	-50
2915.6	-8
2916.76	2
2917.91	-12
2919.07	-11
2920.22	-22
2921.38	-18
2922.53	-34
2923.68	4
2924.84	8
2925.99	-8
2927.14	-27
2928.29	-14
2929.44	-14
2930.59	-26
2931.74	-8
2932.89	-14
2934.04	-24
2935.19	-38
2936.34	-19
2937.48	-19
2938.63	-8
2939.78	-30
2940.93	-2
2942.07	-10
2943.22	0
2944.36	-40
2945.51	-20
2946.65	-44
2947.79	-18
2948.94	-10
2950.08	-14
2951.22	-14
2952.36	-10
2953.5	-14
2954.65	-8
2955.79	-14
2956.93	-10
2958.07	-42
2959.2	-10
2960.34	8
2961.48	2
2962.62	-12
2963.76	-8
2964.89	-4
2966.03	0
2967.17	-12
2968.3	0
2969.44	-12
2970.57	-14
2971.71	-4
2972.84	-6
2973.97	-4
2975.11	-8
2976.24	6
2977.37	-16
2978.5	-14
2979.64	-16
2980.77	-2
2981.9	-4
2983.03	-34
2984.16	-2
2985.29	6
2986.41	-18
2987.54	-20
2988.67	-14
2989.8	-14
2990.93	-12
2992.05	-2
2993.18	-13
2994.3	-10
2995.43	-24
2996.55	18
2997.68	2
2998.8	22
2999.93	-10
3001.05	12
3002.17	4
3003.3	-20
3004.42	64
3005.54	40
3006.66	-11
3007.78	8
3008.9	0
3010.02	-28
3011.14	24
3012.26	-2
3013.38	6
3014.5	18
3015.62	-30
3016.73	6
3017.85	10
3018.97	12
3020.08	-12
3021.2	-12
3022.31	-8
3023.43	24
3024.54	2
3025.66	-8
3026.77	18
3027.89	12
3029	-4
3030.11	16
3031.22	-4
3032.34	-22
3033.45	10
3034.56	-2
3035.67	12
3036.78	105
3037.89	22
3039	18
3040.11	-16
3041.22	-2
3042.32	-8
3043.43	2
3044.54	18
3045.65	16
3046.75	6
3047.86	20
3048.96	4
3050.07	4
3051.17	12
3052.28	6
3053.38	14
3054.49	-8
3055.59	26
3056.69	-2
3057.8	2
3058.9	-8
3060	26
3061.1	-11
3062.2	8
3063.3	20
3064.4	-8
3065.5	-8
3066.6	-14
3067.7	18
3068.8	34
3069.9	14
3071	-4
3072.09	18
3073.19	14
3074.29	24
3075.38	4
3076.48	30
3077.57	5
3078.67	12
3079.76	26
3080.86	12
3081.95	14
3083.05	-2
3084.14	6
3085.23	16
3086.33	10
3087.42	0
3088.51	13
3089.6	20
3090.69	6
3091.78	-10
3092.87	51
3093.96	16
3095.05	20
3096.14	-16
3097.23	4
3098.32	26
3099.41	6
3100.49	18
3101.58	-8
3102.67	40
3103.75	0
3104.84	16
3105.93	8
3107.01	-16
3108.1	2
3109.18	22
3110.26	6
3111.35	12
3112.43	-2
3113.51	14
3114.6	27
3115.68	12
3116.76	0
3117.84	0
3118.92	28
3120	24
3121.09	4
3122.17	-6
3123.25	12
3124.32	4
3125.4	10
3126.48	-4
3127.56	22
3128.64	6
3129.72	10
3130.79	40
3131.87	-4
3132.95	6
3134.02	0
3135.1	8
3136.17	6
3137.25	4
3138.32	16
3139.4	-6
3140.47	34
3141.55	14
3142.62	2
3143.69	2
3144.76	31
3145.84	-4
3146.91	26
3147.98	8
3149.05	20
3150.12	10
3151.19	40
3152.26	24
3153.33	34
3154.4	4
3155.47	8
3156.54	18
3157.61	36
3158.67	16
3159.74	6
3160.81	26
3161.88	23
3162.94	22
3164.01	18
3165.07	36
3166.14	10
3167.2	18
3168.27	16
3169.33	10
3170.4	18
3171.46	-2
3172.52	10
3173.59	20
3174.65	24
3175.71	26
3176.77	10
3177.84	12
3178.9	26
3179.96	8
3181.02	24
3182.08	36
3183.14	33
3184.2	20
3185.26	18
3186.32	32
3187.37	28
3188.43	46
3189.49	41
3190.55	12
3191.61	11
3192.66	42
3193.72	4
3194.77	28
3195.83	6
3196.89	22
3197.94	32
3199	22
3200.05	24
3201.1	24
3202.16	20
3203.21	40
3204.27	30
3205.32	10
3206.37	10
3207.42	27
3208.47	2
3209.53	36
3210.58	33
3211.63	14
3212.68	18
3213.73	40
3214.78	31
3215.83	32
3216.88	9
3217.93	22
3218.97	22
3220.02	6
3221.07	14
3222.12	22
3223.16	38
3224.21	22
3225.26	20
3226.3	14
3227.35	10
3228.4	46
3229.44	32
3230.49	12
3231.53	4
3232.57	18
3233.62	28
3234.66	18
3235.71	20
3236.75	30
3237.79	34
3238.83	36
3239.88	0
3240.92	28
3241.96	28
3243	34
3244.04	8
3245.08	12
3246.12	40
3247.16	22
3248.2	14
3249.24	32
3250.28	16
3251.32	18
3252.36	30
3253.39	34
3254.43	22
3255.47	40
3256.51	24
3257.54	28
3258.58	16
3259.61	38
3260.65	8
3261.69	18
3262.72	6
3263.76	14
3264.79	10
3265.82	43
3266.86	13
3267.89	56
3268.92	36
3269.96	32
3270.99	27
3272.02	18
3273.05	4
3274.09	22
3275.12	26
3276.15	20
3277.18	29
3278.21	38
3279.24	14
3280.27	48
3281.3	14
3282.33	22
3283.36	8
3284.39	34
3285.41	56
3286.44	38
3287.47	24
3288.5	30
3289.52	22
3290.55	48
3291.58	32
3292.6	26
3293.63	26
3294.66	18
3295.68	31
3296.71	16
3297.73	28
3298.76	57
3299.78	38
3300.8	16
3301.83	32
3302.85	68
3303.87	20
3304.9	26
3305.92	45
3306.94	46
3307.96	38
3308.98	38
3310.01	30
3311.03	18
3312.05	43
3313.07	36
3314.09	30
3315.11	20
3316.13	37
3317.15	-8
3318.17	30
3319.18	32
3320.2	16
3321.22	34
3322.24	26
3323.26	41
3324.27	52
3325.29	50
3326.31	23
3327.32	50
3328.34	36
3329.35	32
3330.37	42
3331.38	20
3332.4	8
3333.41	34
3334.43	60
3335.44	28
3336.46	26
3337.47	22
3338.48	26
3339.5	14
3340.51	18
3341.52	31
3342.53	44
3343.54	24
3344.56	44
3345.57	32
3346.58	54
3347.59	28
3348.6	11
3349.61	36
3350.62	24
3351.63	20
3352.64	20
3353.65	30
3354.66	15
3355.66	45
3356.67	38
3357.68	30
3358.69	5
3359.7	18
3360.7	30
3361.71	26
3362.72	18
3363.72	34
3364.73	14
3365.73	24
3366.74	25
3367.75	21
3368.75	20
3369.75	16
3370.76	20
3371.76	34
3372.77	30
3373.77	24
3374.77	35
3375.78	38
3376.78	-6
3377.78	40
3378.78	12
3379.79	38
3380.79	17
3381.79	32
3382.79	32
3383.79	28
3384.79	72
3385.79	24
3386.79	14
3387.79	14
3388.79	29
3389.79	22
3390.79	44
3391.79	49
3392.79	38
3393.79	52
3394.78	32
3395.78	22
3396.78	32
3397.78	44
3398.77	85
3399.77	32
3400.77	44
3401.76	32
3402.76	42
3403.76	54
3404.75	16
3405.75	16
3406.74	44
3407.74	75
3408.73	46
3409.72	111
3410.72	26
3411.71	48
3412.71	38
3413.7	44
3414.69	26
3415.68	66
3416.68	26
3417.67	26
3418.66	30
3419.65	8
3420.64	42
3421.63	47
3422.63	48
3423.62	42
3424.61	62
3425.6	26
3426.59	23
3427.58	42
3428.57	43
[truncated: 48 more rows]
