# Supplementary material for: AI‐Assisted Detection of Early Gastric Cancer via Visualization of Mucosal Acidity Compromise During Endoscopy
Source: Adv Sci (Weinh). 2025 Oct 20;12(46):e04932. doi: 10.1002/advs.202504932 (PMC12697849; doi:10.1002/advs.202504932)
Supplement: Supplementary file 2 — Supporting Data [file ADVS-12-e04932-s002.zip › Models by AGS cells/Model 3/Para-tumor/fast-20250724_170908.csv]

181.541	17216
184.445	26763
187.346	34740
190.245	38635
193.141	39923
196.035	39985
198.927	39771
201.816	39906
204.703	40194
207.588	40090
210.47	40309
213.35	40021
216.228	39848
219.103	39913
221.976	39713
224.846	39757
227.715	39546
230.58	39434
233.444	39376
236.305	39854
239.164	39999
242.02	40698
244.875	40855
247.727	40976
250.576	40972
253.423	40883
256.268	40705
259.111	40476
261.951	40266
264.789	40207
267.625	40333
270.459	40455
273.29	40386
276.119	40282
278.945	39945
281.769	40017
284.591	39695
287.411	39358
290.229	39320
293.044	38931
295.857	38728
298.667	38337
301.476	38138
304.282	37830
307.085	37428
309.887	37327
312.686	36992
315.483	36804
318.278	36420
321.071	36141
323.861	36056
326.649	35677
329.435	35826
332.219	35810
335	35706
337.779	35857
340.556	35784
343.331	35945
346.103	36116
348.873	36043
351.641	36290
354.407	36376
357.171	36368
359.932	36309
362.691	36170
365.448	35893
368.203	35647
370.955	35169
373.706	35356
376.454	35156
379.2	34865
381.943	34978
384.685	34348
387.424	34199
390.161	34001
392.896	33465
395.629	33306
398.36	33064
401.088	33187
403.815	33002
406.539	32842
409.261	32724
411.981	32626
414.698	33024
417.414	33140
420.127	33158
422.838	32957
425.547	33368
428.254	33302
430.959	33161
433.662	33303
436.362	33392
439.06	33569
441.757	33442
444.451	33604
447.142	33417
449.832	33471
452.52	33453
455.206	33364
457.889	33221
460.57	33090
463.249	32871
465.927	32748
468.601	32392
471.274	32177
473.945	31712
476.614	31309
479.28	31068
481.945	31075
484.607	30728
487.267	30506
489.926	30292
492.582	30110
495.236	29804
497.888	29574
500.537	29538
503.185	29597
505.831	29637
508.474	29782
511.116	29663
513.755	29829
516.393	29657
519.028	29885
521.661	29677
524.293	29724
526.922	29574
529.549	29487
532.174	29516
534.797	29278
537.418	29533
540.037	29548
542.654	29478
545.268	29770
547.881	29895
550.492	29758
553.101	29580
555.707	29052
558.312	28595
560.915	28368
563.515	28613
566.114	28630
568.71	28775
571.305	29220
573.897	29310
576.488	29448
579.076	28982
581.663	28188
584.247	27546
586.83	26884
589.41	26322
591.989	25899
594.565	25156
597.14	24490
599.712	24130
602.283	24266
604.851	24091
607.418	23869
609.982	23850
612.545	23842
615.106	23833
617.664	23817
620.221	23651
622.776	23581
625.328	23312
627.879	23447
630.428	23123
632.975	22791
635.52	22582
638.062	22579
640.603	22607
643.142	22562
645.679	22678
648.214	22838
650.748	22696
653.279	22678
655.808	22591
658.335	22309
660.861	22248
663.384	22025
665.906	21935
668.425	22100
670.943	21997
673.459	21896
675.973	21457
678.484	21399
680.994	21086
683.502	20885
686.009	20536
688.513	20555
691.015	20085
693.515	19937
696.014	19823
698.51	19539
701.005	19502
703.498	19176
705.989	18976
708.478	18594
710.965	18489
713.45	18324
715.933	18316
718.415	18216
720.894	17855
723.372	17754
725.848	17990
728.322	17728
730.794	17953
733.264	17889
735.732	17669
738.198	17359
740.663	16926
743.126	16584
745.586	16509
748.045	16283
750.502	16168
752.958	16022
755.411	15989
757.863	15891
760.312	15868
762.76	15695
765.206	15919
767.65	15563
770.092	14593
772.533	13573
774.971	13163
777.408	13849
779.843	14492
782.276	14238
784.707	14311
787.137	14399
789.564	14480
791.99	14373
794.414	14331
796.836	14194
799.257	13991
801.675	13778
804.092	13699
806.507	13694
808.92	13569
811.331	13288
813.741	13003
816.148	12924
818.554	12677
820.958	12633
823.36	12409
825.761	12397
828.159	12208
830.556	12308
832.951	12137
835.345	12067
837.736	11970
840.126	11813
842.514	11914
844.9	11621
847.284	11490
849.667	11385
852.048	11190
854.427	11154
856.804	10992
859.18	10908
861.553	10722
863.925	10757
866.296	10708
868.664	10705
871.031	10483
873.396	10519
875.759	10328
878.12	10314
880.48	10079
882.838	10122
885.194	9909
887.549	9836
889.902	9870
892.253	9774
894.602	9786
896.949	9761
899.295	9720
901.639	9597
903.981	9528
906.322	9393
908.661	9396
910.998	9366
913.333	9258
915.667	9246
917.999	9314
920.329	9309
922.658	9284
924.985	9256
927.31	9241
929.633	9213
931.955	9033
934.275	8937
936.593	8803
938.91	8621
941.225	8418
943.538	8349
945.849	8135
948.159	7969
950.467	7816
952.774	7785
955.078	7581
957.381	7525
959.683	7442
961.982	7312
964.28	7342
966.577	7279
968.871	7220
971.164	7066
973.456	6880
975.745	6902
978.033	6745
980.319	6810
982.604	6699
984.887	6711
987.168	6689
989.448	6580
991.726	6598
994.002	6465
996.277	6513
998.55	6470
1000.82	6476
1003.09	6449
1005.36	6699
1007.63	6631
1009.89	6580
1012.15	6655
1014.41	6687
1016.67	6590
1018.93	6678
1021.19	6403
1023.44	6525
1025.7	6517
1027.95	6514
1030.2	6363
1032.45	6279
1034.69	6165
1036.94	6020
1039.18	6040
1041.43	5970
1043.67	5996
1045.9	5966
1048.14	5849
1050.38	5803
1052.61	5722
1054.84	5659
1057.07	5588
1059.3	5468
1061.53	5372
1063.76	5433
1065.98	5383
1068.2	5285
1070.42	5299
1072.64	5149
1074.86	5156
1077.08	5059
1079.29	5050
1081.5	4918
1083.72	4964
1085.93	4978
1088.13	4940
1090.34	4958
1092.55	5015
1094.75	4991
1096.95	4928
1099.15	4917
1101.35	4932
1103.55	4815
1105.74	4710
1107.94	4674
1110.13	4613
1112.32	4531
1114.51	4386
1116.7	4435
1118.89	4282
1121.07	4249
1123.25	4283
1125.44	4233
1127.62	4177
1129.8	4191
1131.97	4292
1134.15	4271
1136.32	4394
1138.49	4263
1140.66	4144
1142.83	4241
1145	4108
1147.17	4020
1149.33	4011
1151.5	4025
1153.66	4018
1155.82	4008
1157.98	3892
1160.13	3899
1162.29	3916
1164.44	3804
1166.6	3778
1168.75	3806
1170.9	3862
1173.04	3879
1175.19	3909
1177.34	3904
1179.48	3673
1181.62	3622
1183.76	3613
1185.9	3682
1188.04	3783
1190.17	3936
1192.31	3943
1194.44	3943
1196.57	4036
1198.7	3983
1200.83	3852
1202.96	3842
1205.08	3620
1207.21	3467
1209.33	3330
1211.45	3235
1213.57	3161
1215.69	3047
1217.81	3100
1219.92	3022
1222.03	2989
1224.15	3023
1226.26	2955
1228.37	2949
1230.47	2941
1232.58	2986
1234.68	2950
1236.79	2906
1238.89	2897
1240.99	2923
1243.09	2879
1245.19	2861
1247.28	2806
1249.38	2771
1251.47	2756
1253.56	2745
1255.65	2638
1257.74	2666
1259.83	2680
1261.91	2611
1264	2621
1266.08	2493
1268.16	2512
1270.24	2462
1272.32	2349
1274.4	2339
1276.47	2317
1278.55	2277
1280.62	2210
1282.69	2246
1284.76	2256
1286.83	2236
1288.9	2218
1290.96	2166
1293.03	2027
1295.09	2097
1297.15	2091
1299.21	2071
1301.27	2039
1303.33	1994
1305.38	1976
1307.44	2079
1309.49	1966
1311.54	1950
1313.59	1954
1315.64	1898
1317.69	1924
1319.73	1894
1321.78	1904
1323.82	1896
1325.86	1837
1327.9	1887
1329.94	1817
1331.98	1821
1334.02	1850
1336.05	1916
1338.08	1888
1340.12	1836
1342.15	1888
1344.18	1979
1346.2	1986
1348.23	2058
1350.25	1950
1352.28	1968
1354.3	2001
1356.32	2031
1358.34	1984
1360.36	2019
1362.38	2079
1364.39	2083
1366.41	2095
1368.42	2069
1370.43	2137
1372.44	2013
1374.45	1985
1376.45	2043
1378.46	1988
1380.47	1875
1382.47	1840
1384.47	1848
1386.47	1810
1388.47	1771
1390.47	1763
1392.46	1731
1394.46	1747
1396.45	1829
1398.44	1832
1400.44	1746
1402.42	1702
1404.41	1652
1406.4	1551
1408.39	1561
1410.37	1533
1412.35	1441
1414.33	1481
1416.31	1493
1418.29	1449
1420.27	1444
1422.25	1405
1424.22	1478
1426.2	1444
1428.17	1432
1430.14	1448
1432.11	1374
1434.08	1308
1436.04	1315
1438.01	1305
1439.97	1328
1441.94	1331
1443.9	1338
1445.86	1398
1447.82	1320
1449.78	1237
1451.73	1235
1453.69	1273
1455.64	1302
1457.59	1337
1459.54	1241
1461.49	1166
1463.44	1189
1465.39	1128
1467.34	1138
1469.28	1088
1471.22	1114
1473.17	1213
1475.11	1225
1477.05	1141
1478.99	1063
1480.92	1062
1482.86	1011
1484.79	967
1486.73	891
1488.66	973
1490.59	1019
1492.52	968
1494.45	1012
1496.37	1012
1498.3	1032
1500.22	1004
1502.14	927
1504.07	979
1505.99	959
1507.91	971
1509.82	927
1511.74	906
1513.66	957
1515.57	947
1517.48	991
1519.39	1049
1521.3	1054
1523.21	1046
1525.12	997
1527.03	933
1528.93	991
1530.84	1018
1532.74	1008
1534.64	1082
1536.54	1126
1538.44	1070
1540.34	1020
1542.23	964
1544.13	928
1546.02	844
1547.92	895
1549.81	917
1551.7	999
1553.59	987
1555.48	911
1557.36	991
1559.25	995
1561.13	1045
1563.01	1072
1564.9	1118
1566.78	1076
1568.66	1069
1570.53	1021
1572.41	1035
1574.29	1012
1576.16	1104
1578.03	1142
1579.9	1229
1581.78	1130
1583.65	1138
1585.51	1046
1587.38	1121
1589.25	1227
1591.11	1175
1592.97	1106
1594.84	1026
1596.7	1025
1598.56	1040
1600.42	995
1602.27	1024
1604.13	1030
1605.98	1141
1607.84	1274
1609.69	1346
1611.54	1323
1613.39	1199
1615.24	1098
1617.09	923
1618.94	884
1620.78	869
1622.62	905
1624.47	988
1626.31	1007
1628.15	993
1629.99	1021
1631.83	1015
1633.67	979
1635.5	969
1637.34	915
1639.17	943
1641	907
1642.83	929
1644.66	903
1646.49	911
1648.32	841
1650.15	868
1651.97	874
1653.8	927
1655.62	921
1657.44	852
1659.26	767
1661.08	719
1662.9	737
1664.72	608
1666.53	502
1668.35	480
1670.16	445
1671.97	498
1673.79	577
1675.6	574
1677.4	550
1679.21	492
1681.02	516
1682.83	475
1684.63	495
1686.43	530
1688.24	570
1690.04	536
1691.84	506
1693.64	433
1695.43	483
1697.23	562
1699.02	635
1700.82	691
1702.61	701
1704.4	656
1706.2	643
1707.98	691
1709.77	768
1711.56	798
1713.35	786
1715.13	725
1716.92	660
1718.7	542
1720.48	606
1722.26	568
1724.04	528
1725.82	413
1727.6	393
1729.37	327
1731.15	320
1732.92	262
1734.7	231
1736.47	199
1738.24	192
1740.01	191
1741.78	197
1743.54	240
1745.31	286
1747.08	328
1748.84	346
1750.6	357
1752.36	431
1754.12	515
1755.88	537
1757.64	474
1759.4	431
1761.16	393
1762.91	383
1764.67	463
1766.42	500
1768.17	560
1769.92	576
1771.67	522
1773.42	427
1775.17	403
1776.91	444
1778.66	471
1780.4	530
1782.15	585
1783.89	601
1785.63	625
1787.37	623
1789.11	594
1790.85	623
1792.58	538
1794.32	516
1796.05	449
1797.79	405
1799.52	417
1801.25	460
1802.98	395
1804.71	383
1806.44	468
1808.17	509
1809.89	538
1811.62	572
1813.34	620
1815.07	526
1816.79	497
1818.51	470
1820.23	461
1821.95	411
1823.66	376
1825.38	361
1827.1	365
1828.81	380
1830.52	429
1832.24	446
1833.95	508
1835.66	544
1837.37	534
1839.08	538
1840.78	463
1842.49	399
1844.19	385
1845.9	383
1847.6	347
1849.3	409
1851	287
1852.7	262
1854.4	224
1856.1	264
1857.8	258
1859.49	268
1861.19	278
1862.88	324
1864.57	216
1866.27	155
1867.96	133
1869.65	95
1871.33	125
1873.02	158
1874.71	230
1876.39	259
1878.08	218
1879.76	217
1881.44	207
1883.12	242
1884.81	270
1886.48	312
1888.16	212
1889.84	149
1891.52	159
1893.19	151
1894.87	98
1896.54	153
1898.21	127
1899.88	159
1901.55	198
1903.22	202
1904.89	203
1906.56	238
1908.22	250
1909.89	250
1911.55	264
1913.22	270
1914.88	272
1916.54	252
1918.2	240
1919.86	248
1921.52	238
1923.18	228
1924.83	194
1926.49	217
1928.14	198
1929.79	197
1931.45	196
1933.1	166
1934.75	145
1936.4	215
1938.05	234
1939.69	226
1941.34	212
1942.99	171
1944.63	153
1946.27	157
1947.92	162
1949.56	190
1951.2	195
1952.84	209
1954.48	221
1956.11	252
1957.75	314
1959.39	330
1961.02	348
1962.65	316
1964.29	302
1965.92	292
1967.55	370
1969.18	371
1970.81	360
1972.44	383
1974.06	332
1975.69	324
1977.32	355
1978.94	373
1980.56	341
1982.19	387
1983.81	379
1985.43	389
1987.05	367
1988.66	391
1990.28	367
1991.9	353
1993.51	373
1995.13	407
1996.74	379
1998.36	405
1999.97	397
2001.58	369
2003.19	361
2004.8	362
2006.4	387
2008.01	395
2009.62	380
2011.22	373
2012.83	377
2014.43	368
2016.03	407
2017.63	405
2019.23	364
2020.83	371
2022.43	387
2024.03	395
2025.63	380
2027.22	381
2028.82	366
2030.41	374
2032.01	375
2033.6	366
2035.19	375
2036.78	360
2038.37	342
2039.96	314
2041.55	324
2043.13	359
2044.72	319
2046.3	320
2047.89	342
2049.47	346
2051.05	337
2052.63	316
2054.21	336
2055.79	328
2057.37	302
2058.95	313
2060.52	304
2062.1	322
2063.68	319
2065.25	318
2066.82	300
2068.39	298
2069.97	304
2071.54	300
2073.1	298
2074.67	274
2076.24	310
2077.81	302
2079.37	302
2080.94	276
2082.5	268
2084.07	272
2085.63	254
2087.19	262
2088.75	228
2090.31	208
2091.87	220
2093.43	203
2094.98	215
2096.54	226
2098.09	203
2099.65	270
2101.2	240
2102.75	236
2104.3	256
2105.86	272
2107.41	264
2108.95	250
2110.5	209
2112.05	226
2113.6	225
2115.14	240
2116.69	248
2118.23	224
2119.77	240
2121.31	204
2122.86	236
2124.4	192
2125.93	221
2127.47	214
2129.01	238
2130.55	240
2132.08	256
2133.62	236
2135.15	238
2136.69	226
2138.22	222
2139.75	183
2141.28	220
2142.81	221
2144.34	210
2145.87	214
2147.39	242
2148.92	234
2150.45	246
2151.97	200
2153.5	248
2155.02	198
2156.54	194
2158.06	231
2159.58	203
2161.1	191
2162.62	226
2164.14	226
2165.66	217
2167.17	212
2168.69	236
2170.2	207
2171.72	204
2173.23	224
2174.74	214
2176.25	204
2177.76	213
2179.27	196
2180.78	188
2182.29	153
2183.79	181
2185.3	191
2186.81	204
2188.31	196
2189.81	167
2191.32	182
2192.82	204
2194.32	174
2195.82	199
2197.32	210
2198.82	163
2200.32	179
2201.81	153
2203.31	159
2204.8	169
2206.3	192
2207.79	171
2209.29	206
2210.78	173
2212.27	212
2213.76	192
2215.25	195
2216.74	189
2218.23	173
2219.71	155
2221.2	145
2222.69	169
2224.17	123
2225.65	141
2227.14	103
2228.62	125
2230.1	133
2231.58	157
2233.06	141
2234.54	165
2236.02	163
2237.5	207
2238.97	195
2240.45	175
2241.92	169
2243.4	183
2244.87	135
2246.34	157
2247.82	139
2249.29	127
2250.76	149
2252.23	143
2253.7	141
2255.16	129
2256.63	133
2258.1	131
2259.56	137
2261.03	129
2262.49	127
2263.95	153
2265.42	133
2266.88	131
2268.34	113
2269.8	137
2271.26	123
2272.72	129
2274.18	145
2275.63	157
2277.09	165
2278.54	151
2280	159
2281.45	119
2282.9	115
2284.36	109
2285.81	139
2287.26	133
2288.71	125
2290.16	121
2291.61	145
2293.05	111
2294.5	105
2295.95	109
2297.39	71
2298.84	53
2300.28	72
2301.72	59
2303.16	97
2304.61	95
2306.05	125
2307.49	109
2308.93	77
2310.36	125
2311.8	115
2313.24	137
2314.67	131
2316.11	119
2317.54	125
2318.98	139
2320.41	105
2321.84	137
2323.28	109
2324.71	119
2326.14	99
2327.57	100
2328.99	109
2330.42	89
2331.85	119
2333.27	81
2334.7	109
2336.12	93
2337.55	101
2338.97	71
2340.39	35
2341.82	53
2343.24	74
2344.66	57
2346.08	52
2347.5	81
2348.91	85
2350.33	75
2351.75	103
2353.16	105
2354.58	97
2355.99	119
2357.41	95
2358.82	59
2360.23	41
2361.64	47
2363.05	49
2364.46	26
2365.87	46
2367.28	41
2368.69	75
2370.1	40
2371.5	30
2372.91	83
2374.31	70
2375.72	72
2377.12	48
2378.52	50
2379.92	53
2381.33	55
2382.73	69
2384.13	51
2385.52	76
2386.92	53
2388.32	53
2389.72	61
2391.11	65
2392.51	72
2393.9	87
2395.3	87
2396.69	95
2398.08	85
2399.48	49
2400.87	94
2402.26	63
2403.65	54
2405.04	45
2406.42	8
2407.81	-46
2409.2	-34
2410.58	-63
2411.97	-68
2413.35	-16
2414.74	-56
2416.12	-40
2417.5	-20
2418.89	6
2420.27	-16
2421.65	-48
2423.03	-13
2424.41	-30
2425.79	-22
2427.16	-49
2428.54	-16
2429.92	-55
2431.29	-28
2432.67	-32
2434.04	-26
2435.42	6
2436.79	-36
2438.16	-19
2439.53	-28
2440.9	-42
2442.27	-57
2443.64	-45
2445.01	-35
2446.38	-59
2447.75	-76
2449.11	-61
2450.48	-34
2451.84	-61
2453.21	-50
2454.57	-30
2455.94	-32
2457.3	-43
2458.66	-50
2460.02	-42
2461.38	-51
2462.74	-12
2464.1	-8
2465.46	0
2466.82	-17
2468.17	-19
2469.53	-22
2470.89	0
2472.24	-32
2473.6	-20
2474.95	8
2476.3	10
2477.65	14
2479.01	43
2480.36	-4
2481.71	53
2483.06	21
2484.41	6
2485.75	-10
2487.1	14
2488.45	4
2489.8	-12
2491.14	12
2492.49	4
2493.83	-12
2495.17	31
2496.52	6
2497.86	19
2499.2	6
2500.54	4
2501.88	20
2503.22	40
2504.56	26
2505.9	42
2507.24	22
2508.58	22
2509.91	8
2511.25	0
2512.58	-18
2513.92	-53
2515.25	-34
2516.58	-36
2517.92	-32
2519.25	-38
2520.58	-22
2521.91	-44
2523.24	-55
2524.57	4
2525.9	10
2527.23	-10
2528.55	24
2529.88	-18
2531.21	-37
2532.53	-18
2533.86	-14
2535.18	-8
2536.5	0
2537.83	16
2539.15	20
2540.47	2
2541.79	26
2543.11	-34
2544.43	-21
2545.75	10
2547.07	8
2548.39	-30
2549.7	38
2551.02	-2
2552.34	-18
2553.65	-18
2554.97	-48
2556.28	-44
2557.59	-59
2558.91	-81
2560.22	-38
2561.53	-63
2562.84	-53
2564.15	-39
2565.46	-45
2566.77	-51
2568.08	-50
2569.38	-43
2570.69	-30
2572	-51
2573.3	-28
2574.61	-53
2575.91	-28
2577.22	-47
2578.52	-20
2579.82	-45
2581.13	-31
2582.43	-44
2583.73	-42
2585.03	-57
2586.33	-46
2587.63	-65
2588.92	-85
2590.22	-38
2591.52	-53
2592.82	-50
2594.11	-29
2595.41	-39
2596.7	-46
2598	-52
2599.29	-44
2600.58	-29
2601.88	-30
2603.17	-39
2604.46	-57
2605.75	-69
2607.04	-66
2608.33	-63
2609.62	-47
2610.9	-68
2612.19	-87
2613.48	-103
2614.76	-89
2616.05	-65
2617.34	-43
2618.62	-93
2619.9	-92
2621.19	-67
2622.47	-75
2623.75	-60
2625.03	-71
2626.31	-45
2627.59	-55
2628.87	-39
2630.15	-83
2631.43	-63
2632.71	-60
2633.99	-62
2635.26	-68
2636.54	-73
2637.81	-67
2639.09	-95
2640.36	-85
2641.64	-77
2642.91	-63
2644.18	-78
2645.46	-65
2646.73	-101
2648	-68
2649.27	-47
2650.54	-45
2651.81	-51
2653.07	-36
2654.34	-67
2655.61	-51
2656.88	-41
2658.14	-58
2659.41	-79
2660.67	-80
2661.94	-49
2663.2	-51
2664.47	-69
2665.73	-46
2666.99	-54
2668.25	-57
2669.51	-76
2670.77	-67
2672.03	-71
2673.29	-30
2674.55	-59
2675.81	-48
2677.07	-75
2678.32	-75
2679.58	-61
2680.84	-57
2682.09	-65
2683.35	-40
2684.6	-34
2685.85	-51
2687.11	-66
2688.36	-49
2689.61	-56
2690.86	-59
2692.11	-61
2693.36	-49
2694.61	-35
2695.86	-51
2697.11	-73
2698.36	-67
2699.61	-69
2700.85	-58
2702.1	-54
2703.34	-43
2704.59	-62
2705.83	-24
2707.08	-45
2708.32	-60
2709.56	-89
2710.81	-79
2712.05	-72
2713.29	-67
2714.53	-52
2715.77	-62
2717.01	-39
2718.25	-44
2719.49	-61
2720.73	-62
2721.96	-79
2723.2	-69
2724.44	-53
2725.67	-41
2726.91	-54
2728.14	-34
2729.38	-84
2730.61	-61
2731.84	-56
2733.08	-57
2734.31	-44
2735.54	-40
2736.77	-35
2738	-50
2739.23	-43
2740.46	-32
2741.69	-61
2742.92	-70
2744.14	-31
2745.37	-46
2746.6	-77
2747.82	-34
2749.05	-36
2750.27	-56
2751.5	-49
2752.72	-62
2753.95	-70
2755.17	-32
2756.39	-42
2757.61	-50
2758.83	-56
2760.05	-22
2761.27	-58
2762.49	-38
2763.71	-58
2764.93	-46
2766.15	-30
2767.37	-44
2768.58	-56
2769.8	-54
2771.02	-54
2772.23	-40
2773.45	-52
2774.66	-46
2775.88	-18
2777.09	-48
2778.3	-38
2779.51	-28
2780.73	-43
2781.94	-24
2783.15	-36
2784.36	-36
2785.57	-46
2786.78	-42
2787.99	-16
2789.19	-46
2790.4	-22
2791.61	-19
2792.82	-44
2794.02	-24
2795.23	-32
2796.43	-30
2797.64	-20
2798.84	-24
2800.04	-36
2801.25	-39
2802.45	-62
2803.65	-50
2804.85	-4
2806.05	-16
2807.25	-52
2808.45	-20
2809.65	-36
2810.85	-47
2812.05	-12
2813.25	-38
2814.45	-38
2815.64	-28
2816.84	-42
2818.04	-46
2819.23	14
2820.43	-15
2821.62	-20
2822.82	-36
2824.01	-10
2825.2	8
2826.39	-12
2827.59	-22
2828.78	-10
2829.97	-14
2831.16	-36
2832.35	-18
2833.54	-38
2834.73	-12
2835.92	-24
2837.1	-18
2838.29	-18
2839.48	4
2840.67	-18
2841.85	-26
2843.04	-12
2844.22	-24
2845.41	-27
2846.59	19
2847.77	0
2848.96	-22
2850.14	-6
2851.32	-8
2852.5	-21
2853.68	-22
2854.87	-4
2856.05	-16
2857.23	-24
2858.4	-18
2859.58	-23
2860.76	-8
2861.94	-2
2863.12	-6
2864.29	-20
2865.47	-20
2866.65	-12
2867.82	-10
2869	18
2870.17	6
2871.34	4
2872.52	-14
2873.69	-8
2874.86	-33
2876.03	-20
2877.21	-23
2878.38	-22
2879.55	8
2880.72	-24
2881.89	-26
2883.06	-4
2884.23	-2
2885.39	-17
2886.56	-17
2887.73	-41
2888.9	-14
2890.06	-6
2891.23	-12
2892.39	-31
2893.56	12
2894.72	-21
2895.89	-18
2897.05	12
2898.21	-12
2899.38	-6
2900.54	-16
2901.7	2
2902.86	-20
2904.02	0
2905.18	-24
2906.34	-18
2907.5	-21
2908.66	-8
2909.82	-14
2910.98	-6
2912.13	-14
2913.29	0
2914.45	-26
2915.6	6
2916.76	-4
2917.91	8
2919.07	-13
2920.22	-8
2921.38	-8
2922.53	-10
2923.68	4
2924.84	4
2925.99	2
2927.14	-12
2928.29	-20
2929.44	-24
2930.59	-16
2931.74	2
2932.89	12
2934.04	-14
2935.19	-20
2936.34	-2
2937.48	-13
2938.63	10
2939.78	-26
2940.93	36
2942.07	8
2943.22	4
2944.36	-14
2945.51	-2
2946.65	2
2947.79	2
2948.94	2
2950.08	0
2951.22	6
2952.36	6
2953.5	0
2954.65	-4
2955.79	-12
2956.93	-4
2958.07	-18
2959.2	-4
2960.34	20
2961.48	0
2962.62	0
2963.76	10
2964.89	-10
2966.03	-4
2967.17	8
2968.3	20
2969.44	-8
2970.57	4
2971.71	6
2972.84	-14
2973.97	10
2975.11	4
2976.24	20
2977.37	-20
2978.5	2
2979.64	0
2980.77	4
2981.9	0
2983.03	-18
2984.16	-4
2985.29	8
2986.41	2
2987.54	24
2988.67	24
2989.8	12
2990.93	6
2992.05	2
2993.18	-4
2994.3	-6
2995.43	-6
2996.55	26
2997.68	24
2998.8	30
2999.93	0
3001.05	18
3002.17	0
3003.3	8
3004.42	38
3005.54	60
3006.66	28
3007.78	18
3008.9	-6
3010.02	-4
3011.14	26
3012.26	18
3013.38	6
3014.5	18
3015.62	2
3016.73	32
3017.85	30
3018.97	2
3020.08	4
3021.2	28
3022.31	-2
3023.43	34
3024.54	25
3025.66	2
3026.77	20
3027.89	26
3029	20
3030.11	22
3031.22	16
3032.34	10
3033.45	34
3034.56	26
3035.67	22
3036.78	117
3037.89	26
3039	24
3040.11	-2
3041.22	10
3042.32	2
3043.43	4
3044.54	8
3045.65	10
3046.75	18
3047.86	32
3048.96	26
3050.07	0
3051.17	30
3052.28	26
3053.38	18
3054.49	12
3055.59	10
3056.69	0
3057.8	22
3058.9	24
3060	34
3061.1	8
3062.2	20
3063.3	14
3064.4	6
3065.5	-2
3066.6	11
3067.7	2
3068.8	30
3069.9	12
3071	20
3072.09	16
3073.19	30
3074.29	28
3075.38	16
3076.48	20
3077.57	5
3078.67	33
3079.76	28
3080.86	-8
3081.95	25
3083.05	6
3084.14	22
3085.23	22
3086.33	35
3087.42	28
3088.51	17
3089.6	18
3090.69	12
3091.78	18
3092.87	57
3093.96	18
3095.05	30
3096.14	6
3097.23	20
3098.32	39
3099.41	24
3100.49	6
3101.58	16
3102.67	0
3103.75	6
3104.84	32
3105.93	14
3107.01	18
3108.1	30
3109.18	36
3110.26	36
3111.35	24
3112.43	4
3113.51	32
3114.6	15
3115.68	24
3116.76	20
3117.84	24
3118.92	38
3120	20
3121.09	10
3122.17	14
3123.25	16
3124.32	12
3125.4	30
3126.48	16
3127.56	38
3128.64	16
3129.72	24
3130.79	50
3131.87	40
3132.95	28
3134.02	20
3135.1	30
3136.17	14
3137.25	14
3138.32	26
3139.4	26
3140.47	36
3141.55	38
3142.62	28
3143.69	12
3144.76	39
3145.84	-4
3146.91	26
3147.98	22
3149.05	30
3150.12	26
3151.19	50
3152.26	28
3153.33	34
3154.4	26
3155.47	26
3156.54	14
3157.61	48
3158.67	24
3159.74	14
3160.81	30
3161.88	25
3162.94	20
3164.01	38
3165.07	40
3166.14	28
3167.2	26
3168.27	14
3169.33	36
3170.4	34
3171.46	22
3172.52	16
3173.59	14
3174.65	20
3175.71	28
3176.77	18
3177.84	20
3178.9	14
3179.96	14
3181.02	30
3182.08	36
3183.14	47
3184.2	18
3185.26	26
3186.32	48
3187.37	30
3188.43	44
3189.49	35
3190.55	28
3191.61	17
3192.66	38
3193.72	26
3194.77	40
3195.83	26
3196.89	28
3197.94	28
3199	20
3200.05	22
3201.1	30
3202.16	10
3203.21	38
3204.27	28
3205.32	10
3206.37	16
3207.42	51
3208.47	52
3209.53	36
3210.58	21
3211.63	28
3212.68	16
3213.73	38
3214.78	29
3215.83	26
3216.88	21
3217.93	46
3218.97	16
3220.02	28
3221.07	14
3222.12	26
3223.16	36
3224.21	28
3225.26	8
3226.3	22
3227.35	30
3228.4	56
3229.44	30
3230.49	16
3231.53	14
3232.57	48
3233.62	30
3234.66	36
3235.71	44
3236.75	36
3237.79	48
3238.83	36
3239.88	22
3240.92	36
3241.96	44
3243	20
3244.04	30
3245.08	32
3246.12	16
3247.16	30
3248.2	20
3249.24	28
3250.28	24
3251.32	18
3252.36	36
3253.39	46
3254.43	44
3255.47	38
3256.51	44
3257.54	30
3258.58	30
3259.61	47
3260.65	15
3261.69	44
3262.72	12
3263.76	24
3264.79	32
3265.82	49
3266.86	25
3267.89	58
3268.92	51
3269.96	46
3270.99	41
3272.02	30
3273.05	40
3274.09	42
3275.12	60
3276.15	32
3277.18	37
3278.21	24
3279.24	24
3280.27	48
3281.3	32
3282.33	27
3283.36	38
3284.39	46
3285.41	52
3286.44	42
3287.47	40
3288.5	46
3289.52	12
3290.55	52
3291.58	30
3292.6	18
3293.63	38
3294.66	34
3295.68	51
3296.71	16
3297.73	56
3298.76	83
3299.78	40
3300.8	24
3301.83	38
3302.85	72
3303.87	36
3304.9	30
3305.92	45
3306.94	48
3307.96	50
3308.98	46
3310.01	42
3311.03	36
3312.05	59
3313.07	42
3314.09	20
3315.11	32
3316.13	41
3317.15	16
3318.17	30
3319.18	32
3320.2	22
3321.22	40
3322.24	36
3323.26	47
3324.27	32
3325.29	52
3326.31	35
3327.32	52
3328.34	39
3329.35	50
3330.37	28
3331.38	28
3332.4	30
3333.41	38
3334.43	66
3335.44	32
3336.46	34
3337.47	14
3338.48	54
3339.5	20
3340.51	30
3341.52	45
3342.53	32
3343.54	38
3344.56	54
3345.57	49
3346.58	52
3347.59	56
3348.6	23
3349.61	30
3350.62	34
3351.63	46
3352.64	26
3353.65	72
3354.66	45
3355.66	53
3356.67	36
3357.68	38
3358.69	11
3359.7	32
3360.7	46
3361.71	36
3362.72	30
3363.72	38
3364.73	34
3365.73	38
3366.74	37
3367.75	35
3368.75	28
3369.75	28
3370.76	6
3371.76	60
3372.77	40
3373.77	32
3374.77	39
3375.78	28
3376.78	26
3377.78	52
3378.78	32
3379.79	28
3380.79	25
3381.79	34
3382.79	52
3383.79	30
3384.79	60
3385.79	30
3386.79	42
3387.79	30
3388.79	47
3389.79	38
3390.79	36
3391.79	69
3392.79	44
3393.79	68
3394.78	40
3395.78	38
3396.78	48
3397.78	48
3398.77	91
3399.77	24
3400.77	20
3401.76	28
3402.76	44
3403.76	42
3404.75	28
3405.75	30
3406.74	32
3407.74	75
3408.73	46
3409.72	113
3410.72	42
3411.71	60
3412.71	38
3413.7	40
3414.69	8
3415.68	74
3416.68	24
3417.67	46
3418.66	36
3419.65	14
3420.64	54
3421.63	43
3422.63	60
3423.62	40
3424.61	68
3425.6	22
3426.59	29
3427.58	48
3428.57	45
[truncated: 48 more rows]
