# Supplementary material for: AI‐Assisted Detection of Early Gastric Cancer via Visualization of Mucosal Acidity Compromise During Endoscopy
Source: Adv Sci (Weinh). 2025 Oct 20;12(46):e04932. doi: 10.1002/advs.202504932 (PMC12697849; doi:10.1002/advs.202504932)
Supplement: Supplementary file 2 — Supporting Data [file ADVS-12-e04932-s002.zip › Models by AGS cells/Model 3/Para-tumor/fast-20250724_170942.csv]

181.541	23671
184.445	36851
187.346	47296
190.245	52591
193.141	54471
196.035	54705
198.927	54340
201.816	54622
204.703	55133
207.588	55015
210.47	55398
213.35	55079
216.228	55006
219.103	55076
221.976	54795
224.846	54950
227.715	54741
230.58	54585
233.444	54529
236.305	55160
239.164	55426
242.02	56177
244.875	56751
247.727	56741
250.576	56667
253.423	56910
256.268	56424
259.111	56113
261.951	55796
264.789	55797
267.625	55995
270.459	56109
273.29	56129
276.119	56010
278.945	55676
281.769	55742
284.591	55464
287.411	55091
290.229	54971
293.044	54404
295.857	54435
298.667	53768
301.476	53363
304.282	52961
307.085	52603
309.887	52500
312.686	51900
315.483	51675
318.278	51325
321.071	50967
323.861	50671
326.649	50473
329.435	50550
332.219	50451
335	50300
337.779	50548
340.556	50352
343.331	50806
346.103	50923
348.873	51186
351.641	51559
354.407	51630
357.171	51557
359.932	51857
362.691	51392
365.448	51052
368.203	50746
370.955	50084
373.706	50124
376.454	49970
379.2	49502
381.943	49506
384.685	49013
387.424	48701
390.161	48570
392.896	47896
395.629	47706
398.36	47274
401.088	47155
403.815	47016
406.539	46972
409.261	46819
411.981	46748
414.698	46847
417.414	47604
420.127	47528
422.838	47363
425.547	47824
428.254	47697
430.959	47659
433.662	47846
436.362	48305
439.06	48160
441.757	47987
444.451	48122
447.142	48250
449.832	48088
452.52	48025
455.206	47952
457.889	47647
460.57	47530
463.249	47252
465.927	47289
468.601	46732
471.274	46542
473.945	45960
476.614	45278
479.28	44877
481.945	44892
484.607	44664
487.267	44323
489.926	43942
492.582	43909
495.236	43498
497.888	43274
500.537	42882
503.185	43021
505.831	43208
508.474	43557
511.116	43352
513.755	43499
516.393	43375
519.028	43621
521.661	43510
524.293	43686
526.922	43418
529.549	43589
532.174	43367
534.797	43174
537.418	43277
540.037	43361
542.654	43388
545.268	43914
547.881	44302
550.492	44399
553.101	43641
555.707	43172
558.312	42612
560.915	42330
563.515	42215
566.114	42507
568.71	42656
571.305	43075
573.897	43599
576.488	43374
579.076	42700
581.663	41737
584.247	40857
586.83	40206
589.41	39364
591.989	38640
594.565	37909
597.14	36846
599.712	36241
602.283	36459
604.851	36409
607.418	36219
609.982	36390
612.545	36261
615.106	36145
617.664	36298
620.221	35895
622.776	35821
625.328	35439
627.879	35366
630.428	35038
632.975	34602
635.52	34471
638.062	34327
640.603	34140
643.142	34233
645.679	34450
648.214	34694
650.748	34380
653.279	34440
655.808	34299
658.335	34126
660.861	33986
663.384	33536
665.906	33729
668.425	33779
670.943	33703
673.459	33302
675.973	33203
678.484	32887
680.994	32482
683.502	31774
686.009	31659
688.513	31434
691.015	31134
693.515	30880
696.014	30563
698.51	30170
701.005	30102
703.498	29659
705.989	29254
708.478	28787
710.965	28688
713.45	28450
715.933	28428
718.415	28181
720.894	27882
723.372	27747
725.848	27828
728.322	27737
730.794	27993
733.264	27739
735.732	27445
738.198	27016
740.663	26270
743.126	26091
745.586	25857
748.045	25825
750.502	25335
752.958	25271
755.411	25176
757.863	25054
760.312	24979
762.76	24927
765.206	25178
767.65	24579
770.092	23085
772.533	21507
774.971	21137
777.408	21842
779.843	23031
782.276	22700
784.707	22771
787.137	23081
789.564	22819
791.99	22736
794.414	22708
796.836	22577
799.257	22243
801.675	22057
804.092	21874
806.507	21832
808.92	21676
811.331	21302
813.741	20986
816.148	20697
818.554	20442
820.958	20176
823.36	20033
825.761	19954
828.159	19785
830.556	19726
832.951	19724
835.345	19382
837.736	19285
840.126	19062
842.514	19054
844.9	18877
847.284	18666
849.667	18438
852.048	18119
854.427	17988
856.804	17772
859.18	17663
861.553	17572
863.925	17625
866.296	17484
868.664	17448
871.031	17267
873.396	17011
875.759	16918
878.12	16779
880.48	16748
882.838	16456
885.194	16307
887.549	16269
889.902	16205
892.253	15979
894.602	16018
896.949	15930
899.295	15969
901.639	15713
903.981	15711
906.322	15393
908.661	15537
910.998	15401
913.333	15320
915.667	15155
917.999	15260
920.329	15194
922.658	15308
924.985	15097
927.31	15209
929.633	15177
931.955	14873
934.275	14702
936.593	14484
938.91	14192
941.225	14009
943.538	13819
945.849	13569
948.159	13191
950.467	13018
952.774	12935
955.078	12651
957.381	12679
959.683	12348
961.982	12161
964.28	12117
966.577	12108
968.871	11836
971.164	11658
973.456	11518
975.745	11567
978.033	11172
980.319	11239
982.604	11186
984.887	11130
987.168	11196
989.448	11069
991.726	10946
994.002	10861
996.277	10867
998.55	10810
1000.82	10662
1003.09	10896
1005.36	10923
1007.63	11041
1009.89	10980
1012.15	11001
1014.41	11032
1016.67	11017
1018.93	10857
1021.19	10597
1023.44	10638
1025.7	10688
1027.95	10551
1030.2	10446
1032.45	10381
1034.69	10204
1036.94	10088
1039.18	10100
1041.43	10124
1043.67	10044
1045.9	9951
1048.14	9929
1050.38	9913
1052.61	9752
1054.84	9576
1057.07	9459
1059.3	9375
1061.53	9139
1063.76	9140
1065.98	9038
1068.2	8968
1070.42	8944
1072.64	8750
1074.86	8665
1077.08	8519
1079.29	8488
1081.5	8432
1083.72	8426
1085.93	8468
1088.13	8401
1090.34	8451
1092.55	8474
1094.75	8581
1096.95	8444
1099.15	8193
1101.35	8234
1103.55	8154
1105.74	7926
1107.94	7986
1110.13	7871
1112.32	7815
1114.51	7570
1116.7	7493
1118.89	7416
1121.07	7278
1123.25	7249
1125.44	7108
1127.62	7098
1129.8	7322
1131.97	7354
1134.15	7380
1136.32	7422
1138.49	7239
1140.66	7136
1142.83	7052
1145	7068
1147.17	6987
1149.33	6902
1151.5	6902
1153.66	6842
1155.82	6784
1157.98	6685
1160.13	6695
1162.29	6642
1164.44	6506
1166.6	6522
1168.75	6620
1170.9	6625
1173.04	6653
1175.19	6798
1177.34	6602
1179.48	6379
1181.62	6324
1183.76	6206
1185.9	6235
1188.04	6384
1190.17	6616
1192.31	6609
1194.44	6659
1196.57	6800
1198.7	6705
1200.83	6607
1202.96	6469
1205.08	6205
1207.21	6004
1209.33	5786
1211.45	5635
1213.57	5613
1215.69	5509
1217.81	5391
1219.92	5333
1222.03	5250
1224.15	5176
1226.26	5164
1228.37	5165
1230.47	5212
1232.58	5214
1234.68	5172
1236.79	5235
1238.89	5188
1240.99	5173
1243.09	5097
1245.19	5011
1247.28	4952
1249.38	4884
1251.47	4854
1253.56	4818
1255.65	4721
1257.74	4664
1259.83	4709
1261.91	4563
1264	4527
1266.08	4411
1268.16	4358
1270.24	4331
1272.32	4253
1274.4	4282
1276.47	4193
1278.55	4122
1280.62	4134
1282.69	3967
1284.76	4049
1286.83	4007
1288.9	3987
1290.96	3935
1293.03	3840
1295.09	3810
1297.15	3796
1299.21	3715
1301.27	3713
1303.33	3618
1305.38	3664
1307.44	3669
1309.49	3624
1311.54	3534
1313.59	3548
1315.64	3500
1317.69	3521
1319.73	3492
1321.78	3458
1323.82	3504
1325.86	3441
1327.9	3402
1329.94	3326
1331.98	3419
1334.02	3435
1336.05	3431
1338.08	3397
1340.12	3431
1342.15	3530
1344.18	3558
1346.2	3536
1348.23	3643
1350.25	3558
1352.28	3554
1354.3	3590
1356.32	3608
1358.34	3658
1360.36	3595
1362.38	3739
1364.39	3769
1366.41	3707
1368.42	3685
1370.43	3666
1372.44	3556
1374.45	3562
1376.45	3560
1378.46	3552
1380.47	3417
1382.47	3437
1384.47	3343
1386.47	3292
1388.47	3248
1390.47	3224
1392.46	3218
1394.46	3236
1396.45	3258
1398.44	3270
1400.44	3237
1402.42	3094
1404.41	3028
1406.4	2943
1408.39	2877
1410.37	2885
1412.35	2802
1414.33	2815
1416.31	2772
1418.29	2791
1420.27	2764
1422.25	2724
1424.22	2716
1426.2	2712
1428.17	2692
1430.14	2730
1432.11	2548
1434.08	2569
1436.04	2502
1438.01	2482
1439.97	2551
1441.94	2546
1443.9	2555
1445.86	2527
1447.82	2494
1449.78	2466
1451.73	2383
1453.69	2404
1455.64	2434
1457.59	2478
1459.54	2380
1461.49	2339
1463.44	2252
1465.39	2267
1467.34	2232
1469.28	2227
1471.22	2245
1473.17	2262
1475.11	2250
1477.05	2196
1478.99	2101
1480.92	2085
1482.86	2024
1484.79	1952
1486.73	1985
1488.66	1956
1490.59	2015
1492.52	1955
1494.45	2049
1496.37	1993
1498.3	2049
1500.22	2033
1502.14	1958
1504.07	1978
1505.99	1971
1507.91	1969
1509.82	1955
1511.74	1928
1513.66	1930
1515.57	1930
1517.48	1902
1519.39	2040
1521.3	1969
1523.21	1997
1525.12	1908
1527.03	1861
1528.93	1904
1530.84	1921
1532.74	1987
1534.64	2001
1536.54	1990
1538.44	1948
1540.34	1890
1542.23	1836
1544.13	1777
1546.02	1722
1547.92	1715
1549.81	1749
1551.7	1825
1553.59	1797
1555.48	1803
1557.36	1823
1559.25	1819
1561.13	1837
1563.01	1847
1564.9	1940
1566.78	1912
1568.66	1887
1570.53	1805
1572.41	1791
1574.29	1799
1576.16	1874
1578.03	1995
1579.9	1952
1581.78	1898
1583.65	1809
1585.51	1795
1587.38	1838
1589.25	1918
1591.11	1934
1592.97	1879
1594.84	1781
1596.7	1763
1598.56	1789
1600.42	1713
1602.27	1763
1604.13	1793
1605.98	1886
1607.84	2043
1609.69	2049
1611.54	2095
1613.39	2009
1615.24	1809
1617.09	1654
1618.94	1547
1620.78	1511
1622.62	1582
1624.47	1649
1626.31	1622
1628.15	1666
1629.99	1658
1631.83	1716
1633.67	1640
1635.5	1644
1637.34	1574
1639.17	1573
1641	1550
1642.83	1588
1644.66	1545
1646.49	1525
1648.32	1473
1650.15	1531
1651.97	1507
1653.8	1534
1655.62	1515
1657.44	1441
1659.26	1351
1661.08	1263
1662.9	1340
1664.72	1180
1666.53	1094
1668.35	1062
1670.16	1029
1671.97	1056
1673.79	1145
1675.6	1130
1677.4	1084
1679.21	1042
1681.02	1046
1682.83	981
1684.63	1051
1686.43	1066
1688.24	1116
1690.04	1086
1691.84	989
1693.64	996
1695.43	995
1697.23	1074
1699.02	1159
1700.82	1251
1702.61	1207
1704.4	1150
1706.2	1181
1707.98	1201
1709.77	1286
1711.56	1304
1713.35	1281
1715.13	1207
1716.92	1150
1718.7	1006
1720.48	1042
1722.26	1037
1724.04	933
1725.82	801
1727.6	727
1729.37	679
1731.15	616
1732.92	511
1734.7	493
1736.47	401
1738.24	405
1740.01	401
1741.78	421
1743.54	455
1745.31	554
1747.08	624
1748.84	643
1750.6	661
1752.36	746
1754.12	828
1755.88	902
1757.64	778
1759.4	779
1761.16	772
1762.91	756
1764.67	800
1766.42	880
1768.17	946
1769.92	934
1771.67	890
1773.42	800
1775.17	820
1776.91	808
1778.66	812
1780.4	893
1782.15	941
1783.89	957
1785.63	1008
1787.37	967
1789.11	979
1790.85	961
1792.58	886
1794.32	870
1796.05	804
1797.79	776
1799.52	776
1801.25	804
1802.98	745
1804.71	728
1806.44	776
1808.17	876
1809.89	867
1811.62	911
1813.34	915
1815.07	893
1816.79	850
1818.51	802
1820.23	784
1821.95	743
1823.66	683
1825.38	665
1827.1	713
1828.81	685
1830.52	743
1832.24	742
1833.95	806
1835.66	856
1837.37	871
1839.08	862
1840.78	775
1842.49	723
1844.19	687
1845.9	653
1847.6	665
1849.3	671
1851	621
1852.7	560
1854.4	516
1856.1	516
1857.8	552
1859.49	560
1861.19	538
1862.88	580
1864.57	506
1866.27	438
1867.96	395
1869.65	358
1871.33	368
1873.02	421
1874.71	493
1876.39	539
1878.08	469
1879.76	485
1881.44	467
1883.12	478
1884.81	526
1886.48	558
1888.16	470
1889.84	407
1891.52	421
1893.19	379
1894.87	344
1896.54	405
1898.21	393
1899.88	395
1901.55	431
1903.22	447
1904.89	447
1906.56	477
1908.22	498
1909.89	484
1911.55	508
1913.22	487
1914.88	484
1916.54	494
1918.2	484
1919.86	493
1921.52	457
1923.18	443
1924.83	413
1926.49	443
1928.14	427
1929.79	433
1931.45	447
1933.1	409
1934.75	373
1936.4	405
1938.05	478
1939.69	466
1941.34	437
1942.99	376
1944.63	355
1946.27	368
1947.92	359
1949.56	389
1951.2	413
1952.84	417
1954.48	395
1956.11	456
1957.75	504
1959.39	542
1961.02	574
1962.65	513
1964.29	524
1965.92	546
1967.55	582
1969.18	589
1970.81	568
1972.44	572
1974.06	534
1975.69	509
1977.32	566
1978.94	570
1980.56	556
1982.19	589
1983.81	573
1985.43	558
1987.05	578
1988.66	574
1990.28	578
1991.9	532
1993.51	572
1995.13	582
1996.74	599
1998.36	534
1999.97	570
2001.58	554
2003.19	548
2004.8	546
2006.4	624
2008.01	566
2009.62	562
2011.22	570
2012.83	592
2014.43	564
2016.03	616
2017.63	589
2019.23	554
2020.83	546
2022.43	554
2024.03	560
2025.63	568
2027.22	570
2028.82	556
2030.41	522
2032.01	516
2033.6	520
2035.19	534
2036.78	544
2038.37	528
2039.96	522
2041.55	486
2043.13	486
2044.72	462
2046.3	489
2047.89	528
2049.47	507
2051.05	480
2052.63	502
2054.21	487
2055.79	509
2057.37	488
2058.95	502
2060.52	464
2062.1	461
2063.68	486
2065.25	467
2066.82	457
2068.39	462
2069.97	457
2071.54	435
2073.1	435
2074.67	425
2076.24	439
2077.81	445
2079.37	447
2080.94	401
2082.5	407
2084.07	388
2085.63	401
2087.19	373
2088.75	361
2090.31	365
2091.87	327
2093.43	324
2094.98	342
2096.54	359
2098.09	334
2099.65	373
2101.2	363
2102.75	363
2104.3	363
2105.86	336
2107.41	347
2108.95	375
2110.5	381
2112.05	357
2113.6	344
2115.14	349
2116.69	359
2118.23	331
2119.77	348
2121.31	357
2122.86	335
2124.4	331
2125.93	330
2127.47	327
2129.01	353
2130.55	351
2132.08	373
2133.62	343
2135.15	347
2136.69	322
2138.22	308
2139.75	300
2141.28	306
2142.81	328
2144.34	319
2145.87	345
2147.39	332
2148.92	336
2150.45	334
2151.97	317
2153.5	320
2155.02	316
2156.54	280
2158.06	326
2159.58	302
2161.1	298
2162.62	347
2164.14	326
2165.66	326
2167.17	294
2168.69	319
2170.2	312
2171.72	326
2173.23	309
2174.74	292
2176.25	306
2177.76	316
2179.27	266
2180.78	296
2182.29	278
2183.79	280
2185.3	268
2186.81	286
2188.31	262
2189.81	268
2191.32	292
2192.82	296
2194.32	282
2195.82	274
2197.32	278
2198.82	254
2200.32	272
2201.81	214
2203.31	227
2204.8	270
2206.3	266
2207.79	254
2209.29	268
2210.78	278
2212.27	300
2213.76	284
2215.25	274
2216.74	270
2218.23	258
2219.71	247
2221.2	218
2222.69	238
2224.17	199
2225.65	204
2227.14	187
2228.62	194
2230.1	211
2231.58	236
2233.06	228
2234.54	248
2236.02	229
2237.5	260
2238.97	286
2240.45	244
2241.92	243
2243.4	262
2244.87	228
2246.34	234
2247.82	210
2249.29	250
2250.76	212
2252.23	228
2253.7	214
2255.16	187
2256.63	222
2258.1	197
2259.56	222
2261.03	202
2262.49	197
2263.95	212
2265.42	213
2266.88	203
2268.34	199
2269.8	201
2271.26	189
2272.72	175
2274.18	199
2275.63	200
2277.09	197
2278.54	200
2280	196
2281.45	173
2282.9	182
2284.36	170
2285.81	190
2287.26	166
2288.71	183
2290.16	173
2291.61	177
2293.05	163
2294.5	163
2295.95	155
2297.39	153
2298.84	127
2300.28	135
2301.72	135
2303.16	141
2304.61	162
2306.05	184
2307.49	155
2308.93	145
2310.36	179
2311.8	185
2313.24	173
2314.67	197
2316.11	177
2317.54	187
2318.98	193
2320.41	143
2321.84	163
2323.28	169
2324.71	157
2326.14	158
2327.57	157
2328.99	147
2330.42	113
2331.85	141
2333.27	143
2334.7	149
2336.12	135
2337.55	121
2338.97	123
2340.39	101
2341.82	77
2343.24	108
2344.66	107
2346.08	109
2347.5	121
2348.91	133
2350.33	147
2351.75	127
2353.16	147
2354.58	141
2355.99	159
2357.41	137
2358.82	113
2360.23	85
2361.64	85
2363.05	83
2364.46	72
2365.87	93
2367.28	111
2368.69	111
2370.1	83
2371.5	69
2372.91	125
2374.31	104
2375.72	115
2377.12	101
2378.52	108
2379.92	113
2381.33	121
2382.73	107
2384.13	109
2385.52	103
2386.92	83
2388.32	99
2389.72	91
2391.11	97
2392.51	115
2393.9	113
2395.3	127
2396.69	133
2398.08	121
2399.48	101
2400.87	113
2402.26	97
2403.65	73
2405.04	71
2406.42	40
2407.81	6
2409.2	-8
2410.58	-49
2411.97	-20
2413.35	10
2414.74	-32
2416.12	-12
2417.5	20
2418.89	2
2420.27	18
2421.65	16
2423.03	40
2424.41	-4
2425.79	2
2427.16	-20
2428.54	-6
2429.92	-20
2431.29	-4
2432.67	11
2434.04	-12
2435.42	2
2436.79	10
2438.16	20
2439.53	-2
2440.9	2
2442.27	-20
2443.64	-32
2445.01	-3
2446.38	-36
2447.75	-34
2449.11	-14
2450.48	-16
2451.84	-40
2453.21	-24
2454.57	-24
2455.94	-12
2457.3	-24
2458.66	-30
2460.02	-12
2461.38	-22
2462.74	2
2464.1	18
2465.46	12
2466.82	0
2468.17	16
2469.53	-4
2470.89	14
2472.24	-6
2473.6	0
2474.95	16
2476.3	12
2477.65	55
2479.01	45
2480.36	19
2481.71	77
2483.06	21
2484.41	22
2485.75	24
2487.1	17
2488.45	2
2489.8	17
2491.14	28
2492.49	24
2493.83	20
2495.17	51
2496.52	21
2497.86	19
2499.2	23
2500.54	37
2501.88	47
2503.22	42
2504.56	45
2505.9	40
2507.24	64
2508.58	43
2509.91	23
2511.25	36
2512.58	3
2513.92	-43
2515.25	-14
2516.58	-42
2517.92	-54
2519.25	-18
2520.58	-8
2521.91	-56
2523.24	-16
2524.57	24
2525.9	20
2527.23	24
2528.55	34
2529.88	0
2531.21	-12
2532.53	-22
2533.86	18
2535.18	-10
2536.5	18
2537.83	16
2539.15	28
2540.47	24
2541.79	34
2543.11	3
2544.43	20
2545.75	-4
2547.07	46
2548.39	-30
2549.7	32
2551.02	10
2552.34	4
2553.65	-8
2554.97	-38
2556.28	-32
2557.59	-55
2558.91	-35
2560.22	-32
2561.53	-34
2562.84	-45
2564.15	-22
2565.46	-35
2566.77	-26
2568.08	-16
2569.38	-39
2570.69	-26
2572	-32
2573.3	-2
2574.61	-29
2575.91	-26
2577.22	-25
2578.52	-6
2579.82	-12
2581.13	-29
2582.43	-20
2583.73	-38
2585.03	-37
2586.33	-28
2587.63	-54
2588.92	-60
2590.22	-24
2591.52	-51
2592.82	-34
2594.11	-37
2595.41	-29
2596.7	-22
2598	-44
2599.29	-34
2600.58	-39
2601.88	-22
2603.17	-30
2604.46	-59
2605.75	-42
2607.04	-52
2608.33	-47
2609.62	-19
2610.9	-70
2612.19	-83
2613.48	-81
2614.76	-73
2616.05	-49
2617.34	-47
2618.62	-62
2619.9	-90
2621.19	-71
2622.47	-47
2623.75	-46
2625.03	-50
2626.31	-59
2627.59	-47
2628.87	-33
2630.15	-55
2631.43	-39
2632.71	-40
2633.99	-70
2635.26	-54
2636.54	-67
2637.81	-67
2639.09	-60
2640.36	-58
2641.64	-64
2642.91	-81
2644.18	-62
2645.46	-47
2646.73	-95
2648	-38
2649.27	-41
2650.54	-55
2651.81	-40
2653.07	-48
2654.34	-54
2655.61	-51
2656.88	-41
2658.14	-60
2659.41	-57
2660.67	-72
2661.94	-39
2663.2	-77
2664.47	-77
2665.73	-67
2666.99	-64
2668.25	-59
2669.51	-85
2670.77	-95
2672.03	-53
2673.29	-32
2674.55	-49
2675.81	-52
2677.07	-87
2678.32	-77
2679.58	-67
2680.84	-43
2682.09	-55
2683.35	-26
2684.6	-47
2685.85	-40
2687.11	-62
2688.36	-37
2689.61	-44
2690.86	-43
2692.11	-33
2693.36	-27
2694.61	-25
2695.86	-59
2697.11	-61
2698.36	-43
2699.61	-71
2700.85	-65
2702.1	-44
2703.34	-37
2704.59	-58
2705.83	-32
2707.08	-61
2708.32	-64
2709.56	-75
2710.81	-71
2712.05	-68
2713.29	-63
2714.53	-48
2715.77	-56
2717.01	-23
2718.25	-12
2719.49	-51
2720.73	-69
2721.96	-65
2723.2	-59
2724.44	-65
2725.67	-20
2726.91	-50
2728.14	-48
2729.38	-72
2730.61	-49
2731.84	-60
2733.08	-57
2734.31	-42
2735.54	-50
2736.77	-35
2738	-52
2739.23	-45
2740.46	-46
2741.69	-53
2742.92	-78
2744.14	-33
2745.37	-66
2746.6	-52
2747.82	-24
2749.05	-50
2750.27	-52
2751.5	-44
2752.72	-60
2753.95	-42
2755.17	-42
2756.39	-32
2757.61	-34
2758.83	-48
2760.05	-22
2761.27	-54
2762.49	-24
2763.71	-42
2764.93	-24
2766.15	-76
2767.37	-26
2768.58	-46
2769.8	-50
2771.02	-42
2772.23	-26
2773.45	-48
2774.66	-22
2775.88	-26
2777.09	-50
2778.3	-42
2779.51	-38
2780.73	-29
2781.94	-34
2783.15	-34
2784.36	-32
2785.57	-42
2786.78	-34
2787.99	-2
2789.19	-32
2790.4	-32
2791.61	-17
2792.82	-48
2794.02	-34
2795.23	-32
2796.43	-40
2797.64	-20
2798.84	-38
2800.04	-68
2801.25	-15
2802.45	-50
2803.65	-46
2804.85	-8
2806.05	-32
2807.25	-40
2808.45	-24
2809.65	-28
2810.85	-27
2812.05	-20
2813.25	-38
2814.45	-36
2815.64	-24
2816.84	-30
2818.04	-20
2819.23	10
2820.43	-21
2821.62	-45
2822.82	-18
2824.01	-2
2825.2	-20
2826.39	-28
2827.59	-2
2828.78	-4
2829.97	-22
2831.16	-30
2832.35	-6
2833.54	-40
2834.73	-8
2835.92	-28
2837.1	-6
2838.29	-32
2839.48	4
2840.67	0
2841.85	-18
2843.04	-34
2844.22	-32
2845.41	-31
2846.59	-8
2847.77	-31
2848.96	-14
2850.14	-25
2851.32	-4
2852.5	-17
2853.68	-22
2854.87	-14
2856.05	-16
2857.23	-16
2858.4	-24
2859.58	-23
2860.76	-33
2861.94	0
2863.12	-12
2864.29	-12
2865.47	-30
2866.65	-29
2867.82	-2
2869	16
2870.17	-20
2871.34	-8
2872.52	-22
2873.69	0
2874.86	-21
2876.03	-8
2877.21	-23
2878.38	-14
2879.55	-6
2880.72	-14
2881.89	-32
2883.06	-8
2884.23	-14
2885.39	-15
2886.56	-21
2887.73	-49
2888.9	-12
2890.06	-30
2891.23	18
2892.39	-31
2893.56	6
2894.72	-6
2895.89	0
2897.05	2
2898.21	-16
2899.38	-22
2900.54	-34
2901.7	0
2902.86	-20
2904.02	-2
2905.18	-12
2906.34	16
2907.5	-23
2908.66	-18
2909.82	-24
2910.98	-8
2912.13	-6
2913.29	10
2914.45	-14
2915.6	2
2916.76	10
2917.91	-14
2919.07	-10
2920.22	-22
2921.38	0
2922.53	-40
2923.68	0
2924.84	2
2925.99	0
2927.14	-8
2928.29	-10
2929.44	-18
2930.59	-14
2931.74	-14
2932.89	4
2934.04	-2
2935.19	-34
2936.34	-17
2937.48	-4
2938.63	16
2939.78	-26
2940.93	6
2942.07	8
2943.22	14
2944.36	-26
2945.51	-16
2946.65	-20
2947.79	-4
2948.94	-18
2950.08	4
2951.22	-2
2952.36	-16
2953.5	8
2954.65	-2
2955.79	-8
2956.93	6
2958.07	-12
2959.2	4
2960.34	20
2961.48	22
2962.62	-8
2963.76	-24
2964.89	-8
2966.03	-4
2967.17	-10
2968.3	10
2969.44	-2
2970.57	0
2971.71	8
2972.84	6
2973.97	2
2975.11	0
2976.24	18
2977.37	-16
2978.5	8
2979.64	16
2980.77	16
2981.9	12
2983.03	-16
2984.16	4
2985.29	-4
2986.41	-2
2987.54	-12
2988.67	12
2989.8	22
2990.93	6
2992.05	-12
2993.18	-4
2994.3	-2
2995.43	-4
2996.55	37
2997.68	16
2998.8	22
2999.93	10
3001.05	10
3002.17	8
3003.3	-4
3004.42	54
3005.54	24
3006.66	10
3007.78	28
3008.9	-10
3010.02	-8
3011.14	34
3012.26	16
3013.38	14
3014.5	26
3015.62	20
3016.73	18
3017.85	10
3018.97	12
3020.08	-6
3021.2	14
3022.31	6
3023.43	38
3024.54	19
3025.66	10
3026.77	24
3027.89	20
3029	-2
3030.11	16
3031.22	10
3032.34	-2
3033.45	26
3034.56	12
3035.67	22
3036.78	95
3037.89	24
3039	32
3040.11	6
3041.22	-2
3042.32	-2
3043.43	4
3044.54	10
3045.65	6
3046.75	16
3047.86	50
3048.96	8
3050.07	2
3051.17	28
3052.28	12
3053.38	-9
3054.49	4
3055.59	26
3056.69	-2
3057.8	12
3058.9	16
3060	40
3061.1	-9
3062.2	32
3063.3	28
3064.4	-2
3065.5	6
3066.6	21
3067.7	26
3068.8	50
3069.9	14
3071	16
3072.09	28
3073.19	30
3074.29	20
3075.38	16
3076.48	52
3077.57	13
3078.67	33
3079.76	44
3080.86	4
3081.95	21
3083.05	8
3084.14	22
3085.23	26
3086.33	21
3087.42	26
3088.51	17
3089.6	28
3090.69	12
3091.78	26
3092.87	63
3093.96	14
3095.05	26
3096.14	2
3097.23	14
3098.32	47
3099.41	12
3100.49	6
3101.58	18
3102.67	36
3103.75	4
3104.84	22
3105.93	18
3107.01	12
3108.1	20
3109.18	30
3110.26	30
3111.35	22
3112.43	36
3113.51	20
3114.6	29
3115.68	16
3116.76	18
3117.84	12
3118.92	42
3120	24
3121.09	22
3122.17	32
3123.25	6
3124.32	44
3125.4	46
3126.48	10
3127.56	2
3128.64	8
3129.72	16
3130.79	46
3131.87	2
3132.95	16
3134.02	24
3135.1	24
3136.17	34
3137.25	22
3138.32	32
3139.4	20
3140.47	62
3141.55	34
3142.62	18
3143.69	14
3144.76	21
3145.84	32
3146.91	22
3147.98	26
3149.05	26
3150.12	24
3151.19	42
3152.26	18
3153.33	36
3154.4	0
3155.47	12
3156.54	16
3157.61	46
3158.67	10
3159.74	20
3160.81	22
3161.88	29
3162.94	12
3164.01	22
3165.07	68
3166.14	30
3167.2	24
3168.27	16
3169.33	20
3170.4	48
3171.46	26
3172.52	40
3173.59	44
3174.65	24
3175.71	30
3176.77	20
3177.84	34
3178.9	24
3179.96	30
3181.02	38
3182.08	46
3183.14	49
3184.2	20
3185.26	52
3186.32	56
3187.37	26
3188.43	36
3189.49	45
3190.55	6
3191.61	31
3192.66	50
3193.72	4
3194.77	40
3195.83	10
3196.89	34
3197.94	48
3199	34
3200.05	36
3201.1	38
3202.16	34
3203.21	40
3204.27	32
3205.32	28
3206.37	28
3207.42	39
3208.47	26
3209.53	34
3210.58	25
3211.63	22
3212.68	32
3213.73	38
3214.78	25
3215.83	44
3216.88	9
3217.93	20
3218.97	18
3220.02	22
3221.07	22
3222.12	28
3223.16	52
3224.21	36
3225.26	18
3226.3	16
3227.35	18
3228.4	60
3229.44	28
3230.49	30
3231.53	6
3232.57	30
3233.62	18
3234.66	20
3235.71	24
3236.75	18
3237.79	42
3238.83	36
3239.88	10
3240.92	38
3241.96	34
3243	22
3244.04	26
3245.08	32
3246.12	20
3247.16	24
3248.2	20
3249.24	22
3250.28	16
3251.32	30
3252.36	24
3253.39	30
3254.43	30
3255.47	72
3256.51	36
3257.54	24
3258.58	26
3259.61	53
3260.65	15
3261.69	26
3262.72	30
3263.76	34
3264.79	30
3265.82	45
3266.86	23
3267.89	54
3268.92	45
3269.96	38
3270.99	35
3272.02	34
3273.05	18
3274.09	42
3275.12	38
3276.15	30
3277.18	29
3278.21	30
3279.24	34
3280.27	46
3281.3	32
3282.33	33
3283.36	34
3284.39	20
3285.41	62
3286.44	54
3287.47	22
3288.5	48
3289.52	26
3290.55	68
3291.58	38
3292.6	42
3293.63	36
3294.66	32
3295.68	29
3296.71	24
3297.73	34
3298.76	53
3299.78	30
3300.8	8
3301.83	42
3302.85	82
3303.87	42
3304.9	34
3305.92	21
3306.94	40
3307.96	40
3308.98	40
3310.01	54
3311.03	40
3312.05	55
3313.07	44
3314.09	20
3315.11	30
3316.13	32
3317.15	6
3318.17	24
3319.18	50
3320.2	32
3321.22	48
3322.24	44
3323.26	33
3324.27	52
3325.29	46
3326.31	43
3327.32	44
3328.34	39
3329.35	44
3330.37	30
3331.38	24
3332.4	24
3333.41	48
3334.43	52
3335.44	32
3336.46	22
3337.47	32
3338.48	38
3339.5	28
3340.51	22
3341.52	26
3342.53	14
3343.54	42
3344.56	50
3345.57	38
3346.58	26
3347.59	30
3348.6	35
3349.61	34
3350.62	38
3351.63	38
3352.64	24
3353.65	50
3354.66	27
3355.66	63
3356.67	42
3357.68	30
3358.69	11
3359.7	34
3360.7	34
3361.71	28
3362.72	44
3363.72	40
3364.73	44
3365.73	46
3366.74	41
3367.75	31
3368.75	28
3369.75	36
3370.76	14
3371.76	62
3372.77	34
3373.77	28
3374.77	43
3375.78	20
3376.78	2
3377.78	38
3378.78	28
3379.79	28
3380.79	37
3381.79	36
3382.79	54
3383.79	26
3384.79	42
3385.79	44
3386.79	20
3387.79	12
3388.79	35
3389.79	22
3390.79	20
3391.79	46
3392.79	44
3393.79	60
3394.78	40
3395.78	32
3396.78	44
3397.78	52
3398.77	89
3399.77	34
3400.77	34
3401.76	38
3402.76	40
3403.76	44
3404.75	30
3405.75	22
3406.74	48
3407.74	72
3408.73	30
3409.72	103
3410.72	38
3411.71	74
3412.71	40
3413.7	30
3414.69	22
3415.68	56
3416.68	24
3417.67	32
3418.66	36
3419.65	32
3420.64	60
3421.63	53
3422.63	52
3423.62	44
3424.61	82
3425.6	24
3426.59	21
3427.58	86
3428.57	45
[truncated: 48 more rows]
