# Supplementary material for: AI‐Assisted Detection of Early Gastric Cancer via Visualization of Mucosal Acidity Compromise During Endoscopy
Source: Adv Sci (Weinh). 2025 Oct 20;12(46):e04932. doi: 10.1002/advs.202504932 (PMC12697849; doi:10.1002/advs.202504932)
Supplement: Supplementary file 2 — Supporting Data [file ADVS-12-e04932-s002.zip › Models by AGS cells/Model 3/Para-tumor/fast-20250724_170944.csv]

181.541	17254
184.445	26953
187.346	34925
190.245	39052
193.141	40523
196.035	40585
198.927	40404
201.816	40522
204.703	40799
207.588	40894
210.47	41053
213.35	40903
216.228	40716
219.103	40851
221.976	40500
224.846	40641
227.715	40434
230.58	40480
233.444	40420
236.305	40978
239.164	41097
242.02	41840
244.875	42086
247.727	42100
250.576	42123
253.423	42088
256.268	41701
259.111	41764
261.951	41423
264.789	41401
267.625	41495
270.459	41581
273.29	41611
276.119	41519
278.945	41154
281.769	41035
284.591	40932
287.411	40676
290.229	40384
293.044	40101
295.857	39979
298.667	39483
301.476	39211
304.282	38953
307.085	38457
309.887	38538
312.686	38082
315.483	37890
318.278	37565
321.071	37351
323.861	37029
326.649	36789
329.435	36910
332.219	36783
335	36806
337.779	36894
340.556	36983
343.331	37204
346.103	37333
348.873	37335
351.641	37533
354.407	37372
357.171	37515
359.932	37411
362.691	37266
365.448	37017
368.203	36898
370.955	36579
373.706	36336
376.454	36127
379.2	35923
381.943	36146
384.685	35498
387.424	35131
390.161	35013
392.896	34573
395.629	34388
398.36	34196
401.088	34025
403.815	33993
406.539	33969
409.261	33634
411.981	33684
414.698	33969
417.414	34375
420.127	34541
422.838	34182
425.547	34476
428.254	34551
430.959	34473
433.662	34359
436.362	34795
439.06	34700
441.757	34669
444.451	34660
447.142	34735
449.832	34694
452.52	34617
455.206	34579
457.889	34448
460.57	34333
463.249	34207
465.927	34132
468.601	33711
471.274	33350
473.945	33018
476.614	32454
479.28	32228
481.945	32058
484.607	32058
487.267	31626
489.926	31551
492.582	31313
495.236	31059
497.888	31002
500.537	30654
503.185	30647
505.831	30840
508.474	31116
511.116	30975
513.755	31116
516.393	31047
519.028	31053
521.661	31196
524.293	31025
526.922	30829
529.549	31121
532.174	30817
534.797	30743
537.418	30939
540.037	30941
542.654	30952
545.268	31166
547.881	31519
550.492	31325
553.101	30969
555.707	30477
558.312	30092
560.915	29967
563.515	30005
566.114	30038
568.71	30451
571.305	30814
573.897	31174
576.488	31061
579.076	30599
581.663	29726
584.247	28958
586.83	28383
589.41	27835
591.989	27303
594.565	26524
597.14	25866
599.712	25363
602.283	25420
604.851	25086
607.418	25122
609.982	25204
612.545	25172
615.106	25118
617.664	25016
620.221	24969
622.776	24828
625.328	24763
627.879	24676
630.428	24447
632.975	24064
635.52	23815
638.062	23734
640.603	23631
643.142	23674
645.679	24080
648.214	24036
650.748	23929
653.279	23955
655.808	23731
658.335	23647
660.861	23637
663.384	23363
665.906	23367
668.425	23405
670.943	23486
673.459	23089
675.973	23027
678.484	22672
680.994	22418
683.502	22099
686.009	21950
688.513	21800
691.015	21401
693.515	21346
696.014	20999
698.51	20832
701.005	20741
703.498	20373
705.989	20105
708.478	19719
710.965	19662
713.45	19547
715.933	19428
718.415	19360
720.894	19049
723.372	19122
725.848	19243
728.322	18993
730.794	19180
733.264	19083
735.732	18834
738.198	18334
740.663	18060
743.126	17730
745.586	17736
748.045	17496
750.502	17293
752.958	17110
755.411	16994
757.863	16954
760.312	16974
762.76	16757
765.206	16940
767.65	16571
770.092	15544
772.533	14484
774.971	14162
777.408	14877
779.843	15407
782.276	15336
784.707	15397
787.137	15387
789.564	15372
791.99	15390
794.414	15272
796.836	15286
799.257	14930
801.675	14870
804.092	14611
806.507	14690
808.92	14574
811.331	14339
813.741	13958
816.148	13984
818.554	13712
820.958	13564
823.36	13434
825.761	13344
828.159	13223
830.556	13251
832.951	13066
835.345	13064
837.736	12862
840.126	12834
842.514	12790
844.9	12637
847.284	12394
849.667	12334
852.048	12179
854.427	11996
856.804	11931
859.18	11714
861.553	11619
863.925	11665
866.296	11576
868.664	11607
871.031	11376
873.396	11335
875.759	11164
878.12	11136
880.48	11109
882.838	10938
885.194	10799
887.549	10785
889.902	10686
892.253	10614
894.602	10642
896.949	10466
899.295	10532
901.639	10409
903.981	10354
906.322	10223
908.661	10249
910.998	10261
913.333	10110
915.667	9979
917.999	10130
920.329	10171
922.658	10110
924.985	10015
927.31	9965
929.633	9949
931.955	9820
934.275	9727
936.593	9649
938.91	9413
941.225	9246
943.538	9119
945.849	8965
948.159	8666
950.467	8555
952.774	8522
955.078	8319
957.381	8202
959.683	8151
961.982	7910
964.28	8015
966.577	7956
968.871	7803
971.164	7660
973.456	7486
975.745	7483
978.033	7400
980.319	7235
982.604	7255
984.887	7209
987.168	7297
989.448	7188
991.726	7130
994.002	7116
996.277	7122
998.55	7084
1000.82	6988
1003.09	7096
1005.36	7279
1007.63	7312
1009.89	7265
1012.15	7344
1014.41	7287
1016.67	7269
1018.93	7235
1021.19	7118
1023.44	7067
1025.7	7100
1027.95	7110
1030.2	7019
1032.45	6850
1034.69	6735
1036.94	6669
1039.18	6621
1041.43	6562
1043.67	6597
1045.9	6573
1048.14	6518
1050.38	6385
1052.61	6363
1054.84	6171
1057.07	6096
1059.3	6072
1061.53	5859
1063.76	5997
1065.98	5953
1068.2	5857
1070.42	5771
1072.64	5691
1074.86	5663
1077.08	5533
1079.29	5550
1081.5	5472
1083.72	5482
1085.93	5543
1088.13	5474
1090.34	5510
1092.55	5498
1094.75	5643
1096.95	5460
1099.15	5447
1101.35	5341
1103.55	5327
1105.74	5240
1107.94	5129
1110.13	5181
1112.32	4995
1114.51	4906
1116.7	4856
1118.89	4817
1121.07	4767
1123.25	4734
1125.44	4642
1127.62	4636
1129.8	4708
1131.97	4767
1134.15	4803
1136.32	4833
1138.49	4708
1140.66	4765
1142.83	4652
1145	4521
1147.17	4535
1149.33	4455
1151.5	4457
1153.66	4477
1155.82	4447
1157.98	4386
1160.13	4296
1162.29	4404
1164.44	4181
1166.6	4229
1168.75	4227
1170.9	4326
1173.04	4300
1175.19	4350
1177.34	4319
1179.48	4145
1181.62	4071
1183.76	4050
1185.9	4087
1188.04	4231
1190.17	4311
1192.31	4447
1194.44	4404
1196.57	4459
1198.7	4533
1200.83	4394
1202.96	4239
1205.08	4082
1207.21	3860
1209.33	3773
1211.45	3616
1213.57	3552
1215.69	3490
1217.81	3445
1219.92	3386
1222.03	3398
1224.15	3327
1226.26	3356
1228.37	3267
1230.47	3274
1232.58	3240
1234.68	3299
1236.79	3264
1238.89	3276
1240.99	3332
1243.09	3266
1245.19	3117
1247.28	3121
1249.38	3093
1251.47	3157
1253.56	3059
1255.65	3026
1257.74	2923
1259.83	3002
1261.91	2949
1264	2919
1266.08	2805
1268.16	2816
1270.24	2798
1272.32	2671
1274.4	2660
1276.47	2623
1278.55	2609
1280.62	2561
1282.69	2518
1284.76	2494
1286.83	2492
1288.9	2525
1290.96	2492
1293.03	2351
1295.09	2353
1297.15	2355
1299.21	2303
1301.27	2317
1303.33	2282
1305.38	2222
1307.44	2341
1309.49	2220
1311.54	2170
1313.59	2141
1315.64	2218
1317.69	2176
1319.73	2138
1321.78	2176
1323.82	2144
1325.86	2107
1327.9	2055
1329.94	2049
1331.98	2107
1334.02	2110
1336.05	2123
1338.08	2135
1340.12	2065
1342.15	2176
1344.18	2215
1346.2	2267
1348.23	2283
1350.25	2260
1352.28	2263
1354.3	2265
1356.32	2301
1358.34	2353
1360.36	2342
1362.38	2317
1364.39	2393
1366.41	2349
1368.42	2377
1370.43	2329
1372.44	2309
1374.45	2319
1376.45	2295
1378.46	2291
1380.47	2200
1382.47	2178
1384.47	2083
1386.47	2047
1388.47	2009
1390.47	2029
1392.46	2033
1394.46	2069
1396.45	2035
1398.44	2027
1400.44	1974
1402.42	1954
1404.41	1864
1406.4	1789
1408.39	1773
1410.37	1720
1412.35	1694
1414.33	1727
1416.31	1698
1418.29	1673
1420.27	1664
1422.25	1683
1424.22	1656
1426.2	1658
1428.17	1680
1430.14	1678
1432.11	1587
1434.08	1540
1436.04	1523
1438.01	1507
1439.97	1511
1441.94	1507
1443.9	1525
1445.86	1539
1447.82	1549
1449.78	1466
1451.73	1471
1453.69	1483
1455.64	1497
1457.59	1525
1459.54	1465
1461.49	1328
1463.44	1354
1465.39	1336
1467.34	1318
1469.28	1294
1471.22	1318
1473.17	1400
1475.11	1400
1477.05	1302
1478.99	1220
1480.92	1231
1482.86	1182
1484.79	1130
1486.73	1138
1488.66	1118
1490.59	1156
1492.52	1127
1494.45	1219
1496.37	1187
1498.3	1227
1500.22	1197
1502.14	1114
1504.07	1108
1505.99	1124
1507.91	1102
1509.82	1137
1511.74	1100
1513.66	1102
1515.57	1118
1517.48	1189
1519.39	1214
1521.3	1209
1523.21	1205
1525.12	1196
1527.03	1134
1528.93	1154
1530.84	1181
1532.74	1167
1534.64	1203
1536.54	1267
1538.44	1225
1540.34	1169
1542.23	1088
1544.13	1063
1546.02	993
1547.92	1007
1549.81	1062
1551.7	1126
1553.59	1098
1555.48	1088
1557.36	1136
1559.25	1150
1561.13	1140
1563.01	1225
1564.9	1243
1566.78	1235
1568.66	1225
1570.53	1156
1572.41	1180
1574.29	1169
1576.16	1229
1578.03	1316
1579.9	1312
1581.78	1263
1583.65	1187
1585.51	1174
1587.38	1258
1589.25	1286
1591.11	1296
1592.97	1237
1594.84	1183
1596.7	1146
1598.56	1158
1600.42	1114
1602.27	1139
1604.13	1146
1605.98	1290
1607.84	1407
1609.69	1463
1611.54	1452
1613.39	1380
1615.24	1227
1617.09	1062
1618.94	987
1620.78	986
1622.62	1044
1624.47	1125
1626.31	1112
1628.15	1116
1629.99	1132
1631.83	1110
1633.67	1118
1635.5	1094
1637.34	1050
1639.17	1025
1641	1040
1642.83	1048
1644.66	1044
1646.49	1019
1648.32	921
1650.15	985
1651.97	997
1653.8	1050
1655.62	999
1657.44	981
1659.26	894
1661.08	858
1662.9	838
1664.72	675
1666.53	613
1668.35	542
1670.16	558
1671.97	629
1673.79	653
1675.6	697
1677.4	695
1679.21	558
1681.02	602
1682.83	540
1684.63	580
1686.43	645
1688.24	643
1690.04	652
1691.84	558
1693.64	546
1695.43	630
1697.23	644
1699.02	723
1700.82	785
1702.61	770
1704.4	701
1706.2	717
1707.98	778
1709.77	826
1711.56	853
1713.35	870
1715.13	826
1716.92	745
1718.7	621
1720.48	687
1722.26	693
1724.04	637
1725.82	499
1727.6	465
1729.37	427
1731.15	403
1732.92	312
1734.7	300
1736.47	254
1738.24	254
1740.01	272
1741.78	236
1743.54	264
1745.31	371
1747.08	421
1748.84	395
1750.6	391
1752.36	476
1754.12	552
1755.88	600
1757.64	530
1759.4	499
1761.16	415
1762.91	456
1764.67	512
1766.42	562
1768.17	638
1769.92	622
1771.67	560
1773.42	524
1775.17	457
1776.91	504
1778.66	558
1780.4	599
1782.15	645
1783.89	679
1785.63	651
1787.37	691
1789.11	653
1790.85	669
1792.58	602
1794.32	554
1796.05	522
1797.79	504
1799.52	500
1801.25	538
1802.98	463
1804.71	472
1806.44	532
1808.17	572
1809.89	613
1811.62	645
1813.34	632
1815.07	607
1816.79	560
1818.51	530
1820.23	512
1821.95	455
1823.66	447
1825.38	403
1827.1	419
1828.81	443
1830.52	457
1832.24	494
1833.95	546
1835.66	598
1837.37	603
1839.08	554
1840.78	517
1842.49	469
1844.19	489
1845.9	439
1847.6	438
1849.3	421
1851	387
1852.7	316
1854.4	292
1856.1	304
1857.8	342
1859.49	334
1861.19	336
1862.88	387
1864.57	296
1866.27	208
1867.96	139
1869.65	121
1871.33	169
1873.02	214
1874.71	262
1876.39	302
1878.08	236
1879.76	270
1881.44	240
1883.12	268
1884.81	297
1886.48	351
1888.16	246
1889.84	195
1891.52	214
1893.19	189
1894.87	179
1896.54	182
1898.21	211
1899.88	206
1901.55	222
1903.22	224
1904.89	252
1906.56	288
1908.22	266
1909.89	280
1911.55	302
1913.22	318
1914.88	326
1916.54	300
1918.2	280
1919.86	300
1921.52	282
1923.18	260
1924.83	240
1926.49	243
1928.14	226
1929.79	222
1931.45	250
1933.1	216
1934.75	190
1936.4	246
1938.05	254
1939.69	297
1941.34	232
1942.99	209
1944.63	160
1946.27	209
1947.92	154
1949.56	244
1951.2	223
1952.84	252
1954.48	252
1956.11	309
1957.75	328
1959.39	370
1961.02	376
1962.65	350
1964.29	345
1965.92	334
1967.55	399
1969.18	405
1970.81	364
1972.44	417
1974.06	360
1975.69	379
1977.32	381
1978.94	407
1980.56	387
1982.19	417
1983.81	403
1985.43	435
1987.05	403
1988.66	425
1990.28	421
1991.9	373
1993.51	397
1995.13	429
1996.74	434
1998.36	389
1999.97	415
2001.58	417
2003.19	385
2004.8	407
2006.4	451
2008.01	437
2009.62	425
2011.22	411
2012.83	425
2014.43	425
2016.03	443
2017.63	441
2019.23	407
2020.83	383
2022.43	423
2024.03	423
2025.63	435
2027.22	391
2028.82	403
2030.41	399
2032.01	409
2033.6	399
2035.19	399
2036.78	419
2038.37	379
2039.96	375
2041.55	349
2043.13	383
2044.72	367
2046.3	363
2047.89	348
2049.47	378
2051.05	381
2052.63	357
2054.21	379
2055.79	405
2057.37	351
2058.95	359
2060.52	355
2062.1	348
2063.68	369
2065.25	369
2066.82	346
2068.39	337
2069.97	336
2071.54	320
2073.1	308
2074.67	312
2076.24	335
2077.81	318
2079.37	332
2080.94	336
2082.5	320
2084.07	298
2085.63	302
2087.19	286
2088.75	252
2090.31	226
2091.87	224
2093.43	219
2094.98	239
2096.54	238
2098.09	231
2099.65	286
2101.2	260
2102.75	270
2104.3	266
2105.86	292
2107.41	264
2108.95	272
2110.5	270
2112.05	250
2113.6	268
2115.14	266
2116.69	274
2118.23	278
2119.77	268
2121.31	230
2122.86	264
2124.4	234
2125.93	252
2127.47	238
2129.01	264
2130.55	270
2132.08	258
2133.62	244
2135.15	264
2136.69	244
2138.22	234
2139.75	218
2141.28	232
2142.81	240
2144.34	236
2145.87	262
2147.39	248
2148.92	234
2150.45	252
2151.97	234
2153.5	288
2155.02	212
2156.54	202
2158.06	239
2159.58	224
2161.1	220
2162.62	256
2164.14	240
2165.66	250
2167.17	222
2168.69	264
2170.2	240
2171.72	228
2173.23	232
2174.74	216
2176.25	220
2177.76	224
2179.27	194
2180.78	224
2182.29	206
2183.79	189
2185.3	207
2186.81	228
2188.31	204
2189.81	220
2191.32	248
2192.82	216
2194.32	194
2195.82	220
2197.32	208
2198.82	175
2200.32	195
2201.81	161
2203.31	175
2204.8	178
2206.3	202
2207.79	201
2209.29	226
2210.78	181
2212.27	220
2213.76	240
2215.25	220
2216.74	207
2218.23	201
2219.71	175
2221.2	165
2222.69	177
2224.17	147
2225.65	151
2227.14	155
2228.62	162
2230.1	161
2231.58	159
2233.06	171
2234.54	185
2236.02	193
2237.5	203
2238.97	205
2240.45	175
2241.92	193
2243.4	175
2244.87	143
2246.34	185
2247.82	139
2249.29	141
2250.76	169
2252.23	173
2253.7	149
2255.16	151
2256.63	168
2258.1	149
2259.56	147
2261.03	165
2262.49	153
2263.95	149
2265.42	169
2266.88	157
2268.34	143
2269.8	149
2271.26	139
2272.72	131
2274.18	153
2275.63	151
2277.09	163
2278.54	177
2280	151
2281.45	115
2282.9	135
2284.36	125
2285.81	157
2287.26	141
2288.71	165
2290.16	121
2291.61	129
2293.05	131
2294.5	121
2295.95	121
2297.39	97
2298.84	77
2300.28	80
2301.72	109
2303.16	111
2304.61	109
2306.05	137
2307.49	103
2308.93	99
2310.36	125
2311.8	117
2313.24	129
2314.67	155
2316.11	145
2317.54	143
2318.98	141
2320.41	115
2321.84	149
2323.28	119
2324.71	123
2326.14	113
2327.57	98
2328.99	135
2330.42	87
2331.85	115
2333.27	89
2334.7	115
2336.12	93
2337.55	89
2338.97	79
2340.39	97
2341.82	53
2343.24	84
2344.66	83
2346.08	85
2347.5	91
2348.91	93
2350.33	95
2351.75	117
2353.16	121
2354.58	117
2355.99	101
2357.41	91
2358.82	77
2360.23	51
2361.64	33
2363.05	53
2364.46	42
2365.87	50
2367.28	67
2368.69	83
2370.1	53
2371.5	38
2372.91	75
2374.31	94
2375.72	78
2377.12	72
2378.52	74
2379.92	71
2381.33	63
2382.73	71
2384.13	63
2385.52	56
2386.92	44
2388.32	69
2389.72	67
2391.11	67
2392.51	87
2393.9	71
2395.3	99
2396.69	101
2398.08	83
2399.48	59
2400.87	78
2402.26	73
2403.65	48
2405.04	29
2406.42	14
2407.81	-26
2409.2	-18
2410.58	-51
2411.97	-66
2413.35	-14
2414.74	-56
2416.12	-38
2417.5	-10
2418.89	2
2420.27	2
2421.65	-24
2423.03	-12
2424.41	-22
2425.79	-20
2427.16	-55
2428.54	-24
2429.92	-36
2431.29	-16
2432.67	-10
2434.04	-6
2435.42	-10
2436.79	-28
2438.16	-19
2439.53	-16
2440.9	-28
2442.27	-49
2443.64	-51
2445.01	-49
2446.38	-39
2447.75	-58
2449.11	-61
2450.48	-52
2451.84	-53
2453.21	-54
2454.57	-26
2455.94	-28
2457.3	-35
2458.66	-22
2460.02	-34
2461.38	-36
2462.74	2
2464.1	4
2465.46	10
2466.82	-8
2468.17	-1
2469.53	-10
2470.89	18
2472.24	-28
2473.6	-18
2474.95	10
2476.3	-8
2477.65	30
2479.01	39
2480.36	2
2481.71	53
2483.06	2
2484.41	10
2485.75	2
2487.1	19
2488.45	0
2489.8	4
2491.14	6
2492.49	8
2493.83	16
2495.17	15
2496.52	27
2497.86	-8
2499.2	23
2500.54	29
2501.88	22
2503.22	20
2504.56	32
2505.9	36
2507.24	18
2508.58	28
2509.91	4
2511.25	-7
2512.58	-26
2513.92	-77
2515.25	-30
2516.58	-40
2517.92	-40
2519.25	-36
2520.58	-23
2521.91	-64
2523.24	-21
2524.57	6
2525.9	4
2527.23	-6
2528.55	50
2529.88	-30
2531.21	-33
2532.53	-8
2533.86	-12
2535.18	-4
2536.5	10
2537.83	-3
2539.15	16
2540.47	24
2541.79	34
2543.11	-4
2544.43	-6
2545.75	-6
2547.07	4
2548.39	-42
2549.7	8
2551.02	-14
2552.34	-24
2553.65	-31
2554.97	-42
2556.28	-34
2557.59	-63
2558.91	-61
2560.22	-47
2561.53	-46
2562.84	-49
2564.15	-39
2565.46	-37
2566.77	-40
2568.08	-46
2569.38	-31
2570.69	-18
2572	-51
2573.3	-14
2574.61	-14
2575.91	-42
2577.22	-25
2578.52	-26
2579.82	-14
2581.13	-24
2582.43	-44
2583.73	-34
2585.03	-26
2586.33	-60
2587.63	-50
2588.92	-83
2590.22	-38
2591.52	-51
2592.82	-46
2594.11	-39
2595.41	-39
2596.7	-46
2598	-46
2599.29	-40
2600.58	-73
2601.88	-26
2603.17	-10
2604.46	-79
2605.75	-42
2607.04	-58
2608.33	-59
2609.62	-27
2610.9	-72
2612.19	-76
2613.48	-117
2614.76	-89
2616.05	-57
2617.34	-39
2618.62	-91
2619.9	-84
2621.19	-63
2622.47	-89
2623.75	-48
2625.03	-63
2626.31	-51
2627.59	-51
2628.87	-45
2630.15	-87
2631.43	-49
2632.71	-68
2633.99	-70
2635.26	-60
2636.54	-93
2637.81	-69
2639.09	-97
2640.36	-66
2641.64	-72
2642.91	-89
2644.18	-78
2645.46	-73
2646.73	-80
2648	-71
2649.27	-55
2650.54	-51
2651.81	-42
2653.07	-38
2654.34	-56
2655.61	-55
2656.88	-45
2658.14	-56
2659.41	-61
2660.67	-78
2661.94	-41
2663.2	-65
2664.47	-77
2665.73	-60
2666.99	-62
2668.25	-52
2669.51	-83
2670.77	-83
2672.03	-71
2673.29	-30
2674.55	-57
2675.81	-52
2677.07	-89
2678.32	-69
2679.58	-73
2680.84	-39
2682.09	-69
2683.35	-34
2684.6	-38
2685.85	-67
2687.11	-66
2688.36	-45
2689.61	-61
2690.86	-67
2692.11	-45
2693.36	-29
2694.61	-4
2695.86	-51
2697.11	-79
2698.36	-51
2699.61	-81
2700.85	-65
2702.1	-66
2703.34	-49
2704.59	-68
2705.83	-46
2707.08	-55
2708.32	-58
2709.56	-53
2710.81	-81
2712.05	-72
2713.29	-49
2714.53	-52
2715.77	-54
2717.01	-37
2718.25	-26
2719.49	-57
2720.73	-62
2721.96	-71
2723.2	-53
2724.44	-69
2725.67	-43
2726.91	-60
2728.14	-48
2729.38	-106
2730.61	-45
2731.84	-52
2733.08	-77
2734.31	-52
2735.54	-44
2736.77	-33
2738	-52
2739.23	-41
2740.46	-36
2741.69	-51
2742.92	-58
2744.14	-29
2745.37	-40
2746.6	-65
2747.82	-44
2749.05	-56
2750.27	-60
2751.5	-44
2752.72	-66
2753.95	-44
2755.17	-38
2756.39	-60
2757.61	-50
2758.83	-60
2760.05	-22
2761.27	-56
2762.49	-40
2763.71	-50
2764.93	-46
2766.15	-30
2767.37	-48
2768.58	-50
2769.8	-58
2771.02	-46
2772.23	-36
2773.45	-32
2774.66	-38
2775.88	-36
2777.09	-40
2778.3	-40
2779.51	-50
2780.73	-65
2781.94	-36
2783.15	-24
2784.36	-26
2785.57	-46
2786.78	-50
2787.99	-22
2789.19	-26
2790.4	-32
2791.61	-25
2792.82	-42
2794.02	-42
2795.23	-26
2796.43	-36
2797.64	-32
2798.84	-22
2800.04	-38
2801.25	-29
2802.45	-60
2803.65	-68
2804.85	-10
2806.05	-40
2807.25	-48
2808.45	-20
2809.65	-18
2810.85	-25
2812.05	-20
2813.25	-12
2814.45	-24
2815.64	-20
2816.84	-34
2818.04	-18
2819.23	20
2820.43	-35
2821.62	-32
2822.82	-18
2824.01	-16
2825.2	-32
2826.39	-28
2827.59	-14
2828.78	-10
2829.97	-6
2831.16	-30
2832.35	-12
2833.54	-50
2834.73	-18
2835.92	-20
2837.1	-2
2838.29	-14
2839.48	-6
2840.67	-12
2841.85	-36
2843.04	-18
2844.22	-16
2845.41	-45
2846.59	-8
2847.77	32
2848.96	-28
2850.14	-25
2851.32	-14
2852.5	-23
2853.68	-30
2854.87	-16
2856.05	-16
2857.23	-2
2858.4	-30
2859.58	-35
2860.76	-39
2861.94	14
2863.12	0
2864.29	-8
2865.47	-34
2866.65	-16
2867.82	15
2869	12
2870.17	-22
2871.34	-12
2872.52	-33
2873.69	-6
2874.86	-35
2876.03	-4
2877.21	-20
2878.38	-28
2879.55	8
2880.72	-20
2881.89	-20
2883.06	-10
2884.23	4
2885.39	-13
2886.56	-25
2887.73	-36
2888.9	-10
2890.06	-18
2891.23	2
2892.39	-33
2893.56	-2
2894.72	-12
2895.89	-6
2897.05	6
2898.21	-34
2899.38	-6
2900.54	-18
2901.7	-4
2902.86	-12
2904.02	14
2905.18	-14
2906.34	-4
2907.5	-1
2908.66	-24
2909.82	-28
2910.98	0
2912.13	-4
2913.29	8
2914.45	-22
2915.6	-6
2916.76	-6
2917.91	2
2919.07	-19
2920.22	-20
2921.38	12
2922.53	-28
2923.68	8
2924.84	8
2925.99	-8
2927.14	-18
2928.29	-16
2929.44	-10
2930.59	-6
2931.74	8
2932.89	2
2934.04	-14
2935.19	-16
2936.34	-4
2937.48	0
2938.63	-4
2939.78	-18
2940.93	12
2942.07	12
2943.22	8
2944.36	-6
2945.51	-16
2946.65	-36
2947.79	12
2948.94	4
2950.08	-16
2951.22	-12
2952.36	-2
2953.5	18
2954.65	6
2955.79	-12
2956.93	10
2958.07	-12
2959.2	10
2960.34	28
2961.48	10
2962.62	-10
2963.76	-4
2964.89	2
2966.03	-14
2967.17	2
2968.3	8
2969.44	4
2970.57	8
2971.71	14
2972.84	12
2973.97	16
2975.11	14
2976.24	32
2977.37	-12
2978.5	10
2979.64	6
2980.77	-12
2981.9	26
2983.03	-26
2984.16	2
2985.29	0
2986.41	-6
2987.54	10
2988.67	14
2989.8	12
2990.93	4
2992.05	-14
2993.18	4
2994.3	-16
2995.43	-4
2996.55	27
2997.68	24
2998.8	0
2999.93	14
3001.05	6
3002.17	4
3003.3	-12
3004.42	38
3005.54	48
3006.66	2
3007.78	20
3008.9	-6
3010.02	-10
3011.14	34
3012.26	10
3013.38	6
3014.5	16
3015.62	-8
3016.73	18
3017.85	18
3018.97	10
3020.08	11
3021.2	20
3022.31	8
3023.43	28
3024.54	27
3025.66	10
3026.77	16
3027.89	14
3029	16
3030.11	46
3031.22	8
3032.34	-6
3033.45	24
3034.56	6
3035.67	26
3036.78	91
3037.89	32
3039	28
3040.11	-2
3041.22	4
3042.32	-10
3043.43	24
3044.54	8
3045.65	18
3046.75	28
3047.86	20
3048.96	20
3050.07	-2
3051.17	16
3052.28	22
3053.38	10
3054.49	14
3055.59	20
3056.69	28
3057.8	18
3058.9	12
3060	54
3061.1	6
3062.2	24
3063.3	20
3064.4	6
3065.5	-17
3066.6	17
3067.7	36
3068.8	36
3069.9	16
3071	16
3072.09	32
3073.19	36
3074.29	34
3075.38	18
3076.48	20
3077.57	13
3078.67	26
3079.76	30
3080.86	-6
3081.95	21
3083.05	4
3084.14	30
3085.23	28
3086.33	16
3087.42	18
3088.51	21
3089.6	24
3090.69	10
3091.78	10
3092.87	71
3093.96	24
3095.05	34
3096.14	-6
3097.23	16
3098.32	16
3099.41	33
3100.49	16
3101.58	10
3102.67	32
3103.75	6
3104.84	32
3105.93	36
3107.01	2
3108.1	22
3109.18	22
3110.26	34
3111.35	28
3112.43	22
3113.51	30
3114.6	37
3115.68	16
3116.76	10
3117.84	28
3118.92	32
3120	38
3121.09	10
3122.17	38
3123.25	24
3124.32	32
3125.4	40
3126.48	4
3127.56	16
3128.64	10
3129.72	20
3130.79	54
3131.87	24
3132.95	18
3134.02	10
3135.1	20
3136.17	18
3137.25	16
3138.32	28
3139.4	10
3140.47	28
3141.55	44
3142.62	34
3143.69	20
3144.76	39
3145.84	28
3146.91	12
3147.98	26
3149.05	14
3150.12	24
3151.19	30
3152.26	30
3153.33	52
3154.4	22
3155.47	12
3156.54	24
3157.61	48
3158.67	24
3159.74	22
3160.81	36
3161.88	13
3162.94	24
3164.01	32
3165.07	44
3166.14	28
3167.2	24
3168.27	14
3169.33	20
3170.4	36
3171.46	26
3172.52	40
3173.59	22
3174.65	18
3175.71	30
3176.77	18
3177.84	24
3178.9	26
3179.96	30
3181.02	36
3182.08	38
3183.14	55
3184.2	24
3185.26	36
3186.32	32
3187.37	28
3188.43	44
3189.49	75
3190.55	30
3191.61	45
3192.66	38
3193.72	20
3194.77	38
3195.83	22
3196.89	26
3197.94	26
3199	36
3200.05	30
3201.1	28
3202.16	8
3203.21	48
3204.27	20
3205.32	14
3206.37	38
3207.42	37
3208.47	44
3209.53	38
3210.58	29
3211.63	34
3212.68	32
3213.73	44
3214.78	35
3215.83	26
3216.88	29
3217.93	40
3218.97	40
3220.02	30
3221.07	2
3222.12	26
3223.16	48
3224.21	20
3225.26	26
3226.3	22
3227.35	16
3228.4	66
3229.44	36
3230.49	10
3231.53	30
3232.57	34
3233.62	45
3234.66	46
3235.71	42
3236.75	20
3237.79	40
3238.83	46
3239.88	30
3240.92	24
3241.96	30
3243	30
3244.04	30
3245.08	32
3246.12	36
3247.16	22
3248.2	32
3249.24	28
3250.28	22
3251.32	18
3252.36	26
3253.39	36
3254.43	48
3255.47	58
3256.51	32
3257.54	12
3258.58	26
3259.61	32
3260.65	37
3261.69	30
3262.72	20
3263.76	36
3264.79	46
3265.82	57
3266.86	25
3267.89	58
3268.92	49
3269.96	44
3270.99	49
3272.02	34
3273.05	36
3274.09	26
3275.12	26
3276.15	28
3277.18	45
3278.21	24
3279.24	20
3280.27	58
3281.3	24
3282.33	29
3283.36	30
3284.39	26
3285.41	50
3286.44	42
3287.47	54
3288.5	52
3289.52	52
3290.55	50
3291.58	46
3292.6	26
3293.63	36
3294.66	44
3295.68	47
3296.71	18
3297.73	52
3298.76	71
3299.78	38
3300.8	10
3301.83	38
3302.85	86
3303.87	40
3304.9	28
3305.92	45
3306.94	42
3307.96	54
3308.98	40
3310.01	48
3311.03	42
3312.05	59
3313.07	52
3314.09	38
3315.11	30
3316.13	45
3317.15	20
3318.17	40
3319.18	40
3320.2	34
3321.22	60
3322.24	32
3323.26	47
3324.27	48
3325.29	54
3326.31	49
3327.32	42
3328.34	41
3329.35	52
3330.37	36
3331.38	14
3332.4	44
3333.41	60
3334.43	68
3335.44	26
3336.46	28
3337.47	38
3338.48	34
3339.5	30
3340.51	38
3341.52	18
3342.53	56
3343.54	38
3344.56	56
3345.57	59
3346.58	58
3347.59	32
3348.6	37
3349.61	38
3350.62	46
3351.63	46
3352.64	38
3353.65	44
3354.66	23
3355.66	33
3356.67	36
3357.68	34
3358.69	9
3359.7	34
3360.7	42
3361.71	34
3362.72	20
3363.72	50
3364.73	32
3365.73	52
3366.74	27
3367.75	33
3368.75	38
3369.75	24
3370.76	24
3371.76	18
3372.77	44
3373.77	24
3374.77	53
3375.78	18
3376.78	12
3377.78	46
3378.78	46
3379.79	28
3380.79	35
3381.79	46
3382.79	58
3383.79	38
3384.79	44
3385.79	34
3386.79	42
3387.79	38
3388.79	35
3389.79	36
3390.79	54
3391.79	63
3392.79	36
3393.79	62
3394.78	22
3395.78	22
3396.78	28
3397.78	48
3398.77	81
3399.77	30
3400.77	20
3401.76	28
3402.76	54
3403.76	54
3404.75	4
3405.75	32
3406.74	49
3407.74	73
3408.73	26
3409.72	105
3410.72	56
3411.71	50
3412.71	28
3413.7	30
3414.69	56
3415.68	46
3416.68	28
3417.67	38
3418.66	26
3419.65	28
3420.64	74
3421.63	57
3422.63	48
3423.62	44
3424.61	68
3425.6	52
3426.59	33
3427.58	46
3428.57	65
[truncated: 48 more rows]
