# Supplementary material for: AI‐Assisted Detection of Early Gastric Cancer via Visualization of Mucosal Acidity Compromise During Endoscopy
Source: Adv Sci (Weinh). 2025 Oct 20;12(46):e04932. doi: 10.1002/advs.202504932 (PMC12697849; doi:10.1002/advs.202504932)
Supplement: Supplementary file 2 — Supporting Data [file ADVS-12-e04932-s002.zip › Models by AGS cells/Model 3/Para-tumor/fast-20250724_170947.csv]

181.541	14661
184.445	22863
187.346	29596
190.245	33281
193.141	34310
196.035	34511
198.927	34406
201.816	34365
204.703	34766
207.588	34610
210.47	34882
213.35	34700
216.228	34625
219.103	34650
221.976	34386
224.846	34470
227.715	34267
230.58	34395
233.444	34319
236.305	34779
239.164	34779
242.02	35601
244.875	35556
247.727	35675
250.576	35861
253.423	35729
256.268	35463
259.111	35311
261.951	35155
264.789	35065
267.625	35387
270.459	35238
273.29	35198
276.119	35100
278.945	34835
281.769	34827
284.591	34581
287.411	34238
290.229	34243
293.044	34031
295.857	33898
298.667	33515
301.476	33058
304.282	32880
307.085	32606
309.887	32502
312.686	32040
315.483	32033
318.278	31770
321.071	31446
323.861	31374
326.649	31182
329.435	31252
332.219	31047
335	30894
337.779	31011
340.556	31222
343.331	31229
346.103	31281
348.873	31371
351.641	31466
354.407	31466
357.171	31589
359.932	31575
362.691	31254
365.448	31310
368.203	30852
370.955	30593
373.706	30676
376.454	30542
379.2	30179
381.943	30167
384.685	29887
387.424	29718
390.161	29494
392.896	29052
395.629	28884
398.36	28774
401.088	28733
403.815	28680
406.539	28513
409.261	28332
411.981	28428
414.698	28446
417.414	28863
420.127	28905
422.838	28749
425.547	29141
428.254	29071
430.959	28910
433.662	28945
436.362	29163
439.06	29256
441.757	29121
444.451	29113
447.142	28991
449.832	29018
452.52	29264
455.206	28986
457.889	28922
460.57	28859
463.249	28497
465.927	28551
468.601	28267
471.274	27964
473.945	27798
476.614	27292
479.28	26980
481.945	27005
484.607	27092
487.267	26698
489.926	26228
492.582	26268
495.236	26109
497.888	25706
500.537	25678
503.185	25686
505.831	25926
508.474	26087
511.116	25997
513.755	25870
516.393	25928
519.028	26131
521.661	25972
524.293	26198
526.922	25786
529.549	25748
532.174	25674
534.797	25811
537.418	25803
540.037	25787
542.654	25795
545.268	25948
547.881	26198
550.492	26131
553.101	25815
555.707	25434
558.312	25099
560.915	24882
563.515	24920
566.114	25068
568.71	25271
571.305	25664
573.897	25803
576.488	25992
579.076	25639
581.663	24955
584.247	24286
586.83	23655
589.41	23230
591.989	22547
594.565	22252
597.14	21449
599.712	21229
602.283	20972
604.851	21064
607.418	20907
609.982	21010
612.545	20959
615.106	20728
617.664	20821
620.221	20599
622.776	20732
625.328	20419
627.879	20488
630.428	20284
632.975	19966
635.52	19725
638.062	19680
640.603	19643
643.142	19741
645.679	19966
648.214	20049
650.748	19936
653.279	19865
655.808	19762
658.335	19525
660.861	19492
663.384	19231
665.906	19344
668.425	19394
670.943	19495
673.459	19092
675.973	19038
678.484	18776
680.994	18526
683.502	18155
686.009	18016
688.513	17885
691.015	17692
693.515	17629
696.014	17367
698.51	17125
701.005	17145
703.498	16970
705.989	16547
708.478	16388
710.965	16271
713.45	16070
715.933	16077
718.415	16008
720.894	15659
723.372	15621
725.848	15796
728.322	15781
730.794	15890
733.264	15775
735.732	15542
738.198	15147
740.663	14943
743.126	14563
745.586	14447
748.045	14259
750.502	14178
752.958	14081
755.411	13952
757.863	13882
760.312	13773
762.76	13725
765.206	13970
767.65	13662
770.092	12735
772.533	11812
774.971	11676
777.408	12126
779.843	12516
782.276	12509
784.707	12552
787.137	12669
789.564	12600
791.99	12556
794.414	12511
796.836	12457
799.257	12236
801.675	12108
804.092	11996
806.507	12008
808.92	11885
811.331	11718
813.741	11444
816.148	11365
818.554	11085
820.958	11025
823.36	10934
825.761	10928
828.159	10763
830.556	10652
832.951	10632
835.345	10596
837.736	10507
840.126	10434
842.514	10384
844.9	10262
847.284	10055
849.667	10059
852.048	9905
854.427	9818
856.804	9677
859.18	9480
861.553	9459
863.925	9421
866.296	9417
868.664	9276
871.031	9232
873.396	9135
875.759	9071
878.12	9006
880.48	8975
882.838	8798
885.194	8760
887.549	8754
889.902	8625
892.253	8585
894.602	8527
896.949	8439
899.295	8456
901.639	8440
903.981	8392
906.322	8297
908.661	8250
910.998	8283
913.333	8180
915.667	8077
917.999	8208
920.329	8263
922.658	8140
924.985	8113
927.31	8133
929.633	8107
931.955	7947
934.275	7831
936.593	7757
938.91	7654
941.225	7489
943.538	7326
945.849	7228
948.159	6998
950.467	6929
952.774	6804
955.078	6737
957.381	6528
959.683	6528
961.982	6355
964.28	6431
966.577	6431
968.871	6302
971.164	6166
973.456	6018
975.745	5980
978.033	5845
980.319	5827
982.604	5863
984.887	5819
987.168	5827
989.448	5798
991.726	5785
994.002	5675
996.277	5671
998.55	5666
1000.82	5696
1003.09	5710
1005.36	5798
1007.63	5831
1009.89	5837
1012.15	5930
1014.41	5858
1016.67	5802
1018.93	5824
1021.19	5736
1023.44	5716
1025.7	5792
1027.95	5762
1030.2	5601
1032.45	5560
1034.69	5411
1036.94	5305
1039.18	5267
1041.43	5237
1043.67	5247
1045.9	5275
1048.14	5259
1050.38	5070
1052.61	5029
1054.84	4952
1057.07	4845
1059.3	4896
1061.53	4655
1063.76	4799
1065.98	4650
1068.2	4648
1070.42	4646
1072.64	4505
1074.86	4452
1077.08	4447
1079.29	4454
1081.5	4324
1083.72	4287
1085.93	4356
1088.13	4362
1090.34	4357
1092.55	4420
1094.75	4418
1096.95	4364
1099.15	4333
1101.35	4300
1103.55	4285
1105.74	4136
1107.94	4082
1110.13	4089
1112.32	3931
1114.51	3883
1116.7	3881
1118.89	3828
1121.07	3814
1123.25	3745
1125.44	3665
1127.62	3651
1129.8	3709
1131.97	3733
1134.15	3856
1136.32	3806
1138.49	3697
1140.66	3723
1142.83	3657
1145	3611
1147.17	3566
1149.33	3520
1151.5	3584
1153.66	3568
1155.82	3460
1157.98	3475
1160.13	3393
1162.29	3378
1164.44	3304
1166.6	3327
1168.75	3338
1170.9	3449
1173.04	3425
1175.19	3506
1177.34	3441
1179.48	3234
1181.62	3149
1183.76	3164
1185.9	3211
1188.04	3334
1190.17	3421
1192.31	3556
1194.44	3522
1196.57	3586
1198.7	3608
1200.83	3492
1202.96	3429
1205.08	3217
1207.21	3066
1209.33	2968
1211.45	2834
1213.57	2760
1215.69	2787
1217.81	2774
1219.92	2653
1222.03	2653
1224.15	2614
1226.26	2583
1228.37	2623
1230.47	2613
1232.58	2565
1234.68	2599
1236.79	2557
1238.89	2613
1240.99	2566
1243.09	2545
1245.19	2418
1247.28	2506
1249.38	2466
1251.47	2438
1253.56	2396
1255.65	2351
1257.74	2363
1259.83	2371
1261.91	2283
1264	2256
1266.08	2196
1268.16	2168
1270.24	2117
1272.32	2038
1274.4	2069
1276.47	2073
1278.55	1986
1280.62	1979
1282.69	1934
1284.76	1857
1286.83	1936
1288.9	1874
1290.96	1872
1293.03	1807
1295.09	1823
1297.15	1767
1299.21	1745
1301.27	1717
1303.33	1738
1305.38	1740
1307.44	1787
1309.49	1710
1311.54	1702
1313.59	1660
1315.64	1628
1317.69	1660
1319.73	1646
1321.78	1650
1323.82	1646
1325.86	1586
1327.9	1571
1329.94	1565
1331.98	1581
1334.02	1612
1336.05	1585
1338.08	1632
1340.12	1578
1342.15	1634
1344.18	1681
1346.2	1723
1348.23	1705
1350.25	1741
1352.28	1755
1354.3	1775
1356.32	1799
1358.34	1773
1360.36	1822
1362.38	1777
1364.39	1882
1366.41	1834
1368.42	1803
1370.43	1871
1372.44	1765
1374.45	1814
1376.45	1789
1378.46	1787
1380.47	1706
1382.47	1666
1384.47	1598
1386.47	1600
1388.47	1543
1390.47	1554
1392.46	1501
1394.46	1590
1396.45	1567
1398.44	1568
1400.44	1523
1402.42	1503
1404.41	1418
1406.4	1312
1408.39	1320
1410.37	1382
1412.35	1261
1414.33	1320
1416.31	1237
1418.29	1235
1420.27	1253
1422.25	1241
1424.22	1229
1426.2	1267
1428.17	1205
1430.14	1237
1432.11	1182
1434.08	1143
1436.04	1108
1438.01	1114
1439.97	1146
1441.94	1146
1443.9	1162
1445.86	1187
1447.82	1144
1449.78	1075
1451.73	1066
1453.69	1104
1455.64	1118
1457.59	1158
1459.54	1092
1461.49	993
1463.44	995
1465.39	993
1467.34	1007
1469.28	941
1471.22	941
1473.17	1029
1475.11	1029
1477.05	975
1478.99	868
1480.92	879
1482.86	846
1484.79	790
1486.73	800
1488.66	822
1490.59	860
1492.52	883
1494.45	800
1496.37	858
1498.3	866
1500.22	855
1502.14	802
1504.07	810
1505.99	786
1507.91	834
1509.82	778
1511.74	816
1513.66	739
1515.57	804
1517.48	838
1519.39	860
1521.3	913
1523.21	911
1525.12	852
1527.03	818
1528.93	810
1530.84	855
1532.74	915
1534.64	951
1536.54	985
1538.44	935
1540.34	877
1542.23	816
1544.13	803
1546.02	705
1547.92	751
1549.81	756
1551.7	836
1553.59	822
1555.48	828
1557.36	874
1559.25	897
1561.13	910
1563.01	943
1564.9	1014
1566.78	983
1568.66	977
1570.53	904
1572.41	896
1574.29	907
1576.16	949
1578.03	1086
1579.9	1149
1581.78	1001
1583.65	955
1585.51	927
1587.38	980
1589.25	1022
1591.11	1034
1592.97	997
1594.84	907
1596.7	874
1598.56	909
1600.42	887
1602.27	895
1604.13	957
1605.98	1044
1607.84	1161
1609.69	1267
1611.54	1219
1613.39	1175
1615.24	985
1617.09	842
1618.94	797
1620.78	714
1622.62	812
1624.47	887
1626.31	925
1628.15	911
1629.99	906
1631.83	916
1633.67	860
1635.5	873
1637.34	792
1639.17	812
1641	818
1642.83	822
1644.66	840
1646.49	788
1648.32	754
1650.15	758
1651.97	794
1653.8	814
1655.62	808
1657.44	768
1659.26	687
1661.08	630
1662.9	627
1664.72	503
1666.53	395
1668.35	405
1670.16	366
1671.97	417
1673.79	500
1675.6	527
1677.4	480
1679.21	383
1681.02	411
1682.83	391
1684.63	415
1686.43	462
1688.24	474
1690.04	487
1691.84	409
1693.64	377
1695.43	439
1697.23	505
1699.02	532
1700.82	644
1702.61	580
1704.4	578
1706.2	570
1707.98	621
1709.77	723
1711.56	707
1713.35	693
1715.13	683
1716.92	584
1718.7	506
1720.48	540
1722.26	540
1724.04	478
1725.82	380
1727.6	312
1729.37	311
1731.15	302
1732.92	239
1734.7	225
1736.47	193
1738.24	157
1740.01	185
1741.78	177
1743.54	190
1745.31	262
1747.08	326
1748.84	294
1750.6	300
1752.36	351
1754.12	451
1755.88	469
1757.64	395
1759.4	356
1761.16	316
1762.91	333
1764.67	351
1766.42	433
1768.17	511
1769.92	509
1771.67	447
1773.42	368
1775.17	357
1776.91	367
1778.66	401
1780.4	494
1782.15	502
1783.89	534
1785.63	555
1787.37	558
1789.11	552
1790.85	566
1792.58	516
1794.32	415
1796.05	411
1797.79	393
1799.52	387
1801.25	395
1802.98	354
1804.71	351
1806.44	397
1808.17	453
1809.89	530
1811.62	510
1813.34	528
1815.07	482
1816.79	449
1818.51	444
1820.23	411
1821.95	361
1823.66	348
1825.38	333
1827.1	324
1828.81	300
1830.52	386
1832.24	395
1833.95	435
1835.66	508
1837.37	538
1839.08	492
1840.78	396
1842.49	349
1844.19	358
1845.9	319
1847.6	323
1849.3	337
1851	270
1852.7	207
1854.4	198
1856.1	220
1857.8	197
1859.49	254
1861.19	221
1862.88	276
1864.57	182
1866.27	117
1867.96	85
1869.65	32
1871.33	70
1873.02	117
1874.71	157
1876.39	213
1878.08	173
1879.76	189
1881.44	163
1883.12	208
1884.81	258
1886.48	260
1888.16	182
1889.84	109
1891.52	117
1893.19	85
1894.87	70
1896.54	105
1898.21	105
1899.88	115
1901.55	158
1903.22	194
1904.89	165
1906.56	218
1908.22	186
1909.89	216
1911.55	228
1913.22	225
1914.88	199
1916.54	218
1918.2	216
1919.86	201
1921.52	206
1923.18	183
1924.83	176
1926.49	161
1928.14	165
1929.79	185
1931.45	194
1933.1	168
1934.75	131
1936.4	199
1938.05	196
1939.69	222
1941.34	173
1942.99	80
1944.63	117
1946.27	113
1947.92	93
1949.56	155
1951.2	169
1952.84	189
1954.48	203
1956.11	226
1957.75	248
1959.39	296
1961.02	322
1962.65	272
1964.29	278
1965.92	284
1967.55	296
1969.18	337
1970.81	310
1972.44	341
1974.06	306
1975.69	304
1977.32	339
1978.94	337
1980.56	314
1982.19	357
1983.81	311
1985.43	361
1987.05	337
1988.66	364
1990.28	340
1991.9	290
1993.51	337
1995.13	375
1996.74	353
1998.36	345
1999.97	349
2001.58	332
2003.19	357
2004.8	350
2006.4	391
2008.01	359
2009.62	340
2011.22	385
2012.83	371
2014.43	379
2016.03	392
2017.63	355
2019.23	328
2020.83	326
2022.43	352
2024.03	363
2025.63	368
2027.22	361
2028.82	368
2030.41	344
2032.01	342
2033.6	320
2035.19	361
2036.78	342
2038.37	342
2039.96	296
2041.55	306
2043.13	320
2044.72	302
2046.3	320
2047.89	310
2049.47	332
2051.05	306
2052.63	316
2054.21	320
2055.79	322
2057.37	282
2058.95	317
2060.52	304
2062.1	276
2063.68	321
2065.25	310
2066.82	282
2068.39	296
2069.97	300
2071.54	282
2073.1	288
2074.67	278
2076.24	290
2077.81	280
2079.37	278
2080.94	264
2082.5	262
2084.07	235
2085.63	270
2087.19	240
2088.75	216
2090.31	200
2091.87	188
2093.43	165
2094.98	191
2096.54	210
2098.09	191
2099.65	248
2101.2	238
2102.75	256
2104.3	216
2105.86	242
2107.41	238
2108.95	250
2110.5	201
2112.05	220
2113.6	230
2115.14	226
2116.69	226
2118.23	196
2119.77	219
2121.31	210
2122.86	242
2124.4	206
2125.93	225
2127.47	208
2129.01	210
2130.55	242
2132.08	232
2133.62	214
2135.15	236
2136.69	214
2138.22	200
2139.75	189
2141.28	192
2142.81	217
2144.34	180
2145.87	192
2147.39	214
2148.92	203
2150.45	228
2151.97	222
2153.5	200
2155.02	200
2156.54	190
2158.06	185
2159.58	195
2161.1	197
2162.62	228
2164.14	213
2165.66	215
2167.17	214
2168.69	216
2170.2	217
2171.72	191
2173.23	186
2174.74	167
2176.25	200
2177.76	195
2179.27	167
2180.78	184
2182.29	167
2183.79	163
2185.3	161
2186.81	196
2188.31	181
2189.81	183
2191.32	192
2192.82	172
2194.32	151
2195.82	205
2197.32	210
2198.82	147
2200.32	175
2201.81	139
2203.31	141
2204.8	182
2206.3	177
2207.79	157
2209.29	158
2210.78	163
2212.27	197
2213.76	200
2215.25	187
2216.74	189
2218.23	163
2219.71	159
2221.2	139
2222.69	133
2224.17	121
2225.65	125
2227.14	109
2228.62	133
2230.1	137
2231.58	135
2233.06	157
2234.54	143
2236.02	165
2237.5	183
2238.97	183
2240.45	163
2241.92	167
2243.4	143
2244.87	139
2246.34	157
2247.82	133
2249.29	129
2250.76	127
2252.23	147
2253.7	129
2255.16	111
2256.63	137
2258.1	111
2259.56	141
2261.03	131
2262.49	143
2263.95	135
2265.42	129
2266.88	149
2268.34	121
2269.8	127
2271.26	113
2272.72	141
2274.18	133
2275.63	117
2277.09	127
2278.54	167
2280	141
2281.45	127
2282.9	133
2284.36	101
2285.81	133
2287.26	115
2288.71	131
2290.16	115
2291.61	131
2293.05	113
2294.5	95
2295.95	89
2297.39	73
2298.84	59
2300.28	74
2301.72	59
2303.16	91
2304.61	91
2306.05	103
2307.49	87
2308.93	93
2310.36	92
2311.8	103
2313.24	103
2314.67	127
2316.11	105
2317.54	129
2318.98	115
2320.41	101
2321.84	135
2323.28	107
2324.71	95
2326.14	113
2327.57	86
2328.99	85
2330.42	69
2331.85	107
2333.27	81
2334.7	99
2336.12	75
2337.55	85
2338.97	73
2340.39	81
2341.82	51
2343.24	52
2344.66	37
2346.08	44
2347.5	65
2348.91	67
2350.33	97
2351.75	89
2353.16	89
2354.58	99
2355.99	92
2357.41	93
2358.82	83
2360.23	47
2361.64	25
2363.05	31
2364.46	36
2365.87	34
2367.28	35
2368.69	77
2370.1	44
2371.5	24
2372.91	61
2374.31	50
2375.72	52
2377.12	60
2378.52	64
2379.92	61
2381.33	47
2382.73	47
2384.13	40
2385.52	64
2386.92	32
2388.32	53
2389.72	51
2391.11	47
2392.51	72
2393.9	67
2395.3	95
2396.69	101
2398.08	71
2399.48	51
2400.87	86
2402.26	51
2403.65	36
2405.04	14
2406.42	-2
2407.81	-60
2409.2	-52
2410.58	-63
2411.97	-90
2413.35	-32
2414.74	-56
2416.12	-40
2417.5	-18
2418.89	-22
2420.27	-24
2421.65	-22
2423.03	-15
2424.41	-38
2425.79	-35
2427.16	-37
2428.54	-44
2429.92	-61
2431.29	-36
2432.67	-28
2434.04	-34
2435.42	-24
2436.79	-40
2438.16	-35
2439.53	-34
2440.9	-38
2442.27	-51
2443.64	-73
2445.01	-43
2446.38	-65
2447.75	-68
2449.11	-67
2450.48	-60
2451.84	-69
2453.21	-58
2454.57	-40
2455.94	-44
2457.3	-33
2458.66	-58
2460.02	-44
2461.38	-57
2462.74	-20
2464.1	0
2465.46	-13
2466.82	-21
2468.17	-9
2469.53	-32
2470.89	-14
2472.24	-40
2473.6	-32
2474.95	-16
2476.3	-2
2477.65	12
2479.01	22
2480.36	-14
2481.71	41
2483.06	11
2484.41	-24
2485.75	-4
2487.1	-30
2488.45	-18
2489.8	-16
2491.14	-6
2492.49	2
2493.83	-24
2495.17	23
2496.52	-4
2497.86	2
2499.2	-2
2500.54	10
2501.88	6
2503.22	20
2504.56	12
2505.9	26
2507.24	24
2508.58	24
2509.91	8
2511.25	-5
2512.58	-32
2513.92	-63
2515.25	-42
2516.58	-38
2517.92	-76
2519.25	-32
2520.58	-43
2521.91	-48
2523.24	-47
2524.57	-16
2525.9	-8
2527.23	2
2528.55	4
2529.88	-34
2531.21	-51
2532.53	-20
2533.86	-28
2535.18	-28
2536.5	-2
2537.83	-7
2539.15	-4
2540.47	-4
2541.79	6
2543.11	-34
2544.43	-25
2545.75	-2
2547.07	22
2548.39	-48
2549.7	2
2551.02	-26
2552.34	-14
2553.65	-37
2554.97	-58
2556.28	-69
2557.59	-61
2558.91	-59
2560.22	-67
2561.53	-55
2562.84	-71
2564.15	-53
2565.46	-51
2566.77	-57
2568.08	-52
2569.38	-59
2570.69	-58
2572	-67
2573.3	-34
2574.61	-47
2575.91	-56
2577.22	-59
2578.52	-36
2579.82	-41
2581.13	-57
2582.43	-57
2583.73	-38
2585.03	-47
2586.33	-54
2587.63	-50
2588.92	-85
2590.22	-46
2591.52	-83
2592.82	-61
2594.11	-41
2595.41	-51
2596.7	-48
2598	-40
2599.29	-36
2600.58	-49
2601.88	-18
2603.17	-34
2604.46	-83
2605.75	-66
2607.04	-89
2608.33	-73
2609.62	-65
2610.9	-72
2612.19	-97
2613.48	-95
2614.76	-71
2616.05	-69
2617.34	-57
2618.62	-91
2619.9	-84
2621.19	-63
2622.47	-71
2623.75	-72
2625.03	-69
2626.31	-71
2627.59	-55
2628.87	-47
2630.15	-83
2631.43	-51
2632.71	-68
2633.99	-76
2635.26	-70
2636.54	-103
2637.81	-81
2639.09	-95
2640.36	-85
2641.64	-68
2642.91	-87
2644.18	-89
2645.46	-63
2646.73	-103
2648	-62
2649.27	-49
2650.54	-57
2651.81	-51
2653.07	-36
2654.34	-65
2655.61	-55
2656.88	-47
2658.14	-52
2659.41	-61
2660.67	-89
2661.94	-51
2663.2	-61
2664.47	-69
2665.73	-73
2666.99	-72
2668.25	-65
2669.51	-87
2670.77	-91
2672.03	-75
2673.29	-48
2674.55	-53
2675.81	-60
2677.07	-85
2678.32	-73
2679.58	-75
2680.84	-65
2682.09	-83
2683.35	-32
2684.6	-53
2685.85	-75
2687.11	-78
2688.36	-51
2689.61	-69
2690.86	-47
2692.11	-65
2693.36	-37
2694.61	-51
2695.86	-49
2697.11	-89
2698.36	-69
2699.61	-73
2700.85	-54
2702.1	-64
2703.34	-41
2704.59	-86
2705.83	-42
2707.08	-65
2708.32	-64
2709.56	-67
2710.81	-83
2712.05	-76
2713.29	-77
2714.53	-48
2715.77	-64
2717.01	-47
2718.25	-44
2719.49	-43
2720.73	-83
2721.96	-81
2723.2	-69
2724.44	-51
2725.67	-63
2726.91	-56
2728.14	-61
2729.38	-94
2730.61	-42
2731.84	-60
2733.08	-61
2734.31	-48
2735.54	-60
2736.77	-55
2738	-48
2739.23	-51
2740.46	-53
2741.69	-63
2742.92	-82
2744.14	-37
2745.37	-64
2746.6	-69
2747.82	-32
2749.05	-58
2750.27	-52
2751.5	-44
2752.72	-82
2753.95	-54
2755.17	-42
2756.39	-36
2757.61	-56
2758.83	-60
2760.05	-32
2761.27	-56
2762.49	-36
2763.71	-63
2764.93	-38
2766.15	-54
2767.37	-26
2768.58	-48
2769.8	-62
2771.02	-40
2772.23	-46
2773.45	-38
2774.66	-50
2775.88	-34
2777.09	-58
2778.3	-36
2779.51	-38
2780.73	-41
2781.94	-36
2783.15	-46
2784.36	-42
2785.57	-44
2786.78	-46
2787.99	-22
2789.19	-42
2790.4	-42
2791.61	-13
2792.82	-44
2794.02	-36
2795.23	-48
2796.43	-34
2797.64	-18
2798.84	-34
2800.04	-34
2801.25	-13
2802.45	-52
2803.65	-64
2804.85	-10
2806.05	-42
2807.25	-50
2808.45	-18
2809.65	-24
2810.85	-33
2812.05	-10
2813.25	-50
2814.45	-54
2815.64	-36
2816.84	-50
2818.04	-38
2819.23	22
2820.43	-29
2821.62	-12
2822.82	-32
2824.01	-10
2825.2	-40
2826.39	-32
2827.59	-24
2828.78	-40
2829.97	2
2831.16	-36
2832.35	-6
2833.54	-46
2834.73	-8
2835.92	-38
2837.1	-14
2838.29	-40
2839.48	-16
2840.67	-10
2841.85	-36
2843.04	-34
2844.22	-28
2845.41	-29
2846.59	-4
2847.77	-4
2848.96	-28
2850.14	-17
2851.32	-16
2852.5	-9
2853.68	-22
2854.87	2
2856.05	-32
2857.23	-24
2858.4	-22
2859.58	-27
2860.76	-26
2861.94	-2
2863.12	-2
2864.29	-6
2865.47	-12
2866.65	-23
2867.82	-10
2869	30
2870.17	-26
2871.34	-14
2872.52	-30
2873.69	16
2874.86	-21
2876.03	0
2877.21	-18
2878.38	-24
2879.55	-22
2880.72	-10
2881.89	-34
2883.06	-14
2884.23	-8
2885.39	-8
2886.56	-13
2887.73	-39
2888.9	-8
2890.06	-36
2891.23	-10
2892.39	-31
2893.56	8
2894.72	-23
2895.89	-12
2897.05	0
2898.21	-32
2899.38	-14
2900.54	-30
2901.7	-4
2902.86	-30
2904.02	2
2905.18	-26
2906.34	-16
2907.5	-27
2908.66	-32
2909.82	-22
2910.98	2
2912.13	-24
2913.29	19
2914.45	-34
2915.6	8
2916.76	-24
2917.91	0
2919.07	-15
2920.22	-18
2921.38	-2
2922.53	-32
2923.68	-2
2924.84	-4
2925.99	-22
2927.14	-14
2928.29	6
2929.44	-18
2930.59	-24
2931.74	-4
2932.89	-14
2934.04	-8
2935.19	-24
2936.34	-25
2937.48	-11
2938.63	-6
2939.78	-32
2940.93	16
2942.07	12
2943.22	10
2944.36	-10
2945.51	-8
2946.65	-8
2947.79	-16
2948.94	2
2950.08	0
2951.22	-8
2952.36	6
2953.5	-14
2954.65	-4
2955.79	-24
2956.93	-10
2958.07	-4
2959.2	10
2960.34	6
2961.48	2
2962.62	-8
2963.76	-14
2964.89	0
2966.03	-10
2967.17	-22
2968.3	-2
2969.44	-4
2970.57	-10
2971.71	4
2972.84	-8
2973.97	-2
2975.11	2
2976.24	24
2977.37	-16
2978.5	0
2979.64	-14
2980.77	-2
2981.9	0
2983.03	-14
2984.16	2
2985.29	-8
2986.41	-14
2987.54	-10
2988.67	18
2989.8	12
2990.93	-4
2992.05	-26
2993.18	-9
2994.3	-2
2995.43	-12
2996.55	29
2997.68	24
2998.8	12
2999.93	-8
3001.05	2
3002.17	-8
3003.3	0
3004.42	44
3005.54	42
3006.66	10
3007.78	12
3008.9	0
3010.02	-4
3011.14	24
3012.26	2
3013.38	4
3014.5	14
3015.62	-4
3016.73	36
3017.85	28
3018.97	22
3020.08	2
3021.2	16
3022.31	6
3023.43	22
3024.54	4
3025.66	12
3026.77	22
3027.89	22
3029	22
3030.11	18
3031.22	16
3032.34	-2
3033.45	26
3034.56	-12
3035.67	0
3036.78	93
3037.89	16
3039	38
3040.11	4
3041.22	-12
3042.32	-8
3043.43	16
3044.54	2
3045.65	10
3046.75	12
3047.86	40
3048.96	12
3050.07	-22
3051.17	22
3052.28	18
3053.38	20
3054.49	-8
3055.59	22
3056.69	-10
3057.8	0
3058.9	20
3060	44
3061.1	0
3062.2	22
3063.3	16
3064.4	-6
3065.5	12
3066.6	8
3067.7	28
3068.8	32
3069.9	16
3071	14
3072.09	14
3073.19	20
3074.29	16
3075.38	20
3076.48	28
3077.57	13
3078.67	20
3079.76	46
3080.86	2
3081.95	20
3083.05	14
3084.14	22
3085.23	30
3086.33	18
3087.42	12
3088.51	15
3089.6	12
3090.69	20
3091.78	0
3092.87	61
3093.96	42
3095.05	30
3096.14	0
3097.23	26
3098.32	39
3099.41	27
3100.49	10
3101.58	0
3102.67	34
3103.75	-8
3104.84	34
3105.93	18
3107.01	-2
3108.1	32
3109.18	26
3110.26	16
3111.35	24
3112.43	8
3113.51	2
3114.6	35
3115.68	26
3116.76	6
3117.84	14
3118.92	46
3120	14
3121.09	22
3122.17	28
3123.25	10
3124.32	22
3125.4	34
3126.48	10
3127.56	26
3128.64	24
3129.72	38
3130.79	30
3131.87	8
3132.95	14
3134.02	22
3135.1	14
3136.17	26
3137.25	20
3138.32	18
3139.4	24
3140.47	30
3141.55	36
3142.62	26
3143.69	6
3144.76	51
3145.84	20
3146.91	34
3147.98	36
3149.05	10
3150.12	18
3151.19	28
3152.26	16
3153.33	36
3154.4	12
3155.47	14
3156.54	28
3157.61	46
3158.67	28
3159.74	14
3160.81	24
3161.88	13
3162.94	46
3164.01	32
3165.07	34
3166.14	40
3167.2	46
3168.27	21
3169.33	36
3170.4	26
3171.46	28
3172.52	4
3173.59	28
3174.65	22
3175.71	28
3176.77	32
3177.84	22
3178.9	28
3179.96	8
3181.02	22
3182.08	48
3183.14	33
3184.2	34
3185.26	22
3186.32	48
3187.37	24
3188.43	34
3189.49	39
3190.55	12
3191.61	9
3192.66	50
3193.72	22
3194.77	36
3195.83	10
3196.89	24
3197.94	32
3199	36
3200.05	20
3201.1	22
3202.16	24
3203.21	48
3204.27	14
3205.32	26
3206.37	40
3207.42	35
3208.47	48
3209.53	30
3210.58	27
3211.63	44
3212.68	38
3213.73	36
3214.78	13
3215.83	30
3216.88	15
3217.93	34
3218.97	30
3220.02	18
3221.07	14
3222.12	26
3223.16	34
3224.21	32
3225.26	28
3226.3	10
3227.35	14
3228.4	60
3229.44	36
3230.49	12
3231.53	22
3232.57	38
3233.62	34
3234.66	32
3235.71	20
3236.75	30
3237.79	24
3238.83	42
3239.88	22
3240.92	50
3241.96	28
3243	32
3244.04	10
3245.08	14
3246.12	20
3247.16	20
3248.2	24
3249.24	24
3250.28	18
3251.32	30
3252.36	30
3253.39	40
3254.43	68
3255.47	48
3256.51	32
3257.54	24
3258.58	30
3259.61	32
3260.65	29
3261.69	36
3262.72	28
3263.76	12
3264.79	28
3265.82	63
3266.86	21
3267.89	46
3268.92	40
3269.96	30
3270.99	31
3272.02	32
3273.05	32
3274.09	6
3275.12	32
3276.15	24
3277.18	39
3278.21	26
3279.24	6
3280.27	44
3281.3	14
3282.33	20
3283.36	32
3284.39	38
3285.41	70
3286.44	30
3287.47	28
3288.5	48
3289.52	6
3290.55	36
3291.58	22
3292.6	14
3293.63	36
3294.66	26
3295.68	49
3296.71	26
3297.73	52
3298.76	55
3299.78	34
3300.8	6
3301.83	36
3302.85	82
3303.87	18
3304.9	22
3305.92	31
3306.94	34
3307.96	36
3308.98	44
3310.01	26
3311.03	34
3312.05	57
3313.07	36
3314.09	40
3315.11	14
3316.13	43
3317.15	20
3318.17	44
3319.18	48
3320.2	34
3321.22	42
3322.24	42
3323.26	37
3324.27	44
3325.29	56
3326.31	35
3327.32	28
3328.34	49
3329.35	60
3330.37	34
3331.38	28
3332.4	20
3333.41	36
3334.43	58
3335.44	20
3336.46	26
3337.47	24
3338.48	40
3339.5	30
3340.51	24
3341.52	59
3342.53	38
3343.54	42
3344.56	50
3345.57	61
3346.58	42
3347.59	56
3348.6	37
3349.61	40
3350.62	22
3351.63	40
3352.64	44
3353.65	42
3354.66	25
3355.66	55
3356.67	48
3357.68	36
3358.69	5
3359.7	24
3360.7	30
3361.71	32
3362.72	34
3363.72	32
3364.73	30
3365.73	20
3366.74	25
3367.75	29
3368.75	28
3369.75	28
3370.76	34
3371.76	28
3372.77	40
3373.77	40
3374.77	39
3375.78	26
3376.78	2
3377.78	42
3378.78	38
3379.79	26
3380.79	23
3381.79	36
3382.79	30
3383.79	14
3384.79	50
3385.79	8
3386.79	18
3387.79	20
3388.79	37
3389.79	24
3390.79	36
3391.79	73
3392.79	52
3393.79	42
3394.78	42
3395.78	22
3396.78	44
3397.78	34
3398.77	89
3399.77	32
3400.77	28
3401.76	24
3402.76	64
3403.76	38
3404.75	36
3405.75	20
3406.74	48
3407.74	87
3408.73	46
3409.72	99
3410.72	44
3411.71	36
3412.71	32
3413.7	30
3414.69	32
3415.68	58
3416.68	20
3417.67	36
3418.66	50
3419.65	30
3420.64	34
3421.63	47
3422.63	46
3423.62	50
3424.61	70
3425.6	38
3426.59	33
3427.58	56
3428.57	47
[truncated: 48 more rows]
