# Supplementary material for: AI‐Assisted Detection of Early Gastric Cancer via Visualization of Mucosal Acidity Compromise During Endoscopy
Source: Adv Sci (Weinh). 2025 Oct 20;12(46):e04932. doi: 10.1002/advs.202504932 (PMC12697849; doi:10.1002/advs.202504932)
Supplement: Supplementary file 2 — Supporting Data [file ADVS-12-e04932-s002.zip › Models by AGS cells/Model 3/Para-tumor/fast-20250724_171014.csv]

181.541	20500
184.445	32028
187.346	41193
190.245	46121
193.141	47802
196.035	47881
198.927	47814
201.816	47757
204.703	48372
207.588	48278
210.47	48550
213.35	48412
216.228	48372
219.103	48477
221.976	48146
224.846	48198
227.715	47822
230.58	47860
233.444	47933
236.305	48558
239.164	48610
242.02	49502
244.875	49782
247.727	50056
250.576	50079
253.423	49965
256.268	49713
259.111	49245
261.951	48936
264.789	49100
267.625	49337
270.459	49487
273.29	49271
276.119	49234
278.945	49009
281.769	48789
284.591	48622
287.411	48348
290.229	48090
293.044	47699
295.857	47508
298.667	47123
301.476	46599
304.282	46347
307.085	45960
309.887	45744
312.686	45549
315.483	45229
318.278	44906
321.071	44683
323.861	44359
326.649	44006
329.435	44278
332.219	44120
335	43906
337.779	44155
340.556	44167
343.331	44510
346.103	44631
348.873	44624
351.641	44891
354.407	45058
357.171	44820
359.932	45249
362.691	44848
365.448	44559
368.203	44256
370.955	43947
373.706	43764
376.454	43551
379.2	43124
381.943	43291
384.685	42741
387.424	42630
390.161	42207
392.896	41796
395.629	41518
398.36	41201
401.088	41246
403.815	41169
406.539	40974
409.261	40662
411.981	40774
414.698	41000
417.414	41689
420.127	41552
422.838	41335
425.547	42003
428.254	41884
430.959	41581
433.662	41713
436.362	41887
439.06	41979
441.757	41987
444.451	42090
447.142	42095
449.832	42221
452.52	41997
455.206	41902
457.889	41729
460.57	41657
463.249	41172
465.927	41256
468.601	40870
471.274	40550
473.945	40202
476.614	39693
479.28	39018
481.945	38872
484.607	39070
487.267	38824
489.926	38071
492.582	38256
495.236	37830
497.888	37667
500.537	37420
503.185	37444
505.831	37603
508.474	37809
511.116	37634
513.755	37968
516.393	37760
519.028	38190
521.661	38073
524.293	37988
526.922	37587
529.549	37812
532.174	37571
534.797	37555
537.418	37755
540.037	37750
542.654	37774
545.268	38035
547.881	38377
550.492	38385
553.101	37857
555.707	37301
558.312	36902
560.915	36664
563.515	36723
566.114	36797
568.71	37208
571.305	37585
573.897	37796
576.488	37948
579.076	37242
581.663	36064
584.247	35599
586.83	34677
589.41	33991
591.989	33426
594.565	32719
597.14	31773
599.712	31261
602.283	31301
604.851	31277
607.418	31011
609.982	31126
612.545	31021
615.106	30921
617.664	31132
620.221	30792
622.776	30673
625.328	30535
627.879	30642
630.428	30197
632.975	30004
635.52	29690
638.062	29540
640.603	29494
643.142	29506
645.679	29649
648.214	29899
650.748	29714
653.279	29780
655.808	29534
658.335	29339
660.861	29223
663.384	28968
665.906	28948
668.425	29073
670.943	29053
673.459	28688
675.973	28424
678.484	28261
680.994	28045
683.502	27447
686.009	27273
688.513	27006
691.015	26726
693.515	26512
696.014	26036
698.51	25907
701.005	25811
703.498	25285
705.989	25119
708.478	24723
710.965	24461
713.45	24415
715.933	24322
718.415	24127
720.894	23854
723.372	23734
725.848	23849
728.322	23685
730.794	23977
733.264	23804
735.732	23508
738.198	22983
740.663	22481
743.126	22283
745.586	22089
748.045	22056
750.502	21624
752.958	21472
755.411	21441
757.863	21353
760.312	21324
762.76	21030
765.206	21425
767.65	20981
770.092	19644
772.533	18172
774.971	17865
777.408	18650
779.843	19440
782.276	19348
784.707	19440
787.137	19537
789.564	19462
791.99	19410
794.414	19394
796.836	19212
799.257	18999
801.675	18737
804.092	18657
806.507	18582
808.92	18431
811.331	18091
813.741	17835
816.148	17609
818.554	17277
820.958	17118
823.36	17121
825.761	16970
828.159	16781
830.556	16855
832.951	16666
835.345	16503
837.736	16336
840.126	16102
842.514	16161
844.9	15987
847.284	15689
849.667	15569
852.048	15310
854.427	15216
856.804	15106
859.18	14911
861.553	14798
863.925	14762
866.296	14659
868.664	14658
871.031	14494
873.396	14385
875.759	14255
878.12	14150
880.48	14065
882.838	13831
885.194	13743
887.549	13656
889.902	13684
892.253	13523
894.602	13507
896.949	13446
899.295	13409
901.639	13225
903.981	13275
906.322	13088
908.661	13065
910.998	13066
913.333	13021
915.667	12727
917.999	12951
920.329	12909
922.658	12957
924.985	12721
927.31	12777
929.633	12743
931.955	12583
934.275	12467
936.593	12236
938.91	11945
941.225	11853
943.538	11587
945.849	11447
948.159	11126
950.467	11023
952.774	10839
955.078	10588
957.381	10456
959.683	10354
961.982	10157
964.28	10181
966.577	10128
968.871	10033
971.164	9752
973.456	9618
975.745	9552
978.033	9300
980.319	9341
982.604	9257
984.887	9276
987.168	9294
989.448	9187
991.726	9129
994.002	9102
996.277	9155
998.55	9087
1000.82	9081
1003.09	9052
1005.36	9155
1007.63	9293
1009.89	9254
1012.15	9337
1014.41	9284
1016.67	9280
1018.93	9165
1021.19	8994
1023.44	9002
1025.7	8981
1027.95	8943
1030.2	8839
1032.45	8651
1034.69	8584
1036.94	8456
1039.18	8438
1041.43	8367
1043.67	8390
1045.9	8388
1048.14	8263
1050.38	8176
1052.61	8027
1054.84	7869
1057.07	7823
1059.3	7835
1061.53	7610
1063.76	7656
1065.98	7602
1068.2	7430
1070.42	7469
1072.64	7241
1074.86	7219
1077.08	7118
1079.29	7146
1081.5	7020
1083.72	6995
1085.93	7054
1088.13	6989
1090.34	7057
1092.55	7100
1094.75	7128
1096.95	7090
1099.15	7045
1101.35	6889
1103.55	6848
1105.74	6687
1107.94	6570
1110.13	6469
1112.32	6407
1114.51	6375
1116.7	6216
1118.89	6093
1121.07	6039
1123.25	6040
1125.44	5928
1127.62	5978
1129.8	6058
1131.97	6067
1134.15	6048
1136.32	6149
1138.49	5987
1140.66	5970
1142.83	5819
1145	5831
1147.17	5776
1149.33	5682
1151.5	5692
1153.66	5704
1155.82	5616
1157.98	5605
1160.13	5571
1162.29	5510
1164.44	5432
1166.6	5364
1168.75	5438
1170.9	5508
1173.04	5460
1175.19	5537
1177.34	5486
1179.48	5207
1181.62	5194
1183.76	5100
1185.9	5177
1188.04	5262
1190.17	5375
1192.31	5462
1194.44	5571
1196.57	5583
1198.7	5629
1200.83	5456
1202.96	5286
1205.08	5198
1207.21	4912
1209.33	4759
1211.45	4625
1213.57	4555
1215.69	4493
1217.81	4358
1219.92	4335
1222.03	4291
1224.15	4217
1226.26	4291
1228.37	4176
1230.47	4192
1232.58	4176
1234.68	4175
1236.79	4179
1238.89	4227
1240.99	4279
1243.09	4126
1245.19	4064
1247.28	4039
1249.38	4002
1251.47	3979
1253.56	3945
1255.65	3863
1257.74	3753
1259.83	3852
1261.91	3743
1264	3689
1266.08	3597
1268.16	3542
1270.24	3536
1272.32	3431
1274.4	3476
1276.47	3435
1278.55	3346
1280.62	3308
1282.69	3270
1284.76	3258
1286.83	3258
1288.9	3236
1290.96	3163
1293.03	3105
1295.09	3022
1297.15	2968
1299.21	3002
1301.27	2936
1303.33	2905
1305.38	2923
1307.44	2950
1309.49	2933
1311.54	2885
1313.59	2867
1315.64	2815
1317.69	2808
1319.73	2784
1321.78	2898
1323.82	2762
1325.86	2776
1327.9	2748
1329.94	2717
1331.98	2726
1334.02	2754
1336.05	2738
1338.08	2762
1340.12	2710
1342.15	2831
1344.18	2887
1346.2	2943
1348.23	2996
1350.25	2897
1352.28	2980
1354.3	2915
1356.32	2980
1358.34	2990
1360.36	2954
1362.38	3054
1364.39	3036
1366.41	3022
1368.42	3018
1370.43	3026
1372.44	2929
1374.45	2893
1376.45	2851
1378.46	2881
1380.47	2796
1382.47	2732
1384.47	2676
1386.47	2630
1388.47	2615
1390.47	2549
1392.46	2567
1394.46	2684
1396.45	2617
1398.44	2585
1400.44	2520
1402.42	2476
1404.41	2412
1406.4	2405
1408.39	2291
1410.37	2250
1412.35	2206
1414.33	2271
1416.31	2208
1418.29	2200
1420.27	2186
1422.25	2162
1424.22	2129
1426.2	2182
1428.17	2131
1430.14	2095
1432.11	2013
1434.08	2009
1436.04	2002
1438.01	2006
1439.97	2003
1441.94	1978
1443.9	1980
1445.86	2005
1447.82	1984
1449.78	1956
1451.73	1912
1453.69	1928
1455.64	1977
1457.59	1998
1459.54	1862
1461.49	1874
1463.44	1805
1465.39	1767
1467.34	1745
1469.28	1719
1471.22	1743
1473.17	1799
1475.11	1821
1477.05	1715
1478.99	1627
1480.92	1612
1482.86	1547
1484.79	1513
1486.73	1493
1488.66	1472
1490.59	1594
1492.52	1542
1494.45	1530
1496.37	1547
1498.3	1576
1500.22	1596
1502.14	1527
1504.07	1533
1505.99	1469
1507.91	1545
1509.82	1483
1511.74	1517
1513.66	1455
1515.57	1503
1517.48	1505
1519.39	1595
1521.3	1572
1523.21	1600
1525.12	1553
1527.03	1513
1528.93	1472
1530.84	1512
1532.74	1562
1534.64	1644
1536.54	1607
1538.44	1589
1540.34	1493
1542.23	1459
1544.13	1430
1546.02	1311
1547.92	1350
1549.81	1413
1551.7	1436
1553.59	1390
1555.48	1408
1557.36	1424
1559.25	1465
1561.13	1460
1563.01	1509
1564.9	1576
1566.78	1521
1568.66	1517
1570.53	1481
1572.41	1483
1574.29	1519
1576.16	1513
1578.03	1620
1579.9	1652
1581.78	1592
1583.65	1515
1585.51	1505
1587.38	1520
1589.25	1614
1591.11	1598
1592.97	1493
1594.84	1483
1596.7	1449
1598.56	1473
1600.42	1427
1602.27	1487
1604.13	1465
1605.98	1606
1607.84	1711
1609.69	1823
1611.54	1769
1613.39	1674
1615.24	1499
1617.09	1338
1618.94	1269
1620.78	1213
1622.62	1272
1624.47	1373
1626.31	1366
1628.15	1425
1629.99	1380
1631.83	1390
1633.67	1316
1635.5	1374
1637.34	1314
1639.17	1257
1641	1274
1642.83	1259
1644.66	1243
1646.49	1235
1648.32	1179
1650.15	1237
1651.97	1196
1653.8	1274
1655.62	1297
1657.44	1209
1659.26	1100
1661.08	1058
1662.9	1032
1664.72	904
1666.53	826
1668.35	835
1670.16	753
1671.97	849
1673.79	915
1675.6	924
1677.4	855
1679.21	790
1681.02	798
1682.83	800
1684.63	795
1686.43	835
1688.24	869
1690.04	852
1691.84	763
1693.64	740
1695.43	793
1697.23	868
1699.02	939
1700.82	1011
1702.61	957
1704.4	916
1706.2	941
1707.98	1012
1709.77	1034
1711.56	1078
1713.35	1082
1715.13	1041
1716.92	937
1718.7	806
1720.48	858
1722.26	824
1724.04	772
1725.82	656
1727.6	558
1729.37	510
1731.15	469
1732.92	387
1734.7	350
1736.47	330
1738.24	331
1740.01	330
1741.78	304
1743.54	365
1745.31	459
1747.08	483
1748.84	502
1750.6	524
1752.36	604
1754.12	705
1755.88	737
1757.64	679
1759.4	628
1761.16	596
1762.91	637
1764.67	655
1766.42	709
1768.17	761
1769.92	789
1771.67	703
1773.42	656
1775.17	609
1776.91	609
1778.66	669
1780.4	756
1782.15	806
1783.89	792
1785.63	849
1787.37	804
1789.11	822
1790.85	818
1792.58	765
1794.32	685
1796.05	659
1797.79	633
1799.52	613
1801.25	657
1802.98	568
1804.71	588
1806.44	653
1808.17	701
1809.89	770
1811.62	748
1813.34	753
1815.07	722
1816.79	703
1818.51	647
1820.23	663
1821.95	576
1823.66	572
1825.38	542
1827.1	552
1828.81	586
1830.52	580
1832.24	637
1833.95	667
1835.66	719
1837.37	735
1839.08	701
1840.78	626
1842.49	598
1844.19	544
1845.9	546
1847.6	563
1849.3	568
1851	500
1852.7	443
1854.4	415
1856.1	421
1857.8	405
1859.49	443
1861.19	419
1862.88	494
1864.57	393
1866.27	303
1867.96	282
1869.65	230
1871.33	254
1873.02	295
1874.71	360
1876.39	380
1878.08	344
1879.76	370
1881.44	350
1883.12	387
1884.81	409
1886.48	433
1888.16	357
1889.84	308
1891.52	288
1893.19	240
1894.87	261
1896.54	282
1898.21	272
1899.88	276
1901.55	327
1903.22	322
1904.89	352
1906.56	353
1908.22	361
1909.89	397
1911.55	395
1913.22	397
1914.88	391
1916.54	363
1918.2	397
1919.86	375
1921.52	373
1923.18	343
1924.83	294
1926.49	314
1928.14	331
1929.79	310
1931.45	322
1933.1	323
1934.75	280
1936.4	324
1938.05	361
1939.69	365
1941.34	328
1942.99	257
1944.63	256
1946.27	237
1947.92	276
1949.56	304
1951.2	296
1952.84	344
1954.48	344
1956.11	399
1957.75	411
1959.39	419
1961.02	459
1962.65	435
1964.29	435
1965.92	463
1967.55	485
1969.18	492
1970.81	473
1972.44	508
1974.06	439
1975.69	433
1977.32	468
1978.94	484
1980.56	468
1982.19	510
1983.81	478
1985.43	482
1987.05	484
1988.66	505
1990.28	510
1991.9	435
1993.51	496
1995.13	502
1996.74	506
1998.36	455
1999.97	498
2001.58	479
2003.19	457
2004.8	463
2006.4	506
2008.01	504
2009.62	511
2011.22	497
2012.83	512
2014.43	509
2016.03	507
2017.63	490
2019.23	455
2020.83	459
2022.43	477
2024.03	483
2025.63	501
2027.22	471
2028.82	473
2030.41	463
2032.01	435
2033.6	459
2035.19	470
2036.78	475
2038.37	489
2039.96	407
2041.55	427
2043.13	447
2044.72	429
2046.3	417
2047.89	423
2049.47	453
2051.05	431
2052.63	423
2054.21	425
2055.79	451
2057.37	399
2058.95	423
2060.52	403
2062.1	405
2063.68	409
2065.25	411
2066.82	389
2068.39	403
2069.97	388
2071.54	385
2073.1	385
2074.67	381
2076.24	381
2077.81	381
2079.37	415
2080.94	366
2082.5	357
2084.07	352
2085.63	355
2087.19	345
2088.75	347
2090.31	282
2091.87	285
2093.43	268
2094.98	302
2096.54	289
2098.09	278
2099.65	331
2101.2	306
2102.75	343
2104.3	312
2105.86	330
2107.41	315
2108.95	332
2110.5	300
2112.05	300
2113.6	310
2115.14	309
2116.69	341
2118.23	280
2119.77	298
2121.31	312
2122.86	292
2124.4	299
2125.93	282
2127.47	293
2129.01	288
2130.55	310
2132.08	306
2133.62	300
2135.15	310
2136.69	292
2138.22	256
2139.75	272
2141.28	268
2142.81	296
2144.34	266
2145.87	274
2147.39	280
2148.92	290
2150.45	288
2151.97	293
2153.5	306
2155.02	246
2156.54	278
2158.06	247
2159.58	280
2161.1	262
2162.62	304
2164.14	268
2165.66	292
2167.17	268
2168.69	282
2170.2	306
2171.72	258
2173.23	266
2174.74	262
2176.25	256
2177.76	262
2179.27	234
2180.78	272
2182.29	230
2183.79	234
2185.3	230
2186.81	268
2188.31	238
2189.81	224
2191.32	270
2192.82	270
2194.32	254
2195.82	246
2197.32	264
2198.82	212
2200.32	230
2201.81	204
2203.31	195
2204.8	218
2206.3	226
2207.79	215
2209.29	238
2210.78	218
2212.27	254
2213.76	262
2215.25	240
2216.74	256
2218.23	230
2219.71	203
2221.2	204
2222.69	200
2224.17	159
2225.65	167
2227.14	159
2228.62	168
2230.1	175
2231.58	194
2233.06	209
2234.54	203
2236.02	213
2237.5	224
2238.97	237
2240.45	222
2241.92	209
2243.4	230
2244.87	172
2246.34	187
2247.82	186
2249.29	183
2250.76	182
2252.23	179
2253.7	163
2255.16	179
2256.63	192
2258.1	157
2259.56	184
2261.03	190
2262.49	159
2263.95	196
2265.42	179
2266.88	195
2268.34	181
2269.8	183
2271.26	143
2272.72	183
2274.18	171
2275.63	179
2277.09	189
2278.54	191
2280	173
2281.45	167
2282.9	153
2284.36	161
2285.81	153
2287.26	158
2288.71	177
2290.16	151
2291.61	147
2293.05	149
2294.5	151
2295.95	151
2297.39	111
2298.84	85
2300.28	120
2301.72	97
2303.16	105
2304.61	125
2306.05	144
2307.49	135
2308.93	147
2310.36	133
2311.8	151
2313.24	153
2314.67	179
2316.11	157
2317.54	169
2318.98	175
2320.41	121
2321.84	145
2323.28	149
2324.71	143
2326.14	135
2327.57	114
2328.99	125
2330.42	125
2331.85	139
2333.27	111
2334.7	127
2336.12	101
2337.55	115
2338.97	113
2340.39	99
2341.82	57
2343.24	98
2344.66	89
2346.08	85
2347.5	107
2348.91	107
2350.33	121
2351.75	127
2353.16	119
2354.58	127
2355.99	129
2357.41	111
2358.82	97
2360.23	71
2361.64	81
2363.05	67
2364.46	62
2365.87	61
2367.28	73
2368.69	83
2370.1	71
2371.5	59
2372.91	83
2374.31	92
2375.72	92
2377.12	83
2378.52	66
2379.92	79
2381.33	87
2382.73	73
2384.13	77
2385.52	83
2386.92	57
2388.32	91
2389.72	69
2391.11	85
2392.51	97
2393.9	103
2395.3	89
2396.69	127
2398.08	89
2399.48	85
2400.87	113
2402.26	85
2403.65	60
2405.04	31
2406.42	12
2407.81	-22
2409.2	-18
2410.58	-53
2411.97	-42
2413.35	-8
2414.74	-52
2416.12	2
2417.5	10
2418.89	-6
2420.27	16
2421.65	-28
2423.03	8
2424.41	-32
2425.79	-31
2427.16	-35
2428.54	-26
2429.92	-38
2431.29	-2
2432.67	-30
2434.04	-26
2435.42	-12
2436.79	-24
2438.16	4
2439.53	-26
2440.9	-18
2442.27	-51
2443.64	-32
2445.01	-23
2446.38	-49
2447.75	-52
2449.11	-49
2450.48	-42
2451.84	-51
2453.21	-32
2454.57	-22
2455.94	-8
2457.3	-20
2458.66	-46
2460.02	-32
2461.38	-28
2462.74	2
2464.1	4
2465.46	12
2466.82	-17
2468.17	2
2469.53	-14
2470.89	10
2472.24	-24
2473.6	-2
2474.95	16
2476.3	-2
2477.65	22
2479.01	35
2480.36	11
2481.71	51
2483.06	9
2484.41	4
2485.75	18
2487.1	19
2488.45	-14
2489.8	9
2491.14	10
2492.49	22
2493.83	4
2495.17	23
2496.52	4
2497.86	21
2499.2	19
2500.54	31
2501.88	35
2503.22	42
2504.56	37
2505.9	34
2507.24	44
2508.58	26
2509.91	15
2511.25	-4
2512.58	-16
2513.92	-69
2515.25	-40
2516.58	-38
2517.92	-38
2519.25	-38
2520.58	-31
2521.91	-42
2523.24	-23
2524.57	-16
2525.9	18
2527.23	4
2528.55	44
2529.88	-12
2531.21	-20
2532.53	-34
2533.86	4
2535.18	-10
2536.5	-8
2537.83	18
2539.15	40
2540.47	14
2541.79	28
2543.11	-16
2544.43	-2
2545.75	6
2547.07	42
2548.39	-42
2549.7	4
2551.02	-4
2552.34	-25
2553.65	-14
2554.97	-50
2556.28	-30
2557.59	-59
2558.91	-49
2560.22	-45
2561.53	-48
2562.84	-49
2564.15	-39
2565.46	-33
2566.77	-30
2568.08	-28
2569.38	-28
2570.69	-34
2572	-47
2573.3	-40
2574.61	-31
2575.91	-22
2577.22	-23
2578.52	-10
2579.82	-37
2581.13	-27
2582.43	-44
2583.73	-26
2585.03	-53
2586.33	-56
2587.63	-48
2588.92	-85
2590.22	-28
2591.52	-73
2592.82	-44
2594.11	-47
2595.41	-37
2596.7	-46
2598	-30
2599.29	-36
2600.58	-69
2601.88	-22
2603.17	-16
2604.46	-73
2605.75	-48
2607.04	-76
2608.33	-65
2609.62	-43
2610.9	-77
2612.19	-80
2613.48	-93
2614.76	-64
2616.05	-71
2617.34	-43
2618.62	-97
2619.9	-58
2621.19	-55
2622.47	-63
2623.75	-64
2625.03	-71
2626.31	-53
2627.59	-28
2628.87	-33
2630.15	-77
2631.43	-63
2632.71	-78
2633.99	-58
2635.26	-56
2636.54	-99
2637.81	-79
2639.09	-77
2640.36	-68
2641.64	-70
2642.91	-91
2644.18	-80
2645.46	-38
2646.73	-89
2648	-58
2649.27	-63
2650.54	-53
2651.81	-49
2653.07	-38
2654.34	-58
2655.61	-53
2656.88	-49
2658.14	-62
2659.41	-59
2660.67	-78
2661.94	-32
2663.2	-63
2664.47	-61
2665.73	-69
2666.99	-54
2668.25	-61
2669.51	-74
2670.77	-75
2672.03	-61
2673.29	-32
2674.55	-43
2675.81	-72
2677.07	-65
2678.32	-75
2679.58	-57
2680.84	-47
2682.09	-59
2683.35	-22
2684.6	-36
2685.85	-47
2687.11	-82
2688.36	-37
2689.61	-67
2690.86	-47
2692.11	-61
2693.36	-35
2694.61	-33
2695.86	-61
2697.11	-85
2698.36	-49
2699.61	-67
2700.85	-46
2702.1	-72
2703.34	-49
2704.59	-70
2705.83	-34
2707.08	-67
2708.32	-56
2709.56	-61
2710.81	-93
2712.05	-76
2713.29	-67
2714.53	-50
2715.77	-44
2717.01	-39
2718.25	-56
2719.49	-33
2720.73	-64
2721.96	-77
2723.2	-61
2724.44	-47
2725.67	-57
2726.91	-64
2728.14	-53
2729.38	-82
2730.61	-42
2731.84	-54
2733.08	-75
2734.31	-50
2735.54	-44
2736.77	-51
2738	-40
2739.23	-43
2740.46	-46
2741.69	-63
2742.92	-62
2744.14	-5
2745.37	-56
2746.6	-54
2747.82	-42
2749.05	-71
2750.27	-60
2751.5	-30
2752.72	-56
2753.95	-26
2755.17	-40
2756.39	-46
2757.61	-38
2758.83	-58
2760.05	-22
2761.27	-46
2762.49	-48
2763.71	-56
2764.93	-34
2766.15	-42
2767.37	-42
2768.58	-46
2769.8	-54
2771.02	-28
2772.23	-32
2773.45	-28
2774.66	-44
2775.88	-22
2777.09	-50
2778.3	-42
2779.51	-48
2780.73	-37
2781.94	-26
2783.15	-22
2784.36	-48
2785.57	-38
2786.78	-48
2787.99	-20
2789.19	-18
2790.4	-32
2791.61	-5
2792.82	-46
2794.02	-48
2795.23	-52
2796.43	-46
2797.64	-18
2798.84	-20
2800.04	-26
2801.25	-37
2802.45	-54
2803.65	-62
2804.85	-17
2806.05	-46
2807.25	-36
2808.45	-16
2809.65	-40
2810.85	-41
2812.05	-12
2813.25	-50
2814.45	-48
2815.64	-36
2816.84	-44
2818.04	-42
2819.23	6
2820.43	-19
2821.62	-24
2822.82	-38
2824.01	2
2825.2	-24
2826.39	-32
2827.59	-4
2828.78	-28
2829.97	-16
2831.16	-30
2832.35	-10
2833.54	-50
2834.73	-38
2835.92	-26
2837.1	-36
2838.29	-36
2839.48	4
2840.67	-22
2841.85	-18
2843.04	-8
2844.22	-28
2845.41	-25
2846.59	-2
2847.77	-11
2848.96	-28
2850.14	-33
2851.32	-24
2852.5	-29
2853.68	-38
2854.87	-10
2856.05	-22
2857.23	-22
2858.4	-40
2859.58	-33
2860.76	-12
2861.94	-2
2863.12	0
2864.29	-18
2865.47	-44
2866.65	-21
2867.82	0
2869	0
2870.17	-14
2871.34	-20
2872.52	-20
2873.69	-8
2874.86	-21
2876.03	-2
2877.21	-22
2878.38	-34
2879.55	-8
2880.72	-26
2881.89	-2
2883.06	4
2884.23	-22
2885.39	-41
2886.56	-35
2887.73	-43
2888.9	-18
2890.06	-40
2891.23	0
2892.39	-21
2893.56	16
2894.72	-8
2895.89	-14
2897.05	-6
2898.21	-34
2899.38	-16
2900.54	-18
2901.7	-2
2902.86	-6
2904.02	4
2905.18	-30
2906.34	-10
2907.5	8
2908.66	-28
2909.82	-16
2910.98	-2
2912.13	-18
2913.29	8
2914.45	-12
2915.6	-23
2916.76	-4
2917.91	-14
2919.07	-21
2920.22	-18
2921.38	-14
2922.53	-10
2923.68	-2
2924.84	-14
2925.99	-4
2927.14	-27
2928.29	-14
2929.44	-8
2930.59	-32
2931.74	12
2932.89	-12
2934.04	-6
2935.19	-18
2936.34	-17
2937.48	-15
2938.63	6
2939.78	-26
2940.93	4
2942.07	-12
2943.22	18
2944.36	-18
2945.51	-6
2946.65	-14
2947.79	-18
2948.94	8
2950.08	-24
2951.22	-18
2952.36	2
2953.5	-4
2954.65	-6
2955.79	-28
2956.93	-4
2958.07	-12
2959.2	12
2960.34	10
2961.48	14
2962.62	18
2963.76	8
2964.89	2
2966.03	-12
2967.17	-10
2968.3	-4
2969.44	-6
2970.57	-8
2971.71	8
2972.84	0
2973.97	-4
2975.11	18
2976.24	22
2977.37	-10
2978.5	0
2979.64	-4
2980.77	-2
2981.9	6
2983.03	-26
2984.16	6
2985.29	8
2986.41	-10
2987.54	-2
2988.67	6
2989.8	18
2990.93	-2
2992.05	2
2993.18	-7
2994.3	-28
2995.43	-14
2996.55	24
2997.68	18
2998.8	12
2999.93	0
3001.05	14
3002.17	4
3003.3	-20
3004.42	38
3005.54	50
3006.66	10
3007.78	20
3008.9	-4
3010.02	-16
3011.14	26
3012.26	16
3013.38	-4
3014.5	10
3015.62	12
3016.73	20
3017.85	-2
3018.97	30
3020.08	7
3021.2	26
3022.31	12
3023.43	38
3024.54	19
3025.66	12
3026.77	18
3027.89	8
3029	16
3030.11	30
3031.22	2
3032.34	2
3033.45	14
3034.56	12
3035.67	0
3036.78	95
3037.89	30
3039	24
3040.11	-6
3041.22	12
3042.32	-6
3043.43	16
3044.54	2
3045.65	10
3046.75	4
3047.86	24
3048.96	16
3050.07	-10
3051.17	36
3052.28	20
3053.38	8
3054.49	-2
3055.59	22
3056.69	-13
3057.8	10
3058.9	8
3060	46
3061.1	0
3062.2	10
3063.3	28
3064.4	4
3065.5	-2
3066.6	15
3067.7	0
3068.8	22
3069.9	-4
3071	24
3072.09	18
3073.19	26
3074.29	30
3075.38	24
3076.48	28
3077.57	9
3078.67	14
3079.76	42
3080.86	-8
3081.95	29
3083.05	-4
3084.14	10
3085.23	42
3086.33	20
3087.42	10
3088.51	31
3089.6	26
3090.69	6
3091.78	14
3092.87	57
3093.96	40
3095.05	30
3096.14	-6
3097.23	22
3098.32	41
3099.41	29
3100.49	12
3101.58	8
3102.67	26
3103.75	-4
3104.84	38
3105.93	22
3107.01	8
3108.1	12
3109.18	22
3110.26	10
3111.35	18
3112.43	10
3113.51	16
3114.6	23
3115.68	26
3116.76	14
3117.84	32
3118.92	34
3120	24
3121.09	34
3122.17	20
3123.25	18
3124.32	28
3125.4	32
3126.48	18
3127.56	16
3128.64	-2
3129.72	12
3130.79	36
3131.87	20
3132.95	20
3134.02	20
3135.1	38
3136.17	10
3137.25	26
3138.32	30
3139.4	8
3140.47	30
3141.55	10
3142.62	2
3143.69	16
3144.76	37
3145.84	6
3146.91	30
3147.98	14
3149.05	14
3150.12	16
3151.19	32
3152.26	24
3153.33	24
3154.4	6
3155.47	20
3156.54	28
3157.61	48
3158.67	14
3159.74	6
3160.81	20
3161.88	19
3162.94	22
3164.01	40
3165.07	48
3166.14	34
3167.2	30
3168.27	-6
3169.33	28
3170.4	32
3171.46	14
3172.52	-8
3173.59	42
3174.65	30
3175.71	32
3176.77	26
3177.84	28
3178.9	38
3179.96	10
3181.02	40
3182.08	38
3183.14	43
3184.2	16
3185.26	32
3186.32	24
3187.37	10
3188.43	44
3189.49	25
3190.55	4
3191.61	33
3192.66	32
3193.72	24
3194.77	36
3195.83	0
3196.89	18
3197.94	46
3199	32
3200.05	18
3201.1	18
3202.16	16
3203.21	38
3204.27	12
3205.32	10
3206.37	20
3207.42	47
3208.47	30
3209.53	34
3210.58	29
3211.63	44
3212.68	24
3213.73	22
3214.78	15
3215.83	34
3216.88	17
3217.93	32
3218.97	38
3220.02	18
3221.07	22
3222.12	30
3223.16	30
3224.21	32
3225.26	18
3226.3	14
3227.35	-8
3228.4	70
3229.44	28
3230.49	20
3231.53	4
3232.57	14
3233.62	22
3234.66	28
3235.71	24
3236.75	10
3237.79	44
3238.83	36
3239.88	8
3240.92	46
3241.96	20
3243	20
3244.04	14
3245.08	36
3246.12	24
3247.16	26
3248.2	30
3249.24	32
3250.28	18
3251.32	18
3252.36	28
3253.39	40
3254.43	48
3255.47	48
3256.51	32
3257.54	28
3258.58	32
3259.61	40
3260.65	12
3261.69	24
3262.72	12
3263.76	16
3264.79	14
3265.82	45
3266.86	17
3267.89	44
3268.92	32
3269.96	28
3270.99	23
3272.02	24
3273.05	14
3274.09	8
3275.12	48
3276.15	30
3277.18	51
3278.21	28
3279.24	14
3280.27	40
3281.3	22
3282.33	29
3283.36	24
3284.39	36
3285.41	54
3286.44	24
3287.47	30
3288.5	62
3289.52	20
3290.55	42
3291.58	34
3292.6	26
3293.63	44
3294.66	26
3295.68	45
3296.71	12
3297.73	64
3298.76	63
3299.78	50
3300.8	28
3301.83	22
3302.85	68
3303.87	30
3304.9	24
3305.92	41
3306.94	42
3307.96	22
3308.98	40
3310.01	26
3311.03	36
3312.05	39
3313.07	44
3314.09	24
3315.11	36
3316.13	28
3317.15	22
3318.17	44
3319.18	44
3320.2	20
3321.22	42
3322.24	28
3323.26	35
3324.27	16
3325.29	32
3326.31	29
3327.32	36
3328.34	39
3329.35	44
3330.37	24
3331.38	12
3332.4	24
3333.41	42
3334.43	48
3335.44	42
3336.46	32
3337.47	14
3338.48	28
3339.5	16
3340.51	24
3341.52	47
3342.53	40
3343.54	36
3344.56	26
3345.57	40
3346.58	54
3347.59	28
3348.6	33
3349.61	40
3350.62	28
3351.63	42
3352.64	30
3353.65	32
3354.66	27
3355.66	43
3356.67	28
3357.68	28
3358.69	21
3359.7	36
3360.7	42
3361.71	26
3362.72	28
3363.72	48
3364.73	30
3365.73	48
3366.74	19
3367.75	39
3368.75	16
3369.75	34
3370.76	20
3371.76	40
3372.77	30
3373.77	54
3374.77	37
3375.78	10
3376.78	18
3377.78	20
3378.78	28
3379.79	24
3380.79	7
3381.79	32
3382.79	40
3383.79	14
3384.79	44
3385.79	20
3386.79	26
3387.79	22
3388.79	29
3389.79	38
3390.79	26
3391.79	46
3392.79	34
3393.79	72
3394.78	30
3395.78	18
3396.78	52
3397.78	28
3398.77	73
3399.77	40
3400.77	38
3401.76	38
3402.76	42
3403.76	38
3404.75	12
3405.75	30
3406.74	48
3407.74	75
3408.73	16
3409.72	83
3410.72	36
3411.71	38
3412.71	48
3413.7	44
3414.69	26
3415.68	64
3416.68	32
3417.67	36
3418.66	22
3419.65	28
3420.64	52
3421.63	35
3422.63	50
3423.62	44
3424.61	98
3425.6	26
3426.59	39
3427.58	54
3428.57	43
[truncated: 48 more rows]
