# Supplementary material for: AI‐Assisted Detection of Early Gastric Cancer via Visualization of Mucosal Acidity Compromise During Endoscopy
Source: Adv Sci (Weinh). 2025 Oct 20;12(46):e04932. doi: 10.1002/advs.202504932 (PMC12697849; doi:10.1002/advs.202504932)
Supplement: Supplementary file 2 — Supporting Data [file ADVS-12-e04932-s002.zip › Models by AGS cells/Model 3/Para-tumor/fast-20250724_171016.csv]

181.541	15704
184.445	24471
187.346	31720
190.245	35359
193.141	36703
196.035	36884
198.927	36847
201.816	37015
204.703	37359
207.588	37263
210.47	37440
213.35	37355
216.228	37120
219.103	37354
221.976	37001
224.846	37003
227.715	36709
230.58	37073
233.444	37007
236.305	37404
239.164	37567
242.02	37954
244.875	38272
247.727	38294
250.576	38605
253.423	38385
256.268	37996
259.111	37926
261.951	37692
264.789	37664
267.625	37766
270.459	37749
273.29	37791
276.119	37764
278.945	37499
281.769	37277
284.591	37378
287.411	36890
290.229	36981
293.044	36591
295.857	36268
298.667	36106
301.476	35714
304.282	35463
307.085	35199
309.887	35006
312.686	34617
315.483	34404
318.278	34130
321.071	33965
323.861	33737
326.649	33521
329.435	33708
332.219	33559
335	33479
337.779	33511
340.556	33676
343.331	33836
346.103	33717
348.873	33775
351.641	34025
354.407	34136
357.171	34180
359.932	34075
362.691	33918
365.448	33653
368.203	33514
370.955	33106
373.706	33094
376.454	33002
379.2	32687
381.943	32792
384.685	32388
387.424	32053
390.161	31884
392.896	31656
395.629	31378
398.36	31081
401.088	31299
403.815	30890
406.539	30832
409.261	30741
411.981	30888
414.698	30856
417.414	31351
420.127	31253
422.838	31136
425.547	31478
428.254	31448
430.959	31311
433.662	31335
436.362	31637
439.06	31633
441.757	31571
444.451	31571
447.142	31541
449.832	31690
452.52	31442
455.206	31593
457.889	31382
460.57	31404
463.249	30975
465.927	31058
468.601	30641
471.274	30364
473.945	29974
476.614	29800
479.28	29406
481.945	29326
484.607	29225
487.267	28878
489.926	28721
492.582	28514
495.236	28387
497.888	28192
500.537	27954
503.185	27989
505.831	28037
508.474	28414
511.116	28199
513.755	28279
516.393	28112
519.028	28400
521.661	28223
524.293	28299
526.922	28168
529.549	28081
532.174	28019
534.797	28090
537.418	28171
540.037	28114
542.654	28243
545.268	28322
547.881	28368
550.492	28386
553.101	28082
555.707	27628
558.312	27197
560.915	27195
563.515	27130
566.114	27241
568.71	27600
571.305	27792
573.897	28007
576.488	28023
579.076	27706
581.663	26981
584.247	26359
586.83	25772
589.41	25202
591.989	24696
594.565	24146
597.14	23394
599.712	23101
602.283	22974
604.851	23031
607.418	22770
609.982	22903
612.545	22688
615.106	22684
617.664	22793
620.221	22692
622.776	22551
625.328	22464
627.879	22402
630.428	22225
632.975	21850
635.52	21596
638.062	21610
640.603	21447
643.142	21546
645.679	21820
648.214	21911
650.748	21770
653.279	21779
655.808	21694
658.335	21453
660.861	21382
663.384	21169
665.906	21163
668.425	21249
670.943	21193
673.459	20881
675.973	20684
678.484	20581
680.994	20194
683.502	19871
686.009	19748
688.513	19684
691.015	19305
693.515	19224
696.014	19102
698.51	18767
701.005	18650
703.498	18461
705.989	18160
708.478	17887
710.965	17732
713.45	17579
715.933	17526
718.415	17388
720.894	17071
723.372	17206
725.848	17311
728.322	17216
730.794	17314
733.264	17204
735.732	16891
738.198	16545
740.663	16253
743.126	15945
745.586	15876
748.045	15699
750.502	15457
752.958	15458
755.411	15330
757.863	15288
760.312	15276
762.76	15111
765.206	15366
767.65	15034
770.092	13900
772.533	12858
774.971	12738
777.408	13353
779.843	13831
782.276	13734
784.707	13888
787.137	13920
789.564	13805
791.99	13754
794.414	13712
796.836	13696
799.257	13467
801.675	13204
804.092	13227
806.507	13082
808.92	13126
811.331	12800
813.741	12606
816.148	12467
818.554	12258
820.958	12129
823.36	12115
825.761	11963
828.159	11797
830.556	11734
832.951	11698
835.345	11623
837.736	11514
840.126	11478
842.514	11529
844.9	11307
847.284	11002
849.667	11042
852.048	10872
854.427	10824
856.804	10591
859.18	10400
861.553	10446
863.925	10396
866.296	10301
868.664	10286
871.031	10223
873.396	10130
875.759	9933
878.12	9919
880.48	9832
882.838	9778
885.194	9604
887.549	9618
889.902	9534
892.253	9472
894.602	9496
896.949	9348
899.295	9375
901.639	9258
903.981	9193
906.322	9089
908.661	9068
910.998	9127
913.333	9062
915.667	8955
917.999	9030
920.329	8966
922.658	9117
924.985	8905
927.31	8860
929.633	8905
931.955	8773
934.275	8651
936.593	8519
938.91	8341
941.225	8224
943.538	8142
945.849	7875
948.159	7741
950.467	7701
952.774	7541
955.078	7398
957.381	7267
959.683	7225
961.982	7022
964.28	7126
966.577	7025
968.871	6995
971.164	6782
973.456	6652
975.745	6620
978.033	6461
980.319	6498
982.604	6453
984.887	6365
987.168	6496
989.448	6268
991.726	6335
994.002	6324
996.277	6318
998.55	6276
1000.82	6230
1003.09	6302
1005.36	6388
1007.63	6403
1009.89	6417
1012.15	6464
1014.41	6503
1016.67	6455
1018.93	6489
1021.19	6340
1023.44	6328
1025.7	6368
1027.95	6346
1030.2	6169
1032.45	6151
1034.69	5983
1036.94	5901
1039.18	5827
1041.43	5783
1043.67	5770
1045.9	5841
1048.14	5724
1050.38	5614
1052.61	5575
1054.84	5423
1057.07	5437
1059.3	5327
1061.53	5168
1063.76	5238
1065.98	5274
1068.2	5220
1070.42	5114
1072.64	4996
1074.86	4952
1077.08	4951
1079.29	4936
1081.5	4796
1083.72	4809
1085.93	4864
1088.13	4765
1090.34	4781
1092.55	4916
1094.75	4910
1096.95	4827
1099.15	4837
1101.35	4805
1103.55	4686
1105.74	4599
1107.94	4527
1110.13	4492
1112.32	4328
1114.51	4241
1116.7	4274
1118.89	4187
1121.07	4157
1123.25	4090
1125.44	4102
1127.62	4096
1129.8	4173
1131.97	4165
1134.15	4241
1136.32	4186
1138.49	4148
1140.66	4104
1142.83	3983
1145	4006
1147.17	3939
1149.33	3915
1151.5	3943
1153.66	3854
1155.82	3837
1157.98	3818
1160.13	3764
1162.29	3701
1164.44	3683
1166.6	3639
1168.75	3675
1170.9	3737
1173.04	3788
1175.19	3796
1177.34	3765
1179.48	3581
1181.62	3590
1183.76	3528
1185.9	3497
1188.04	3683
1190.17	3799
1192.31	3808
1194.44	3876
1196.57	3907
1198.7	3900
1200.83	3796
1202.96	3725
1205.08	3544
1207.21	3393
1209.33	3233
1211.45	3199
1213.57	3091
1215.69	3032
1217.81	2949
1219.92	2947
1222.03	2911
1224.15	2948
1226.26	2831
1228.37	2852
1230.47	2859
1232.58	2851
1234.68	2827
1236.79	2807
1238.89	2843
1240.99	2842
1243.09	2841
1245.19	2704
1247.28	2720
1249.38	2680
1251.47	2688
1253.56	2652
1255.65	2581
1257.74	2599
1259.83	2591
1261.91	2541
1264	2496
1266.08	2450
1268.16	2393
1270.24	2397
1272.32	2341
1274.4	2341
1276.47	2272
1278.55	2208
1280.62	2182
1282.69	2114
1284.76	2140
1286.83	2156
1288.9	2152
1290.96	2097
1293.03	1991
1295.09	2011
1297.15	1984
1299.21	1984
1301.27	1926
1303.33	1934
1305.38	1916
1307.44	2005
1309.49	1924
1311.54	1843
1313.59	1843
1315.64	1821
1317.69	1835
1319.73	1870
1321.78	1850
1323.82	1835
1325.86	1823
1327.9	1760
1329.94	1736
1331.98	1767
1334.02	1787
1336.05	1797
1338.08	1755
1340.12	1799
1342.15	1832
1344.18	1912
1346.2	1922
1348.23	2005
1350.25	1932
1352.28	1930
1354.3	1973
1356.32	1992
1358.34	1982
1360.36	1997
1362.38	1995
1364.39	2055
1366.41	2051
1368.42	2059
1370.43	2026
1372.44	1946
1374.45	1989
1376.45	1938
1378.46	1936
1380.47	1869
1382.47	1813
1384.47	1807
1386.47	1729
1388.47	1729
1390.47	1669
1392.46	1690
1394.46	1739
1396.45	1719
1398.44	1727
1400.44	1718
1402.42	1603
1404.41	1580
1406.4	1523
1408.39	1545
1410.37	1478
1412.35	1439
1414.33	1449
1416.31	1404
1418.29	1421
1420.27	1408
1422.25	1402
1424.22	1434
1426.2	1360
1428.17	1372
1430.14	1412
1432.11	1315
1434.08	1266
1436.04	1253
1438.01	1219
1439.97	1279
1441.94	1317
1443.9	1277
1445.86	1283
1447.82	1299
1449.78	1226
1451.73	1203
1453.69	1211
1455.64	1283
1457.59	1208
1459.54	1195
1461.49	1132
1463.44	1096
1465.39	1088
1467.34	1128
1469.28	1080
1471.22	1080
1473.17	1132
1475.11	1130
1477.05	1076
1478.99	995
1480.92	975
1482.86	942
1484.79	935
1486.73	915
1488.66	882
1490.59	935
1492.52	933
1494.45	957
1496.37	955
1498.3	997
1500.22	970
1502.14	905
1504.07	929
1505.99	903
1507.91	927
1509.82	935
1511.74	886
1513.66	911
1515.57	937
1517.48	901
1519.39	1027
1521.3	1012
1523.21	1026
1525.12	930
1527.03	919
1528.93	918
1530.84	951
1532.74	988
1534.64	1040
1536.54	1063
1538.44	1043
1540.34	971
1542.23	905
1544.13	882
1546.02	830
1547.92	888
1549.81	903
1551.7	926
1553.59	901
1555.48	933
1557.36	969
1559.25	981
1561.13	973
1563.01	1055
1564.9	1102
1566.78	1068
1568.66	1092
1570.53	1003
1572.41	973
1574.29	1014
1576.16	1068
1578.03	1173
1579.9	1155
1581.78	1106
1583.65	1052
1585.51	1025
1587.38	1101
1589.25	1193
1591.11	1149
1592.97	1108
1594.84	1010
1596.7	1005
1598.56	1031
1600.42	973
1602.27	990
1604.13	1005
1605.98	1133
1607.84	1276
1609.69	1322
1611.54	1333
1613.39	1213
1615.24	1078
1617.09	896
1618.94	888
1620.78	800
1622.62	913
1624.47	984
1626.31	991
1628.15	957
1629.99	955
1631.83	983
1633.67	967
1635.5	969
1637.34	927
1639.17	902
1641	885
1642.83	915
1644.66	894
1646.49	899
1648.32	859
1650.15	852
1651.97	872
1653.8	887
1655.62	882
1657.44	840
1659.26	721
1661.08	721
1662.9	713
1664.72	548
1666.53	520
1668.35	470
1670.16	439
1671.97	478
1673.79	568
1675.6	608
1677.4	536
1679.21	470
1681.02	484
1682.83	419
1684.63	453
1686.43	532
1688.24	562
1690.04	550
1691.84	455
1693.64	454
1695.43	475
1697.23	562
1699.02	615
1700.82	667
1702.61	665
1704.4	628
1706.2	627
1707.98	689
1709.77	756
1711.56	756
1713.35	741
1715.13	723
1716.92	624
1718.7	508
1720.48	594
1722.26	590
1724.04	544
1725.82	407
1727.6	376
1729.37	365
1731.15	310
1732.92	244
1734.7	219
1736.47	214
1738.24	200
1740.01	205
1741.78	191
1743.54	216
1745.31	270
1747.08	332
1748.84	334
1750.6	335
1752.36	395
1754.12	516
1755.88	513
1757.64	458
1759.4	394
1761.16	371
1762.91	355
1764.67	433
1766.42	486
1768.17	550
1769.92	540
1771.67	475
1773.42	423
1775.17	405
1776.91	405
1778.66	401
1780.4	512
1782.15	587
1783.89	581
1785.63	603
1787.37	608
1789.11	635
1790.85	576
1792.58	536
1794.32	498
1796.05	439
1797.79	431
1799.52	403
1801.25	444
1802.98	403
1804.71	365
1806.44	446
1808.17	503
1809.89	554
1811.62	570
1813.34	596
1815.07	542
1816.79	505
1818.51	454
1820.23	457
1821.95	427
1823.66	370
1825.38	337
1827.1	379
1828.81	364
1830.52	403
1832.24	419
1833.95	470
1835.66	540
1837.37	550
1839.08	534
1840.78	465
1842.49	399
1844.19	389
1845.9	367
1847.6	349
1849.3	353
1851	317
1852.7	262
1854.4	224
1856.1	222
1857.8	252
1859.49	286
1861.19	270
1862.88	288
1864.57	222
1866.27	141
1867.96	105
1869.65	76
1871.33	107
1873.02	153
1874.71	191
1876.39	219
1878.08	187
1879.76	193
1881.44	187
1883.12	206
1884.81	282
1886.48	290
1888.16	206
1889.84	139
1891.52	133
1893.19	83
1894.87	102
1896.54	141
1898.21	133
1899.88	151
1901.55	196
1903.22	212
1904.89	161
1906.56	214
1908.22	222
1909.89	232
1911.55	244
1913.22	248
1914.88	254
1916.54	242
1918.2	264
1919.86	236
1921.52	242
1923.18	177
1924.83	198
1926.49	209
1928.14	171
1929.79	222
1931.45	196
1933.1	174
1934.75	176
1936.4	201
1938.05	228
1939.69	242
1941.34	185
1942.99	122
1944.63	101
1946.27	163
1947.92	150
1949.56	190
1951.2	199
1952.84	215
1954.48	209
1956.11	254
1957.75	296
1959.39	314
1961.02	354
1962.65	324
1964.29	316
1965.92	302
1967.55	348
1969.18	341
1970.81	318
1972.44	381
1974.06	328
1975.69	308
1977.32	325
1978.94	359
1980.56	357
1982.19	383
1983.81	355
1985.43	373
1987.05	361
1988.66	409
1990.28	345
1991.9	345
1993.51	389
1995.13	365
1996.74	381
1998.36	383
1999.97	375
2001.58	357
2003.19	353
2004.8	385
2006.4	403
2008.01	379
2009.62	385
2011.22	387
2012.83	381
2014.43	405
2016.03	396
2017.63	387
2019.23	382
2020.83	359
2022.43	368
2024.03	375
2025.63	391
2027.22	361
2028.82	390
2030.41	360
2032.01	338
2033.6	360
2035.19	349
2036.78	344
2038.37	369
2039.96	342
2041.55	335
2043.13	333
2044.72	321
2046.3	304
2047.89	346
2049.47	352
2051.05	343
2052.63	314
2054.21	344
2055.79	346
2057.37	326
2058.95	319
2060.52	316
2062.1	310
2063.68	339
2065.25	322
2066.82	300
2068.39	319
2069.97	308
2071.54	278
2073.1	302
2074.67	310
2076.24	296
2077.81	298
2079.37	294
2080.94	274
2082.5	284
2084.07	274
2085.63	276
2087.19	254
2088.75	250
2090.31	218
2091.87	204
2093.43	199
2094.98	215
2096.54	190
2098.09	207
2099.65	258
2101.2	252
2102.75	276
2104.3	254
2105.86	266
2107.41	258
2108.95	254
2110.5	238
2112.05	218
2113.6	230
2115.14	242
2116.69	262
2118.23	226
2119.77	240
2121.31	238
2122.86	230
2124.4	216
2125.93	233
2127.47	226
2129.01	212
2130.55	238
2132.08	254
2133.62	242
2135.15	260
2136.69	224
2138.22	226
2139.75	212
2141.28	194
2142.81	207
2144.34	190
2145.87	206
2147.39	248
2148.92	217
2150.45	225
2151.97	230
2153.5	208
2155.02	194
2156.54	190
2158.06	207
2159.58	201
2161.1	202
2162.62	258
2164.14	216
2165.66	219
2167.17	212
2168.69	228
2170.2	215
2171.72	202
2173.23	224
2174.74	210
2176.25	208
2177.76	215
2179.27	163
2180.78	190
2182.29	183
2183.79	175
2185.3	167
2186.81	208
2188.31	177
2189.81	202
2191.32	208
2192.82	190
2194.32	188
2195.82	199
2197.32	198
2198.82	163
2200.32	183
2201.81	135
2203.31	165
2204.8	169
2206.3	177
2207.79	169
2209.29	202
2210.78	181
2212.27	212
2213.76	218
2215.25	189
2216.74	179
2218.23	157
2219.71	163
2221.2	139
2222.69	149
2224.17	119
2225.65	149
2227.14	97
2228.62	127
2230.1	127
2231.58	149
2233.06	139
2234.54	169
2236.02	177
2237.5	207
2238.97	191
2240.45	175
2241.92	179
2243.4	159
2244.87	145
2246.34	151
2247.82	125
2249.29	147
2250.76	127
2252.23	149
2253.7	133
2255.16	133
2256.63	156
2258.1	127
2259.56	143
2261.03	139
2262.49	143
2263.95	141
2265.42	137
2266.88	155
2268.34	127
2269.8	139
2271.26	131
2272.72	131
2274.18	127
2275.63	127
2277.09	135
2278.54	161
2280	139
2281.45	91
2282.9	131
2284.36	105
2285.81	131
2287.26	119
2288.71	131
2290.16	129
2291.61	133
2293.05	121
2294.5	103
2295.95	101
2297.39	75
2298.84	71
2300.28	64
2301.72	71
2303.16	93
2304.61	115
2306.05	105
2307.49	89
2308.93	93
2310.36	117
2311.8	121
2313.24	127
2314.67	147
2316.11	123
2317.54	131
2318.98	137
2320.41	111
2321.84	135
2323.28	119
2324.71	105
2326.14	111
2327.57	112
2328.99	97
2330.42	75
2331.85	95
2333.27	95
2334.7	85
2336.12	73
2337.55	77
2338.97	73
2340.39	69
2341.82	63
2343.24	76
2344.66	57
2346.08	70
2347.5	69
2348.91	81
2350.33	77
2351.75	115
2353.16	97
2354.58	101
2355.99	111
2357.41	93
2358.82	61
2360.23	65
2361.64	53
2363.05	47
2364.46	10
2365.87	46
2367.28	37
2368.69	57
2370.1	53
2371.5	18
2372.91	71
2374.31	86
2375.72	60
2377.12	58
2378.52	46
2379.92	81
2381.33	73
2382.73	59
2384.13	65
2385.52	52
2386.92	47
2388.32	65
2389.72	59
2391.11	53
2392.51	78
2393.9	55
2395.3	93
2396.69	87
2398.08	41
2399.48	55
2400.87	74
2402.26	53
2403.65	56
2405.04	37
2406.42	-13
2407.81	-34
2409.2	-14
2410.58	-49
2411.97	-70
2413.35	-20
2414.74	-48
2416.12	-30
2417.5	-14
2418.89	-26
2420.27	-16
2421.65	-20
2423.03	6
2424.41	-30
2425.79	-27
2427.16	-47
2428.54	-40
2429.92	-38
2431.29	-36
2432.67	-42
2434.04	-20
2435.42	-16
2436.79	-26
2438.16	-29
2439.53	-24
2440.9	-36
2442.27	-55
2443.64	-65
2445.01	-53
2446.38	-49
2447.75	-58
2449.11	-57
2450.48	-56
2451.84	-51
2453.21	-68
2454.57	-46
2455.94	-40
2457.3	-33
2458.66	-54
2460.02	-32
2461.38	-57
2462.74	-28
2464.1	8
2465.46	-29
2466.82	-23
2468.17	4
2469.53	-14
2470.89	-10
2472.24	-32
2473.6	-10
2474.95	-20
2476.3	-8
2477.65	0
2479.01	26
2480.36	2
2481.71	47
2483.06	9
2484.41	-8
2485.75	2
2487.1	-2
2488.45	-2
2489.8	-16
2491.14	0
2492.49	14
2493.83	4
2495.17	9
2496.52	-8
2497.86	10
2499.2	14
2500.54	18
2501.88	14
2503.22	26
2504.56	26
2505.9	12
2507.24	32
2508.58	28
2509.91	10
2511.25	-7
2512.58	-30
2513.92	-41
2515.25	-40
2516.58	-32
2517.92	-66
2519.25	-59
2520.58	-29
2521.91	-42
2523.24	-43
2524.57	-8
2525.9	-19
2527.23	-6
2528.55	24
2529.88	-28
2531.21	-41
2532.53	-30
2533.86	-14
2535.18	-8
2536.5	-6
2537.83	20
2539.15	12
2540.47	-8
2541.79	-2
2543.11	-6
2544.43	-17
2545.75	-16
2547.07	28
2548.39	-48
2549.7	18
2551.02	-20
2552.34	-18
2553.65	-33
2554.97	-36
2556.28	-48
2557.59	-71
2558.91	-61
2560.22	-51
2561.53	-51
2562.84	-63
2564.15	-43
2565.46	-39
2566.77	-28
2568.08	-32
2569.38	-45
2570.69	-40
2572	-57
2573.3	-14
2574.61	-53
2575.91	-42
2577.22	-27
2578.52	-8
2579.82	-37
2581.13	-39
2582.43	-49
2583.73	-28
2585.03	-45
2586.33	-64
2587.63	-67
2588.92	-95
2590.22	-44
2591.52	-71
2592.82	-46
2594.11	-45
2595.41	-41
2596.7	-53
2598	-48
2599.29	-48
2600.58	-53
2601.88	-28
2603.17	-22
2604.46	-63
2605.75	-56
2607.04	-80
2608.33	-65
2609.62	-51
2610.9	-83
2612.19	-82
2613.48	-97
2614.76	-71
2616.05	-63
2617.34	-41
2618.62	-87
2619.9	-88
2621.19	-67
2622.47	-77
2623.75	-74
2625.03	-85
2626.31	-63
2627.59	-59
2628.87	-43
2630.15	-89
2631.43	-65
2632.71	-70
2633.99	-76
2635.26	-68
2636.54	-91
2637.81	-87
2639.09	-79
2640.36	-72
2641.64	-89
2642.91	-89
2644.18	-91
2645.46	-65
2646.73	-89
2648	-71
2649.27	-45
2650.54	-83
2651.81	-53
2653.07	-49
2654.34	-60
2655.61	-61
2656.88	-49
2658.14	-70
2659.41	-67
2660.67	-101
2661.94	-47
2663.2	-77
2664.47	-65
2665.73	-58
2666.99	-68
2668.25	-91
2669.51	-83
2670.77	-81
2672.03	-85
2673.29	-42
2674.55	-63
2675.81	-62
2677.07	-81
2678.32	-87
2679.58	-71
2680.84	-49
2682.09	-77
2683.35	-36
2684.6	-59
2685.85	-51
2687.11	-68
2688.36	-39
2689.61	-52
2690.86	-42
2692.11	-75
2693.36	-53
2694.61	-24
2695.86	-47
2697.11	-75
2698.36	-59
2699.61	-77
2700.85	-65
2702.1	-74
2703.34	-39
2704.59	-64
2705.83	-53
2707.08	-65
2708.32	-64
2709.56	-89
2710.81	-69
2712.05	-74
2713.29	-75
2714.53	-50
2715.77	-50
2717.01	-55
2718.25	-46
2719.49	-65
2720.73	-68
2721.96	-79
2723.2	-65
2724.44	-49
2725.67	-33
2726.91	-66
2728.14	-61
2729.38	-84
2730.61	-57
2731.84	-62
2733.08	-73
2734.31	-46
2735.54	-52
2736.77	-39
2738	-66
2739.23	-37
2740.46	-38
2741.69	-73
2742.92	-60
2744.14	-33
2745.37	-42
2746.6	-77
2747.82	-50
2749.05	-58
2750.27	-58
2751.5	-49
2752.72	-50
2753.95	-54
2755.17	-44
2756.39	-40
2757.61	-52
2758.83	-60
2760.05	-36
2761.27	-58
2762.49	-36
2763.71	-58
2764.93	-42
2766.15	-40
2767.37	-30
2768.58	-42
2769.8	-54
2771.02	-84
2772.23	-26
2773.45	-54
2774.66	-36
2775.88	-34
2777.09	-42
2778.3	-52
2779.51	-36
2780.73	-39
2781.94	-32
2783.15	-16
2784.36	-42
2785.57	-42
2786.78	-54
2787.99	-36
2789.19	-44
2790.4	-30
2791.61	-11
2792.82	-44
2794.02	-38
2795.23	-40
2796.43	-34
2797.64	-24
2798.84	-30
2800.04	-54
2801.25	-23
2802.45	-42
2803.65	-58
2804.85	-19
2806.05	-42
2807.25	-54
2808.45	-18
2809.65	-34
2810.85	-37
2812.05	-22
2813.25	-28
2814.45	-36
2815.64	-14
2816.84	-34
2818.04	-26
2819.23	6
2820.43	-37
2821.62	-2
2822.82	-16
2824.01	-16
2825.2	-2
2826.39	-16
2827.59	-32
2828.78	-16
2829.97	-16
2831.16	-22
2832.35	-14
2833.54	-40
2834.73	-16
2835.92	-36
2837.1	-18
2838.29	-36
2839.48	0
2840.67	-12
2841.85	-12
2843.04	-28
2844.22	-20
2845.41	-37
2846.59	6
2847.77	2
2848.96	-16
2850.14	-31
2851.32	-8
2852.5	-21
2853.68	-22
2854.87	-10
2856.05	-36
2857.23	-20
2858.4	-32
2859.58	-43
2860.76	2
2861.94	6
2863.12	-12
2864.29	-26
2865.47	-20
2866.65	-35
2867.82	-6
2869	0
2870.17	-8
2871.34	-10
2872.52	-18
2873.69	-8
2874.86	-35
2876.03	-8
2877.21	-29
2878.38	-34
2879.55	18
2880.72	-26
2881.89	-36
2883.06	-12
2884.23	-6
2885.39	-17
2886.56	-10
2887.73	-45
2888.9	-18
2890.06	-4
2891.23	10
2892.39	-39
2893.56	14
2894.72	-16
2895.89	-25
2897.05	4
2898.21	-30
2899.38	-16
2900.54	-40
2901.7	-4
2902.86	-40
2904.02	4
2905.18	-12
2906.34	-8
2907.5	8
2908.66	-18
2909.82	-10
2910.98	-30
2912.13	-16
2913.29	-8
2914.45	-24
2915.6	-10
2916.76	0
2917.91	-2
2919.07	2
2920.22	-20
2921.38	-4
2922.53	-24
2923.68	-14
2924.84	10
2925.99	-8
2927.14	-21
2928.29	-8
2929.44	-16
2930.59	-22
2931.74	-18
2932.89	6
2934.04	-6
2935.19	-16
2936.34	-13
2937.48	-6
2938.63	4
2939.78	-34
2940.93	22
2942.07	-4
2943.22	4
2944.36	-12
2945.51	-18
2946.65	-24
2947.79	-6
2948.94	8
2950.08	10
2951.22	-4
2952.36	0
2953.5	4
2954.65	-18
2955.79	-20
2956.93	0
2958.07	-18
2959.2	2
2960.34	8
2961.48	2
2962.62	-10
2963.76	-4
2964.89	0
2966.03	-6
2967.17	0
2968.3	-2
2969.44	2
2970.57	-4
2971.71	2
2972.84	2
2973.97	4
2975.11	12
2976.24	10
2977.37	-6
2978.5	-6
2979.64	-8
2980.77	-16
2981.9	10
2983.03	-14
2984.16	-16
2985.29	4
2986.41	-16
2987.54	-2
2988.67	4
2989.8	14
2990.93	-12
2992.05	-4
2993.18	4
2994.3	-12
2995.43	-12
2996.55	14
2997.68	22
2998.8	2
2999.93	-8
3001.05	0
3002.17	-2
3003.3	-18
3004.42	50
3005.54	48
3006.66	6
3007.78	22
3008.9	14
3010.02	-10
3011.14	30
3012.26	14
3013.38	22
3014.5	26
3015.62	-4
3016.73	28
3017.85	26
3018.97	10
3020.08	5
3021.2	24
3022.31	-10
3023.43	40
3024.54	27
3025.66	0
3026.77	12
3027.89	32
3029	2
3030.11	26
3031.22	14
3032.34	-22
3033.45	10
3034.56	-16
3035.67	18
3036.78	117
3037.89	32
3039	34
3040.11	-14
3041.22	16
3042.32	-10
3043.43	26
3044.54	8
3045.65	-2
3046.75	18
3047.86	12
3048.96	4
3050.07	-4
3051.17	40
3052.28	-6
3053.38	12
3054.49	-8
3055.59	12
3056.69	8
3057.8	14
3058.9	18
3060	24
3061.1	0
3062.2	12
3063.3	39
3064.4	12
3065.5	16
3066.6	10
3067.7	26
3068.8	26
3069.9	18
3071	22
3072.09	6
3073.19	30
3074.29	12
3075.38	24
3076.48	28
3077.57	11
3078.67	27
3079.76	30
3080.86	12
3081.95	14
3083.05	2
3084.14	4
3085.23	32
3086.33	18
3087.42	20
3088.51	17
3089.6	32
3090.69	-2
3091.78	0
3092.87	81
3093.96	20
3095.05	8
3096.14	-12
3097.23	4
3098.32	28
3099.41	29
3100.49	-2
3101.58	10
3102.67	26
3103.75	6
3104.84	50
3105.93	16
3107.01	-2
3108.1	2
3109.18	14
3110.26	26
3111.35	36
3112.43	32
3113.51	20
3114.6	41
3115.68	22
3116.76	12
3117.84	12
3118.92	34
3120	26
3121.09	24
3122.17	26
3123.25	12
3124.32	24
3125.4	24
3126.48	24
3127.56	22
3128.64	32
3129.72	6
3130.79	52
3131.87	24
3132.95	-4
3134.02	0
3135.1	22
3136.17	22
3137.25	24
3138.32	22
3139.4	20
3140.47	30
3141.55	49
3142.62	28
3143.69	14
3144.76	33
3145.84	10
3146.91	18
3147.98	26
3149.05	40
3150.12	10
3151.19	30
3152.26	22
3153.33	40
3154.4	-6
3155.47	14
3156.54	18
3157.61	40
3158.67	8
3159.74	12
3160.81	34
3161.88	27
3162.94	30
3164.01	14
3165.07	36
3166.14	40
3167.2	22
3168.27	14
3169.33	14
3170.4	40
3171.46	12
3172.52	12
3173.59	36
3174.65	36
3175.71	24
3176.77	16
3177.84	18
3178.9	6
3179.96	4
3181.02	40
3182.08	34
3183.14	39
3184.2	36
3185.26	14
3186.32	34
3187.37	36
3188.43	50
3189.49	39
3190.55	8
3191.61	9
3192.66	28
3193.72	8
3194.77	28
3195.83	0
3196.89	28
3197.94	24
3199	10
3200.05	18
3201.1	26
3202.16	6
3203.21	42
3204.27	18
3205.32	24
3206.37	36
3207.42	31
3208.47	18
3209.53	40
3210.58	37
3211.63	34
3212.68	14
3213.73	30
3214.78	23
3215.83	62
3216.88	21
3217.93	24
3218.97	24
3220.02	22
3221.07	12
3222.12	14
3223.16	20
3224.21	44
3225.26	8
3226.3	18
3227.35	26
3228.4	50
3229.44	38
3230.49	12
3231.53	10
3232.57	26
3233.62	45
3234.66	26
3235.71	28
3236.75	22
3237.79	44
3238.83	30
3239.88	22
3240.92	28
3241.96	30
3243	18
3244.04	14
3245.08	30
3246.12	34
3247.16	26
3248.2	30
3249.24	40
3250.28	28
3251.32	22
3252.36	32
3253.39	40
3254.43	48
3255.47	36
3256.51	34
3257.54	16
3258.58	34
3259.61	20
3260.65	14
3261.69	42
3262.72	24
3263.76	28
3264.79	14
3265.82	65
3266.86	45
3267.89	38
3268.92	36
3269.96	28
3270.99	31
3272.02	18
3273.05	18
3274.09	32
3275.12	42
3276.15	38
3277.18	19
3278.21	26
3279.24	16
3280.27	50
3281.3	34
3282.33	18
3283.36	50
3284.39	20
3285.41	56
3286.44	38
3287.47	22
3288.5	42
3289.52	32
3290.55	66
3291.58	32
3292.6	14
3293.63	56
3294.66	38
3295.68	45
3296.71	32
3297.73	66
3298.76	83
3299.78	26
3300.8	8
3301.83	24
3302.85	78
3303.87	44
3304.9	24
3305.92	37
3306.94	42
3307.96	42
3308.98	32
3310.01	32
3311.03	34
3312.05	59
3313.07	30
3314.09	20
3315.11	12
3316.13	30
3317.15	6
3318.17	34
3319.18	42
3320.2	22
3321.22	40
3322.24	38
3323.26	49
3324.27	50
3325.29	52
3326.31	55
3327.32	32
3328.34	55
3329.35	50
3330.37	30
3331.38	48
3332.4	24
3333.41	22
3334.43	56
3335.44	16
3336.46	36
3337.47	30
3338.48	24
3339.5	20
3340.51	30
3341.52	39
3342.53	50
3343.54	28
3344.56	42
3345.57	36
3346.58	46
3347.59	24
3348.6	37
3349.61	46
3350.62	38
3351.63	20
3352.64	50
3353.65	30
3354.66	41
3355.66	39
3356.67	22
3357.68	30
3358.69	17
3359.7	18
3360.7	36
3361.71	42
3362.72	30
3363.72	46
3364.73	22
3365.73	52
3366.74	45
3367.75	47
3368.75	32
3369.75	36
3370.76	12
3371.76	32
3372.77	32
3373.77	32
3374.77	29
3375.78	40
3376.78	8
3377.78	18
3378.78	22
3379.79	18
3380.79	19
3381.79	38
3382.79	50
3383.79	28
3384.79	60
3385.79	38
3386.79	18
3387.79	44
3388.79	35
3389.79	22
3390.79	32
3391.79	34
3392.79	20
3393.79	68
3394.78	30
3395.78	18
3396.78	48
3397.78	40
3398.77	85
3399.77	32
3400.77	26
3401.76	30
3402.76	38
3403.76	34
3404.75	22
3405.75	44
3406.74	46
3407.74	66
3408.73	18
3409.72	91
3410.72	44
3411.71	36
3412.71	24
3413.7	36
3414.69	26
3415.68	62
3416.68	44
3417.67	22
3418.66	48
3419.65	28
3420.64	50
3421.63	37
3422.63	56
3423.62	50
3424.61	64
3425.6	10
3426.59	39
3427.58	38
3428.57	41
[truncated: 48 more rows]
