# Supplementary material for: AI‐Assisted Detection of Early Gastric Cancer via Visualization of Mucosal Acidity Compromise During Endoscopy
Source: Adv Sci (Weinh). 2025 Oct 20;12(46):e04932. doi: 10.1002/advs.202504932 (PMC12697849; doi:10.1002/advs.202504932)
Supplement: Supplementary file 2 — Supporting Data [file ADVS-12-e04932-s002.zip › Models by AGS cells/Model 3/Para-tumor/fast-20250724_171019.csv]

181.541	13367
184.445	20806
187.346	27156
190.245	30324
193.141	31511
196.035	31642
198.927	31460
201.816	31569
204.703	31827
207.588	31845
210.47	31839
213.35	31790
216.228	31782
219.103	31864
221.976	31670
224.846	31625
227.715	31622
230.58	31621
233.444	31612
236.305	31916
239.164	31972
242.02	32373
244.875	32736
247.727	32679
250.576	32827
253.423	32733
256.268	32451
259.111	32530
261.951	32107
264.789	32174
267.625	32240
270.459	32218
273.29	32254
276.119	32264
278.945	32031
281.769	31912
284.591	31716
287.411	31349
290.229	31456
293.044	31097
295.857	31082
298.667	30628
301.476	30504
304.282	30033
307.085	29872
309.887	29810
312.686	29560
315.483	29263
318.278	29115
321.071	28843
323.861	28708
326.649	28382
329.435	28680
332.219	28460
335	28344
337.779	28585
340.556	28500
343.331	28710
346.103	28706
348.873	28809
351.641	28825
354.407	28992
357.171	29045
359.932	28954
362.691	28825
365.448	28559
368.203	28312
370.955	28023
373.706	28130
376.454	27983
379.2	27652
381.943	27719
384.685	27506
387.424	27250
390.161	26980
392.896	26733
395.629	26549
398.36	26397
401.088	26164
403.815	26339
406.539	26123
409.261	26073
411.981	26115
414.698	26176
417.414	26383
420.127	26494
422.838	26295
425.547	26626
428.254	26713
430.959	26510
433.662	26586
436.362	26857
439.06	26810
441.757	26592
444.451	26825
447.142	26776
449.832	26691
452.52	26723
455.206	26669
457.889	26504
460.57	26482
463.249	26263
465.927	26234
468.601	25940
471.274	25764
473.945	25386
476.614	25048
479.28	24891
481.945	24773
484.607	24773
487.267	24532
489.926	24222
492.582	24130
495.236	23898
497.888	23669
500.537	23584
503.185	23591
505.831	23665
508.474	23909
511.116	23742
513.755	23825
516.393	23748
519.028	23839
521.661	23689
524.293	23809
526.922	23600
529.549	23651
532.174	23544
534.797	23460
537.418	23660
540.037	23540
542.654	23645
545.268	23696
547.881	23782
550.492	23738
553.101	23607
555.707	23218
558.312	23053
560.915	22857
563.515	22928
566.114	22912
568.71	23093
571.305	23454
573.897	23597
576.488	23637
579.076	23288
581.663	22749
584.247	22293
586.83	21805
589.41	21171
591.989	20749
594.565	20179
597.14	19681
599.712	19351
602.283	19217
604.851	19243
607.418	19013
609.982	19134
612.545	19100
615.106	18897
617.664	18903
620.221	18931
622.776	18778
625.328	18539
627.879	18702
630.428	18419
632.975	18151
635.52	17984
638.062	17941
640.603	17778
643.142	17853
645.679	18070
648.214	18151
650.748	18109
653.279	18128
655.808	17921
658.335	17828
660.861	17695
663.384	17543
665.906	17557
668.425	17627
670.943	17558
673.459	17430
675.973	17313
678.484	17065
680.994	16873
683.502	16539
686.009	16490
688.513	16300
691.015	16054
693.515	16047
696.014	15791
698.51	15620
701.005	15431
703.498	15372
705.989	15044
708.478	14704
710.965	14655
713.45	14603
715.933	14613
718.415	14519
720.894	14256
723.372	14238
725.848	14198
728.322	14099
730.794	14311
733.264	14290
735.732	14083
738.198	13652
740.663	13348
743.126	13211
745.586	13130
748.045	12923
750.502	12645
752.958	12677
755.411	12602
757.863	12744
760.312	12586
762.76	12397
765.206	12582
767.65	12265
770.092	11557
772.533	10641
774.971	10475
777.408	10910
779.843	11295
782.276	11278
784.707	11232
787.137	11409
789.564	11309
791.99	11319
794.414	11290
796.836	11309
799.257	10969
801.675	10793
804.092	10785
806.507	10668
808.92	10777
811.331	10586
813.741	10427
816.148	10198
818.554	10032
820.958	9861
823.36	9878
825.761	9824
828.159	9593
830.556	9598
832.951	9677
835.345	9546
837.736	9387
840.126	9373
842.514	9411
844.9	9143
847.284	9024
849.667	9018
852.048	8801
854.427	8690
856.804	8754
859.18	8510
861.553	8403
863.925	8466
866.296	8476
868.664	8325
871.031	8216
873.396	8146
875.759	8124
878.12	8057
880.48	8051
882.838	7922
885.194	7835
887.549	7831
889.902	7725
892.253	7628
894.602	7721
896.949	7654
899.295	7616
901.639	7536
903.981	7467
906.322	7403
908.661	7362
910.998	7368
913.333	7229
915.667	7215
917.999	7235
920.329	7304
922.658	7259
924.985	7279
927.31	7226
929.633	7285
931.955	7064
934.275	7001
936.593	6909
938.91	6753
941.225	6734
943.538	6450
945.849	6435
948.159	6236
950.467	6153
952.774	6131
955.078	5933
957.381	5877
959.683	5847
961.982	5627
964.28	5766
966.577	5667
968.871	5609
971.164	5483
973.456	5333
975.745	5343
978.033	5260
980.319	5140
982.604	5214
984.887	5112
987.168	5285
989.448	5174
991.726	5112
994.002	5053
996.277	5012
998.55	4995
1000.82	5015
1003.09	5073
1005.36	5192
1007.63	5162
1009.89	5154
1012.15	5180
1014.41	5256
1016.67	5240
1018.93	5171
1021.19	5051
1023.44	5149
1025.7	5121
1027.95	5164
1030.2	4995
1032.45	4930
1034.69	4760
1036.94	4698
1039.18	4670
1041.43	4684
1043.67	4680
1045.9	4616
1048.14	4560
1050.38	4512
1052.61	4377
1054.84	4291
1057.07	4355
1059.3	4380
1061.53	4137
1063.76	4251
1065.98	4146
1068.2	4052
1070.42	4115
1072.64	3965
1074.86	3935
1077.08	3893
1079.29	3904
1081.5	3818
1083.72	3749
1085.93	3772
1088.13	3743
1090.34	3815
1092.55	3909
1094.75	3913
1096.95	3802
1099.15	3795
1101.35	3752
1103.55	3753
1105.74	3648
1107.94	3540
1110.13	3586
1112.32	3504
1114.51	3407
1116.7	3411
1118.89	3363
1121.07	3284
1123.25	3286
1125.44	3246
1127.62	3216
1129.8	3254
1131.97	3274
1134.15	3333
1136.32	3397
1138.49	3276
1140.66	3278
1142.83	3226
1145	3176
1147.17	3101
1149.33	3058
1151.5	3078
1153.66	3103
1155.82	3079
1157.98	3078
1160.13	2972
1162.29	3032
1164.44	2873
1166.6	2897
1168.75	2990
1170.9	2952
1173.04	3022
1175.19	3028
1177.34	2951
1179.48	2855
1181.62	2828
1183.76	2775
1185.9	2808
1188.04	2990
1190.17	3112
1192.31	3172
1194.44	3147
1196.57	3127
1198.7	3147
1200.83	3051
1202.96	2993
1205.08	2851
1207.21	2647
1209.33	2599
1211.45	2466
1213.57	2432
1215.69	2351
1217.81	2343
1219.92	2299
1222.03	2292
1224.15	2271
1226.26	2246
1228.37	2204
1230.47	2238
1232.58	2254
1234.68	2211
1236.79	2194
1238.89	2256
1240.99	2252
1243.09	2206
1245.19	2102
1247.28	2136
1249.38	2100
1251.47	2118
1253.56	2088
1255.65	2005
1257.74	1977
1259.83	2013
1261.91	1984
1264	1938
1266.08	1856
1268.16	1864
1270.24	1837
1272.32	1730
1274.4	1769
1276.47	1749
1278.55	1692
1280.62	1704
1282.69	1640
1284.76	1610
1286.83	1614
1288.9	1654
1290.96	1588
1293.03	1533
1295.09	1527
1297.15	1517
1299.21	1463
1301.27	1491
1303.33	1434
1305.38	1428
1307.44	1531
1309.49	1442
1311.54	1412
1313.59	1410
1315.64	1380
1317.69	1440
1319.73	1392
1321.78	1419
1323.82	1360
1325.86	1364
1327.9	1362
1329.94	1327
1331.98	1331
1334.02	1366
1336.05	1277
1338.08	1344
1340.12	1320
1342.15	1344
1344.18	1461
1346.2	1465
1348.23	1467
1350.25	1438
1352.28	1473
1354.3	1479
1356.32	1489
1358.34	1489
1360.36	1495
1362.38	1556
1364.39	1594
1366.41	1541
1368.42	1547
1370.43	1585
1372.44	1479
1374.45	1481
1376.45	1497
1378.46	1513
1380.47	1408
1382.47	1380
1384.47	1348
1386.47	1318
1388.47	1253
1390.47	1280
1392.46	1247
1394.46	1324
1396.45	1350
1398.44	1342
1400.44	1279
1402.42	1253
1404.41	1191
1406.4	1134
1408.39	1092
1410.37	1118
1412.35	1042
1414.33	1090
1416.31	1080
1418.29	1074
1420.27	1051
1422.25	1020
1424.22	1045
1426.2	993
1428.17	1003
1430.14	983
1432.11	967
1434.08	923
1436.04	925
1438.01	892
1439.97	969
1441.94	961
1443.9	953
1445.86	973
1447.82	955
1449.78	870
1451.73	862
1453.69	883
1455.64	905
1457.59	894
1459.54	885
1461.49	802
1463.44	798
1465.39	774
1467.34	782
1469.28	756
1471.22	804
1473.17	796
1475.11	796
1477.05	798
1478.99	677
1480.92	695
1482.86	658
1484.79	616
1486.73	598
1488.66	622
1490.59	641
1492.52	679
1494.45	671
1496.37	687
1498.3	695
1500.22	631
1502.14	618
1504.07	653
1505.99	645
1507.91	619
1509.82	639
1511.74	634
1513.66	588
1515.57	645
1517.48	669
1519.39	681
1521.3	712
1523.21	714
1525.12	699
1527.03	606
1528.93	632
1530.84	692
1532.74	728
1534.64	782
1536.54	791
1538.44	784
1540.34	709
1542.23	690
1544.13	640
1546.02	588
1547.92	586
1549.81	655
1551.7	731
1553.59	695
1555.48	693
1557.36	753
1559.25	737
1561.13	765
1563.01	838
1564.9	840
1566.78	868
1568.66	844
1570.53	747
1572.41	767
1574.29	740
1576.16	832
1578.03	957
1579.9	945
1581.78	911
1583.65	836
1585.51	822
1587.38	863
1589.25	931
1591.11	905
1592.97	878
1594.84	784
1596.7	753
1598.56	812
1600.42	774
1602.27	780
1604.13	750
1605.98	925
1607.84	1024
1609.69	1086
1611.54	1102
1613.39	1018
1615.24	898
1617.09	703
1618.94	674
1620.78	629
1622.62	703
1624.47	782
1626.31	808
1628.15	810
1629.99	812
1631.83	812
1633.67	824
1635.5	764
1637.34	722
1639.17	729
1641	736
1642.83	721
1644.66	705
1646.49	723
1648.32	625
1650.15	695
1651.97	699
1653.8	754
1655.62	727
1657.44	677
1659.26	608
1661.08	546
1662.9	562
1664.72	411
1666.53	307
1668.35	327
1670.16	256
1671.97	339
1673.79	395
1675.6	435
1677.4	383
1679.21	310
1681.02	310
1682.83	276
1684.63	322
1686.43	391
1688.24	393
1690.04	415
1691.84	304
1693.64	288
1695.43	338
1697.23	395
1699.02	484
1700.82	519
1702.61	506
1704.4	461
1706.2	480
1707.98	538
1709.77	588
1711.56	595
1713.35	632
1715.13	566
1716.92	513
1718.7	403
1720.48	449
1722.26	445
1724.04	409
1725.82	316
1727.6	288
1729.37	260
1731.15	270
1732.92	183
1734.7	173
1736.47	143
1738.24	121
1740.01	141
1741.78	145
1743.54	141
1745.31	199
1747.08	246
1748.84	244
1750.6	258
1752.36	324
1754.12	389
1755.88	411
1757.64	355
1759.4	306
1761.16	264
1762.91	244
1764.67	318
1766.42	351
1768.17	433
1769.92	419
1771.67	371
1773.42	314
1775.17	286
1776.91	297
1778.66	360
1780.4	409
1782.15	484
1783.89	470
1785.63	474
1787.37	488
1789.11	492
1790.85	492
1792.58	437
1794.32	379
1796.05	357
1797.79	310
1799.52	332
1801.25	387
1802.98	276
1804.71	284
1806.44	343
1808.17	409
1809.89	456
1811.62	460
1813.34	479
1815.07	468
1816.79	388
1818.51	361
1820.23	357
1821.95	322
1823.66	264
1825.38	278
1827.1	264
1828.81	264
1830.52	304
1832.24	301
1833.95	383
1835.66	471
1837.37	468
1839.08	439
1840.78	352
1842.49	308
1844.19	288
1845.9	276
1847.6	286
1849.3	290
1851	214
1852.7	159
1854.4	141
1856.1	155
1857.8	177
1859.49	187
1861.19	171
1862.88	246
1864.57	107
1866.27	57
1867.96	38
1869.65	0
1871.33	32
1873.02	71
1874.71	157
1876.39	159
1878.08	103
1879.76	143
1881.44	117
1883.12	148
1884.81	184
1886.48	212
1888.16	147
1889.84	77
1891.52	38
1893.19	36
1894.87	38
1896.54	43
1898.21	82
1899.88	51
1901.55	119
1903.22	117
1904.89	127
1906.56	165
1908.22	169
1909.89	169
1911.55	188
1913.22	197
1914.88	179
1916.54	177
1918.2	185
1919.86	163
1921.52	161
1923.18	137
1924.83	121
1926.49	139
1928.14	127
1929.79	159
1931.45	135
1933.1	117
1934.75	69
1936.4	139
1938.05	159
1939.69	170
1941.34	131
1942.99	54
1944.63	65
1946.27	113
1947.92	65
1949.56	89
1951.2	145
1952.84	165
1954.48	161
1956.11	202
1957.75	238
1959.39	282
1961.02	278
1962.65	284
1964.29	242
1965.92	258
1967.55	310
1969.18	303
1970.81	298
1972.44	333
1974.06	300
1975.69	264
1977.32	286
1978.94	292
1980.56	304
1982.19	357
1983.81	305
1985.43	314
1987.05	318
1988.66	334
1990.28	320
1991.9	282
1993.51	319
1995.13	339
1996.74	355
1998.36	328
1999.97	314
2001.58	332
2003.19	322
2004.8	324
2006.4	377
2008.01	337
2009.62	348
2011.22	344
2012.83	339
2014.43	318
2016.03	344
2017.63	359
2019.23	308
2020.83	306
2022.43	324
2024.03	355
2025.63	354
2027.22	326
2028.82	332
2030.41	320
2032.01	306
2033.6	306
2035.19	321
2036.78	326
2038.37	324
2039.96	308
2041.55	298
2043.13	282
2044.72	290
2046.3	284
2047.89	326
2049.47	298
2051.05	278
2052.63	288
2054.21	284
2055.79	300
2057.37	284
2058.95	268
2060.52	272
2062.1	266
2063.68	264
2065.25	294
2066.82	282
2068.39	266
2069.97	264
2071.54	274
2073.1	256
2074.67	266
2076.24	258
2077.81	280
2079.37	282
2080.94	256
2082.5	250
2084.07	229
2085.63	232
2087.19	208
2088.75	216
2090.31	206
2091.87	162
2093.43	165
2094.98	179
2096.54	188
2098.09	175
2099.65	240
2101.2	204
2102.75	222
2104.3	206
2105.86	211
2107.41	224
2108.95	226
2110.5	234
2112.05	199
2113.6	185
2115.14	206
2116.69	232
2118.23	200
2119.77	219
2121.31	208
2122.86	212
2124.4	188
2125.93	211
2127.47	202
2129.01	197
2130.55	248
2132.08	218
2133.62	206
2135.15	224
2136.69	207
2138.22	177
2139.75	185
2141.28	169
2142.81	197
2144.34	212
2145.87	202
2147.39	203
2148.92	197
2150.45	217
2151.97	198
2153.5	222
2155.02	165
2156.54	172
2158.06	179
2159.58	173
2161.1	189
2162.62	226
2164.14	215
2165.66	203
2167.17	201
2168.69	218
2170.2	195
2171.72	177
2173.23	182
2174.74	159
2176.25	179
2177.76	181
2179.27	157
2180.78	188
2182.29	141
2183.79	161
2185.3	153
2186.81	179
2188.31	159
2189.81	167
2191.32	178
2192.82	171
2194.32	167
2195.82	169
2197.32	190
2198.82	127
2200.32	175
2201.81	119
2203.31	119
2204.8	145
2206.3	161
2207.79	145
2209.29	160
2210.78	179
2212.27	212
2213.76	179
2215.25	169
2216.74	171
2218.23	145
2219.71	141
2221.2	139
2222.69	129
2224.17	107
2225.65	117
2227.14	109
2228.62	99
2230.1	123
2231.58	145
2233.06	139
2234.54	163
2236.02	165
2237.5	177
2238.97	177
2240.45	149
2241.92	145
2243.4	157
2244.87	107
2246.34	151
2247.82	133
2249.29	121
2250.76	121
2252.23	115
2253.7	119
2255.16	125
2256.63	131
2258.1	135
2259.56	123
2261.03	145
2262.49	117
2263.95	139
2265.42	127
2266.88	127
2268.34	137
2269.8	109
2271.26	119
2272.72	113
2274.18	149
2275.63	143
2277.09	135
2278.54	161
2280	129
2281.45	103
2282.9	111
2284.36	103
2285.81	109
2287.26	117
2288.71	123
2290.16	121
2291.61	109
2293.05	107
2294.5	113
2295.95	69
2297.39	69
2298.84	53
2300.28	64
2301.72	75
2303.16	81
2304.61	81
2306.05	101
2307.49	91
2308.93	85
2310.36	105
2311.8	103
2313.24	103
2314.67	137
2316.11	133
2317.54	119
2318.98	139
2320.41	97
2321.84	119
2323.28	91
2324.71	111
2326.14	99
2327.57	78
2328.99	99
2330.42	79
2331.85	115
2333.27	75
2334.7	87
2336.12	63
2337.55	77
2338.97	61
2340.39	53
2341.82	45
2343.24	66
2344.66	35
2346.08	52
2347.5	73
2348.91	57
2350.33	61
2351.75	103
2353.16	95
2354.58	99
2355.99	101
2357.41	83
2358.82	79
2360.23	39
2361.64	27
2363.05	31
2364.46	22
2365.87	34
2367.28	39
2368.69	63
2370.1	53
2371.5	24
2372.91	51
2374.31	64
2375.72	64
2377.12	50
2378.52	54
2379.92	53
2381.33	57
2382.73	36
2384.13	42
2385.52	62
2386.92	61
2388.32	61
2389.72	47
2391.11	39
2392.51	76
2393.9	55
2395.3	103
2396.69	107
2398.08	55
2399.48	49
2400.87	70
2402.26	47
2403.65	48
2405.04	27
2406.42	6
2407.81	-36
2409.2	-48
2410.58	-71
2411.97	-68
2413.35	-22
2414.74	-68
2416.12	-36
2417.5	-44
2418.89	-10
2420.27	-22
2421.65	-14
2423.03	-17
2424.41	-30
2425.79	-25
2427.16	-47
2428.54	-63
2429.92	-57
2431.29	-36
2432.67	-32
2434.04	-10
2435.42	-26
2436.79	-22
2438.16	-17
2439.53	-36
2440.9	-61
2442.27	-55
2443.64	-51
2445.01	-51
2446.38	-63
2447.75	-79
2449.11	-83
2450.48	-54
2451.84	-89
2453.21	-58
2454.57	-46
2455.94	-46
2457.3	-49
2458.66	-54
2460.02	-50
2461.38	-57
2462.74	-30
2464.1	-16
2465.46	6
2466.82	-31
2468.17	-9
2469.53	-18
2470.89	-6
2472.24	-34
2473.6	-32
2474.95	-8
2476.3	-16
2477.65	16
2479.01	8
2480.36	4
2481.71	45
2483.06	2
2484.41	-16
2485.75	-4
2487.1	10
2488.45	-6
2489.8	-16
2491.14	-8
2492.49	6
2493.83	-24
2495.17	6
2496.52	-6
2497.86	10
2499.2	19
2500.54	29
2501.88	8
2503.22	38
2504.56	22
2505.9	24
2507.24	26
2508.58	30
2509.91	-12
2511.25	-11
2512.58	-16
2513.92	-55
2515.25	-34
2516.58	-38
2517.92	-40
2519.25	-51
2520.58	-18
2521.91	-46
2523.24	-27
2524.57	-6
2525.9	-16
2527.23	-4
2528.55	28
2529.88	-24
2531.21	-35
2532.53	-26
2533.86	-6
2535.18	-20
2536.5	-8
2537.83	2
2539.15	-2
2540.47	-4
2541.79	14
2543.11	-16
2544.43	-19
2545.75	-16
2547.07	12
2548.39	-50
2549.7	-4
2551.02	-14
2552.34	-33
2553.65	-14
2554.97	-56
2556.28	-60
2557.59	-63
2558.91	-71
2560.22	-47
2561.53	-53
2562.84	-57
2564.15	-41
2565.46	-37
2566.77	-36
2568.08	-34
2569.38	-45
2570.69	-34
2572	-55
2573.3	-40
2574.61	-41
2575.91	-46
2577.22	-45
2578.52	-26
2579.82	-35
2581.13	-61
2582.43	-59
2583.73	-44
2585.03	-49
2586.33	-64
2587.63	-67
2588.92	-81
2590.22	-58
2591.52	-83
2592.82	-65
2594.11	-47
2595.41	-39
2596.7	-42
2598	-54
2599.29	-60
2600.58	-43
2601.88	-34
2603.17	-18
2604.46	-85
2605.75	-66
2607.04	-78
2608.33	-63
2609.62	-59
2610.9	-60
2612.19	-83
2613.48	-85
2614.76	-77
2616.05	-61
2617.34	-51
2618.62	-87
2619.9	-78
2621.19	-65
2622.47	-83
2623.75	-70
2625.03	-54
2626.31	-81
2627.59	-49
2628.87	-43
2630.15	-69
2631.43	-49
2632.71	-64
2633.99	-68
2635.26	-76
2636.54	-85
2637.81	-73
2639.09	-93
2640.36	-82
2641.64	-79
2642.91	-77
2644.18	-85
2645.46	-55
2646.73	-97
2648	-73
2649.27	-69
2650.54	-73
2651.81	-38
2653.07	-51
2654.34	-64
2655.61	-71
2656.88	-47
2658.14	-56
2659.41	-67
2660.67	-76
2661.94	-47
2663.2	-55
2664.47	-75
2665.73	-52
2666.99	-70
2668.25	-63
2669.51	-74
2670.77	-79
2672.03	-99
2673.29	-54
2674.55	-49
2675.81	-79
2677.07	-81
2678.32	-97
2679.58	-67
2680.84	-49
2682.09	-63
2683.35	-30
2684.6	-47
2685.85	-65
2687.11	-76
2688.36	-35
2689.61	-52
2690.86	-49
2692.11	-43
2693.36	-43
2694.61	-39
2695.86	-39
2697.11	-87
2698.36	-55
2699.61	-81
2700.85	-62
2702.1	-70
2703.34	-45
2704.59	-72
2705.83	-44
2707.08	-69
2708.32	-60
2709.56	-73
2710.81	-65
2712.05	-74
2713.29	-63
2714.53	-58
2715.77	-81
2717.01	-39
2718.25	-48
2719.49	-63
2720.73	-71
2721.96	-77
2723.2	-59
2724.44	-45
2725.67	-43
2726.91	-76
2728.14	-55
2729.38	-74
2730.61	-51
2731.84	-64
2733.08	-45
2734.31	-44
2735.54	-42
2736.77	-43
2738	-73
2739.23	-53
2740.46	-51
2741.69	-48
2742.92	-44
2744.14	-27
2745.37	-46
2746.6	-63
2747.82	-42
2749.05	-46
2750.27	-50
2751.5	-65
2752.72	-76
2753.95	-32
2755.17	-42
2756.39	-44
2757.61	-58
2758.83	-56
2760.05	-16
2761.27	-52
2762.49	-38
2763.71	-44
2764.93	-52
2766.15	-58
2767.37	-38
2768.58	-60
2769.8	-54
2771.02	-60
2772.23	-46
2773.45	-32
2774.66	-36
2775.88	-24
2777.09	-42
2778.3	-38
2779.51	-46
2780.73	-41
2781.94	-28
2783.15	-32
2784.36	-48
2785.57	-48
2786.78	-32
2787.99	-16
2789.19	-30
2790.4	-20
2791.61	0
2792.82	-38
2794.02	-20
2795.23	-26
2796.43	-40
2797.64	-24
2798.84	-22
2800.04	-40
2801.25	-45
2802.45	-40
2803.65	-26
2804.85	-19
2806.05	-26
2807.25	-36
2808.45	-14
2809.65	-20
2810.85	-33
2812.05	-8
2813.25	-34
2814.45	-40
2815.64	-14
2816.84	-40
2818.04	-28
2819.23	24
2820.43	-31
2821.62	-2
2822.82	-18
2824.01	-18
2825.2	-24
2826.39	-24
2827.59	-14
2828.78	-2
2829.97	-22
2831.16	-52
2832.35	-4
2833.54	-42
2834.73	-4
2835.92	-24
2837.1	-22
2838.29	-10
2839.48	-16
2840.67	-16
2841.85	-34
2843.04	-6
2844.22	-28
2845.41	-15
2846.59	4
2847.77	10
2848.96	-16
2850.14	-27
2851.32	-4
2852.5	-31
2853.68	-32
2854.87	12
2856.05	-16
2857.23	-32
2858.4	-26
2859.58	-33
2860.76	-12
2861.94	-8
2863.12	-10
2864.29	-26
2865.47	-10
2866.65	-23
2867.82	5
2869	4
2870.17	4
2871.34	-4
2872.52	-12
2873.69	-10
2874.86	-17
2876.03	-4
2877.21	-10
2878.38	-20
2879.55	-8
2880.72	-18
2881.89	-22
2883.06	-4
2884.23	-14
2885.39	-12
2886.56	-27
2887.73	-39
2888.9	-10
2890.06	-16
2891.23	-16
2892.39	-35
2893.56	2
2894.72	-18
2895.89	-2
2897.05	8
2898.21	-14
2899.38	-22
2900.54	-34
2901.7	12
2902.86	-32
2904.02	0
2905.18	-18
2906.34	-14
2907.5	-15
2908.66	-26
2909.82	-28
2910.98	2
2912.13	-6
2913.29	0
2914.45	-26
2915.6	-10
2916.76	-20
2917.91	-6
2919.07	-17
2920.22	-25
2921.38	6
2922.53	-20
2923.68	14
2924.84	4
2925.99	-6
2927.14	-10
2928.29	-20
2929.44	-14
2930.59	-32
2931.74	0
2932.89	0
2934.04	-20
2935.19	-38
2936.34	-11
2937.48	-2
2938.63	2
2939.78	-24
2940.93	16
2942.07	6
2943.22	30
2944.36	-8
2945.51	-10
2946.65	-18
2947.79	-2
2948.94	16
2950.08	-8
2951.22	12
2952.36	-2
2953.5	14
2954.65	0
2955.79	4
2956.93	0
2958.07	-24
2959.2	6
2960.34	16
2961.48	6
2962.62	-2
2963.76	14
2964.89	-4
2966.03	-2
2967.17	-4
2968.3	20
2969.44	0
2970.57	20
2971.71	-4
2972.84	-12
2973.97	-4
2975.11	18
2976.24	14
2977.37	-22
2978.5	10
2979.64	6
2980.77	6
2981.9	-8
2983.03	-24
2984.16	0
2985.29	10
2986.41	-6
2987.54	22
2988.67	12
2989.8	-2
2990.93	-4
2992.05	-8
2993.18	0
2994.3	-4
2995.43	-14
2996.55	37
2997.68	0
2998.8	18
2999.93	10
3001.05	14
3002.17	-12
3003.3	6
3004.42	50
3005.54	42
3006.66	16
3007.78	20
3008.9	-16
3010.02	-20
3011.14	32
3012.26	14
3013.38	8
3014.5	4
3015.62	-2
3016.73	32
3017.85	16
3018.97	20
3020.08	0
3021.2	24
3022.31	0
3023.43	30
3024.54	37
3025.66	4
3026.77	24
3027.89	16
3029	20
3030.11	24
3031.22	10
3032.34	8
3033.45	26
3034.56	18
3035.67	16
3036.78	81
3037.89	24
3039	28
3040.11	-4
3041.22	12
3042.32	-18
3043.43	16
3044.54	14
3045.65	-2
3046.75	18
3047.86	6
3048.96	8
3050.07	-12
3051.17	20
3052.28	10
3053.38	8
3054.49	24
3055.59	6
3056.69	0
3057.8	2
3058.9	26
3060	34
3061.1	2
3062.2	26
3063.3	37
3064.4	2
3065.5	0
3066.6	15
3067.7	10
3068.8	26
3069.9	20
3071	34
3072.09	22
3073.19	20
3074.29	26
3075.38	22
3076.48	40
3077.57	17
3078.67	12
3079.76	30
3080.86	6
3081.95	27
3083.05	-4
3084.14	20
3085.23	38
3086.33	21
3087.42	26
3088.51	39
3089.6	32
3090.69	8
3091.78	38
3092.87	63
3093.96	34
3095.05	24
3096.14	-2
3097.23	20
3098.32	28
3099.41	33
3100.49	14
3101.58	8
3102.67	30
3103.75	10
3104.84	38
3105.93	16
3107.01	22
3108.1	16
3109.18	12
3110.26	26
3111.35	34
3112.43	8
3113.51	20
3114.6	45
3115.68	30
3116.76	20
3117.84	26
3118.92	28
3120	36
3121.09	22
3122.17	10
3123.25	20
3124.32	50
3125.4	38
3126.48	18
3127.56	10
3128.64	26
3129.72	20
3130.79	42
3131.87	38
3132.95	40
3134.02	18
3135.1	20
3136.17	12
3137.25	42
3138.32	42
3139.4	18
3140.47	52
3141.55	42
3142.62	18
3143.69	16
3144.76	51
3145.84	20
3146.91	20
3147.98	34
3149.05	28
3150.12	38
3151.19	42
3152.26	26
3153.33	26
3154.4	-2
3155.47	20
3156.54	46
3157.61	68
3158.67	0
3159.74	20
3160.81	28
3161.88	43
3162.94	34
3164.01	42
3165.07	42
3166.14	14
3167.2	28
3168.27	19
3169.33	24
3170.4	54
3171.46	22
3172.52	36
3173.59	22
3174.65	28
3175.71	32
3176.77	30
3177.84	24
3178.9	26
3179.96	24
3181.02	42
3182.08	36
3183.14	47
3184.2	28
3185.26	58
3186.32	44
3187.37	26
3188.43	42
3189.49	51
3190.55	30
3191.61	23
3192.66	38
3193.72	32
3194.77	38
3195.83	6
3196.89	28
3197.94	20
3199	30
3200.05	34
3201.1	34
3202.16	14
3203.21	46
3204.27	24
3205.32	34
3206.37	32
3207.42	35
3208.47	38
3209.53	22
3210.58	29
3211.63	34
3212.68	30
3213.73	36
3214.78	35
3215.83	44
3216.88	21
3217.93	38
3218.97	20
3220.02	22
3221.07	26
3222.12	30
3223.16	20
3224.21	34
3225.26	16
3226.3	24
3227.35	12
3228.4	70
3229.44	32
3230.49	22
3231.53	4
3232.57	26
3233.62	34
3234.66	42
3235.71	20
3236.75	46
3237.79	50
3238.83	38
3239.88	26
3240.92	42
3241.96	36
3243	22
3244.04	16
3245.08	24
3246.12	12
3247.16	26
3248.2	36
3249.24	22
3250.28	36
3251.32	22
3252.36	24
3253.39	40
3254.43	44
3255.47	72
3256.51	22
3257.54	28
3258.58	38
3259.61	38
3260.65	19
3261.69	38
3262.72	32
3263.76	24
3264.79	36
3265.82	59
3266.86	27
3267.89	60
3268.92	59
3269.96	48
3270.99	31
3272.02	28
3273.05	30
3274.09	28
3275.12	38
3276.15	44
3277.18	57
3278.21	22
3279.24	34
3280.27	30
3281.3	48
3282.33	41
3283.36	42
3284.39	42
3285.41	85
3286.44	46
3287.47	40
3288.5	46
3289.52	20
3290.55	58
3291.58	52
3292.6	22
3293.63	60
3294.66	42
3295.68	53
3296.71	38
3297.73	62
3298.76	73
3299.78	24
3300.8	16
3301.83	44
3302.85	74
3303.87	30
3304.9	22
3305.92	43
3306.94	56
3307.96	28
3308.98	34
3310.01	42
3311.03	24
3312.05	69
3313.07	58
3314.09	44
3315.11	42
3316.13	51
3317.15	22
3318.17	40
3319.18	50
3320.2	28
3321.22	56
3322.24	40
3323.26	51
3324.27	36
3325.29	46
3326.31	27
3327.32	26
3328.34	26
3329.35	56
3330.37	46
3331.38	38
3332.4	32
3333.41	54
3334.43	75
3335.44	28
3336.46	58
3337.47	34
3338.48	60
3339.5	30
3340.51	38
3341.52	33
3342.53	70
3343.54	44
3344.56	28
3345.57	40
3346.58	42
3347.59	52
3348.6	31
3349.61	50
3350.62	30
3351.63	30
3352.64	52
3353.65	44
3354.66	45
3355.66	69
3356.67	36
3357.68	34
3358.69	27
3359.7	38
3360.7	52
3361.71	36
3362.72	28
3363.72	54
3364.73	42
3365.73	42
3366.74	39
3367.75	35
3368.75	34
3369.75	38
3370.76	30
3371.76	28
3372.77	38
3373.77	68
3374.77	39
3375.78	42
3376.78	10
3377.78	50
3378.78	38
3379.79	32
3380.79	23
3381.79	34
3382.79	48
3383.79	48
3384.79	54
3385.79	50
3386.79	18
3387.79	34
3388.79	39
3389.79	38
3390.79	52
3391.79	42
3392.79	34
3393.79	66
3394.78	42
3395.78	22
3396.78	36
3397.78	40
3398.77	75
3399.77	38
3400.77	26
3401.76	26
3402.76	50
3403.76	48
3404.75	8
3405.75	18
3406.74	44
3407.74	91
3408.73	48
3409.72	111
3410.72	54
3411.71	58
3412.71	34
3413.7	32
3414.69	50
3415.68	64
3416.68	52
3417.67	32
3418.66	36
3419.65	32
3420.64	66
3421.63	55
3422.63	46
3423.62	50
3424.61	78
3425.6	38
3426.59	25
3427.58	56
3428.57	33
[truncated: 48 more rows]
