# Supplementary material for: AI‐Assisted Detection of Early Gastric Cancer via Visualization of Mucosal Acidity Compromise During Endoscopy
Source: Adv Sci (Weinh). 2025 Oct 20;12(46):e04932. doi: 10.1002/advs.202504932 (PMC12697849; doi:10.1002/advs.202504932)
Supplement: Supplementary file 2 — Supporting Data [file ADVS-12-e04932-s002.zip › Models by AGS cells/Model 3/Para-tumor/fast-20250724_171045.csv]

181.541	17542
184.445	27265
187.346	35634
190.245	39706
193.141	41133
196.035	41345
198.927	41103
201.816	41201
204.703	41608
207.588	41536
210.47	41748
213.35	41552
216.228	41477
219.103	41694
221.976	41349
224.846	41606
227.715	41202
230.58	41270
233.444	41284
236.305	41830
239.164	41861
242.02	42548
244.875	42898
247.727	42904
250.576	43094
253.423	42930
256.268	42611
259.111	42479
261.951	42368
264.789	42231
267.625	42396
270.459	42417
273.29	42412
276.119	42333
278.945	41968
281.769	41834
284.591	41693
287.411	41387
290.229	41417
293.044	41070
295.857	40904
298.667	40357
301.476	40178
304.282	39787
307.085	39412
309.887	39354
312.686	39019
315.483	38756
318.278	38471
321.071	38230
323.861	38176
326.649	37907
329.435	37917
332.219	37996
335	37787
337.779	37954
340.556	37891
343.331	38167
346.103	38226
348.873	38268
351.641	38615
354.407	38623
357.171	38456
359.932	38663
362.691	38457
365.448	38168
368.203	37978
370.955	37514
373.706	37466
376.454	37348
379.2	37049
381.943	37059
384.685	36733
387.424	36427
390.161	36157
392.896	35755
395.629	35496
398.36	35232
401.088	35288
403.815	35051
406.539	35075
409.261	34974
411.981	34905
414.698	35101
417.414	35544
420.127	35610
422.838	35446
425.547	35711
428.254	35844
430.959	35458
433.662	35588
436.362	35931
439.06	36064
441.757	35987
444.451	35917
447.142	35843
449.832	35778
452.52	36050
455.206	35828
457.889	35591
460.57	35570
463.249	35353
465.927	35265
468.601	34902
471.274	34659
473.945	34271
476.614	33965
479.28	33451
481.945	33374
484.607	33297
487.267	32867
489.926	32678
492.582	32709
495.236	32302
497.888	32137
500.537	31996
503.185	31866
505.831	32079
508.474	32260
511.116	32218
513.755	32218
516.393	32242
519.028	32407
521.661	32198
524.293	32434
526.922	32034
529.549	32143
532.174	32046
534.797	32018
537.418	32077
540.037	32057
542.654	32057
545.268	32279
547.881	32663
550.492	32546
553.101	32113
555.707	31686
558.312	31226
560.915	31231
563.515	31244
566.114	31206
568.71	31450
571.305	31924
573.897	32046
576.488	32063
579.076	31633
581.663	30826
584.247	30222
586.83	29425
589.41	28933
591.989	28418
594.565	27793
597.14	27057
599.712	26598
602.283	26528
604.851	26404
607.418	26298
609.982	26252
612.545	26300
615.106	26132
617.664	26110
620.221	26158
622.776	25999
625.328	25760
627.879	25945
630.428	25605
632.975	25148
635.52	25038
638.062	24926
640.603	24888
643.142	24895
645.679	25070
648.214	25267
650.748	25088
653.279	25168
655.808	24952
658.335	24838
660.861	24658
663.384	24397
665.906	24337
668.425	24487
670.943	24433
673.459	24243
675.973	23921
678.484	23696
680.994	23534
683.502	23153
686.009	23004
688.513	22856
691.015	22410
693.515	22321
696.014	22051
698.51	21852
701.005	21694
703.498	21425
705.989	21225
708.478	20720
710.965	20601
713.45	20389
715.933	20399
718.415	20265
720.894	19996
723.372	19858
725.848	20136
728.322	20065
730.794	20089
733.264	20061
735.732	19885
738.198	19281
740.663	19112
743.126	18643
745.586	18525
748.045	18379
750.502	18266
752.958	18083
755.411	18016
757.863	17944
760.312	17843
762.76	17776
765.206	17847
767.65	17586
770.092	16372
772.533	15217
774.971	14889
777.408	15594
779.843	16205
782.276	16229
784.707	16273
787.137	16374
789.564	16311
791.99	16271
794.414	16162
796.836	16047
799.257	15812
801.675	15674
804.092	15496
806.507	15429
808.92	15304
811.331	15175
813.741	14778
816.148	14693
818.554	14462
820.958	14315
823.36	14174
825.761	14035
828.159	13979
830.556	13876
832.951	13871
835.345	13717
837.736	13587
840.126	13497
842.514	13505
844.9	13231
847.284	13118
849.667	13007
852.048	12866
854.427	12667
856.804	12542
859.18	12290
861.553	12366
863.925	12304
866.296	12211
868.664	12141
871.031	12093
873.396	11939
875.759	11768
878.12	11714
880.48	11677
882.838	11534
885.194	11468
887.549	11327
889.902	11271
892.253	11194
894.602	11182
896.949	11042
899.295	11126
901.639	10985
903.981	10930
906.322	10733
908.661	10823
910.998	10777
913.333	10739
915.667	10477
917.999	10648
920.329	10709
922.658	10614
924.985	10557
927.31	10531
929.633	10493
931.955	10376
934.275	10275
936.593	10140
938.91	9802
941.225	9796
943.538	9605
945.849	9408
948.159	9214
950.467	9061
952.774	9014
955.078	8794
957.381	8740
959.683	8617
961.982	8386
964.28	8388
966.577	8337
968.871	8190
971.164	8051
973.456	8014
975.745	7867
978.033	7706
980.319	7697
982.604	7617
984.887	7636
987.168	7739
989.448	7609
991.726	7487
994.002	7513
996.277	7464
998.55	7457
1000.82	7417
1003.09	7515
1005.36	7625
1007.63	7614
1009.89	7652
1012.15	7693
1014.41	7629
1016.67	7676
1018.93	7541
1021.19	7454
1023.44	7420
1025.7	7438
1027.95	7390
1030.2	7263
1032.45	7156
1034.69	7039
1036.94	6997
1039.18	6941
1041.43	6885
1043.67	6893
1045.9	6822
1048.14	6846
1050.38	6651
1052.61	6673
1054.84	6481
1057.07	6404
1059.3	6373
1061.53	6158
1063.76	6259
1065.98	6133
1068.2	6113
1070.42	6073
1072.64	5901
1074.86	5909
1077.08	5827
1079.29	5810
1081.5	5704
1083.72	5669
1085.93	5806
1088.13	5700
1090.34	5727
1092.55	5744
1094.75	5784
1096.95	5782
1099.15	5687
1101.35	5581
1103.55	5583
1105.74	5458
1107.94	5339
1110.13	5322
1112.32	5235
1114.51	5092
1116.7	5033
1118.89	4991
1121.07	4965
1123.25	4924
1125.44	4842
1127.62	4767
1129.8	4876
1131.97	4926
1134.15	4973
1136.32	5008
1138.49	4875
1140.66	4819
1142.83	4797
1145	4733
1147.17	4713
1149.33	4620
1151.5	4652
1153.66	4624
1155.82	4626
1157.98	4505
1160.13	4459
1162.29	4468
1164.44	4356
1166.6	4344
1168.75	4394
1170.9	4473
1173.04	4471
1175.19	4465
1177.34	4436
1179.48	4294
1181.62	4202
1183.76	4185
1185.9	4168
1188.04	4382
1190.17	4487
1192.31	4505
1194.44	4515
1196.57	4584
1198.7	4525
1200.83	4441
1202.96	4335
1205.08	4168
1207.21	3913
1209.33	3810
1211.45	3747
1213.57	3623
1215.69	3635
1217.81	3515
1219.92	3532
1222.03	3453
1224.15	3424
1226.26	3405
1228.37	3392
1230.47	3370
1232.58	3367
1234.68	3349
1236.79	3379
1238.89	3348
1240.99	3362
1243.09	3342
1245.19	3238
1247.28	3286
1249.38	3109
1251.47	3201
1253.56	3204
1255.65	3063
1257.74	3020
1259.83	3052
1261.91	3026
1264	2951
1266.08	2910
1268.16	2865
1270.24	2838
1272.32	2726
1274.4	2750
1276.47	2698
1278.55	2682
1280.62	2617
1282.69	2547
1284.76	2557
1286.83	2581
1288.9	2571
1290.96	2532
1293.03	2448
1295.09	2399
1297.15	2375
1299.21	2371
1301.27	2337
1303.33	2295
1305.38	2315
1307.44	2410
1309.49	2260
1311.54	2258
1313.59	2294
1315.64	2238
1317.69	2264
1319.73	2252
1321.78	2231
1323.82	2172
1325.86	2168
1327.9	2143
1329.94	2133
1331.98	2178
1334.02	2184
1336.05	2170
1338.08	2180
1340.12	2140
1342.15	2212
1344.18	2215
1346.2	2277
1348.23	2303
1350.25	2256
1352.28	2277
1354.3	2329
1356.32	2275
1358.34	2335
1360.36	2341
1362.38	2390
1364.39	2359
1366.41	2359
1368.42	2359
1370.43	2387
1372.44	2295
1374.45	2311
1376.45	2301
1378.46	2333
1380.47	2186
1382.47	2152
1384.47	2075
1386.47	2128
1388.47	2009
1390.47	2019
1392.46	1968
1394.46	2029
1396.45	2043
1398.44	2055
1400.44	2024
1402.42	1920
1404.41	1884
1406.4	1843
1408.39	1745
1410.37	1720
1412.35	1747
1414.33	1739
1416.31	1720
1418.29	1669
1420.27	1658
1422.25	1674
1424.22	1678
1426.2	1670
1428.17	1628
1430.14	1628
1432.11	1563
1434.08	1509
1436.04	1541
1438.01	1511
1439.97	1527
1441.94	1527
1443.9	1525
1445.86	1578
1447.82	1573
1449.78	1496
1451.73	1456
1453.69	1479
1455.64	1521
1457.59	1509
1459.54	1453
1461.49	1412
1463.44	1330
1465.39	1286
1467.34	1324
1469.28	1276
1471.22	1330
1473.17	1356
1475.11	1390
1477.05	1308
1478.99	1222
1480.92	1207
1482.86	1178
1484.79	1120
1486.73	1130
1488.66	1088
1490.59	1150
1492.52	1183
1494.45	1187
1496.37	1153
1498.3	1169
1500.22	1179
1502.14	1108
1504.07	1130
1505.99	1126
1507.91	1134
1509.82	1102
1511.74	1110
1513.66	1124
1515.57	1126
1517.48	1189
1519.39	1216
1521.3	1237
1523.21	1250
1525.12	1186
1527.03	1104
1528.93	1094
1530.84	1171
1532.74	1173
1534.64	1221
1536.54	1291
1538.44	1277
1540.34	1187
1542.23	1133
1544.13	1047
1546.02	1023
1547.92	1031
1549.81	1092
1551.7	1096
1553.59	1110
1555.48	1090
1557.36	1126
1559.25	1132
1561.13	1168
1563.01	1223
1564.9	1255
1566.78	1271
1568.66	1186
1570.53	1136
1572.41	1142
1574.29	1215
1576.16	1291
1578.03	1350
1579.9	1354
1581.78	1289
1583.65	1221
1585.51	1207
1587.38	1242
1589.25	1310
1591.11	1316
1592.97	1283
1594.84	1215
1596.7	1134
1598.56	1213
1600.42	1145
1602.27	1135
1604.13	1189
1605.98	1304
1607.84	1411
1609.69	1497
1611.54	1495
1613.39	1396
1615.24	1243
1617.09	1064
1618.94	1027
1620.78	992
1622.62	1014
1624.47	1127
1626.31	1110
1628.15	1138
1629.99	1118
1631.83	1150
1633.67	1094
1635.5	1078
1637.34	1032
1639.17	1062
1641	1056
1642.83	1040
1644.66	1042
1646.49	1013
1648.32	972
1650.15	965
1651.97	1021
1653.8	1010
1655.62	1017
1657.44	975
1659.26	886
1661.08	850
1662.9	864
1664.72	693
1666.53	613
1668.35	557
1670.16	568
1671.97	607
1673.79	722
1675.6	670
1677.4	651
1679.21	594
1681.02	574
1682.83	566
1684.63	584
1686.43	609
1688.24	649
1690.04	646
1691.84	560
1693.64	542
1695.43	614
1697.23	671
1699.02	726
1700.82	785
1702.61	790
1704.4	741
1706.2	748
1707.98	796
1709.77	868
1711.56	846
1713.35	858
1715.13	822
1716.92	747
1718.7	637
1720.48	685
1722.26	681
1724.04	621
1725.82	535
1727.6	451
1729.37	415
1731.15	381
1732.92	288
1734.7	266
1736.47	238
1738.24	224
1740.01	223
1741.78	207
1743.54	240
1745.31	367
1747.08	395
1748.84	383
1750.6	395
1752.36	480
1754.12	548
1755.88	622
1757.64	550
1759.4	461
1761.16	457
1762.91	442
1764.67	496
1766.42	550
1768.17	620
1769.92	614
1771.67	584
1773.42	503
1775.17	467
1776.91	466
1778.66	505
1780.4	576
1782.15	655
1783.89	641
1785.63	700
1787.37	685
1789.11	679
1790.85	683
1792.58	606
1794.32	558
1796.05	554
1797.79	486
1799.52	494
1801.25	528
1802.98	497
1804.71	462
1806.44	524
1808.17	592
1809.89	637
1811.62	633
1813.34	634
1815.07	621
1816.79	566
1818.51	516
1820.23	518
1821.95	459
1823.66	435
1825.38	403
1827.1	419
1828.81	417
1830.52	459
1832.24	530
1833.95	552
1835.66	619
1837.37	617
1839.08	582
1840.78	521
1842.49	445
1844.19	403
1845.9	433
1847.6	444
1849.3	437
1851	339
1852.7	316
1854.4	296
1856.1	316
1857.8	284
1859.49	308
1861.19	326
1862.88	367
1864.57	278
1866.27	202
1867.96	159
1869.65	107
1871.33	143
1873.02	184
1874.71	270
1876.39	270
1878.08	226
1879.76	266
1881.44	240
1883.12	250
1884.81	290
1886.48	347
1888.16	252
1889.84	206
1891.52	203
1893.19	145
1894.87	145
1896.54	171
1898.21	145
1899.88	178
1901.55	222
1903.22	242
1904.89	246
1906.56	254
1908.22	256
1909.89	284
1911.55	292
1913.22	302
1914.88	286
1916.54	296
1918.2	266
1919.86	268
1921.52	270
1923.18	258
1924.83	222
1926.49	258
1928.14	232
1929.79	226
1931.45	246
1933.1	202
1934.75	171
1936.4	234
1938.05	260
1939.69	272
1941.34	258
1942.99	145
1944.63	162
1946.27	193
1947.92	180
1949.56	224
1951.2	209
1952.84	266
1954.48	258
1956.11	280
1957.75	332
1959.39	362
1961.02	405
1962.65	362
1964.29	343
1965.92	375
1967.55	403
1969.18	418
1970.81	390
1972.44	381
1974.06	356
1975.69	364
1977.32	411
1978.94	403
1980.56	383
1982.19	417
1983.81	409
1985.43	409
1987.05	411
1988.66	417
1990.28	407
1991.9	383
1993.51	407
1995.13	429
1996.74	421
1998.36	417
1999.97	415
2001.58	423
2003.19	409
2004.8	403
2006.4	443
2008.01	429
2009.62	429
2011.22	433
2012.83	445
2014.43	443
2016.03	439
2017.63	419
2019.23	409
2020.83	405
2022.43	443
2024.03	431
2025.63	419
2027.22	421
2028.82	425
2030.41	395
2032.01	403
2033.6	399
2035.19	415
2036.78	395
2038.37	397
2039.96	364
2041.55	375
2043.13	373
2044.72	357
2046.3	367
2047.89	381
2049.47	376
2051.05	371
2052.63	365
2054.21	367
2055.79	376
2057.37	341
2058.95	347
2060.52	349
2062.1	364
2063.68	377
2065.25	362
2066.82	324
2068.39	363
2069.97	326
2071.54	322
2073.1	311
2074.67	318
2076.24	335
2077.81	328
2079.37	292
2080.94	300
2082.5	314
2084.07	304
2085.63	298
2087.19	292
2088.75	258
2090.31	236
2091.87	246
2093.43	225
2094.98	233
2096.54	220
2098.09	241
2099.65	299
2101.2	258
2102.75	274
2104.3	246
2105.86	288
2107.41	270
2108.95	268
2110.5	268
2112.05	278
2113.6	256
2115.14	264
2116.69	260
2118.23	252
2119.77	258
2121.31	258
2122.86	244
2124.4	240
2125.93	268
2127.47	240
2129.01	238
2130.55	254
2132.08	268
2133.62	220
2135.15	290
2136.69	252
2138.22	232
2139.75	244
2141.28	238
2142.81	260
2144.34	236
2145.87	256
2147.39	248
2148.92	252
2150.45	260
2151.97	240
2153.5	248
2155.02	224
2156.54	214
2158.06	245
2159.58	210
2161.1	220
2162.62	258
2164.14	260
2165.66	240
2167.17	232
2168.69	264
2170.2	242
2171.72	240
2173.23	222
2174.74	236
2176.25	224
2177.76	218
2179.27	212
2180.78	228
2182.29	190
2183.79	195
2185.3	189
2186.81	212
2188.31	208
2189.81	208
2191.32	250
2192.82	208
2194.32	214
2195.82	224
2197.32	198
2198.82	183
2200.32	183
2201.81	155
2203.31	157
2204.8	188
2206.3	177
2207.79	191
2209.29	210
2210.78	198
2212.27	214
2213.76	208
2215.25	222
2216.74	211
2218.23	191
2219.71	181
2221.2	175
2222.69	161
2224.17	137
2225.65	155
2227.14	139
2228.62	164
2230.1	145
2231.58	190
2233.06	173
2234.54	203
2236.02	189
2237.5	207
2238.97	189
2240.45	198
2241.92	191
2243.4	185
2244.87	135
2246.34	185
2247.82	182
2249.29	157
2250.76	157
2252.23	173
2253.7	165
2255.16	137
2256.63	141
2258.1	145
2259.56	157
2261.03	143
2262.49	151
2263.95	171
2265.42	157
2266.88	155
2268.34	157
2269.8	149
2271.26	155
2272.72	129
2274.18	145
2275.63	167
2277.09	163
2278.54	183
2280	141
2281.45	121
2282.9	151
2284.36	141
2285.81	157
2287.26	139
2288.71	149
2290.16	139
2291.61	131
2293.05	143
2294.5	133
2295.95	125
2297.39	85
2298.84	77
2300.28	100
2301.72	87
2303.16	115
2304.61	123
2306.05	129
2307.49	105
2308.93	93
2310.36	117
2311.8	139
2313.24	149
2314.67	171
2316.11	161
2317.54	137
2318.98	137
2320.41	111
2321.84	143
2323.28	113
2324.71	129
2326.14	119
2327.57	106
2328.99	113
2330.42	73
2331.85	115
2333.27	91
2334.7	109
2336.12	97
2337.55	83
2338.97	99
2340.39	69
2341.82	61
2343.24	72
2344.66	55
2346.08	66
2347.5	91
2348.91	87
2350.33	97
2351.75	95
2353.16	105
2354.58	129
2355.99	127
2357.41	99
2358.82	91
2360.23	53
2361.64	59
2363.05	35
2364.46	40
2365.87	57
2367.28	55
2368.69	85
2370.1	79
2371.5	48
2372.91	79
2374.31	100
2375.72	90
2377.12	70
2378.52	60
2379.92	91
2381.33	99
2382.73	61
2384.13	55
2385.52	82
2386.92	69
2388.32	63
2389.72	79
2391.11	73
2392.51	97
2393.9	81
2395.3	97
2396.69	91
2398.08	73
2399.48	75
2400.87	86
2402.26	79
2403.65	32
2405.04	23
2406.42	-6
2407.81	-22
2409.2	-30
2410.58	-53
2411.97	-52
2413.35	-20
2414.74	-52
2416.12	-28
2417.5	-28
2418.89	-10
2420.27	4
2421.65	-32
2423.03	-8
2424.41	-36
2425.79	0
2427.16	-51
2428.54	-34
2429.92	-46
2431.29	-16
2432.67	-28
2434.04	-10
2435.42	-22
2436.79	-8
2438.16	-21
2439.53	-30
2440.9	-22
2442.27	-47
2443.64	-63
2445.01	-45
2446.38	-41
2447.75	-70
2449.11	-65
2450.48	-64
2451.84	-73
2453.21	-46
2454.57	-38
2455.94	-34
2457.3	-37
2458.66	-54
2460.02	-38
2461.38	-43
2462.74	-10
2464.1	2
2465.46	-19
2466.82	0
2468.17	4
2469.53	-12
2470.89	-4
2472.24	-28
2473.6	-16
2474.95	-16
2476.3	-4
2477.65	0
2479.01	32
2480.36	-6
2481.71	69
2483.06	17
2484.41	-2
2485.75	0
2487.1	4
2488.45	16
2489.8	5
2491.14	2
2492.49	0
2493.83	-14
2495.17	25
2496.52	2
2497.86	10
2499.2	2
2500.54	27
2501.88	18
2503.22	28
2504.56	37
2505.9	34
2507.24	46
2508.58	12
2509.91	17
2511.25	8
2512.58	-8
2513.92	-49
2515.25	-44
2516.58	-49
2517.92	-44
2519.25	-28
2520.58	-35
2521.91	-30
2523.24	-20
2524.57	-4
2525.9	4
2527.23	8
2528.55	20
2529.88	-28
2531.21	-25
2532.53	-40
2533.86	-2
2535.18	-16
2536.5	-6
2537.83	8
2539.15	4
2540.47	0
2541.79	28
2543.11	-14
2544.43	-11
2545.75	28
2547.07	0
2548.39	-44
2549.7	34
2551.02	8
2552.34	-14
2553.65	-16
2554.97	-68
2556.28	-38
2557.59	-67
2558.91	-57
2560.22	-45
2561.53	-55
2562.84	-47
2564.15	-51
2565.46	-49
2566.77	-69
2568.08	-40
2569.38	-51
2570.69	-32
2572	-42
2573.3	-34
2574.61	-22
2575.91	-32
2577.22	-33
2578.52	-18
2579.82	-20
2581.13	-45
2582.43	-67
2583.73	-52
2585.03	-49
2586.33	-58
2587.63	-61
2588.92	-87
2590.22	-52
2591.52	-73
2592.82	-57
2594.11	-53
2595.41	-45
2596.7	-30
2598	-42
2599.29	-48
2600.58	-49
2601.88	-22
2603.17	-22
2604.46	-67
2605.75	-48
2607.04	-64
2608.33	-55
2609.62	-57
2610.9	-70
2612.19	-74
2613.48	-89
2614.76	-71
2616.05	-83
2617.34	-27
2618.62	-93
2619.9	-88
2621.19	-49
2622.47	-67
2623.75	-60
2625.03	-65
2626.31	-63
2627.59	-38
2628.87	-39
2630.15	-77
2631.43	-71
2632.71	-48
2633.99	-84
2635.26	-64
2636.54	-89
2637.81	-75
2639.09	-85
2640.36	-76
2641.64	-81
2642.91	-95
2644.18	-87
2645.46	-67
2646.73	-76
2648	-73
2649.27	-69
2650.54	-57
2651.81	-65
2653.07	-49
2654.34	-54
2655.61	-47
2656.88	-53
2658.14	-66
2659.41	-61
2660.67	-76
2661.94	-36
2663.2	-63
2664.47	-67
2665.73	-69
2666.99	-66
2668.25	-79
2669.51	-85
2670.77	-83
2672.03	-71
2673.29	-28
2674.55	-55
2675.81	-42
2677.07	-65
2678.32	-87
2679.58	-81
2680.84	-57
2682.09	-69
2683.35	-30
2684.6	-55
2685.85	-59
2687.11	-68
2688.36	-35
2689.61	-65
2690.86	-38
2692.11	-55
2693.36	-22
2694.61	-37
2695.86	-53
2697.11	-61
2698.36	-49
2699.61	-81
2700.85	-50
2702.1	-60
2703.34	-53
2704.59	-64
2705.83	-59
2707.08	-59
2708.32	-58
2709.56	-65
2710.81	-69
2712.05	-72
2713.29	-67
2714.53	-71
2715.77	-54
2717.01	-49
2718.25	-46
2719.49	-59
2720.73	-81
2721.96	-67
2723.2	-65
2724.44	-57
2725.67	-49
2726.91	-52
2728.14	-48
2729.38	-90
2730.61	-44
2731.84	-64
2733.08	-55
2734.31	-58
2735.54	-58
2736.77	-39
2738	-70
2739.23	-51
2740.46	-44
2741.69	-55
2742.92	-80
2744.14	-19
2745.37	-46
2746.6	-65
2747.82	-38
2749.05	-44
2750.27	-66
2751.5	-44
2752.72	-62
2753.95	-40
2755.17	-52
2756.39	-32
2757.61	-60
2758.83	-52
2760.05	-46
2761.27	-60
2762.49	-38
2763.71	-38
2764.93	-38
2766.15	-62
2767.37	-44
2768.58	-50
2769.8	-50
2771.02	-42
2772.23	-40
2773.45	-48
2774.66	-42
2775.88	-36
2777.09	-42
2778.3	-46
2779.51	-50
2780.73	-45
2781.94	-52
2783.15	-32
2784.36	-40
2785.57	-38
2786.78	-48
2787.99	-28
2789.19	-38
2790.4	-6
2791.61	-4
2792.82	-26
2794.02	-50
2795.23	-28
2796.43	-32
2797.64	-32
2798.84	-48
2800.04	-62
2801.25	-33
2802.45	-58
2803.65	-62
2804.85	-25
2806.05	-20
2807.25	-54
2808.45	-30
2809.65	-36
2810.85	-21
2812.05	-14
2813.25	-32
2814.45	-54
2815.64	-28
2816.84	-36
2818.04	-24
2819.23	14
2820.43	-33
2821.62	-16
2822.82	-30
2824.01	-14
2825.2	-32
2826.39	-32
2827.59	-18
2828.78	-26
2829.97	-6
2831.16	-28
2832.35	2
2833.54	-30
2834.73	-6
2835.92	-30
2837.1	-28
2838.29	-36
2839.48	-6
2840.67	-20
2841.85	-30
2843.04	-22
2844.22	-24
2845.41	-37
2846.59	2
2847.77	4
2848.96	-26
2850.14	-27
2851.32	-28
2852.5	-13
2853.68	-10
2854.87	16
2856.05	-22
2857.23	-26
2858.4	-28
2859.58	-37
2860.76	-26
2861.94	0
2863.12	-4
2864.29	0
2865.47	-12
2866.65	-16
2867.82	5
2869	18
2870.17	4
2871.34	-2
2872.52	-26
2873.69	-20
2874.86	-15
2876.03	0
2877.21	-23
2878.38	-28
2879.55	10
2880.72	-24
2881.89	-20
2883.06	-10
2884.23	-20
2885.39	-27
2886.56	-23
2887.73	-36
2888.9	-8
2890.06	-4
2891.23	-6
2892.39	-37
2893.56	-2
2894.72	-10
2895.89	-18
2897.05	6
2898.21	-18
2899.38	-6
2900.54	-26
2901.7	-8
2902.86	-8
2904.02	-6
2905.18	-20
2906.34	-18
2907.5	-7
2908.66	-10
2909.82	-18
2910.98	6
2912.13	-20
2913.29	2
2914.45	-20
2915.6	2
2916.76	-14
2917.91	-10
2919.07	-11
2920.22	-20
2921.38	8
2922.53	-12
2923.68	-10
2924.84	4
2925.99	12
2927.14	0
2928.29	-4
2929.44	-20
2930.59	-24
2931.74	-4
2932.89	8
2934.04	-16
2935.19	-26
2936.34	-17
2937.48	2
2938.63	-8
2939.78	-28
2940.93	20
2942.07	16
2943.22	16
2944.36	-10
2945.51	2
2946.65	-12
2947.79	-8
2948.94	2
2950.08	6
2951.22	-8
2952.36	0
2953.5	10
2954.65	11
2955.79	-10
2956.93	4
2958.07	-2
2959.2	14
2960.34	18
2961.48	8
2962.62	-8
2963.76	12
2964.89	-6
2966.03	-14
2967.17	-22
2968.3	10
2969.44	18
2970.57	4
2971.71	2
2972.84	0
2973.97	18
2975.11	18
2976.24	36
2977.37	-6
2978.5	6
2979.64	14
2980.77	4
2981.9	12
2983.03	-24
2984.16	4
2985.29	10
2986.41	0
2987.54	8
2988.67	12
2989.8	6
2990.93	-4
2992.05	8
2993.18	4
2994.3	-24
2995.43	-8
2996.55	45
2997.68	22
2998.8	16
2999.93	6
3001.05	-6
3002.17	20
3003.3	10
3004.42	36
3005.54	46
3006.66	30
3007.78	20
3008.9	22
3010.02	-22
3011.14	46
3012.26	8
3013.38	6
3014.5	38
3015.62	-2
3016.73	46
3017.85	24
3018.97	14
3020.08	5
3021.2	28
3022.31	16
3023.43	46
3024.54	21
3025.66	12
3026.77	28
3027.89	24
3029	10
3030.11	26
3031.22	22
3032.34	6
3033.45	20
3034.56	18
3035.67	14
3036.78	85
3037.89	18
3039	28
3040.11	-8
3041.22	8
3042.32	8
3043.43	10
3044.54	14
3045.65	8
3046.75	12
3047.86	46
3048.96	24
3050.07	-2
3051.17	22
3052.28	14
3053.38	18
3054.49	8
3055.59	20
3056.69	6
3057.8	10
3058.9	0
3060	40
3061.1	10
3062.2	12
3063.3	28
3064.4	-4
3065.5	-12
3066.6	10
3067.7	12
3068.8	30
3069.9	10
3071	18
3072.09	16
3073.19	18
3074.29	18
3075.38	24
3076.48	40
3077.57	21
3078.67	27
3079.76	38
3080.86	0
3081.95	33
3083.05	-6
3084.14	16
3085.23	22
3086.33	18
3087.42	18
3088.51	25
3089.6	22
3090.69	8
3091.78	8
3092.87	55
3093.96	12
3095.05	32
3096.14	-12
3097.23	14
3098.32	20
3099.41	25
3100.49	12
3101.58	10
3102.67	40
3103.75	6
3104.84	28
3105.93	24
3107.01	6
3108.1	16
3109.18	50
3110.26	30
3111.35	18
3112.43	8
3113.51	22
3114.6	39
3115.68	16
3116.76	12
3117.84	18
3118.92	18
3120	30
3121.09	24
3122.17	12
3123.25	0
3124.32	34
3125.4	14
3126.48	16
3127.56	22
3128.64	-8
3129.72	14
3130.79	58
3131.87	14
3132.95	30
3134.02	6
3135.1	18
3136.17	20
3137.25	10
3138.32	32
3139.4	22
3140.47	34
3141.55	30
3142.62	32
3143.69	28
3144.76	29
3145.84	20
3146.91	30
3147.98	22
3149.05	28
3150.12	36
3151.19	36
3152.26	34
3153.33	24
3154.4	-13
3155.47	18
3156.54	28
3157.61	62
3158.67	30
3159.74	10
3160.81	30
3161.88	29
3162.94	6
3164.01	26
3165.07	40
3166.14	22
3167.2	30
3168.27	6
3169.33	38
3170.4	30
3171.46	36
3172.52	30
3173.59	26
3174.65	14
3175.71	30
3176.77	28
3177.84	16
3178.9	20
3179.96	12
3181.02	36
3182.08	46
3183.14	47
3184.2	10
3185.26	42
3186.32	48
3187.37	32
3188.43	42
3189.49	59
3190.55	20
3191.61	35
3192.66	40
3193.72	42
3194.77	34
3195.83	12
3196.89	22
3197.94	42
3199	34
3200.05	24
3201.1	26
3202.16	26
3203.21	54
3204.27	20
3205.32	14
3206.37	46
3207.42	33
3208.47	28
3209.53	44
3210.58	21
3211.63	38
3212.68	38
3213.73	48
3214.78	23
3215.83	34
3216.88	9
3217.93	12
3218.97	32
3220.02	14
3221.07	24
3222.12	34
3223.16	22
3224.21	34
3225.26	14
3226.3	18
3227.35	10
3228.4	70
3229.44	38
3230.49	6
3231.53	6
3232.57	8
3233.62	30
3234.66	20
3235.71	22
3236.75	24
3237.79	54
3238.83	40
3239.88	26
3240.92	22
3241.96	20
3243	28
3244.04	18
3245.08	30
3246.12	26
3247.16	20
3248.2	16
3249.24	40
3250.28	20
3251.32	16
3252.36	36
3253.39	34
3254.43	44
3255.47	58
3256.51	28
3257.54	12
3258.58	34
3259.61	44
3260.65	35
3261.69	44
3262.72	16
3263.76	38
3264.79	22
3265.82	49
3266.86	35
3267.89	48
3268.92	53
3269.96	30
3270.99	37
3272.02	34
3273.05	26
3274.09	22
3275.12	28
3276.15	46
3277.18	47
3278.21	22
3279.24	26
3280.27	46
3281.3	40
3282.33	29
3283.36	46
3284.39	59
3285.41	64
3286.44	44
3287.47	34
3288.5	50
3289.52	32
3290.55	52
3291.58	44
3292.6	20
3293.63	46
3294.66	38
3295.68	57
3296.71	28
3297.73	50
3298.76	73
3299.78	26
3300.8	12
3301.83	22
3302.85	90
3303.87	12
3304.9	20
3305.92	43
3306.94	34
3307.96	38
3308.98	50
3310.01	26
3311.03	28
3312.05	61
3313.07	48
3314.09	32
3315.11	28
3316.13	45
3317.15	14
3318.17	38
3319.18	40
3320.2	22
3321.22	42
3322.24	30
3323.26	35
3324.27	50
3325.29	52
3326.31	29
3327.32	40
3328.34	43
3329.35	58
3330.37	40
3331.38	30
3332.4	30
3333.41	46
3334.43	56
3335.44	36
3336.46	40
3337.47	30
3338.48	48
3339.5	14
3340.51	12
3341.52	18
3342.53	36
3343.54	38
3344.56	42
3345.57	46
3346.58	40
3347.59	34
3348.6	25
3349.61	50
3350.62	24
3351.63	44
3352.64	40
3353.65	54
3354.66	39
3355.66	69
3356.67	30
3357.68	26
3358.69	25
3359.7	42
3360.7	58
3361.71	46
3362.72	24
3363.72	40
3364.73	36
3365.73	28
3366.74	27
3367.75	35
3368.75	18
3369.75	26
3370.76	26
3371.76	22
3372.77	46
3373.77	42
3374.77	31
3375.78	28
3376.78	24
3377.78	60
3378.78	32
3379.79	16
3380.79	-2
3381.79	18
3382.79	60
3383.79	50
3384.79	32
3385.79	26
3386.79	30
3387.79	20
3388.79	33
3389.79	44
3390.79	42
3391.79	49
3392.79	42
3393.79	68
3394.78	36
3395.78	28
3396.78	32
3397.78	44
3398.77	79
3399.77	20
3400.77	20
3401.76	30
3402.76	50
3403.76	56
3404.75	24
3405.75	28
3406.74	57
3407.74	72
3408.73	54
3409.72	117
3410.72	42
3411.71	54
3412.71	30
3413.7	34
3414.69	32
3415.68	90
3416.68	34
3417.67	44
3418.66	44
3419.65	30
3420.64	70
3421.63	51
3422.63	58
3423.62	56
3424.61	84
3425.6	28
3426.59	41
3427.58	46
3428.57	33
[truncated: 48 more rows]
