# Supplementary material for: AI‐Assisted Detection of Early Gastric Cancer via Visualization of Mucosal Acidity Compromise During Endoscopy
Source: Adv Sci (Weinh). 2025 Oct 20;12(46):e04932. doi: 10.1002/advs.202504932 (PMC12697849; doi:10.1002/advs.202504932)
Supplement: Supplementary file 2 — Supporting Data [file ADVS-12-e04932-s002.zip › Models by AGS cells/Model 3/Para-tumor/fast-20250724_171048.csv]

181.541	17028
184.445	26473
187.346	34432
190.245	38500
193.141	39550
196.035	39961
198.927	39674
201.816	39825
204.703	40198
207.588	40168
210.47	40156
213.35	40109
216.228	40067
219.103	40175
221.976	39948
224.846	40021
227.715	39703
230.58	39650
233.444	39773
236.305	40339
239.164	40299
242.02	41077
244.875	41153
247.727	41486
250.576	41442
253.423	41475
256.268	41129
259.111	40938
261.951	40615
264.789	40531
267.625	40732
270.459	40857
273.29	40716
276.119	40736
278.945	40350
281.769	40376
284.591	40073
287.411	39821
290.229	39497
293.044	39416
295.857	39155
298.667	38719
301.476	38323
304.282	38094
307.085	37804
309.887	37794
312.686	37268
315.483	36769
318.278	36722
321.071	36620
323.861	36469
326.649	36298
329.435	36307
332.219	36055
335	36024
337.779	36020
340.556	36102
343.331	36276
346.103	36255
348.873	36364
351.641	36588
354.407	36604
357.171	36749
359.932	36698
362.691	36569
365.448	36328
368.203	36012
370.955	35554
373.706	35715
376.454	35587
379.2	35119
381.943	35224
384.685	34811
387.424	34551
390.161	34267
392.896	33864
395.629	33625
398.36	33306
401.088	33487
403.815	33175
406.539	33219
409.261	33171
411.981	33056
414.698	33320
417.414	33612
420.127	33588
422.838	33449
425.547	33670
428.254	33751
430.959	33471
433.662	33688
436.362	33940
439.06	33882
441.757	33835
444.451	33896
447.142	33828
449.832	33954
452.52	33864
455.206	33851
457.889	33451
460.57	33586
463.249	33326
465.927	33308
468.601	32813
471.274	32534
473.945	32162
476.614	31851
479.28	31382
481.945	31488
484.607	31166
487.267	31048
489.926	30618
492.582	30561
495.236	30273
497.888	30112
500.537	29937
503.185	29889
505.831	29941
508.474	30312
511.116	30187
513.755	30268
516.393	30010
519.028	30254
521.661	30185
524.293	30181
526.922	29997
529.549	30025
532.174	29866
534.797	29840
537.418	30075
540.037	29945
542.654	29885
545.268	30171
547.881	30425
550.492	30264
553.101	29941
555.707	29600
558.312	29147
560.915	28952
563.515	29018
566.114	29055
568.71	29278
571.305	29772
573.897	29818
576.488	29939
579.076	29467
581.663	28688
584.247	28154
586.83	27370
589.41	26758
591.989	26362
594.565	25623
597.14	25014
599.712	24547
602.283	24499
604.851	24471
607.418	24245
609.982	24437
612.545	24187
615.106	24095
617.664	24246
620.221	24129
622.776	24000
625.328	23729
627.879	23826
630.428	23657
632.975	23271
635.52	23017
638.062	22893
640.603	22883
643.142	22898
645.679	23140
648.214	23152
650.748	23119
653.279	23181
655.808	22917
658.335	22736
660.861	22710
663.384	22489
665.906	22566
668.425	22549
670.943	22543
673.459	22200
675.973	22032
678.484	21874
680.994	21582
683.502	21090
686.009	20981
688.513	20883
691.015	20667
693.515	20451
696.014	20286
698.51	19944
701.005	19936
703.498	19611
705.989	19142
708.478	18989
710.965	18916
713.45	18838
715.933	18636
718.415	18609
720.894	18199
723.372	18224
725.848	18385
728.322	18294
730.794	18302
733.264	18286
735.732	18064
738.198	17623
740.663	17311
743.126	16956
745.586	16883
748.045	16680
750.502	16436
752.958	16320
755.411	16227
757.863	16255
760.312	16187
762.76	16072
765.206	16231
767.65	15983
770.092	14791
772.533	13839
774.971	13525
777.408	14042
779.843	14742
782.276	14569
784.707	14744
787.137	14800
789.564	14760
791.99	14679
794.414	14637
796.836	14597
799.257	14220
801.675	14115
804.092	13967
806.507	13894
808.92	13819
811.331	13759
813.741	13433
816.148	13223
818.554	12999
820.958	12865
823.36	12790
825.761	12709
828.159	12593
830.556	12562
832.951	12524
835.345	12425
837.736	12228
840.126	12203
842.514	12127
844.9	11914
847.284	11750
849.667	11661
852.048	11470
854.427	11442
856.804	11234
859.18	11103
861.553	11017
863.925	11129
866.296	10928
868.664	10864
871.031	10785
873.396	10708
875.759	10570
878.12	10483
880.48	10412
882.838	10398
885.194	10241
887.549	10134
889.902	10154
892.253	10131
894.602	10020
896.949	9852
899.295	10030
901.639	9726
903.981	9752
906.322	9748
908.661	9602
910.998	9616
913.333	9574
915.667	9483
917.999	9570
920.329	9635
922.658	9576
924.985	9500
927.31	9497
929.633	9515
931.955	9311
934.275	9205
936.593	9109
938.91	8881
941.225	8764
943.538	8555
945.849	8467
948.159	8251
950.467	8089
952.774	8023
955.078	7858
957.381	7700
959.683	7622
961.982	7497
964.28	7568
966.577	7497
968.871	7355
971.164	7177
973.456	7106
975.745	7102
978.033	6874
980.319	6832
982.604	6810
984.887	6832
987.168	6895
989.448	6810
991.726	6737
994.002	6681
996.277	6638
998.55	6695
1000.82	6691
1003.09	6705
1005.36	6860
1007.63	6855
1009.89	6788
1012.15	6860
1014.41	6856
1016.67	6780
1018.93	6795
1021.19	6685
1023.44	6689
1025.7	6676
1027.95	6642
1030.2	6568
1032.45	6390
1034.69	6358
1036.94	6209
1039.18	6167
1041.43	6204
1043.67	6270
1045.9	6103
1048.14	6131
1050.38	5964
1052.61	5968
1054.84	5738
1057.07	5715
1059.3	5672
1061.53	5458
1063.76	5584
1065.98	5506
1068.2	5458
1070.42	5448
1072.64	5256
1074.86	5236
1077.08	5192
1079.29	5204
1081.5	5106
1083.72	5105
1085.93	5083
1088.13	5131
1090.34	5107
1092.55	5132
1094.75	5172
1096.95	5127
1099.15	5050
1101.35	5025
1103.55	4948
1105.74	4859
1107.94	4845
1110.13	4823
1112.32	4729
1114.51	4548
1116.7	4552
1118.89	4479
1121.07	4409
1123.25	4422
1125.44	4324
1127.62	4322
1129.8	4400
1131.97	4412
1134.15	4449
1136.32	4472
1138.49	4428
1140.66	4358
1142.83	4312
1145	4241
1147.17	4181
1149.33	4144
1151.5	4189
1153.66	4149
1155.82	4155
1157.98	4017
1160.13	4014
1162.29	3967
1164.44	3885
1166.6	3919
1168.75	3985
1170.9	3999
1173.04	4010
1175.19	3989
1177.34	4069
1179.48	3828
1181.62	3816
1183.76	3685
1185.9	3821
1188.04	3961
1190.17	4082
1192.31	4070
1194.44	4078
1196.57	4185
1198.7	4134
1200.83	4070
1202.96	3953
1205.08	3777
1207.21	3608
1209.33	3475
1211.45	3360
1213.57	3236
1215.69	3258
1217.81	3169
1219.92	3125
1222.03	3175
1224.15	3115
1226.26	3094
1228.37	2991
1230.47	3034
1232.58	3060
1234.68	3035
1236.79	3053
1238.89	3050
1240.99	3046
1243.09	3056
1245.19	2934
1247.28	2907
1249.38	2819
1251.47	2873
1253.56	2853
1255.65	2754
1257.74	2740
1259.83	2752
1261.91	2720
1264	2675
1266.08	2553
1268.16	2547
1270.24	2508
1272.32	2429
1274.4	2432
1276.47	2456
1278.55	2436
1280.62	2385
1282.69	2259
1284.76	2321
1286.83	2281
1288.9	2255
1290.96	2226
1293.03	2168
1295.09	2134
1297.15	2124
1299.21	2113
1301.27	2102
1303.33	2045
1305.38	2109
1307.44	2138
1309.49	2051
1311.54	1988
1313.59	1986
1315.64	1938
1317.69	2006
1319.73	2003
1321.78	2003
1323.82	1958
1325.86	1926
1327.9	1903
1329.94	1897
1331.98	1908
1334.02	1928
1336.05	1916
1338.08	1896
1340.12	1880
1342.15	1981
1344.18	2059
1346.2	2055
1348.23	2064
1350.25	2053
1352.28	2055
1354.3	2063
1356.32	2087
1358.34	2067
1360.36	2110
1362.38	2168
1364.39	2194
1366.41	2132
1368.42	2129
1370.43	2149
1372.44	2107
1374.45	2146
1376.45	2081
1378.46	2089
1380.47	2033
1382.47	1918
1384.47	1890
1386.47	1870
1388.47	1817
1390.47	1806
1392.46	1789
1394.46	1878
1396.45	1866
1398.44	1874
1400.44	1789
1402.42	1730
1404.41	1684
1406.4	1630
1408.39	1594
1410.37	1567
1412.35	1545
1414.33	1554
1416.31	1533
1418.29	1522
1420.27	1448
1422.25	1453
1424.22	1481
1426.2	1497
1428.17	1450
1430.14	1511
1432.11	1386
1434.08	1352
1436.04	1362
1438.01	1334
1439.97	1428
1441.94	1364
1443.9	1424
1445.86	1428
1447.82	1406
1449.78	1341
1451.73	1295
1453.69	1328
1455.64	1338
1457.59	1293
1459.54	1300
1461.49	1217
1463.44	1154
1465.39	1193
1467.34	1166
1469.28	1115
1471.22	1197
1473.17	1239
1475.11	1219
1477.05	1151
1478.99	1086
1480.92	1076
1482.86	1013
1484.79	947
1486.73	981
1488.66	1025
1490.59	999
1492.52	996
1494.45	1014
1496.37	1062
1498.3	1040
1500.22	1036
1502.14	995
1504.07	949
1505.99	959
1507.91	1020
1509.82	994
1511.74	931
1513.66	983
1515.57	977
1517.48	1022
1519.39	1092
1521.3	1074
1523.21	1108
1525.12	1029
1527.03	981
1528.93	1009
1530.84	1056
1532.74	1104
1534.64	1140
1536.54	1164
1538.44	1138
1540.34	1040
1542.23	992
1544.13	951
1546.02	872
1547.92	907
1549.81	931
1551.7	1015
1553.59	975
1555.48	991
1557.36	1053
1559.25	1020
1561.13	1084
1563.01	1092
1564.9	1151
1566.78	1112
1568.66	1126
1570.53	1045
1572.41	1043
1574.29	1072
1576.16	1106
1578.03	1213
1579.9	1227
1581.78	1201
1583.65	1124
1585.51	1094
1587.38	1149
1589.25	1179
1591.11	1211
1592.97	1154
1594.84	1092
1596.7	1068
1598.56	1088
1600.42	1056
1602.27	1060
1604.13	1086
1605.98	1195
1607.84	1332
1609.69	1418
1611.54	1368
1613.39	1273
1615.24	1130
1617.09	951
1618.94	950
1620.78	851
1622.62	917
1624.47	1006
1626.31	1056
1628.15	1056
1629.99	1013
1631.83	1033
1633.67	1029
1635.5	983
1637.34	980
1639.17	951
1641	986
1642.83	975
1644.66	943
1646.49	929
1648.32	875
1650.15	888
1651.97	910
1653.8	935
1655.62	925
1657.44	836
1659.26	807
1661.08	753
1662.9	770
1664.72	590
1666.53	530
1668.35	474
1670.16	497
1671.97	518
1673.79	581
1675.6	626
1677.4	575
1679.21	488
1681.02	504
1682.83	486
1684.63	517
1686.43	542
1688.24	550
1690.04	570
1691.84	498
1693.64	480
1695.43	517
1697.23	594
1699.02	663
1700.82	725
1702.61	687
1704.4	681
1706.2	671
1707.98	733
1709.77	808
1711.56	814
1713.35	824
1715.13	775
1716.92	677
1718.7	572
1720.48	618
1722.26	629
1724.04	578
1725.82	461
1727.6	403
1729.37	351
1731.15	316
1732.92	244
1734.7	251
1736.47	248
1738.24	222
1740.01	233
1741.78	217
1743.54	216
1745.31	296
1747.08	344
1748.84	357
1750.6	377
1752.36	435
1754.12	509
1755.88	542
1757.64	472
1759.4	413
1761.16	413
1762.91	375
1764.67	421
1766.42	500
1768.17	594
1769.92	574
1771.67	502
1773.42	437
1775.17	427
1776.91	436
1778.66	499
1780.4	554
1782.15	603
1783.89	615
1785.63	635
1787.37	621
1789.11	645
1790.85	629
1792.58	568
1794.32	496
1796.05	474
1797.79	439
1799.52	455
1801.25	466
1802.98	421
1804.71	405
1806.44	504
1808.17	515
1809.89	582
1811.62	603
1813.34	632
1815.07	566
1816.79	511
1818.51	492
1820.23	465
1821.95	421
1823.66	407
1825.38	375
1827.1	373
1828.81	388
1830.52	433
1832.24	472
1833.95	482
1835.66	568
1837.37	554
1839.08	542
1840.78	481
1842.49	397
1844.19	399
1845.9	399
1847.6	385
1849.3	411
1851	343
1852.7	266
1854.4	250
1856.1	254
1857.8	278
1859.49	284
1861.19	280
1862.88	296
1864.57	214
1866.27	162
1867.96	135
1869.65	88
1871.33	102
1873.02	168
1874.71	203
1876.39	276
1878.08	214
1879.76	241
1881.44	195
1883.12	248
1884.81	303
1886.48	298
1888.16	238
1889.84	143
1891.52	167
1893.19	119
1894.87	116
1896.54	157
1898.21	147
1899.88	161
1901.55	202
1903.22	214
1904.89	234
1906.56	250
1908.22	248
1909.89	268
1911.55	272
1913.22	276
1914.88	266
1916.54	254
1918.2	252
1919.86	252
1921.52	258
1923.18	240
1924.83	204
1926.49	177
1928.14	196
1929.79	211
1931.45	206
1933.1	174
1934.75	135
1936.4	230
1938.05	212
1939.69	230
1941.34	191
1942.99	145
1944.63	117
1946.27	159
1947.92	142
1949.56	184
1951.2	205
1952.84	219
1954.48	211
1956.11	278
1957.75	298
1959.39	318
1961.02	382
1962.65	344
1964.29	316
1965.92	326
1967.55	346
1969.18	357
1970.81	344
1972.44	405
1974.06	316
1975.69	356
1977.32	359
1978.94	373
1980.56	393
1982.19	393
1983.81	365
1985.43	379
1987.05	381
1988.66	399
1990.28	385
1991.9	373
1993.51	379
1995.13	401
1996.74	403
1998.36	383
1999.97	377
2001.58	371
2003.19	385
2004.8	358
2006.4	429
2008.01	395
2009.62	384
2011.22	387
2012.83	417
2014.43	407
2016.03	407
2017.63	399
2019.23	389
2020.83	352
2022.43	387
2024.03	403
2025.63	411
2027.22	403
2028.82	378
2030.41	415
2032.01	368
2033.6	393
2035.19	361
2036.78	374
2038.37	401
2039.96	354
2041.55	353
2043.13	357
2044.72	317
2046.3	338
2047.89	355
2049.47	368
2051.05	339
2052.63	336
2054.21	354
2055.79	348
2057.37	336
2058.95	341
2060.52	339
2062.1	320
2063.68	339
2065.25	346
2066.82	318
2068.39	296
2069.97	310
2071.54	316
2073.1	321
2074.67	288
2076.24	292
2077.81	322
2079.37	304
2080.94	298
2082.5	292
2084.07	286
2085.63	282
2087.19	256
2088.75	270
2090.31	230
2091.87	206
2093.43	197
2094.98	205
2096.54	230
2098.09	219
2099.65	276
2101.2	240
2102.75	260
2104.3	240
2105.86	246
2107.41	258
2108.95	248
2110.5	242
2112.05	242
2113.6	240
2115.14	234
2116.69	264
2118.23	222
2119.77	223
2121.31	240
2122.86	246
2124.4	228
2125.93	240
2127.47	236
2129.01	236
2130.55	262
2132.08	258
2133.62	246
2135.15	254
2136.69	238
2138.22	220
2139.75	220
2141.28	200
2142.81	240
2144.34	208
2145.87	228
2147.39	238
2148.92	231
2150.45	246
2151.97	218
2153.5	234
2155.02	204
2156.54	196
2158.06	211
2159.58	224
2161.1	208
2162.62	242
2164.14	232
2165.66	244
2167.17	202
2168.69	242
2170.2	252
2171.72	236
2173.23	230
2174.74	206
2176.25	216
2177.76	222
2179.27	194
2180.78	198
2182.29	196
2183.79	191
2185.3	175
2186.81	210
2188.31	198
2189.81	198
2191.32	226
2192.82	216
2194.32	178
2195.82	205
2197.32	210
2198.82	191
2200.32	181
2201.81	161
2203.31	163
2204.8	173
2206.3	175
2207.79	169
2209.29	218
2210.78	196
2212.27	218
2213.76	194
2215.25	211
2216.74	201
2218.23	189
2219.71	179
2221.2	143
2222.69	161
2224.17	141
2225.65	139
2227.14	109
2228.62	129
2230.1	153
2231.58	155
2233.06	149
2234.54	179
2236.02	173
2237.5	195
2238.97	201
2240.45	163
2241.92	199
2243.4	203
2244.87	163
2246.34	167
2247.82	139
2249.29	141
2250.76	151
2252.23	143
2253.7	155
2255.16	149
2256.63	141
2258.1	127
2259.56	159
2261.03	143
2262.49	133
2263.95	165
2265.42	145
2266.88	159
2268.34	163
2269.8	145
2271.26	143
2272.72	141
2274.18	159
2275.63	151
2277.09	133
2278.54	161
2280	145
2281.45	111
2282.9	137
2284.36	115
2285.81	129
2287.26	131
2288.71	147
2290.16	123
2291.61	145
2293.05	115
2294.5	115
2295.95	119
2297.39	83
2298.84	73
2300.28	78
2301.72	63
2303.16	111
2304.61	105
2306.05	101
2307.49	95
2308.93	123
2310.36	117
2311.8	131
2313.24	113
2314.67	139
2316.11	137
2317.54	141
2318.98	153
2320.41	87
2321.84	143
2323.28	129
2324.71	149
2326.14	109
2327.57	104
2328.99	115
2330.42	83
2331.85	125
2333.27	95
2334.7	103
2336.12	77
2337.55	99
2338.97	67
2340.39	83
2341.82	49
2343.24	68
2344.66	55
2346.08	62
2347.5	85
2348.91	93
2350.33	87
2351.75	115
2353.16	121
2354.58	95
2355.99	115
2357.41	95
2358.82	75
2360.23	47
2361.64	37
2363.05	45
2364.46	22
2365.87	52
2367.28	51
2368.69	63
2370.1	57
2371.5	36
2372.91	63
2374.31	68
2375.72	68
2377.12	70
2378.52	40
2379.92	71
2381.33	51
2382.73	61
2384.13	53
2385.52	62
2386.92	49
2388.32	51
2389.72	55
2391.11	59
2392.51	64
2393.9	73
2395.3	91
2396.69	121
2398.08	71
2399.48	71
2400.87	66
2402.26	83
2403.65	36
2405.04	27
2406.42	-4
2407.81	-30
2409.2	-48
2410.58	-63
2411.97	-60
2413.35	-16
2414.74	-70
2416.12	-30
2417.5	-12
2418.89	0
2420.27	-8
2421.65	-22
2423.03	-12
2424.41	-44
2425.79	-25
2427.16	-51
2428.54	-22
2429.92	-32
2431.29	-22
2432.67	-22
2434.04	-36
2435.42	-32
2436.79	-44
2438.16	-27
2439.53	-30
2440.9	-28
2442.27	-46
2443.64	-59
2445.01	-27
2446.38	-39
2447.75	-54
2449.11	-63
2450.48	-56
2451.84	-71
2453.21	-44
2454.57	-38
2455.94	-42
2457.3	-33
2458.66	-44
2460.02	-24
2461.38	-67
2462.74	-16
2464.1	-2
2465.46	-23
2466.82	-33
2468.17	-1
2469.53	-30
2470.89	-2
2472.24	-20
2473.6	-8
2474.95	-8
2476.3	10
2477.65	32
2479.01	32
2480.36	-8
2481.71	55
2483.06	11
2484.41	14
2485.75	6
2487.1	6
2488.45	-2
2489.8	4
2491.14	-10
2492.49	8
2493.83	-16
2495.17	21
2496.52	2
2497.86	10
2499.2	19
2500.54	18
2501.88	0
2503.22	24
2504.56	24
2505.9	28
2507.24	34
2508.58	14
2509.91	12
2511.25	-17
2512.58	-38
2513.92	-53
2515.25	-36
2516.58	-51
2517.92	-54
2519.25	-49
2520.58	-39
2521.91	-50
2523.24	-14
2524.57	-10
2525.9	8
2527.23	-16
2528.55	34
2529.88	-24
2531.21	-23
2532.53	-26
2533.86	-16
2535.18	2
2536.5	-2
2537.83	18
2539.15	18
2540.47	-12
2541.79	4
2543.11	-6
2544.43	-7
2545.75	-10
2547.07	28
2548.39	-50
2549.7	20
2551.02	-22
2552.34	-6
2553.65	-24
2554.97	-56
2556.28	-46
2557.59	-71
2558.91	-55
2560.22	-43
2561.53	-49
2562.84	-55
2564.15	-43
2565.46	-35
2566.77	-32
2568.08	-34
2569.38	-59
2570.69	-36
2572	-73
2573.3	-24
2574.61	-47
2575.91	-42
2577.22	-43
2578.52	-20
2579.82	-33
2581.13	-24
2582.43	-46
2583.73	-48
2585.03	-37
2586.33	-72
2587.63	-65
2588.92	-77
2590.22	-34
2591.52	-73
2592.82	-28
2594.11	-27
2595.41	-43
2596.7	-42
2598	-56
2599.29	-42
2600.58	-53
2601.88	-28
2603.17	-28
2604.46	-77
2605.75	-66
2607.04	-89
2608.33	-69
2609.62	-73
2610.9	-66
2612.19	-62
2613.48	-97
2614.76	-87
2616.05	-69
2617.34	-53
2618.62	-105
2619.9	-102
2621.19	-63
2622.47	-69
2623.75	-62
2625.03	-83
2626.31	-63
2627.59	-53
2628.87	-39
2630.15	-50
2631.43	-65
2632.71	-56
2633.99	-76
2635.26	-72
2636.54	-69
2637.81	-75
2639.09	-72
2640.36	-68
2641.64	-70
2642.91	-99
2644.18	-89
2645.46	-57
2646.73	-86
2648	-70
2649.27	-53
2650.54	-71
2651.81	-49
2653.07	-40
2654.34	-58
2655.61	-65
2656.88	-57
2658.14	-72
2659.41	-67
2660.67	-78
2661.94	-51
2663.2	-77
2664.47	-65
2665.73	-63
2666.99	-56
2668.25	-59
2669.51	-97
2670.77	-95
2672.03	-69
2673.29	-46
2674.55	-63
2675.81	-50
2677.07	-97
2678.32	-81
2679.58	-81
2680.84	-43
2682.09	-55
2683.35	-24
2684.6	-59
2685.85	-44
2687.11	-80
2688.36	-31
2689.61	-69
2690.86	-47
2692.11	-61
2693.36	-26
2694.61	-37
2695.86	-55
2697.11	-67
2698.36	-59
2699.61	-73
2700.85	-71
2702.1	-62
2703.34	-51
2704.59	-76
2705.83	-57
2707.08	-47
2708.32	-73
2709.56	-91
2710.81	-89
2712.05	-74
2713.29	-75
2714.53	-50
2715.77	-60
2717.01	-33
2718.25	-46
2719.49	-55
2720.73	-68
2721.96	-73
2723.2	-61
2724.44	-49
2725.67	-51
2726.91	-48
2728.14	-61
2729.38	-72
2730.61	-45
2731.84	-56
2733.08	-49
2734.31	-46
2735.54	-34
2736.77	-41
2738	-62
2739.23	-55
2740.46	-44
2741.69	-61
2742.92	-80
2744.14	-27
2745.37	-56
2746.6	-81
2747.82	-38
2749.05	-56
2750.27	-60
2751.5	-49
2752.72	-56
2753.95	-38
2755.17	-40
2756.39	-42
2757.61	-54
2758.83	-50
2760.05	-40
2761.27	-44
2762.49	-38
2763.71	-50
2764.93	-44
2766.15	-72
2767.37	-26
2768.58	-50
2769.8	-38
2771.02	-32
2772.23	-42
2773.45	-52
2774.66	-58
2775.88	-30
2777.09	-38
2778.3	-40
2779.51	-22
2780.73	-27
2781.94	-36
2783.15	-30
2784.36	-40
2785.57	-42
2786.78	-36
2787.99	-30
2789.19	-28
2790.4	-8
2791.61	8
2792.82	-54
2794.02	-48
2795.23	-30
2796.43	-20
2797.64	-40
2798.84	-26
2800.04	-66
2801.25	-23
2802.45	-50
2803.65	-56
2804.85	-23
2806.05	-28
2807.25	-42
2808.45	-6
2809.65	-40
2810.85	-29
2812.05	-12
2813.25	-30
2814.45	-42
2815.64	-44
2816.84	-48
2818.04	-34
2819.23	24
2820.43	-21
2821.62	10
2822.82	-22
2824.01	-14
2825.2	-10
2826.39	-30
2827.59	-18
2828.78	-10
2829.97	-8
2831.16	-36
2832.35	-10
2833.54	-38
2834.73	-36
2835.92	-36
2837.1	-20
2838.29	-30
2839.48	-16
2840.67	-10
2841.85	-49
2843.04	-22
2844.22	-16
2845.41	-25
2846.59	-30
2847.77	-8
2848.96	-16
2850.14	-43
2851.32	-20
2852.5	-11
2853.68	-36
2854.87	-4
2856.05	-16
2857.23	-20
2858.4	-38
2859.58	-39
2860.76	-22
2861.94	2
2863.12	-8
2864.29	-18
2865.47	-40
2866.65	-21
2867.82	-6
2869	14
2870.17	-12
2871.34	-2
2872.52	-16
2873.69	18
2874.86	-33
2876.03	-20
2877.21	-18
2878.38	-34
2879.55	8
2880.72	-26
2881.89	-28
2883.06	-4
2884.23	-33
2885.39	-15
2886.56	-21
2887.73	-32
2888.9	-14
2890.06	-26
2891.23	10
2892.39	-29
2893.56	14
2894.72	-16
2895.89	-4
2897.05	8
2898.21	-20
2899.38	-4
2900.54	-32
2901.7	6
2902.86	-8
2904.02	14
2905.18	-8
2906.34	-8
2907.5	-21
2908.66	-28
2909.82	-14
2910.98	-14
2912.13	-8
2913.29	4
2914.45	-18
2915.6	-23
2916.76	4
2917.91	-12
2919.07	-11
2920.22	-20
2921.38	10
2922.53	-32
2923.68	20
2924.84	10
2925.99	-6
2927.14	-6
2928.29	0
2929.44	-16
2930.59	-10
2931.74	-10
2932.89	-14
2934.04	-16
2935.19	-26
2936.34	-9
2937.48	-6
2938.63	14
2939.78	-18
2940.93	4
2942.07	4
2943.22	12
2944.36	-10
2945.51	4
2946.65	-22
2947.79	-12
2948.94	0
2950.08	6
2951.22	-2
2952.36	0
2953.5	-4
2954.65	-12
2955.79	-8
2956.93	-6
2958.07	-16
2959.2	0
2960.34	14
2961.48	20
2962.62	-12
2963.76	14
2964.89	-4
2966.03	6
2967.17	-6
2968.3	0
2969.44	4
2970.57	-6
2971.71	0
2972.84	4
2973.97	2
2975.11	4
2976.24	20
2977.37	-6
2978.5	-14
2979.64	14
2980.77	-6
2981.9	-2
2983.03	-24
2984.16	10
2985.29	2
2986.41	-14
2987.54	14
2988.67	16
2989.8	6
2990.93	-14
2992.05	-8
2993.18	-7
2994.3	8
2995.43	-14
2996.55	31
2997.68	12
2998.8	4
2999.93	8
3001.05	6
3002.17	0
3003.3	10
3004.42	44
3005.54	16
3006.66	8
3007.78	10
3008.9	4
3010.02	-4
3011.14	14
3012.26	16
3013.38	20
3014.5	20
3015.62	8
3016.73	16
3017.85	18
3018.97	10
3020.08	9
3021.2	10
3022.31	16
3023.43	32
3024.54	23
3025.66	14
3026.77	10
3027.89	14
3029	14
3030.11	12
3031.22	4
3032.34	-8
3033.45	26
3034.56	14
3035.67	12
3036.78	72
3037.89	12
3039	42
3040.11	4
3041.22	2
3042.32	-20
3043.43	20
3044.54	8
3045.65	20
3046.75	14
3047.86	36
3048.96	10
3050.07	-6
3051.17	18
3052.28	18
3053.38	10
3054.49	14
3055.59	14
3056.69	-6
3057.8	16
3058.9	24
3060	40
3061.1	10
3062.2	14
3063.3	33
3064.4	-21
3065.5	16
3066.6	8
3067.7	8
3068.8	14
3069.9	28
3071	18
3072.09	6
3073.19	30
3074.29	10
3075.38	34
3076.48	28
3077.57	-8
3078.67	12
3079.76	42
3080.86	4
3081.95	27
3083.05	2
3084.14	30
3085.23	24
3086.33	21
3087.42	12
3088.51	33
3089.6	12
3090.69	22
3091.78	14
3092.87	83
3093.96	32
3095.05	22
3096.14	0
3097.23	12
3098.32	51
3099.41	25
3100.49	14
3101.58	6
3102.67	24
3103.75	14
3104.84	32
3105.93	32
3107.01	12
3108.1	8
3109.18	32
3110.26	26
3111.35	26
3112.43	0
3113.51	16
3114.6	23
3115.68	36
3116.76	10
3117.84	4
3118.92	34
3120	34
3121.09	26
3122.17	22
3123.25	26
3124.32	32
3125.4	24
3126.48	4
3127.56	44
3128.64	6
3129.72	30
3130.79	52
3131.87	6
3132.95	38
3134.02	12
3135.1	24
3136.17	20
3137.25	16
3138.32	34
3139.4	32
3140.47	36
3141.55	26
3142.62	14
3143.69	28
3144.76	37
3145.84	40
3146.91	36
3147.98	24
3149.05	24
3150.12	26
3151.19	44
3152.26	30
3153.33	42
3154.4	8
3155.47	22
3156.54	10
3157.61	34
3158.67	-2
3159.74	18
3160.81	32
3161.88	15
3162.94	34
3164.01	28
3165.07	38
3166.14	14
3167.2	24
3168.27	8
3169.33	32
3170.4	48
3171.46	24
3172.52	6
3173.59	46
3174.65	20
3175.71	28
3176.77	26
3177.84	18
3178.9	32
3179.96	10
3181.02	30
3182.08	46
3183.14	18
3184.2	26
3185.26	38
3186.32	42
3187.37	32
3188.43	44
3189.49	49
3190.55	6
3191.61	31
3192.66	46
3193.72	-4
3194.77	28
3195.83	10
3196.89	26
3197.94	36
3199	24
3200.05	30
3201.1	20
3202.16	26
3203.21	30
3204.27	14
3205.32	24
3206.37	26
3207.42	41
3208.47	24
3209.53	34
3210.58	41
3211.63	32
3212.68	34
3213.73	46
3214.78	35
3215.83	36
3216.88	25
3217.93	24
3218.97	32
3220.02	20
3221.07	6
3222.12	18
3223.16	36
3224.21	42
3225.26	12
3226.3	10
3227.35	16
3228.4	62
3229.44	42
3230.49	30
3231.53	4
3232.57	30
3233.62	32
3234.66	32
3235.71	26
3236.75	28
3237.79	44
3238.83	30
3239.88	22
3240.92	34
3241.96	50
3243	22
3244.04	18
3245.08	38
3246.12	42
3247.16	4
3248.2	22
3249.24	26
3250.28	24
3251.32	14
3252.36	28
3253.39	34
3254.43	24
3255.47	54
3256.51	30
3257.54	30
3258.58	36
3259.61	47
3260.65	19
3261.69	36
3262.72	14
3263.76	14
3264.79	24
3265.82	41
3266.86	9
3267.89	62
3268.92	42
3269.96	44
3270.99	35
3272.02	24
3273.05	28
3274.09	14
3275.12	42
3276.15	36
3277.18	27
3278.21	22
3279.24	20
3280.27	34
3281.3	36
3282.33	35
3283.36	44
3284.39	38
3285.41	66
3286.44	46
3287.47	34
3288.5	34
3289.52	34
3290.55	56
3291.58	40
3292.6	28
3293.63	58
3294.66	44
3295.68	67
3296.71	32
3297.73	52
3298.76	73
3299.78	32
3300.8	22
3301.83	32
3302.85	78
3303.87	18
3304.9	34
3305.92	39
3306.94	56
3307.96	32
3308.98	36
3310.01	28
3311.03	38
3312.05	73
3313.07	32
3314.09	32
3315.11	46
3316.13	26
3317.15	32
3318.17	40
3319.18	52
3320.2	26
3321.22	30
3322.24	34
3323.26	43
3324.27	42
3325.29	40
3326.31	37
3327.32	32
3328.34	36
3329.35	64
3330.37	40
3331.38	40
3332.4	16
3333.41	42
3334.43	77
3335.44	34
3336.46	46
3337.47	24
3338.48	28
3339.5	24
3340.51	42
3341.52	31
3342.53	24
3343.54	36
3344.56	52
3345.57	51
3346.58	58
3347.59	28
3348.6	39
3349.61	40
3350.62	24
3351.63	46
3352.64	42
3353.65	38
3354.66	41
3355.66	49
3356.67	34
3357.68	26
3358.69	19
3359.7	28
3360.7	48
3361.71	40
3362.72	28
3363.72	40
3364.73	26
3365.73	32
3366.74	27
3367.75	37
3368.75	32
3369.75	46
3370.76	18
3371.76	40
3372.77	32
3373.77	40
3374.77	37
3375.78	34
3376.78	18
3377.78	34
3378.78	22
3379.79	28
3380.79	9
3381.79	38
3382.79	54
3383.79	40
3384.79	58
3385.79	42
3386.79	42
3387.79	18
3388.79	43
3389.79	42
3390.79	50
3391.79	34
3392.79	38
3393.79	56
3394.78	34
3395.78	32
3396.78	34
3397.78	38
3398.77	75
3399.77	32
3400.77	30
3401.76	40
3402.76	36
3403.76	38
3404.75	40
3405.75	22
3406.74	57
3407.74	68
3408.73	44
3409.72	117
3410.72	44
3411.71	52
3412.71	34
3413.7	44
3414.69	34
3415.68	92
3416.68	24
3417.67	28
3418.66	30
3419.65	38
3420.64	58
3421.63	57
3422.63	56
3423.62	50
3424.61	68
3425.6	22
3426.59	19
3427.58	56
3428.57	55
[truncated: 48 more rows]
