# Supplementary material for: AI‐Assisted Detection of Early Gastric Cancer via Visualization of Mucosal Acidity Compromise During Endoscopy
Source: Adv Sci (Weinh). 2025 Oct 20;12(46):e04932. doi: 10.1002/advs.202504932 (PMC12697849; doi:10.1002/advs.202504932)
Supplement: Supplementary file 2 — Supporting Data [file ADVS-12-e04932-s002.zip › Models by AGS cells/Model 3/Para-tumor/fast-20250724_171049.csv]

181.541	14125
184.445	21958
187.346	28677
190.245	32004
193.141	33145
196.035	33403
198.927	33197
201.816	33283
204.703	33437
207.588	33540
210.47	33550
213.35	33511
216.228	33429
219.103	33401
221.976	33239
224.846	33346
227.715	33157
230.58	33046
233.444	33161
236.305	33493
239.164	33697
242.02	34239
244.875	34198
247.727	34364
250.576	34459
253.423	34313
256.268	34147
259.111	33967
261.951	33765
264.789	33651
267.625	33932
270.459	33919
273.29	33775
276.119	33730
278.945	33661
281.769	33501
284.591	33247
287.411	32989
290.229	32992
293.044	32590
295.857	32557
298.667	32204
301.476	31896
304.282	31710
307.085	31303
309.887	31170
312.686	30851
315.483	30653
318.278	30406
321.071	30249
323.861	30068
326.649	29830
329.435	29991
332.219	29788
335	29792
337.779	29826
340.556	29889
343.331	29982
346.103	29953
348.873	30150
351.641	30245
354.407	30245
357.171	30181
359.932	30356
362.691	29961
365.448	29960
368.203	29696
370.955	29481
373.706	29461
376.454	29260
379.2	28950
381.943	29095
384.685	28670
387.424	28612
390.161	28290
392.896	27771
395.629	27756
398.36	27553
401.088	27427
403.815	27362
406.539	27322
409.261	27229
411.981	27199
414.698	27195
417.414	27672
420.127	27608
422.838	27526
425.547	27886
428.254	27775
430.959	27594
433.662	27690
436.362	28029
439.06	28075
441.757	27872
444.451	27840
447.142	27834
449.832	27801
452.52	27715
455.206	27702
457.889	27578
460.57	27636
463.249	27260
465.927	27276
468.601	27087
471.274	26695
473.945	26494
476.614	26254
479.28	25745
481.945	25744
484.607	25603
487.267	25394
489.926	25142
492.582	24982
495.236	24783
497.888	24604
500.537	24499
503.185	24578
505.831	24582
508.474	24860
511.116	24685
513.755	24747
516.393	24638
519.028	24747
521.661	24683
524.293	24751
526.922	24590
529.549	24573
532.174	24457
534.797	24364
537.418	24488
540.037	24423
542.654	24397
545.268	24558
547.881	24620
550.492	24838
553.101	24362
555.707	24090
558.312	23703
560.915	23504
563.515	23653
566.114	23736
568.71	23820
571.305	24306
573.897	24497
576.488	24306
579.076	24142
581.663	23482
584.247	22948
586.83	22341
589.41	21880
591.989	21447
594.565	20874
597.14	20303
599.712	19916
602.283	19940
604.851	19819
607.418	19734
609.982	19672
612.545	19617
615.106	19618
617.664	19666
620.221	19584
622.776	19431
625.328	19301
627.879	19202
630.428	19019
632.975	18834
635.52	18588
638.062	18499
640.603	18431
643.142	18460
645.679	18641
648.214	18780
650.748	18764
653.279	18695
655.808	18481
658.335	18308
660.861	18390
663.384	18069
665.906	18039
668.425	18249
670.943	18324
673.459	17859
675.973	17740
678.484	17649
680.994	17385
683.502	17071
686.009	16847
688.513	16830
691.015	16525
693.515	16516
696.014	16243
698.51	16162
701.005	15971
703.498	15729
705.989	15574
708.478	15248
710.965	15219
713.45	15028
715.933	15054
718.415	14934
720.894	14635
723.372	14621
725.848	14678
728.322	14657
730.794	14774
733.264	14649
735.732	14520
738.198	14093
740.663	13803
743.126	13547
745.586	13460
748.045	13277
750.502	13184
752.958	13014
755.411	12942
757.863	13060
760.312	12887
762.76	12897
765.206	12973
767.65	12642
770.092	11851
772.533	11073
774.971	10811
777.408	11236
779.843	11621
782.276	11579
784.707	11649
787.137	11673
789.564	11659
791.99	11728
794.414	11615
796.836	11581
799.257	11376
801.675	11183
804.092	11146
806.507	11156
808.92	10895
811.331	10852
813.741	10580
816.148	10410
818.554	10302
820.958	10286
823.36	10154
825.761	10072
828.159	9941
830.556	9911
832.951	9961
835.345	9736
837.736	9717
840.126	9691
842.514	9651
844.9	9369
847.284	9334
849.667	9279
852.048	9101
854.427	9032
856.804	8897
859.18	8694
861.553	8693
863.925	8768
866.296	8695
868.664	8541
871.031	8505
873.396	8438
875.759	8333
878.12	8170
880.48	8240
882.838	8158
885.194	8083
887.549	7972
889.902	7940
892.253	7935
894.602	7916
896.949	7871
899.295	7727
901.639	7691
903.981	7703
906.322	7550
908.661	7585
910.998	7547
913.333	7507
915.667	7398
917.999	7499
920.329	7532
922.658	7437
924.985	7396
927.31	7430
929.633	7424
931.955	7264
934.275	7072
936.593	7009
938.91	7001
941.225	6893
943.538	6693
945.849	6604
948.159	6353
950.467	6312
952.774	6318
955.078	6115
957.381	5990
959.683	5879
961.982	5887
964.28	5927
966.577	5861
968.871	5806
971.164	5654
973.456	5504
975.745	5456
978.033	5357
980.319	5344
982.604	5290
984.887	5289
987.168	5347
989.448	5260
991.726	5283
994.002	5234
996.277	5206
998.55	5186
1000.82	5104
1003.09	5218
1005.36	5290
1007.63	5287
1009.89	5313
1012.15	5345
1014.41	5387
1016.67	5313
1018.93	5327
1021.19	5146
1023.44	5242
1025.7	5246
1027.95	5303
1030.2	5148
1032.45	5016
1034.69	4942
1036.94	4850
1039.18	4797
1041.43	4779
1043.67	4769
1045.9	4806
1048.14	4719
1050.38	4584
1052.61	4618
1054.84	4468
1057.07	4363
1059.3	4382
1061.53	4264
1063.76	4287
1065.98	4239
1068.2	4207
1070.42	4147
1072.64	4083
1074.86	4078
1077.08	3983
1079.29	4019
1081.5	3967
1083.72	3901
1085.93	3981
1088.13	3860
1090.34	3956
1092.55	3977
1094.75	4030
1096.95	3929
1099.15	3922
1101.35	3929
1103.55	3822
1105.74	3741
1107.94	3715
1110.13	3741
1112.32	3677
1114.51	3534
1116.7	3474
1118.89	3508
1121.07	3425
1123.25	3366
1125.44	3309
1127.62	3340
1129.8	3355
1131.97	3391
1134.15	3449
1136.32	3493
1138.49	3342
1140.66	3280
1142.83	3337
1145	3258
1147.17	3208
1149.33	3149
1151.5	3161
1153.66	3161
1155.82	3131
1157.98	3139
1160.13	3053
1162.29	3012
1164.44	2960
1166.6	3047
1168.75	3038
1170.9	3058
1173.04	3075
1175.19	3050
1177.34	3100
1179.48	2948
1181.62	2883
1183.76	2825
1185.9	2925
1188.04	3024
1190.17	3112
1192.31	3236
1194.44	3201
1196.57	3201
1198.7	3189
1200.83	3115
1202.96	2981
1205.08	2885
1207.21	2782
1209.33	2681
1211.45	2536
1213.57	2507
1215.69	2474
1217.81	2387
1219.92	2373
1222.03	2337
1224.15	2303
1226.26	2313
1228.37	2300
1230.47	2333
1232.58	2254
1234.68	2295
1236.79	2227
1238.89	2276
1240.99	2252
1243.09	2254
1245.19	2222
1247.28	2158
1249.38	2148
1251.47	2178
1253.56	2128
1255.65	2029
1257.74	2085
1259.83	2081
1261.91	2047
1264	2004
1266.08	1941
1268.16	1944
1270.24	1877
1272.32	1783
1274.4	1834
1276.47	1825
1278.55	1805
1280.62	1739
1282.69	1680
1284.76	1672
1286.83	1696
1288.9	1683
1290.96	1650
1293.03	1588
1295.09	1557
1297.15	1561
1299.21	1549
1301.27	1483
1303.33	1448
1305.38	1486
1307.44	1588
1309.49	1513
1311.54	1442
1313.59	1466
1315.64	1429
1317.69	1489
1319.73	1436
1321.78	1421
1323.82	1449
1325.86	1384
1327.9	1372
1329.94	1333
1331.98	1384
1334.02	1396
1336.05	1408
1338.08	1408
1340.12	1392
1342.15	1431
1344.18	1463
1346.2	1495
1348.23	1540
1350.25	1479
1352.28	1517
1354.3	1555
1356.32	1547
1358.34	1545
1360.36	1532
1362.38	1606
1364.39	1589
1366.41	1616
1368.42	1585
1370.43	1627
1372.44	1557
1374.45	1606
1376.45	1560
1378.46	1573
1380.47	1472
1382.47	1429
1384.47	1386
1386.47	1380
1388.47	1334
1390.47	1306
1392.46	1318
1394.46	1358
1396.45	1354
1398.44	1378
1400.44	1321
1402.42	1267
1404.41	1221
1406.4	1162
1408.39	1187
1410.37	1108
1412.35	1086
1414.33	1106
1416.31	1126
1418.29	1090
1420.27	1031
1422.25	1054
1424.22	1011
1426.2	1023
1428.17	1068
1430.14	1055
1432.11	1001
1434.08	972
1436.04	955
1438.01	920
1439.97	979
1441.94	1015
1443.9	1011
1445.86	1024
1447.82	1015
1449.78	948
1451.73	931
1453.69	889
1455.64	963
1457.59	957
1459.54	927
1461.49	872
1463.44	818
1465.39	794
1467.34	802
1469.28	826
1471.22	778
1473.17	866
1475.11	860
1477.05	838
1478.99	755
1480.92	687
1482.86	674
1484.79	612
1486.73	657
1488.66	632
1490.59	669
1492.52	667
1494.45	693
1496.37	703
1498.3	747
1500.22	685
1502.14	657
1504.07	651
1505.99	631
1507.91	693
1509.82	653
1511.74	628
1513.66	643
1515.57	675
1517.48	685
1519.39	771
1521.3	714
1523.21	758
1525.12	658
1527.03	683
1528.93	679
1530.84	712
1532.74	780
1534.64	842
1536.54	828
1538.44	816
1540.34	729
1542.23	720
1544.13	646
1546.02	612
1547.92	635
1549.81	667
1551.7	715
1553.59	693
1555.48	703
1557.36	775
1559.25	754
1561.13	777
1563.01	816
1564.9	859
1566.78	862
1568.66	830
1570.53	759
1572.41	810
1574.29	820
1576.16	842
1578.03	979
1579.9	985
1581.78	931
1583.65	868
1585.51	836
1587.38	903
1589.25	953
1591.11	941
1592.97	880
1594.84	824
1596.7	784
1598.56	832
1600.42	794
1602.27	776
1604.13	802
1605.98	933
1607.84	1064
1609.69	1142
1611.54	1136
1613.39	1024
1615.24	902
1617.09	737
1618.94	664
1620.78	633
1622.62	716
1624.47	806
1626.31	832
1628.15	818
1629.99	846
1631.83	850
1633.67	786
1635.5	770
1637.34	752
1639.17	733
1641	752
1642.83	749
1644.66	751
1646.49	741
1648.32	669
1650.15	703
1651.97	697
1653.8	736
1655.62	743
1657.44	651
1659.26	606
1661.08	566
1662.9	562
1664.72	407
1666.53	339
1668.35	321
1670.16	272
1671.97	353
1673.79	433
1675.6	421
1677.4	385
1679.21	335
1681.02	344
1682.83	316
1684.63	334
1686.43	373
1688.24	391
1690.04	399
1691.84	312
1693.64	298
1695.43	352
1697.23	417
1699.02	482
1700.82	525
1702.61	528
1704.4	449
1706.2	502
1707.98	570
1709.77	633
1711.56	625
1713.35	628
1715.13	578
1716.92	519
1718.7	405
1720.48	447
1722.26	463
1724.04	413
1725.82	342
1727.6	296
1729.37	268
1731.15	238
1732.92	195
1734.7	179
1736.47	149
1738.24	159
1740.01	143
1741.78	143
1743.54	149
1745.31	234
1747.08	258
1748.84	248
1750.6	250
1752.36	320
1754.12	372
1755.88	421
1757.64	367
1759.4	300
1761.16	278
1762.91	262
1764.67	330
1766.42	395
1768.17	443
1769.92	435
1771.67	383
1773.42	312
1775.17	292
1776.91	319
1778.66	354
1780.4	423
1782.15	494
1783.89	478
1785.63	520
1787.37	490
1789.11	486
1790.85	488
1792.58	435
1794.32	395
1796.05	349
1797.79	320
1799.52	339
1801.25	345
1802.98	292
1804.71	278
1806.44	353
1808.17	407
1809.89	448
1811.62	476
1813.34	487
1815.07	435
1816.79	399
1818.51	367
1820.23	353
1821.95	316
1823.66	306
1825.38	266
1827.1	278
1828.81	272
1830.52	344
1832.24	367
1833.95	377
1835.66	445
1837.37	484
1839.08	455
1840.78	350
1842.49	282
1844.19	304
1845.9	294
1847.6	278
1849.3	288
1851	208
1852.7	185
1854.4	155
1856.1	175
1857.8	195
1859.49	197
1861.19	173
1862.88	217
1864.57	129
1866.27	55
1867.96	36
1869.65	2
1871.33	4
1873.02	89
1874.71	149
1876.39	137
1878.08	91
1879.76	139
1881.44	143
1883.12	166
1884.81	184
1886.48	200
1888.16	168
1889.84	54
1891.52	62
1893.19	36
1894.87	22
1896.54	59
1898.21	46
1899.88	71
1901.55	139
1903.22	127
1904.89	133
1906.56	161
1908.22	171
1909.89	169
1911.55	184
1913.22	185
1914.88	199
1916.54	185
1918.2	192
1919.86	163
1921.52	175
1923.18	151
1924.83	113
1926.49	133
1928.14	141
1929.79	145
1931.45	145
1933.1	119
1934.75	105
1936.4	149
1938.05	161
1939.69	184
1941.34	147
1942.99	110
1944.63	65
1946.27	88
1947.92	89
1949.56	123
1951.2	123
1952.84	143
1954.48	147
1956.11	212
1957.75	240
1959.39	276
1961.02	304
1962.65	270
1964.29	246
1965.92	266
1967.55	290
1969.18	279
1970.81	282
1972.44	296
1974.06	288
1975.69	264
1977.32	311
1978.94	310
1980.56	298
1982.19	349
1983.81	333
1985.43	339
1987.05	324
1988.66	330
1990.28	294
1991.9	278
1993.51	327
1995.13	338
1996.74	345
1998.36	328
1999.97	314
2001.58	334
2003.19	322
2004.8	332
2006.4	373
2008.01	313
2009.62	354
2011.22	352
2012.83	337
2014.43	342
2016.03	352
2017.63	329
2019.23	320
2020.83	330
2022.43	332
2024.03	344
2025.63	324
2027.22	328
2028.82	326
2030.41	332
2032.01	324
2033.6	324
2035.19	305
2036.78	324
2038.37	310
2039.96	280
2041.55	292
2043.13	292
2044.72	280
2046.3	290
2047.89	284
2049.47	306
2051.05	266
2052.63	282
2054.21	308
2055.79	302
2057.37	260
2058.95	288
2060.52	290
2062.1	270
2063.68	295
2065.25	302
2066.82	270
2068.39	278
2069.97	276
2071.54	258
2073.1	238
2074.67	248
2076.24	268
2077.81	238
2079.37	258
2080.94	258
2082.5	242
2084.07	243
2085.63	226
2087.19	212
2088.75	208
2090.31	174
2091.87	168
2093.43	161
2094.98	171
2096.54	172
2098.09	161
2099.65	234
2101.2	210
2102.75	202
2104.3	208
2105.86	224
2107.41	212
2108.95	214
2110.5	207
2112.05	207
2113.6	193
2115.14	210
2116.69	208
2118.23	189
2119.77	193
2121.31	189
2122.86	192
2124.4	182
2125.93	195
2127.47	184
2129.01	197
2130.55	224
2132.08	208
2133.62	200
2135.15	204
2136.69	203
2138.22	165
2139.75	189
2141.28	161
2142.81	211
2144.34	202
2145.87	183
2147.39	197
2148.92	193
2150.45	203
2151.97	204
2153.5	187
2155.02	175
2156.54	163
2158.06	189
2159.58	179
2161.1	169
2162.62	224
2164.14	175
2165.66	183
2167.17	167
2168.69	212
2170.2	177
2171.72	181
2173.23	198
2174.74	171
2176.25	181
2177.76	181
2179.27	174
2180.78	180
2182.29	119
2183.79	159
2185.3	157
2186.81	183
2188.31	163
2189.81	190
2191.32	186
2192.82	171
2194.32	155
2195.82	167
2197.32	170
2198.82	131
2200.32	145
2201.81	123
2203.31	113
2204.8	153
2206.3	155
2207.79	147
2209.29	168
2210.78	153
2212.27	171
2213.76	181
2215.25	165
2216.74	167
2218.23	145
2219.71	137
2221.2	135
2222.69	151
2224.17	105
2225.65	113
2227.14	85
2228.62	115
2230.1	105
2231.58	119
2233.06	133
2234.54	143
2236.02	153
2237.5	155
2238.97	165
2240.45	141
2241.92	161
2243.4	147
2244.87	119
2246.34	139
2247.82	111
2249.29	121
2250.76	111
2252.23	125
2253.7	127
2255.16	113
2256.63	119
2258.1	113
2259.56	121
2261.03	121
2262.49	111
2263.95	139
2265.42	123
2266.88	139
2268.34	133
2269.8	115
2271.26	121
2272.72	115
2274.18	107
2275.63	123
2277.09	143
2278.54	141
2280	119
2281.45	103
2282.9	99
2284.36	87
2285.81	135
2287.26	97
2288.71	105
2290.16	115
2291.61	113
2293.05	105
2294.5	109
2295.95	103
2297.39	63
2298.84	59
2300.28	60
2301.72	57
2303.16	79
2304.61	87
2306.05	121
2307.49	83
2308.93	85
2310.36	82
2311.8	113
2313.24	121
2314.67	137
2316.11	117
2317.54	121
2318.98	123
2320.41	97
2321.84	121
2323.28	103
2324.71	99
2326.14	87
2327.57	82
2328.99	85
2330.42	71
2331.85	83
2333.27	89
2334.7	101
2336.12	53
2337.55	54
2338.97	53
2340.39	35
2341.82	31
2343.24	38
2344.66	35
2346.08	54
2347.5	69
2348.91	67
2350.33	63
2351.75	99
2353.16	89
2354.58	83
2355.99	95
2357.41	83
2358.82	77
2360.23	39
2361.64	49
2363.05	37
2364.46	18
2365.87	42
2367.28	29
2368.69	55
2370.1	38
2371.5	28
2372.91	35
2374.31	68
2375.72	54
2377.12	48
2378.52	44
2379.92	55
2381.33	73
2382.73	41
2384.13	38
2385.52	56
2386.92	38
2388.32	31
2389.72	45
2391.11	41
2392.51	70
2393.9	79
2395.3	83
2396.69	75
2398.08	53
2399.48	37
2400.87	74
2402.26	35
2403.65	32
2405.04	4
2406.42	-6
2407.81	-44
2409.2	-44
2410.58	-81
2411.97	-58
2413.35	-24
2414.74	-64
2416.12	-38
2417.5	-42
2418.89	-31
2420.27	-24
2421.65	-30
2423.03	-27
2424.41	-58
2425.79	-47
2427.16	-71
2428.54	-50
2429.92	-53
2431.29	-47
2432.67	-48
2434.04	-40
2435.42	-20
2436.79	-48
2438.16	-21
2439.53	-44
2440.9	-71
2442.27	-61
2443.64	-63
2445.01	-65
2446.38	-65
2447.75	-68
2449.11	-89
2450.48	-54
2451.84	-77
2453.21	-70
2454.57	-38
2455.94	-42
2457.3	-41
2458.66	-64
2460.02	-58
2461.38	-75
2462.74	-38
2464.1	-26
2465.46	-23
2466.82	-43
2468.17	-17
2469.53	-20
2470.89	-22
2472.24	-34
2473.6	-36
2474.95	-14
2476.3	-2
2477.65	10
2479.01	22
2480.36	-12
2481.71	53
2483.06	19
2484.41	-14
2485.75	-14
2487.1	-14
2488.45	-14
2489.8	-32
2491.14	-18
2492.49	-15
2493.83	-18
2495.17	15
2496.52	-22
2497.86	-2
2499.2	-4
2500.54	8
2501.88	6
2503.22	16
2504.56	12
2505.9	6
2507.24	24
2508.58	12
2509.91	-4
2511.25	-19
2512.58	-22
2513.92	-55
2515.25	-48
2516.58	-67
2517.92	-56
2519.25	-41
2520.58	-43
2521.91	-56
2523.24	-45
2524.57	-14
2525.9	-12
2527.23	-2
2528.55	6
2529.88	-28
2531.21	-49
2532.53	-22
2533.86	-16
2535.18	-32
2536.5	-24
2537.83	-1
2539.15	-14
2540.47	-2
2541.79	6
2543.11	-30
2544.43	-27
2545.75	-4
2547.07	-12
2548.39	-44
2549.7	-2
2551.02	-20
2552.34	-14
2553.65	-33
2554.97	-46
2556.28	-44
2557.59	-63
2558.91	-59
2560.22	-55
2561.53	-53
2562.84	-51
2564.15	-49
2565.46	-41
2566.77	-73
2568.08	-67
2569.38	-61
2570.69	-36
2572	-55
2573.3	-34
2574.61	-47
2575.91	-46
2577.22	-29
2578.52	-36
2579.82	-39
2581.13	-35
2582.43	-51
2583.73	-50
2585.03	-61
2586.33	-72
2587.63	-71
2588.92	-95
2590.22	-56
2591.52	-67
2592.82	-67
2594.11	-55
2595.41	-47
2596.7	-44
2598	-60
2599.29	-38
2600.58	-53
2601.88	-46
2603.17	-37
2604.46	-73
2605.75	-71
2607.04	-68
2608.33	-47
2609.62	-39
2610.9	-52
2612.19	-72
2613.48	-99
2614.76	-75
2616.05	-73
2617.34	-61
2618.62	-107
2619.9	-100
2621.19	-75
2622.47	-65
2623.75	-64
2625.03	-77
2626.31	-67
2627.59	-67
2628.87	-55
2630.15	-109
2631.43	-65
2632.71	-74
2633.99	-82
2635.26	-76
2636.54	-79
2637.81	-79
2639.09	-97
2640.36	-82
2641.64	-77
2642.91	-97
2644.18	-93
2645.46	-45
2646.73	-76
2648	-66
2649.27	-51
2650.54	-61
2651.81	-53
2653.07	-40
2654.34	-69
2655.61	-59
2656.88	-57
2658.14	-74
2659.41	-77
2660.67	-78
2661.94	-45
2663.2	-81
2664.47	-95
2665.73	-71
2666.99	-62
2668.25	-65
2669.51	-101
2670.77	-77
2672.03	-73
2673.29	-32
2674.55	-61
2675.81	-58
2677.07	-93
2678.32	-89
2679.58	-73
2680.84	-55
2682.09	-71
2683.35	-44
2684.6	-49
2685.85	-79
2687.11	-74
2688.36	-35
2689.61	-52
2690.86	-59
2692.11	-65
2693.36	-65
2694.61	-41
2695.86	-49
2697.11	-75
2698.36	-77
2699.61	-93
2700.85	-48
2702.1	-66
2703.34	-51
2704.59	-80
2705.83	-51
2707.08	-45
2708.32	-60
2709.56	-69
2710.81	-77
2712.05	-89
2713.29	-87
2714.53	-44
2715.77	-56
2717.01	-49
2718.25	-44
2719.49	-49
2720.73	-60
2721.96	-73
2723.2	-61
2724.44	-67
2725.67	-39
2726.91	-68
2728.14	-52
2729.38	-80
2730.61	-57
2731.84	-64
2733.08	-61
2734.31	-60
2735.54	-65
2736.77	-51
2738	-75
2739.23	-43
2740.46	-40
2741.69	-77
2742.92	-74
2744.14	-35
2745.37	-66
2746.6	-77
2747.82	-34
2749.05	-56
2750.27	-68
2751.5	-59
2752.72	-74
2753.95	-42
2755.17	-44
2756.39	-48
2757.61	-42
2758.83	-66
2760.05	-44
2761.27	-60
2762.49	-36
2763.71	-42
2764.93	-56
2766.15	-70
2767.37	-16
2768.58	-65
2769.8	-64
2771.02	-64
2772.23	-34
2773.45	-32
2774.66	-42
2775.88	-30
2777.09	-52
2778.3	-56
2779.51	-46
2780.73	-53
2781.94	-30
2783.15	-16
2784.36	-36
2785.57	-52
2786.78	-46
2787.99	-24
2789.19	-46
2790.4	-30
2791.61	-21
2792.82	-52
2794.02	-64
2795.23	-50
2796.43	-46
2797.64	-26
2798.84	-20
2800.04	-62
2801.25	-43
2802.45	-48
2803.65	-44
2804.85	-19
2806.05	-24
2807.25	-46
2808.45	-22
2809.65	-38
2810.85	-25
2812.05	-6
2813.25	-22
2814.45	-42
2815.64	-26
2816.84	-34
2818.04	-14
2819.23	8
2820.43	-45
2821.62	-24
2822.82	-38
2824.01	2
2825.2	-26
2826.39	-22
2827.59	-26
2828.78	-22
2829.97	-6
2831.16	-38
2832.35	-18
2833.54	-34
2834.73	-32
2835.92	-20
2837.1	-32
2838.29	-42
2839.48	-6
2840.67	-16
2841.85	-26
2843.04	-22
2844.22	-34
2845.41	-15
2846.59	0
2847.77	2
2848.96	-20
2850.14	-17
2851.32	2
2852.5	-15
2853.68	-20
2854.87	6
2856.05	-14
2857.23	-12
2858.4	-28
2859.58	-25
2860.76	-43
2861.94	6
2863.12	-16
2864.29	-22
2865.47	-20
2866.65	-29
2867.82	-16
2869	30
2870.17	-36
2871.34	-6
2872.52	-26
2873.69	-6
2874.86	-29
2876.03	-22
2877.21	-41
2878.38	-42
2879.55	-10
2880.72	-34
2881.89	-12
2883.06	-2
2884.23	-14
2885.39	-23
2886.56	-13
2887.73	-26
2888.9	-4
2890.06	-6
2891.23	6
2892.39	-41
2893.56	8
2894.72	-2
2895.89	-14
2897.05	-20
2898.21	-34
2899.38	-8
2900.54	-34
2901.7	-14
2902.86	-18
2904.02	2
2905.18	-24
2906.34	-2
2907.5	-23
2908.66	-14
2909.82	-31
2910.98	-18
2912.13	-16
2913.29	6
2914.45	-18
2915.6	-19
2916.76	-8
2917.91	-6
2919.07	-19
2920.22	-20
2921.38	-16
2922.53	-20
2923.68	0
2924.84	10
2925.99	-6
2927.14	-6
2928.29	-12
2929.44	-20
2930.59	-10
2931.74	0
2932.89	2
2934.04	-20
2935.19	-18
2936.34	-8
2937.48	-31
2938.63	2
2939.78	-32
2940.93	6
2942.07	8
2943.22	0
2944.36	-18
2945.51	-6
2946.65	-6
2947.79	-20
2948.94	-6
2950.08	16
2951.22	-14
2952.36	0
2953.5	6
2954.65	11
2955.79	-16
2956.93	-12
2958.07	-14
2959.2	-2
2960.34	18
2961.48	4
2962.62	4
2963.76	4
2964.89	-14
2966.03	-10
2967.17	-2
2968.3	-2
2969.44	-8
2970.57	6
2971.71	-2
2972.84	4
2973.97	-10
2975.11	18
2976.24	32
2977.37	-4
2978.5	10
2979.64	-6
2980.77	0
2981.9	12
2983.03	-32
2984.16	-10
2985.29	10
2986.41	4
2987.54	-6
2988.67	0
2989.8	12
2990.93	-24
2992.05	-6
2993.18	2
2994.3	-2
2995.43	8
2996.55	35
2997.68	34
2998.8	12
2999.93	2
3001.05	4
3002.17	-4
3003.3	10
3004.42	50
3005.54	58
3006.66	18
3007.78	22
3008.9	16
3010.02	-26
3011.14	26
3012.26	-4
3013.38	4
3014.5	28
3015.62	-12
3016.73	22
3017.85	16
3018.97	6
3020.08	-2
3021.2	20
3022.31	12
3023.43	38
3024.54	2
3025.66	2
3026.77	32
3027.89	36
3029	12
3030.11	10
3031.22	6
3032.34	-8
3033.45	16
3034.56	20
3035.67	22
3036.78	95
3037.89	20
3039	38
3040.11	2
3041.22	-2
3042.32	-18
3043.43	10
3044.54	2
3045.65	16
3046.75	0
3047.86	44
3048.96	16
3050.07	-8
3051.17	16
3052.28	18
3053.38	10
3054.49	-4
3055.59	40
3056.69	18
3057.8	10
3058.9	34
3060	38
3061.1	8
3062.2	28
3063.3	16
3064.4	12
3065.5	10
3066.6	-6
3067.7	-2
3068.8	26
3069.9	12
3071	16
3072.09	20
3073.19	16
3074.29	8
3075.38	12
3076.48	42
3077.57	11
3078.67	31
3079.76	30
3080.86	-6
3081.95	21
3083.05	14
3084.14	26
3085.23	16
3086.33	14
3087.42	18
3088.51	15
3089.6	22
3090.69	6
3091.78	-14
3092.87	67
3093.96	32
3095.05	24
3096.14	-2
3097.23	14
3098.32	32
3099.41	24
3100.49	12
3101.58	4
3102.67	48
3103.75	-6
3104.84	32
3105.93	18
3107.01	-8
3108.1	8
3109.18	22
3110.26	26
3111.35	30
3112.43	-10
3113.51	20
3114.6	25
3115.68	14
3116.76	4
3117.84	12
3118.92	22
3120	18
3121.09	32
3122.17	0
3123.25	18
3124.32	22
3125.4	46
3126.48	6
3127.56	42
3128.64	0
3129.72	44
3130.79	44
3131.87	20
3132.95	12
3134.02	18
3135.1	22
3136.17	26
3137.25	30
3138.32	16
3139.4	8
3140.47	38
3141.55	24
3142.62	30
3143.69	22
3144.76	23
3145.84	10
3146.91	20
3147.98	24
3149.05	34
3150.12	42
3151.19	22
3152.26	36
3153.33	28
3154.4	0
3155.47	22
3156.54	32
3157.61	52
3158.67	10
3159.74	2
3160.81	12
3161.88	29
3162.94	16
3164.01	24
3165.07	30
3166.14	30
3167.2	24
3168.27	29
3169.33	6
3170.4	44
3171.46	20
3172.52	18
3173.59	32
3174.65	24
3175.71	14
3176.77	22
3177.84	20
3178.9	28
3179.96	22
3181.02	40
3182.08	24
3183.14	47
3184.2	30
3185.26	40
3186.32	46
3187.37	44
3188.43	50
3189.49	37
3190.55	22
3191.61	41
3192.66	42
3193.72	10
3194.77	42
3195.83	14
3196.89	36
3197.94	32
3199	30
3200.05	36
3201.1	30
3202.16	14
3203.21	42
3204.27	24
3205.32	38
3206.37	46
3207.42	45
3208.47	34
3209.53	42
3210.58	13
3211.63	30
3212.68	32
3213.73	24
3214.78	27
3215.83	40
3216.88	11
3217.93	30
3218.97	24
3220.02	4
3221.07	22
3222.12	14
3223.16	30
3224.21	22
3225.26	0
3226.3	32
3227.35	4
3228.4	42
3229.44	38
3230.49	16
3231.53	28
3232.57	36
3233.62	26
3234.66	34
3235.71	28
3236.75	20
3237.79	28
3238.83	28
3239.88	18
3240.92	30
3241.96	44
3243	18
3244.04	14
3245.08	34
3246.12	36
3247.16	20
3248.2	16
3249.24	30
3250.28	30
3251.32	22
3252.36	28
3253.39	32
3254.43	40
3255.47	56
3256.51	32
3257.54	8
3258.58	32
3259.61	24
3260.65	17
3261.69	38
3262.72	26
3263.76	18
3264.79	40
3265.82	43
3266.86	13
3267.89	46
3268.92	32
3269.96	28
3270.99	35
3272.02	22
3273.05	32
3274.09	36
3275.12	66
3276.15	36
3277.18	39
3278.21	28
3279.24	38
3280.27	42
3281.3	24
3282.33	16
3283.36	48
3284.39	38
3285.41	72
3286.44	42
3287.47	26
3288.5	48
3289.52	22
3290.55	58
3291.58	40
3292.6	16
3293.63	34
3294.66	44
3295.68	57
3296.71	22
3297.73	50
3298.76	65
3299.78	32
3300.8	14
3301.83	40
3302.85	72
3303.87	28
3304.9	40
3305.92	29
3306.94	48
3307.96	32
3308.98	34
3310.01	26
3311.03	42
3312.05	65
3313.07	34
3314.09	28
3315.11	30
3316.13	41
3317.15	12
3318.17	38
3319.18	32
3320.2	28
3321.22	22
3322.24	36
3323.26	37
3324.27	38
3325.29	46
3326.31	33
3327.32	44
3328.34	30
3329.35	46
3330.37	32
3331.38	4
3332.4	18
3333.41	32
3334.43	73
3335.44	24
3336.46	44
3337.47	20
3338.48	38
3339.5	34
3340.51	20
3341.52	47
3342.53	42
3343.54	34
3344.56	34
3345.57	53
3346.58	40
3347.59	34
3348.6	23
3349.61	44
3350.62	26
3351.63	48
3352.64	38
3353.65	30
3354.66	29
3355.66	35
3356.67	24
3357.68	38
3358.69	41
3359.7	34
3360.7	38
3361.71	52
3362.72	24
3363.72	36
3364.73	34
3365.73	32
3366.74	35
3367.75	27
3368.75	10
3369.75	34
3370.76	8
3371.76	40
3372.77	34
3373.77	30
3374.77	25
3375.78	28
3376.78	10
3377.78	42
3378.78	50
3379.79	18
3380.79	15
3381.79	26
3382.79	44
3383.79	32
3384.79	42
3385.79	28
3386.79	44
3387.79	14
3388.79	39
3389.79	44
3390.79	42
3391.79	44
3392.79	38
3393.79	54
3394.78	34
3395.78	14
3396.78	50
3397.78	52
3398.77	81
3399.77	24
3400.77	34
3401.76	10
3402.76	40
3403.76	30
3404.75	16
3405.75	8
3406.74	34
3407.74	73
3408.73	46
3409.72	87
3410.72	64
3411.71	64
3412.71	48
3413.7	24
3414.69	24
3415.68	68
3416.68	30
3417.67	34
3418.66	42
3419.65	38
3420.64	56
3421.63	33
3422.63	56
3423.62	22
3424.61	62
3425.6	34
3426.59	23
3427.58	66
3428.57	37
[truncated: 48 more rows]
