# Supplementary material for: AI‐Assisted Detection of Early Gastric Cancer via Visualization of Mucosal Acidity Compromise During Endoscopy
Source: Adv Sci (Weinh). 2025 Oct 20;12(46):e04932. doi: 10.1002/advs.202504932 (PMC12697849; doi:10.1002/advs.202504932)
Supplement: Supplementary file 2 — Supporting Data [file ADVS-12-e04932-s002.zip › Models by AGS cells/Model 3/Para-tumor/fast-20250724_171058.csv]

181.541	20753
184.445	32244
187.346	41638
190.245	46510
193.141	47818
196.035	48205
198.927	48021
201.816	48215
204.703	48513
207.588	48534
210.47	48666
213.35	48487
216.228	48426
219.103	48749
221.976	48285
224.846	48344
227.715	47943
230.58	47912
233.444	47967
236.305	48683
239.164	49031
242.02	49714
244.875	50224
247.727	50232
250.576	50270
253.423	50231
256.268	49949
259.111	49754
261.951	49452
264.789	49327
267.625	49685
270.459	49827
273.29	49579
276.119	49484
278.945	49229
281.769	49122
284.591	48860
287.411	48549
290.229	48513
293.044	47916
295.857	47705
298.667	47270
301.476	47000
304.282	46607
307.085	46331
309.887	46286
312.686	45835
315.483	45697
318.278	45265
321.071	45112
323.861	44901
326.649	44544
329.435	44793
332.219	44473
335	44562
337.779	44740
340.556	44832
343.331	44983
346.103	45003
348.873	45009
351.641	45459
354.407	45513
357.171	45445
359.932	45644
362.691	45265
365.448	45022
368.203	44635
370.955	44324
373.706	44199
376.454	44075
379.2	43601
381.943	43677
384.685	43281
387.424	43154
390.161	42707
392.896	42257
395.629	42127
398.36	41902
401.088	42002
403.815	41756
406.539	41530
409.261	41538
411.981	41632
414.698	41776
417.414	42124
420.127	42330
422.838	42038
425.547	42642
428.254	42541
430.959	42248
433.662	42477
436.362	42900
439.06	42831
441.757	42918
444.451	42832
447.142	42818
449.832	42821
452.52	42942
455.206	42801
457.889	42545
460.57	42525
463.249	42119
465.927	42340
468.601	41810
471.274	41471
473.945	41143
476.614	40606
479.28	40062
481.945	40011
484.607	40027
487.267	39564
489.926	39219
492.582	39203
495.236	38852
497.888	38665
500.537	38490
503.185	38540
505.831	38556
508.474	38978
511.116	38933
513.755	39058
516.393	38915
519.028	39179
521.661	38929
524.293	39280
526.922	39015
529.549	38904
532.174	38818
534.797	38836
537.418	38806
540.037	38979
542.654	38895
545.268	39409
547.881	39791
550.492	40017
553.101	39243
555.707	38828
558.312	38310
560.915	38063
563.515	38151
566.114	38302
568.71	38681
571.305	39064
573.897	39354
576.488	39471
579.076	38981
581.663	37916
584.247	37104
586.83	36142
589.41	35522
591.989	34889
594.565	34240
597.14	33288
599.712	32719
602.283	32722
604.851	32714
607.418	32572
609.982	32669
612.545	32508
615.106	32500
617.664	32482
620.221	32240
622.776	32166
625.328	31976
627.879	32060
630.428	31682
632.975	31334
635.52	31273
638.062	31071
640.603	31085
643.142	31185
645.679	31303
648.214	31390
650.748	31239
653.279	31508
655.808	31236
658.335	31104
660.861	31000
663.384	30689
665.906	30647
668.425	30775
670.943	30928
673.459	30527
675.973	30266
678.484	30006
680.994	29627
683.502	29179
686.009	29018
688.513	29045
691.015	28521
693.515	28307
696.014	28144
698.51	27888
701.005	27664
703.498	27340
705.989	26908
708.478	26522
710.965	26166
713.45	26204
715.933	26123
718.415	26045
720.894	25640
723.372	25710
725.848	25862
728.322	25706
730.794	25871
733.264	25815
735.732	25448
738.198	25011
740.663	24314
743.126	23990
745.586	23987
748.045	23720
750.502	23514
752.958	23442
755.411	23341
757.863	23335
760.312	23150
762.76	22888
765.206	23284
767.65	22764
770.092	21298
772.533	19865
774.971	19461
777.408	20465
779.843	21391
782.276	21121
784.707	21155
787.137	21382
789.564	21265
791.99	21350
794.414	21142
796.836	21201
799.257	20823
801.675	20659
804.092	20496
806.507	20456
808.92	20329
811.331	20063
813.741	19779
816.148	19629
818.554	19229
820.958	19078
823.36	18925
825.761	18773
828.159	18673
830.556	18687
832.951	18529
835.345	18226
837.736	18238
840.126	18147
842.514	17978
844.9	17855
847.284	17661
849.667	17431
852.048	17291
854.427	17051
856.804	16869
859.18	16727
861.553	16495
863.925	16491
866.296	16611
868.664	16423
871.031	16330
873.396	16231
875.759	16013
878.12	15929
880.48	15783
882.838	15723
885.194	15510
887.549	15465
889.902	15393
892.253	15349
894.602	15375
896.949	15175
899.295	15274
901.639	15173
903.981	15091
906.322	14762
908.661	14846
910.998	14843
913.333	14766
915.667	14627
917.999	14750
920.329	14765
922.658	14708
924.985	14571
927.31	14629
929.633	14550
931.955	14362
934.275	14323
936.593	14109
938.91	13769
941.225	13529
943.538	13286
945.849	13128
948.159	12754
950.467	12548
952.774	12461
955.078	12205
957.381	12169
959.683	11943
961.982	11672
964.28	11676
966.577	11637
968.871	11486
971.164	11311
973.456	11087
975.745	11103
978.033	10839
980.319	10812
982.604	10783
984.887	10735
987.168	10793
989.448	10575
991.726	10529
994.002	10591
996.277	10527
998.55	10461
1000.82	10665
1003.09	10559
1005.36	10744
1007.63	10733
1009.89	10799
1012.15	10850
1014.41	10895
1016.67	10837
1018.93	10829
1021.19	10521
1023.44	10521
1025.7	10414
1027.95	10392
1030.2	10277
1032.45	10120
1034.69	9987
1036.94	9907
1039.18	9874
1041.43	9846
1043.67	9808
1045.9	9818
1048.14	9711
1050.38	9605
1052.61	9492
1054.84	9374
1057.07	9187
1059.3	9149
1061.53	8966
1063.76	9012
1065.98	8867
1068.2	8762
1070.42	8757
1072.64	8560
1074.86	8534
1077.08	8456
1079.29	8419
1081.5	8386
1083.72	8293
1085.93	8327
1088.13	8289
1090.34	8341
1092.55	8468
1094.75	8468
1096.95	8311
1099.15	8335
1101.35	8170
1103.55	8150
1105.74	8008
1107.94	7886
1110.13	7857
1112.32	7731
1114.51	7437
1116.7	7439
1118.89	7326
1121.07	7261
1123.25	7198
1125.44	7167
1127.62	7134
1129.8	7160
1131.97	7195
1134.15	7302
1136.32	7275
1138.49	7134
1140.66	7138
1142.83	6985
1145	6988
1147.17	6995
1149.33	6818
1151.5	6882
1153.66	6836
1155.82	6689
1157.98	6695
1160.13	6639
1162.29	6584
1164.44	6480
1166.6	6460
1168.75	6463
1170.9	6612
1173.04	6631
1175.19	6643
1177.34	6612
1179.48	6349
1181.62	6233
1183.76	6133
1185.9	6181
1188.04	6388
1190.17	6499
1192.31	6623
1194.44	6679
1196.57	6782
1198.7	6729
1200.83	6685
1202.96	6501
1205.08	6155
1207.21	5972
1209.33	5790
1211.45	5574
1213.57	5474
1215.69	5418
1217.81	5347
1219.92	5224
1222.03	5218
1224.15	5176
1226.26	5218
1228.37	5119
1230.47	5160
1232.58	5075
1234.68	5070
1236.79	5029
1238.89	5156
1240.99	5182
1243.09	5033
1245.19	4954
1247.28	4946
1249.38	4818
1251.47	4767
1253.56	4777
1255.65	4693
1257.74	4721
1259.83	4678
1261.91	4608
1264	4559
1266.08	4419
1268.16	4428
1270.24	4374
1272.32	4222
1274.4	4203
1276.47	4172
1278.55	4058
1280.62	4009
1282.69	3983
1284.76	3933
1286.83	4001
1288.9	3897
1290.96	3834
1293.03	3848
1295.09	3741
1297.15	3737
1299.21	3649
1301.27	3594
1303.33	3592
1305.38	3586
1307.44	3615
1309.49	3539
1311.54	3518
1313.59	3481
1315.64	3486
1317.69	3501
1319.73	3439
1321.78	3448
1323.82	3385
1325.86	3332
1327.9	3366
1329.94	3356
1331.98	3384
1334.02	3421
1336.05	3332
1338.08	3417
1340.12	3409
1342.15	3451
1344.18	3587
1346.2	3574
1348.23	3645
1350.25	3612
1352.28	3590
1354.3	3615
1356.32	3645
1358.34	3675
1360.36	3635
1362.38	3683
1364.39	3743
1366.41	3701
1368.42	3788
1370.43	3745
1372.44	3667
1374.45	3633
1376.45	3588
1378.46	3534
1380.47	3435
1382.47	3339
1384.47	3260
1386.47	3240
1388.47	3254
1390.47	3196
1392.46	3145
1394.46	3262
1396.45	3228
1398.44	3260
1400.44	3133
1402.42	3070
1404.41	3038
1406.4	2899
1408.39	2859
1410.37	2842
1412.35	2720
1414.33	2766
1416.31	2707
1418.29	2716
1420.27	2655
1422.25	2696
1424.22	2724
1426.2	2653
1428.17	2607
1430.14	2657
1432.11	2532
1434.08	2485
1436.04	2498
1438.01	2419
1439.97	2458
1441.94	2452
1443.9	2438
1445.86	2474
1447.82	2536
1449.78	2397
1451.73	2327
1453.69	2436
1455.64	2458
1457.59	2401
1459.54	2325
1461.49	2331
1463.44	2196
1465.39	2230
1467.34	2226
1469.28	2132
1471.22	2192
1473.17	2278
1475.11	2252
1477.05	2204
1478.99	2083
1480.92	2035
1482.86	1968
1484.79	1918
1486.73	1872
1488.66	1956
1490.59	1954
1492.52	1961
1494.45	1989
1496.37	1995
1498.3	1993
1500.22	2035
1502.14	1928
1504.07	1896
1505.99	1934
1507.91	1884
1509.82	1898
1511.74	1861
1513.66	1882
1515.57	1926
1517.48	1888
1519.39	1966
1521.3	1955
1523.21	1961
1525.12	1899
1527.03	1875
1528.93	1901
1530.84	1967
1532.74	1916
1534.64	1964
1536.54	2014
1538.44	1874
1540.34	1902
1542.23	1812
1544.13	1777
1546.02	1680
1547.92	1684
1549.81	1745
1551.7	1773
1553.59	1745
1555.48	1733
1557.36	1801
1559.25	1793
1561.13	1827
1563.01	1835
1564.9	1844
1566.78	1888
1568.66	1839
1570.53	1795
1572.41	1813
1574.29	1763
1576.16	1841
1578.03	1958
1579.9	1940
1581.78	1904
1583.65	1791
1585.51	1793
1587.38	1844
1589.25	1876
1591.11	1886
1592.97	1855
1594.84	1769
1596.7	1729
1598.56	1775
1600.42	1705
1602.27	1743
1604.13	1755
1605.98	1922
1607.84	2011
1609.69	2127
1611.54	2018
1613.39	1969
1615.24	1785
1617.09	1640
1618.94	1561
1620.78	1463
1622.62	1542
1624.47	1622
1626.31	1654
1628.15	1648
1629.99	1640
1631.83	1624
1633.67	1608
1635.5	1580
1637.34	1499
1639.17	1557
1641	1542
1642.83	1533
1644.66	1509
1646.49	1513
1648.32	1475
1650.15	1473
1651.97	1444
1653.8	1512
1655.62	1473
1657.44	1390
1659.26	1341
1661.08	1295
1662.9	1326
1664.72	1168
1666.53	1052
1668.35	994
1670.16	995
1671.97	1106
1673.79	1139
1675.6	1130
1677.4	1090
1679.21	1012
1681.02	1030
1682.83	969
1684.63	997
1686.43	1056
1688.24	1072
1690.04	1090
1691.84	987
1693.64	955
1695.43	983
1697.23	1096
1699.02	1114
1700.82	1184
1702.61	1157
1704.4	1128
1706.2	1134
1707.98	1205
1709.77	1249
1711.56	1268
1713.35	1247
1715.13	1237
1716.92	1082
1718.7	1038
1720.48	1033
1722.26	1005
1724.04	911
1725.82	775
1727.6	729
1729.37	651
1731.15	582
1732.92	499
1734.7	471
1736.47	397
1738.24	427
1740.01	415
1741.78	435
1743.54	470
1745.31	534
1747.08	604
1748.84	626
1750.6	679
1752.36	754
1754.12	876
1755.88	882
1757.64	806
1759.4	791
1761.16	749
1762.91	752
1764.67	828
1766.42	876
1768.17	924
1769.92	939
1771.67	860
1773.42	785
1775.17	770
1776.91	812
1778.66	784
1780.4	862
1782.15	953
1783.89	923
1785.63	990
1787.37	973
1789.11	973
1790.85	937
1792.58	906
1794.32	838
1796.05	786
1797.79	742
1799.52	786
1801.25	806
1802.98	741
1804.71	721
1806.44	780
1808.17	834
1809.89	899
1811.62	903
1813.34	904
1815.07	897
1816.79	846
1818.51	796
1820.23	790
1821.95	711
1823.66	683
1825.38	685
1827.1	685
1828.81	699
1830.52	733
1832.24	754
1833.95	820
1835.66	856
1837.37	879
1839.08	862
1840.78	723
1842.49	717
1844.19	689
1845.9	683
1847.6	671
1849.3	665
1851	605
1852.7	570
1854.4	514
1856.1	544
1857.8	576
1859.49	568
1861.19	554
1862.88	568
1864.57	500
1866.27	442
1867.96	413
1869.65	352
1871.33	391
1873.02	432
1874.71	504
1876.39	515
1878.08	437
1879.76	509
1881.44	473
1883.12	482
1884.81	546
1886.48	546
1888.16	444
1889.84	395
1891.52	415
1893.19	336
1894.87	342
1896.54	361
1898.21	389
1899.88	391
1901.55	425
1903.22	439
1904.89	433
1906.56	488
1908.22	476
1909.89	498
1911.55	480
1913.22	495
1914.88	494
1916.54	474
1918.2	498
1919.86	477
1921.52	443
1923.18	439
1924.83	421
1926.49	417
1928.14	401
1929.79	415
1931.45	403
1933.1	395
1934.75	365
1936.4	449
1938.05	433
1939.69	434
1941.34	427
1942.99	376
1944.63	321
1946.27	366
1947.92	373
1949.56	375
1951.2	403
1952.84	441
1954.48	439
1956.11	480
1957.75	520
1959.39	548
1961.02	544
1962.65	509
1964.29	530
1965.92	522
1967.55	552
1969.18	581
1970.81	570
1972.44	599
1974.06	530
1975.69	546
1977.32	558
1978.94	578
1980.56	560
1982.19	607
1983.81	587
1985.43	548
1987.05	576
1988.66	592
1990.28	568
1991.9	540
1993.51	577
1995.13	578
1996.74	552
1998.36	570
1999.97	564
2001.58	564
2003.19	542
2004.8	542
2006.4	600
2008.01	564
2009.62	590
2011.22	590
2012.83	570
2014.43	576
2016.03	604
2017.63	552
2019.23	562
2020.83	546
2022.43	580
2024.03	568
2025.63	564
2027.22	526
2028.82	562
2030.41	538
2032.01	522
2033.6	506
2035.19	532
2036.78	536
2038.37	540
2039.96	495
2041.55	526
2043.13	502
2044.72	480
2046.3	487
2047.89	514
2049.47	497
2051.05	512
2052.63	494
2054.21	487
2055.79	499
2057.37	490
2058.95	470
2060.52	472
2062.1	479
2063.68	462
2065.25	485
2066.82	437
2068.39	429
2069.97	461
2071.54	435
2073.1	439
2074.67	443
2076.24	437
2077.81	429
2079.37	431
2080.94	431
2082.5	405
2084.07	399
2085.63	409
2087.19	383
2088.75	369
2090.31	369
2091.87	335
2093.43	330
2094.98	322
2096.54	325
2098.09	346
2099.65	395
2101.2	369
2102.75	369
2104.3	375
2105.86	367
2107.41	369
2108.95	379
2110.5	354
2112.05	349
2113.6	361
2115.14	359
2116.69	377
2118.23	361
2119.77	354
2121.31	324
2122.86	333
2124.4	341
2125.93	342
2127.47	351
2129.01	326
2130.55	367
2132.08	367
2133.62	351
2135.15	373
2136.69	340
2138.22	320
2139.75	306
2141.28	309
2142.81	348
2144.34	323
2145.87	302
2147.39	324
2148.92	322
2150.45	344
2151.97	327
2153.5	327
2155.02	302
2156.54	292
2158.06	320
2159.58	290
2161.1	302
2162.62	343
2164.14	330
2165.66	322
2167.17	328
2168.69	337
2170.2	312
2171.72	296
2173.23	309
2174.74	268
2176.25	310
2177.76	308
2179.27	254
2180.78	302
2182.29	256
2183.79	284
2185.3	264
2186.81	280
2188.31	272
2189.81	288
2191.32	286
2192.82	298
2194.32	262
2195.82	280
2197.32	272
2198.82	244
2200.32	266
2201.81	220
2203.31	219
2204.8	238
2206.3	272
2207.79	250
2209.29	291
2210.78	238
2212.27	300
2213.76	302
2215.25	274
2216.74	276
2218.23	246
2219.71	231
2221.2	230
2222.69	236
2224.17	193
2225.65	190
2227.14	185
2228.62	220
2230.1	205
2231.58	234
2233.06	220
2234.54	240
2236.02	238
2237.5	268
2238.97	263
2240.45	248
2241.92	255
2243.4	246
2244.87	202
2246.34	228
2247.82	230
2249.29	231
2250.76	194
2252.23	218
2253.7	226
2255.16	207
2256.63	202
2258.1	205
2259.56	222
2261.03	216
2262.49	187
2263.95	212
2265.42	201
2266.88	215
2268.34	213
2269.8	189
2271.26	189
2272.72	199
2274.18	193
2275.63	204
2277.09	219
2278.54	222
2280	208
2281.45	165
2282.9	190
2284.36	172
2285.81	176
2287.26	180
2288.71	206
2290.16	209
2291.61	191
2293.05	165
2294.5	182
2295.95	139
2297.39	129
2298.84	111
2300.28	118
2301.72	141
2303.16	157
2304.61	145
2306.05	156
2307.49	167
2308.93	161
2310.36	173
2311.8	163
2313.24	183
2314.67	206
2316.11	193
2317.54	183
2318.98	200
2320.41	170
2321.84	200
2323.28	155
2324.71	171
2326.14	158
2327.57	141
2328.99	147
2330.42	131
2331.85	157
2333.27	149
2334.7	149
2336.12	115
2337.55	131
2338.97	125
2340.39	109
2341.82	87
2343.24	98
2344.66	95
2346.08	125
2347.5	117
2348.91	117
2350.33	127
2351.75	145
2353.16	131
2354.58	147
2355.99	149
2357.41	139
2358.82	107
2360.23	91
2361.64	79
2363.05	91
2364.46	56
2365.87	81
2367.28	79
2368.69	81
2370.1	83
2371.5	54
2372.91	103
2374.31	114
2375.72	98
2377.12	87
2378.52	106
2379.92	97
2381.33	109
2382.73	111
2384.13	81
2385.52	107
2386.92	91
2388.32	101
2389.72	107
2391.11	109
2392.51	105
2393.9	99
2395.3	135
2396.69	137
2398.08	123
2399.48	111
2400.87	111
2402.26	89
2403.65	79
2405.04	65
2406.42	52
2407.81	2
2409.2	-2
2410.58	-37
2411.97	-52
2413.35	10
2414.74	-14
2416.12	-12
2417.5	22
2418.89	16
2420.27	22
2421.65	8
2423.03	12
2424.41	-2
2425.79	-8
2427.16	-10
2428.54	-14
2429.92	-14
2431.29	-10
2432.67	-6
2434.04	12
2435.42	6
2436.79	2
2438.16	30
2439.53	8
2440.9	-16
2442.27	-10
2443.64	-40
2445.01	-3
2446.38	-36
2447.75	-30
2449.11	-20
2450.48	-8
2451.84	-49
2453.21	-20
2454.57	-6
2455.94	-14
2457.3	-4
2458.66	-38
2460.02	-10
2461.38	-18
2462.74	11
2464.1	20
2465.46	32
2466.82	0
2468.17	28
2469.53	-6
2470.89	16
2472.24	-28
2473.6	-6
2474.95	12
2476.3	26
2477.65	44
2479.01	71
2480.36	29
2481.71	81
2483.06	29
2484.41	30
2485.75	20
2487.1	27
2488.45	2
2489.8	7
2491.14	16
2492.49	30
2493.83	-2
2495.17	49
2496.52	19
2497.86	43
2499.2	23
2500.54	57
2501.88	37
2503.22	44
2504.56	67
2505.9	36
2507.24	48
2508.58	45
2509.91	27
2511.25	22
2512.58	-12
2513.92	-41
2515.25	-20
2516.58	-16
2517.92	0
2519.25	-2
2520.58	-6
2521.91	-20
2523.24	-18
2524.57	8
2525.9	30
2527.23	22
2528.55	44
2529.88	-8
2531.21	-16
2532.53	-2
2533.86	8
2535.18	10
2536.5	4
2537.83	20
2539.15	30
2540.47	43
2541.79	36
2543.11	-8
2544.43	16
2545.75	30
2547.07	46
2548.39	4
2549.7	28
2551.02	12
2552.34	-14
2553.65	-18
2554.97	-28
2556.28	-26
2557.59	-45
2558.91	-55
2560.22	-20
2561.53	-30
2562.84	-16
2564.15	-6
2565.46	-27
2566.77	-18
2568.08	-30
2569.38	-37
2570.69	-30
2572	-47
2573.3	-24
2574.61	-24
2575.91	-18
2577.22	-23
2578.52	-6
2579.82	-29
2581.13	-24
2582.43	-32
2583.73	-22
2585.03	-33
2586.33	-36
2587.63	-52
2588.92	-77
2590.22	-18
2591.52	-71
2592.82	-48
2594.11	-37
2595.41	-31
2596.7	-32
2598	-10
2599.29	-10
2600.58	-55
2601.88	-32
2603.17	-4
2604.46	-67
2605.75	-46
2607.04	-72
2608.33	-47
2609.62	-25
2610.9	-54
2612.19	-70
2613.48	-85
2614.76	-56
2616.05	-73
2617.34	-25
2618.62	-79
2619.9	-78
2621.19	-44
2622.47	-65
2623.75	-52
2625.03	-52
2626.31	-43
2627.59	-38
2628.87	-31
2630.15	-71
2631.43	-45
2632.71	-58
2633.99	-78
2635.26	-58
2636.54	-87
2637.81	-57
2639.09	-70
2640.36	-76
2641.64	-44
2642.91	-87
2644.18	-76
2645.46	-57
2646.73	-74
2648	-64
2649.27	-51
2650.54	-49
2651.81	-42
2653.07	-32
2654.34	-52
2655.61	-55
2656.88	-37
2658.14	-52
2659.41	-67
2660.67	-82
2661.94	-47
2663.2	-55
2664.47	-69
2665.73	-38
2666.99	-66
2668.25	-46
2669.51	-87
2670.77	-67
2672.03	-65
2673.29	-30
2674.55	-57
2675.81	-44
2677.07	-77
2678.32	-73
2679.58	-67
2680.84	-47
2682.09	-81
2683.35	-30
2684.6	-41
2685.85	-32
2687.11	-68
2688.36	-25
2689.61	-61
2690.86	-61
2692.11	-61
2693.36	-47
2694.61	-27
2695.86	-43
2697.11	-67
2698.36	-61
2699.61	-67
2700.85	-34
2702.1	-62
2703.34	-43
2704.59	-70
2705.83	-48
2707.08	-45
2708.32	-56
2709.56	-85
2710.81	-65
2712.05	-58
2713.29	-71
2714.53	-48
2715.77	-54
2717.01	-33
2718.25	-42
2719.49	-37
2720.73	-56
2721.96	-71
2723.2	-65
2724.44	-61
2725.67	-31
2726.91	-56
2728.14	-53
2729.38	-80
2730.61	-44
2731.84	-50
2733.08	-61
2734.31	-34
2735.54	-32
2736.77	-29
2738	-50
2739.23	-37
2740.46	-26
2741.69	-48
2742.92	-70
2744.14	-29
2745.37	-32
2746.6	-69
2747.82	-26
2749.05	-52
2750.27	-48
2751.5	-63
2752.72	-64
2753.95	-40
2755.17	-42
2756.39	-56
2757.61	-42
2758.83	-60
2760.05	-16
2761.27	-48
2762.49	-42
2763.71	-44
2764.93	-30
2766.15	-58
2767.37	-24
2768.58	-42
2769.8	-64
2771.02	-62
2772.23	-48
2773.45	-26
2774.66	-34
2775.88	-10
2777.09	-46
2778.3	-38
2779.51	-20
2780.73	-45
2781.94	-34
2783.15	-22
2784.36	-26
2785.57	-32
2786.78	-48
2787.99	-20
2789.19	-52
2790.4	-40
2791.61	-9
2792.82	-42
2794.02	-44
2795.23	-30
2796.43	-20
2797.64	-6
2798.84	-38
2800.04	-58
2801.25	-31
2802.45	-32
2803.65	-54
2804.85	-8
2806.05	-38
2807.25	-36
2808.45	-8
2809.65	-40
2810.85	-33
2812.05	2
2813.25	-36
2814.45	-32
2815.64	-24
2816.84	-36
2818.04	-20
2819.23	8
2820.43	-51
2821.62	6
2822.82	-26
2824.01	-16
2825.2	-40
2826.39	-38
2827.59	-40
2828.78	-14
2829.97	2
2831.16	-34
2832.35	-8
2833.54	-52
2834.73	-22
2835.92	-42
2837.1	-14
2838.29	-14
2839.48	8
2840.67	4
2841.85	-12
2843.04	-34
2844.22	-26
2845.41	-29
2846.59	-8
2847.77	0
2848.96	-14
2850.14	-19
2851.32	2
2852.5	-29
2853.68	-24
2854.87	-2
2856.05	-16
2857.23	0
2858.4	-20
2859.58	-17
2860.76	-20
2861.94	4
2863.12	-8
2864.29	-6
2865.47	-18
2866.65	-14
2867.82	3
2869	2
2870.17	-8
2871.34	-16
2872.52	-24
2873.69	-4
2874.86	-21
2876.03	6
2877.21	-33
2878.38	-12
2879.55	-8
2880.72	-12
2881.89	-36
2883.06	-12
2884.23	4
2885.39	-17
2886.56	-10
2887.73	-30
2888.9	-8
2890.06	-8
2891.23	12
2892.39	-25
2893.56	18
2894.72	-16
2895.89	-8
2897.05	-4
2898.21	-30
2899.38	-12
2900.54	-40
2901.7	-10
2902.86	-28
2904.02	2
2905.18	-12
2906.34	2
2907.5	-9
2908.66	-18
2909.82	-16
2910.98	4
2912.13	2
2913.29	14
2914.45	-12
2915.6	-12
2916.76	2
2917.91	-2
2919.07	-8
2920.22	-29
2921.38	14
2922.53	0
2923.68	4
2924.84	10
2925.99	12
2927.14	-20
2928.29	-10
2929.44	-6
2930.59	-16
2931.74	4
2932.89	-10
2934.04	-4
2935.19	-14
2936.34	-15
2937.48	-4
2938.63	-4
2939.78	-18
2940.93	4
2942.07	-8
2943.22	34
2944.36	2
2945.51	-4
2946.65	-26
2947.79	-10
2948.94	16
2950.08	-2
2951.22	-18
2952.36	14
2953.5	-2
2954.65	-12
2955.79	-8
2956.93	-6
2958.07	-32
2959.2	4
2960.34	10
2961.48	-2
2962.62	-6
2963.76	8
2964.89	4
2966.03	-10
2967.17	-6
2968.3	14
2969.44	0
2970.57	-10
2971.71	10
2972.84	-4
2973.97	14
2975.11	2
2976.24	20
2977.37	-18
2978.5	4
2979.64	8
2980.77	0
2981.9	2
2983.03	-24
2984.16	4
2985.29	4
2986.41	-8
2987.54	6
2988.67	32
2989.8	16
2990.93	-10
2992.05	2
2993.18	0
2994.3	4
2995.43	-10
2996.55	27
2997.68	22
2998.8	10
2999.93	16
3001.05	2
3002.17	4
3003.3	-6
3004.42	54
3005.54	44
3006.66	30
3007.78	12
3008.9	14
3010.02	-6
3011.14	14
3012.26	10
3013.38	8
3014.5	28
3015.62	-6
3016.73	22
3017.85	4
3018.97	2
3020.08	11
3021.2	14
3022.31	0
3023.43	26
3024.54	15
3025.66	12
3026.77	16
3027.89	26
3029	6
3030.11	12
3031.22	4
3032.34	-12
3033.45	14
3034.56	8
3035.67	12
3036.78	78
3037.89	20
3039	24
3040.11	-4
3041.22	4
3042.32	-20
3043.43	16
3044.54	2
3045.65	22
3046.75	16
3047.86	30
3048.96	16
3050.07	-10
3051.17	20
3052.28	20
3053.38	12
3054.49	2
3055.59	2
3056.69	12
3057.8	12
3058.9	12
3060	36
3061.1	10
3062.2	16
3063.3	28
3064.4	6
3065.5	14
3066.6	6
3067.7	20
3068.8	22
3069.9	2
3071	36
3072.09	24
3073.19	20
3074.29	30
3075.38	22
3076.48	38
3077.57	7
3078.67	16
3079.76	44
3080.86	6
3081.95	18
3083.05	0
3084.14	28
3085.23	30
3086.33	29
3087.42	10
3088.51	33
3089.6	14
3090.69	12
3091.78	18
3092.87	63
3093.96	36
3095.05	38
3096.14	-2
3097.23	18
3098.32	30
3099.41	16
3100.49	18
3101.58	2
3102.67	48
3103.75	4
3104.84	36
3105.93	20
3107.01	14
3108.1	12
3109.18	34
3110.26	16
3111.35	26
3112.43	20
3113.51	38
3114.6	15
3115.68	32
3116.76	30
3117.84	24
3118.92	16
3120	38
3121.09	38
3122.17	20
3123.25	14
3124.32	28
3125.4	52
3126.48	14
3127.56	30
3128.64	28
3129.72	28
3130.79	50
3131.87	20
3132.95	22
3134.02	20
3135.1	24
3136.17	10
3137.25	24
3138.32	16
3139.4	18
3140.47	38
3141.55	26
3142.62	16
3143.69	14
3144.76	25
3145.84	14
3146.91	32
3147.98	20
3149.05	22
3150.12	14
3151.19	34
3152.26	22
3153.33	46
3154.4	12
3155.47	24
3156.54	30
3157.61	36
3158.67	18
3159.74	32
3160.81	24
3161.88	11
3162.94	30
3164.01	20
3165.07	40
3166.14	26
3167.2	26
3168.27	12
3169.33	30
3170.4	22
3171.46	16
3172.52	12
3173.59	38
3174.65	10
3175.71	18
3176.77	-4
3177.84	14
3178.9	36
3179.96	8
3181.02	38
3182.08	28
3183.14	26
3184.2	24
3185.26	20
3186.32	32
3187.37	24
3188.43	32
3189.49	31
3190.55	22
3191.61	29
3192.66	36
3193.72	8
3194.77	48
3195.83	24
3196.89	34
3197.94	38
3199	22
3200.05	12
3201.1	32
3202.16	28
3203.21	42
3204.27	28
3205.32	12
3206.37	14
3207.42	23
3208.47	26
3209.53	26
3210.58	21
3211.63	30
3212.68	22
3213.73	30
3214.78	27
3215.83	22
3216.88	9
3217.93	28
3218.97	10
3220.02	20
3221.07	16
3222.12	24
3223.16	22
3224.21	40
3225.26	8
3226.3	16
3227.35	8
3228.4	48
3229.44	22
3230.49	18
3231.53	-2
3232.57	26
3233.62	30
3234.66	24
3235.71	20
3236.75	24
3237.79	36
3238.83	22
3239.88	2
3240.92	26
3241.96	30
3243	14
3244.04	6
3245.08	24
3246.12	22
3247.16	28
3248.2	26
3249.24	20
3250.28	32
3251.32	28
3252.36	44
3253.39	20
3254.43	34
3255.47	40
3256.51	20
3257.54	4
3258.58	10
3259.61	36
3260.65	15
3261.69	22
3262.72	26
3263.76	-6
3264.79	24
3265.82	49
3266.86	35
3267.89	52
3268.92	45
3269.96	50
3270.99	295
3272.02	72
3273.05	26
3274.09	12
3275.12	26
3276.15	28
3277.18	25
3278.21	22
3279.24	24
3280.27	30
3281.3	18
3282.33	33
3283.36	28
3284.39	50
3285.41	64
3286.44	30
3287.47	34
3288.5	38
3289.52	0
3290.55	69
3291.58	38
3292.6	32
3293.63	40
3294.66	10
3295.68	37
3296.71	32
3297.73	44
3298.76	61
3299.78	40
3300.8	8
3301.83	26
3302.85	68
3303.87	30
3304.9	22
3305.92	21
3306.94	40
3307.96	32
3308.98	38
3310.01	36
3311.03	20
3312.05	33
3313.07	36
3314.09	20
3315.11	20
3316.13	30
3317.15	24
3318.17	24
3319.18	44
3320.2	22
3321.22	40
3322.24	28
3323.26	39
3324.27	28
3325.29	48
3326.31	45
3327.32	24
3328.34	49
3329.35	60
3330.37	16
3331.38	22
3332.4	32
3333.41	42
3334.43	58
3335.44	20
3336.46	36
3337.47	22
3338.48	24
3339.5	16
3340.51	20
3341.52	24
3342.53	32
3343.54	46
3344.56	56
3345.57	26
3346.58	44
3347.59	34
3348.6	7
3349.61	40
3350.62	20
3351.63	40
3352.64	44
3353.65	44
3354.66	19
3355.66	43
3356.67	36
3357.68	28
3358.69	31
3359.7	30
3360.7	38
3361.71	28
3362.72	22
3363.72	12
3364.73	20
3365.73	22
3366.74	27
3367.75	35
3368.75	26
3369.75	34
3370.76	18
3371.76	26
3372.77	30
3373.77	26
3374.77	35
3375.78	32
3376.78	18
3377.78	34
3378.78	36
3379.79	20
3380.79	29
3381.79	20
3382.79	40
3383.79	28
3384.79	40
3385.79	26
3386.79	18
3387.79	32
3388.79	39
3389.79	30
3390.79	40
3391.79	53
3392.79	20
3393.79	50
3394.78	36
3395.78	22
3396.78	22
3397.78	38
3398.77	83
3399.77	28
3400.77	32
3401.76	32
3402.76	44
3403.76	52
3404.75	10
3405.75	12
3406.74	30
3407.74	66
3408.73	48
3409.72	107
3410.72	30
3411.71	38
3412.71	38
3413.7	36
3414.69	26
3415.68	78
3416.68	18
3417.67	32
3418.66	8
3419.65	30
3420.64	66
3421.63	33
3422.63	34
3423.62	48
3424.61	82
3425.6	30
3426.59	19
3427.58	56
3428.57	33
[truncated: 48 more rows]
