# Supplementary material for: AI‐Assisted Detection of Early Gastric Cancer via Visualization of Mucosal Acidity Compromise During Endoscopy
Source: Adv Sci (Weinh). 2025 Oct 20;12(46):e04932. doi: 10.1002/advs.202504932 (PMC12697849; doi:10.1002/advs.202504932)
Supplement: Supplementary file 2 — Supporting Data [file ADVS-12-e04932-s002.zip › Models by AGS cells/Model 3/Para-tumor/fast-20250724_171059.csv]

181.541	21662
184.445	33716
187.346	43482
190.245	48356
193.141	50147
196.035	50607
198.927	50207
201.816	50211
204.703	50733
207.588	50591
210.47	50713
213.35	50614
216.228	50352
219.103	50536
221.976	50125
224.846	50382
227.715	49837
230.58	50056
233.444	49857
236.305	50381
239.164	50790
242.02	51495
244.875	51716
247.727	51688
250.576	51922
253.423	51968
256.268	51537
259.111	51316
261.951	51080
264.789	50764
267.625	51230
270.459	51123
273.29	51116
276.119	50955
278.945	50808
281.769	50794
284.591	50735
287.411	50234
290.229	50204
293.044	49879
295.857	49676
298.667	49005
301.476	48667
304.282	48311
307.085	47789
309.887	47810
312.686	47183
315.483	47089
318.278	46387
321.071	46313
323.861	46005
326.649	45845
329.435	45998
332.219	45706
335	45709
337.779	45818
340.556	45924
343.331	46101
346.103	46279
348.873	46351
351.641	46801
354.407	46601
357.171	46686
359.932	46736
362.691	46458
365.448	46273
368.203	45896
370.955	45416
373.706	45408
376.454	45284
379.2	44747
381.943	44775
384.685	44395
387.424	44097
390.161	43749
392.896	43240
395.629	43062
398.36	42610
401.088	42630
403.815	42372
406.539	42227
409.261	42012
411.981	42261
414.698	42352
417.414	42918
420.127	42737
422.838	42572
425.547	43036
428.254	43003
430.959	42713
433.662	42787
436.362	43261
439.06	43228
441.757	43109
444.451	43323
447.142	43150
449.832	43198
452.52	43286
455.206	43014
457.889	42848
460.57	42739
463.249	42358
465.927	42407
468.601	41947
471.274	41374
473.945	41184
476.614	40531
479.28	39914
481.945	40001
484.607	39948
487.267	39568
489.926	39330
492.582	39199
495.236	38914
497.888	38590
500.537	38274
503.185	38282
505.831	38338
508.474	38701
511.116	38643
513.755	38649
516.393	38417
519.028	38742
521.661	38488
524.293	38677
526.922	38324
529.549	38542
532.174	38340
534.797	38328
537.418	38371
540.037	38444
542.654	38333
545.268	39090
547.881	39217
550.492	38812
553.101	38578
555.707	37992
558.312	37734
560.915	37178
563.515	37266
566.114	37275
568.71	37770
571.305	38016
573.897	38361
576.488	38204
579.076	37490
581.663	36767
584.247	36056
586.83	35356
589.41	34758
591.989	34045
594.565	33275
597.14	32533
599.712	31940
602.283	31936
604.851	32031
607.418	31873
609.982	32022
612.545	31897
615.106	31841
617.664	31727
620.221	31525
622.776	31225
625.328	31045
627.879	31023
630.428	30683
632.975	30262
635.52	29891
638.062	29997
640.603	29727
643.142	30058
645.679	30274
648.214	30256
650.748	30121
653.279	29997
655.808	30104
658.335	29742
660.861	29655
663.384	29313
665.906	29220
668.425	29288
670.943	29242
673.459	28865
675.973	28658
678.484	28458
680.994	27894
683.502	27594
686.009	27533
688.513	27407
691.015	26877
693.515	26719
696.014	26429
698.51	26105
701.005	25990
703.498	25847
705.989	25339
708.478	24941
710.965	24783
713.45	24642
715.933	24531
718.415	24532
720.894	24012
723.372	23980
725.848	24062
728.322	23872
730.794	24009
733.264	23784
735.732	23615
738.198	23238
740.663	22767
743.126	22370
745.586	22299
748.045	22130
750.502	21894
752.958	21711
755.411	21652
757.863	21576
760.312	21425
762.76	21292
765.206	21564
767.65	21064
770.092	19892
772.533	18451
774.971	18115
777.408	18862
779.843	19575
782.276	19505
784.707	19489
787.137	19666
789.564	19557
791.99	19569
794.414	19361
796.836	19313
799.257	19076
801.675	18829
804.092	18637
806.507	18552
808.92	18362
811.331	18179
813.741	17893
816.148	17715
818.554	17391
820.958	17249
823.36	17186
825.761	16920
828.159	16783
830.556	16843
832.951	16615
835.345	16406
837.736	16416
840.126	16219
842.514	16018
844.9	15953
847.284	15753
849.667	15582
852.048	15425
854.427	15355
856.804	15157
859.18	14984
861.553	14750
863.925	14782
866.296	14836
868.664	14791
871.031	14688
873.396	14476
875.759	14380
878.12	14174
880.48	14065
882.838	13948
885.194	13952
887.549	13702
889.902	13610
892.253	13588
894.602	13525
896.949	13504
899.295	13477
901.639	13272
903.981	13328
906.322	13054
908.661	13102
910.998	13059
913.333	13043
915.667	12741
917.999	12791
920.329	12842
922.658	12854
924.985	12677
927.31	12640
929.633	12648
931.955	12510
934.275	12403
936.593	12167
938.91	11919
941.225	11849
943.538	11547
945.849	11393
948.159	11104
950.467	11007
952.774	10896
955.078	10708
957.381	10561
959.683	10406
961.982	10233
964.28	10237
966.577	10134
968.871	10021
971.164	9883
973.456	9735
975.745	9636
978.033	9421
980.319	9409
982.604	9314
984.887	9383
987.168	9344
989.448	9177
991.726	9147
994.002	9084
996.277	9038
998.55	9061
1000.82	9103
1003.09	9113
1005.36	9251
1007.63	9232
1009.89	9246
1012.15	9196
1014.41	9199
1016.67	9209
1018.93	9153
1021.19	8895
1023.44	8897
1025.7	8927
1027.95	8859
1030.2	8847
1032.45	8617
1034.69	8518
1036.94	8408
1039.18	8426
1041.43	8386
1043.67	8450
1045.9	8523
1048.14	8299
1050.38	8227
1052.61	8124
1054.84	8040
1057.07	7871
1059.3	7807
1061.53	7608
1063.76	7607
1065.98	7612
1068.2	7487
1070.42	7413
1072.64	7265
1074.86	7245
1077.08	7207
1079.29	7200
1081.5	7112
1083.72	7116
1085.93	7021
1088.13	6961
1090.34	7104
1092.55	7094
1094.75	7070
1096.95	6999
1099.15	6914
1101.35	6882
1103.55	6773
1105.74	6693
1107.94	6550
1110.13	6558
1112.32	6470
1114.51	6274
1116.7	6151
1118.89	6089
1121.07	6101
1123.25	6016
1125.44	6018
1127.62	5929
1129.8	6032
1131.97	6024
1134.15	6113
1136.32	6197
1138.49	6048
1140.66	5926
1142.83	5988
1145	5825
1147.17	5795
1149.33	5694
1151.5	5774
1153.66	5672
1155.82	5608
1157.98	5657
1160.13	5434
1162.29	5546
1164.44	5509
1166.6	5386
1168.75	5470
1170.9	5508
1173.04	5494
1175.19	5597
1177.34	5488
1179.48	5231
1181.62	5230
1183.76	5172
1185.9	5198
1188.04	5335
1190.17	5482
1192.31	5581
1194.44	5605
1196.57	5589
1198.7	5609
1200.83	5472
1202.96	5308
1205.08	5156
1207.21	4984
1209.33	4823
1211.45	4698
1213.57	4652
1215.69	4505
1217.81	4452
1219.92	4382
1222.03	4355
1224.15	4334
1226.26	4354
1228.37	4315
1230.47	4285
1232.58	4293
1234.68	4393
1236.79	4334
1238.89	4277
1240.99	4289
1243.09	4233
1245.19	4094
1247.28	4142
1249.38	4058
1251.47	4019
1253.56	3907
1255.65	3909
1257.74	3824
1259.83	3834
1261.91	3810
1264	3763
1266.08	3681
1268.16	3638
1270.24	3586
1272.32	3590
1274.4	3534
1276.47	3463
1278.55	3393
1280.62	3391
1282.69	3296
1284.76	3304
1286.83	3284
1288.9	3306
1290.96	3225
1293.03	3183
1295.09	3115
1297.15	3165
1299.21	3076
1301.27	3046
1303.33	2943
1305.38	2979
1307.44	3065
1309.49	2961
1311.54	2901
1313.59	2897
1315.64	2871
1317.69	2923
1319.73	2851
1321.78	2889
1323.82	2873
1325.86	2810
1327.9	2780
1329.94	2758
1331.98	2802
1334.02	2823
1336.05	2810
1338.08	2822
1340.12	2779
1342.15	2849
1344.18	2924
1346.2	2966
1348.23	2986
1350.25	2937
1352.28	2944
1354.3	2948
1356.32	2945
1358.34	2961
1360.36	2990
1362.38	3032
1364.39	3052
1366.41	3010
1368.42	3026
1370.43	3064
1372.44	2943
1374.45	2904
1376.45	2928
1378.46	2925
1380.47	2780
1382.47	2777
1384.47	2728
1386.47	2686
1388.47	2651
1390.47	2660
1392.46	2581
1394.46	2718
1396.45	2661
1398.44	2686
1400.44	2621
1402.42	2528
1404.41	2458
1406.4	2446
1408.39	2355
1410.37	2315
1412.35	2291
1414.33	2327
1416.31	2260
1418.29	2253
1420.27	2202
1422.25	2235
1424.22	2206
1426.2	2228
1428.17	2212
1430.14	2178
1432.11	2117
1434.08	2043
1436.04	2043
1438.01	2008
1439.97	2073
1441.94	2119
1443.9	2059
1445.86	2045
1447.82	2093
1449.78	1980
1451.73	1980
1453.69	1967
1455.64	1999
1457.59	1990
1459.54	1969
1461.49	1855
1463.44	1821
1465.39	1755
1467.34	1859
1469.28	1808
1471.22	1803
1473.17	1874
1475.11	1835
1477.05	1793
1478.99	1722
1480.92	1684
1482.86	1615
1484.79	1587
1486.73	1600
1488.66	1567
1490.59	1622
1492.52	1576
1494.45	1606
1496.37	1640
1498.3	1626
1500.22	1564
1502.14	1565
1504.07	1567
1505.99	1600
1507.91	1566
1509.82	1534
1511.74	1515
1513.66	1523
1515.57	1572
1517.48	1509
1519.39	1613
1521.3	1646
1523.21	1646
1525.12	1565
1527.03	1533
1528.93	1543
1530.84	1530
1532.74	1582
1534.64	1660
1536.54	1644
1538.44	1587
1540.34	1537
1542.23	1507
1544.13	1472
1546.02	1358
1547.92	1398
1549.81	1415
1551.7	1485
1553.59	1495
1555.48	1487
1557.36	1511
1559.25	1487
1561.13	1537
1563.01	1551
1564.9	1592
1566.78	1612
1568.66	1559
1570.53	1470
1572.41	1489
1574.29	1554
1576.16	1622
1578.03	1652
1579.9	1674
1581.78	1592
1583.65	1539
1585.51	1493
1587.38	1542
1589.25	1576
1591.11	1664
1592.97	1616
1594.84	1507
1596.7	1503
1598.56	1541
1600.42	1463
1602.27	1477
1604.13	1483
1605.98	1602
1607.84	1739
1609.69	1829
1611.54	1803
1613.39	1699
1615.24	1549
1617.09	1362
1618.94	1361
1620.78	1274
1622.62	1358
1624.47	1433
1626.31	1438
1628.15	1441
1629.99	1432
1631.83	1382
1633.67	1398
1635.5	1400
1637.34	1318
1639.17	1388
1641	1306
1642.83	1318
1644.66	1301
1646.49	1303
1648.32	1238
1650.15	1233
1651.97	1263
1653.8	1336
1655.62	1257
1657.44	1203
1659.26	1146
1661.08	1106
1662.9	1072
1664.72	929
1666.53	859
1668.35	823
1670.16	836
1671.97	824
1673.79	925
1675.6	942
1677.4	915
1679.21	814
1681.02	860
1682.83	798
1684.63	822
1686.43	865
1688.24	905
1690.04	858
1691.84	786
1693.64	794
1695.43	805
1697.23	876
1699.02	939
1700.82	973
1702.61	997
1704.4	969
1706.2	959
1707.98	1040
1709.77	1140
1711.56	1096
1713.35	1096
1715.13	1057
1716.92	963
1718.7	828
1720.48	888
1722.26	842
1724.04	810
1725.82	676
1727.6	554
1729.37	538
1731.15	516
1732.92	423
1734.7	393
1736.47	322
1738.24	339
1740.01	318
1741.78	298
1743.54	359
1745.31	469
1747.08	501
1748.84	532
1750.6	566
1752.36	635
1754.12	725
1755.88	763
1757.64	685
1759.4	664
1761.16	629
1762.91	609
1764.67	679
1766.42	715
1768.17	803
1769.92	787
1771.67	725
1773.42	663
1775.17	637
1776.91	669
1778.66	697
1780.4	748
1782.15	802
1783.89	812
1785.63	820
1787.37	844
1789.11	844
1790.85	808
1792.58	749
1794.32	729
1796.05	693
1797.79	667
1799.52	643
1801.25	663
1802.98	624
1804.71	619
1806.44	661
1808.17	719
1809.89	768
1811.62	804
1813.34	784
1815.07	756
1816.79	709
1818.51	689
1820.23	667
1821.95	608
1823.66	604
1825.38	572
1827.1	536
1828.81	584
1830.52	612
1832.24	679
1833.95	675
1835.66	729
1837.37	754
1839.08	745
1840.78	652
1842.49	586
1844.19	590
1845.9	550
1847.6	587
1849.3	576
1851	494
1852.7	453
1854.4	397
1856.1	417
1857.8	429
1859.49	437
1861.19	451
1862.88	475
1864.57	373
1866.27	311
1867.96	300
1869.65	244
1871.33	266
1873.02	317
1874.71	389
1876.39	398
1878.08	363
1879.76	362
1881.44	348
1883.12	383
1884.81	454
1886.48	464
1888.16	369
1889.84	320
1891.52	276
1893.19	272
1894.87	241
1896.54	286
1898.21	314
1899.88	296
1901.55	347
1903.22	371
1904.89	344
1906.56	373
1908.22	367
1909.89	401
1911.55	381
1913.22	411
1914.88	401
1916.54	385
1918.2	369
1919.86	393
1921.52	357
1923.18	353
1924.83	335
1926.49	334
1928.14	329
1929.79	361
1931.45	369
1933.1	335
1934.75	292
1936.4	369
1938.05	357
1939.69	401
1941.34	343
1942.99	263
1944.63	252
1946.27	302
1947.92	283
1949.56	314
1951.2	318
1952.84	346
1954.48	350
1956.11	401
1957.75	433
1959.39	465
1961.02	505
1962.65	459
1964.29	439
1965.92	471
1967.55	493
1969.18	484
1970.81	507
1972.44	510
1974.06	463
1975.69	461
1977.32	484
1978.94	474
1980.56	490
1982.19	532
1983.81	474
1985.43	502
1987.05	500
1988.66	517
1990.28	500
1991.9	466
1993.51	496
1995.13	508
1996.74	508
1998.36	518
1999.97	462
2001.58	522
2003.19	488
2004.8	503
2006.4	510
2008.01	500
2009.62	505
2011.22	504
2012.83	506
2014.43	507
2016.03	519
2017.63	520
2019.23	477
2020.83	479
2022.43	489
2024.03	498
2025.63	520
2027.22	498
2028.82	485
2030.41	471
2032.01	473
2033.6	475
2035.19	462
2036.78	479
2038.37	485
2039.96	429
2041.55	423
2043.13	453
2044.72	421
2046.3	427
2047.89	439
2049.47	463
2051.05	439
2052.63	415
2054.21	427
2055.79	443
2057.37	401
2058.95	423
2060.52	413
2062.1	421
2063.68	426
2065.25	415
2066.82	399
2068.39	403
2069.97	376
2071.54	375
2073.1	391
2074.67	383
2076.24	397
2077.81	395
2079.37	377
2080.94	397
2082.5	367
2084.07	342
2085.63	353
2087.19	333
2088.75	295
2090.31	317
2091.87	291
2093.43	280
2094.98	304
2096.54	305
2098.09	282
2099.65	309
2101.2	316
2102.75	325
2104.3	335
2105.86	328
2107.41	323
2108.95	339
2110.5	328
2112.05	302
2113.6	302
2115.14	307
2116.69	309
2118.23	298
2119.77	312
2121.31	288
2122.86	307
2124.4	287
2125.93	314
2127.47	289
2129.01	304
2130.55	328
2132.08	298
2133.62	300
2135.15	314
2136.69	288
2138.22	266
2139.75	268
2141.28	309
2142.81	290
2144.34	282
2145.87	294
2147.39	294
2148.92	282
2150.45	306
2151.97	287
2153.5	308
2155.02	270
2156.54	262
2158.06	280
2159.58	268
2161.1	238
2162.62	312
2164.14	276
2165.66	274
2167.17	268
2168.69	294
2170.2	286
2171.72	256
2173.23	286
2174.74	252
2176.25	252
2177.76	260
2179.27	242
2180.78	262
2182.29	242
2183.79	234
2185.3	232
2186.81	226
2188.31	238
2189.81	238
2191.32	262
2192.82	264
2194.32	222
2195.82	258
2197.32	250
2198.82	216
2200.32	236
2201.81	212
2203.31	215
2204.8	222
2206.3	230
2207.79	215
2209.29	242
2210.78	220
2212.27	258
2213.76	242
2215.25	248
2216.74	246
2218.23	217
2219.71	221
2221.2	212
2222.69	208
2224.17	189
2225.65	190
2227.14	187
2228.62	176
2230.1	187
2231.58	194
2233.06	185
2234.54	219
2236.02	238
2237.5	213
2238.97	247
2240.45	222
2241.92	233
2243.4	213
2244.87	196
2246.34	187
2247.82	160
2249.29	189
2250.76	180
2252.23	177
2253.7	184
2255.16	183
2256.63	200
2258.1	157
2259.56	184
2261.03	185
2262.49	179
2263.95	193
2265.42	185
2266.88	179
2268.34	161
2269.8	161
2271.26	139
2272.72	187
2274.18	181
2275.63	190
2277.09	185
2278.54	169
2280	167
2281.45	137
2282.9	161
2284.36	143
2285.81	174
2287.26	156
2288.71	177
2290.16	169
2291.61	183
2293.05	145
2294.5	139
2295.95	131
2297.39	113
2298.84	99
2300.28	110
2301.72	97
2303.16	135
2304.61	143
2306.05	158
2307.49	133
2308.93	131
2310.36	151
2311.8	149
2313.24	165
2314.67	173
2316.11	157
2317.54	169
2318.98	161
2320.41	123
2321.84	157
2323.28	155
2324.71	163
2326.14	121
2327.57	118
2328.99	123
2330.42	101
2331.85	139
2333.27	137
2334.7	139
2336.12	105
2337.55	97
2338.97	99
2340.39	95
2341.82	77
2343.24	104
2344.66	71
2346.08	74
2347.5	109
2348.91	111
2350.33	109
2351.75	133
2353.16	129
2354.58	129
2355.99	143
2357.41	105
2358.82	103
2360.23	87
2361.64	69
2363.05	77
2364.46	54
2365.87	71
2367.28	77
2368.69	103
2370.1	77
2371.5	50
2372.91	109
2374.31	92
2375.72	112
2377.12	83
2378.52	76
2379.92	95
2381.33	87
2382.73	87
2384.13	75
2385.52	87
2386.92	61
2388.32	85
2389.72	87
2391.11	75
2392.51	103
2393.9	95
2395.3	121
2396.69	129
2398.08	79
2399.48	89
2400.87	97
2402.26	101
2403.65	83
2405.04	41
2406.42	22
2407.81	-16
2409.2	-6
2410.58	-35
2411.97	-40
2413.35	-10
2414.74	-38
2416.12	-2
2417.5	-2
2418.89	-4
2420.27	-8
2421.65	6
2423.03	8
2424.41	2
2425.79	-10
2427.16	-31
2428.54	-18
2429.92	-30
2431.29	-36
2432.67	-18
2434.04	-16
2435.42	8
2436.79	-12
2438.16	-4
2439.53	-4
2440.9	-26
2442.27	-34
2443.64	-47
2445.01	-41
2446.38	-45
2447.75	-70
2449.11	-30
2450.48	-54
2451.84	-57
2453.21	-30
2454.57	-24
2455.94	-18
2457.3	-43
2458.66	-28
2460.02	-26
2461.38	-36
2462.74	-4
2464.1	18
2465.46	22
2466.82	-10
2468.17	-3
2469.53	-16
2470.89	10
2472.24	-26
2473.6	-2
2474.95	-2
2476.3	4
2477.65	30
2479.01	43
2480.36	13
2481.71	65
2483.06	21
2484.41	8
2485.75	14
2487.1	10
2488.45	14
2489.8	4
2491.14	16
2492.49	18
2493.83	14
2495.17	33
2496.52	-2
2497.86	21
2499.2	23
2500.54	31
2501.88	22
2503.22	42
2504.56	47
2505.9	42
2507.24	28
2508.58	30
2509.91	17
2511.25	6
2512.58	-22
2513.92	-65
2515.25	-58
2516.58	-34
2517.92	-30
2519.25	-24
2520.58	-14
2521.91	-28
2523.24	-33
2524.57	-12
2525.9	-6
2527.23	12
2528.55	32
2529.88	-10
2531.21	-18
2532.53	-2
2533.86	12
2535.18	-16
2536.5	0
2537.83	2
2539.15	8
2540.47	20
2541.79	34
2543.11	-6
2544.43	-9
2545.75	8
2547.07	38
2548.39	-57
2549.7	28
2551.02	-10
2552.34	-25
2553.65	-20
2554.97	-44
2556.28	-56
2557.59	-61
2558.91	-55
2560.22	-36
2561.53	-38
2562.84	-51
2564.15	-43
2565.46	-37
2566.77	-38
2568.08	-32
2569.38	-39
2570.69	-34
2572	-61
2573.3	-18
2574.61	-29
2575.91	-44
2577.22	-14
2578.52	-6
2579.82	-37
2581.13	-18
2582.43	-42
2583.73	-36
2585.03	-37
2586.33	-42
2587.63	-44
2588.92	-77
2590.22	-20
2591.52	-67
2592.82	-46
2594.11	-33
2595.41	-37
2596.7	-42
2598	-46
2599.29	-42
2600.58	-51
2601.88	-14
2603.17	-28
2604.46	-55
2605.75	-52
2607.04	-54
2608.33	-55
2609.62	-69
2610.9	-52
2612.19	-80
2613.48	-91
2614.76	-75
2616.05	-57
2617.34	-57
2618.62	-75
2619.9	-88
2621.19	-55
2622.47	-45
2623.75	-58
2625.03	-57
2626.31	-53
2627.59	-38
2628.87	-35
2630.15	-67
2631.43	-41
2632.71	-56
2633.99	-74
2635.26	-60
2636.54	-83
2637.81	-63
2639.09	-74
2640.36	-68
2641.64	-66
2642.91	-79
2644.18	-84
2645.46	-63
2646.73	-89
2648	-54
2649.27	-59
2650.54	-47
2651.81	-47
2653.07	-57
2654.34	-64
2655.61	-63
2656.88	-45
2658.14	-52
2659.41	-67
2660.67	-76
2661.94	-34
2663.2	-85
2664.47	-79
2665.73	-60
2666.99	-64
2668.25	-59
2669.51	-87
2670.77	-69
2672.03	-61
2673.29	-40
2674.55	-59
2675.81	-46
2677.07	-85
2678.32	-55
2679.58	-61
2680.84	-51
2682.09	-71
2683.35	-24
2684.6	-53
2685.85	-36
2687.11	-76
2688.36	-37
2689.61	-54
2690.86	-53
2692.11	-47
2693.36	-35
2694.61	-25
2695.86	-43
2697.11	-71
2698.36	-55
2699.61	-85
2700.85	-60
2702.1	-62
2703.34	-45
2704.59	-72
2705.83	-48
2707.08	-41
2708.32	-48
2709.56	-59
2710.81	-75
2712.05	-70
2713.29	-69
2714.53	-65
2715.77	-52
2717.01	-31
2718.25	-18
2719.49	-37
2720.73	-81
2721.96	-53
2723.2	-46
2724.44	-45
2725.67	-51
2726.91	-50
2728.14	-52
2729.38	-56
2730.61	-44
2731.84	-56
2733.08	-49
2734.31	-42
2735.54	-50
2736.77	-37
2738	-73
2739.23	-45
2740.46	-71
2741.69	-46
2742.92	-62
2744.14	-29
2745.37	-36
2746.6	-61
2747.82	-30
2749.05	-46
2750.27	-54
2751.5	-45
2752.72	-66
2753.95	-22
2755.17	-34
2756.39	-42
2757.61	-48
2758.83	-74
2760.05	-22
2761.27	-42
2762.49	-30
2763.71	-34
2764.93	-26
2766.15	-52
2767.37	-40
2768.58	-42
2769.8	-40
2771.02	-44
2772.23	-40
2773.45	-30
2774.66	-36
2775.88	-22
2777.09	-36
2778.3	-28
2779.51	-26
2780.73	-35
2781.94	-30
2783.15	-28
2784.36	-40
2785.57	-32
2786.78	-60
2787.99	-10
2789.19	-40
2790.4	-16
2791.61	-11
2792.82	-46
2794.02	-30
2795.23	-36
2796.43	-46
2797.64	-8
2798.84	-16
2800.04	-46
2801.25	-19
2802.45	-36
2803.65	-62
2804.85	-17
2806.05	-28
2807.25	-50
2808.45	-4
2809.65	-12
2810.85	-25
2812.05	-14
2813.25	-26
2814.45	-40
2815.64	-26
2816.84	-44
2818.04	-34
2819.23	10
2820.43	-21
2821.62	-2
2822.82	-24
2824.01	-20
2825.2	-8
2826.39	-47
2827.59	-38
2828.78	-2
2829.97	-16
2831.16	-28
2832.35	-8
2833.54	-32
2834.73	-2
2835.92	-38
2837.1	-16
2838.29	-26
2839.48	4
2840.67	-10
2841.85	-22
2843.04	-30
2844.22	-26
2845.41	-17
2846.59	4
2847.77	-13
2848.96	-20
2850.14	-25
2851.32	-6
2852.5	-19
2853.68	-32
2854.87	-2
2856.05	-14
2857.23	-12
2858.4	-38
2859.58	-27
2860.76	-33
2861.94	12
2863.12	-24
2864.29	-14
2865.47	-30
2866.65	-19
2867.82	-8
2869	8
2870.17	-16
2871.34	-4
2872.52	-16
2873.69	-22
2874.86	-14
2876.03	-2
2877.21	-12
2878.38	-26
2879.55	4
2880.72	-10
2881.89	-36
2883.06	-2
2884.23	-8
2885.39	-10
2886.56	-15
2887.73	-36
2888.9	-4
2890.06	-12
2891.23	-2
2892.39	-25
2893.56	8
2894.72	-2
2895.89	10
2897.05	-2
2898.21	-32
2899.38	-8
2900.54	-28
2901.7	6
2902.86	-22
2904.02	-9
2905.18	-10
2906.34	4
2907.5	2
2908.66	-16
2909.82	-14
2910.98	-8
2912.13	-28
2913.29	4
2914.45	-18
2915.6	-6
2916.76	2
2917.91	-10
2919.07	-2
2920.22	-8
2921.38	-4
2922.53	-24
2923.68	-14
2924.84	2
2925.99	-4
2927.14	-16
2928.29	-12
2929.44	-4
2930.59	-22
2931.74	2
2932.89	10
2934.04	-10
2935.19	-16
2936.34	-4
2937.48	-9
2938.63	10
2939.78	-26
2940.93	0
2942.07	-4
2943.22	4
2944.36	-24
2945.51	-6
2946.65	12
2947.79	-18
2948.94	16
2950.08	-28
2951.22	-20
2952.36	-16
2953.5	-18
2954.65	13
2955.79	-16
2956.93	12
2958.07	-22
2959.2	10
2960.34	24
2961.48	-15
2962.62	6
2963.76	2
2964.89	-10
2966.03	-18
2967.17	-4
2968.3	16
2969.44	8
2970.57	-8
2971.71	6
2972.84	-6
2973.97	-4
2975.11	12
2976.24	18
2977.37	-12
2978.5	-14
2979.64	-4
2980.77	-2
2981.9	12
2983.03	-14
2984.16	14
2985.29	10
2986.41	-4
2987.54	6
2988.67	30
2989.8	18
2990.93	-6
2992.05	-16
2993.18	-4
2994.3	0
2995.43	-4
2996.55	20
2997.68	12
2998.8	22
2999.93	6
3001.05	6
3002.17	-4
3003.3	-8
3004.42	42
3005.54	36
3006.66	6
3007.78	22
3008.9	-10
3010.02	-12
3011.14	8
3012.26	14
3013.38	26
3014.5	20
3015.62	-2
3016.73	14
3017.85	18
3018.97	24
3020.08	25
3021.2	32
3022.31	14
3023.43	40
3024.54	25
3025.66	24
3026.77	24
3027.89	20
3029	0
3030.11	22
3031.22	20
3032.34	4
3033.45	24
3034.56	10
3035.67	10
3036.78	99
3037.89	24
3039	24
3040.11	-12
3041.22	8
3042.32	-12
3043.43	12
3044.54	12
3045.65	8
3046.75	10
3047.86	34
3048.96	8
3050.07	-6
3051.17	18
3052.28	16
3053.38	18
3054.49	-2
3055.59	26
3056.69	6
3057.8	14
3058.9	18
3060	32
3061.1	6
3062.2	24
3063.3	24
3064.4	-6
3065.5	-27
3066.6	13
3067.7	28
3068.8	16
3069.9	28
3071	20
3072.09	20
3073.19	18
3074.29	14
3075.38	34
3076.48	38
3077.57	-16
3078.67	33
3079.76	38
3080.86	6
3081.95	20
3083.05	-8
3084.14	30
3085.23	28
3086.33	10
3087.42	22
3088.51	19
3089.6	4
3090.69	14
3091.78	8
3092.87	75
3093.96	14
3095.05	24
3096.14	-18
3097.23	8
3098.32	24
3099.41	27
3100.49	4
3101.58	-4
3102.67	48
3103.75	18
3104.84	44
3105.93	40
3107.01	2
3108.1	8
3109.18	42
3110.26	46
3111.35	36
3112.43	12
3113.51	8
3114.6	31
3115.68	22
3116.76	16
3117.84	22
3118.92	34
3120	20
3121.09	24
3122.17	18
3123.25	10
3124.32	36
3125.4	42
3126.48	24
3127.56	18
3128.64	10
3129.72	28
3130.79	54
3131.87	32
3132.95	20
3134.02	14
3135.1	22
3136.17	34
3137.25	10
3138.32	26
3139.4	2
3140.47	50
3141.55	24
3142.62	12
3143.69	14
3144.76	31
3145.84	24
3146.91	30
3147.98	32
3149.05	26
3150.12	30
3151.19	36
3152.26	28
3153.33	36
3154.4	-2
3155.47	26
3156.54	30
3157.61	42
3158.67	20
3159.74	8
3160.81	34
3161.88	31
3162.94	26
3164.01	30
3165.07	40
3166.14	28
3167.2	28
3168.27	25
3169.33	24
3170.4	34
3171.46	-6
3172.52	10
3173.59	22
3174.65	32
3175.71	30
3176.77	30
3177.84	16
3178.9	38
3179.96	14
3181.02	61
3182.08	60
3183.14	45
3184.2	28
3185.26	30
3186.32	32
3187.37	28
3188.43	52
3189.49	45
3190.55	24
3191.61	21
3192.66	36
3193.72	16
3194.77	34
3195.83	18
3196.89	26
3197.94	50
3199	14
3200.05	34
3201.1	28
3202.16	28
3203.21	34
3204.27	36
3205.32	18
3206.37	38
3207.42	23
3208.47	44
3209.53	34
3210.58	23
3211.63	22
3212.68	12
3213.73	26
3214.78	25
3215.83	18
3216.88	35
3217.93	14
3218.97	32
3220.02	36
3221.07	28
3222.12	20
3223.16	34
3224.21	38
3225.26	14
3226.3	20
3227.35	10
3228.4	46
3229.44	38
3230.49	24
3231.53	22
3232.57	26
3233.62	30
3234.66	44
3235.71	20
3236.75	36
3237.79	46
3238.83	46
3239.88	14
3240.92	44
3241.96	40
3243	32
3244.04	34
3245.08	38
3246.12	40
3247.16	28
3248.2	28
3249.24	28
3250.28	22
3251.32	30
3252.36	38
3253.39	36
3254.43	26
3255.47	58
3256.51	24
3257.54	10
3258.58	38
3259.61	30
3260.65	25
3261.69	40
3262.72	22
3263.76	6
3264.79	6
3265.82	43
3266.86	23
3267.89	40
3268.92	38
3269.96	34
3270.99	25
3272.02	32
3273.05	28
3274.09	24
3275.12	50
3276.15	40
3277.18	51
3278.21	34
3279.24	16
3280.27	48
3281.3	30
3282.33	33
3283.36	44
3284.39	30
3285.41	34
3286.44	40
3287.47	36
3288.5	46
3289.52	28
3290.55	44
3291.58	36
3292.6	24
3293.63	79
3294.66	32
3295.68	53
3296.71	12
3297.73	50
3298.76	91
3299.78	18
3300.8	12
3301.83	40
3302.85	72
3303.87	22
3304.9	30
3305.92	43
3306.94	38
3307.96	44
3308.98	50
3310.01	18
3311.03	22
3312.05	59
3313.07	30
3314.09	40
3315.11	24
3316.13	43
3317.15	18
3318.17	38
3319.18	46
3320.2	34
3321.22	40
3322.24	26
3323.26	45
3324.27	46
3325.29	80
3326.31	39
3327.32	52
3328.34	41
3329.35	52
3330.37	46
3331.38	28
3332.4	38
3333.41	38
3334.43	52
3335.44	32
3336.46	40
3337.47	18
3338.48	42
3339.5	26
3340.51	26
3341.52	45
3342.53	56
3343.54	34
3344.56	46
3345.57	44
3346.58	36
3347.59	52
3348.6	47
3349.61	44
3350.62	46
3351.63	36
3352.64	30
3353.65	30
3354.66	19
3355.66	43
3356.67	30
3357.68	34
3358.69	11
3359.7	30
3360.7	48
3361.71	42
3362.72	28
3363.72	44
3364.73	12
3365.73	40
3366.74	15
3367.75	33
3368.75	20
3369.75	50
3370.76	16
3371.76	38
3372.77	40
3373.77	34
3374.77	33
3375.78	24
3376.78	2
3377.78	18
3378.78	32
3379.79	32
3380.79	21
3381.79	34
3382.79	44
3383.79	26
3384.79	58
3385.79	12
3386.79	32
3387.79	10
3388.79	55
3389.79	14
3390.79	40
3391.79	61
3392.79	42
3393.79	66
3394.78	40
3395.78	30
3396.78	44
3397.78	58
3398.77	93
3399.77	32
3400.77	30
3401.76	40
3402.76	52
3403.76	20
3404.75	30
3405.75	24
3406.74	42
3407.74	77
3408.73	44
3409.72	109
3410.72	66
3411.71	54
3412.71	40
3413.7	34
3414.69	68
3415.68	66
3416.68	32
3417.67	36
3418.66	18
3419.65	34
3420.64	68
3421.63	45
3422.63	42
3423.62	48
3424.61	72
3425.6	40
3426.59	21
3427.58	64
3428.57	11
[truncated: 48 more rows]
