# Supplementary material for: AI‐Assisted Detection of Early Gastric Cancer via Visualization of Mucosal Acidity Compromise During Endoscopy
Source: Adv Sci (Weinh). 2025 Oct 20;12(46):e04932. doi: 10.1002/advs.202504932 (PMC12697849; doi:10.1002/advs.202504932)
Supplement: Supplementary file 2 — Supporting Data [file ADVS-12-e04932-s002.zip › Models by AGS cells/Model 3/Para-tumor/fast-20250724_171125.csv]

181.541	21765
184.445	33940
187.346	43776
190.245	48791
193.141	50258
196.035	50621
198.927	50516
201.816	50407
204.703	51106
207.588	50887
210.47	51155
213.35	51088
216.228	50804
219.103	51084
221.976	50647
224.846	50785
227.715	50518
230.58	50505
233.444	50365
236.305	50971
239.164	51205
242.02	52118
244.875	52311
247.727	52682
250.576	52523
253.423	52669
256.268	52208
259.111	51973
261.951	51740
264.789	51695
267.625	51843
270.459	52015
273.29	51833
276.119	51823
278.945	51320
281.769	51306
284.591	51142
287.411	50858
290.229	50734
293.044	50211
295.857	50171
298.667	49736
301.476	49148
304.282	48906
307.085	48382
309.887	48497
312.686	47886
315.483	47482
318.278	47153
321.071	46972
323.861	46760
326.649	46561
329.435	46780
332.219	46651
335	46497
337.779	46640
340.556	46806
343.331	47000
346.103	46948
348.873	47092
351.641	47484
354.407	47363
357.171	47411
359.932	47830
362.691	47392
365.448	47095
368.203	46712
370.955	46200
373.706	46208
376.454	46210
379.2	45471
381.943	45674
384.685	45163
387.424	44742
390.161	44732
392.896	44084
395.629	43866
398.36	43444
401.088	43611
403.815	43251
406.539	43236
409.261	43023
411.981	43150
414.698	43585
417.414	43855
420.127	43923
422.838	43783
425.547	44191
428.254	44097
430.959	43859
433.662	43957
436.362	44332
439.06	44365
441.757	44191
444.451	44345
447.142	44347
449.832	44401
452.52	44475
455.206	44169
457.889	44073
460.57	43865
463.249	43636
465.927	43463
468.601	43207
471.274	42970
473.945	42404
476.614	41788
479.28	41188
481.945	41276
484.607	41116
487.267	40813
489.926	40358
492.582	40325
495.236	40002
497.888	39724
500.537	39563
503.185	39435
505.831	39692
508.474	40001
511.116	40005
513.755	39939
516.393	39793
519.028	40132
521.661	39878
524.293	40106
526.922	39642
529.549	39914
532.174	39652
534.797	39688
537.418	39784
540.037	39844
542.654	39763
545.268	40342
547.881	40277
550.492	40335
553.101	39876
555.707	39416
558.312	38834
560.915	38699
563.515	38653
566.114	38881
568.71	39130
571.305	39501
573.897	39618
576.488	39844
579.076	39178
581.663	38208
584.247	37515
586.83	36595
589.41	35919
591.989	35304
594.565	34534
597.14	33723
599.712	33054
602.283	33106
604.851	32921
607.418	32886
609.982	32941
612.545	32770
615.106	32690
617.664	32845
620.221	32637
622.776	32663
625.328	32330
627.879	32371
630.428	32000
632.975	31662
635.52	31285
638.062	31297
640.603	31180
643.142	31163
645.679	31543
648.214	31618
650.748	31382
653.279	31591
655.808	31254
658.335	31128
660.861	30942
663.384	30602
665.906	30701
668.425	30702
670.943	30743
673.459	30342
675.973	30133
678.484	29802
680.994	29468
683.502	29030
686.009	28889
688.513	28586
691.015	28243
693.515	28067
696.014	27803
698.51	27396
701.005	27324
703.498	27026
705.989	26429
708.478	26160
710.965	25843
713.45	25869
715.933	25805
718.415	25642
720.894	25092
723.372	25195
725.848	25404
728.322	25110
730.794	25376
733.264	25259
735.732	24815
738.198	24395
740.663	24000
743.126	23524
745.586	23377
748.045	23315
750.502	23083
752.958	22942
755.411	22732
757.863	22733
760.312	22700
762.76	22392
765.206	22686
767.65	22246
770.092	20823
772.533	19331
774.971	18911
777.408	19873
779.843	20673
782.276	20568
784.707	20706
787.137	20867
789.564	20587
791.99	20602
794.414	20601
796.836	20480
799.257	20204
801.675	19877
804.092	19830
806.507	19735
808.92	19539
811.331	19277
813.741	18852
816.148	18767
818.554	18495
820.958	18367
823.36	18187
825.761	18062
828.159	17837
830.556	17778
832.951	17667
835.345	17517
837.736	17371
840.126	17283
842.514	17082
844.9	16965
847.284	16815
849.667	16672
852.048	16259
854.427	16217
856.804	16063
859.18	15868
861.553	15735
863.925	15719
866.296	15674
868.664	15651
871.031	15457
873.396	15330
875.759	15284
878.12	15075
880.48	15034
882.838	14859
885.194	14734
887.549	14545
889.902	14633
892.253	14464
894.602	14420
896.949	14363
899.295	14283
901.639	14216
903.981	14063
906.322	13956
908.661	13918
910.998	13879
913.333	13843
915.667	13698
917.999	13730
920.329	13616
922.658	13809
924.985	13571
927.31	13551
929.633	13488
931.955	13264
934.275	13193
936.593	13090
938.91	12709
941.225	12651
943.538	12327
945.849	12177
948.159	11767
950.467	11696
952.774	11663
955.078	11410
957.381	11176
959.683	11083
961.982	10821
964.28	10846
966.577	10845
968.871	10664
971.164	10401
973.456	10297
975.745	10315
978.033	10065
980.319	10004
982.604	9926
984.887	9931
987.168	9899
989.448	9856
991.726	9782
994.002	9737
996.277	9705
998.55	9641
1000.82	9685
1003.09	9800
1005.36	9836
1007.63	9845
1009.89	9844
1012.15	9871
1014.41	9920
1016.67	9953
1018.93	9811
1021.19	9562
1023.44	9656
1025.7	9594
1027.95	9507
1030.2	9387
1032.45	9175
1034.69	9068
1036.94	9022
1039.18	8942
1041.43	8940
1043.67	8954
1045.9	8863
1048.14	8809
1050.38	8720
1052.61	8605
1054.84	8447
1057.07	8347
1059.3	8264
1061.53	8122
1063.76	8157
1065.98	8071
1068.2	7992
1070.42	7932
1072.64	7710
1074.86	7710
1077.08	7634
1079.29	7547
1081.5	7481
1083.72	7422
1085.93	7497
1088.13	7319
1090.34	7510
1092.55	7439
1094.75	7519
1096.95	7481
1099.15	7412
1101.35	7354
1103.55	7271
1105.74	7077
1107.94	7001
1110.13	6934
1112.32	6786
1114.51	6701
1116.7	6661
1118.89	6582
1121.07	6472
1123.25	6447
1125.44	6437
1127.62	6357
1129.8	6369
1131.97	6411
1134.15	6498
1136.32	6501
1138.49	6332
1140.66	6316
1142.83	6262
1145	6186
1147.17	6083
1149.33	6038
1151.5	6093
1153.66	6059
1155.82	6023
1157.98	5921
1160.13	5835
1162.29	5796
1164.44	5726
1166.6	5726
1168.75	5702
1170.9	5869
1173.04	5795
1175.19	5887
1177.34	5764
1179.48	5634
1181.62	5502
1183.76	5438
1185.9	5498
1188.04	5623
1190.17	5734
1192.31	5883
1194.44	5833
1196.57	5929
1198.7	5889
1200.83	5843
1202.96	5699
1205.08	5510
1207.21	5226
1209.33	5073
1211.45	4916
1213.57	4773
1215.69	4769
1217.81	4678
1219.92	4700
1222.03	4664
1224.15	4507
1226.26	4525
1228.37	4462
1230.47	4487
1232.58	4461
1234.68	4471
1236.79	4473
1238.89	4370
1240.99	4414
1243.09	4424
1245.19	4330
1247.28	4321
1249.38	4209
1251.47	4229
1253.56	4167
1255.65	4096
1257.74	4066
1259.83	4068
1261.91	4027
1264	3951
1266.08	3824
1268.16	3790
1270.24	3745
1272.32	3658
1274.4	3719
1276.47	3610
1278.55	3522
1280.62	3516
1282.69	3457
1284.76	3485
1286.83	3441
1288.9	3389
1290.96	3379
1293.03	3284
1295.09	3232
1297.15	3270
1299.21	3211
1301.27	3202
1303.33	3111
1305.38	3124
1307.44	3194
1309.49	3072
1311.54	3084
1313.59	3030
1315.64	3091
1317.69	3080
1319.73	3062
1321.78	3073
1323.82	3002
1325.86	2943
1327.9	2961
1329.94	2961
1331.98	2943
1334.02	2960
1336.05	2921
1338.08	2978
1340.12	2906
1342.15	2992
1344.18	3085
1346.2	3062
1348.23	3119
1350.25	3101
1352.28	3079
1354.3	3145
1356.32	3105
1358.34	3157
1360.36	3149
1362.38	3167
1364.39	3219
1366.41	3220
1368.42	3223
1370.43	3207
1372.44	3070
1374.45	3067
1376.45	3055
1378.46	3064
1380.47	2889
1382.47	2885
1384.47	2807
1386.47	2795
1388.47	2734
1390.47	2734
1392.46	2676
1394.46	2748
1396.45	2728
1398.44	2736
1400.44	2673
1402.42	2617
1404.41	2585
1406.4	2498
1408.39	2426
1410.37	2445
1412.35	2383
1414.33	2390
1416.31	2333
1418.29	2321
1420.27	2311
1422.25	2283
1424.22	2268
1426.2	2301
1428.17	2333
1430.14	2250
1432.11	2208
1434.08	2112
1436.04	2111
1438.01	2154
1439.97	2059
1441.94	2109
1443.9	2115
1445.86	2170
1447.82	2115
1449.78	1984
1451.73	2051
1453.69	2051
1455.64	2059
1457.59	2069
1459.54	1947
1461.49	1950
1463.44	1878
1465.39	1868
1467.34	1890
1469.28	1848
1471.22	1862
1473.17	1984
1475.11	1910
1477.05	1818
1478.99	1805
1480.92	1709
1482.86	1672
1484.79	1644
1486.73	1656
1488.66	1609
1490.59	1674
1492.52	1636
1494.45	1654
1496.37	1618
1498.3	1735
1500.22	1642
1502.14	1604
1504.07	1646
1505.99	1600
1507.91	1590
1509.82	1610
1511.74	1601
1513.66	1563
1515.57	1590
1517.48	1662
1519.39	1712
1521.3	1663
1523.21	1703
1525.12	1682
1527.03	1616
1528.93	1611
1530.84	1673
1532.74	1648
1534.64	1686
1536.54	1704
1538.44	1698
1540.34	1596
1542.23	1590
1544.13	1490
1546.02	1444
1547.92	1451
1549.81	1485
1551.7	1511
1553.59	1483
1555.48	1463
1557.36	1539
1559.25	1566
1561.13	1583
1563.01	1603
1564.9	1636
1566.78	1650
1568.66	1601
1570.53	1523
1572.41	1579
1574.29	1564
1576.16	1622
1578.03	1698
1579.9	1729
1581.78	1682
1583.65	1571
1585.51	1579
1587.38	1608
1589.25	1685
1591.11	1652
1592.97	1660
1594.84	1582
1596.7	1499
1598.56	1507
1600.42	1509
1602.27	1493
1604.13	1539
1605.98	1669
1607.84	1765
1609.69	1860
1611.54	1863
1613.39	1733
1615.24	1563
1617.09	1418
1618.94	1378
1620.78	1330
1622.62	1374
1624.47	1397
1626.31	1432
1628.15	1463
1629.99	1466
1631.83	1426
1633.67	1430
1635.5	1380
1637.34	1372
1639.17	1333
1641	1326
1642.83	1350
1644.66	1332
1646.49	1352
1648.32	1258
1650.15	1271
1651.97	1271
1653.8	1354
1655.62	1277
1657.44	1267
1659.26	1174
1661.08	1116
1662.9	1140
1664.72	979
1666.53	881
1668.35	877
1670.16	848
1671.97	915
1673.79	951
1675.6	963
1677.4	917
1679.21	871
1681.02	848
1682.83	848
1684.63	842
1686.43	901
1688.24	911
1690.04	900
1691.84	824
1693.64	806
1695.43	858
1697.23	908
1699.02	983
1700.82	1053
1702.61	1014
1704.4	981
1706.2	985
1707.98	1068
1709.77	1120
1711.56	1122
1713.35	1146
1715.13	1065
1716.92	963
1718.7	834
1720.48	897
1722.26	864
1724.04	826
1725.82	709
1727.6	616
1729.37	538
1731.15	495
1732.92	409
1734.7	388
1736.47	353
1738.24	347
1740.01	362
1741.78	361
1743.54	369
1745.31	485
1747.08	505
1748.84	528
1750.6	556
1752.36	647
1754.12	735
1755.88	787
1757.64	703
1759.4	640
1761.16	637
1762.91	645
1764.67	659
1766.42	772
1768.17	787
1769.92	816
1771.67	707
1773.42	669
1775.17	673
1776.91	661
1778.66	711
1780.4	798
1782.15	820
1783.89	826
1785.63	873
1787.37	854
1789.11	848
1790.85	816
1792.58	820
1794.32	699
1796.05	681
1797.79	675
1799.52	675
1801.25	675
1802.98	624
1804.71	645
1806.44	703
1808.17	749
1809.89	790
1811.62	798
1813.34	828
1815.07	782
1816.79	749
1818.51	669
1820.23	697
1821.95	645
1823.66	600
1825.38	589
1827.1	588
1828.81	566
1830.52	612
1832.24	685
1833.95	709
1835.66	735
1837.37	766
1839.08	762
1840.78	660
1842.49	608
1844.19	574
1845.9	570
1847.6	583
1849.3	593
1851	518
1852.7	447
1854.4	441
1856.1	476
1857.8	479
1859.49	473
1861.19	449
1862.88	479
1864.57	391
1866.27	339
1867.96	312
1869.65	238
1871.33	302
1873.02	341
1874.71	375
1876.39	431
1878.08	365
1879.76	374
1881.44	371
1883.12	391
1884.81	432
1886.48	466
1888.16	391
1889.84	312
1891.52	332
1893.19	264
1894.87	259
1896.54	272
1898.21	296
1899.88	321
1901.55	363
1903.22	367
1904.89	367
1906.56	399
1908.22	405
1909.89	397
1911.55	415
1913.22	415
1914.88	419
1916.54	395
1918.2	413
1919.86	393
1921.52	365
1923.18	351
1924.83	343
1926.49	362
1928.14	310
1929.79	356
1931.45	312
1933.1	323
1934.75	319
1936.4	346
1938.05	377
1939.69	383
1941.34	371
1942.99	292
1944.63	284
1946.27	272
1947.92	278
1949.56	327
1951.2	354
1952.84	350
1954.48	344
1956.11	438
1957.75	453
1959.39	475
1961.02	475
1962.65	463
1964.29	464
1965.92	479
1967.55	517
1969.18	488
1970.81	511
1972.44	518
1974.06	465
1975.69	481
1977.32	478
1978.94	524
1980.56	508
1982.19	506
1983.81	516
1985.43	502
1987.05	518
1988.66	523
1990.28	488
1991.9	455
1993.51	514
1995.13	518
1996.74	548
1998.36	520
1999.97	506
2001.58	510
2003.19	484
2004.8	524
2006.4	522
2008.01	528
2009.62	511
2011.22	522
2012.83	502
2014.43	522
2016.03	513
2017.63	526
2019.23	485
2020.83	493
2022.43	497
2024.03	522
2025.63	517
2027.22	508
2028.82	499
2030.41	499
2032.01	489
2033.6	473
2035.19	484
2036.78	469
2038.37	493
2039.96	421
2041.55	455
2043.13	462
2044.72	441
2046.3	461
2047.89	455
2049.47	449
2051.05	441
2052.63	441
2054.21	453
2055.79	453
2057.37	431
2058.95	417
2060.52	393
2062.1	421
2063.68	424
2065.25	411
2066.82	411
2068.39	417
2069.97	407
2071.54	411
2073.1	381
2074.67	389
2076.24	409
2077.81	369
2079.37	405
2080.94	391
2082.5	363
2084.07	366
2085.63	337
2087.19	339
2088.75	323
2090.31	300
2091.87	295
2093.43	284
2094.98	272
2096.54	311
2098.09	292
2099.65	359
2101.2	332
2102.75	341
2104.3	341
2105.86	353
2107.41	333
2108.95	332
2110.5	300
2112.05	322
2113.6	312
2115.14	335
2116.69	333
2118.23	300
2119.77	318
2121.31	298
2122.86	321
2124.4	285
2125.93	310
2127.47	327
2129.01	320
2130.55	336
2132.08	339
2133.62	323
2135.15	324
2136.69	304
2138.22	276
2139.75	266
2141.28	274
2142.81	306
2144.34	287
2145.87	286
2147.39	296
2148.92	300
2150.45	310
2151.97	301
2153.5	302
2155.02	256
2156.54	272
2158.06	270
2159.58	262
2161.1	268
2162.62	306
2164.14	266
2165.66	280
2167.17	276
2168.69	292
2170.2	294
2171.72	272
2173.23	290
2174.74	274
2176.25	282
2177.76	282
2179.27	242
2180.78	286
2182.29	240
2183.79	246
2185.3	244
2186.81	250
2188.31	252
2189.81	270
2191.32	264
2192.82	270
2194.32	232
2195.82	268
2197.32	250
2198.82	216
2200.32	228
2201.81	216
2203.31	197
2204.8	230
2206.3	244
2207.79	224
2209.29	250
2210.78	212
2212.27	256
2213.76	256
2215.25	234
2216.74	262
2218.23	224
2219.71	205
2221.2	200
2222.69	183
2224.17	205
2225.65	210
2227.14	173
2228.62	182
2230.1	183
2231.58	206
2233.06	195
2234.54	224
2236.02	225
2237.5	236
2238.97	241
2240.45	226
2241.92	221
2243.4	219
2244.87	170
2246.34	207
2247.82	216
2249.29	193
2250.76	186
2252.23	208
2253.7	186
2255.16	167
2256.63	174
2258.1	181
2259.56	196
2261.03	181
2262.49	157
2263.95	198
2265.42	177
2266.88	179
2268.34	171
2269.8	191
2271.26	195
2272.72	199
2274.18	195
2275.63	188
2277.09	195
2278.54	208
2280	185
2281.45	149
2282.9	167
2284.36	170
2285.81	182
2287.26	154
2288.71	179
2290.16	157
2291.61	183
2293.05	153
2294.5	147
2295.95	129
2297.39	115
2298.84	115
2300.28	118
2301.72	107
2303.16	145
2304.61	135
2306.05	154
2307.49	129
2308.93	147
2310.36	145
2311.8	147
2313.24	149
2314.67	181
2316.11	173
2317.54	175
2318.98	169
2320.41	133
2321.84	163
2323.28	147
2324.71	159
2326.14	154
2327.57	151
2328.99	145
2330.42	121
2331.85	123
2333.27	115
2334.7	133
2336.12	101
2337.55	113
2338.97	111
2340.39	97
2341.82	73
2343.24	98
2344.66	69
2346.08	109
2347.5	99
2348.91	121
2350.33	115
2351.75	161
2353.16	127
2354.58	147
2355.99	137
2357.41	125
2358.82	101
2360.23	91
2361.64	85
2363.05	55
2364.46	50
2365.87	55
2367.28	79
2368.69	85
2370.1	93
2371.5	67
2372.91	99
2374.31	98
2375.72	96
2377.12	87
2378.52	78
2379.92	95
2381.33	97
2382.73	107
2384.13	67
2385.52	97
2386.92	89
2388.32	97
2389.72	83
2391.11	83
2392.51	87
2393.9	87
2395.3	123
2396.69	123
2398.08	95
2399.48	83
2400.87	82
2402.26	85
2403.65	75
2405.04	51
2406.42	50
2407.81	-18
2409.2	-12
2410.58	-63
2411.97	-34
2413.35	8
2414.74	-38
2416.12	-20
2417.5	-10
2418.89	-6
2420.27	36
2421.65	-4
2423.03	22
2424.41	-10
2425.79	0
2427.16	-22
2428.54	-14
2429.92	-24
2431.29	-4
2432.67	2
2434.04	-14
2435.42	-18
2436.79	-14
2438.16	2
2439.53	-4
2440.9	-10
2442.27	-34
2443.64	-42
2445.01	-31
2446.38	-30
2447.75	-52
2449.11	-49
2450.48	-34
2451.84	-38
2453.21	-34
2454.57	-20
2455.94	-22
2457.3	-27
2458.66	-28
2460.02	-22
2461.38	-34
2462.74	-20
2464.1	8
2465.46	10
2466.82	-2
2468.17	10
2469.53	-18
2470.89	8
2472.24	-22
2473.6	-16
2474.95	16
2476.3	6
2477.65	26
2479.01	33
2480.36	29
2481.71	69
2483.06	17
2484.41	30
2485.75	29
2487.1	19
2488.45	16
2489.8	-6
2491.14	10
2492.49	20
2493.83	18
2495.17	27
2496.52	4
2497.86	47
2499.2	37
2500.54	29
2501.88	29
2503.22	50
2504.56	43
2505.9	32
2507.24	28
2508.58	32
2509.91	0
2511.25	4
2512.58	-12
2513.92	-49
2515.25	-22
2516.58	-40
2517.92	-46
2519.25	-38
2520.58	-45
2521.91	-24
2523.24	-31
2524.57	2
2525.9	18
2527.23	20
2528.55	53
2529.88	-26
2531.21	-23
2532.53	-14
2533.86	2
2535.18	-2
2536.5	8
2537.83	2
2539.15	8
2540.47	18
2541.79	46
2543.11	-4
2544.43	-19
2545.75	6
2547.07	26
2548.39	-38
2549.7	10
2551.02	2
2552.34	-8
2553.65	-22
2554.97	-46
2556.28	-46
2557.59	-61
2558.91	-63
2560.22	-42
2561.53	-44
2562.84	-34
2564.15	-36
2565.46	-35
2566.77	-38
2568.08	-24
2569.38	-43
2570.69	-40
2572	-44
2573.3	-32
2574.61	-24
2575.91	-22
2577.22	-23
2578.52	-16
2579.82	-24
2581.13	-18
2582.43	-30
2583.73	-30
2585.03	-45
2586.33	-32
2587.63	-38
2588.92	-71
2590.22	-18
2591.52	-61
2592.82	-28
2594.11	-33
2595.41	-49
2596.7	-53
2598	-50
2599.29	-52
2600.58	-47
2601.88	-8
2603.17	-32
2604.46	-59
2605.75	-48
2607.04	-52
2608.33	-43
2609.62	-51
2610.9	-56
2612.19	-62
2613.48	-95
2614.76	-73
2616.05	-63
2617.34	-43
2618.62	-99
2619.9	-84
2621.19	-57
2622.47	-55
2623.75	-66
2625.03	-59
2626.31	-67
2627.59	-32
2628.87	-31
2630.15	-75
2631.43	-37
2632.71	-66
2633.99	-80
2635.26	-52
2636.54	-69
2637.81	-67
2639.09	-60
2640.36	-64
2641.64	-74
2642.91	-111
2644.18	-70
2645.46	-45
2646.73	-95
2648	-83
2649.27	-47
2650.54	-59
2651.81	-40
2653.07	-24
2654.34	-54
2655.61	-61
2656.88	-49
2658.14	-66
2659.41	-71
2660.67	-74
2661.94	-24
2663.2	-67
2664.47	-55
2665.73	-58
2666.99	-76
2668.25	-77
2669.51	-87
2670.77	-75
2672.03	-83
2673.29	-40
2674.55	-53
2675.81	-46
2677.07	-79
2678.32	-77
2679.58	-61
2680.84	-51
2682.09	-71
2683.35	-28
2684.6	-36
2685.85	-61
2687.11	-76
2688.36	-10
2689.61	-56
2690.86	-42
2692.11	-35
2693.36	-26
2694.61	-22
2695.86	-41
2697.11	-57
2698.36	-47
2699.61	-75
2700.85	-62
2702.1	-74
2703.34	-39
2704.59	-48
2705.83	-34
2707.08	-47
2708.32	-50
2709.56	-85
2710.81	-69
2712.05	-68
2713.29	-61
2714.53	-48
2715.77	-46
2717.01	-45
2718.25	-48
2719.49	-45
2720.73	-71
2721.96	-75
2723.2	-65
2724.44	-49
2725.67	-61
2726.91	-52
2728.14	-55
2729.38	-80
2730.61	-40
2731.84	-52
2733.08	-55
2734.31	-42
2735.54	-34
2736.77	-59
2738	-42
2739.23	-35
2740.46	-49
2741.69	-57
2742.92	-78
2744.14	-5
2745.37	-38
2746.6	-67
2747.82	-28
2749.05	-60
2750.27	-54
2751.5	-44
2752.72	-60
2753.95	-24
2755.17	-30
2756.39	-46
2757.61	-38
2758.83	-56
2760.05	-14
2761.27	-56
2762.49	-58
2763.71	-58
2764.93	-26
2766.15	-38
2767.37	-24
2768.58	-52
2769.8	-38
2771.02	-52
2772.23	-36
2773.45	-32
2774.66	-38
2775.88	-40
2777.09	-42
2778.3	-42
2779.51	-52
2780.73	-51
2781.94	-20
2783.15	-44
2784.36	-32
2785.57	-28
2786.78	-50
2787.99	-34
2789.19	-32
2790.4	-22
2791.61	-15
2792.82	-30
2794.02	-28
2795.23	-32
2796.43	-46
2797.64	-22
2798.84	-40
2800.04	-44
2801.25	-31
2802.45	-46
2803.65	-64
2804.85	4
2806.05	-64
2807.25	-34
2808.45	-36
2809.65	-28
2810.85	-41
2812.05	-12
2813.25	-12
2814.45	-42
2815.64	-18
2816.84	-40
2818.04	-44
2819.23	24
2820.43	-37
2821.62	-8
2822.82	-32
2824.01	-24
2825.2	-28
2826.39	-24
2827.59	-6
2828.78	-4
2829.97	-26
2831.16	-28
2832.35	-8
2833.54	-38
2834.73	-8
2835.92	-26
2837.1	-22
2838.29	-32
2839.48	4
2840.67	-16
2841.85	-20
2843.04	-14
2844.22	-26
2845.41	-31
2846.59	-8
2847.77	-4
2848.96	-18
2850.14	-35
2851.32	-20
2852.5	-13
2853.68	-20
2854.87	-4
2856.05	-28
2857.23	-14
2858.4	-32
2859.58	-53
2860.76	-35
2861.94	6
2863.12	-14
2864.29	-16
2865.47	-24
2866.65	-29
2867.82	-2
2869	-5
2870.17	-26
2871.34	-10
2872.52	-24
2873.69	2
2874.86	-37
2876.03	2
2877.21	-14
2878.38	-24
2879.55	-4
2880.72	-38
2881.89	-24
2883.06	-16
2884.23	-2
2885.39	-25
2886.56	-27
2887.73	-39
2888.9	-2
2890.06	-18
2891.23	10
2892.39	-27
2893.56	-4
2894.72	-8
2895.89	-14
2897.05	6
2898.21	-20
2899.38	-6
2900.54	-26
2901.7	-10
2902.86	-18
2904.02	-2
2905.18	-4
2906.34	8
2907.5	-15
2908.66	-10
2909.82	-30
2910.98	-8
2912.13	-26
2913.29	14
2914.45	-18
2915.6	4
2916.76	-4
2917.91	0
2919.07	-8
2920.22	-20
2921.38	4
2922.53	-24
2923.68	8
2924.84	10
2925.99	-14
2927.14	-16
2928.29	-4
2929.44	-22
2930.59	-22
2931.74	14
2932.89	18
2934.04	-18
2935.19	-30
2936.34	-8
2937.48	4
2938.63	-8
2939.78	-10
2940.93	18
2942.07	6
2943.22	12
2944.36	-18
2945.51	-22
2946.65	8
2947.79	0
2948.94	-6
2950.08	-26
2951.22	-16
2952.36	-2
2953.5	14
2954.65	-14
2955.79	-8
2956.93	10
2958.07	-6
2959.2	-2
2960.34	14
2961.48	4
2962.62	6
2963.76	4
2964.89	18
2966.03	-4
2967.17	-28
2968.3	2
2969.44	-8
2970.57	-2
2971.71	14
2972.84	-4
2973.97	6
2975.11	18
2976.24	24
2977.37	-24
2978.5	6
2979.64	2
2980.77	-6
2981.9	-2
2983.03	-16
2984.16	-10
2985.29	6
2986.41	14
2987.54	22
2988.67	26
2989.8	14
2990.93	16
2992.05	4
2993.18	0
2994.3	-16
2995.43	-10
2996.55	49
2997.68	22
2998.8	2
2999.93	22
3001.05	0
3002.17	-4
3003.3	0
3004.42	52
3005.54	40
3006.66	22
3007.78	24
3008.9	10
3010.02	-10
3011.14	42
3012.26	-8
3013.38	2
3014.5	12
3015.62	-14
3016.73	42
3017.85	24
3018.97	24
3020.08	-20
3021.2	20
3022.31	20
3023.43	32
3024.54	19
3025.66	12
3026.77	22
3027.89	24
3029	4
3030.11	18
3031.22	8
3032.34	16
3033.45	30
3034.56	20
3035.67	12
3036.78	83
3037.89	34
3039	42
3040.11	-14
3041.22	2
3042.32	-4
3043.43	22
3044.54	26
3045.65	4
3046.75	26
3047.86	24
3048.96	4
3050.07	16
3051.17	34
3052.28	26
3053.38	20
3054.49	-4
3055.59	20
3056.69	18
3057.8	18
3058.9	-2
3060	38
3061.1	16
3062.2	24
3063.3	32
3064.4	4
3065.5	44
3066.6	-2
3067.7	22
3068.8	34
3069.9	34
3071	26
3072.09	38
3073.19	18
3074.29	14
3075.38	26
3076.48	52
3077.57	3
3078.67	35
3079.76	32
3080.86	4
3081.95	29
3083.05	-20
3084.14	16
3085.23	16
3086.33	16
3087.42	14
3088.51	19
3089.6	20
3090.69	20
3091.78	6
3092.87	67
3093.96	46
3095.05	28
3096.14	6
3097.23	32
3098.32	22
3099.41	27
3100.49	10
3101.58	22
3102.67	42
3103.75	10
3104.84	48
3105.93	26
3107.01	2
3108.1	24
3109.18	42
3110.26	30
3111.35	28
3112.43	8
3113.51	36
3114.6	25
3115.68	38
3116.76	20
3117.84	18
3118.92	28
3120	22
3121.09	12
3122.17	-4
3123.25	26
3124.32	32
3125.4	50
3126.48	14
3127.56	44
3128.64	28
3129.72	34
3130.79	54
3131.87	24
3132.95	10
3134.02	28
3135.1	16
3136.17	4
3137.25	32
3138.32	18
3139.4	16
3140.47	32
3141.55	14
3142.62	22
3143.69	8
3144.76	29
3145.84	18
3146.91	34
3147.98	36
3149.05	18
3150.12	14
3151.19	48
3152.26	38
3153.33	24
3154.4	24
3155.47	2
3156.54	30
3157.61	52
3158.67	22
3159.74	14
3160.81	28
3161.88	19
3162.94	40
3164.01	36
3165.07	38
3166.14	26
3167.2	28
3168.27	27
3169.33	30
3170.4	58
3171.46	10
3172.52	20
3173.59	28
3174.65	24
3175.71	16
3176.77	6
3177.84	20
3178.9	22
3179.96	12
3181.02	30
3182.08	44
3183.14	51
3184.2	24
3185.26	26
3186.32	52
3187.37	46
3188.43	58
3189.49	31
3190.55	26
3191.61	31
3192.66	42
3193.72	40
3194.77	28
3195.83	8
3196.89	14
3197.94	36
3199	30
3200.05	18
3201.1	40
3202.16	18
3203.21	40
3204.27	34
3205.32	20
3206.37	12
3207.42	45
3208.47	34
3209.53	36
3210.58	33
3211.63	50
3212.68	18
3213.73	12
3214.78	31
3215.83	22
3216.88	13
3217.93	46
3218.97	26
3220.02	30
3221.07	4
3222.12	44
3223.16	40
3224.21	30
3225.26	24
3226.3	4
3227.35	32
3228.4	30
3229.44	34
3230.49	16
3231.53	14
3232.57	16
3233.62	30
3234.66	30
3235.71	18
3236.75	34
3237.79	42
3238.83	50
3239.88	16
3240.92	44
3241.96	44
3243	26
3244.04	18
3245.08	40
3246.12	32
3247.16	16
3248.2	26
3249.24	36
3250.28	36
3251.32	20
3252.36	26
3253.39	34
3254.43	40
3255.47	54
3256.51	70
3257.54	36
3258.58	30
3259.61	47
3260.65	19
3261.69	48
3262.72	16
3263.76	20
3264.79	26
3265.82	63
3266.86	25
3267.89	48
3268.92	53
3269.96	30
3270.99	35
3272.02	32
3273.05	40
3274.09	20
3275.12	36
3276.15	28
3277.18	31
3278.21	20
3279.24	48
3280.27	50
3281.3	16
3282.33	35
3283.36	40
3284.39	20
3285.41	80
3286.44	46
3287.47	32
3288.5	50
3289.52	28
3290.55	66
3291.58	30
3292.6	20
3293.63	50
3294.66	24
3295.68	37
3296.71	26
3297.73	66
3298.76	61
3299.78	22
3300.8	20
3301.83	42
3302.85	86
3303.87	46
3304.9	36
3305.92	37
3306.94	44
3307.96	38
3308.98	38
3310.01	46
3311.03	32
3312.05	51
3313.07	46
3314.09	34
3315.11	44
3316.13	41
3317.15	24
3318.17	32
3319.18	34
3320.2	40
3321.22	50
3322.24	38
3323.26	49
3324.27	48
3325.29	38
3326.31	41
3327.32	30
3328.34	39
3329.35	52
3330.37	44
3331.38	38
3332.4	16
3333.41	44
3334.43	66
3335.44	42
3336.46	36
3337.47	26
3338.48	58
3339.5	12
3340.51	36
3341.52	41
3342.53	34
3343.54	30
3344.56	40
3345.57	42
3346.58	48
3347.59	24
3348.6	33
3349.61	54
3350.62	28
3351.63	38
3352.64	48
3353.65	46
3354.66	45
3355.66	47
3356.67	46
3357.68	36
3358.69	5
3359.7	24
3360.7	28
3361.71	28
3362.72	28
3363.72	58
3364.73	30
3365.73	44
3366.74	19
3367.75	21
3368.75	34
3369.75	36
3370.76	28
3371.76	50
3372.77	36
3373.77	50
3374.77	41
3375.78	28
3376.78	8
3377.78	52
3378.78	26
3379.79	36
3380.79	29
3381.79	26
3382.79	36
3383.79	32
3384.79	50
3385.79	26
3386.79	38
3387.79	32
3388.79	31
3389.79	22
3390.79	38
3391.79	55
3392.79	44
3393.79	68
3394.78	40
3395.78	36
3396.78	52
3397.78	44
3398.77	83
3399.77	36
3400.77	22
3401.76	22
3402.76	36
3403.76	52
3404.75	28
3405.75	16
3406.74	51
3407.74	70
3408.73	46
3409.72	111
3410.72	52
3411.71	46
3412.71	30
3413.7	20
3414.69	8
3415.68	70
3416.68	20
3417.67	38
3418.66	22
3419.65	32
3420.64	78
3421.63	57
3422.63	46
3423.62	56
3424.61	88
3425.6	46
3426.59	45
3427.58	52
3428.57	45
[truncated: 48 more rows]
