# Supplementary material for: AI‐Assisted Detection of Early Gastric Cancer via Visualization of Mucosal Acidity Compromise During Endoscopy
Source: Adv Sci (Weinh). 2025 Oct 20;12(46):e04932. doi: 10.1002/advs.202504932 (PMC12697849; doi:10.1002/advs.202504932)
Supplement: Supplementary file 2 — Supporting Data [file ADVS-12-e04932-s002.zip › Models by AGS cells/Model 3/Para-tumor/fast-20250724_171127.csv]

181.541	15753
184.445	24535
187.346	31857
190.245	35576
193.141	36884
196.035	37080
198.927	36688
201.816	36838
204.703	37261
207.588	37086
210.47	37192
213.35	37099
216.228	37025
219.103	37033
221.976	36912
224.846	36952
227.715	36596
230.58	36694
233.444	36634
236.305	37174
239.164	37203
242.02	37787
244.875	37938
247.727	38083
250.576	38301
253.423	38101
256.268	37901
259.111	37732
261.951	37518
264.789	37418
267.625	37687
270.459	37446
273.29	37406
276.119	37524
278.945	37213
281.769	37112
284.591	37100
287.411	36624
290.229	36520
293.044	36235
295.857	36101
298.667	35798
301.476	35482
304.282	35237
307.085	34790
309.887	34609
312.686	34341
315.483	34128
318.278	33855
321.071	33650
323.861	33540
326.649	33290
329.435	33632
332.219	33275
335	33219
337.779	33384
340.556	33336
343.331	33507
346.103	33648
348.873	33598
351.641	33779
354.407	33779
357.171	33862
359.932	34021
362.691	33759
365.448	33550
368.203	33369
370.955	33023
373.706	33029
376.454	32736
379.2	32534
381.943	32492
384.685	32097
387.424	31805
390.161	31652
392.896	31247
395.629	31070
398.36	30860
401.088	30977
403.815	30783
406.539	30626
409.261	30586
411.981	30622
414.698	30713
417.414	30985
420.127	31245
422.838	30951
425.547	31238
428.254	31253
430.959	31005
433.662	31109
436.362	31277
439.06	31341
441.757	31240
444.451	31378
447.142	31239
449.832	31357
452.52	31438
455.206	31115
457.889	31037
460.57	31091
463.249	30624
465.927	30802
468.601	30330
471.274	30168
473.945	29907
476.614	29484
479.28	29198
481.945	28960
484.607	28883
487.267	28680
489.926	28439
492.582	28291
495.236	28067
497.888	27767
500.537	27658
503.185	27463
505.831	27787
508.474	27806
511.116	27790
513.755	27965
516.393	27884
519.028	27928
521.661	27878
524.293	27903
526.922	27763
529.549	27757
532.174	27695
534.797	27562
537.418	27641
540.037	27570
542.654	27479
545.268	27681
547.881	27888
550.492	27945
553.101	27584
555.707	27223
558.312	26967
560.915	26732
563.515	26782
566.114	26766
568.71	27062
571.305	27282
573.897	27459
576.488	27503
579.076	27243
581.663	26369
584.247	25896
586.83	25275
589.41	24741
591.989	24326
594.565	23749
597.14	23031
599.712	22494
602.283	22593
604.851	22533
607.418	22460
609.982	22442
612.545	22371
615.106	22263
617.664	22257
620.221	22189
622.776	22163
625.328	21981
627.879	22053
630.428	21759
632.975	21461
635.52	21230
638.062	21118
640.603	21136
643.142	21079
645.679	21371
648.214	21403
650.748	21222
653.279	21320
655.808	21078
658.335	20891
660.861	20834
663.384	20629
665.906	20636
668.425	20711
670.943	20649
673.459	20425
675.973	20234
678.484	20097
680.994	19809
683.502	19502
686.009	19382
688.513	19276
691.015	18923
693.515	18706
696.014	18664
698.51	18370
701.005	18290
703.498	18106
705.989	17741
708.478	17472
710.965	17315
713.45	17234
715.933	17109
718.415	17170
720.894	16755
723.372	16773
725.848	16817
728.322	16714
730.794	16762
733.264	16799
735.732	16416
738.198	16104
740.663	15880
743.126	15568
745.586	15483
748.045	15228
750.502	15157
752.958	15069
755.411	14832
757.863	14932
760.312	14873
762.76	14754
765.206	14984
767.65	14619
770.092	13594
772.533	12654
774.971	12435
777.408	13049
779.843	13493
782.276	13541
784.707	13527
787.137	13450
789.564	13525
791.99	13486
794.414	13434
796.836	13482
799.257	13106
801.675	12932
804.092	12774
806.507	12876
808.92	12677
811.331	12599
813.741	12379
816.148	12161
818.554	11933
820.958	11817
823.36	11748
825.761	11669
828.159	11430
830.556	11528
832.951	11355
835.345	11190
837.736	11132
840.126	11176
842.514	11021
844.9	10910
847.284	10724
849.667	10752
852.048	10435
854.427	10419
856.804	10285
859.18	10158
861.553	10068
863.925	10053
866.296	9930
868.664	9965
871.031	9871
873.396	9753
875.759	9707
878.12	9704
880.48	9699
882.838	9475
885.194	9363
887.549	9320
889.902	9280
892.253	9186
894.602	9095
896.949	8987
899.295	9083
901.639	8900
903.981	8954
906.322	8744
908.661	8796
910.998	8752
913.333	8732
915.667	8681
917.999	8742
920.329	8668
922.658	8676
924.985	8510
927.31	8617
929.633	8536
931.955	8446
934.275	8345
936.593	8210
938.91	8023
941.225	7912
943.538	7743
945.849	7668
948.159	7499
950.467	7346
952.774	7336
955.078	7046
957.381	7011
959.683	6947
961.982	6752
964.28	6836
966.577	6735
968.871	6697
971.164	6522
973.456	6483
975.745	6318
978.033	6252
980.319	6236
982.604	6183
984.887	6194
987.168	6266
989.448	6213
991.726	6063
994.002	6026
996.277	5993
998.55	6067
1000.82	5996
1003.09	6036
1005.36	6153
1007.63	6158
1009.89	6147
1012.15	6141
1014.41	6211
1016.67	6201
1018.93	6177
1021.19	6026
1023.44	6030
1025.7	6086
1027.95	6054
1030.2	5970
1032.45	5824
1034.69	5691
1036.94	5593
1039.18	5531
1041.43	5549
1043.67	5515
1045.9	5579
1048.14	5497
1050.38	5380
1052.61	5293
1054.84	5179
1057.07	5097
1059.3	5152
1061.53	4900
1063.76	5063
1065.98	4926
1068.2	4878
1070.42	4900
1072.64	4760
1074.86	4670
1077.08	4616
1079.29	4648
1081.5	4572
1083.72	4523
1085.93	4569
1088.13	4559
1090.34	4617
1092.55	4582
1094.75	4630
1096.95	4565
1099.15	4508
1101.35	4485
1103.55	4452
1105.74	4349
1107.94	4309
1110.13	4319
1112.32	4147
1114.51	4116
1116.7	4086
1118.89	4018
1121.07	3959
1123.25	3876
1125.44	3804
1127.62	3846
1129.8	3838
1131.97	3979
1134.15	3907
1136.32	4017
1138.49	3856
1140.66	3844
1142.83	3816
1145	3740
1147.17	3703
1149.33	3717
1151.5	3699
1153.66	3719
1155.82	3629
1157.98	3574
1160.13	3536
1162.29	3566
1164.44	3468
1166.6	3500
1168.75	3477
1170.9	3584
1173.04	3574
1175.19	3550
1177.34	3495
1179.48	3317
1181.62	3278
1183.76	3282
1185.9	3346
1188.04	3487
1190.17	3654
1192.31	3699
1194.44	3627
1196.57	3673
1198.7	3641
1200.83	3552
1202.96	3461
1205.08	3340
1207.21	3145
1209.33	3016
1211.45	2963
1213.57	2893
1215.69	2843
1217.81	2794
1219.92	2722
1222.03	2764
1224.15	2708
1226.26	2696
1228.37	2667
1230.47	2657
1232.58	2655
1234.68	2704
1236.79	2670
1238.89	2661
1240.99	2701
1243.09	2615
1245.19	2551
1247.28	2573
1249.38	2521
1251.47	2492
1253.56	2477
1255.65	2386
1257.74	2436
1259.83	2408
1261.91	2333
1264	2367
1266.08	2251
1268.16	2236
1270.24	2230
1272.32	2147
1274.4	2154
1276.47	2152
1278.55	2005
1280.62	1970
1282.69	2025
1284.76	1990
1286.83	2011
1288.9	1995
1290.96	1995
1293.03	1872
1295.09	1878
1297.15	1817
1299.21	1811
1301.27	1785
1303.33	1797
1305.38	1783
1307.44	1844
1309.49	1791
1311.54	1731
1313.59	1744
1315.64	1690
1317.69	1761
1319.73	1717
1321.78	1779
1323.82	1686
1325.86	1634
1327.9	1678
1329.94	1637
1331.98	1640
1334.02	1646
1336.05	1597
1338.08	1680
1340.12	1658
1342.15	1682
1344.18	1707
1346.2	1755
1348.23	1788
1350.25	1781
1352.28	1753
1354.3	1783
1356.32	1793
1358.34	1805
1360.36	1818
1362.38	1874
1364.39	1870
1366.41	1803
1368.42	1837
1370.43	1871
1372.44	1761
1374.45	1824
1376.45	1747
1378.46	1845
1380.47	1686
1382.47	1679
1384.47	1658
1386.47	1644
1388.47	1553
1390.47	1544
1392.46	1523
1394.46	1604
1396.45	1577
1398.44	1547
1400.44	1557
1402.42	1503
1404.41	1410
1406.4	1384
1408.39	1312
1410.37	1307
1412.35	1259
1414.33	1334
1416.31	1277
1418.29	1288
1420.27	1225
1422.25	1247
1424.22	1241
1426.2	1281
1428.17	1209
1430.14	1293
1432.11	1197
1434.08	1213
1436.04	1148
1438.01	1126
1439.97	1152
1441.94	1176
1443.9	1179
1445.86	1213
1447.82	1201
1449.78	1106
1451.73	1094
1453.69	1128
1455.64	1122
1457.59	1140
1459.54	1102
1461.49	991
1463.44	985
1465.39	1028
1467.34	981
1469.28	998
1471.22	1014
1473.17	1043
1475.11	1031
1477.05	988
1478.99	888
1480.92	868
1482.86	890
1484.79	794
1486.73	834
1488.66	822
1490.59	898
1492.52	827
1494.45	883
1496.37	871
1498.3	911
1500.22	893
1502.14	794
1504.07	846
1505.99	780
1507.91	808
1509.82	796
1511.74	783
1513.66	796
1515.57	800
1517.48	838
1519.39	892
1521.3	899
1523.21	879
1525.12	882
1527.03	800
1528.93	816
1530.84	847
1532.74	923
1534.64	993
1536.54	955
1538.44	963
1540.34	939
1542.23	851
1544.13	812
1546.02	773
1547.92	780
1549.81	804
1551.7	902
1553.59	838
1555.48	880
1557.36	840
1559.25	897
1561.13	941
1563.01	985
1564.9	987
1566.78	985
1568.66	991
1570.53	926
1572.41	908
1574.29	921
1576.16	1017
1578.03	1128
1579.9	1130
1581.78	1052
1583.65	973
1585.51	967
1587.38	1002
1589.25	1060
1591.11	1038
1592.97	1003
1594.84	951
1596.7	933
1598.56	939
1600.42	901
1602.27	941
1604.13	943
1605.98	1070
1607.84	1191
1609.69	1231
1611.54	1267
1613.39	1144
1615.24	989
1617.09	858
1618.94	830
1620.78	762
1622.62	844
1624.47	911
1626.31	921
1628.15	933
1629.99	928
1631.83	925
1633.67	895
1635.5	834
1637.34	851
1639.17	850
1641	822
1642.83	834
1644.66	864
1646.49	830
1648.32	748
1650.15	794
1651.97	812
1653.8	837
1655.62	808
1657.44	800
1659.26	705
1661.08	675
1662.9	661
1664.72	509
1666.53	417
1668.35	405
1670.16	350
1671.97	440
1673.79	518
1675.6	501
1677.4	470
1679.21	415
1681.02	423
1682.83	401
1684.63	445
1686.43	478
1688.24	462
1690.04	445
1691.84	401
1693.64	391
1695.43	459
1697.23	524
1699.02	591
1700.82	630
1702.61	627
1704.4	582
1706.2	560
1707.98	631
1709.77	744
1711.56	707
1713.35	697
1715.13	685
1716.92	608
1718.7	488
1720.48	548
1722.26	520
1724.04	504
1725.82	394
1727.6	344
1729.37	296
1731.15	280
1732.92	231
1734.7	203
1736.47	177
1738.24	173
1740.01	167
1741.78	167
1743.54	194
1745.31	250
1747.08	298
1748.84	326
1750.6	308
1752.36	367
1754.12	425
1755.88	465
1757.64	413
1759.4	360
1761.16	324
1762.91	323
1764.67	401
1766.42	461
1768.17	479
1769.92	503
1771.67	443
1773.42	366
1775.17	371
1776.91	387
1778.66	407
1780.4	476
1782.15	532
1783.89	526
1785.63	573
1787.37	558
1789.11	560
1790.85	548
1792.58	522
1794.32	435
1796.05	421
1797.79	391
1799.52	375
1801.25	411
1802.98	352
1804.71	337
1806.44	427
1808.17	469
1809.89	530
1811.62	522
1813.34	550
1815.07	526
1816.79	465
1818.51	411
1820.23	415
1821.95	379
1823.66	340
1825.38	310
1827.1	298
1828.81	328
1830.52	396
1832.24	397
1833.95	443
1835.66	500
1837.37	532
1839.08	494
1840.78	400
1842.49	355
1844.19	340
1845.9	337
1847.6	305
1849.3	371
1851	254
1852.7	215
1854.4	184
1856.1	198
1857.8	225
1859.49	239
1861.19	247
1862.88	264
1864.57	178
1866.27	121
1867.96	105
1869.65	72
1871.33	58
1873.02	107
1874.71	167
1876.39	197
1878.08	147
1879.76	159
1881.44	129
1883.12	180
1884.81	222
1886.48	266
1888.16	206
1889.84	115
1891.52	119
1893.19	95
1894.87	60
1896.54	99
1898.21	93
1899.88	117
1901.55	170
1903.22	167
1904.89	197
1906.56	203
1908.22	186
1909.89	202
1911.55	222
1913.22	233
1914.88	234
1916.54	228
1918.2	226
1919.86	213
1921.52	206
1923.18	159
1924.83	145
1926.49	187
1928.14	133
1929.79	191
1931.45	175
1933.1	164
1934.75	111
1936.4	167
1938.05	177
1939.69	220
1941.34	173
1942.99	130
1944.63	109
1946.27	113
1947.92	107
1949.56	151
1951.2	165
1952.84	207
1954.48	175
1956.11	238
1957.75	260
1959.39	294
1961.02	322
1962.65	292
1964.29	278
1965.92	280
1967.55	326
1969.18	333
1970.81	330
1972.44	375
1974.06	310
1975.69	304
1977.32	325
1978.94	333
1980.56	345
1982.19	359
1983.81	353
1985.43	341
1987.05	353
1988.66	386
1990.28	334
1991.9	314
1993.51	351
1995.13	359
1996.74	377
1998.36	342
1999.97	345
2001.58	347
2003.19	334
2004.8	358
2006.4	397
2008.01	355
2009.62	362
2011.22	365
2012.83	353
2014.43	354
2016.03	390
2017.63	367
2019.23	350
2020.83	357
2022.43	370
2024.03	381
2025.63	378
2027.22	347
2028.82	354
2030.41	346
2032.01	360
2033.6	362
2035.19	353
2036.78	362
2038.37	348
2039.96	328
2041.55	328
2043.13	318
2044.72	329
2046.3	304
2047.89	330
2049.47	344
2051.05	308
2052.63	338
2054.21	328
2055.79	330
2057.37	300
2058.95	313
2060.52	325
2062.1	288
2063.68	343
2065.25	316
2066.82	300
2068.39	307
2069.97	280
2071.54	276
2073.1	298
2074.67	270
2076.24	304
2077.81	298
2079.37	284
2080.94	276
2082.5	282
2084.07	284
2085.63	254
2087.19	236
2088.75	212
2090.31	208
2091.87	202
2093.43	157
2094.98	201
2096.54	208
2098.09	191
2099.65	240
2101.2	200
2102.75	226
2104.3	236
2105.86	260
2107.41	232
2108.95	246
2110.5	219
2112.05	236
2113.6	213
2115.14	234
2116.69	228
2118.23	210
2119.77	221
2121.31	214
2122.86	206
2124.4	204
2125.93	227
2127.47	200
2129.01	212
2130.55	248
2132.08	232
2133.62	232
2135.15	234
2136.69	205
2138.22	208
2139.75	199
2141.28	212
2142.81	223
2144.34	224
2145.87	212
2147.39	214
2148.92	229
2150.45	236
2151.97	232
2153.5	226
2155.02	187
2156.54	188
2158.06	223
2159.58	201
2161.1	183
2162.62	254
2164.14	215
2165.66	207
2167.17	193
2168.69	234
2170.2	215
2171.72	202
2173.23	206
2174.74	182
2176.25	190
2177.76	209
2179.27	180
2180.78	190
2182.29	167
2183.79	167
2185.3	169
2186.81	189
2188.31	173
2189.81	196
2191.32	218
2192.82	192
2194.32	172
2195.82	187
2197.32	204
2198.82	141
2200.32	141
2201.81	125
2203.31	139
2204.8	169
2206.3	167
2207.79	177
2209.29	174
2210.78	163
2212.27	187
2213.76	198
2215.25	193
2216.74	207
2218.23	167
2219.71	167
2221.2	135
2222.69	139
2224.17	117
2225.65	141
2227.14	109
2228.62	123
2230.1	127
2231.58	151
2233.06	145
2234.54	157
2236.02	181
2237.5	195
2238.97	189
2240.45	149
2241.92	147
2243.4	157
2244.87	125
2246.34	151
2247.82	127
2249.29	145
2250.76	145
2252.23	129
2253.7	141
2255.16	127
2256.63	141
2258.1	115
2259.56	129
2261.03	135
2262.49	137
2263.95	137
2265.42	141
2266.88	151
2268.34	123
2269.8	139
2271.26	131
2272.72	129
2274.18	123
2275.63	149
2277.09	129
2278.54	165
2280	133
2281.45	95
2282.9	115
2284.36	99
2285.81	135
2287.26	121
2288.71	131
2290.16	105
2291.61	119
2293.05	119
2294.5	109
2295.95	99
2297.39	75
2298.84	69
2300.28	46
2301.72	77
2303.16	89
2304.61	105
2306.05	91
2307.49	75
2308.93	87
2310.36	123
2311.8	103
2313.24	117
2314.67	131
2316.11	135
2317.54	129
2318.98	143
2320.41	111
2321.84	127
2323.28	111
2324.71	137
2326.14	99
2327.57	108
2328.99	77
2330.42	77
2331.85	101
2333.27	93
2334.7	89
2336.12	59
2337.55	73
2338.97	59
2340.39	89
2341.82	45
2343.24	56
2344.66	35
2346.08	68
2347.5	45
2348.91	79
2350.33	89
2351.75	121
2353.16	95
2354.58	89
2355.99	115
2357.41	79
2358.82	73
2360.23	49
2361.64	29
2363.05	37
2364.46	10
2365.87	48
2367.28	49
2368.69	47
2370.1	51
2371.5	34
2372.91	51
2374.31	86
2375.72	62
2377.12	52
2378.52	40
2379.92	61
2381.33	53
2382.73	53
2384.13	43
2385.52	64
2386.92	45
2388.32	49
2389.72	71
2391.11	51
2392.51	74
2393.9	59
2395.3	85
2396.69	91
2398.08	61
2399.48	55
2400.87	86
2402.26	53
2403.65	44
2405.04	15
2406.42	-11
2407.81	-50
2409.2	-30
2410.58	-71
2411.97	-70
2413.35	-36
2414.74	-78
2416.12	-40
2417.5	-28
2418.89	-16
2420.27	-38
2421.65	-26
2423.03	-17
2424.41	-46
2425.79	-29
2427.16	-63
2428.54	-48
2429.92	-40
2431.29	-39
2432.67	-26
2434.04	-30
2435.42	-20
2436.79	-42
2438.16	-21
2439.53	-36
2440.9	-48
2442.27	-42
2443.64	-55
2445.01	-41
2446.38	-61
2447.75	-87
2449.11	-81
2450.48	-56
2451.84	-69
2453.21	-56
2454.57	-46
2455.94	-34
2457.3	-37
2458.66	-56
2460.02	-54
2461.38	-55
2462.74	-18
2464.1	-16
2465.46	-17
2466.82	-10
2468.17	10
2469.53	-18
2470.89	14
2472.24	-28
2473.6	-48
2474.95	4
2476.3	-6
2477.65	12
2479.01	14
2480.36	9
2481.71	41
2483.06	0
2484.41	-16
2485.75	-10
2487.1	-2
2488.45	10
2489.8	-6
2491.14	6
2492.49	4
2493.83	-12
2495.17	0
2496.52	0
2497.86	4
2499.2	8
2500.54	18
2501.88	26
2503.22	16
2504.56	8
2505.9	20
2507.24	24
2508.58	12
2509.91	13
2511.25	-4
2512.58	-28
2513.92	-67
2515.25	-46
2516.58	-51
2517.92	-44
2519.25	-51
2520.58	-41
2521.91	-64
2523.24	-45
2524.57	-6
2525.9	-12
2527.23	2
2528.55	2
2529.88	-38
2531.21	-43
2532.53	-30
2533.86	-4
2535.18	-18
2536.5	-14
2537.83	2
2539.15	-6
2540.47	2
2541.79	18
2543.11	-36
2544.43	-25
2545.75	-14
2547.07	2
2548.39	-40
2549.7	-4
2551.02	-16
2552.34	-41
2553.65	-37
2554.97	-60
2556.28	-54
2557.59	-59
2558.91	-71
2560.22	-63
2561.53	-57
2562.84	-65
2564.15	-53
2565.46	-33
2566.77	-65
2568.08	-52
2569.38	-47
2570.69	-32
2572	-55
2573.3	-44
2574.61	-47
2575.91	-38
2577.22	-57
2578.52	-28
2579.82	-29
2581.13	-55
2582.43	-65
2583.73	-59
2585.03	-73
2586.33	-58
2587.63	-93
2588.92	-105
2590.22	-58
2591.52	-81
2592.82	-71
2594.11	-57
2595.41	-71
2596.7	-57
2598	-50
2599.29	-54
2600.58	-75
2601.88	-40
2603.17	-24
2604.46	-63
2605.75	-69
2607.04	-72
2608.33	-75
2609.62	-57
2610.9	-70
2612.19	-82
2613.48	-99
2614.76	-81
2616.05	-71
2617.34	-41
2618.62	-105
2619.9	-88
2621.19	-87
2622.47	-65
2623.75	-68
2625.03	-77
2626.31	-59
2627.59	-63
2628.87	-45
2630.15	-91
2631.43	-61
2632.71	-74
2633.99	-82
2635.26	-72
2636.54	-91
2637.81	-75
2639.09	-93
2640.36	-68
2641.64	-77
2642.91	-103
2644.18	-87
2645.46	-67
2646.73	-84
2648	-68
2649.27	-77
2650.54	-61
2651.81	-65
2653.07	-55
2654.34	-77
2655.61	-73
2656.88	-63
2658.14	-46
2659.41	-61
2660.67	-91
2661.94	-34
2663.2	-69
2664.47	-79
2665.73	-81
2666.99	-80
2668.25	-87
2669.51	-89
2670.77	-99
2672.03	-73
2673.29	-58
2674.55	-85
2675.81	-62
2677.07	-101
2678.32	-85
2679.58	-95
2680.84	-61
2682.09	-75
2683.35	-52
2684.6	-49
2685.85	-67
2687.11	-78
2688.36	-39
2689.61	-69
2690.86	-57
2692.11	-61
2693.36	-65
2694.61	-41
2695.86	-67
2697.11	-87
2698.36	-59
2699.61	-87
2700.85	-52
2702.1	-66
2703.34	-59
2704.59	-66
2705.83	-40
2707.08	-73
2708.32	-70
2709.56	-81
2710.81	-75
2712.05	-68
2713.29	-91
2714.53	-63
2715.77	-58
2717.01	-43
2718.25	-59
2719.49	-71
2720.73	-75
2721.96	-83
2723.2	-71
2724.44	-67
2725.67	-71
2726.91	-60
2728.14	-50
2729.38	-84
2730.61	-75
2731.84	-46
2733.08	-67
2734.31	-63
2735.54	-56
2736.77	-61
2738	-71
2739.23	-53
2740.46	-49
2741.69	-69
2742.92	-72
2744.14	-27
2745.37	-50
2746.6	-89
2747.82	-46
2749.05	-65
2750.27	-76
2751.5	-53
2752.72	-70
2753.95	-28
2755.17	-50
2756.39	-52
2757.61	-48
2758.83	-70
2760.05	-48
2761.27	-70
2762.49	-30
2763.71	-63
2764.93	-48
2766.15	-66
2767.37	-42
2768.58	-63
2769.8	-60
2771.02	-60
2772.23	-50
2773.45	-42
2774.66	-52
2775.88	-38
2777.09	-70
2778.3	-62
2779.51	-50
2780.73	-47
2781.94	-46
2783.15	-44
2784.36	-46
2785.57	-50
2786.78	-54
2787.99	-28
2789.19	-48
2790.4	-34
2791.61	-7
2792.82	-58
2794.02	-34
2795.23	-46
2796.43	-36
2797.64	-32
2798.84	-26
2800.04	-44
2801.25	-41
2802.45	-62
2803.65	-88
2804.85	-31
2806.05	-44
2807.25	-46
2808.45	-32
2809.65	-46
2810.85	-47
2812.05	-22
2813.25	-36
2814.45	-46
2815.64	-28
2816.84	-44
2818.04	-44
2819.23	14
2820.43	-49
2821.62	-8
2822.82	-38
2824.01	-14
2825.2	-34
2826.39	-40
2827.59	-32
2828.78	-26
2829.97	-30
2831.16	-58
2832.35	-14
2833.54	-52
2834.73	-24
2835.92	-42
2837.1	-24
2838.29	-36
2839.48	-4
2840.67	-29
2841.85	-20
2843.04	-36
2844.22	-30
2845.41	-33
2846.59	-20
2847.77	-35
2848.96	-37
2850.14	-21
2851.32	-12
2852.5	-25
2853.68	-20
2854.87	0
2856.05	-34
2857.23	-26
2858.4	-14
2859.58	-51
2860.76	-35
2861.94	8
2863.12	-14
2864.29	-37
2865.47	-20
2866.65	-25
2867.82	-12
2869	-9
2870.17	-16
2871.34	-14
2872.52	-20
2873.69	-10
2874.86	-21
2876.03	-10
2877.21	-29
2878.38	-36
2879.55	-6
2880.72	-22
2881.89	-30
2883.06	0
2884.23	-26
2885.39	-25
2886.56	-17
2887.73	-34
2888.9	-12
2890.06	-16
2891.23	10
2892.39	-45
2893.56	-4
2894.72	-18
2895.89	-4
2897.05	-6
2898.21	-36
2899.38	-8
2900.54	-47
2901.7	0
2902.86	-36
2904.02	-19
2905.18	-32
2906.34	-29
2907.5	-11
2908.66	-20
2909.82	-18
2910.98	-10
2912.13	-12
2913.29	-20
2914.45	-16
2915.6	-21
2916.76	-2
2917.91	-4
2919.07	2
2920.22	-16
2921.38	-2
2922.53	-14
2923.68	-14
2924.84	16
2925.99	-6
2927.14	-16
2928.29	-4
2929.44	-16
2930.59	-4
2931.74	4
2932.89	-14
2934.04	-4
2935.19	-44
2936.34	-11
2937.48	-2
2938.63	2
2939.78	-32
2940.93	2
2942.07	-2
2943.22	24
2944.36	-16
2945.51	2
2946.65	-10
2947.79	-20
2948.94	4
2950.08	-28
2951.22	-20
2952.36	-12
2953.5	-14
2954.65	2
2955.79	-20
2956.93	-2
2958.07	-22
2959.2	-4
2960.34	-6
2961.48	-2
2962.62	2
2963.76	2
2964.89	-10
2966.03	-16
2967.17	-2
2968.3	24
2969.44	-10
2970.57	6
2971.71	6
2972.84	-4
2973.97	-2
2975.11	-2
2976.24	22
2977.37	-22
2978.5	0
2979.64	4
2980.77	8
2981.9	2
2983.03	-26
2984.16	-2
2985.29	22
2986.41	-10
2987.54	10
2988.67	26
2989.8	4
2990.93	-12
2992.05	4
2993.18	-11
2994.3	-26
2995.43	8
2996.55	31
2997.68	20
2998.8	10
2999.93	8
3001.05	2
3002.17	-4
3003.3	-18
3004.42	54
3005.54	26
3006.66	28
3007.78	20
3008.9	-2
3010.02	-10
3011.14	32
3012.26	8
3013.38	4
3014.5	22
3015.62	-22
3016.73	30
3017.85	24
3018.97	6
3020.08	-2
3021.2	14
3022.31	-4
3023.43	34
3024.54	17
3025.66	0
3026.77	10
3027.89	8
3029	-4
3030.11	24
3031.22	12
3032.34	6
3033.45	18
3034.56	-18
3035.67	2
3036.78	70
3037.89	26
3039	38
3040.11	-8
3041.22	4
3042.32	2
3043.43	-2
3044.54	22
3045.65	12
3046.75	10
3047.86	14
3048.96	14
3050.07	-6
3051.17	20
3052.28	10
3053.38	4
3054.49	-16
3055.59	24
3056.69	10
3057.8	10
3058.9	10
3060	32
3061.1	-2
3062.2	12
3063.3	16
3064.4	10
3065.5	-8
3066.6	10
3067.7	24
3068.8	8
3069.9	-19
3071	12
3072.09	38
3073.19	-3
3074.29	20
3075.38	14
3076.48	40
3077.57	-14
3078.67	4
3079.76	20
3080.86	-10
3081.95	21
3083.05	-10
3084.14	24
3085.23	18
3086.33	16
3087.42	16
3088.51	19
3089.6	10
3090.69	4
3091.78	4
3092.87	63
3093.96	16
3095.05	8
3096.14	-6
3097.23	8
3098.32	30
3099.41	31
3100.49	12
3101.58	18
3102.67	20
3103.75	14
3104.84	22
3105.93	12
3107.01	22
3108.1	22
3109.18	30
3110.26	18
3111.35	46
3112.43	-2
3113.51	14
3114.6	33
3115.68	26
3116.76	12
3117.84	6
3118.92	14
3120	14
3121.09	14
3122.17	28
3123.25	2
3124.32	22
3125.4	54
3126.48	12
3127.56	24
3128.64	0
3129.72	6
3130.79	52
3131.87	30
3132.95	18
3134.02	22
3135.1	14
3136.17	6
3137.25	24
3138.32	14
3139.4	-8
3140.47	30
3141.55	18
3142.62	10
3143.69	34
3144.76	43
3145.84	-2
3146.91	26
3147.98	20
3149.05	26
3150.12	28
3151.19	46
3152.26	18
3153.33	38
3154.4	2
3155.47	12
3156.54	28
3157.61	46
3158.67	20
3159.74	14
3160.81	14
3161.88	29
3162.94	20
3164.01	26
3165.07	38
3166.14	32
3167.2	14
3168.27	29
3169.33	24
3170.4	40
3171.46	22
3172.52	16
3173.59	28
3174.65	22
3175.71	32
3176.77	24
3177.84	26
3178.9	30
3179.96	16
3181.02	46
3182.08	28
3183.14	30
3184.2	26
3185.26	30
3186.32	40
3187.37	34
3188.43	40
3189.49	39
3190.55	8
3191.61	19
3192.66	34
3193.72	26
3194.77	36
3195.83	10
3196.89	22
3197.94	20
3199	10
3200.05	26
3201.1	40
3202.16	36
3203.21	48
3204.27	30
3205.32	26
3206.37	26
3207.42	49
3208.47	32
3209.53	42
3210.58	17
3211.63	36
3212.68	32
3213.73	36
3214.78	27
3215.83	32
3216.88	23
3217.93	20
3218.97	30
3220.02	28
3221.07	8
3222.12	40
3223.16	22
3224.21	34
3225.26	24
3226.3	26
3227.35	26
3228.4	62
3229.44	26
3230.49	22
3231.53	18
3232.57	28
3233.62	22
3234.66	30
3235.71	8
3236.75	24
3237.79	36
3238.83	36
3239.88	12
3240.92	36
3241.96	26
3243	22
3244.04	16
3245.08	20
3246.12	10
3247.16	24
3248.2	28
3249.24	24
3250.28	26
3251.32	22
3252.36	32
3253.39	34
3254.43	22
3255.47	60
3256.51	34
3257.54	24
3258.58	24
3259.61	44
3260.65	31
3261.69	28
3262.72	30
3263.76	22
3264.79	12
3265.82	45
3266.86	13
3267.89	46
3268.92	47
3269.96	32
3270.99	29
3272.02	22
3273.05	12
3274.09	14
3275.12	26
3276.15	24
3277.18	47
3278.21	28
3279.24	26
3280.27	38
3281.3	22
3282.33	39
3283.36	34
3284.39	24
3285.41	66
3286.44	26
3287.47	34
3288.5	26
3289.52	6
3290.55	38
3291.58	26
3292.6	30
3293.63	66
3294.66	18
3295.68	47
3296.71	4
3297.73	48
3298.76	87
3299.78	24
3300.8	8
3301.83	22
3302.85	90
3303.87	14
3304.9	22
3305.92	25
3306.94	50
3307.96	32
3308.98	40
3310.01	44
3311.03	38
3312.05	65
3313.07	40
3314.09	22
3315.11	30
3316.13	35
3317.15	16
3318.17	50
3319.18	46
3320.2	28
3321.22	46
3322.24	26
3323.26	49
3324.27	26
3325.29	54
3326.31	33
3327.32	38
3328.34	43
3329.35	42
3330.37	32
3331.38	30
3332.4	20
3333.41	42
3334.43	46
3335.44	26
3336.46	32
3337.47	36
3338.48	42
3339.5	12
3340.51	30
3341.52	51
3342.53	26
3343.54	26
3344.56	42
3345.57	40
3346.58	54
3347.59	46
3348.6	25
3349.61	42
3350.62	30
3351.63	40
3352.64	26
3353.65	34
3354.66	29
3355.66	47
3356.67	44
3357.68	26
3358.69	17
3359.7	20
3360.7	32
3361.71	20
3362.72	38
3363.72	40
3364.73	12
3365.73	22
3366.74	21
3367.75	33
3368.75	26
3369.75	30
3370.76	4
3371.76	46
3372.77	18
3373.77	32
3374.77	27
3375.78	34
3376.78	14
3377.78	42
3378.78	32
3379.79	16
3380.79	19
3381.79	28
3382.79	48
3383.79	20
3384.79	26
3385.79	32
3386.79	38
3387.79	28
3388.79	37
3389.79	22
3390.79	40
3391.79	46
3392.79	38
3393.79	50
3394.78	42
3395.78	8
3396.78	36
3397.78	38
3398.77	61
3399.77	26
3400.77	34
3401.76	30
3402.76	38
3403.76	38
3404.75	8
3405.75	18
3406.74	67
3407.74	58
3408.73	26
3409.72	113
3410.72	50
3411.71	48
3412.71	26
3413.7	40
3414.69	10
3415.68	76
3416.68	26
3417.67	30
3418.66	24
3419.65	32
3420.64	78
3421.63	51
3422.63	48
3423.62	42
3424.61	76
3425.6	36
3426.59	33
3427.58	46
3428.57	37
[truncated: 48 more rows]
