# Supplementary material for: AI‐Assisted Detection of Early Gastric Cancer via Visualization of Mucosal Acidity Compromise During Endoscopy
Source: Adv Sci (Weinh). 2025 Oct 20;12(46):e04932. doi: 10.1002/advs.202504932 (PMC12697849; doi:10.1002/advs.202504932)
Supplement: Supplementary file 2 — Supporting Data [file ADVS-12-e04932-s002.zip › Models by AGS cells/Model 3/Para-tumor/fast-20250724_171200.csv]

181.541	20790
184.445	32481
187.346	41824
190.245	46355
193.141	47957
196.035	48139
198.927	48001
201.816	48013
204.703	48628
207.588	48225
210.47	48654
213.35	48398
216.228	48404
219.103	48447
221.976	47949
224.846	48168
227.715	47804
230.58	47981
233.444	47764
236.305	48543
239.164	48775
242.02	49232
244.875	49575
247.727	49921
250.576	49819
253.423	50026
256.268	49455
259.111	49448
261.951	48827
264.789	48872
267.625	49022
270.459	49235
273.29	49123
276.119	49109
278.945	48761
281.769	48620
284.591	48618
287.411	48259
290.229	48153
293.044	47707
295.857	47647
298.667	47079
301.476	46450
304.282	46391
307.085	45968
309.887	45873
312.686	45501
315.483	45231
318.278	44816
321.071	44578
323.861	44363
326.649	44203
329.435	44262
332.219	44016
335	44026
337.779	44127
340.556	44346
343.331	44474
346.103	44645
348.873	44743
351.641	45142
354.407	45058
357.171	45269
359.932	45196
362.691	45118
365.448	44637
368.203	44399
370.955	43881
373.706	43959
376.454	43809
379.2	43577
381.943	43367
384.685	42872
387.424	42699
390.161	42369
392.896	41943
395.629	41659
398.36	41487
401.088	41458
403.815	41294
406.539	41060
409.261	40980
411.981	40893
414.698	41324
417.414	41786
420.127	41824
422.838	41530
425.547	41922
428.254	42092
430.959	41736
433.662	41902
436.362	42199
439.06	42191
441.757	42271
444.451	42249
447.142	42193
449.832	42275
452.52	42251
455.206	42281
457.889	41836
460.57	41953
463.249	41498
465.927	41617
468.601	40958
471.274	40764
473.945	40364
476.614	39759
479.28	39364
481.945	39430
484.607	39204
487.267	38867
489.926	38494
492.582	38465
495.236	37996
497.888	37708
500.537	37680
503.185	37495
505.831	37736
508.474	37990
511.116	37942
513.755	38000
516.393	38030
519.028	38250
521.661	38105
524.293	38246
526.922	37947
529.549	37826
532.174	37688
534.797	37774
537.418	37859
540.037	37811
542.654	37855
545.268	38200
547.881	38516
550.492	38486
553.101	38147
555.707	37391
558.312	37053
560.915	36850
563.515	36966
566.114	36860
568.71	37265
571.305	37616
573.897	37803
576.488	37730
579.076	37198
581.663	36231
584.247	35661
586.83	34806
589.41	34045
591.989	33710
594.565	32870
597.14	31811
599.712	31458
602.283	31464
604.851	31271
607.418	31323
609.982	31329
612.545	31196
615.106	31090
617.664	31239
620.221	30894
622.776	30967
625.328	30590
627.879	30541
630.428	30368
632.975	30016
635.52	29883
638.062	29574
640.603	29592
643.142	29799
645.679	29893
648.214	30129
650.748	29841
653.279	29838
655.808	29715
658.335	29395
660.861	29401
663.384	29206
665.906	29073
668.425	29171
670.943	29093
673.459	28654
675.973	28630
678.484	28281
680.994	27951
683.502	27495
686.009	27322
688.513	27264
691.015	26859
693.515	26729
696.014	26359
698.51	25980
701.005	25919
703.498	25601
705.989	25210
708.478	24683
710.965	24520
713.45	24661
715.933	24471
718.415	24224
720.894	23857
723.372	23871
725.848	24018
728.322	23806
730.794	24014
733.264	23798
735.732	23613
738.198	23192
740.663	22557
743.126	22299
745.586	22162
748.045	22038
750.502	21816
752.958	21621
755.411	21527
757.863	21411
760.312	21443
762.76	21272
765.206	21407
767.65	21015
770.092	19684
772.533	18295
774.971	17905
777.408	18842
779.843	19501
782.276	19358
784.707	19531
787.137	19624
789.564	19497
791.99	19545
794.414	19376
796.836	19267
799.257	19016
801.675	18829
804.092	18590
806.507	18544
808.92	18547
811.331	18179
813.741	17891
816.148	17734
818.554	17442
820.958	17309
823.36	17061
825.761	17020
828.159	16816
830.556	16835
832.951	16835
835.345	16431
837.736	16360
840.126	16225
842.514	16288
844.9	15981
847.284	15755
849.667	15658
852.048	15361
854.427	15250
856.804	15086
859.18	14798
861.553	14796
863.925	14891
866.296	14675
868.664	14678
871.031	14555
873.396	14444
875.759	14251
878.12	14088
880.48	14117
882.838	13811
885.194	13843
887.549	13739
889.902	13686
892.253	13550
894.602	13437
896.949	13335
899.295	13364
901.639	13257
903.981	13169
906.322	12989
908.661	13049
910.998	12900
913.333	12890
915.667	12802
917.999	12951
920.329	12867
922.658	12863
924.985	12685
927.31	12725
929.633	12687
931.955	12476
934.275	12360
936.593	12185
938.91	11845
941.225	11738
943.538	11543
945.849	11338
948.159	11017
950.467	10975
952.774	10741
955.078	10585
957.381	10555
959.683	10315
961.982	10191
964.28	10142
966.577	10007
968.871	9979
971.164	9738
973.456	9495
975.745	9483
978.033	9356
980.319	9208
982.604	9247
984.887	9165
987.168	9322
989.448	9187
991.726	9093
994.002	9034
996.277	8987
998.55	8956
1000.82	8936
1003.09	9063
1005.36	9153
1007.63	9172
1009.89	9090
1012.15	9175
1014.41	9195
1016.67	9129
1018.93	9072
1021.19	8905
1023.44	8957
1025.7	8893
1027.95	8863
1030.2	8593
1032.45	8627
1034.69	8452
1036.94	8359
1039.18	8333
1041.43	8238
1043.67	8279
1045.9	8235
1048.14	8126
1050.38	8080
1052.61	7987
1054.84	7942
1057.07	7692
1059.3	7694
1061.53	7590
1063.76	7553
1065.98	7418
1068.2	7342
1070.42	7276
1072.64	7136
1074.86	7092
1077.08	7078
1079.29	7039
1081.5	6919
1083.72	6878
1085.93	6878
1088.13	6846
1090.34	6934
1092.55	6866
1094.75	6949
1096.95	6808
1099.15	6789
1101.35	6764
1103.55	6675
1105.74	6604
1107.94	6469
1110.13	6455
1112.32	6258
1114.51	6176
1116.7	6139
1118.89	5966
1121.07	6008
1123.25	5861
1125.44	5805
1127.62	5817
1129.8	5931
1131.97	6016
1134.15	5960
1136.32	5943
1138.49	5865
1140.66	5815
1142.83	5742
1145	5696
1147.17	5668
1149.33	5629
1151.5	5522
1153.66	5506
1155.82	5539
1157.98	5528
1160.13	5354
1162.29	5430
1164.44	5245
1166.6	5293
1168.75	5311
1170.9	5396
1173.04	5392
1175.19	5404
1177.34	5324
1179.48	5096
1181.62	5035
1183.76	5023
1185.9	5044
1188.04	5161
1190.17	5270
1192.31	5382
1194.44	5434
1196.57	5432
1198.7	5456
1200.83	5329
1202.96	5196
1205.08	4948
1207.21	4811
1209.33	4672
1211.45	4503
1213.57	4402
1215.69	4362
1217.81	4333
1219.92	4307
1222.03	4269
1224.15	4115
1226.26	4152
1228.37	4069
1230.47	4053
1232.58	4090
1234.68	4123
1236.79	4022
1238.89	4100
1240.99	4067
1243.09	4074
1245.19	4001
1247.28	3973
1249.38	3901
1251.47	3834
1253.56	3863
1255.65	3717
1257.74	3701
1259.83	3713
1261.91	3665
1264	3598
1266.08	3448
1268.16	3514
1270.24	3461
1272.32	3362
1274.4	3401
1276.47	3320
1278.55	3242
1280.62	3135
1282.69	3167
1284.76	3147
1286.83	3165
1288.9	3093
1290.96	3129
1293.03	3010
1295.09	2953
1297.15	2954
1299.21	2972
1301.27	2924
1303.33	2816
1305.38	2828
1307.44	2887
1309.49	2840
1311.54	2794
1313.59	2806
1315.64	2672
1317.69	2810
1319.73	2772
1321.78	2773
1323.82	2702
1325.86	2686
1327.9	2643
1329.94	2667
1331.98	2639
1334.02	2678
1336.05	2685
1338.08	2693
1340.12	2648
1342.15	2684
1344.18	2714
1346.2	2794
1348.23	2761
1350.25	2869
1352.28	2813
1354.3	2835
1356.32	2881
1358.34	2804
1360.36	2888
1362.38	2915
1364.39	2883
1366.41	2849
1368.42	2885
1370.43	2933
1372.44	2825
1374.45	2771
1376.45	2783
1378.46	2788
1380.47	2707
1382.47	2629
1384.47	2605
1386.47	2523
1388.47	2416
1390.47	2483
1392.46	2398
1394.46	2553
1396.45	2494
1398.44	2507
1400.44	2443
1402.42	2399
1404.41	2319
1406.4	2291
1408.39	2206
1410.37	2133
1412.35	2182
1414.33	2090
1416.31	2059
1418.29	2104
1420.27	2067
1422.25	2047
1424.22	2043
1426.2	2047
1428.17	2035
1430.14	2010
1432.11	1950
1434.08	1935
1436.04	1890
1438.01	1851
1439.97	1997
1441.94	1904
1443.9	1914
1445.86	1952
1447.82	1896
1449.78	1827
1451.73	1817
1453.69	1874
1455.64	1886
1457.59	1853
1459.54	1808
1461.49	1735
1463.44	1672
1465.39	1666
1467.34	1690
1469.28	1644
1471.22	1658
1473.17	1714
1475.11	1714
1477.05	1664
1478.99	1583
1480.92	1507
1482.86	1523
1484.79	1448
1486.73	1451
1488.66	1456
1490.59	1489
1492.52	1471
1494.45	1513
1496.37	1513
1498.3	1507
1500.22	1514
1502.14	1436
1504.07	1452
1505.99	1394
1507.91	1441
1509.82	1405
1511.74	1394
1513.66	1392
1515.57	1459
1517.48	1447
1519.39	1529
1521.3	1505
1523.21	1534
1525.12	1464
1527.03	1420
1528.93	1406
1530.84	1459
1532.74	1471
1534.64	1521
1536.54	1539
1538.44	1501
1540.34	1443
1542.23	1370
1544.13	1349
1546.02	1277
1547.92	1281
1549.81	1324
1551.7	1368
1553.59	1348
1555.48	1344
1557.36	1366
1559.25	1410
1561.13	1442
1563.01	1485
1564.9	1483
1566.78	1469
1568.66	1452
1570.53	1438
1572.41	1422
1574.29	1386
1576.16	1471
1578.03	1586
1579.9	1608
1581.78	1509
1583.65	1457
1585.51	1412
1587.38	1433
1589.25	1536
1591.11	1535
1592.97	1509
1594.84	1415
1596.7	1384
1598.56	1370
1600.42	1400
1602.27	1425
1604.13	1433
1605.98	1513
1607.84	1672
1609.69	1733
1611.54	1720
1613.39	1636
1615.24	1457
1617.09	1271
1618.94	1231
1620.78	1175
1622.62	1237
1624.47	1316
1626.31	1352
1628.15	1350
1629.99	1331
1631.83	1321
1633.67	1308
1635.5	1288
1637.34	1239
1639.17	1289
1641	1205
1642.83	1237
1644.66	1235
1646.49	1231
1648.32	1169
1650.15	1189
1651.97	1180
1653.8	1203
1655.62	1235
1657.44	1167
1659.26	1088
1661.08	1064
1662.9	1017
1664.72	904
1666.53	790
1668.35	750
1670.16	697
1671.97	774
1673.79	861
1675.6	844
1677.4	863
1679.21	691
1681.02	753
1682.83	731
1684.63	779
1686.43	833
1688.24	818
1690.04	814
1691.84	725
1693.64	724
1695.43	787
1697.23	816
1699.02	903
1700.82	943
1702.61	891
1704.4	902
1706.2	879
1707.98	953
1709.77	1036
1711.56	977
1713.35	1017
1715.13	961
1716.92	904
1718.7	816
1720.48	820
1722.26	802
1724.04	699
1725.82	632
1727.6	570
1729.37	496
1731.15	447
1732.92	389
1734.7	366
1736.47	312
1738.24	321
1740.01	280
1741.78	318
1743.54	329
1745.31	437
1747.08	499
1748.84	491
1750.6	490
1752.36	602
1754.12	677
1755.88	731
1757.64	637
1759.4	624
1761.16	566
1762.91	607
1764.67	614
1766.42	689
1768.17	743
1769.92	747
1771.67	675
1773.42	636
1775.17	611
1776.91	605
1778.66	671
1780.4	711
1782.15	812
1783.89	764
1785.63	806
1787.37	766
1789.11	776
1790.85	766
1792.58	743
1794.32	687
1796.05	625
1797.79	596
1799.52	609
1801.25	625
1802.98	582
1804.71	564
1806.44	623
1808.17	650
1809.89	709
1811.62	758
1813.34	725
1815.07	715
1816.79	671
1818.51	633
1820.23	619
1821.95	566
1823.66	540
1825.38	502
1827.1	530
1828.81	546
1830.52	529
1832.24	585
1833.95	611
1835.66	669
1837.37	717
1839.08	693
1840.78	612
1842.49	578
1844.19	536
1845.9	512
1847.6	500
1849.3	546
1851	440
1852.7	415
1854.4	373
1856.1	387
1857.8	393
1859.49	435
1861.19	388
1862.88	443
1864.57	367
1866.27	282
1867.96	272
1869.65	226
1871.33	237
1873.02	288
1874.71	334
1876.39	386
1878.08	336
1879.76	344
1881.44	336
1883.12	333
1884.81	403
1886.48	413
1888.16	323
1889.84	262
1891.52	256
1893.19	210
1894.87	217
1896.54	252
1898.21	264
1899.88	274
1901.55	299
1903.22	310
1904.89	316
1906.56	350
1908.22	365
1909.89	347
1911.55	425
1913.22	352
1914.88	373
1916.54	371
1918.2	371
1919.86	342
1921.52	339
1923.18	308
1924.83	301
1926.49	308
1928.14	292
1929.79	330
1931.45	288
1933.1	289
1934.75	264
1936.4	294
1938.05	321
1939.69	343
1941.34	302
1942.99	255
1944.63	222
1946.27	239
1947.92	258
1949.56	284
1951.2	304
1952.84	306
1954.48	304
1956.11	341
1957.75	423
1959.39	419
1961.02	487
1962.65	429
1964.29	403
1965.92	421
1967.55	467
1969.18	456
1970.81	447
1972.44	486
1974.06	449
1975.69	437
1977.32	446
1978.94	480
1980.56	447
1982.19	504
1983.81	446
1985.43	480
1987.05	492
1988.66	477
1990.28	486
1991.9	445
1993.51	476
1995.13	486
1996.74	488
1998.36	469
1999.97	478
2001.58	443
2003.19	451
2004.8	453
2006.4	512
2008.01	500
2009.62	489
2011.22	495
2012.83	484
2014.43	477
2016.03	507
2017.63	484
2019.23	485
2020.83	469
2022.43	469
2024.03	490
2025.63	505
2027.22	465
2028.82	461
2030.41	471
2032.01	465
2033.6	459
2035.19	437
2036.78	445
2038.37	447
2039.96	407
2041.55	415
2043.13	419
2044.72	435
2046.3	415
2047.89	429
2049.47	425
2051.05	409
2052.63	407
2054.21	433
2055.79	415
2057.37	395
2058.95	387
2060.52	395
2062.1	397
2063.68	393
2065.25	421
2066.82	385
2068.39	371
2069.97	374
2071.54	379
2073.1	359
2074.67	361
2076.24	383
2077.81	352
2079.37	353
2080.94	350
2082.5	332
2084.07	334
2085.63	331
2087.19	337
2088.75	303
2090.31	266
2091.87	277
2093.43	251
2094.98	278
2096.54	272
2098.09	268
2099.65	319
2101.2	298
2102.75	295
2104.3	292
2105.86	320
2107.41	323
2108.95	320
2110.5	298
2112.05	264
2113.6	296
2115.14	280
2116.69	307
2118.23	296
2119.77	296
2121.31	282
2122.86	280
2124.4	264
2125.93	304
2127.47	283
2129.01	292
2130.55	320
2132.08	296
2133.62	294
2135.15	302
2136.69	292
2138.22	274
2139.75	274
2141.28	270
2142.81	274
2144.34	262
2145.87	278
2147.39	272
2148.92	274
2150.45	290
2151.97	282
2153.5	274
2155.02	256
2156.54	224
2158.06	272
2159.58	256
2161.1	258
2162.62	319
2164.14	274
2165.66	270
2167.17	242
2168.69	300
2170.2	270
2171.72	246
2173.23	258
2174.74	248
2176.25	274
2177.76	270
2179.27	242
2180.78	248
2182.29	204
2183.79	218
2185.3	222
2186.81	246
2188.31	220
2189.81	218
2191.32	264
2192.82	224
2194.32	220
2195.82	252
2197.32	244
2198.82	193
2200.32	230
2201.81	157
2203.31	197
2204.8	198
2206.3	214
2207.79	189
2209.29	230
2210.78	210
2212.27	258
2213.76	248
2215.25	238
2216.74	240
2218.23	224
2219.71	203
2221.2	197
2222.69	191
2224.17	149
2225.65	161
2227.14	153
2228.62	164
2230.1	171
2231.58	198
2233.06	177
2234.54	213
2236.02	209
2237.5	238
2238.97	237
2240.45	214
2241.92	227
2243.4	203
2244.87	188
2246.34	175
2247.82	168
2249.29	177
2250.76	184
2252.23	171
2253.7	161
2255.16	167
2256.63	174
2258.1	179
2259.56	178
2261.03	181
2262.49	149
2263.95	183
2265.42	171
2266.88	177
2268.34	169
2269.8	195
2271.26	159
2272.72	167
2274.18	177
2275.63	179
2277.09	177
2278.54	193
2280	177
2281.45	135
2282.9	149
2284.36	149
2285.81	165
2287.26	156
2288.71	159
2290.16	159
2291.61	167
2293.05	157
2294.5	163
2295.95	117
2297.39	105
2298.84	97
2300.28	106
2301.72	109
2303.16	129
2304.61	137
2306.05	139
2307.49	115
2308.93	137
2310.36	135
2311.8	147
2313.24	139
2314.67	181
2316.11	171
2317.54	157
2318.98	165
2320.41	139
2321.84	173
2323.28	133
2324.71	147
2326.14	125
2327.57	137
2328.99	123
2330.42	107
2331.85	133
2333.27	109
2334.7	125
2336.12	109
2337.55	95
2338.97	107
2340.39	89
2341.82	67
2343.24	94
2344.66	101
2346.08	95
2347.5	107
2348.91	89
2350.33	109
2351.75	129
2353.16	127
2354.58	137
2355.99	139
2357.41	119
2358.82	101
2360.23	69
2361.64	67
2363.05	41
2364.46	56
2365.87	52
2367.28	75
2368.69	77
2370.1	93
2371.5	58
2372.91	83
2374.31	104
2375.72	86
2377.12	60
2378.52	94
2379.92	81
2381.33	79
2382.73	77
2384.13	79
2385.52	93
2386.92	81
2388.32	81
2389.72	89
2391.11	79
2392.51	93
2393.9	97
2395.3	103
2396.69	115
2398.08	81
2399.48	69
2400.87	103
2402.26	87
2403.65	52
2405.04	51
2406.42	42
2407.81	-32
2409.2	-30
2410.58	-33
2411.97	-40
2413.35	4
2414.74	-44
2416.12	-24
2417.5	-6
2418.89	-10
2420.27	4
2421.65	6
2423.03	6
2424.41	-8
2425.79	-2
2427.16	-45
2428.54	-40
2429.92	-44
2431.29	-30
2432.67	-18
2434.04	-24
2435.42	-2
2436.79	-8
2438.16	-9
2439.53	-20
2440.9	-24
2442.27	-28
2443.64	-49
2445.01	-43
2446.38	-43
2447.75	-64
2449.11	-53
2450.48	-36
2451.84	-41
2453.21	-48
2454.57	-26
2455.94	-26
2457.3	-26
2458.66	-42
2460.02	-26
2461.38	-20
2462.74	-6
2464.1	-8
2465.46	6
2466.82	0
2468.17	4
2469.53	-20
2470.89	10
2472.24	-44
2473.6	-20
2474.95	6
2476.3	-2
2477.65	22
2479.01	20
2480.36	4
2481.71	41
2483.06	13
2484.41	-22
2485.75	2
2487.1	23
2488.45	-2
2489.8	0
2491.14	16
2492.49	16
2493.83	8
2495.17	35
2496.52	13
2497.86	12
2499.2	14
2500.54	10
2501.88	27
2503.22	32
2504.56	24
2505.9	24
2507.24	48
2508.58	18
2509.91	2
2511.25	4
2512.58	-30
2513.92	-43
2515.25	-42
2516.58	-42
2517.92	-52
2519.25	-41
2520.58	-23
2521.91	-30
2523.24	-14
2524.57	-6
2525.9	-8
2527.23	-2
2528.55	40
2529.88	-4
2531.21	-14
2532.53	-6
2533.86	4
2535.18	-6
2536.5	8
2537.83	14
2539.15	18
2540.47	2
2541.79	16
2543.11	-28
2544.43	-6
2545.75	2
2547.07	22
2548.39	-38
2549.7	30
2551.02	-12
2552.34	-22
2553.65	0
2554.97	-50
2556.28	-36
2557.59	-63
2558.91	-67
2560.22	-57
2561.53	-40
2562.84	-41
2564.15	-41
2565.46	-31
2566.77	-36
2568.08	-40
2569.38	-37
2570.69	-40
2572	-51
2573.3	-28
2574.61	-33
2575.91	-28
2577.22	-41
2578.52	-22
2579.82	-49
2581.13	-37
2582.43	-51
2583.73	-30
2585.03	-41
2586.33	-54
2587.63	-54
2588.92	-75
2590.22	-42
2591.52	-61
2592.82	-42
2594.11	-41
2595.41	-37
2596.7	-34
2598	-8
2599.29	-26
2600.58	-71
2601.88	-14
2603.17	-57
2604.46	-77
2605.75	-48
2607.04	-70
2608.33	-55
2609.62	-33
2610.9	-52
2612.19	-85
2613.48	-91
2614.76	-81
2616.05	-61
2617.34	-49
2618.62	-68
2619.9	-90
2621.19	-46
2622.47	-73
2623.75	-64
2625.03	-65
2626.31	-63
2627.59	-36
2628.87	-15
2630.15	-71
2631.43	-41
2632.71	-64
2633.99	-50
2635.26	-56
2636.54	-73
2637.81	-69
2639.09	-101
2640.36	-60
2641.64	-74
2642.91	-91
2644.18	-78
2645.46	-67
2646.73	-87
2648	-48
2649.27	-61
2650.54	-59
2651.81	-42
2653.07	-40
2654.34	-65
2655.61	-59
2656.88	-41
2658.14	-62
2659.41	-61
2660.67	-93
2661.94	-34
2663.2	-63
2664.47	-51
2665.73	-60
2666.99	-70
2668.25	-83
2669.51	-78
2670.77	-89
2672.03	-81
2673.29	-48
2674.55	-53
2675.81	-44
2677.07	-93
2678.32	-77
2679.58	-61
2680.84	-53
2682.09	-59
2683.35	-32
2684.6	-51
2685.85	-53
2687.11	-60
2688.36	-29
2689.61	-77
2690.86	-63
2692.11	-59
2693.36	-43
2694.61	-25
2695.86	-53
2697.11	-71
2698.36	-49
2699.61	-65
2700.85	-64
2702.1	-48
2703.34	-39
2704.59	-62
2705.83	-42
2707.08	-55
2708.32	-66
2709.56	-87
2710.81	-79
2712.05	-89
2713.29	-75
2714.53	-54
2715.77	-64
2717.01	-47
2718.25	-59
2719.49	-71
2720.73	-62
2721.96	-67
2723.2	-73
2724.44	-39
2725.67	-45
2726.91	-52
2728.14	-55
2729.38	-88
2730.61	-42
2731.84	-64
2733.08	-59
2734.31	-44
2735.54	-52
2736.77	-45
2738	-52
2739.23	-49
2740.46	-57
2741.69	-69
2742.92	-62
2744.14	-17
2745.37	-50
2746.6	-85
2747.82	-42
2749.05	-46
2750.27	-52
2751.5	-53
2752.72	-46
2753.95	-50
2755.17	-54
2756.39	-6
2757.61	-40
2758.83	-66
2760.05	-38
2761.27	-58
2762.49	-28
2763.71	-56
2764.93	-38
2766.15	-58
2767.37	-34
2768.58	-30
2769.8	-42
2771.02	-54
2772.23	-42
2773.45	-34
2774.66	-46
2775.88	-60
2777.09	-72
2778.3	-54
2779.51	-36
2780.73	-41
2781.94	-38
2783.15	-30
2784.36	-40
2785.57	-58
2786.78	-50
2787.99	-16
2789.19	-38
2790.4	-20
2791.61	-21
2792.82	-34
2794.02	-26
2795.23	-44
2796.43	-28
2797.64	-30
2798.84	-22
2800.04	-40
2801.25	-37
2802.45	-42
2803.65	-46
2804.85	-15
2806.05	-32
2807.25	-54
2808.45	-20
2809.65	-30
2810.85	-35
2812.05	-20
2813.25	-26
2814.45	-42
2815.64	-30
2816.84	-34
2818.04	-30
2819.23	24
2820.43	-37
2821.62	-38
2822.82	-44
2824.01	-6
2825.2	-30
2826.39	-14
2827.59	-10
2828.78	-2
2829.97	-6
2831.16	-28
2832.35	-4
2833.54	-16
2834.73	-6
2835.92	-26
2837.1	-22
2838.29	-26
2839.48	-4
2840.67	-24
2841.85	-28
2843.04	-38
2844.22	-12
2845.41	-29
2846.59	0
2847.77	8
2848.96	-22
2850.14	-23
2851.32	-2
2852.5	-19
2853.68	-34
2854.87	26
2856.05	-12
2857.23	-18
2858.4	-30
2859.58	-29
2860.76	-20
2861.94	6
2863.12	-10
2864.29	-8
2865.47	-28
2866.65	-21
2867.82	-4
2869	14
2870.17	-12
2871.34	14
2872.52	-18
2873.69	-6
2874.86	-19
2876.03	0
2877.21	-31
2878.38	-34
2879.55	-6
2880.72	-32
2881.89	-22
2883.06	-8
2884.23	-8
2885.39	-23
2886.56	-27
2887.73	-28
2888.9	0
2890.06	-18
2891.23	22
2892.39	-25
2893.56	12
2894.72	-4
2895.89	-22
2897.05	-2
2898.21	-36
2899.38	-6
2900.54	-38
2901.7	6
2902.86	-38
2904.02	-13
2905.18	-8
2906.34	0
2907.5	-1
2908.66	-6
2909.82	-8
2910.98	-26
2912.13	6
2913.29	14
2914.45	-16
2915.6	2
2916.76	-2
2917.91	2
2919.07	-2
2920.22	-25
2921.38	0
2922.53	-18
2923.68	6
2924.84	-6
2925.99	12
2927.14	-18
2928.29	-22
2929.44	-14
2930.59	4
2931.74	6
2932.89	2
2934.04	-26
2935.19	-20
2936.34	-15
2937.48	-7
2938.63	18
2939.78	-34
2940.93	2
2942.07	-12
2943.22	6
2944.36	-4
2945.51	-16
2946.65	-6
2947.79	8
2948.94	8
2950.08	6
2951.22	-6
2952.36	-6
2953.5	-10
2954.65	-14
2955.79	4
2956.93	6
2958.07	-8
2959.2	-6
2960.34	18
2961.48	6
2962.62	-10
2963.76	0
2964.89	-8
2966.03	-14
2967.17	-12
2968.3	10
2969.44	4
2970.57	16
2971.71	4
2972.84	2
2973.97	4
2975.11	14
2976.24	22
2977.37	-26
2978.5	12
2979.64	2
2980.77	8
2981.9	16
2983.03	-24
2984.16	14
2985.29	6
2986.41	-10
2987.54	26
2988.67	10
2989.8	8
2990.93	4
2992.05	-4
2993.18	10
2994.3	0
2995.43	0
2996.55	22
2997.68	12
2998.8	4
2999.93	-4
3001.05	-14
3002.17	18
3003.3	-4
3004.42	64
3005.54	38
3006.66	20
3007.78	20
3008.9	0
3010.02	-2
3011.14	16
3012.26	28
3013.38	16
3014.5	28
3015.62	-8
3016.73	24
3017.85	16
3018.97	0
3020.08	-16
3021.2	22
3022.31	4
3023.43	42
3024.54	13
3025.66	0
3026.77	22
3027.89	6
3029	14
3030.11	14
3031.22	-2
3032.34	-10
3033.45	24
3034.56	0
3035.67	14
3036.78	111
3037.89	22
3039	30
3040.11	-10
3041.22	16
3042.32	6
3043.43	14
3044.54	4
3045.65	10
3046.75	10
3047.86	44
3048.96	28
3050.07	4
3051.17	30
3052.28	10
3053.38	24
3054.49	0
3055.59	16
3056.69	2
3057.8	12
3058.9	22
3060	38
3061.1	4
3062.2	22
3063.3	26
3064.4	-2
3065.5	-6
3066.6	11
3067.7	30
3068.8	26
3069.9	16
3071	20
3072.09	34
3073.19	24
3074.29	22
3075.38	12
3076.48	30
3077.57	13
3078.67	18
3079.76	26
3080.86	-4
3081.95	12
3083.05	18
3084.14	24
3085.23	28
3086.33	35
3087.42	4
3088.51	29
3089.6	18
3090.69	4
3091.78	-4
3092.87	69
3093.96	32
3095.05	26
3096.14	0
3097.23	16
3098.32	26
3099.41	33
3100.49	10
3101.58	-12
3102.67	10
3103.75	12
3104.84	28
3105.93	20
3107.01	8
3108.1	28
3109.18	18
3110.26	28
3111.35	16
3112.43	26
3113.51	38
3114.6	35
3115.68	38
3116.76	14
3117.84	28
3118.92	24
3120	24
3121.09	24
3122.17	28
3123.25	36
3124.32	38
3125.4	46
3126.48	16
3127.56	14
3128.64	14
3129.72	10
3130.79	40
3131.87	32
3132.95	2
3134.02	28
3135.1	6
3136.17	38
3137.25	2
3138.32	34
3139.4	20
3140.47	30
3141.55	22
3142.62	20
3143.69	24
3144.76	37
3145.84	14
3146.91	16
3147.98	14
3149.05	34
3150.12	26
3151.19	14
3152.26	36
3153.33	34
3154.4	12
3155.47	18
3156.54	16
3157.61	50
3158.67	16
3159.74	24
3160.81	48
3161.88	27
3162.94	26
3164.01	30
3165.07	16
3166.14	24
3167.2	24
3168.27	10
3169.33	12
3170.4	34
3171.46	32
3172.52	18
3173.59	28
3174.65	14
3175.71	16
3176.77	26
3177.84	20
3178.9	20
3179.96	10
3181.02	53
3182.08	34
3183.14	20
3184.2	18
3185.26	26
3186.32	36
3187.37	22
3188.43	34
3189.49	47
3190.55	20
3191.61	19
3192.66	46
3193.72	16
3194.77	34
3195.83	14
3196.89	24
3197.94	34
3199	46
3200.05	24
3201.1	16
3202.16	10
3203.21	38
3204.27	30
3205.32	10
3206.37	40
3207.42	27
3208.47	42
3209.53	28
3210.58	37
3211.63	28
3212.68	32
3213.73	42
3214.78	15
3215.83	26
3216.88	15
3217.93	28
3218.97	42
3220.02	18
3221.07	6
3222.12	34
3223.16	24
3224.21	28
3225.26	12
3226.3	20
3227.35	8
3228.4	62
3229.44	46
3230.49	26
3231.53	2
3232.57	22
3233.62	36
3234.66	44
3235.71	24
3236.75	20
3237.79	42
3238.83	22
3239.88	8
3240.92	46
3241.96	50
3243	18
3244.04	16
3245.08	26
3246.12	12
3247.16	14
3248.2	2
3249.24	34
3250.28	16
3251.32	14
3252.36	28
3253.39	16
3254.43	24
3255.47	48
3256.51	28
3257.54	20
3258.58	32
3259.61	42
3260.65	15
3261.69	24
3262.72	22
3263.76	18
3264.79	20
3265.82	55
3266.86	31
3267.89	50
3268.92	38
3269.96	36
3270.99	39
3272.02	22
3273.05	12
3274.09	22
3275.12	56
3276.15	28
3277.18	31
3278.21	34
3279.24	24
3280.27	48
3281.3	18
3282.33	45
3283.36	38
3284.39	26
3285.41	62
3286.44	38
3287.47	58
3288.5	62
3289.52	24
3290.55	64
3291.58	32
3292.6	26
3293.63	56
3294.66	32
3295.68	39
3296.71	22
3297.73	44
3298.76	79
3299.78	38
3300.8	22
3301.83	20
3302.85	70
3303.87	40
3304.9	32
3305.92	25
3306.94	42
3307.96	42
3308.98	46
3310.01	20
3311.03	20
3312.05	33
3313.07	32
3314.09	20
3315.11	32
3316.13	39
3317.15	28
3318.17	42
3319.18	52
3320.2	42
3321.22	40
3322.24	34
3323.26	39
3324.27	48
3325.29	50
3326.31	45
3327.32	42
3328.34	36
3329.35	48
3330.37	24
3331.38	36
3332.4	24
3333.41	48
3334.43	50
3335.44	26
3336.46	32
3337.47	6
3338.48	30
3339.5	12
3340.51	36
3341.52	37
3342.53	60
3343.54	28
3344.56	32
3345.57	40
3346.58	44
3347.59	32
3348.6	11
3349.61	50
3350.62	32
3351.63	36
3352.64	30
3353.65	46
3354.66	35
3355.66	61
3356.67	62
3357.68	18
3358.69	21
3359.7	26
3360.7	28
3361.71	18
3362.72	32
3363.72	40
3364.73	28
3365.73	30
3366.74	25
3367.75	19
3368.75	26
3369.75	24
3370.76	16
3371.76	56
3372.77	38
3373.77	34
3374.77	31
3375.78	30
3376.78	8
3377.78	32
3378.78	48
3379.79	22
3380.79	33
3381.79	26
3382.79	52
3383.79	34
3384.79	42
3385.79	22
3386.79	34
3387.79	14
3388.79	35
3389.79	26
3390.79	22
3391.79	61
3392.79	40
3393.79	46
3394.78	22
3395.78	28
3396.78	40
3397.78	40
3398.77	67
3399.77	26
3400.77	30
3401.76	46
3402.76	34
3403.76	42
3404.75	14
3405.75	24
3406.74	44
3407.74	75
3408.73	30
3409.72	117
3410.72	48
3411.71	28
3412.71	40
3413.7	46
3414.69	38
3415.68	68
3416.68	38
3417.67	30
3418.66	48
3419.65	28
3420.64	48
3421.63	41
3422.63	26
3423.62	38
3424.61	76
3425.6	16
3426.59	27
3427.58	60
3428.57	27
[truncated: 48 more rows]
