# Supplementary material for: AI‐Assisted Detection of Early Gastric Cancer via Visualization of Mucosal Acidity Compromise During Endoscopy
Source: Adv Sci (Weinh). 2025 Oct 20;12(46):e04932. doi: 10.1002/advs.202504932 (PMC12697849; doi:10.1002/advs.202504932)
Supplement: Supplementary file 2 — Supporting Data [file ADVS-12-e04932-s002.zip › Models by AGS cells/Model 3/Para-tumor/fast-20250724_171203.csv]

181.541	16391
184.445	25404
187.346	32780
190.245	36461
193.141	37886
196.035	37809
198.927	37599
201.816	37585
204.703	37883
207.588	37739
210.47	38053
213.35	37738
216.228	37774
219.103	37759
221.976	37277
224.846	37698
227.715	37255
230.58	37214
233.444	37208
236.305	37678
239.164	37781
242.02	38284
244.875	38516
247.727	38750
250.576	38788
253.423	38759
256.268	38515
259.111	38129
261.951	38153
264.789	38013
267.625	38153
270.459	38085
273.29	38194
276.119	38165
278.945	37805
281.769	37813
284.591	37549
287.411	37232
290.229	37215
293.044	36976
295.857	36729
298.667	36320
301.476	36016
304.282	35858
307.085	35447
309.887	35437
312.686	35004
315.483	34751
318.278	34591
321.071	34303
323.861	34195
326.649	33936
329.435	33938
332.219	33853
335	33729
337.779	33947
340.556	33886
343.331	34196
346.103	34196
348.873	34266
351.641	34452
354.407	34489
357.171	34561
359.932	34563
362.691	34478
365.448	34070
368.203	34094
370.955	33497
373.706	33573
376.454	33205
379.2	33157
381.943	33156
384.685	32692
387.424	32547
390.161	32361
392.896	31875
395.629	31680
398.36	31581
401.088	31517
403.815	31317
406.539	31231
409.261	31090
411.981	31011
414.698	31323
417.414	31724
420.127	31772
422.838	31571
425.547	31853
428.254	31893
430.959	31676
433.662	31833
436.362	32024
439.06	32101
441.757	32022
444.451	31948
447.142	31918
449.832	32045
452.52	32072
455.206	31857
457.889	31519
460.57	31484
463.249	31303
465.927	31364
468.601	30925
471.274	30632
473.945	30501
476.614	29988
479.28	29575
481.945	29594
484.607	29499
487.267	29198
489.926	29061
492.582	28871
495.236	28536
497.888	28367
500.537	28003
503.185	28348
505.831	28249
508.474	28459
511.116	28557
513.755	28459
516.393	28253
519.028	28573
521.661	28341
524.293	28501
526.922	28307
529.549	28283
532.174	28168
534.797	28245
537.418	28312
540.037	28259
542.654	28158
545.268	28368
547.881	28577
550.492	28531
553.101	28108
555.707	27803
558.312	27489
560.915	27193
563.515	27267
566.114	27326
568.71	27584
571.305	27745
573.897	28065
576.488	28053
579.076	27618
581.663	27020
584.247	26381
586.83	25776
589.41	25273
591.989	24910
594.565	24160
597.14	23575
599.712	23212
602.283	23206
604.851	23009
607.418	22839
609.982	22920
612.545	22710
615.106	22674
617.664	22824
620.221	22700
622.776	22559
625.328	22448
627.879	22474
630.428	22174
632.975	21842
635.52	21762
638.062	21564
640.603	21543
643.142	21655
645.679	21848
648.214	21937
650.748	21778
653.279	21838
655.808	21678
658.335	21491
660.861	21408
663.384	21135
665.906	21175
668.425	21251
670.943	21092
673.459	20943
675.973	20718
678.484	20413
680.994	20186
683.502	19996
686.009	19861
688.513	19731
691.015	19321
693.515	19222
696.014	19055
698.51	18721
701.005	18678
703.498	18342
705.989	18100
708.478	17815
710.965	17790
713.45	17740
715.933	17522
718.415	17496
720.894	17101
723.372	17174
725.848	17253
728.322	17032
730.794	17153
733.264	17024
735.732	16916
738.198	16505
740.663	16225
743.126	15959
745.586	15803
748.045	15647
750.502	15395
752.958	15427
755.411	15274
757.863	15306
760.312	15220
762.76	15012
765.206	15282
767.65	15009
770.092	14091
772.533	12872
774.971	12701
777.408	13321
779.843	13777
782.276	13716
784.707	13801
787.137	13960
789.564	13817
791.99	13849
794.414	13700
796.836	13571
799.257	13413
801.675	13289
804.092	13235
806.507	13020
808.92	13017
811.331	12774
813.741	12635
816.148	12485
818.554	12260
820.958	12093
823.36	12026
825.761	11941
828.159	11777
830.556	11690
832.951	11746
835.345	11583
837.736	11456
840.126	11474
842.514	11335
844.9	11176
847.284	11010
849.667	10901
852.048	10737
854.427	10725
856.804	10523
859.18	10344
861.553	10327
863.925	10321
866.296	10130
868.664	10173
871.031	10138
873.396	9971
875.759	9919
878.12	9867
880.48	9767
882.838	9757
885.194	9504
887.549	9342
889.902	9471
892.253	9305
894.602	9304
896.949	9283
899.295	9274
901.639	9168
903.981	9139
906.322	9040
908.661	9032
910.998	8905
913.333	8913
915.667	8825
917.999	8814
920.329	8867
922.658	8815
924.985	8762
927.31	8812
929.633	8748
931.955	8593
934.275	8551
936.593	8426
938.91	8212
941.225	8122
943.538	7900
945.849	7782
948.159	7560
950.467	7445
952.774	7469
955.078	7310
957.381	7207
959.683	7102
961.982	6925
964.28	6911
966.577	6870
968.871	6894
971.164	6710
973.456	6592
975.745	6520
978.033	6443
980.319	6375
982.604	6284
984.887	6282
987.168	6409
989.448	6290
991.726	6236
994.002	6181
996.277	6132
998.55	6182
1000.82	6135
1003.09	6117
1005.36	6296
1007.63	6297
1009.89	6260
1012.15	6317
1014.41	6284
1016.67	6346
1018.93	6286
1021.19	6151
1023.44	6223
1025.7	6229
1027.95	6205
1030.2	6046
1032.45	5947
1034.69	5881
1036.94	5730
1039.18	5714
1041.43	5635
1043.67	5666
1045.9	5613
1048.14	5609
1050.38	5533
1052.61	5464
1054.84	5365
1057.07	5236
1059.3	5168
1061.53	5082
1063.76	5065
1065.98	5071
1068.2	5005
1070.42	4939
1072.64	4813
1074.86	4877
1077.08	4777
1079.29	4688
1081.5	4717
1083.72	4692
1085.93	4727
1088.13	4628
1090.34	4718
1092.55	4684
1094.75	4785
1096.95	4680
1099.15	4627
1101.35	4604
1103.55	4551
1105.74	4454
1107.94	4338
1110.13	4351
1112.32	4308
1114.51	4147
1116.7	4147
1118.89	4084
1121.07	4026
1123.25	3985
1125.44	3963
1127.62	3890
1129.8	4015
1131.97	4046
1134.15	4011
1136.32	4067
1138.49	3983
1140.66	3925
1142.83	3945
1145	3804
1147.17	3798
1149.33	3761
1151.5	3788
1153.66	3734
1155.82	3726
1157.98	3649
1160.13	3613
1162.29	3628
1164.44	3522
1166.6	3502
1168.75	3586
1170.9	3600
1173.04	3649
1175.19	3681
1177.34	3648
1179.48	3474
1181.62	3427
1183.76	3355
1185.9	3447
1188.04	3527
1190.17	3681
1192.31	3726
1194.44	3727
1196.57	3697
1198.7	3691
1200.83	3637
1202.96	3586
1205.08	3391
1207.21	3228
1209.33	3099
1211.45	3040
1213.57	2917
1215.69	2845
1217.81	2814
1219.92	2816
1222.03	2784
1224.15	2722
1226.26	2762
1228.37	2726
1230.47	2756
1232.58	2726
1234.68	2690
1236.79	2730
1238.89	2704
1240.99	2695
1243.09	2678
1245.19	2627
1247.28	2605
1249.38	2603
1251.47	2537
1253.56	2523
1255.65	2428
1257.74	2396
1259.83	2472
1261.91	2438
1264	2393
1266.08	2269
1268.16	2289
1270.24	2250
1272.32	2196
1274.4	2214
1276.47	2200
1278.55	2107
1280.62	2109
1282.69	2049
1284.76	2095
1286.83	2041
1288.9	2027
1290.96	2051
1293.03	1918
1295.09	1900
1297.15	1892
1299.21	1845
1301.27	1858
1303.33	1787
1305.38	1837
1307.44	1886
1309.49	1819
1311.54	1775
1313.59	1775
1315.64	1731
1317.69	1783
1319.73	1789
1321.78	1761
1323.82	1739
1325.86	1688
1327.9	1686
1329.94	1684
1331.98	1674
1334.02	1691
1336.05	1664
1338.08	1710
1340.12	1717
1342.15	1731
1344.18	1804
1346.2	1866
1348.23	1806
1350.25	1745
1352.28	1856
1354.3	1809
1356.32	1855
1358.34	1799
1360.36	1852
1362.38	1876
1364.39	1914
1366.41	1860
1368.42	1880
1370.43	1889
1372.44	1807
1374.45	1872
1376.45	1850
1378.46	1787
1380.47	1708
1382.47	1715
1384.47	1674
1386.47	1652
1388.47	1584
1390.47	1598
1392.46	1560
1394.46	1654
1396.45	1638
1398.44	1600
1400.44	1569
1402.42	1497
1404.41	1471
1406.4	1404
1408.39	1412
1410.37	1329
1412.35	1300
1414.33	1368
1416.31	1313
1418.29	1308
1420.27	1319
1422.25	1286
1424.22	1293
1426.2	1309
1428.17	1249
1430.14	1307
1432.11	1209
1434.08	1187
1436.04	1186
1438.01	1122
1439.97	1148
1441.94	1219
1443.9	1199
1445.86	1207
1447.82	1233
1449.78	1144
1451.73	1110
1453.69	1132
1455.64	1175
1457.59	1182
1459.54	1145
1461.49	1031
1463.44	1019
1465.39	981
1467.34	997
1469.28	968
1471.22	1028
1473.17	1088
1475.11	1050
1477.05	1008
1478.99	898
1480.92	887
1482.86	864
1484.79	814
1486.73	822
1488.66	834
1490.59	870
1492.52	919
1494.45	871
1496.37	879
1498.3	905
1500.22	915
1502.14	828
1504.07	842
1505.99	871
1507.91	850
1509.82	814
1511.74	802
1513.66	826
1515.57	844
1517.48	844
1519.39	942
1521.3	917
1523.21	925
1525.12	884
1527.03	856
1528.93	882
1530.84	909
1532.74	931
1534.64	1005
1536.54	1019
1538.44	939
1540.34	963
1542.23	903
1544.13	826
1546.02	749
1547.92	812
1549.81	800
1551.7	900
1553.59	860
1555.48	894
1557.36	928
1559.25	919
1561.13	949
1563.01	1009
1564.9	1002
1566.78	1001
1568.66	1015
1570.53	916
1572.41	949
1574.29	933
1576.16	1036
1578.03	1114
1579.9	1116
1581.78	1080
1583.65	1044
1585.51	971
1587.38	1024
1589.25	1119
1591.11	1098
1592.97	1053
1594.84	953
1596.7	931
1598.56	985
1600.42	941
1602.27	945
1604.13	961
1605.98	1084
1607.84	1183
1609.69	1235
1611.54	1275
1613.39	1144
1615.24	989
1617.09	860
1618.94	811
1620.78	816
1622.62	869
1624.47	968
1626.31	971
1628.15	937
1629.99	945
1631.83	941
1633.67	903
1635.5	907
1637.34	849
1639.17	872
1641	845
1642.83	850
1644.66	868
1646.49	856
1648.32	790
1650.15	806
1651.97	838
1653.8	845
1655.62	838
1657.44	774
1659.26	717
1661.08	661
1662.9	689
1664.72	499
1666.53	454
1668.35	385
1670.16	390
1671.97	423
1673.79	512
1675.6	548
1677.4	514
1679.21	419
1681.02	427
1682.83	415
1684.63	449
1686.43	484
1688.24	510
1690.04	509
1691.84	421
1693.64	383
1695.43	463
1697.23	528
1699.02	603
1700.82	656
1702.61	617
1704.4	598
1706.2	594
1707.98	653
1709.77	742
1711.56	728
1713.35	697
1715.13	679
1716.92	608
1718.7	494
1720.48	568
1722.26	556
1724.04	504
1725.82	398
1727.6	342
1729.37	329
1731.15	286
1732.92	235
1734.7	237
1736.47	214
1738.24	186
1740.01	193
1741.78	185
1743.54	202
1745.31	280
1747.08	322
1748.84	330
1750.6	331
1752.36	371
1754.12	477
1755.88	495
1757.64	438
1759.4	376
1761.16	330
1762.91	333
1764.67	369
1766.42	455
1768.17	531
1769.92	511
1771.67	477
1773.42	397
1775.17	367
1776.91	365
1778.66	435
1780.4	462
1782.15	538
1783.89	556
1785.63	571
1787.37	586
1789.11	580
1790.85	560
1792.58	508
1794.32	453
1796.05	435
1797.79	387
1799.52	403
1801.25	425
1802.98	332
1804.71	345
1806.44	442
1808.17	481
1809.89	546
1811.62	548
1813.34	548
1815.07	526
1816.79	479
1818.51	432
1820.23	439
1821.95	371
1823.66	362
1825.38	315
1827.1	328
1828.81	322
1830.52	372
1832.24	389
1833.95	437
1835.66	490
1837.37	546
1839.08	500
1840.78	413
1842.49	367
1844.19	344
1845.9	321
1847.6	335
1849.3	353
1851	299
1852.7	237
1854.4	192
1856.1	224
1857.8	215
1859.49	258
1861.19	235
1862.88	296
1864.57	180
1866.27	105
1867.96	81
1869.65	54
1871.33	66
1873.02	125
1874.71	185
1876.39	191
1878.08	157
1879.76	177
1881.44	191
1883.12	188
1884.81	212
1886.48	248
1888.16	216
1889.84	107
1891.52	133
1893.19	85
1894.87	58
1896.54	99
1898.21	97
1899.88	155
1901.55	139
1903.22	165
1904.89	183
1906.56	220
1908.22	218
1909.89	222
1911.55	210
1913.22	266
1914.88	216
1916.54	222
1918.2	242
1919.86	221
1921.52	216
1923.18	198
1924.83	162
1926.49	175
1928.14	157
1929.79	185
1931.45	185
1933.1	156
1934.75	129
1936.4	175
1938.05	214
1939.69	226
1941.34	181
1942.99	118
1944.63	103
1946.27	125
1947.92	111
1949.56	135
1951.2	155
1952.84	189
1954.48	199
1956.11	238
1957.75	260
1959.39	310
1961.02	330
1962.65	302
1964.29	286
1965.92	314
1967.55	344
1969.18	339
1970.81	340
1972.44	349
1974.06	312
1975.69	322
1977.32	335
1978.94	347
1980.56	325
1982.19	375
1983.81	347
1985.43	351
1987.05	371
1988.66	344
1990.28	328
1991.9	331
1993.51	365
1995.13	385
1996.74	383
1998.36	351
1999.97	363
2001.58	355
2003.19	355
2004.8	352
2006.4	381
2008.01	365
2009.62	368
2011.22	387
2012.83	393
2014.43	368
2016.03	396
2017.63	373
2019.23	358
2020.83	363
2022.43	362
2024.03	365
2025.63	380
2027.22	367
2028.82	358
2030.41	352
2032.01	338
2033.6	360
2035.19	357
2036.78	360
2038.37	346
2039.96	316
2041.55	337
2043.13	331
2044.72	309
2046.3	288
2047.89	336
2049.47	334
2051.05	341
2052.63	324
2054.21	336
2055.79	316
2057.37	302
2058.95	297
2060.52	302
2062.1	302
2063.68	343
2065.25	306
2066.82	294
2068.39	303
2069.97	286
2071.54	302
2073.1	272
2074.67	272
2076.24	310
2077.81	272
2079.37	262
2080.94	278
2082.5	262
2084.07	272
2085.63	258
2087.19	240
2088.75	234
2090.31	196
2091.87	188
2093.43	169
2094.98	203
2096.54	188
2098.09	209
2099.65	262
2101.2	254
2102.75	242
2104.3	222
2105.86	254
2107.41	242
2108.95	258
2110.5	227
2112.05	228
2113.6	207
2115.14	212
2116.69	246
2118.23	220
2119.77	238
2121.31	214
2122.86	230
2124.4	206
2125.93	211
2127.47	222
2129.01	220
2130.55	242
2132.08	246
2133.62	236
2135.15	232
2136.69	224
2138.22	200
2139.75	203
2141.28	174
2142.81	215
2144.34	206
2145.87	218
2147.39	216
2148.92	203
2150.45	232
2151.97	234
2153.5	230
2155.02	189
2156.54	186
2158.06	219
2159.58	189
2161.1	195
2162.62	240
2164.14	215
2165.66	215
2167.17	204
2168.69	240
2170.2	201
2171.72	198
2173.23	198
2174.74	190
2176.25	206
2177.76	193
2179.27	174
2180.78	200
2182.29	155
2183.79	183
2185.3	173
2186.81	206
2188.31	187
2189.81	183
2191.32	204
2192.82	184
2194.32	180
2195.82	197
2197.32	190
2198.82	173
2200.32	147
2201.81	135
2203.31	139
2204.8	157
2206.3	179
2207.79	165
2209.29	192
2210.78	165
2212.27	201
2213.76	196
2215.25	197
2216.74	177
2218.23	175
2219.71	161
2221.2	161
2222.69	165
2224.17	107
2225.65	123
2227.14	111
2228.62	133
2230.1	143
2231.58	143
2233.06	157
2234.54	157
2236.02	183
2237.5	181
2238.97	181
2240.45	175
2241.92	175
2243.4	163
2244.87	133
2246.34	129
2247.82	149
2249.29	133
2250.76	149
2252.23	137
2253.7	133
2255.16	131
2256.63	141
2258.1	105
2259.56	143
2261.03	137
2262.49	127
2263.95	161
2265.42	121
2266.88	147
2268.34	139
2269.8	137
2271.26	101
2272.72	131
2274.18	135
2275.63	141
2277.09	155
2278.54	171
2280	127
2281.45	115
2282.9	117
2284.36	85
2285.81	125
2287.26	119
2288.71	125
2290.16	125
2291.61	121
2293.05	123
2294.5	119
2295.95	89
2297.39	77
2298.84	75
2300.28	64
2301.72	71
2303.16	101
2304.61	105
2306.05	105
2307.49	111
2308.93	95
2310.36	119
2311.8	125
2313.24	107
2314.67	139
2316.11	129
2317.54	125
2318.98	151
2320.41	95
2321.84	129
2323.28	95
2324.71	95
2326.14	113
2327.57	100
2328.99	109
2330.42	95
2331.85	95
2333.27	79
2334.7	103
2336.12	77
2337.55	73
2338.97	57
2340.39	47
2341.82	49
2343.24	68
2344.66	45
2346.08	83
2347.5	61
2348.91	75
2350.33	75
2351.75	103
2353.16	85
2354.58	101
2355.99	88
2357.41	81
2358.82	59
2360.23	39
2361.64	53
2363.05	51
2364.46	14
2365.87	38
2367.28	55
2368.69	65
2370.1	48
2371.5	26
2372.91	59
2374.31	68
2375.72	62
2377.12	40
2378.52	52
2379.92	48
2381.33	45
2382.73	57
2384.13	55
2385.52	58
2386.92	44
2388.32	59
2389.72	53
2391.11	43
2392.51	76
2393.9	71
2395.3	55
2396.69	115
2398.08	61
2399.48	55
2400.87	92
2402.26	53
2403.65	34
2405.04	25
2406.42	-13
2407.81	-16
2409.2	-38
2410.58	-71
2411.97	-84
2413.35	-4
2414.74	-54
2416.12	-48
2417.5	-24
2418.89	-26
2420.27	-20
2421.65	-28
2423.03	-27
2424.41	-18
2425.79	-8
2427.16	-61
2428.54	-57
2429.92	-42
2431.29	-20
2432.67	-30
2434.04	-48
2435.42	-16
2436.79	-38
2438.16	-29
2439.53	-42
2440.9	-38
2442.27	-51
2443.64	-59
2445.01	-51
2446.38	-75
2447.75	-66
2449.11	-63
2450.48	-68
2451.84	-55
2453.21	-70
2454.57	-36
2455.94	-42
2457.3	-29
2458.66	-50
2460.02	-32
2461.38	-67
2462.74	-26
2464.1	-28
2465.46	-10
2466.82	-33
2468.17	-19
2469.53	-18
2470.89	-8
2472.24	-42
2473.6	-36
2474.95	-4
2476.3	-16
2477.65	2
2479.01	35
2480.36	-2
2481.71	43
2483.06	-10
2484.41	-14
2485.75	-6
2487.1	-12
2488.45	-20
2489.8	-22
2491.14	-18
2492.49	-11
2493.83	-8
2495.17	8
2496.52	-4
2497.86	4
2499.2	-6
2500.54	18
2501.88	18
2503.22	38
2504.56	30
2505.9	22
2507.24	24
2508.58	22
2509.91	-2
2511.25	-27
2512.58	-28
2513.92	-55
2515.25	-56
2516.58	-67
2517.92	-54
2519.25	-36
2520.58	-39
2521.91	-52
2523.24	-47
2524.57	-30
2525.9	-16
2527.23	-12
2528.55	-6
2529.88	-18
2531.21	-16
2532.53	-26
2533.86	-34
2535.18	-20
2536.5	-2
2537.83	-13
2539.15	-16
2540.47	18
2541.79	2
2543.11	-34
2544.43	-13
2545.75	-4
2547.07	16
2548.39	-57
2549.7	10
2551.02	-6
2552.34	-12
2553.65	-31
2554.97	-56
2556.28	-48
2557.59	-51
2558.91	-65
2560.22	-47
2561.53	-28
2562.84	-49
2564.15	-61
2565.46	-49
2566.77	-36
2568.08	-48
2569.38	-55
2570.69	-42
2572	-44
2573.3	-16
2574.61	-39
2575.91	-38
2577.22	-45
2578.52	-20
2579.82	-45
2581.13	-27
2582.43	-63
2583.73	-42
2585.03	-47
2586.33	-58
2587.63	-57
2588.92	-81
2590.22	-52
2591.52	-67
2592.82	-54
2594.11	-47
2595.41	-33
2596.7	-55
2598	-42
2599.29	-50
2600.58	-53
2601.88	-20
2603.17	-43
2604.46	-77
2605.75	-58
2607.04	-66
2608.33	-67
2609.62	-49
2610.9	-81
2612.19	-80
2613.48	-99
2614.76	-81
2616.05	-57
2617.34	-61
2618.62	-117
2619.9	-92
2621.19	-63
2622.47	-71
2623.75	-66
2625.03	-75
2626.31	-73
2627.59	-51
2628.87	-51
2630.15	-85
2631.43	-63
2632.71	-70
2633.99	-86
2635.26	-58
2636.54	-93
2637.81	-75
2639.09	-101
2640.36	-83
2641.64	-72
2642.91	-101
2644.18	-95
2645.46	-61
2646.73	-103
2648	-77
2649.27	-61
2650.54	-67
2651.81	-63
2653.07	-44
2654.34	-60
2655.61	-61
2656.88	-43
2658.14	-60
2659.41	-71
2660.67	-93
2661.94	-45
2663.2	-75
2664.47	-73
2665.73	-63
2666.99	-76
2668.25	-63
2669.51	-95
2670.77	-95
2672.03	-73
2673.29	-44
2674.55	-41
2675.81	-50
2677.07	-73
2678.32	-85
2679.58	-73
2680.84	-47
2682.09	-73
2683.35	-40
2684.6	-53
2685.85	-57
2687.11	-91
2688.36	-47
2689.61	-77
2690.86	-61
2692.11	-63
2693.36	-49
2694.61	-37
2695.86	-61
2697.11	-73
2698.36	-69
2699.61	-71
2700.85	-60
2702.1	-70
2703.34	-65
2704.59	-72
2705.83	-51
2707.08	-57
2708.32	-60
2709.56	-67
2710.81	-89
2712.05	-78
2713.29	-77
2714.53	-73
2715.77	-56
2717.01	-65
2718.25	-52
2719.49	-71
2720.73	-77
2721.96	-95
2723.2	-51
2724.44	-47
2725.67	-65
2726.91	-56
2728.14	-71
2729.38	-78
2730.61	-65
2731.84	-68
2733.08	-59
2734.31	-58
2735.54	-56
2736.77	-43
2738	-64
2739.23	-47
2740.46	-57
2741.69	-75
2742.92	-80
2744.14	-27
2745.37	-56
2746.6	-67
2747.82	-50
2749.05	-44
2750.27	-58
2751.5	-55
2752.72	-64
2753.95	-56
2755.17	-48
2756.39	-44
2757.61	-52
2758.83	-56
2760.05	-20
2761.27	-56
2762.49	-40
2763.71	-56
2764.93	-52
2766.15	-56
2767.37	-32
2768.58	-48
2769.8	-48
2771.02	-54
2772.23	-40
2773.45	-42
2774.66	-52
2775.88	-40
2777.09	-54
2778.3	-36
2779.51	-44
2780.73	-41
2781.94	-52
2783.15	-14
2784.36	-48
2785.57	-40
2786.78	-58
2787.99	-20
2789.19	-44
2790.4	-42
2791.61	0
2792.82	-50
2794.02	-46
2795.23	-30
2796.43	-42
2797.64	-26
2798.84	-28
2800.04	-58
2801.25	-43
2802.45	-60
2803.65	-80
2804.85	-8
2806.05	-52
2807.25	-56
2808.45	-20
2809.65	-34
2810.85	-29
2812.05	-18
2813.25	-38
2814.45	-52
2815.64	-34
2816.84	-44
2818.04	-18
2819.23	16
2820.43	-51
2821.62	-10
2822.82	-30
2824.01	4
2825.2	-38
2826.39	-30
2827.59	-16
2828.78	-22
2829.97	-12
2831.16	-36
2832.35	-6
2833.54	-42
2834.73	-34
2835.92	-44
2837.1	-20
2838.29	-42
2839.48	-2
2840.67	-14
2841.85	-28
2843.04	-32
2844.22	-38
2845.41	-33
2846.59	6
2847.77	-15
2848.96	-30
2850.14	-23
2851.32	-18
2852.5	-25
2853.68	-52
2854.87	0
2856.05	-24
2857.23	-26
2858.4	-24
2859.58	-29
2860.76	-24
2861.94	2
2863.12	8
2864.29	-20
2865.47	-32
2866.65	-31
2867.82	0
2869	10
2870.17	-18
2871.34	-12
2872.52	-16
2873.69	-4
2874.86	-31
2876.03	-2
2877.21	-27
2878.38	-50
2879.55	-14
2880.72	-26
2881.89	-36
2883.06	-16
2884.23	-12
2885.39	-12
2886.56	-25
2887.73	-47
2888.9	0
2890.06	-22
2891.23	-8
2892.39	-37
2893.56	-4
2894.72	-12
2895.89	-22
2897.05	2
2898.21	-28
2899.38	-14
2900.54	-36
2901.7	-8
2902.86	-22
2904.02	-7
2905.18	-26
2906.34	2
2907.5	-25
2908.66	-28
2909.82	-26
2910.98	4
2912.13	-14
2913.29	6
2914.45	-22
2915.6	-16
2916.76	10
2917.91	4
2919.07	-8
2920.22	-25
2921.38	-2
2922.53	-38
2923.68	-16
2924.84	12
2925.99	-4
2927.14	-16
2928.29	-8
2929.44	-2
2930.59	-30
2931.74	16
2932.89	0
2934.04	1
2935.19	-34
2936.34	0
2937.48	-17
2938.63	6
2939.78	-24
2940.93	12
2942.07	-14
2943.22	8
2944.36	-16
2945.51	-14
2946.65	-4
2947.79	-18
2948.94	-10
2950.08	-16
2951.22	-16
2952.36	-12
2953.5	-14
2954.65	0
2955.79	-16
2956.93	-14
2958.07	-12
2959.2	2
2960.34	22
2961.48	6
2962.62	8
2963.76	2
2964.89	2
2966.03	-21
2967.17	4
2968.3	6
2969.44	-8
2970.57	-10
2971.71	4
2972.84	0
2973.97	0
2975.11	16
2976.24	18
2977.37	-14
2978.5	0
2979.64	14
2980.77	14
2981.9	8
2983.03	-38
2984.16	2
2985.29	6
2986.41	12
2987.54	-16
2988.67	2
2989.8	20
2990.93	-6
2992.05	-16
2993.18	2
2994.3	-30
2995.43	-12
2996.55	27
2997.68	34
2998.8	16
2999.93	8
3001.05	4
3002.17	-6
3003.3	-2
3004.42	54
3005.54	30
3006.66	20
3007.78	26
3008.9	2
3010.02	-4
3011.14	14
3012.26	12
3013.38	8
3014.5	16
3015.62	4
3016.73	14
3017.85	10
3018.97	-2
3020.08	-4
3021.2	10
3022.31	6
3023.43	32
3024.54	15
3025.66	4
3026.77	8
3027.89	22
3029	18
3030.11	24
3031.22	12
3032.34	-14
3033.45	10
3034.56	-14
3035.67	8
3036.78	89
3037.89	22
3039	20
3040.11	0
3041.22	6
3042.32	-10
3043.43	14
3044.54	-4
3045.65	-2
3046.75	18
3047.86	10
3048.96	6
3050.07	-10
3051.17	22
3052.28	16
3053.38	4
3054.49	12
3055.59	24
3056.69	6
3057.8	10
3058.9	10
3060	28
3061.1	-4
3062.2	20
3063.3	18
3064.4	-8
3065.5	-14
3066.6	11
3067.7	16
3068.8	20
3069.9	12
3071	24
3072.09	24
3073.19	20
3074.29	24
3075.38	22
3076.48	26
3077.57	-2
3078.67	16
3079.76	26
3080.86	-4
3081.95	35
3083.05	-6
3084.14	22
3085.23	28
3086.33	18
3087.42	30
3088.51	31
3089.6	36
3090.69	-4
3091.78	-8
3092.87	69
3093.96	24
3095.05	18
3096.14	8
3097.23	18
3098.32	20
3099.41	37
3100.49	-6
3101.58	-2
3102.67	30
3103.75	-4
3104.84	40
3105.93	4
3107.01	-18
3108.1	14
3109.18	10
3110.26	22
3111.35	22
3112.43	-4
3113.51	6
3114.6	27
3115.68	32
3116.76	18
3117.84	18
3118.92	26
3120	16
3121.09	26
3122.17	16
3123.25	10
3124.32	28
3125.4	32
3126.48	8
3127.56	10
3128.64	32
3129.72	42
3130.79	48
3131.87	20
3132.95	38
3134.02	22
3135.1	20
3136.17	24
3137.25	14
3138.32	26
3139.4	8
3140.47	40
3141.55	14
3142.62	22
3143.69	0
3144.76	31
3145.84	16
3146.91	30
3147.98	26
3149.05	16
3150.12	20
3151.19	42
3152.26	38
3153.33	38
3154.4	4
3155.47	30
3156.54	28
3157.61	50
3158.67	4
3159.74	-3
3160.81	34
3161.88	27
3162.94	26
3164.01	32
3165.07	36
3166.14	34
3167.2	24
3168.27	8
3169.33	34
3170.4	26
3171.46	16
3172.52	16
3173.59	34
3174.65	24
3175.71	16
3176.77	32
3177.84	14
3178.9	12
3179.96	10
3181.02	42
3182.08	42
3183.14	47
3184.2	22
3185.26	54
3186.32	50
3187.37	32
3188.43	40
3189.49	43
3190.55	14
3191.61	23
3192.66	50
3193.72	14
3194.77	34
3195.83	12
3196.89	34
3197.94	36
3199	38
3200.05	16
3201.1	28
3202.16	24
3203.21	40
3204.27	54
3205.32	28
3206.37	38
3207.42	25
3208.47	34
3209.53	26
3210.58	35
3211.63	30
3212.68	30
3213.73	22
3214.78	29
3215.83	38
3216.88	19
3217.93	46
3218.97	16
3220.02	14
3221.07	16
3222.12	30
3223.16	38
3224.21	28
3225.26	6
3226.3	14
3227.35	18
3228.4	58
3229.44	44
3230.49	26
3231.53	10
3232.57	14
3233.62	30
3234.66	32
3235.71	14
3236.75	26
3237.79	50
3238.83	32
3239.88	6
3240.92	44
3241.96	26
3243	16
3244.04	34
3245.08	46
3246.12	6
3247.16	34
3248.2	36
3249.24	36
3250.28	30
3251.32	26
3252.36	36
3253.39	38
3254.43	26
3255.47	58
3256.51	34
3257.54	10
3258.58	40
3259.61	32
3260.65	12
3261.69	30
3262.72	12
3263.76	34
3264.79	12
3265.82	34
3266.86	25
3267.89	32
3268.92	44
3269.96	44
3270.99	21
3272.02	10
3273.05	22
3274.09	26
3275.12	40
3276.15	26
3277.18	37
3278.21	38
3279.24	22
3280.27	36
3281.3	36
3282.33	25
3283.36	24
3284.39	48
3285.41	54
3286.44	34
3287.47	46
3288.5	52
3289.52	24
3290.55	46
3291.58	50
3292.6	20
3293.63	48
3294.66	40
3295.68	41
3296.71	30
3297.73	54
3298.76	69
3299.78	22
3300.8	12
3301.83	36
3302.85	66
3303.87	20
3304.9	18
3305.92	37
3306.94	42
3307.96	34
3308.98	58
3310.01	28
3311.03	34
3312.05	59
3313.07	40
3314.09	24
3315.11	46
3316.13	26
3317.15	12
3318.17	24
3319.18	42
3320.2	28
3321.22	38
3322.24	30
3323.26	31
3324.27	40
3325.29	26
3326.31	31
3327.32	32
3328.34	41
3329.35	54
3330.37	46
3331.38	24
3332.4	26
3333.41	34
3334.43	60
3335.44	16
3336.46	32
3337.47	-8
3338.48	40
3339.5	34
3340.51	18
3341.52	30
3342.53	46
3343.54	28
3344.56	36
3345.57	36
3346.58	46
3347.59	46
3348.6	7
3349.61	36
3350.62	34
3351.63	44
3352.64	38
3353.65	38
3354.66	31
3355.66	59
3356.67	24
3357.68	52
3358.69	31
3359.7	28
3360.7	40
3361.71	28
3362.72	28
3363.72	46
3364.73	24
3365.73	30
3366.74	33
3367.75	35
3368.75	18
3369.75	28
3370.76	22
3371.76	16
3372.77	32
3373.77	44
3374.77	37
3375.78	40
3376.78	8
3377.78	44
3378.78	26
3379.79	14
3380.79	21
3381.79	18
3382.79	52
3383.79	40
3384.79	46
3385.79	16
3386.79	26
3387.79	18
3388.79	33
3389.79	18
3390.79	22
3391.79	48
3392.79	20
3393.79	56
3394.78	22
3395.78	14
3396.78	22
3397.78	40
3398.77	95
3399.77	26
3400.77	24
3401.76	30
3402.76	40
3403.76	52
3404.75	32
3405.75	14
3406.74	44
3407.74	66
3408.73	44
3409.72	111
3410.72	44
3411.71	38
3412.71	28
3413.7	38
3414.69	30
3415.68	78
3416.68	24
3417.67	40
3418.66	32
3419.65	24
3420.64	56
3421.63	49
3422.63	64
3423.62	36
3424.61	76
3425.6	28
3426.59	33
3427.58	38
3428.57	49
[truncated: 48 more rows]
