# Supplementary material for: AI‐Assisted Detection of Early Gastric Cancer via Visualization of Mucosal Acidity Compromise During Endoscopy
Source: Adv Sci (Weinh). 2025 Oct 20;12(46):e04932. doi: 10.1002/advs.202504932 (PMC12697849; doi:10.1002/advs.202504932)
Supplement: Supplementary file 2 — Supporting Data [file ADVS-12-e04932-s002.zip › Models by AGS cells/Model 3/Para-tumor/fast-20250724_171206.csv]

181.541	14064
184.445	21851
187.346	28305
190.245	31381
193.141	32512
196.035	32581
198.927	32288
201.816	32363
204.703	32474
207.588	32577
210.47	32647
213.35	32219
216.228	32413
219.103	32313
221.976	31972
224.846	32224
227.715	31958
230.58	32036
233.444	32061
236.305	32214
239.164	32325
242.02	32772
244.875	33183
247.727	33092
250.576	33155
253.423	32971
256.268	32991
259.111	32814
261.951	32675
264.789	32456
267.625	32646
270.459	32655
273.29	32661
276.119	32647
278.945	32442
281.769	32319
284.591	32115
287.411	31829
290.229	31821
293.044	31585
295.857	31386
298.667	30975
301.476	30818
304.282	30555
307.085	30287
309.887	30209
312.686	29896
315.483	29492
318.278	29310
321.071	29234
323.861	29166
326.649	28843
329.435	28891
332.219	28867
335	28650
337.779	28910
340.556	28867
343.331	29018
346.103	29061
348.873	29179
351.641	29317
354.407	29532
357.171	29264
359.932	29405
362.691	29288
365.448	29045
368.203	28904
370.955	28401
373.706	28399
376.454	28277
379.2	27981
381.943	28126
384.685	27748
387.424	27562
390.161	27300
392.896	27203
395.629	26887
398.36	26619
401.088	26768
403.815	26589
406.539	26566
409.261	26397
411.981	26326
414.698	26411
417.414	26864
420.127	26792
422.838	26728
425.547	26947
428.254	26993
430.959	26855
433.662	26846
436.362	27050
439.06	27243
441.757	27056
444.451	27103
447.142	27183
449.832	26953
452.52	27030
455.206	26939
457.889	26728
460.57	26828
463.249	26454
465.927	26686
468.601	26186
471.274	25950
473.945	25928
476.614	25432
479.28	25080
481.945	25069
484.607	24938
487.267	24625
489.926	24445
492.582	24495
495.236	24094
497.888	24098
500.537	23746
503.185	23901
505.831	23881
508.474	24036
511.116	24040
513.755	24046
516.393	23897
519.028	24256
521.661	24129
524.293	24195
526.922	23881
529.549	23917
532.174	23836
534.797	23716
537.418	23885
540.037	23881
542.654	23788
545.268	23897
547.881	23937
550.492	24026
553.101	23633
555.707	23284
558.312	23153
560.915	22871
563.515	22946
566.114	23111
568.71	23153
571.305	23446
573.897	23695
576.488	23643
579.076	23365
581.663	22831
584.247	22312
586.83	21711
589.41	21435
591.989	20925
594.565	20353
597.14	19644
599.712	19498
602.283	19416
604.851	19285
607.418	19206
609.982	19237
612.545	19089
615.106	19034
617.664	19169
620.221	18885
622.776	18971
625.328	18751
627.879	18912
630.428	18499
632.975	18252
635.52	18034
638.062	17917
640.603	17975
643.142	17994
645.679	18195
648.214	18268
650.748	18304
653.279	18197
655.808	17991
658.335	17980
660.861	17917
663.384	17655
665.906	17458
668.425	17762
670.943	17556
673.459	17426
675.973	17216
678.484	16999
680.994	16817
683.502	16587
686.009	16509
688.513	16453
691.015	16052
693.515	16172
696.014	15765
698.51	15594
701.005	15576
703.498	15328
705.989	15165
708.478	14829
710.965	14639
713.45	14653
715.933	14649
718.415	14478
720.894	14166
723.372	14154
725.848	14311
728.322	14222
730.794	14242
733.264	14212
735.732	14083
738.198	13680
740.663	13525
743.126	13082
745.586	13073
748.045	13022
750.502	12794
752.958	12715
755.411	12558
757.863	12637
760.312	12592
762.76	12472
765.206	12596
767.65	12326
770.092	11513
772.533	10682
774.971	10499
777.408	10869
779.843	11309
782.276	11268
784.707	11361
787.137	11401
789.564	11397
791.99	11355
794.414	11319
796.836	11246
799.257	11033
801.675	10918
804.092	10810
806.507	10713
808.92	10724
811.331	10533
813.741	10350
816.148	10202
818.554	10032
820.958	9879
823.36	9812
825.761	9767
828.159	9655
830.556	9564
832.951	9511
835.345	9462
837.736	9409
840.126	9371
842.514	9214
844.9	9174
847.284	8969
849.667	8973
852.048	8789
854.427	8694
856.804	8625
859.18	8396
861.553	8274
863.925	8311
866.296	8268
868.664	8341
871.031	8287
873.396	8126
875.759	8045
878.12	7973
880.48	7978
882.838	7896
885.194	7775
887.549	7668
889.902	7698
892.253	7568
894.602	7632
896.949	7539
899.295	7596
901.639	7378
903.981	7354
906.322	7263
908.661	7356
910.998	7158
913.333	7253
915.667	7162
917.999	7138
920.329	7155
922.658	7276
924.985	7142
927.31	7083
929.633	7078
931.955	6943
934.275	6860
936.593	6816
938.91	6635
941.225	6586
943.538	6425
945.849	6326
948.159	6079
950.467	6073
952.774	6052
955.078	5827
957.381	5806
959.683	5760
961.982	5593
964.28	5688
966.577	5635
968.871	5615
971.164	5370
973.456	5246
975.745	5240
978.033	5166
980.319	5196
982.604	5069
984.887	5096
987.168	5105
989.448	5051
991.726	4975
994.002	4950
996.277	4924
998.55	4985
1000.82	4929
1003.09	4983
1005.36	5042
1007.63	5023
1009.89	5079
1012.15	5041
1014.41	5137
1016.67	5105
1018.93	5038
1021.19	4884
1023.44	4978
1025.7	5038
1027.95	5041
1030.2	4904
1032.45	4803
1034.69	4696
1036.94	4578
1039.18	4590
1041.43	4517
1043.67	4578
1045.9	4497
1048.14	4519
1050.38	4435
1052.61	4302
1054.84	4224
1057.07	4186
1059.3	4171
1061.53	3980
1063.76	4081
1065.98	3993
1068.2	4001
1070.42	4016
1072.64	3868
1074.86	3834
1077.08	3792
1079.29	3797
1081.5	3762
1083.72	3653
1085.93	3741
1088.13	3604
1090.34	3759
1092.55	3746
1094.75	3774
1096.95	3719
1099.15	3688
1101.35	3685
1103.55	3598
1105.74	3560
1107.94	3461
1110.13	3479
1112.32	3409
1114.51	3204
1116.7	3264
1118.89	3161
1121.07	3218
1123.25	3177
1125.44	3083
1127.62	3087
1129.8	3131
1131.97	3179
1134.15	3171
1136.32	3239
1138.49	3145
1140.66	3135
1142.83	3085
1145	3035
1147.17	3002
1149.33	2970
1151.5	2941
1153.66	2934
1155.82	2936
1157.98	2919
1160.13	2869
1162.29	2891
1164.44	2760
1166.6	2740
1168.75	2780
1170.9	2847
1173.04	2881
1175.19	2845
1177.34	2854
1179.48	2708
1181.62	2683
1183.76	2660
1185.9	2695
1188.04	2802
1190.17	2986
1192.31	2962
1194.44	2946
1196.57	2980
1198.7	2958
1200.83	2857
1202.96	2814
1205.08	2675
1207.21	2585
1209.33	2460
1211.45	2373
1213.57	2283
1215.69	2192
1217.81	2208
1219.92	2190
1222.03	2194
1224.15	2201
1226.26	2101
1228.37	2119
1230.47	2093
1232.58	2095
1234.68	2106
1236.79	2063
1238.89	2121
1240.99	2121
1243.09	2069
1245.19	2025
1247.28	2029
1249.38	1993
1251.47	2007
1253.56	1997
1255.65	1900
1257.74	1880
1259.83	1858
1261.91	1910
1264	1867
1266.08	1765
1268.16	1763
1270.24	1720
1272.32	1650
1274.4	1701
1276.47	1662
1278.55	1632
1280.62	1557
1282.69	1549
1284.76	1547
1286.83	1505
1288.9	1511
1290.96	1527
1293.03	1475
1295.09	1436
1297.15	1404
1299.21	1420
1301.27	1421
1303.33	1366
1305.38	1378
1307.44	1453
1309.49	1386
1311.54	1350
1313.59	1315
1315.64	1277
1317.69	1315
1319.73	1281
1321.78	1298
1323.82	1285
1325.86	1275
1327.9	1267
1329.94	1212
1331.98	1227
1334.02	1279
1336.05	1247
1338.08	1273
1340.12	1274
1342.15	1308
1344.18	1344
1346.2	1388
1348.23	1369
1350.25	1352
1352.28	1374
1354.3	1382
1356.32	1370
1358.34	1428
1360.36	1451
1362.38	1394
1364.39	1479
1366.41	1465
1368.42	1436
1370.43	1448
1372.44	1360
1374.45	1386
1376.45	1396
1378.46	1414
1380.47	1348
1382.47	1308
1384.47	1269
1386.47	1209
1388.47	1165
1390.47	1187
1392.46	1140
1394.46	1254
1396.45	1221
1398.44	1253
1400.44	1170
1402.42	1116
1404.41	1023
1406.4	1005
1408.39	1005
1410.37	963
1412.35	959
1414.33	981
1416.31	957
1418.29	965
1420.27	928
1422.25	929
1424.22	949
1426.2	931
1428.17	910
1430.14	935
1432.11	862
1434.08	839
1436.04	814
1438.01	820
1439.97	886
1441.94	858
1443.9	866
1445.86	872
1447.82	911
1449.78	858
1451.73	778
1453.69	850
1455.64	856
1457.59	842
1459.54	778
1461.49	747
1463.44	679
1465.39	659
1467.34	719
1469.28	738
1471.22	713
1473.17	773
1475.11	753
1477.05	722
1478.99	630
1480.92	629
1482.86	584
1484.79	544
1486.73	560
1488.66	562
1490.59	616
1492.52	621
1494.45	595
1496.37	570
1498.3	604
1500.22	617
1502.14	558
1504.07	554
1505.99	601
1507.91	584
1509.82	573
1511.74	536
1513.66	530
1515.57	580
1517.48	599
1519.39	687
1521.3	647
1523.21	671
1525.12	616
1527.03	596
1528.93	586
1530.84	609
1532.74	639
1534.64	705
1536.54	735
1538.44	717
1540.34	681
1542.23	633
1544.13	566
1546.02	511
1547.92	586
1549.81	623
1551.7	655
1553.59	677
1555.48	624
1557.36	703
1559.25	695
1561.13	711
1563.01	763
1564.9	808
1566.78	816
1568.66	799
1570.53	721
1572.41	715
1574.29	724
1576.16	832
1578.03	897
1579.9	933
1581.78	840
1583.65	796
1585.51	800
1587.38	792
1589.25	869
1591.11	879
1592.97	840
1594.84	788
1596.7	723
1598.56	717
1600.42	715
1602.27	734
1604.13	744
1605.98	877
1607.84	983
1609.69	1036
1611.54	1051
1613.39	977
1615.24	852
1617.09	681
1618.94	634
1620.78	603
1622.62	637
1624.47	738
1626.31	784
1628.15	780
1629.99	789
1631.83	784
1633.67	760
1635.5	731
1637.34	689
1639.17	723
1641	691
1642.83	683
1644.66	703
1646.49	687
1648.32	619
1650.15	669
1651.97	650
1653.8	665
1655.62	697
1657.44	633
1659.26	572
1661.08	493
1662.9	482
1664.72	314
1666.53	296
1668.35	238
1670.16	235
1671.97	305
1673.79	361
1675.6	368
1677.4	325
1679.21	294
1681.02	312
1682.83	262
1684.63	268
1686.43	333
1688.24	347
1690.04	348
1691.84	256
1693.64	252
1695.43	314
1697.23	370
1699.02	447
1700.82	485
1702.61	449
1704.4	441
1706.2	439
1707.98	498
1709.77	582
1711.56	564
1713.35	592
1715.13	558
1716.92	463
1718.7	353
1720.48	441
1722.26	463
1724.04	389
1725.82	314
1727.6	241
1729.37	232
1731.15	221
1732.92	167
1734.7	155
1736.47	119
1738.24	109
1740.01	139
1741.78	135
1743.54	149
1745.31	222
1747.08	242
1748.84	236
1750.6	216
1752.36	286
1754.12	348
1755.88	382
1757.64	339
1759.4	270
1761.16	238
1762.91	236
1764.67	294
1766.42	344
1768.17	402
1769.92	433
1771.67	361
1773.42	284
1775.17	230
1776.91	285
1778.66	290
1780.4	369
1782.15	450
1783.89	434
1785.63	488
1787.37	459
1789.11	470
1790.85	453
1792.58	385
1794.32	353
1796.05	319
1797.79	278
1799.52	298
1801.25	335
1802.98	290
1804.71	246
1806.44	309
1808.17	382
1809.89	437
1811.62	462
1813.34	485
1815.07	427
1816.79	360
1818.51	355
1820.23	318
1821.95	268
1823.66	241
1825.38	220
1827.1	224
1828.81	237
1830.52	284
1832.24	299
1833.95	367
1835.66	419
1837.37	443
1839.08	433
1840.78	344
1842.49	284
1844.19	280
1845.9	250
1847.6	256
1849.3	268
1851	196
1852.7	151
1854.4	119
1856.1	143
1857.8	133
1859.49	173
1861.19	147
1862.88	191
1864.57	93
1866.27	63
1867.96	-8
1869.65	-53
1871.33	-22
1873.02	57
1874.71	115
1876.39	145
1878.08	91
1879.76	108
1881.44	87
1883.12	123
1884.81	166
1886.48	182
1888.16	127
1889.84	42
1891.52	36
1893.19	16
1894.87	0
1896.54	43
1898.21	28
1899.88	51
1901.55	87
1903.22	89
1904.89	107
1906.56	133
1908.22	117
1909.89	145
1911.55	182
1913.22	189
1914.88	163
1916.54	157
1918.2	139
1919.86	183
1921.52	135
1923.18	115
1924.83	115
1926.49	108
1928.14	105
1929.79	117
1931.45	89
1933.1	101
1934.75	55
1936.4	105
1938.05	141
1939.69	144
1941.34	145
1942.99	82
1944.63	35
1946.27	50
1947.92	59
1949.56	87
1951.2	93
1952.84	131
1954.48	151
1956.11	172
1957.75	208
1959.39	254
1961.02	278
1962.65	266
1964.29	236
1965.92	240
1967.55	260
1969.18	285
1970.81	270
1972.44	312
1974.06	245
1975.69	256
1977.32	278
1978.94	298
1980.56	290
1982.19	321
1983.81	293
1985.43	302
1987.05	278
1988.66	320
1990.28	292
1991.9	274
1993.51	284
1995.13	302
1996.74	339
1998.36	304
1999.97	316
2001.58	312
2003.19	304
2004.8	300
2006.4	334
2008.01	321
2009.62	330
2011.22	342
2012.83	316
2014.43	318
2016.03	336
2017.63	331
2019.23	310
2020.83	294
2022.43	300
2024.03	320
2025.63	318
2027.22	300
2028.82	308
2030.41	296
2032.01	304
2033.6	308
2035.19	305
2036.78	300
2038.37	312
2039.96	276
2041.55	268
2043.13	298
2044.72	282
2046.3	284
2047.89	300
2049.47	286
2051.05	302
2052.63	262
2054.21	268
2055.79	270
2057.37	252
2058.95	248
2060.52	258
2062.1	258
2063.68	283
2065.25	270
2066.82	234
2068.39	262
2069.97	270
2071.54	258
2073.1	262
2074.67	246
2076.24	260
2077.81	236
2079.37	244
2080.94	241
2082.5	228
2084.07	231
2085.63	222
2087.19	200
2088.75	184
2090.31	159
2091.87	182
2093.43	153
2094.98	165
2096.54	152
2098.09	131
2099.65	240
2101.2	200
2102.75	202
2104.3	200
2105.86	205
2107.41	206
2108.95	210
2110.5	169
2112.05	183
2113.6	195
2115.14	192
2116.69	208
2118.23	183
2119.77	197
2121.31	202
2122.86	198
2124.4	196
2125.93	183
2127.47	190
2129.01	203
2130.55	197
2132.08	200
2133.62	194
2135.15	210
2136.69	203
2138.22	175
2139.75	183
2141.28	151
2142.81	205
2144.34	168
2145.87	183
2147.39	181
2148.92	193
2150.45	215
2151.97	178
2153.5	190
2155.02	161
2156.54	155
2158.06	179
2159.58	177
2161.1	169
2162.62	198
2164.14	201
2165.66	199
2167.17	165
2168.69	186
2170.2	175
2171.72	187
2173.23	184
2174.74	184
2176.25	175
2177.76	165
2179.27	135
2180.78	174
2182.29	123
2183.79	147
2185.3	135
2186.81	161
2188.31	145
2189.81	157
2191.32	175
2192.82	161
2194.32	159
2195.82	161
2197.32	137
2198.82	121
2200.32	143
2201.81	111
2203.31	131
2204.8	137
2206.3	147
2207.79	127
2209.29	178
2210.78	151
2212.27	189
2213.76	169
2215.25	177
2216.74	187
2218.23	167
2219.71	127
2221.2	119
2222.69	131
2224.17	121
2225.65	105
2227.14	95
2228.62	101
2230.1	113
2231.58	135
2233.06	129
2234.54	143
2236.02	149
2237.5	177
2238.97	161
2240.45	131
2241.92	153
2243.4	169
2244.87	123
2246.34	121
2247.82	115
2249.29	109
2250.76	105
2252.23	105
2253.7	129
2255.16	117
2256.63	101
2258.1	111
2259.56	115
2261.03	109
2262.49	117
2263.95	109
2265.42	119
2266.88	137
2268.34	107
2269.8	121
2271.26	93
2272.72	99
2274.18	119
2275.63	115
2277.09	125
2278.54	139
2280	113
2281.45	103
2282.9	107
2284.36	85
2285.81	107
2287.26	115
2288.71	109
2290.16	111
2291.61	103
2293.05	105
2294.5	113
2295.95	93
2297.39	59
2298.84	47
2300.28	60
2301.72	51
2303.16	75
2304.61	89
2306.05	85
2307.49	77
2308.93	95
2310.36	98
2311.8	103
2313.24	99
2314.67	119
2316.11	113
2317.54	125
2318.98	109
2320.41	81
2321.84	117
2323.28	95
2324.71	101
2326.14	75
2327.57	92
2328.99	89
2330.42	67
2331.85	85
2333.27	79
2334.7	73
2336.12	63
2337.55	52
2338.97	47
2340.39	77
2341.82	31
2343.24	34
2344.66	33
2346.08	30
2347.5	47
2348.91	59
2350.33	83
2351.75	81
2353.16	79
2354.58	71
2355.99	115
2357.41	87
2358.82	45
2360.23	21
2361.64	19
2363.05	24
2364.46	4
2365.87	32
2367.28	29
2368.69	61
2370.1	44
2371.5	18
2372.91	55
2374.31	72
2375.72	66
2377.12	44
2378.52	40
2379.92	57
2381.33	53
2382.73	45
2384.13	34
2385.52	50
2386.92	36
2388.32	65
2389.72	41
2391.11	53
2392.51	68
2393.9	43
2395.3	75
2396.69	93
2398.08	53
2399.48	51
2400.87	80
2402.26	55
2403.65	18
2405.04	12
2406.42	-2
2407.81	-44
2409.2	-52
2410.58	-83
2411.97	-70
2413.35	-44
2414.74	-66
2416.12	-61
2417.5	-38
2418.89	-33
2420.27	-28
2421.65	-26
2423.03	-31
2424.41	-40
2425.79	-29
2427.16	-77
2428.54	-67
2429.92	-57
2431.29	-57
2432.67	-58
2434.04	-36
2435.42	-48
2436.79	-52
2438.16	-47
2439.53	-32
2440.9	-61
2442.27	-55
2443.64	-53
2445.01	-59
2446.38	-73
2447.75	-77
2449.11	-73
2450.48	-72
2451.84	-75
2453.21	-73
2454.57	-72
2455.94	-40
2457.3	-55
2458.66	-56
2460.02	-58
2461.38	-63
2462.74	-40
2464.1	-14
2465.46	-19
2466.82	-19
2468.17	-15
2469.53	-39
2470.89	-10
2472.24	-52
2473.6	-38
2474.95	-18
2476.3	-18
2477.65	-4
2479.01	16
2480.36	-16
2481.71	31
2483.06	-14
2484.41	-12
2485.75	-12
2487.1	-28
2488.45	-24
2489.8	-18
2491.14	2
2492.49	-15
2493.83	-28
2495.17	6
2496.52	-16
2497.86	10
2499.2	-26
2500.54	-2
2501.88	-16
2503.22	-12
2504.56	10
2505.9	6
2507.24	14
2508.58	8
2509.91	-8
2511.25	-27
2512.58	-32
2513.92	-57
2515.25	-60
2516.58	-59
2517.92	-66
2519.25	-43
2520.58	-45
2521.91	-60
2523.24	-55
2524.57	-30
2525.9	-8
2527.23	-18
2528.55	-2
2529.88	-51
2531.21	-39
2532.53	-34
2533.86	-26
2535.18	-28
2536.5	0
2537.83	-35
2539.15	-4
2540.47	-14
2541.79	-2
2543.11	-22
2544.43	-33
2545.75	-20
2547.07	-12
2548.39	-53
2549.7	-10
2551.02	-18
2552.34	-41
2553.65	-24
2554.97	-64
2556.28	-58
2557.59	-69
2558.91	-75
2560.22	-69
2561.53	-69
2562.84	-81
2564.15	-69
2565.46	-59
2566.77	-51
2568.08	-58
2569.38	-55
2570.69	-56
2572	-55
2573.3	-28
2574.61	-57
2575.91	-50
2577.22	-53
2578.52	-38
2579.82	-49
2581.13	-53
2582.43	-40
2583.73	-28
2585.03	-55
2586.33	-78
2587.63	-54
2588.92	-87
2590.22	-54
2591.52	-73
2592.82	-77
2594.11	-53
2595.41	-57
2596.7	-61
2598	-42
2599.29	-52
2600.58	-33
2601.88	-26
2603.17	-53
2604.46	-77
2605.75	-79
2607.04	-80
2608.33	-73
2609.62	-57
2610.9	-81
2612.19	-89
2613.48	-105
2614.76	-79
2616.05	-73
2617.34	-51
2618.62	-105
2619.9	-98
2621.19	-61
2622.47	-97
2623.75	-62
2625.03	-87
2626.31	-73
2627.59	-51
2628.87	-63
2630.15	-79
2631.43	-67
2632.71	-78
2633.99	-74
2635.26	-66
2636.54	-109
2637.81	-89
2639.09	-74
2640.36	-72
2641.64	-75
2642.91	-109
2644.18	-87
2645.46	-71
2646.73	-95
2648	-70
2649.27	-79
2650.54	-81
2651.81	-71
2653.07	-46
2654.34	-89
2655.61	-67
2656.88	-57
2658.14	-80
2659.41	-61
2660.67	-76
2661.94	-43
2663.2	-83
2664.47	-95
2665.73	-75
2666.99	-74
2668.25	-67
2669.51	-87
2670.77	-73
2672.03	-93
2673.29	-54
2674.55	-69
2675.81	-62
2677.07	-95
2678.32	-99
2679.58	-83
2680.84	-65
2682.09	-73
2683.35	-36
2684.6	-40
2685.85	-55
2687.11	-80
2688.36	-27
2689.61	-61
2690.86	-69
2692.11	-69
2693.36	-49
2694.61	-37
2695.86	-55
2697.11	-79
2698.36	-67
2699.61	-91
2700.85	-79
2702.1	-72
2703.34	-59
2704.59	-76
2705.83	-36
2707.08	-71
2708.32	-62
2709.56	-89
2710.81	-91
2712.05	-89
2713.29	-83
2714.53	-81
2715.77	-73
2717.01	-49
2718.25	-36
2719.49	-79
2720.73	-83
2721.96	-71
2723.2	-69
2724.44	-53
2725.67	-41
2726.91	-66
2728.14	-69
2729.38	-86
2730.61	-51
2731.84	-77
2733.08	-65
2734.31	-60
2735.54	-52
2736.77	-49
2738	-83
2739.23	-41
2740.46	-65
2741.69	-51
2742.92	-83
2744.14	-21
2745.37	-74
2746.6	-58
2747.82	-44
2749.05	-60
2750.27	-66
2751.5	-61
2752.72	-68
2753.95	-54
2755.17	-56
2756.39	-44
2757.61	-38
2758.83	-72
2760.05	-26
2761.27	-52
2762.49	-32
2763.71	-61
2764.93	-36
2766.15	-70
2767.37	-38
2768.58	-52
2769.8	-62
2771.02	-60
2772.23	-42
2773.45	-54
2774.66	-52
2775.88	-30
2777.09	-66
2778.3	-50
2779.51	-32
2780.73	-35
2781.94	-26
2783.15	-30
2784.36	-44
2785.57	-54
2786.78	-66
2787.99	-28
2789.19	-34
2790.4	-20
2791.61	-21
2792.82	-54
2794.02	-48
2795.23	-38
2796.43	-58
2797.64	-22
2798.84	-20
2800.04	-56
2801.25	-31
2802.45	-58
2803.65	-78
2804.85	-17
2806.05	-48
2807.25	-58
2808.45	-38
2809.65	-52
2810.85	-47
2812.05	-42
2813.25	-42
2814.45	-36
2815.64	-40
2816.84	-24
2818.04	-30
2819.23	10
2820.43	-43
2821.62	-4
2822.82	-42
2824.01	-20
2825.2	-34
2826.39	-26
2827.59	-24
2828.78	-32
2829.97	-20
2831.16	-28
2832.35	-8
2833.54	-42
2834.73	-44
2835.92	-36
2837.1	-28
2838.29	-36
2839.48	-2
2840.67	-27
2841.85	-44
2843.04	-48
2844.22	-32
2845.41	-29
2846.59	-16
2847.77	22
2848.96	-30
2850.14	-39
2851.32	-14
2852.5	-15
2853.68	-16
2854.87	-6
2856.05	-24
2857.23	-16
2858.4	-12
2859.58	-43
2860.76	-45
2861.94	-20
2863.12	-14
2864.29	-18
2865.47	-32
2866.65	-23
2867.82	-12
2869	8
2870.17	-24
2871.34	-22
2872.52	-28
2873.69	-26
2874.86	-49
2876.03	2
2877.21	-29
2878.38	-40
2879.55	-4
2880.72	-34
2881.89	-50
2883.06	-42
2884.23	-8
2885.39	-25
2886.56	-29
2887.73	-51
2888.9	-28
2890.06	-22
2891.23	-14
2892.39	-53
2893.56	-22
2894.72	-21
2895.89	-16
2897.05	-4
2898.21	-42
2899.38	-16
2900.54	-43
2901.7	-8
2902.86	-34
2904.02	-4
2905.18	-18
2906.34	-10
2907.5	-19
2908.66	-28
2909.82	-24
2910.98	-24
2912.13	-2
2913.29	-12
2914.45	-24
2915.6	-14
2916.76	-22
2917.91	-10
2919.07	-23
2920.22	-24
2921.38	-8
2922.53	-16
2923.68	-16
2924.84	0
2925.99	2
2927.14	-10
2928.29	-20
2929.44	-24
2930.59	-28
2931.74	-4
2932.89	2
2934.04	-20
2935.19	-16
2936.34	0
2937.48	-4
2938.63	-12
2939.78	-22
2940.93	4
2942.07	-4
2943.22	28
2944.36	-18
2945.51	-16
2946.65	-18
2947.79	0
2948.94	-4
2950.08	-14
2951.22	-12
2952.36	-6
2953.5	-12
2954.65	-10
2955.79	-16
2956.93	2
2958.07	-28
2959.2	-4
2960.34	18
2961.48	-2
2962.62	16
2963.76	2
2964.89	-20
2966.03	-10
2967.17	-8
2968.3	22
2969.44	-8
2970.57	-6
2971.71	-10
2972.84	-10
2973.97	-10
2975.11	-10
2976.24	12
2977.37	-6
2978.5	-12
2979.64	-4
2980.77	-20
2981.9	12
2983.03	-24
2984.16	2
2985.29	4
2986.41	-4
2987.54	-2
2988.67	6
2989.8	16
2990.93	-2
2992.05	-8
2993.18	2
2994.3	-28
2995.43	-16
2996.55	41
2997.68	24
2998.8	18
2999.93	0
3001.05	-12
3002.17	-6
3003.3	-6
3004.42	48
3005.54	30
3006.66	4
3007.78	24
3008.9	22
3010.02	-22
3011.14	22
3012.26	-6
3013.38	6
3014.5	8
3015.62	-6
3016.73	10
3017.85	16
3018.97	6
3020.08	-6
3021.2	12
3022.31	-6
3023.43	18
3024.54	7
3025.66	6
3026.77	14
3027.89	18
3029	-6
3030.11	12
3031.22	6
3032.34	-10
3033.45	12
3034.56	12
3035.67	20
3036.78	117
3037.89	20
3039	28
3040.11	-4
3041.22	-10
3042.32	-4
3043.43	8
3044.54	-2
3045.65	14
3046.75	14
3047.86	42
3048.96	18
3050.07	2
3051.17	12
3052.28	14
3053.38	6
3054.49	10
3055.59	22
3056.69	0
3057.8	14
3058.9	24
3060	16
3061.1	4
3062.2	12
3063.3	8
3064.4	14
3065.5	-2
3066.6	6
3067.7	14
3068.8	40
3069.9	10
3071	38
3072.09	20
3073.19	12
3074.29	18
3075.38	12
3076.48	32
3077.57	9
3078.67	22
3079.76	24
3080.86	0
3081.95	16
3083.05	14
3084.14	42
3085.23	32
3086.33	23
3087.42	28
3088.51	33
3089.6	18
3090.69	-4
3091.78	8
3092.87	75
3093.96	20
3095.05	16
3096.14	-18
3097.23	14
3098.32	41
3099.41	31
3100.49	12
3101.58	16
3102.67	30
3103.75	-4
3104.84	38
3105.93	18
3107.01	26
3108.1	12
3109.18	30
3110.26	30
3111.35	26
3112.43	28
3113.51	26
3114.6	27
3115.68	12
3116.76	18
3117.84	18
3118.92	26
3120	32
3121.09	20
3122.17	20
3123.25	14
3124.32	36
3125.4	44
3126.48	22
3127.56	4
3128.64	6
3129.72	14
3130.79	28
3131.87	32
3132.95	8
3134.02	6
3135.1	10
3136.17	16
3137.25	4
3138.32	26
3139.4	16
3140.47	26
3141.55	8
3142.62	22
3143.69	6
3144.76	9
3145.84	18
3146.91	26
3147.98	14
3149.05	10
3150.12	16
3151.19	34
3152.26	24
3153.33	40
3154.4	14
3155.47	8
3156.54	8
3157.61	38
3158.67	2
3159.74	20
3160.81	12
3161.88	15
3162.94	18
3164.01	14
3165.07	24
3166.14	12
3167.2	20
3168.27	12
3169.33	18
3170.4	38
3171.46	12
3172.52	24
3173.59	50
3174.65	0
3175.71	34
3176.77	16
3177.84	18
3178.9	20
3179.96	16
3181.02	38
3182.08	32
3183.14	26
3184.2	22
3185.26	38
3186.32	36
3187.37	16
3188.43	28
3189.49	35
3190.55	6
3191.61	15
3192.66	44
3193.72	22
3194.77	36
3195.83	16
3196.89	28
3197.94	38
3199	32
3200.05	12
3201.1	22
3202.16	2
3203.21	20
3204.27	18
3205.32	10
3206.37	36
3207.42	43
3208.47	40
3209.53	52
3210.58	23
3211.63	34
3212.68	18
3213.73	30
3214.78	13
3215.83	24
3216.88	13
3217.93	28
3218.97	38
3220.02	12
3221.07	16
3222.12	26
3223.16	24
3224.21	18
3225.26	12
3226.3	-4
3227.35	14
3228.4	58
3229.44	28
3230.49	18
3231.53	-2
3232.57	16
3233.62	28
3234.66	32
3235.71	38
3236.75	24
3237.79	50
3238.83	42
3239.88	12
3240.92	24
3241.96	18
3243	30
3244.04	22
3245.08	42
3246.12	16
3247.16	24
3248.2	26
3249.24	22
3250.28	24
3251.32	14
3252.36	28
3253.39	34
3254.43	40
3255.47	22
3256.51	20
3257.54	14
3258.58	16
3259.61	40
3260.65	33
3261.69	32
3262.72	12
3263.76	16
3264.79	0
3265.82	41
3266.86	23
3267.89	46
3268.92	45
3269.96	24
3270.99	27
3272.02	20
3273.05	20
3274.09	26
3275.12	42
3276.15	30
3277.18	41
3278.21	36
3279.24	20
3280.27	36
3281.3	24
3282.33	37
3283.36	28
3284.39	46
3285.41	56
3286.44	34
3287.47	28
3288.5	40
3289.52	10
3290.55	54
3291.58	40
3292.6	4
3293.63	48
3294.66	24
3295.68	59
3296.71	40
3297.73	40
3298.76	79
3299.78	30
3300.8	22
3301.83	14
3302.85	86
3303.87	24
3304.9	32
3305.92	33
3306.94	28
3307.96	26
3308.98	48
3310.01	18
3311.03	32
3312.05	37
3313.07	18
3314.09	28
3315.11	30
3316.13	35
3317.15	12
3318.17	34
3319.18	59
3320.2	20
3321.22	32
3322.24	26
3323.26	47
3324.27	34
3325.29	40
3326.31	37
3327.32	26
3328.34	51
3329.35	52
3330.37	34
3331.38	22
3332.4	18
3333.41	48
3334.43	62
3335.44	22
3336.46	24
3337.47	40
3338.48	40
3339.5	38
3340.51	18
3341.52	12
3342.53	36
3343.54	44
3344.56	38
3345.57	44
3346.58	64
3347.59	44
3348.6	21
3349.61	56
3350.62	34
3351.63	18
3352.64	20
3353.65	32
3354.66	29
3355.66	69
3356.67	32
3357.68	16
3358.69	17
3359.7	30
3360.7	50
3361.71	24
3362.72	30
3363.72	32
3364.73	44
3365.73	28
3366.74	10
3367.75	27
3368.75	26
3369.75	36
3370.76	34
3371.76	20
3372.77	26
3373.77	58
3374.77	41
3375.78	30
3376.78	-10
3377.78	40
3378.78	16
3379.79	20
3380.79	23
3381.79	22
3382.79	44
3383.79	26
3384.79	58
3385.79	28
3386.79	20
3387.79	32
3388.79	33
3389.79	32
3390.79	28
3391.79	46
3392.79	44
3393.79	42
3394.78	28
3395.78	26
3396.78	54
3397.78	48
3398.77	69
3399.77	22
3400.77	32
3401.76	20
3402.76	48
3403.76	46
3404.75	10
3405.75	22
3406.74	42
3407.74	52
3408.73	34
3409.72	95
3410.72	62
3411.71	40
3412.71	52
3413.7	24
3414.69	12
3415.68	58
3416.68	22
3417.67	44
3418.66	30
3419.65	28
3420.64	48
3421.63	45
3422.63	58
3423.62	36
3424.61	70
3425.6	32
3426.59	4
3427.58	46
3428.57	47
[truncated: 48 more rows]
