# Supplementary material for: AI‐Assisted Detection of Early Gastric Cancer via Visualization of Mucosal Acidity Compromise During Endoscopy
Source: Adv Sci (Weinh). 2025 Oct 20;12(46):e04932. doi: 10.1002/advs.202504932 (PMC12697849; doi:10.1002/advs.202504932)
Supplement: Supplementary file 2 — Supporting Data [file ADVS-12-e04932-s002.zip › Models by AGS cells/Model 3/Para-tumor/fast-20250724_171235.csv]

181.541	17457
184.445	27160
187.346	35219
190.245	39301
193.141	40843
196.035	41099
198.927	40621
201.816	40817
204.703	41151
207.588	41206
210.47	41151
213.35	41026
216.228	41072
219.103	41192
221.976	40762
224.846	40887
227.715	40491
230.58	40607
233.444	40424
236.305	41081
239.164	41186
242.02	41730
244.875	42032
247.727	41975
250.576	42268
253.423	42116
256.268	41814
259.111	41494
261.951	41342
264.789	41258
267.625	41554
270.459	41494
273.29	41564
276.119	41358
278.945	41220
281.769	41085
284.591	40863
287.411	40653
290.229	40370
293.044	40131
295.857	40110
298.667	39544
301.476	39222
304.282	38783
307.085	38693
309.887	38584
312.686	38179
315.483	37984
318.278	37716
321.071	37295
323.861	37334
326.649	37156
329.435	37196
332.219	37170
335	37033
337.779	37241
340.556	37158
343.331	37291
346.103	37291
348.873	37444
351.641	37716
354.407	37716
357.171	37716
359.932	37895
362.691	37544
365.448	37239
368.203	37243
370.955	36750
373.706	36807
376.454	36401
379.2	36116
381.943	36221
384.685	35801
387.424	35504
390.161	35085
392.896	34801
395.629	34545
398.36	34228
401.088	34402
403.815	34158
406.539	34087
409.261	33977
411.981	33825
414.698	34216
417.414	34605
420.127	34627
422.838	34341
425.547	34796
428.254	34768
430.959	34503
433.662	34681
436.362	34841
439.06	34927
441.757	34986
444.451	34728
447.142	34739
449.832	34660
452.52	34812
455.206	34712
457.889	34501
460.57	34597
463.249	34299
465.927	34305
468.601	33772
471.274	33602
473.945	33360
476.614	32806
479.28	32502
481.945	32274
484.607	32379
487.267	32146
489.926	31725
492.582	31732
495.236	31375
497.888	31204
500.537	30906
503.185	31126
505.831	30993
508.474	31295
511.116	31170
513.755	31195
516.393	31120
519.028	31354
521.661	31196
524.293	31307
526.922	31146
529.549	31101
532.174	31035
534.797	30948
537.418	31038
540.037	31031
542.654	30922
545.268	31306
547.881	31350
550.492	31321
553.101	31023
555.707	30497
558.312	30221
560.915	29891
563.515	30108
566.114	30129
568.71	30235
571.305	30677
573.897	30902
576.488	30832
579.076	30533
581.663	29669
584.247	29041
586.83	28289
589.41	27884
591.989	27211
594.565	26786
597.14	25821
599.712	25490
602.283	25414
604.851	25307
607.418	25152
609.982	25275
612.545	25134
615.106	25042
617.664	25241
620.221	24923
622.776	24995
625.328	24898
627.879	24642
630.428	24463
632.975	24272
635.52	23988
638.062	23873
640.603	23834
643.142	23887
645.679	24046
648.214	24250
650.748	24010
653.279	24146
655.808	23963
658.335	23905
660.861	23695
663.384	23400
665.906	23434
668.425	23548
670.943	23597
673.459	23131
675.973	22975
678.484	22644
680.994	22430
683.502	22091
686.009	22039
688.513	21842
691.015	21524
693.515	21352
696.014	21171
698.51	20846
701.005	20725
703.498	20613
705.989	20240
708.478	19958
710.965	19597
713.45	19606
715.933	19517
718.415	19374
720.894	19019
723.372	19068
725.848	19154
728.322	18963
730.794	19138
733.264	18938
735.732	18822
738.198	18419
740.663	18113
743.126	17675
745.586	17647
748.045	17480
750.502	17280
752.958	17247
755.411	17091
757.863	16995
760.312	16878
762.76	16813
765.206	17085
767.65	16700
770.092	15576
772.533	14371
774.971	14148
777.408	14840
779.843	15507
782.276	15385
784.707	15427
787.137	15520
789.564	15491
791.99	15455
794.414	15340
796.836	15304
799.257	15097
801.675	14792
804.092	14722
806.507	14623
808.92	14560
811.331	14315
813.741	14128
816.148	13906
818.554	13612
820.958	13626
823.36	13507
825.761	13410
828.159	13221
830.556	13257
832.951	13172
835.345	12993
837.736	12856
840.126	12687
842.514	12782
844.9	12566
847.284	12411
849.667	12239
852.048	12131
854.427	12032
856.804	11824
859.18	11702
861.553	11573
863.925	11687
866.296	11510
868.664	11476
871.031	11315
873.396	11303
875.759	11162
878.12	10989
880.48	10980
882.838	10789
885.194	10749
887.549	10640
889.902	10608
892.253	10558
894.602	10525
896.949	10396
899.295	10382
901.639	10316
903.981	10289
906.322	10130
908.661	10168
910.998	10047
913.333	10094
915.667	9999
917.999	10057
920.329	9988
922.658	9965
924.985	9933
927.31	10015
929.633	9878
931.955	9724
934.275	9657
936.593	9504
938.91	9266
941.225	9248
943.538	8942
945.849	8834
948.159	8638
950.467	8545
952.774	8478
955.078	8240
957.381	8220
959.683	8089
961.982	7882
964.28	7995
966.577	7857
968.871	7762
971.164	7681
973.456	7440
975.745	7467
978.033	7315
980.319	7338
982.604	7221
984.887	7259
987.168	7277
989.448	7215
991.726	7177
994.002	6961
996.277	7033
998.55	6955
1000.82	6943
1003.09	7007
1005.36	7136
1007.63	7159
1009.89	7186
1012.15	7215
1014.41	7239
1016.67	7197
1018.93	7110
1021.19	6971
1023.44	6999
1025.7	6997
1027.95	7015
1030.2	6913
1032.45	6713
1034.69	6616
1036.94	6492
1039.18	6528
1041.43	6466
1043.67	6391
1045.9	6415
1048.14	6393
1050.38	6329
1052.61	6188
1054.84	6014
1057.07	6048
1059.3	5945
1061.53	5793
1063.76	5806
1065.98	5798
1068.2	5736
1070.42	5738
1072.64	5576
1074.86	5524
1077.08	5482
1079.29	5468
1081.5	5333
1083.72	5365
1085.93	5319
1088.13	5375
1090.34	5395
1092.55	5353
1094.75	5428
1096.95	5399
1099.15	5250
1101.35	5299
1103.55	5180
1105.74	5107
1107.94	5073
1110.13	5004
1112.32	4846
1114.51	4763
1116.7	4729
1118.89	4592
1121.07	4632
1123.25	4561
1125.44	4511
1127.62	4525
1129.8	4575
1131.97	4636
1134.15	4592
1136.32	4694
1138.49	4571
1140.66	4527
1142.83	4517
1145	4413
1147.17	4429
1149.33	4314
1151.5	4314
1153.66	4259
1155.82	4250
1157.98	4217
1160.13	4191
1162.29	4180
1164.44	4060
1166.6	4104
1168.75	4120
1170.9	4124
1173.04	4175
1175.19	4233
1177.34	4182
1179.48	3959
1181.62	3934
1183.76	3897
1185.9	3858
1188.04	4075
1190.17	4158
1192.31	4229
1194.44	4265
1196.57	4245
1198.7	4217
1200.83	4169
1202.96	4114
1205.08	3920
1207.21	3715
1209.33	3578
1211.45	3501
1213.57	3417
1215.69	3399
1217.81	3302
1219.92	3247
1222.03	3257
1224.15	3222
1226.26	3193
1228.37	3153
1230.47	3145
1232.58	3147
1234.68	3180
1236.79	3145
1238.89	3131
1240.99	3139
1243.09	3095
1245.19	3026
1247.28	3016
1249.38	3010
1251.47	3032
1253.56	2928
1255.65	2825
1257.74	2821
1259.83	2849
1261.91	2794
1264	2800
1266.08	2630
1268.16	2671
1270.24	2693
1272.32	2514
1274.4	2569
1276.47	2510
1278.55	2438
1280.62	2502
1282.69	2386
1284.76	2367
1286.83	2381
1288.9	2404
1290.96	2315
1293.03	2269
1295.09	2228
1297.15	2220
1299.21	2244
1301.27	2182
1303.33	2162
1305.38	2161
1307.44	2214
1309.49	2165
1311.54	2087
1313.59	2117
1315.64	2075
1317.69	2093
1319.73	2101
1321.78	2102
1323.82	1995
1325.86	2057
1327.9	2018
1329.94	1992
1331.98	1998
1334.02	2047
1336.05	2000
1338.08	2037
1340.12	1981
1342.15	2037
1344.18	2118
1346.2	2121
1348.23	2116
1350.25	2178
1352.28	2124
1354.3	2162
1356.32	2208
1358.34	2147
1360.36	2172
1362.38	2210
1364.39	2246
1366.41	2194
1368.42	2232
1370.43	2288
1372.44	2139
1374.45	2140
1376.45	2142
1378.46	2208
1380.47	2026
1382.47	1995
1384.47	1995
1386.47	1920
1388.47	1900
1390.47	1860
1392.46	1852
1394.46	1882
1396.45	1910
1398.44	1924
1400.44	1843
1402.42	1797
1404.41	1805
1406.4	1692
1408.39	1682
1410.37	1577
1412.35	1584
1414.33	1648
1416.31	1603
1418.29	1610
1420.27	1547
1422.25	1517
1424.22	1571
1426.2	1503
1428.17	1521
1430.14	1509
1432.11	1432
1434.08	1415
1436.04	1396
1438.01	1412
1439.97	1434
1441.94	1422
1443.9	1459
1445.86	1451
1447.82	1420
1449.78	1333
1451.73	1326
1453.69	1346
1455.64	1427
1457.59	1356
1459.54	1328
1461.49	1269
1463.44	1251
1465.39	1219
1467.34	1245
1469.28	1215
1471.22	1235
1473.17	1245
1475.11	1281
1477.05	1237
1478.99	1150
1480.92	1148
1482.86	1087
1484.79	1043
1486.73	1054
1488.66	1059
1490.59	1096
1492.52	1040
1494.45	1084
1496.37	1145
1498.3	1134
1500.22	1113
1502.14	981
1504.07	1021
1505.99	1040
1507.91	1014
1509.82	1040
1511.74	1015
1513.66	1027
1515.57	1048
1517.48	1044
1519.39	1108
1521.3	1123
1523.21	1175
1525.12	1092
1527.03	1025
1528.93	1025
1530.84	1115
1532.74	1141
1534.64	1175
1536.54	1194
1538.44	1148
1540.34	1066
1542.23	1028
1544.13	997
1546.02	940
1547.92	955
1549.81	997
1551.7	1045
1553.59	1017
1555.48	1037
1557.36	1126
1559.25	1086
1561.13	1122
1563.01	1134
1564.9	1151
1566.78	1172
1568.66	1142
1570.53	1094
1572.41	1122
1574.29	1090
1576.16	1183
1578.03	1277
1579.9	1282
1581.78	1217
1583.65	1144
1585.51	1136
1587.38	1205
1589.25	1251
1591.11	1273
1592.97	1190
1594.84	1120
1596.7	1122
1598.56	1096
1600.42	1078
1602.27	1131
1604.13	1110
1605.98	1247
1607.84	1336
1609.69	1436
1611.54	1420
1613.39	1328
1615.24	1183
1617.09	1005
1618.94	967
1620.78	899
1622.62	939
1624.47	1094
1626.31	1090
1628.15	1088
1629.99	1104
1631.83	1084
1633.67	1058
1635.5	1032
1637.34	1014
1639.17	1013
1641	998
1642.83	983
1644.66	1023
1646.49	955
1648.32	913
1650.15	953
1651.97	943
1653.8	961
1655.62	965
1657.44	933
1659.26	797
1661.08	796
1662.9	804
1664.72	638
1666.53	546
1668.35	516
1670.16	495
1671.97	569
1673.79	637
1675.6	654
1677.4	603
1679.21	536
1681.02	532
1682.83	508
1684.63	550
1686.43	617
1688.24	607
1690.04	588
1691.84	534
1693.64	488
1695.43	566
1697.23	618
1699.02	683
1700.82	751
1702.61	699
1704.4	668
1706.2	689
1707.98	764
1709.77	834
1711.56	830
1713.35	842
1715.13	785
1716.92	709
1718.7	623
1720.48	659
1722.26	647
1724.04	597
1725.82	443
1727.6	419
1729.37	375
1731.15	379
1732.92	318
1734.7	254
1736.47	234
1738.24	260
1740.01	243
1741.78	226
1743.54	266
1745.31	330
1747.08	379
1748.84	346
1750.6	371
1752.36	413
1754.12	548
1755.88	584
1757.64	512
1759.4	455
1761.16	437
1762.91	409
1764.67	480
1766.42	554
1768.17	604
1769.92	608
1771.67	548
1773.42	475
1775.17	431
1776.91	460
1778.66	479
1780.4	556
1782.15	605
1783.89	643
1785.63	631
1787.37	635
1789.11	641
1790.85	635
1792.58	570
1794.32	520
1796.05	484
1797.79	496
1799.52	471
1801.25	472
1802.98	435
1804.71	435
1806.44	502
1808.17	550
1809.89	645
1811.62	623
1813.34	624
1815.07	556
1816.79	548
1818.51	498
1820.23	518
1821.95	449
1823.66	427
1825.38	379
1827.1	407
1828.81	403
1830.52	457
1832.24	468
1833.95	526
1835.66	568
1837.37	601
1839.08	562
1840.78	481
1842.49	459
1844.19	413
1845.9	411
1847.6	409
1849.3	397
1851	345
1852.7	286
1854.4	276
1856.1	290
1857.8	276
1859.49	318
1861.19	280
1862.88	354
1864.57	258
1866.27	166
1867.96	121
1869.65	99
1871.33	137
1873.02	186
1874.71	244
1876.39	270
1878.08	218
1879.76	261
1881.44	230
1883.12	262
1884.81	305
1886.48	329
1888.16	240
1889.84	173
1891.52	171
1893.19	143
1894.87	137
1896.54	143
1898.21	147
1899.88	202
1901.55	234
1903.22	210
1904.89	232
1906.56	262
1908.22	254
1909.89	264
1911.55	300
1913.22	290
1914.88	294
1916.54	260
1918.2	268
1919.86	286
1921.52	246
1923.18	222
1924.83	212
1926.49	243
1928.14	206
1929.79	230
1931.45	230
1933.1	216
1934.75	171
1936.4	238
1938.05	256
1939.69	281
1941.34	208
1942.99	193
1944.63	166
1946.27	165
1947.92	170
1949.56	202
1951.2	197
1952.84	258
1954.48	240
1956.11	299
1957.75	336
1959.39	334
1961.02	380
1962.65	344
1964.29	326
1965.92	363
1967.55	364
1969.18	385
1970.81	386
1972.44	397
1974.06	354
1975.69	362
1977.32	357
1978.94	381
1980.56	395
1982.19	429
1983.81	405
1985.43	391
1987.05	399
1988.66	413
1990.28	409
1991.9	361
1993.51	393
1995.13	431
1996.74	434
1998.36	405
1999.97	417
2001.58	413
2003.19	403
2004.8	403
2006.4	457
2008.01	405
2009.62	447
2011.22	447
2012.83	439
2014.43	405
2016.03	411
2017.63	401
2019.23	405
2020.83	399
2022.43	415
2024.03	439
2025.63	433
2027.22	397
2028.82	403
2030.41	397
2032.01	373
2033.6	399
2035.19	379
2036.78	395
2038.37	395
2039.96	352
2041.55	355
2043.13	381
2044.72	361
2046.3	373
2047.89	357
2049.47	387
2051.05	369
2052.63	342
2054.21	357
2055.79	386
2057.37	322
2058.95	329
2060.52	324
2062.1	322
2063.68	363
2065.25	350
2066.82	344
2068.39	357
2069.97	344
2071.54	340
2073.1	313
2074.67	312
2076.24	329
2077.81	324
2079.37	326
2080.94	306
2082.5	308
2084.07	306
2085.63	298
2087.19	280
2088.75	256
2090.31	220
2091.87	228
2093.43	217
2094.98	229
2096.54	254
2098.09	235
2099.65	286
2101.2	270
2102.75	270
2104.3	252
2105.86	270
2107.41	264
2108.95	264
2110.5	248
2112.05	238
2113.6	246
2115.14	248
2116.69	268
2118.23	230
2119.77	244
2121.31	250
2122.86	260
2124.4	214
2125.93	252
2127.47	228
2129.01	252
2130.55	252
2132.08	284
2133.62	260
2135.15	254
2136.69	242
2138.22	228
2139.75	234
2141.28	230
2142.81	250
2144.34	222
2145.87	248
2147.39	248
2148.92	236
2150.45	268
2151.97	264
2153.5	250
2155.02	200
2156.54	202
2158.06	241
2159.58	222
2161.1	216
2162.62	260
2164.14	264
2165.66	260
2167.17	228
2168.69	242
2170.2	236
2171.72	250
2173.23	214
2174.74	210
2176.25	202
2177.76	232
2179.27	202
2180.78	208
2182.29	198
2183.79	201
2185.3	193
2186.81	228
2188.31	191
2189.81	216
2191.32	236
2192.82	192
2194.32	200
2195.82	203
2197.32	192
2198.82	177
2200.32	179
2201.81	161
2203.31	177
2204.8	175
2206.3	206
2207.79	167
2209.29	204
2210.78	187
2212.27	234
2213.76	198
2215.25	201
2216.74	209
2218.23	197
2219.71	177
2221.2	149
2222.69	155
2224.17	133
2225.65	127
2227.14	135
2228.62	127
2230.1	151
2231.58	162
2233.06	185
2234.54	161
2236.02	183
2237.5	179
2238.97	197
2240.45	191
2241.92	189
2243.4	181
2244.87	155
2246.34	161
2247.82	143
2249.29	151
2250.76	153
2252.23	149
2253.7	135
2255.16	145
2256.63	139
2258.1	125
2259.56	161
2261.03	155
2262.49	163
2263.95	175
2265.42	157
2266.88	161
2268.34	141
2269.8	139
2271.26	139
2272.72	153
2274.18	149
2275.63	147
2277.09	177
2278.54	173
2280	155
2281.45	121
2282.9	133
2284.36	131
2285.81	145
2287.26	145
2288.71	137
2290.16	141
2291.61	153
2293.05	141
2294.5	117
2295.95	125
2297.39	101
2298.84	83
2300.28	78
2301.72	83
2303.16	111
2304.61	99
2306.05	107
2307.49	93
2308.93	129
2310.36	131
2311.8	123
2313.24	147
2314.67	157
2316.11	169
2317.54	131
2318.98	143
2320.41	93
2321.84	135
2323.28	129
2324.71	113
2326.14	107
2327.57	116
2328.99	103
2330.42	99
2331.85	131
2333.27	95
2334.7	111
2336.12	89
2337.55	87
2338.97	75
2340.39	55
2341.82	55
2343.24	68
2344.66	63
2346.08	50
2347.5	89
2348.91	93
2350.33	97
2351.75	115
2353.16	83
2354.58	121
2355.99	107
2357.41	97
2358.82	75
2360.23	37
2361.64	43
2363.05	43
2364.46	40
2365.87	42
2367.28	45
2368.69	47
2370.1	49
2371.5	50
2372.91	49
2374.31	76
2375.72	76
2377.12	62
2378.52	72
2379.92	63
2381.33	77
2382.73	61
2384.13	51
2385.52	60
2386.92	53
2388.32	57
2389.72	73
2391.11	57
2392.51	72
2393.9	67
2395.3	87
2396.69	87
2398.08	47
2399.48	69
2400.87	78
2402.26	73
2403.65	40
2405.04	27
2406.42	-2
2407.81	-34
2409.2	-30
2410.58	-73
2411.97	-66
2413.35	-8
2414.74	-56
2416.12	-38
2417.5	-20
2418.89	-14
2420.27	-14
2421.65	-10
2423.03	-19
2424.41	-48
2425.79	-29
2427.16	-53
2428.54	-36
2429.92	-46
2431.29	-30
2432.67	-18
2434.04	-34
2435.42	-28
2436.79	-26
2438.16	-27
2439.53	-22
2440.9	-26
2442.27	-49
2443.64	-53
2445.01	-51
2446.38	-53
2447.75	-56
2449.11	-49
2450.48	-44
2451.84	-81
2453.21	-64
2454.57	-32
2455.94	-40
2457.3	-35
2458.66	-52
2460.02	-32
2461.38	-47
2462.74	-22
2464.1	-6
2465.46	-4
2466.82	-10
2468.17	-11
2469.53	-14
2470.89	-4
2472.24	-20
2473.6	-32
2474.95	-2
2476.3	6
2477.65	10
2479.01	28
2480.36	-2
2481.71	43
2483.06	9
2484.41	6
2485.75	-4
2487.1	6
2488.45	-2
2489.8	-6
2491.14	12
2492.49	-6
2493.83	-10
2495.17	13
2496.52	-10
2497.86	8
2499.2	10
2500.54	21
2501.88	16
2503.22	42
2504.56	28
2505.9	24
2507.24	38
2508.58	18
2509.91	15
2511.25	-13
2512.58	-20
2513.92	-57
2515.25	-48
2516.58	-46
2517.92	-36
2519.25	-47
2520.58	-31
2521.91	-58
2523.24	-35
2524.57	-24
2525.9	10
2527.23	-8
2528.55	16
2529.88	-34
2531.21	-43
2532.53	-22
2533.86	-16
2535.18	-18
2536.5	-16
2537.83	2
2539.15	2
2540.47	0
2541.79	30
2543.11	-28
2544.43	-4
2545.75	-14
2547.07	0
2548.39	-53
2549.7	10
2551.02	6
2552.34	-20
2553.65	-39
2554.97	-60
2556.28	-58
2557.59	-63
2558.91	-57
2560.22	-49
2561.53	-65
2562.84	-65
2564.15	-38
2565.46	-51
2566.77	-53
2568.08	-61
2569.38	-41
2570.69	-46
2572	-63
2573.3	-36
2574.61	-51
2575.91	-50
2577.22	-47
2578.52	-34
2579.82	-29
2581.13	-37
2582.43	-48
2583.73	-28
2585.03	-57
2586.33	-68
2587.63	-57
2588.92	-89
2590.22	-42
2591.52	-63
2592.82	-50
2594.11	-47
2595.41	-55
2596.7	-38
2598	-40
2599.29	-40
2600.58	-45
2601.88	-22
2603.17	-55
2604.46	-77
2605.75	-71
2607.04	-74
2608.33	-61
2609.62	-45
2610.9	-74
2612.19	-91
2613.48	-81
2614.76	-56
2616.05	-65
2617.34	-57
2618.62	-77
2619.9	-80
2621.19	-71
2622.47	-81
2623.75	-62
2625.03	-75
2626.31	-53
2627.59	-46
2628.87	-55
2630.15	-75
2631.43	-57
2632.71	-62
2633.99	-68
2635.26	-76
2636.54	-93
2637.81	-81
2639.09	-74
2640.36	-82
2641.64	-68
2642.91	-95
2644.18	-101
2645.46	-49
2646.73	-80
2648	-62
2649.27	-69
2650.54	-49
2651.81	-59
2653.07	-48
2654.34	-75
2655.61	-57
2656.88	-51
2658.14	-76
2659.41	-83
2660.67	-76
2661.94	-45
2663.2	-77
2664.47	-75
2665.73	-75
2666.99	-82
2668.25	-69
2669.51	-91
2670.77	-93
2672.03	-83
2673.29	-58
2674.55	-77
2675.81	-60
2677.07	-89
2678.32	-93
2679.58	-79
2680.84	-55
2682.09	-73
2683.35	-30
2684.6	-71
2685.85	-65
2687.11	-80
2688.36	-37
2689.61	-79
2690.86	-67
2692.11	-65
2693.36	-49
2694.61	-35
2695.86	-57
2697.11	-63
2698.36	-59
2699.61	-89
2700.85	-77
2702.1	-64
2703.34	-49
2704.59	-66
2705.83	-61
2707.08	-59
2708.32	-66
2709.56	-69
2710.81	-79
2712.05	-74
2713.29	-67
2714.53	-54
2715.77	-52
2717.01	-43
2718.25	-54
2719.49	-59
2720.73	-83
2721.96	-81
2723.2	-51
2724.44	-65
2725.67	-49
2726.91	-62
2728.14	-48
2729.38	-84
2730.61	-51
2731.84	-68
2733.08	-65
2734.31	-65
2735.54	-60
2736.77	-61
2738	-70
2739.23	-43
2740.46	-42
2741.69	-65
2742.92	-72
2744.14	-21
2745.37	-48
2746.6	-59
2747.82	-36
2749.05	-58
2750.27	-64
2751.5	-69
2752.72	-62
2753.95	-28
2755.17	-28
2756.39	-50
2757.61	-50
2758.83	-58
2760.05	-26
2761.27	-50
2762.49	-36
2763.71	-56
2764.93	-36
2766.15	-64
2767.37	-50
2768.58	-38
2769.8	-56
2771.02	-50
2772.23	-50
2773.45	-44
2774.66	-48
2775.88	-12
2777.09	-54
2778.3	-42
2779.51	-48
2780.73	-35
2781.94	-36
2783.15	-58
2784.36	-48
2785.57	-40
2786.78	-50
2787.99	-16
2789.19	-32
2790.4	-22
2791.61	-9
2792.82	-46
2794.02	-42
2795.23	-52
2796.43	-50
2797.64	-30
2798.84	-46
2800.04	-60
2801.25	-29
2802.45	-56
2803.65	-68
2804.85	-27
2806.05	-40
2807.25	-54
2808.45	-30
2809.65	-18
2810.85	-35
2812.05	-22
2813.25	-36
2814.45	-26
2815.64	-12
2816.84	-50
2818.04	-32
2819.23	14
2820.43	-21
2821.62	-49
2822.82	-30
2824.01	-16
2825.2	-20
2826.39	-40
2827.59	-16
2828.78	-20
2829.97	-2
2831.16	-42
2832.35	-12
2833.54	-44
2834.73	-8
2835.92	-18
2837.1	-36
2838.29	-28
2839.48	-8
2840.67	-24
2841.85	-28
2843.04	-22
2844.22	-26
2845.41	-29
2846.59	15
2847.77	2
2848.96	-28
2850.14	-14
2851.32	-22
2852.5	-11
2853.68	-36
2854.87	-16
2856.05	-14
2857.23	-32
2858.4	-18
2859.58	-35
2860.76	-26
2861.94	-28
2863.12	-8
2864.29	-4
2865.47	-28
2866.65	-16
2867.82	-16
2869	2
2870.17	-18
2871.34	-10
2872.52	-28
2873.69	-10
2874.86	-39
2876.03	-14
2877.21	-22
2878.38	-22
2879.55	-2
2880.72	-30
2881.89	-38
2883.06	0
2884.23	-12
2885.39	-15
2886.56	-6
2887.73	-39
2888.9	-14
2890.06	-34
2891.23	-16
2892.39	-31
2893.56	10
2894.72	0
2895.89	0
2897.05	-4
2898.21	-18
2899.38	-10
2900.54	-45
2901.7	-14
2902.86	-14
2904.02	6
2905.18	-26
2906.34	-14
2907.5	-27
2908.66	-20
2909.82	-22
2910.98	-32
2912.13	-22
2913.29	-8
2914.45	-10
2915.6	-14
2916.76	-8
2917.91	-2
2919.07	-2
2920.22	-22
2921.38	12
2922.53	-30
2923.68	0
2924.84	-8
2925.99	-16
2927.14	-10
2928.29	-34
2929.44	-20
2930.59	-10
2931.74	-19
2932.89	-8
2934.04	-12
2935.19	-42
2936.34	-19
2937.48	-23
2938.63	8
2939.78	-22
2940.93	8
2942.07	0
2943.22	14
2944.36	-32
2945.51	-20
2946.65	-12
2947.79	-6
2948.94	2
2950.08	-8
2951.22	-18
2952.36	4
2953.5	6
2954.65	-12
2955.79	-14
2956.93	0
2958.07	-8
2959.2	-8
2960.34	22
2961.48	-2
2962.62	-12
2963.76	-4
2964.89	-12
2966.03	-12
2967.17	-14
2968.3	6
2969.44	-24
2970.57	12
2971.71	-6
2972.84	-10
2973.97	4
2975.11	12
2976.24	22
2977.37	-24
2978.5	-22
2979.64	-4
2980.77	-2
2981.9	4
2983.03	-28
2984.16	0
2985.29	-10
2986.41	-8
2987.54	-6
2988.67	24
2989.8	14
2990.93	-18
2992.05	-10
2993.18	8
2994.3	6
2995.43	-4
2996.55	31
2997.68	20
2998.8	10
2999.93	12
3001.05	16
3002.17	4
3003.3	-12
3004.42	48
3005.54	48
3006.66	14
3007.78	4
3008.9	4
3010.02	-12
3011.14	34
3012.26	4
3013.38	0
3014.5	18
3015.62	-2
3016.73	18
3017.85	16
3018.97	4
3020.08	0
3021.2	4
3022.31	8
3023.43	32
3024.54	13
3025.66	14
3026.77	20
3027.89	22
3029	-2
3030.11	10
3031.22	6
3032.34	12
3033.45	10
3034.56	-6
3035.67	0
3036.78	97
3037.89	14
3039	30
3040.11	0
3041.22	-2
3042.32	4
3043.43	16
3044.54	10
3045.65	4
3046.75	20
3047.86	20
3048.96	4
3050.07	-10
3051.17	22
3052.28	10
3053.38	12
3054.49	14
3055.59	28
3056.69	12
3057.8	16
3058.9	12
3060	28
3061.1	-6
3062.2	16
3063.3	28
3064.4	-4
3065.5	-4
3066.6	29
3067.7	20
3068.8	28
3069.9	14
3071	14
3072.09	22
3073.19	18
3074.29	22
3075.38	24
3076.48	28
3077.57	9
3078.67	22
3079.76	22
3080.86	-20
3081.95	20
3083.05	-26
3084.14	14
3085.23	28
3086.33	35
3087.42	16
3088.51	19
3089.6	20
3090.69	0
3091.78	8
3092.87	65
3093.96	26
3095.05	12
3096.14	-8
3097.23	18
3098.32	35
3099.41	25
3100.49	24
3101.58	6
3102.67	20
3103.75	2
3104.84	30
3105.93	22
3107.01	2
3108.1	16
3109.18	24
3110.26	26
3111.35	36
3112.43	8
3113.51	12
3114.6	31
3115.68	32
3116.76	4
3117.84	4
3118.92	10
3120	24
3121.09	24
3122.17	2
3123.25	10
3124.32	28
3125.4	38
3126.48	-4
3127.56	40
3128.64	-10
3129.72	18
3130.79	30
3131.87	14
3132.95	10
3134.02	14
3135.1	24
3136.17	28
3137.25	22
3138.32	16
3139.4	10
3140.47	36
3141.55	16
3142.62	-2
3143.69	20
3144.76	27
3145.84	14
3146.91	42
3147.98	28
3149.05	40
3150.12	22
3151.19	34
3152.26	36
3153.33	38
3154.4	8
3155.47	10
3156.54	16
3157.61	38
3158.67	20
3159.74	14
3160.81	22
3161.88	19
3162.94	28
3164.01	16
3165.07	38
3166.14	42
3167.2	28
3168.27	6
3169.33	16
3170.4	34
3171.46	14
3172.52	28
3173.59	18
3174.65	28
3175.71	28
3176.77	4
3177.84	20
3178.9	10
3179.96	14
3181.02	20
3182.08	22
3183.14	35
3184.2	32
3185.26	20
3186.32	28
3187.37	40
3188.43	38
3189.49	35
3190.55	0
3191.61	7
3192.66	34
3193.72	6
3194.77	14
3195.83	-7
3196.89	32
3197.94	34
3199	18
3200.05	20
3201.1	16
3202.16	14
3203.21	34
3204.27	22
3205.32	24
3206.37	36
3207.42	39
3208.47	30
3209.53	30
3210.58	37
3211.63	28
3212.68	30
3213.73	36
3214.78	35
3215.83	16
3216.88	8
3217.93	24
3218.97	44
3220.02	20
3221.07	14
3222.12	30
3223.16	34
3224.21	18
3225.26	10
3226.3	32
3227.35	18
3228.4	54
3229.44	32
3230.49	18
3231.53	20
3232.57	30
3233.62	8
3234.66	16
3235.71	24
3236.75	30
3237.79	58
3238.83	18
3239.88	18
3240.92	24
3241.96	26
3243	30
3244.04	4
3245.08	32
3246.12	40
3247.16	24
3248.2	16
3249.24	16
3250.28	32
3251.32	8
3252.36	20
3253.39	26
3254.43	50
3255.47	58
3256.51	30
3257.54	14
3258.58	22
3259.61	30
3260.65	19
3261.69	28
3262.72	2
3263.76	0
3264.79	22
3265.82	61
3266.86	15
3267.89	48
3268.92	40
3269.96	36
3270.99	23
3272.02	18
3273.05	20
3274.09	2
3275.12	32
3276.15	24
3277.18	31
3278.21	24
3279.24	20
3280.27	26
3281.3	42
3282.33	27
3283.36	34
3284.39	36
3285.41	58
3286.44	42
3287.47	32
3288.5	44
3289.52	20
3290.55	58
3291.58	34
3292.6	24
3293.63	52
3294.66	26
3295.68	43
3296.71	-2
3297.73	14
3298.76	77
3299.78	38
3300.8	16
3301.83	42
3302.85	92
3303.87	42
3304.9	20
3305.92	25
3306.94	30
3307.96	26
3308.98	38
3310.01	30
3311.03	36
3312.05	39
3313.07	52
3314.09	22
3315.11	32
3316.13	28
3317.15	22
3318.17	40
3319.18	26
3320.2	32
3321.22	52
3322.24	20
3323.26	33
3324.27	46
3325.29	46
3326.31	39
3327.32	42
3328.34	30
3329.35	44
3330.37	38
3331.38	18
3332.4	16
3333.41	44
3334.43	60
3335.44	24
3336.46	28
3337.47	22
3338.48	24
3339.5	36
3340.51	20
3341.52	12
3342.53	52
3343.54	36
3344.56	48
3345.57	49
3346.58	56
3347.59	52
3348.6	29
3349.61	48
3350.62	14
3351.63	28
3352.64	40
3353.65	50
3354.66	35
3355.66	53
3356.67	40
3357.68	40
3358.69	5
3359.7	24
3360.7	26
3361.71	20
3362.72	28
3363.72	24
3364.73	22
3365.73	22
3366.74	25
3367.75	29
3368.75	32
3369.75	26
3370.76	26
3371.76	28
3372.77	18
3373.77	42
3374.77	37
3375.78	48
3376.78	-8
3377.78	40
3378.78	38
3379.79	32
3380.79	11
3381.79	16
3382.79	46
3383.79	26
3384.79	58
3385.79	30
3386.79	22
3387.79	26
3388.79	53
3389.79	36
3390.79	28
3391.79	51
3392.79	36
3393.79	50
3394.78	36
3395.78	36
3396.78	30
3397.78	50
3398.77	71
3399.77	40
3400.77	34
3401.76	50
3402.76	46
3403.76	48
3404.75	36
3405.75	22
3406.74	38
3407.74	87
3408.73	44
3409.72	107
3410.72	36
3411.71	42
3412.71	30
3413.7	18
3414.69	0
3415.68	68
3416.68	26
3417.67	38
3418.66	38
3419.65	46
3420.64	56
3421.63	53
3422.63	58
3423.62	36
3424.61	84
3425.6	40
3426.59	27
3427.58	60
3428.57	27
[truncated: 48 more rows]
