# Supplementary material for: AI‐Assisted Detection of Early Gastric Cancer via Visualization of Mucosal Acidity Compromise During Endoscopy
Source: Adv Sci (Weinh). 2025 Oct 20;12(46):e04932. doi: 10.1002/advs.202504932 (PMC12697849; doi:10.1002/advs.202504932)
Supplement: Supplementary file 2 — Supporting Data [file ADVS-12-e04932-s002.zip › Models by AGS cells/Model 3/Para-tumor/fast-20250724_171312.csv]

181.541	18118
184.445	27994
187.346	36376
190.245	40603
193.141	41988
196.035	42143
198.927	42132
201.816	42088
204.703	42563
207.588	42481
210.47	42715
213.35	42303
216.228	42563
219.103	42572
221.976	42269
224.846	42525
227.715	42175
230.58	42158
233.444	41959
236.305	42640
239.164	42626
242.02	43589
244.875	43738
247.727	43972
250.576	44015
253.423	43835
256.268	43736
259.111	43422
261.951	43117
264.789	43184
267.625	43206
270.459	43225
273.29	43216
276.119	43075
278.945	42614
281.769	42824
284.591	42592
287.411	42191
290.229	42247
293.044	41787
295.857	41603
298.667	41262
301.476	40932
304.282	40494
307.085	40123
309.887	40015
312.686	39779
315.483	39509
318.278	39251
321.071	38955
323.861	38808
326.649	38528
329.435	38713
332.219	38578
335	38562
337.779	38415
340.556	38647
343.331	38770
346.103	38842
348.873	38886
351.641	39217
354.407	39255
357.171	39304
359.932	39176
362.691	39013
365.448	38954
368.203	38458
370.955	38245
373.706	38320
376.454	37998
379.2	37476
381.943	37760
384.685	37247
387.424	36989
390.161	36741
392.896	36404
395.629	36177
398.36	35737
401.088	35891
403.815	35744
406.539	35558
409.261	35369
411.981	35504
414.698	35735
417.414	36042
420.127	36098
422.838	35834
425.547	36337
428.254	36285
430.959	36068
433.662	36372
436.362	36574
439.06	36674
441.757	36434
444.451	36326
447.142	36395
449.832	36394
452.52	36406
455.206	36192
457.889	36102
460.57	36136
463.249	35680
465.927	35863
468.601	35345
471.274	35010
473.945	34807
476.614	34332
479.28	33840
481.945	33755
484.607	33716
487.267	33455
489.926	32974
492.582	33021
495.236	32642
497.888	32534
500.537	32326
503.185	32353
505.831	32371
508.474	32601
511.116	32659
513.755	32681
516.393	32401
519.028	32718
521.661	32560
524.293	32692
526.922	32443
529.549	32513
532.174	32419
534.797	32290
537.418	32293
540.037	32450
542.654	32310
545.268	32454
547.881	32925
550.492	32857
553.101	32488
555.707	31976
558.312	31470
560.915	31313
563.515	31581
566.114	31495
568.71	31712
571.305	32133
573.897	32357
576.488	32238
579.076	31982
581.663	31138
584.247	30409
586.83	29737
589.41	29312
591.989	28631
594.565	27811
597.14	27208
599.712	26776
602.283	26697
604.851	26669
607.418	26510
609.982	26321
612.545	26411
615.106	26339
617.664	26365
620.221	26170
622.776	26279
625.328	26044
627.879	25998
630.428	25620
632.975	25440
635.52	25221
638.062	25023
640.603	24993
643.142	25092
645.679	25277
648.214	25348
650.748	25259
653.279	25293
655.808	25206
658.335	24937
660.861	24831
663.384	24564
665.906	24506
668.425	24580
670.943	24636
673.459	24358
675.973	24238
678.484	23746
680.994	23589
683.502	23284
686.009	23012
688.513	22940
691.015	22706
693.515	22315
696.014	22251
698.51	21910
701.005	21721
703.498	21447
705.989	21126
708.478	20706
710.965	20657
713.45	20677
715.933	20504
718.415	20379
720.894	20031
723.372	19997
725.848	20168
728.322	19980
730.794	20010
733.264	19958
735.732	19777
738.198	19416
740.663	19068
743.126	18628
745.586	18586
748.045	18395
750.502	18094
752.958	17986
755.411	18006
757.863	17972
760.312	17815
762.76	17676
765.206	17887
767.65	17510
770.092	16336
772.533	15183
774.971	14984
777.408	15747
779.843	16293
782.276	16068
784.707	16174
787.137	16273
789.564	16281
791.99	16192
794.414	16075
796.836	16057
799.257	15709
801.675	15715
804.092	15556
806.507	15471
808.92	15267
811.331	15010
813.741	14807
816.148	14633
818.554	14450
820.958	14388
823.36	14244
825.761	14031
828.159	13999
830.556	13926
832.951	13773
835.345	13676
837.736	13545
840.126	13459
842.514	13405
844.9	13213
847.284	13051
849.667	13041
852.048	12731
854.427	12675
856.804	12528
859.18	12230
861.553	12139
863.925	12233
866.296	12211
868.664	12123
871.031	12087
873.396	11865
875.759	11787
878.12	11630
880.48	11711
882.838	11553
885.194	11329
887.549	11400
889.902	11232
892.253	11208
894.602	11156
896.949	11159
899.295	11124
901.639	10936
903.981	10813
906.322	10773
908.661	10839
910.998	10737
913.333	10704
915.667	10515
917.999	10654
920.329	10586
922.658	10624
924.985	10493
927.31	10369
929.633	10505
931.955	10334
934.275	10195
936.593	10026
938.91	9868
941.225	9717
943.538	9564
945.849	9336
948.159	9089
950.467	9022
952.774	9042
955.078	8766
957.381	8655
959.683	8554
961.982	8329
964.28	8325
966.577	8323
968.871	8194
971.164	7973
973.456	7875
975.745	7946
978.033	7660
980.319	7697
982.604	7638
984.887	7618
987.168	7723
989.448	7587
991.726	7606
994.002	7485
996.277	7474
998.55	7465
1000.82	7447
1003.09	7487
1005.36	7488
1007.63	7540
1009.89	7561
1012.15	7719
1014.41	7561
1016.67	7602
1018.93	7587
1021.19	7388
1023.44	7400
1025.7	7434
1027.95	7364
1030.2	7253
1032.45	7152
1034.69	7071
1036.94	6923
1039.18	6872
1041.43	6804
1043.67	6824
1045.9	6877
1048.14	6722
1050.38	6685
1052.61	6448
1054.84	6457
1057.07	6366
1059.3	6326
1061.53	6192
1063.76	6259
1065.98	6149
1068.2	6036
1070.42	6053
1072.64	5957
1074.86	5897
1077.08	5887
1079.29	5756
1081.5	5753
1083.72	5653
1085.93	5718
1088.13	5605
1090.34	5750
1092.55	5682
1094.75	5800
1096.95	5684
1099.15	5623
1101.35	5621
1103.55	5549
1105.74	5431
1107.94	5325
1110.13	5322
1112.32	5295
1114.51	5178
1116.7	5065
1118.89	4944
1121.07	4910
1123.25	4912
1125.44	4771
1127.62	4835
1129.8	4878
1131.97	4952
1134.15	4922
1136.32	4976
1138.49	4906
1140.66	4769
1142.83	4793
1145	4719
1147.17	4696
1149.33	4624
1151.5	4606
1153.66	4574
1155.82	4582
1157.98	4481
1160.13	4413
1162.29	4464
1164.44	4334
1166.6	4352
1168.75	4430
1170.9	4489
1173.04	4473
1175.19	4479
1177.34	4450
1179.48	4324
1181.62	4150
1183.76	4117
1185.9	4220
1188.04	4398
1190.17	4430
1192.31	4533
1194.44	4561
1196.57	4628
1198.7	4559
1200.83	4515
1202.96	4416
1205.08	4190
1207.21	3995
1209.33	3880
1211.45	3842
1213.57	3731
1215.69	3635
1217.81	3600
1219.92	3471
1222.03	3574
1224.15	3494
1226.26	3455
1228.37	3402
1230.47	3407
1232.58	3354
1234.68	3430
1236.79	3407
1238.89	3379
1240.99	3431
1243.09	3415
1245.19	3252
1247.28	3256
1249.38	3248
1251.47	3203
1253.56	3180
1255.65	3089
1257.74	3079
1259.83	3103
1261.91	3086
1264	3026
1266.08	2894
1268.16	2891
1270.24	2850
1272.32	2756
1274.4	2762
1276.47	2744
1278.55	2669
1280.62	2664
1282.69	2533
1284.76	2607
1286.83	2575
1288.9	2537
1290.96	2571
1293.03	2464
1295.09	2486
1297.15	2446
1299.21	2351
1301.27	2410
1303.33	2319
1305.38	2351
1307.44	2418
1309.49	2308
1311.54	2329
1313.59	2270
1315.64	2291
1317.69	2298
1319.73	2269
1321.78	2291
1323.82	2220
1325.86	2236
1327.9	2204
1329.94	2155
1331.98	2182
1334.02	2180
1336.05	2151
1338.08	2186
1340.12	2180
1342.15	2238
1344.18	2305
1346.2	2321
1348.23	2366
1350.25	2353
1352.28	2343
1354.3	2377
1356.32	2361
1358.34	2377
1360.36	2378
1362.38	2448
1364.39	2420
1366.41	2384
1368.42	2476
1370.43	2439
1372.44	2329
1374.45	2388
1376.45	2402
1378.46	2307
1380.47	2242
1382.47	2192
1384.47	2180
1386.47	2090
1388.47	2049
1390.47	2068
1392.46	2031
1394.46	2116
1396.45	2063
1398.44	2091
1400.44	2049
1402.42	2021
1404.41	1958
1406.4	1878
1408.39	1817
1410.37	1807
1412.35	1757
1414.33	1761
1416.31	1793
1418.29	1759
1420.27	1710
1422.25	1719
1424.22	1706
1426.2	1700
1428.17	1642
1430.14	1678
1432.11	1630
1434.08	1594
1436.04	1591
1438.01	1547
1439.97	1583
1441.94	1577
1443.9	1553
1445.86	1612
1447.82	1624
1449.78	1505
1451.73	1513
1453.69	1491
1455.64	1556
1457.59	1557
1459.54	1479
1461.49	1396
1463.44	1426
1465.39	1370
1467.34	1394
1469.28	1360
1471.22	1358
1473.17	1454
1475.11	1445
1477.05	1368
1478.99	1291
1480.92	1310
1482.86	1202
1484.79	1178
1486.73	1181
1488.66	1216
1490.59	1221
1492.52	1240
1494.45	1193
1496.37	1195
1498.3	1259
1500.22	1233
1502.14	1183
1504.07	1186
1505.99	1167
1507.91	1149
1509.82	1189
1511.74	1150
1513.66	1134
1515.57	1153
1517.48	1159
1519.39	1263
1521.3	1209
1523.21	1274
1525.12	1178
1527.03	1160
1528.93	1160
1530.84	1223
1532.74	1229
1534.64	1282
1536.54	1337
1538.44	1269
1540.34	1193
1542.23	1169
1544.13	1077
1546.02	1031
1547.92	1050
1549.81	1126
1551.7	1196
1553.59	1100
1555.48	1144
1557.36	1188
1559.25	1165
1561.13	1201
1563.01	1261
1564.9	1298
1566.78	1255
1568.66	1233
1570.53	1205
1572.41	1241
1574.29	1193
1576.16	1285
1578.03	1386
1579.9	1376
1581.78	1356
1583.65	1273
1585.51	1229
1587.38	1278
1589.25	1318
1591.11	1312
1592.97	1323
1594.84	1187
1596.7	1195
1598.56	1209
1600.42	1209
1602.27	1189
1604.13	1229
1605.98	1362
1607.84	1465
1609.69	1523
1611.54	1501
1613.39	1402
1615.24	1241
1617.09	1098
1618.94	1075
1620.78	992
1622.62	1086
1624.47	1163
1626.31	1174
1628.15	1163
1629.99	1158
1631.83	1184
1633.67	1154
1635.5	1106
1637.34	1114
1639.17	1092
1641	1056
1642.83	1056
1644.66	1048
1646.49	1042
1648.32	1020
1650.15	1023
1651.97	1055
1653.8	1056
1655.62	1023
1657.44	991
1659.26	894
1661.08	860
1662.9	860
1664.72	739
1666.53	621
1668.35	591
1670.16	578
1671.97	629
1673.79	705
1675.6	719
1677.4	683
1679.21	601
1681.02	625
1682.83	584
1684.63	618
1686.43	653
1688.24	709
1690.04	675
1691.84	584
1693.64	568
1695.43	628
1697.23	715
1699.02	758
1700.82	812
1702.61	772
1704.4	761
1706.2	790
1707.98	812
1709.77	891
1711.56	897
1713.35	878
1715.13	902
1716.92	789
1718.7	685
1720.48	733
1722.26	699
1724.04	643
1725.82	495
1727.6	457
1729.37	423
1731.15	397
1732.92	292
1734.7	290
1736.47	270
1738.24	270
1740.01	268
1741.78	250
1743.54	272
1745.31	379
1747.08	421
1748.84	413
1750.6	431
1752.36	492
1754.12	598
1755.88	656
1757.64	566
1759.4	497
1761.16	477
1762.91	474
1764.67	548
1766.42	600
1768.17	646
1769.92	666
1771.67	588
1773.42	532
1775.17	496
1776.91	526
1778.66	550
1780.4	613
1782.15	675
1783.89	699
1785.63	714
1787.37	673
1789.11	715
1790.85	721
1792.58	645
1794.32	544
1796.05	548
1797.79	518
1799.52	500
1801.25	514
1802.98	489
1804.71	470
1806.44	538
1808.17	612
1809.89	671
1811.62	653
1813.34	669
1815.07	601
1816.79	572
1818.51	568
1820.23	574
1821.95	489
1823.66	453
1825.38	454
1827.1	447
1828.81	449
1830.52	487
1832.24	540
1833.95	560
1835.66	619
1837.37	643
1839.08	615
1840.78	546
1842.49	494
1844.19	455
1845.9	441
1847.6	452
1849.3	474
1851	387
1852.7	312
1854.4	314
1856.1	316
1857.8	326
1859.49	374
1861.19	320
1862.88	369
1864.57	280
1866.27	222
1867.96	181
1869.65	127
1871.33	161
1873.02	226
1874.71	292
1876.39	300
1878.08	270
1879.76	302
1881.44	252
1883.12	303
1884.81	329
1886.48	357
1888.16	286
1889.84	210
1891.52	234
1893.19	167
1894.87	169
1896.54	182
1898.21	189
1899.88	204
1901.55	262
1903.22	234
1904.89	260
1906.56	298
1908.22	306
1909.89	314
1911.55	333
1913.22	308
1914.88	288
1916.54	308
1918.2	312
1919.86	314
1921.52	294
1923.18	278
1924.83	270
1926.49	270
1928.14	220
1929.79	248
1931.45	242
1933.1	248
1934.75	200
1936.4	282
1938.05	270
1939.69	301
1941.34	256
1942.99	213
1944.63	170
1946.27	201
1947.92	184
1949.56	242
1951.2	252
1952.84	276
1954.48	272
1956.11	309
1957.75	355
1959.39	397
1961.02	421
1962.65	378
1964.29	373
1965.92	377
1967.55	411
1969.18	414
1970.81	433
1972.44	445
1974.06	386
1975.69	391
1977.32	407
1978.94	439
1980.56	417
1982.19	441
1983.81	422
1985.43	431
1987.05	429
1988.66	429
1990.28	425
1991.9	405
1993.51	433
1995.13	449
1996.74	450
1998.36	409
1999.97	435
2001.58	431
2003.19	405
2004.8	429
2006.4	467
2008.01	425
2009.62	433
2011.22	459
2012.83	437
2014.43	429
2016.03	471
2017.63	425
2019.23	425
2020.83	415
2022.43	421
2024.03	439
2025.63	439
2027.22	427
2028.82	415
2030.41	393
2032.01	403
2033.6	415
2035.19	399
2036.78	415
2038.37	421
2039.96	377
2041.55	375
2043.13	383
2044.72	365
2046.3	373
2047.89	401
2049.47	382
2051.05	383
2052.63	346
2054.21	375
2055.79	386
2057.37	336
2058.95	361
2060.52	355
2062.1	370
2063.68	375
2065.25	379
2066.82	352
2068.39	355
2069.97	344
2071.54	324
2073.1	329
2074.67	332
2076.24	355
2077.81	348
2079.37	355
2080.94	318
2082.5	328
2084.07	316
2085.63	284
2087.19	318
2088.75	289
2090.31	236
2091.87	230
2093.43	209
2094.98	245
2096.54	240
2098.09	261
2099.65	309
2101.2	274
2102.75	258
2104.3	272
2105.86	278
2107.41	286
2108.95	296
2110.5	264
2112.05	290
2113.6	268
2115.14	294
2116.69	290
2118.23	242
2119.77	258
2121.31	248
2122.86	242
2124.4	266
2125.93	264
2127.47	258
2129.01	274
2130.55	272
2132.08	276
2133.62	276
2135.15	288
2136.69	260
2138.22	234
2139.75	240
2141.28	218
2142.81	252
2144.34	242
2145.87	218
2147.39	262
2148.92	264
2150.45	264
2151.97	264
2153.5	260
2155.02	240
2156.54	220
2158.06	233
2159.58	222
2161.1	234
2162.62	256
2164.14	238
2165.66	244
2167.17	230
2168.69	264
2170.2	256
2171.72	236
2173.23	224
2174.74	234
2176.25	228
2177.76	232
2179.27	192
2180.78	234
2182.29	187
2183.79	203
2185.3	189
2186.81	222
2188.31	191
2189.81	214
2191.32	224
2192.82	230
2194.32	188
2195.82	236
2197.32	240
2198.82	202
2200.32	187
2201.81	176
2203.31	193
2204.8	176
2206.3	204
2207.79	193
2209.29	230
2210.78	204
2212.27	222
2213.76	238
2215.25	222
2216.74	215
2218.23	191
2219.71	185
2221.2	181
2222.69	167
2224.17	165
2225.65	149
2227.14	115
2228.62	162
2230.1	165
2231.58	180
2233.06	193
2234.54	197
2236.02	197
2237.5	216
2238.97	201
2240.45	189
2241.92	201
2243.4	181
2244.87	143
2246.34	185
2247.82	162
2249.29	167
2250.76	151
2252.23	169
2253.7	173
2255.16	143
2256.63	174
2258.1	147
2259.56	165
2261.03	169
2262.49	159
2263.95	185
2265.42	165
2266.88	169
2268.34	145
2269.8	169
2271.26	153
2272.72	163
2274.18	153
2275.63	163
2277.09	173
2278.54	198
2280	153
2281.45	137
2282.9	139
2284.36	119
2285.81	147
2287.26	139
2288.71	149
2290.16	153
2291.61	129
2293.05	121
2294.5	133
2295.95	113
2297.39	97
2298.84	81
2300.28	100
2301.72	105
2303.16	119
2304.61	123
2306.05	123
2307.49	129
2308.93	117
2310.36	137
2311.8	143
2313.24	155
2314.67	149
2316.11	135
2317.54	145
2318.98	141
2320.41	111
2321.84	137
2323.28	121
2324.71	135
2326.14	123
2327.57	130
2328.99	93
2330.42	97
2331.85	117
2333.27	89
2334.7	119
2336.12	91
2337.55	89
2338.97	77
2340.39	61
2341.82	65
2343.24	80
2344.66	57
2346.08	79
2347.5	81
2348.91	85
2350.33	85
2351.75	103
2353.16	117
2354.58	119
2355.99	107
2357.41	101
2358.82	85
2360.23	59
2361.64	61
2363.05	63
2364.46	54
2365.87	59
2367.28	55
2368.69	71
2370.1	67
2371.5	46
2372.91	77
2374.31	90
2375.72	88
2377.12	72
2378.52	78
2379.92	79
2381.33	61
2382.73	81
2384.13	55
2385.52	82
2386.92	47
2388.32	85
2389.72	87
2391.11	79
2392.51	87
2393.9	81
2395.3	119
2396.69	107
2398.08	83
2399.48	67
2400.87	90
2402.26	73
2403.65	46
2405.04	43
2406.42	16
2407.81	-50
2409.2	-22
2410.58	-77
2411.97	-48
2413.35	-24
2414.74	-52
2416.12	-36
2417.5	-18
2418.89	-8
2420.27	-14
2421.65	-10
2423.03	0
2424.41	-40
2425.79	6
2427.16	-45
2428.54	-12
2429.92	-36
2431.29	-22
2432.67	-42
2434.04	-26
2435.42	-2
2436.79	-38
2438.16	-8
2439.53	-2
2440.9	-34
2442.27	-44
2443.64	-63
2445.01	-33
2446.38	-61
2447.75	-62
2449.11	-51
2450.48	-64
2451.84	-63
2453.21	-44
2454.57	-28
2455.94	-30
2457.3	-33
2458.66	-42
2460.02	-40
2461.38	-37
2462.74	-4
2464.1	-2
2465.46	18
2466.82	-21
2468.17	-5
2469.53	-20
2470.89	-2
2472.24	-20
2473.6	-18
2474.95	-2
2476.3	4
2477.65	4
2479.01	39
2480.36	6
2481.71	55
2483.06	5
2484.41	16
2485.75	-2
2487.1	8
2488.45	4
2489.8	5
2491.14	8
2492.49	-4
2493.83	22
2495.17	29
2496.52	4
2497.86	19
2499.2	2
2500.54	37
2501.88	31
2503.22	36
2504.56	28
2505.9	26
2507.24	36
2508.58	22
2509.91	0
2511.25	0
2512.58	-28
2513.92	-53
2515.25	-38
2516.58	-49
2517.92	-42
2519.25	-32
2520.58	-37
2521.91	-40
2523.24	-41
2524.57	-12
2525.9	6
2527.23	2
2528.55	22
2529.88	-34
2531.21	-25
2532.53	-16
2533.86	2
2535.18	-12
2536.5	-4
2537.83	6
2539.15	2
2540.47	20
2541.79	14
2543.11	-24
2544.43	-17
2545.75	0
2547.07	20
2548.39	-38
2549.7	18
2551.02	-8
2552.34	-22
2553.65	-24
2554.97	-54
2556.28	-48
2557.59	-69
2558.91	-59
2560.22	-51
2561.53	-67
2562.84	-51
2564.15	-20
2565.46	-35
2566.77	-38
2568.08	-44
2569.38	-47
2570.69	-42
2572	-38
2573.3	-24
2574.61	-37
2575.91	-30
2577.22	-55
2578.52	-24
2579.82	-24
2581.13	-51
2582.43	-34
2583.73	-42
2585.03	-65
2586.33	-62
2587.63	-63
2588.92	-79
2590.22	-30
2591.52	-57
2592.82	-57
2594.11	-53
2595.41	-45
2596.7	-46
2598	-48
2599.29	-36
2600.58	-33
2601.88	-30
2603.17	-26
2604.46	-63
2605.75	-60
2607.04	-62
2608.33	-61
2609.62	-45
2610.9	-50
2612.19	-91
2613.48	-87
2614.76	-58
2616.05	-59
2617.34	-43
2618.62	-77
2619.9	-96
2621.19	-55
2622.47	-71
2623.75	-80
2625.03	-73
2626.31	-53
2627.59	-53
2628.87	-27
2630.15	-81
2631.43	-57
2632.71	-74
2633.99	-66
2635.26	-62
2636.54	-75
2637.81	-79
2639.09	-70
2640.36	-76
2641.64	-74
2642.91	-95
2644.18	-84
2645.46	-55
2646.73	-95
2648	-83
2649.27	-63
2650.54	-63
2651.81	-51
2653.07	-38
2654.34	-71
2655.61	-53
2656.88	-51
2658.14	-52
2659.41	-67
2660.67	-74
2661.94	-39
2663.2	-71
2664.47	-65
2665.73	-60
2666.99	-62
2668.25	-69
2669.51	-83
2670.77	-95
2672.03	-69
2673.29	-48
2674.55	-61
2675.81	-56
2677.07	-83
2678.32	-95
2679.58	-85
2680.84	-43
2682.09	-75
2683.35	-40
2684.6	-30
2685.85	-65
2687.11	-62
2688.36	-35
2689.61	-65
2690.86	-63
2692.11	-51
2693.36	-39
2694.61	-31
2695.86	-51
2697.11	-71
2698.36	-73
2699.61	-83
2700.85	-58
2702.1	-60
2703.34	-53
2704.59	-80
2705.83	-75
2707.08	-55
2708.32	-52
2709.56	-63
2710.81	-81
2712.05	-56
2713.29	-65
2714.53	-60
2715.77	-81
2717.01	-45
2718.25	-61
2719.49	-61
2720.73	-85
2721.96	-95
2723.2	-55
2724.44	-45
2725.67	-51
2726.91	-50
2728.14	-50
2729.38	-82
2730.61	-59
2731.84	-50
2733.08	-69
2734.31	-42
2735.54	-56
2736.77	-55
2738	-75
2739.23	-49
2740.46	-36
2741.69	-65
2742.92	-62
2744.14	-27
2745.37	-64
2746.6	-85
2747.82	-28
2749.05	-61
2750.27	-44
2751.5	-49
2752.72	-62
2753.95	-48
2755.17	-48
2756.39	-44
2757.61	-40
2758.83	-44
2760.05	-22
2761.27	-62
2762.49	-42
2763.71	-52
2764.93	-30
2766.15	-54
2767.37	-52
2768.58	-50
2769.8	-48
2771.02	-54
2772.23	-40
2773.45	-62
2774.66	-42
2775.88	-24
2777.09	-54
2778.3	-46
2779.51	-20
2780.73	-53
2781.94	-36
2783.15	-32
2784.36	-30
2785.57	-38
2786.78	-54
2787.99	-2
2789.19	-38
2790.4	-24
2791.61	-4
2792.82	-32
2794.02	-38
2795.23	-34
2796.43	-34
2797.64	-24
2798.84	-34
2800.04	-60
2801.25	-25
2802.45	-50
2803.65	-62
2804.85	-6
2806.05	-40
2807.25	-42
2808.45	-2
2809.65	-34
2810.85	-33
2812.05	-34
2813.25	-26
2814.45	-26
2815.64	-40
2816.84	-40
2818.04	-28
2819.23	16
2820.43	-23
2821.62	-18
2822.82	-26
2824.01	-18
2825.2	-18
2826.39	-34
2827.59	-38
2828.78	6
2829.97	-16
2831.16	-16
2832.35	-6
2833.54	-32
2834.73	-22
2835.92	-32
2837.1	-24
2838.29	-34
2839.48	2
2840.67	-20
2841.85	-30
2843.04	-32
2844.22	-48
2845.41	-35
2846.59	6
2847.77	16
2848.96	-32
2850.14	-27
2851.32	-12
2852.5	-17
2853.68	-36
2854.87	-21
2856.05	-30
2857.23	-30
2858.4	-34
2859.58	-27
2860.76	-31
2861.94	-14
2863.12	-20
2864.29	-37
2865.47	-34
2866.65	-27
2867.82	-6
2869	4
2870.17	-2
2871.34	-14
2872.52	-20
2873.69	-10
2874.86	-33
2876.03	-12
2877.21	-27
2878.38	-42
2879.55	-2
2880.72	-4
2881.89	-18
2883.06	-14
2884.23	-12
2885.39	-25
2886.56	-29
2887.73	-36
2888.9	12
2890.06	-32
2891.23	-14
2892.39	-39
2893.56	16
2894.72	-18
2895.89	-14
2897.05	4
2898.21	-32
2899.38	-18
2900.54	-32
2901.7	2
2902.86	-12
2904.02	-2
2905.18	-18
2906.34	-16
2907.5	-21
2908.66	-20
2909.82	-33
2910.98	-20
2912.13	-6
2913.29	10
2914.45	-30
2915.6	4
2916.76	14
2917.91	-8
2919.07	8
2920.22	-18
2921.38	-4
2922.53	-22
2923.68	-10
2924.84	-2
2925.99	-6
2927.14	-12
2928.29	-16
2929.44	-10
2930.59	0
2931.74	-2
2932.89	-4
2934.04	-14
2935.19	-36
2936.34	-4
2937.48	2
2938.63	4
2939.78	-22
2940.93	8
2942.07	16
2943.22	14
2944.36	-2
2945.51	-10
2946.65	-2
2947.79	-2
2948.94	-16
2950.08	0
2951.22	-8
2952.36	-6
2953.5	0
2954.65	-20
2955.79	-22
2956.93	-4
2958.07	-24
2959.2	-6
2960.34	14
2961.48	2
2962.62	4
2963.76	2
2964.89	-12
2966.03	-14
2967.17	-14
2968.3	4
2969.44	-4
2970.57	-10
2971.71	-4
2972.84	-16
2973.97	8
2975.11	12
2976.24	18
2977.37	6
2978.5	8
2979.64	4
2980.77	8
2981.9	0
2983.03	-16
2984.16	12
2985.29	-12
2986.41	4
2987.54	8
2988.67	14
2989.8	4
2990.93	-12
2992.05	-2
2993.18	-2
2994.3	8
2995.43	-10
2996.55	29
2997.68	14
2998.8	8
2999.93	8
3001.05	8
3002.17	0
3003.3	-8
3004.42	48
3005.54	32
3006.66	16
3007.78	16
3008.9	2
3010.02	-24
3011.14	8
3012.26	4
3013.38	12
3014.5	18
3015.62	-12
3016.73	20
3017.85	18
3018.97	-4
3020.08	15
3021.2	34
3022.31	0
3023.43	32
3024.54	27
3025.66	12
3026.77	22
3027.89	24
3029	2
3030.11	12
3031.22	6
3032.34	8
3033.45	24
3034.56	-4
3035.67	10
3036.78	89
3037.89	24
3039	8
3040.11	-4
3041.22	6
3042.32	-4
3043.43	26
3044.54	28
3045.65	2
3046.75	18
3047.86	28
3048.96	24
3050.07	-18
3051.17	32
3052.28	8
3053.38	28
3054.49	0
3055.59	34
3056.69	0
3057.8	12
3058.9	20
3060	32
3061.1	-6
3062.2	18
3063.3	12
3064.4	-2
3065.5	-2
3066.6	17
3067.7	16
3068.8	20
3069.9	14
3071	-2
3072.09	-2
3073.19	20
3074.29	22
3075.38	6
3076.48	22
3077.57	5
3078.67	31
3079.76	28
3080.86	-4
3081.95	18
3083.05	-8
3084.14	28
3085.23	36
3086.33	18
3087.42	28
3088.51	19
3089.6	22
3090.69	0
3091.78	0
3092.87	63
3093.96	26
3095.05	22
3096.14	-8
3097.23	30
3098.32	22
3099.41	12
3100.49	12
3101.58	4
3102.67	20
3103.75	4
3104.84	34
3105.93	16
3107.01	12
3108.1	16
3109.18	16
3110.26	38
3111.35	34
3112.43	24
3113.51	24
3114.6	17
3115.68	8
3116.76	6
3117.84	2
3118.92	16
3120	32
3121.09	32
3122.17	26
3123.25	28
3124.32	30
3125.4	30
3126.48	30
3127.56	26
3128.64	12
3129.72	22
3130.79	44
3131.87	18
3132.95	16
3134.02	28
3135.1	28
3136.17	24
3137.25	10
3138.32	24
3139.4	22
3140.47	40
3141.55	4
3142.62	16
3143.69	-4
3144.76	29
3145.84	16
3146.91	14
3147.98	28
3149.05	32
3150.12	16
3151.19	40
3152.26	32
3153.33	12
3154.4	4
3155.47	24
3156.54	26
3157.61	30
3158.67	16
3159.74	26
3160.81	18
3161.88	27
3162.94	24
3164.01	32
3165.07	36
3166.14	28
3167.2	52
3168.27	16
3169.33	32
3170.4	52
3171.46	12
3172.52	8
3173.59	22
3174.65	24
3175.71	16
3176.77	14
3177.84	12
3178.9	16
3179.96	14
3181.02	32
3182.08	42
3183.14	31
3184.2	38
3185.26	28
3186.32	52
3187.37	28
3188.43	58
3189.49	39
3190.55	10
3191.61	11
3192.66	52
3193.72	14
3194.77	28
3195.83	24
3196.89	18
3197.94	22
3199	22
3200.05	22
3201.1	46
3202.16	6
3203.21	32
3204.27	22
3205.32	22
3206.37	16
3207.42	49
3208.47	22
3209.53	44
3210.58	29
3211.63	32
3212.68	26
3213.73	44
3214.78	25
3215.83	12
3216.88	23
3217.93	28
3218.97	20
3220.02	30
3221.07	20
3222.12	22
3223.16	24
3224.21	30
3225.26	22
3226.3	22
3227.35	8
3228.4	62
3229.44	48
3230.49	6
3231.53	10
3232.57	28
3233.62	18
3234.66	36
3235.71	18
3236.75	26
3237.79	54
3238.83	40
3239.88	8
3240.92	30
3241.96	36
3243	40
3244.04	20
3245.08	26
3246.12	22
3247.16	20
3248.2	16
3249.24	36
3250.28	32
3251.32	36
3252.36	40
3253.39	54
3254.43	26
3255.47	50
3256.51	36
3257.54	14
3258.58	30
3259.61	32
3260.65	14
3261.69	40
3262.72	12
3263.76	6
3264.79	36
3265.82	49
3266.86	29
3267.89	62
3268.92	34
3269.96	18
3270.99	35
3272.02	36
3273.05	38
3274.09	24
3275.12	40
3276.15	32
3277.18	37
3278.21	26
3279.24	30
3280.27	24
3281.3	52
3282.33	41
3283.36	28
3284.39	36
3285.41	44
3286.44	38
3287.47	48
3288.5	66
3289.52	28
3290.55	48
3291.58	36
3292.6	28
3293.63	42
3294.66	50
3295.68	49
3296.71	22
3297.73	34
3298.76	55
3299.78	38
3300.8	18
3301.83	30
3302.85	80
3303.87	28
3304.9	34
3305.92	27
3306.94	44
3307.96	34
3308.98	38
3310.01	16
3311.03	20
3312.05	43
3313.07	54
3314.09	8
3315.11	38
3316.13	32
3317.15	10
3318.17	34
3319.18	32
3320.2	30
3321.22	48
3322.24	32
3323.26	27
3324.27	40
3325.29	44
3326.31	39
3327.32	28
3328.34	43
3329.35	50
3330.37	30
3331.38	28
3332.4	30
3333.41	48
3334.43	54
3335.44	36
3336.46	32
3337.47	24
3338.48	38
3339.5	18
3340.51	30
3341.52	47
3342.53	38
3343.54	34
3344.56	42
3345.57	53
3346.58	40
3347.59	32
3348.6	29
3349.61	44
3350.62	20
3351.63	44
3352.64	30
3353.65	42
3354.66	39
3355.66	57
3356.67	34
3357.68	22
3358.69	23
3359.7	12
3360.7	30
3361.71	24
3362.72	44
3363.72	36
3364.73	36
3365.73	30
3366.74	31
3367.75	33
3368.75	28
3369.75	26
3370.76	16
3371.76	36
3372.77	30
3373.77	38
3374.77	19
3375.78	26
3376.78	12
3377.78	26
3378.78	40
3379.79	10
3380.79	29
3381.79	36
3382.79	48
3383.79	14
3384.79	48
3385.79	22
3386.79	12
3387.79	34
3388.79	49
3389.79	36
3390.79	34
3391.79	71
3392.79	38
3393.79	50
3394.78	38
3395.78	16
3396.78	36
3397.78	48
3398.77	91
3399.77	20
3400.77	28
3401.76	22
3402.76	48
3403.76	48
3404.75	4
3405.75	30
3406.74	48
3407.74	70
3408.73	44
3409.72	93
3410.72	44
3411.71	58
3412.71	36
3413.7	16
3414.69	22
3415.68	72
3416.68	10
3417.67	44
3418.66	34
3419.65	32
3420.64	46
3421.63	51
3422.63	52
3423.62	44
3424.61	76
3425.6	40
3426.59	47
3427.58	48
3428.57	25
[truncated: 48 more rows]
