# Supplementary material for: AI‐Assisted Detection of Early Gastric Cancer via Visualization of Mucosal Acidity Compromise During Endoscopy
Source: Adv Sci (Weinh). 2025 Oct 20;12(46):e04932. doi: 10.1002/advs.202504932 (PMC12697849; doi:10.1002/advs.202504932)
Supplement: Supplementary file 2 — Supporting Data [file ADVS-12-e04932-s002.zip › Models by AGS cells/Model 3/Para-tumor/fast-20250724_171315.csv]

181.541	14117
184.445	21970
187.346	28561
190.245	32185
193.141	33296
196.035	33407
198.927	33038
201.816	33302
204.703	33445
207.588	33491
210.47	33757
213.35	33485
216.228	33598
219.103	33754
221.976	33372
224.846	33507
227.715	33177
230.58	33293
233.444	33282
236.305	33628
239.164	33641
242.02	34249
244.875	34420
247.727	34627
250.576	34755
253.423	34611
256.268	34343
259.111	34205
261.951	34035
264.789	34195
267.625	34113
270.459	34237
273.29	34077
276.119	34002
278.945	33758
281.769	33644
284.591	33594
287.411	33265
290.229	33131
293.044	33029
295.857	32806
298.667	32448
301.476	32204
304.282	31897
307.085	31565
309.887	31448
312.686	31019
315.483	30937
318.278	30733
321.071	30352
323.861	30358
326.649	30237
329.435	30154
332.219	30225
335	29976
337.779	30183
340.556	30233
343.331	30187
346.103	30328
348.873	30366
351.641	30594
354.407	30737
357.171	30914
359.932	30674
362.691	30507
365.448	30286
368.203	30093
370.955	29846
373.706	29862
376.454	29595
379.2	29361
381.943	29415
384.685	29041
387.424	28839
390.161	28584
392.896	28309
395.629	28189
398.36	28019
401.088	27977
403.815	27854
406.539	27654
409.261	27514
411.981	27567
414.698	27777
417.414	27995
420.127	28073
422.838	27925
425.547	28305
428.254	28333
430.959	28005
433.662	28160
436.362	28444
439.06	28404
441.757	28313
444.451	28253
447.142	28372
449.832	28305
452.52	28339
455.206	28214
457.889	28001
460.57	28065
463.249	27868
465.927	27810
468.601	27578
471.274	27183
473.945	26883
476.614	26593
479.28	26343
481.945	26159
484.607	26125
487.267	25860
489.926	25561
492.582	25577
495.236	25240
497.888	25013
500.537	24878
503.185	24903
505.831	25059
508.474	25291
511.116	25185
513.755	25187
516.393	25158
519.028	25265
521.661	25172
524.293	25211
526.922	25017
529.549	25136
532.174	25071
534.797	24951
537.418	24995
540.037	25066
542.654	24959
545.268	25058
547.881	25205
550.492	25241
553.101	24981
555.707	24554
558.312	24386
560.915	24129
563.515	24116
566.114	24213
568.71	24455
571.305	24630
573.897	25104
576.488	24951
579.076	24684
581.663	23978
584.247	23480
586.83	22815
589.41	22422
591.989	21968
594.565	21465
597.14	20740
599.712	20486
602.283	20423
604.851	20263
607.418	20196
609.982	20232
612.545	20204
615.106	20210
617.664	20114
620.221	19968
622.776	19898
625.328	19817
627.879	19855
630.428	19603
632.975	19291
635.52	19013
638.062	19061
640.603	18960
643.142	18977
645.679	19213
648.214	19274
650.748	19114
653.279	19259
655.808	19142
658.335	18929
660.861	18952
663.384	18713
665.906	18585
668.425	18795
670.943	18626
673.459	18433
675.973	18280
678.484	18195
680.994	17873
683.502	17590
686.009	17482
688.513	17305
691.015	17091
693.515	17018
696.014	16694
698.51	16506
701.005	16375
703.498	16221
705.989	15890
708.478	15699
710.965	15602
713.45	15481
715.933	15489
718.415	15324
720.894	15052
723.372	15196
725.848	15169
728.322	15104
730.794	15155
733.264	15110
735.732	14852
738.198	14472
740.663	14299
743.126	14053
745.586	13893
748.045	13793
750.502	13549
752.958	13396
755.411	13321
757.863	13255
760.312	13320
762.76	13153
765.206	13392
767.65	13057
770.092	12240
772.533	11441
774.971	11184
777.408	11607
779.843	11988
782.276	12008
784.707	12123
787.137	12103
789.564	12129
791.99	12044
794.414	12118
796.836	12056
799.257	11758
801.675	11593
804.092	11466
806.507	11458
808.92	11317
811.331	11192
813.741	11081
816.148	10819
818.554	10666
820.958	10548
823.36	10453
825.761	10354
828.159	10272
830.556	10319
832.951	10263
835.345	10126
837.736	10027
840.126	9981
842.514	10044
844.9	9746
847.284	9683
849.667	9608
852.048	9429
854.427	9335
856.804	9161
859.18	9091
861.553	9006
863.925	8984
866.296	8947
868.664	8861
871.031	8913
873.396	8750
875.759	8712
878.12	8485
880.48	8580
882.838	8518
885.194	8303
887.549	8248
889.902	8269
892.253	8209
894.602	8090
896.949	8141
899.295	8118
901.639	8005
903.981	7906
906.322	7900
908.661	7845
910.998	7837
913.333	7845
915.667	7628
917.999	7799
920.329	7715
922.658	7719
924.985	7582
927.31	7712
929.633	7593
931.955	7503
934.275	7469
936.593	7326
938.91	7172
941.225	7140
943.538	6951
945.849	6836
948.159	6645
950.467	6601
952.774	6493
955.078	6340
957.381	6209
959.683	6217
961.982	6057
964.28	6067
966.577	6062
968.871	5973
971.164	5855
973.456	5774
975.745	5754
978.033	5571
980.319	5551
982.604	5496
984.887	5493
987.168	5583
989.448	5554
991.726	5460
994.002	5411
996.277	5333
998.55	5305
1000.82	5374
1003.09	5390
1005.36	5548
1007.63	5487
1009.89	5480
1012.15	5529
1014.41	5556
1016.67	5462
1018.93	5490
1021.19	5325
1023.44	5413
1025.7	5484
1027.95	5472
1030.2	5305
1032.45	5258
1034.69	5151
1036.94	5031
1039.18	4924
1041.43	4922
1043.67	4932
1045.9	4932
1048.14	4866
1050.38	4781
1052.61	4761
1054.84	4640
1057.07	4547
1059.3	4596
1061.53	4409
1063.76	4503
1065.98	4432
1068.2	4352
1070.42	4326
1072.64	4206
1074.86	4233
1077.08	4141
1079.29	4091
1081.5	4016
1083.72	3997
1085.93	4096
1088.13	4072
1090.34	4144
1092.55	4104
1094.75	4108
1096.95	4090
1099.15	3991
1101.35	4022
1103.55	3979
1105.74	3894
1107.94	3806
1110.13	3815
1112.32	3721
1114.51	3617
1116.7	3584
1118.89	3580
1121.07	3518
1123.25	3487
1125.44	3413
1127.62	3459
1129.8	3399
1131.97	3512
1134.15	3498
1136.32	3576
1138.49	3475
1140.66	3413
1142.83	3377
1145	3311
1147.17	3284
1149.33	3240
1151.5	3262
1153.66	3246
1155.82	3278
1157.98	3199
1160.13	3105
1162.29	3137
1164.44	3063
1166.6	3081
1168.75	3074
1170.9	3185
1173.04	3192
1175.19	3216
1177.34	3167
1179.48	3075
1181.62	2961
1183.76	2877
1185.9	2977
1188.04	3175
1190.17	3278
1192.31	3288
1194.44	3332
1196.57	3292
1198.7	3262
1200.83	3190
1202.96	3137
1205.08	2998
1207.21	2774
1209.33	2685
1211.45	2568
1213.57	2557
1215.69	2537
1217.81	2437
1219.92	2472
1222.03	2417
1224.15	2400
1226.26	2407
1228.37	2349
1230.47	2369
1232.58	2414
1234.68	2354
1236.79	2331
1238.89	2349
1240.99	2391
1243.09	2339
1245.19	2245
1247.28	2305
1249.38	2217
1251.47	2253
1253.56	2219
1255.65	2108
1257.74	2170
1259.83	2180
1261.91	2073
1264	2055
1266.08	1995
1268.16	2019
1270.24	1910
1272.32	1871
1274.4	1918
1276.47	1876
1278.55	1858
1280.62	1841
1282.69	1729
1284.76	1773
1286.83	1759
1288.9	1783
1290.96	1694
1293.03	1622
1295.09	1656
1297.15	1620
1299.21	1620
1301.27	1604
1303.33	1553
1305.38	1523
1307.44	1666
1309.49	1569
1311.54	1515
1313.59	1521
1315.64	1521
1317.69	1517
1319.73	1487
1321.78	1519
1323.82	1503
1325.86	1461
1327.9	1416
1329.94	1430
1331.98	1470
1334.02	1449
1336.05	1472
1338.08	1471
1340.12	1437
1342.15	1483
1344.18	1507
1346.2	1559
1348.23	1578
1350.25	1567
1352.28	1529
1354.3	1584
1356.32	1581
1358.34	1632
1360.36	1646
1362.38	1636
1364.39	1654
1366.41	1640
1368.42	1666
1370.43	1630
1372.44	1624
1374.45	1570
1376.45	1596
1378.46	1630
1380.47	1533
1382.47	1503
1384.47	1471
1386.47	1429
1388.47	1360
1390.47	1403
1392.46	1326
1394.46	1433
1396.45	1390
1398.44	1408
1400.44	1374
1402.42	1311
1404.41	1261
1406.4	1239
1408.39	1161
1410.37	1160
1412.35	1156
1414.33	1169
1416.31	1178
1418.29	1108
1420.27	1132
1422.25	1130
1424.22	1120
1426.2	1106
1428.17	1052
1430.14	1066
1432.11	1017
1434.08	992
1436.04	1005
1438.01	1007
1439.97	1044
1441.94	1062
1443.9	1031
1445.86	1066
1447.82	1060
1449.78	967
1451.73	941
1453.69	983
1455.64	1007
1457.59	995
1459.54	925
1461.49	913
1463.44	892
1465.39	858
1467.34	822
1469.28	859
1471.22	867
1473.17	965
1475.11	913
1477.05	836
1478.99	781
1480.92	766
1482.86	729
1484.79	649
1486.73	673
1488.66	713
1490.59	764
1492.52	748
1494.45	708
1496.37	727
1498.3	774
1500.22	772
1502.14	703
1504.07	697
1505.99	715
1507.91	709
1509.82	722
1511.74	679
1513.66	675
1515.57	699
1517.48	713
1519.39	779
1521.3	802
1523.21	786
1525.12	733
1527.03	745
1528.93	693
1530.84	756
1532.74	830
1534.64	848
1536.54	860
1538.44	874
1540.34	806
1542.23	730
1544.13	685
1546.02	664
1547.92	655
1549.81	723
1551.7	773
1553.59	715
1555.48	747
1557.36	803
1559.25	774
1561.13	860
1563.01	890
1564.9	869
1566.78	890
1568.66	882
1570.53	806
1572.41	838
1574.29	875
1576.16	917
1578.03	1028
1579.9	1003
1581.78	981
1583.65	903
1585.51	911
1587.38	901
1589.25	961
1591.11	1016
1592.97	967
1594.84	871
1596.7	838
1598.56	852
1600.42	828
1602.27	853
1604.13	868
1605.98	971
1607.84	1088
1609.69	1150
1611.54	1184
1613.39	1106
1615.24	925
1617.09	782
1618.94	739
1620.78	691
1622.62	712
1624.47	871
1626.31	876
1628.15	854
1629.99	866
1631.83	850
1633.67	836
1635.5	806
1637.34	774
1639.17	787
1641	776
1642.83	770
1644.66	760
1646.49	757
1648.32	702
1650.15	741
1651.97	719
1653.8	776
1655.62	763
1657.44	735
1659.26	612
1661.08	592
1662.9	623
1664.72	453
1666.53	403
1668.35	315
1670.16	340
1671.97	347
1673.79	468
1675.6	455
1677.4	436
1679.21	359
1681.02	381
1682.83	336
1684.63	362
1686.43	414
1688.24	425
1690.04	421
1691.84	381
1693.64	329
1695.43	407
1697.23	473
1699.02	496
1700.82	574
1702.61	546
1704.4	523
1706.2	518
1707.98	570
1709.77	635
1711.56	637
1713.35	653
1715.13	636
1716.92	568
1718.7	423
1720.48	514
1722.26	520
1724.04	441
1725.82	340
1727.6	284
1729.37	276
1731.15	242
1732.92	211
1734.7	189
1736.47	167
1738.24	143
1740.01	177
1741.78	171
1743.54	163
1745.31	258
1747.08	278
1748.84	272
1750.6	270
1752.36	347
1754.12	429
1755.88	461
1757.64	407
1759.4	326
1761.16	290
1762.91	276
1764.67	343
1766.42	423
1768.17	475
1769.92	461
1771.67	403
1773.42	350
1775.17	351
1776.91	343
1778.66	356
1780.4	472
1782.15	504
1783.89	516
1785.63	526
1787.37	528
1789.11	518
1790.85	506
1792.58	485
1794.32	419
1796.05	365
1797.79	349
1799.52	349
1801.25	385
1802.98	306
1804.71	317
1806.44	389
1808.17	461
1809.89	482
1811.62	522
1813.34	510
1815.07	462
1816.79	427
1818.51	377
1820.23	375
1821.95	361
1823.66	304
1825.38	290
1827.1	282
1828.81	300
1830.52	310
1832.24	363
1833.95	413
1835.66	467
1837.37	516
1839.08	471
1840.78	380
1842.49	326
1844.19	308
1845.9	294
1847.6	305
1849.3	270
1851	262
1852.7	217
1854.4	169
1856.1	185
1857.8	193
1859.49	217
1861.19	195
1862.88	270
1864.57	159
1866.27	101
1867.96	47
1869.65	42
1871.33	46
1873.02	89
1874.71	135
1876.39	179
1878.08	131
1879.76	155
1881.44	135
1883.12	160
1884.81	208
1886.48	222
1888.16	149
1889.84	93
1891.52	81
1893.19	38
1894.87	44
1896.54	59
1898.21	72
1899.88	117
1901.55	141
1903.22	149
1904.89	171
1906.56	175
1908.22	190
1909.89	210
1911.55	210
1913.22	215
1914.88	201
1916.54	208
1918.2	187
1919.86	191
1921.52	181
1923.18	159
1924.83	137
1926.49	161
1928.14	137
1929.79	171
1931.45	167
1933.1	150
1934.75	93
1936.4	145
1938.05	169
1939.69	190
1941.34	157
1942.99	94
1944.63	79
1946.27	100
1947.92	83
1949.56	151
1951.2	157
1952.84	147
1954.48	181
1956.11	240
1957.75	240
1959.39	284
1961.02	308
1962.65	268
1964.29	256
1965.92	280
1967.55	300
1969.18	283
1970.81	308
1972.44	327
1974.06	328
1975.69	272
1977.32	300
1978.94	314
1980.56	315
1982.19	369
1983.81	339
1985.43	334
1987.05	326
1988.66	360
1990.28	342
1991.9	288
1993.51	335
1995.13	334
1996.74	365
1998.36	314
1999.97	349
2001.58	332
2003.19	322
2004.8	348
2006.4	348
2008.01	357
2009.62	334
2011.22	358
2012.83	351
2014.43	360
2016.03	360
2017.63	367
2019.23	336
2020.83	334
2022.43	338
2024.03	383
2025.63	344
2027.22	338
2028.82	316
2030.41	350
2032.01	340
2033.6	314
2035.19	339
2036.78	330
2038.37	332
2039.96	290
2041.55	314
2043.13	310
2044.72	282
2046.3	310
2047.89	328
2049.47	312
2051.05	312
2052.63	300
2054.21	306
2055.79	314
2057.37	276
2058.95	296
2060.52	274
2062.1	292
2063.68	295
2065.25	304
2066.82	294
2068.39	294
2069.97	316
2071.54	268
2073.1	266
2074.67	274
2076.24	296
2077.81	254
2079.37	268
2080.94	253
2082.5	250
2084.07	256
2085.63	246
2087.19	220
2088.75	244
2090.31	188
2091.87	160
2093.43	173
2094.98	175
2096.54	206
2098.09	179
2099.65	248
2101.2	226
2102.75	232
2104.3	208
2105.86	236
2107.41	210
2108.95	238
2110.5	221
2112.05	218
2113.6	193
2115.14	202
2116.69	234
2118.23	208
2119.77	217
2121.31	214
2122.86	210
2124.4	178
2125.93	219
2127.47	202
2129.01	199
2130.55	234
2132.08	212
2133.62	216
2135.15	224
2136.69	209
2138.22	214
2139.75	195
2141.28	192
2142.81	213
2144.34	186
2145.87	214
2147.39	216
2148.92	193
2150.45	225
2151.97	230
2153.5	220
2155.02	181
2156.54	198
2158.06	209
2159.58	177
2161.1	193
2162.62	214
2164.14	213
2165.66	213
2167.17	216
2168.69	220
2170.2	203
2171.72	212
2173.23	220
2174.74	171
2176.25	184
2177.76	195
2179.27	169
2180.78	190
2182.29	139
2183.79	155
2185.3	145
2186.81	181
2188.31	173
2189.81	175
2191.32	184
2192.82	167
2194.32	178
2195.82	197
2197.32	170
2198.82	155
2200.32	159
2201.81	123
2203.31	147
2204.8	143
2206.3	147
2207.79	151
2209.29	190
2210.78	143
2212.27	163
2213.76	169
2215.25	185
2216.74	211
2218.23	157
2219.71	151
2221.2	141
2222.69	153
2224.17	93
2225.65	113
2227.14	127
2228.62	103
2230.1	123
2231.58	153
2233.06	137
2234.54	155
2236.02	161
2237.5	181
2238.97	171
2240.45	147
2241.92	157
2243.4	151
2244.87	135
2246.34	135
2247.82	129
2249.29	133
2250.76	145
2252.23	141
2253.7	109
2255.16	113
2256.63	125
2258.1	123
2259.56	131
2261.03	131
2262.49	115
2263.95	121
2265.42	135
2266.88	127
2268.34	123
2269.8	123
2271.26	115
2272.72	133
2274.18	133
2275.63	133
2277.09	143
2278.54	131
2280	121
2281.45	105
2282.9	113
2284.36	97
2285.81	129
2287.26	117
2288.71	119
2290.16	141
2291.61	113
2293.05	99
2294.5	117
2295.95	73
2297.39	75
2298.84	59
2300.28	74
2301.72	59
2303.16	91
2304.61	103
2306.05	71
2307.49	89
2308.93	91
2310.36	111
2311.8	113
2313.24	123
2314.67	129
2316.11	123
2317.54	133
2318.98	131
2320.41	99
2321.84	125
2323.28	99
2324.71	123
2326.14	91
2327.57	102
2328.99	85
2330.42	71
2331.85	81
2333.27	77
2334.7	105
2336.12	77
2337.55	101
2338.97	51
2340.39	91
2341.82	41
2343.24	54
2344.66	59
2346.08	83
2347.5	77
2348.91	67
2350.33	87
2351.75	97
2353.16	95
2354.58	97
2355.99	103
2357.41	77
2358.82	61
2360.23	49
2361.64	47
2363.05	35
2364.46	16
2365.87	42
2367.28	29
2368.69	61
2370.1	36
2371.5	28
2372.91	55
2374.31	52
2375.72	62
2377.12	54
2378.52	44
2379.92	59
2381.33	49
2382.73	67
2384.13	40
2385.52	44
2386.92	42
2388.32	49
2389.72	65
2391.11	47
2392.51	60
2393.9	57
2395.3	65
2396.69	75
2398.08	55
2399.48	51
2400.87	68
2402.26	63
2403.65	22
2405.04	29
2406.42	-4
2407.81	-58
2409.2	-28
2410.58	-81
2411.97	-62
2413.35	-36
2414.74	-78
2416.12	-53
2417.5	-26
2418.89	-31
2420.27	-28
2421.65	-38
2423.03	-31
2424.41	-28
2425.79	-24
2427.16	-45
2428.54	-54
2429.92	-32
2431.29	-47
2432.67	-22
2434.04	-36
2435.42	-28
2436.79	-26
2438.16	-15
2439.53	-48
2440.9	-38
2442.27	-44
2443.64	-69
2445.01	-41
2446.38	-75
2447.75	-76
2449.11	-83
2450.48	-50
2451.84	-71
2453.21	-62
2454.57	-36
2455.94	-48
2457.3	-43
2458.66	-56
2460.02	-48
2461.38	-53
2462.74	-32
2464.1	-2
2465.46	-19
2466.82	-53
2468.17	-5
2469.53	-45
2470.89	-4
2472.24	-32
2473.6	-34
2474.95	-34
2476.3	-26
2477.65	12
2479.01	20
2480.36	-6
2481.71	29
2483.06	-4
2484.41	-10
2485.75	-16
2487.1	8
2488.45	-32
2489.8	-20
2491.14	-6
2492.49	-9
2493.83	-6
2495.17	4
2496.52	-22
2497.86	2
2499.2	12
2500.54	16
2501.88	12
2503.22	16
2504.56	16
2505.9	12
2507.24	16
2508.58	18
2509.91	-2
2511.25	-7
2512.58	-32
2513.92	-37
2515.25	-56
2516.58	-65
2517.92	-62
2519.25	-43
2520.58	-25
2521.91	-64
2523.24	-29
2524.57	-8
2525.9	-2
2527.23	-2
2528.55	26
2529.88	-30
2531.21	-41
2532.53	-32
2533.86	-26
2535.18	-20
2536.5	2
2537.83	-3
2539.15	-4
2540.47	2
2541.79	14
2543.11	-12
2544.43	-13
2545.75	-8
2547.07	6
2548.39	-42
2549.7	4
2551.02	-18
2552.34	-39
2553.65	-16
2554.97	-64
2556.28	-50
2557.59	-63
2558.91	-87
2560.22	-45
2561.53	-51
2562.84	-75
2564.15	-45
2565.46	-49
2566.77	-44
2568.08	-60
2569.38	-57
2570.69	-48
2572	-59
2573.3	-36
2574.61	-55
2575.91	-50
2577.22	-55
2578.52	-47
2579.82	-24
2581.13	-39
2582.43	-53
2583.73	-36
2585.03	-61
2586.33	-74
2587.63	-69
2588.92	-105
2590.22	-54
2591.52	-89
2592.82	-52
2594.11	-53
2595.41	-43
2596.7	-61
2598	-44
2599.29	-71
2600.58	-51
2601.88	-44
2603.17	-28
2604.46	-89
2605.75	-66
2607.04	-68
2608.33	-65
2609.62	-55
2610.9	-95
2612.19	-85
2613.48	-107
2614.76	-69
2616.05	-79
2617.34	-51
2618.62	-93
2619.9	-90
2621.19	-69
2622.47	-75
2623.75	-54
2625.03	-75
2626.31	-77
2627.59	-42
2628.87	-53
2630.15	-77
2631.43	-61
2632.71	-66
2633.99	-92
2635.26	-60
2636.54	-89
2637.81	-75
2639.09	-109
2640.36	-87
2641.64	-79
2642.91	-99
2644.18	-95
2645.46	-57
2646.73	-91
2648	-77
2649.27	-49
2650.54	-35
2651.81	-45
2653.07	-38
2654.34	-69
2655.61	-71
2656.88	-51
2658.14	-52
2659.41	-81
2660.67	-91
2661.94	-32
2663.2	-65
2664.47	-97
2665.73	-63
2666.99	-64
2668.25	-73
2669.51	-91
2670.77	-101
2672.03	-81
2673.29	-64
2674.55	-57
2675.81	-52
2677.07	-69
2678.32	-75
2679.58	-75
2680.84	-49
2682.09	-61
2683.35	-46
2684.6	-49
2685.85	-61
2687.11	-82
2688.36	-53
2689.61	-75
2690.86	-51
2692.11	-87
2693.36	-55
2694.61	-37
2695.86	-65
2697.11	-73
2698.36	-59
2699.61	-65
2700.85	-62
2702.1	-81
2703.34	-63
2704.59	-86
2705.83	-53
2707.08	-61
2708.32	-72
2709.56	-81
2710.81	-69
2712.05	-54
2713.29	-75
2714.53	-65
2715.77	-52
2717.01	-45
2718.25	-56
2719.49	-63
2720.73	-77
2721.96	-73
2723.2	-55
2724.44	-61
2725.67	-57
2726.91	-72
2728.14	-69
2729.38	-76
2730.61	-57
2731.84	-58
2733.08	-65
2734.31	-56
2735.54	-44
2736.77	-59
2738	-70
2739.23	-63
2740.46	-67
2741.69	-67
2742.92	-85
2744.14	-31
2745.37	-48
2746.6	-69
2747.82	-46
2749.05	-67
2750.27	-66
2751.5	-47
2752.72	-72
2753.95	-46
2755.17	-34
2756.39	-40
2757.61	-50
2758.83	-64
2760.05	-40
2761.27	-62
2762.49	-30
2763.71	-50
2764.93	-42
2766.15	-52
2767.37	-34
2768.58	-40
2769.8	-56
2771.02	-66
2772.23	-48
2773.45	-42
2774.66	-62
2775.88	-36
2777.09	-60
2778.3	-36
2779.51	-54
2780.73	-59
2781.94	-56
2783.15	-36
2784.36	-32
2785.57	-54
2786.78	-44
2787.99	-20
2789.19	-42
2790.4	-44
2791.61	-11
2792.82	-54
2794.02	-32
2795.23	-44
2796.43	-52
2797.64	-38
2798.84	-32
2800.04	-40
2801.25	-41
2802.45	-46
2803.65	-56
2804.85	-19
2806.05	-30
2807.25	-46
2808.45	-38
2809.65	-58
2810.85	-39
2812.05	-28
2813.25	-34
2814.45	-44
2815.64	-46
2816.84	-48
2818.04	-28
2819.23	12
2820.43	-41
2821.62	-18
2822.82	-26
2824.01	-6
2825.2	-30
2826.39	-38
2827.59	-30
2828.78	-26
2829.97	-26
2831.16	-36
2832.35	-8
2833.54	-34
2834.73	-32
2835.92	-34
2837.1	-22
2838.29	-32
2839.48	-12
2840.67	-31
2841.85	-30
2843.04	-28
2844.22	-34
2845.41	-29
2846.59	-12
2847.77	4
2848.96	-37
2850.14	-21
2851.32	-22
2852.5	-27
2853.68	-40
2854.87	-37
2856.05	-26
2857.23	-12
2858.4	-26
2859.58	-25
2860.76	-26
2861.94	6
2863.12	-18
2864.29	-16
2865.47	-8
2866.65	-14
2867.82	0
2869	4
2870.17	-12
2871.34	-10
2872.52	-8
2873.69	-8
2874.86	-27
2876.03	-10
2877.21	-33
2878.38	-24
2879.55	6
2880.72	-34
2881.89	-36
2883.06	-18
2884.23	-8
2885.39	0
2886.56	-15
2887.73	-38
2888.9	-10
2890.06	-14
2891.23	0
2892.39	-16
2893.56	-8
2894.72	-10
2895.89	-20
2897.05	-14
2898.21	-30
2899.38	-18
2900.54	-24
2901.7	8
2902.86	-30
2904.02	6
2905.18	-30
2906.34	-18
2907.5	-25
2908.66	-28
2909.82	-47
2910.98	-8
2912.13	-18
2913.29	-2
2914.45	-20
2915.6	-25
2916.76	-4
2917.91	-6
2919.07	-6
2920.22	-16
2921.38	0
2922.53	-16
2923.68	10
2924.84	10
2925.99	-8
2927.14	-18
2928.29	2
2929.44	-10
2930.59	-12
2931.74	4
2932.89	-8
2934.04	-12
2935.19	-30
2936.34	-27
2937.48	2
2938.63	-2
2939.78	-28
2940.93	-4
2942.07	-6
2943.22	16
2944.36	-20
2945.51	-14
2946.65	-32
2947.79	-6
2948.94	0
2950.08	-12
2951.22	10
2952.36	12
2953.5	-4
2954.65	-2
2955.79	-10
2956.93	-10
2958.07	-4
2959.2	8
2960.34	16
2961.48	-10
2962.62	6
2963.76	2
2964.89	-16
2966.03	-2
2967.17	2
2968.3	14
2969.44	-8
2970.57	-8
2971.71	-2
2972.84	-2
2973.97	-18
2975.11	-4
2976.24	42
2977.37	-16
2978.5	8
2979.64	-6
2980.77	-18
2981.9	-4
2983.03	-26
2984.16	-8
2985.29	-4
2986.41	2
2987.54	22
2988.67	8
2989.8	4
2990.93	-16
2992.05	2
2993.18	2
2994.3	14
2995.43	-12
2996.55	27
2997.68	14
2998.8	2
2999.93	-2
3001.05	-2
3002.17	6
3003.3	-8
3004.42	26
3005.54	56
3006.66	12
3007.78	20
3008.9	18
3010.02	-20
3011.14	22
3012.26	-6
3013.38	2
3014.5	22
3015.62	-4
3016.73	26
3017.85	16
3018.97	18
3020.08	5
3021.2	24
3022.31	6
3023.43	28
3024.54	7
3025.66	4
3026.77	18
3027.89	12
3029	12
3030.11	14
3031.22	16
3032.34	-16
3033.45	6
3034.56	-2
3035.67	22
3036.78	81
3037.89	24
3039	24
3040.11	-20
3041.22	-2
3042.32	-10
3043.43	10
3044.54	12
3045.65	6
3046.75	14
3047.86	26
3048.96	6
3050.07	0
3051.17	14
3052.28	12
3053.38	4
3054.49	-8
3055.59	14
3056.69	4
3057.8	18
3058.9	20
3060	48
3061.1	12
3062.2	4
3063.3	24
3064.4	0
3065.5	2
3066.6	11
3067.7	24
3068.8	18
3069.9	26
3071	14
3072.09	20
3073.19	22
3074.29	18
3075.38	18
3076.48	30
3077.57	-10
3078.67	10
3079.76	38
3080.86	4
3081.95	18
3083.05	-2
3084.14	14
3085.23	26
3086.33	21
3087.42	22
3088.51	27
3089.6	4
3090.69	16
3091.78	2
3092.87	99
3093.96	12
3095.05	16
3096.14	-16
3097.23	24
3098.32	28
3099.41	24
3100.49	16
3101.58	16
3102.67	40
3103.75	0
3104.84	38
3105.93	26
3107.01	-6
3108.1	18
3109.18	40
3110.26	10
3111.35	30
3112.43	16
3113.51	48
3114.6	19
3115.68	8
3116.76	14
3117.84	24
3118.92	20
3120	26
3121.09	6
3122.17	32
3123.25	22
3124.32	26
3125.4	36
3126.48	12
3127.56	8
3128.64	2
3129.72	30
3130.79	60
3131.87	30
3132.95	4
3134.02	-3
3135.1	0
3136.17	6
3137.25	18
3138.32	20
3139.4	26
3140.47	32
3141.55	18
3142.62	10
3143.69	10
3144.76	13
3145.84	16
3146.91	42
3147.98	24
3149.05	2
3150.12	16
3151.19	18
3152.26	10
3153.33	40
3154.4	-4
3155.47	20
3156.54	24
3157.61	54
3158.67	16
3159.74	24
3160.81	18
3161.88	27
3162.94	22
3164.01	26
3165.07	32
3166.14	38
3167.2	32
3168.27	23
3169.33	18
3170.4	40
3171.46	8
3172.52	14
3173.59	22
3174.65	14
3175.71	34
3176.77	20
3177.84	34
3178.9	24
3179.96	6
3181.02	36
3182.08	30
3183.14	30
3184.2	14
3185.26	22
3186.32	20
3187.37	52
3188.43	62
3189.49	43
3190.55	22
3191.61	13
3192.66	44
3193.72	18
3194.77	40
3195.83	24
3196.89	30
3197.94	30
3199	22
3200.05	24
3201.1	4
3202.16	16
3203.21	30
3204.27	24
3205.32	22
3206.37	40
3207.42	33
3208.47	30
3209.53	44
3210.58	17
3211.63	34
3212.68	22
3213.73	40
3214.78	13
3215.83	28
3216.88	27
3217.93	28
3218.97	30
3220.02	16
3221.07	32
3222.12	34
3223.16	44
3224.21	36
3225.26	18
3226.3	24
3227.35	8
3228.4	40
3229.44	28
3230.49	16
3231.53	22
3232.57	24
3233.62	20
3234.66	34
3235.71	10
3236.75	22
3237.79	22
3238.83	34
3239.88	10
3240.92	26
3241.96	30
3243	16
3244.04	14
3245.08	40
3246.12	26
3247.16	16
3248.2	26
3249.24	30
3250.28	40
3251.32	14
3252.36	34
3253.39	24
3254.43	36
3255.47	52
3256.51	38
3257.54	10
3258.58	42
3259.61	30
3260.65	15
3261.69	30
3262.72	28
3263.76	8
3264.79	30
3265.82	59
3266.86	21
3267.89	54
3268.92	59
3269.96	40
3270.99	47
3272.02	18
3273.05	28
3274.09	30
3275.12	46
3276.15	30
3277.18	45
3278.21	38
3279.24	20
3280.27	42
3281.3	26
3282.33	45
3283.36	28
3284.39	28
3285.41	60
3286.44	20
3287.47	52
3288.5	58
3289.52	16
3290.55	58
3291.58	46
3292.6	28
3293.63	42
3294.66	36
3295.68	51
3296.71	28
3297.73	40
3298.76	63
3299.78	34
3300.8	10
3301.83	38
3302.85	74
3303.87	46
3304.9	20
3305.92	29
3306.94	38
3307.96	44
3308.98	42
3310.01	40
3311.03	32
3312.05	59
3313.07	48
3314.09	20
3315.11	40
3316.13	32
3317.15	10
3318.17	26
3319.18	40
3320.2	28
3321.22	30
3322.24	42
3323.26	41
3324.27	30
3325.29	48
3326.31	25
3327.32	38
3328.34	49
3329.35	58
3330.37	24
3331.38	30
3332.4	24
3333.41	28
3334.43	54
3335.44	18
3336.46	34
3337.47	22
3338.48	40
3339.5	14
3340.51	8
3341.52	28
3342.53	58
3343.54	26
3344.56	50
3345.57	46
3346.58	34
3347.59	26
3348.6	25
3349.61	26
3350.62	28
3351.63	54
3352.64	36
3353.65	44
3354.66	25
3355.66	61
3356.67	56
3357.68	18
3358.69	19
3359.7	36
3360.7	50
3361.71	42
3362.72	24
3363.72	58
3364.73	20
3365.73	32
3366.74	19
3367.75	25
3368.75	18
3369.75	36
3370.76	22
3371.76	32
3372.77	44
3373.77	40
3374.77	31
3375.78	34
3376.78	12
3377.78	38
3378.78	44
3379.79	26
3380.79	31
3381.79	32
3382.79	54
3383.79	30
3384.79	44
3385.79	34
3386.79	40
3387.79	28
3388.79	41
3389.79	28
3390.79	40
3391.79	48
3392.79	40
3393.79	66
3394.78	28
3395.78	22
3396.78	32
3397.78	38
3398.77	83
3399.77	24
3400.77	36
3401.76	32
3402.76	42
3403.76	38
3404.75	24
3405.75	44
3406.74	36
3407.74	89
3408.73	34
3409.72	121
3410.72	54
3411.71	44
3412.71	52
3413.7	40
3414.69	32
3415.68	76
3416.68	34
3417.67	32
3418.66	34
3419.65	18
3420.64	46
3421.63	43
3422.63	48
3423.62	26
3424.61	68
3425.6	20
3426.59	31
3427.58	48
3428.57	49
[truncated: 48 more rows]
