# Supplementary material for: AI‐Assisted Detection of Early Gastric Cancer via Visualization of Mucosal Acidity Compromise During Endoscopy
Source: Adv Sci (Weinh). 2025 Oct 20;12(46):e04932. doi: 10.1002/advs.202504932 (PMC12697849; doi:10.1002/advs.202504932)
Supplement: Supplementary file 2 — Supporting Data [file ADVS-12-e04932-s002.zip › Models by AGS cells/Model 3/Tumor/fast-20250724_170911.csv]

181.541	14340
184.445	22379
187.346	28956
190.245	32401
193.141	33435
196.035	33455
198.927	33275
201.816	33193
204.703	33382
207.588	33286
210.47	33334
213.35	33221
216.228	33142
219.103	33262
221.976	33122
224.846	33100
227.715	32823
230.58	32894
233.444	32744
236.305	33254
239.164	33397
242.02	33767
244.875	34114
247.727	33948
250.576	34187
253.423	34057
256.268	33801
259.111	33657
261.951	33420
264.789	33437
267.625	33487
270.459	33508
273.29	33489
276.119	33416
278.945	33187
281.769	33111
284.591	32802
287.411	32713
290.229	32603
293.044	32189
295.857	32061
298.667	31825
301.476	31533
304.282	31303
307.085	30954
309.887	30789
312.686	30632
315.483	30322
318.278	30005
321.071	29931
323.861	29730
326.649	29508
329.435	29637
332.219	29493
335	29172
337.779	29563
340.556	29617
343.331	29671
346.103	29820
348.873	29737
351.641	29851
354.407	29826
357.171	29977
359.932	29923
362.691	29921
365.448	29635
368.203	29383
370.955	29080
373.706	29056
376.454	29087
379.2	28718
381.943	28734
384.685	28330
387.424	28219
390.161	27830
392.896	27586
395.629	27411
398.36	27153
401.088	27213
403.815	26990
406.539	26879
409.261	26782
411.981	26925
414.698	26919
417.414	27225
420.127	27306
422.838	27157
425.547	27414
428.254	27443
430.959	27197
433.662	27267
436.362	27596
439.06	27570
441.757	27438
444.451	27524
447.142	27449
449.832	27535
452.52	27491
455.206	27382
457.889	27197
460.57	27159
463.249	26853
465.927	26990
468.601	26674
471.274	26488
473.945	26065
476.614	25692
479.28	25283
481.945	25386
484.607	25337
487.267	24985
489.926	24792
492.582	24721
495.236	24579
497.888	24293
500.537	24034
503.185	24129
505.831	24241
508.474	24453
511.116	24213
513.755	24260
516.393	24358
519.028	24389
521.661	24364
524.293	24266
526.922	24088
529.549	24183
532.174	24151
534.797	24016
537.418	24095
540.037	24066
542.654	24048
545.268	24145
547.881	24310
550.492	24294
553.101	23959
555.707	23586
558.312	23325
560.915	23190
563.515	23330
566.114	23212
568.71	23381
571.305	23633
573.897	23969
576.488	23845
579.076	23667
581.663	23047
584.247	22674
586.83	21884
589.41	21344
591.989	20993
594.565	20570
597.14	19961
599.712	19654
602.283	19561
604.851	19461
607.418	19229
609.982	19247
612.545	19307
615.106	19169
617.664	19253
620.221	19068
622.776	19126
625.328	19003
627.879	19033
630.428	18616
632.975	18445
635.52	18177
638.062	18243
640.603	18034
643.142	18194
645.679	18373
648.214	18554
650.748	18379
653.279	18273
655.808	18293
658.335	18127
660.861	18034
663.384	17738
665.906	17718
668.425	17792
670.943	17786
673.459	17559
675.973	17480
678.484	17327
680.994	16972
683.502	16629
686.009	16638
688.513	16421
691.015	16221
693.515	16160
696.014	15902
698.51	15644
701.005	15634
703.498	15465
705.989	15138
708.478	14996
710.965	14802
713.45	14720
715.933	14633
718.415	14545
720.894	14311
723.372	14228
725.848	14331
728.322	14250
730.794	14391
733.264	14337
735.732	14075
738.198	13813
740.663	13584
743.126	13265
745.586	13148
748.045	12985
750.502	12878
752.958	12901
755.411	12705
757.863	12728
760.312	12611
762.76	12409
765.206	12616
767.65	12340
770.092	11641
772.533	10744
774.971	10560
777.408	10932
779.843	11371
782.276	11299
784.707	11418
787.137	11538
789.564	11401
791.99	11377
794.414	11381
796.836	11317
799.257	11019
801.675	10952
804.092	10812
806.507	10825
808.92	10650
811.331	10580
813.741	10398
816.148	10202
818.554	10060
820.958	9917
823.36	10032
825.761	9862
828.159	9693
830.556	9632
832.951	9620
835.345	9512
837.736	9451
840.126	9343
842.514	9327
844.9	9313
847.284	9048
849.667	8981
852.048	8881
854.427	8833
856.804	8704
859.18	8551
861.553	8397
863.925	8496
866.296	8363
868.664	8398
871.031	8311
873.396	8166
875.759	8100
878.12	8063
880.48	8044
882.838	7902
885.194	7849
887.549	7737
889.902	7783
892.253	7610
894.602	7689
896.949	7605
899.295	7596
901.639	7495
903.981	7465
906.322	7342
908.661	7388
910.998	7289
913.333	7245
915.667	7211
917.999	7291
920.329	7290
922.658	7227
924.985	7144
927.31	7214
929.633	7124
931.955	7078
934.275	6951
936.593	6963
938.91	6778
941.225	6663
943.538	6460
945.849	6340
948.159	6200
950.467	6111
952.774	6076
955.078	5941
957.381	5861
959.683	5722
961.982	5668
964.28	5662
966.577	5649
968.871	5609
971.164	5460
973.456	5363
975.745	5367
978.033	5214
980.319	5182
982.604	5147
984.887	5122
987.168	5196
989.448	5089
991.726	5071
994.002	4980
996.277	5053
998.55	5017
1000.82	5025
1003.09	5005
1005.36	5155
1007.63	5146
1009.89	5041
1012.15	5152
1014.41	5214
1016.67	5140
1018.93	5173
1021.19	5039
1023.44	5073
1025.7	5135
1027.95	5109
1030.2	5015
1032.45	4915
1034.69	4732
1036.94	4698
1039.18	4711
1041.43	4588
1043.67	4590
1045.9	4600
1048.14	4604
1050.38	4471
1052.61	4397
1054.84	4386
1057.07	4269
1059.3	4249
1061.53	4100
1063.76	4096
1065.98	4110
1068.2	4046
1070.42	4082
1072.64	3971
1074.86	3975
1077.08	3828
1079.29	3892
1081.5	3784
1083.72	3766
1085.93	3798
1088.13	3711
1090.34	3842
1092.55	3856
1094.75	3886
1096.95	3778
1099.15	3739
1101.35	3745
1103.55	3649
1105.74	3612
1107.94	3578
1110.13	3513
1112.32	3445
1114.51	3353
1116.7	3349
1118.89	3325
1121.07	3286
1123.25	3237
1125.44	3149
1127.62	3133
1129.8	3197
1131.97	3218
1134.15	3300
1136.32	3294
1138.49	3249
1140.66	3181
1142.83	3147
1145	3105
1147.17	3059
1149.33	3022
1151.5	2996
1153.66	3077
1155.82	2986
1157.98	2950
1160.13	2930
1162.29	2897
1164.44	2813
1166.6	2865
1168.75	2945
1170.9	2988
1173.04	2954
1175.19	2960
1177.34	2935
1179.48	2771
1181.62	2726
1183.76	2745
1185.9	2752
1188.04	2919
1190.17	3024
1192.31	3049
1194.44	3026
1196.57	3032
1198.7	3006
1200.83	3012
1202.96	2915
1205.08	2764
1207.21	2577
1209.33	2504
1211.45	2363
1213.57	2329
1215.69	2307
1217.81	2323
1219.92	2228
1222.03	2288
1224.15	2229
1226.26	2214
1228.37	2173
1230.47	2228
1232.58	2180
1234.68	2190
1236.79	2164
1238.89	2246
1240.99	2165
1243.09	2160
1245.19	2079
1247.28	2089
1249.38	2084
1251.47	2033
1253.56	2068
1255.65	1953
1257.74	1966
1259.83	1971
1261.91	1970
1264	1900
1266.08	1868
1268.16	1827
1270.24	1781
1272.32	1704
1274.4	1771
1276.47	1791
1278.55	1714
1280.62	1648
1282.69	1612
1284.76	1591
1286.83	1618
1288.9	1596
1290.96	1604
1293.03	1519
1295.09	1519
1297.15	1501
1299.21	1469
1301.27	1455
1303.33	1444
1305.38	1418
1307.44	1501
1309.49	1448
1311.54	1376
1313.59	1382
1315.64	1344
1317.69	1370
1319.73	1386
1321.78	1342
1323.82	1358
1325.86	1314
1327.9	1339
1329.94	1277
1331.98	1301
1334.02	1364
1336.05	1295
1338.08	1358
1340.12	1314
1342.15	1338
1344.18	1413
1346.2	1465
1348.23	1469
1350.25	1406
1352.28	1449
1354.3	1469
1356.32	1434
1358.34	1481
1360.36	1491
1362.38	1497
1364.39	1523
1366.41	1489
1368.42	1446
1370.43	1527
1372.44	1471
1374.45	1457
1376.45	1469
1378.46	1505
1380.47	1382
1382.47	1360
1384.47	1318
1386.47	1270
1388.47	1217
1390.47	1223
1392.46	1235
1394.46	1270
1396.45	1316
1398.44	1296
1400.44	1277
1402.42	1198
1404.41	1116
1406.4	1070
1408.39	1074
1410.37	1047
1412.35	1028
1414.33	1044
1416.31	1045
1418.29	1026
1420.27	973
1422.25	1030
1424.22	993
1426.2	967
1428.17	963
1430.14	1001
1432.11	917
1434.08	875
1436.04	862
1438.01	856
1439.97	949
1441.94	937
1443.9	925
1445.86	935
1447.82	941
1449.78	894
1451.73	878
1453.69	869
1455.64	891
1457.59	906
1459.54	849
1461.49	808
1463.44	774
1465.39	766
1467.34	784
1469.28	712
1471.22	796
1473.17	826
1475.11	822
1477.05	776
1478.99	670
1480.92	641
1482.86	594
1484.79	590
1486.73	637
1488.66	618
1490.59	647
1492.52	690
1494.45	645
1496.37	663
1498.3	693
1500.22	657
1502.14	598
1504.07	600
1505.99	599
1507.91	635
1509.82	587
1511.74	604
1513.66	635
1515.57	595
1517.48	601
1519.39	695
1521.3	712
1523.21	699
1525.12	626
1527.03	618
1528.93	620
1530.84	671
1532.74	716
1534.64	790
1536.54	814
1538.44	755
1540.34	715
1542.23	653
1544.13	608
1546.02	546
1547.92	616
1549.81	649
1551.7	717
1553.59	697
1555.48	675
1557.36	723
1559.25	715
1561.13	743
1563.01	783
1564.9	828
1566.78	834
1568.66	807
1570.53	741
1572.41	761
1574.29	744
1576.16	856
1578.03	917
1579.9	949
1581.78	870
1583.65	828
1585.51	820
1587.38	833
1589.25	867
1591.11	899
1592.97	854
1594.84	798
1596.7	768
1598.56	792
1600.42	726
1602.27	770
1604.13	770
1605.98	885
1607.84	1018
1609.69	1064
1611.54	1068
1613.39	993
1615.24	836
1617.09	687
1618.94	658
1620.78	595
1622.62	687
1624.47	750
1626.31	800
1628.15	772
1629.99	799
1631.83	806
1633.67	776
1635.5	742
1637.34	712
1639.17	683
1641	736
1642.83	739
1644.66	699
1646.49	727
1648.32	641
1650.15	673
1651.97	651
1653.8	740
1655.62	711
1657.44	679
1659.26	576
1661.08	544
1662.9	526
1664.72	375
1666.53	323
1668.35	287
1670.16	264
1671.97	299
1673.79	391
1675.6	396
1677.4	357
1679.21	310
1681.02	318
1682.83	284
1684.63	336
1686.43	335
1688.24	397
1690.04	374
1691.84	326
1693.64	278
1695.43	318
1697.23	431
1699.02	482
1700.82	515
1702.61	482
1704.4	475
1706.2	429
1707.98	542
1709.77	600
1711.56	603
1713.35	588
1715.13	558
1716.92	475
1718.7	365
1720.48	443
1722.26	443
1724.04	417
1725.82	314
1727.6	290
1729.37	262
1731.15	240
1732.92	189
1734.7	165
1736.47	133
1738.24	165
1740.01	135
1741.78	141
1743.54	143
1745.31	218
1747.08	229
1748.84	220
1750.6	236
1752.36	314
1754.12	364
1755.88	376
1757.64	351
1759.4	280
1761.16	230
1762.91	246
1764.67	312
1766.42	377
1768.17	429
1769.92	435
1771.67	369
1773.42	296
1775.17	282
1776.91	281
1778.66	324
1780.4	405
1782.15	460
1783.89	448
1785.63	480
1787.37	480
1789.11	488
1790.85	482
1792.58	457
1794.32	381
1796.05	317
1797.79	322
1799.52	302
1801.25	321
1802.98	292
1804.71	286
1806.44	337
1808.17	392
1809.89	446
1811.62	470
1813.34	439
1815.07	443
1816.79	372
1818.51	355
1820.23	336
1821.95	298
1823.66	280
1825.38	240
1827.1	232
1828.81	243
1830.52	318
1832.24	325
1833.95	375
1835.66	419
1837.37	447
1839.08	437
1840.78	336
1842.49	300
1844.19	286
1845.9	256
1847.6	270
1849.3	272
1851	206
1852.7	141
1854.4	145
1856.1	159
1857.8	149
1859.49	189
1861.19	169
1862.88	199
1864.57	97
1866.27	57
1867.96	30
1869.65	-10
1871.33	16
1873.02	73
1874.71	131
1876.39	167
1878.08	91
1879.76	118
1881.44	123
1883.12	121
1884.81	194
1886.48	224
1888.16	107
1889.84	50
1891.52	56
1893.19	38
1894.87	16
1896.54	26
1898.21	62
1899.88	59
1901.55	105
1903.22	115
1904.89	143
1906.56	171
1908.22	167
1909.89	143
1911.55	178
1913.22	181
1914.88	175
1916.54	155
1918.2	169
1919.86	137
1921.52	145
1923.18	139
1924.83	129
1926.49	110
1928.14	103
1929.79	129
1931.45	97
1933.1	113
1934.75	81
1936.4	117
1938.05	163
1939.69	186
1941.34	99
1942.99	66
1944.63	55
1946.27	62
1947.92	47
1949.56	111
1951.2	129
1952.84	149
1954.48	141
1956.11	184
1957.75	236
1959.39	252
1961.02	270
1962.65	256
1964.29	246
1965.92	234
1967.55	294
1969.18	289
1970.81	272
1972.44	304
1974.06	272
1975.69	250
1977.32	274
1978.94	306
1980.56	278
1982.19	305
1983.81	303
1985.43	316
1987.05	302
1988.66	300
1990.28	298
1991.9	242
1993.51	296
1995.13	320
1996.74	315
1998.36	324
1999.97	292
2001.58	316
2003.19	314
2004.8	308
2006.4	348
2008.01	323
2009.62	326
2011.22	326
2012.83	326
2014.43	314
2016.03	354
2017.63	325
2019.23	290
2020.83	314
2022.43	320
2024.03	330
2025.63	316
2027.22	316
2028.82	316
2030.41	312
2032.01	302
2033.6	300
2035.19	307
2036.78	296
2038.37	312
2039.96	262
2041.55	274
2043.13	302
2044.72	292
2046.3	286
2047.89	286
2049.47	278
2051.05	276
2052.63	256
2054.21	294
2055.79	296
2057.37	262
2058.95	272
2060.52	258
2062.1	270
2063.68	283
2065.25	276
2066.82	268
2068.39	250
2069.97	266
2071.54	250
2073.1	240
2074.67	240
2076.24	258
2077.81	240
2079.37	246
2080.94	241
2082.5	220
2084.07	229
2085.63	216
2087.19	194
2088.75	204
2090.31	157
2091.87	166
2093.43	147
2094.98	159
2096.54	172
2098.09	163
2099.65	244
2101.2	198
2102.75	212
2104.3	187
2105.86	207
2107.41	200
2108.95	222
2110.5	181
2112.05	179
2113.6	191
2115.14	190
2116.69	204
2118.23	189
2119.77	195
2121.31	189
2122.86	184
2124.4	190
2125.93	203
2127.47	192
2129.01	189
2130.55	204
2132.08	189
2133.62	198
2135.15	212
2136.69	179
2138.22	155
2139.75	155
2141.28	174
2142.81	201
2144.34	174
2145.87	186
2147.39	203
2148.92	187
2150.45	195
2151.97	178
2153.5	204
2155.02	149
2156.54	145
2158.06	169
2159.58	165
2161.1	159
2162.62	206
2164.14	197
2165.66	181
2167.17	177
2168.69	178
2170.2	173
2171.72	171
2173.23	169
2174.74	151
2176.25	165
2177.76	173
2179.27	153
2180.78	153
2182.29	123
2183.79	127
2185.3	137
2186.81	159
2188.31	161
2189.81	155
2191.32	176
2192.82	147
2194.32	141
2195.82	173
2197.32	168
2198.82	137
2200.32	137
2201.81	131
2203.31	133
2204.8	131
2206.3	145
2207.79	133
2209.29	152
2210.78	157
2212.27	161
2213.76	171
2215.25	169
2216.74	153
2218.23	149
2219.71	114
2221.2	131
2222.69	139
2224.17	101
2225.65	105
2227.14	77
2228.62	93
2230.1	97
2231.58	133
2233.06	121
2234.54	133
2236.02	159
2237.5	179
2238.97	167
2240.45	157
2241.92	141
2243.4	137
2244.87	117
2246.34	129
2247.82	109
2249.29	117
2250.76	109
2252.23	119
2253.7	95
2255.16	103
2256.63	139
2258.1	87
2259.56	123
2261.03	127
2262.49	105
2263.95	123
2265.42	111
2266.88	109
2268.34	125
2269.8	123
2271.26	105
2272.72	119
2274.18	119
2275.63	149
2277.09	117
2278.54	151
2280	119
2281.45	107
2282.9	99
2284.36	89
2285.81	99
2287.26	105
2288.71	125
2290.16	117
2291.61	97
2293.05	91
2294.5	73
2295.95	99
2297.39	47
2298.84	45
2300.28	44
2301.72	63
2303.16	65
2304.61	95
2306.05	115
2307.49	67
2308.93	66
2310.36	94
2311.8	90
2313.24	101
2314.67	129
2316.11	123
2317.54	127
2318.98	115
2320.41	77
2321.84	127
2323.28	95
2324.71	89
2326.14	85
2327.57	90
2328.99	73
2330.42	57
2331.85	75
2333.27	56
2334.7	79
2336.12	69
2337.55	63
2338.97	53
2340.39	67
2341.82	31
2343.24	38
2344.66	33
2346.08	32
2347.5	65
2348.91	57
2350.33	53
2351.75	87
2353.16	71
2354.58	79
2355.99	80
2357.41	73
2358.82	53
2360.23	47
2361.64	11
2363.05	22
2364.46	22
2365.87	20
2367.28	41
2368.69	47
2370.1	32
2371.5	28
2372.91	34
2374.31	50
2375.72	24
2377.12	26
2378.52	40
2379.92	50
2381.33	43
2382.73	57
2384.13	22
2385.52	46
2386.92	22
2388.32	33
2389.72	28
2391.11	53
2392.51	46
2393.9	59
2395.3	49
2396.69	69
2398.08	47
2399.48	39
2400.87	70
2402.26	29
2403.65	26
2405.04	-2
2406.42	-8
2407.81	-50
2409.2	-46
2410.58	-83
2411.97	-92
2413.35	-14
2414.74	-88
2416.12	-42
2417.5	-50
2418.89	-26
2420.27	-28
2421.65	-28
2423.03	-17
2424.41	-50
2425.79	-29
2427.16	-57
2428.54	-57
2429.92	-61
2431.29	-39
2432.67	-44
2434.04	-36
2435.42	-32
2436.79	-20
2438.16	-45
2439.53	-42
2440.9	-55
2442.27	-65
2443.64	-75
2445.01	-65
2446.38	-65
2447.75	-74
2449.11	-75
2450.48	-54
2451.84	-67
2453.21	-75
2454.57	-54
2455.94	-60
2457.3	-47
2458.66	-70
2460.02	-60
2461.38	-73
2462.74	-52
2464.1	-28
2465.46	-47
2466.82	-23
2468.17	-17
2469.53	-43
2470.89	-12
2472.24	-58
2473.6	-48
2474.95	-24
2476.3	-18
2477.65	0
2479.01	10
2480.36	-14
2481.71	27
2483.06	2
2484.41	-22
2485.75	-18
2487.1	2
2488.45	-28
2489.8	-12
2491.14	-24
2492.49	-11
2493.83	-32
2495.17	19
2496.52	-20
2497.86	-4
2499.2	4
2500.54	8
2501.88	-14
2503.22	12
2504.56	12
2505.9	20
2507.24	4
2508.58	0
2509.91	-10
2511.25	-7
2512.58	-40
2513.92	-65
2515.25	-66
2516.58	-61
2517.92	-70
2519.25	-41
2520.58	-39
2521.91	-60
2523.24	-47
2524.57	-14
2525.9	-6
2527.23	-8
2528.55	-10
2529.88	-34
2531.21	-53
2532.53	-34
2533.86	-42
2535.18	-32
2536.5	8
2537.83	6
2539.15	-14
2540.47	-18
2541.79	12
2543.11	-30
2544.43	-19
2545.75	-26
2547.07	12
2548.39	-55
2549.7	-4
2551.02	-18
2552.34	-37
2553.65	-24
2554.97	-56
2556.28	-58
2557.59	-73
2558.91	-57
2560.22	-59
2561.53	-65
2562.84	-67
2564.15	-47
2565.46	-55
2566.77	-59
2568.08	-63
2569.38	-69
2570.69	-30
2572	-69
2573.3	-44
2574.61	-39
2575.91	-54
2577.22	-37
2578.52	-32
2579.82	-49
2581.13	-57
2582.43	-67
2583.73	-42
2585.03	-67
2586.33	-48
2587.63	-73
2588.92	-93
2590.22	-56
2591.52	-89
2592.82	-59
2594.11	-55
2595.41	-69
2596.7	-52
2598	-58
2599.29	-44
2600.58	-53
2601.88	-54
2603.17	-32
2604.46	-67
2605.75	-64
2607.04	-93
2608.33	-59
2609.62	-57
2610.9	-64
2612.19	-93
2613.48	-107
2614.76	-85
2616.05	-65
2617.34	-65
2618.62	-109
2619.9	-98
2621.19	-85
2622.47	-93
2623.75	-66
2625.03	-95
2626.31	-63
2627.59	-55
2628.87	-45
2630.15	-87
2631.43	-43
2632.71	-56
2633.99	-74
2635.26	-82
2636.54	-93
2637.81	-91
2639.09	-101
2640.36	-62
2641.64	-77
2642.91	-103
2644.18	-91
2645.46	-67
2646.73	-117
2648	-68
2649.27	-81
2650.54	-65
2651.81	-61
2653.07	-44
2654.34	-79
2655.61	-57
2656.88	-55
2658.14	-76
2659.41	-71
2660.67	-82
2661.94	-34
2663.2	-71
2664.47	-95
2665.73	-77
2666.99	-78
2668.25	-89
2669.51	-101
2670.77	-85
2672.03	-83
2673.29	-60
2674.55	-71
2675.81	-68
2677.07	-103
2678.32	-89
2679.58	-75
2680.84	-47
2682.09	-61
2683.35	-62
2684.6	-57
2685.85	-71
2687.11	-72
2688.36	-53
2689.61	-54
2690.86	-55
2692.11	-75
2693.36	-77
2694.61	-51
2695.86	-45
2697.11	-79
2698.36	-79
2699.61	-85
2700.85	-71
2702.1	-85
2703.34	-43
2704.59	-84
2705.83	-46
2707.08	-59
2708.32	-48
2709.56	-75
2710.81	-75
2712.05	-78
2713.29	-85
2714.53	-69
2715.77	-77
2717.01	-57
2718.25	-69
2719.49	-71
2720.73	-71
2721.96	-95
2723.2	-59
2724.44	-55
2725.67	-47
2726.91	-40
2728.14	-57
2729.38	-90
2730.61	-51
2731.84	-64
2733.08	-83
2734.31	-52
2735.54	-50
2736.77	-57
2738	-70
2739.23	-47
2740.46	-63
2741.69	-79
2742.92	-85
2744.14	-49
2745.37	-44
2746.6	-65
2747.82	-56
2749.05	-48
2750.27	-70
2751.5	-47
2752.72	-64
2753.95	-48
2755.17	-60
2756.39	-62
2757.61	-50
2758.83	-82
2760.05	-50
2761.27	-88
2762.49	-50
2763.71	-58
2764.93	-42
2766.15	-68
2767.37	-40
2768.58	-61
2769.8	-58
2771.02	-48
2772.23	-38
2773.45	-64
2774.66	-50
2775.88	-36
2777.09	-72
2778.3	-42
2779.51	-52
2780.73	-55
2781.94	-22
2783.15	-56
2784.36	-50
2785.57	-52
2786.78	-66
2787.99	-24
2789.19	-58
2790.4	-30
2791.61	-17
2792.82	-46
2794.02	-46
2795.23	-36
2796.43	-48
2797.64	-30
2798.84	-44
2800.04	-54
2801.25	-39
2802.45	-52
2803.65	-58
2804.85	-27
2806.05	-44
2807.25	-46
2808.45	-14
2809.65	-48
2810.85	-43
2812.05	-18
2813.25	-36
2814.45	-40
2815.64	-38
2816.84	-32
2818.04	-42
2819.23	18
2820.43	-37
2821.62	-43
2822.82	-36
2824.01	-10
2825.2	-22
2826.39	-40
2827.59	-12
2828.78	-6
2829.97	-26
2831.16	-40
2832.35	-10
2833.54	-56
2834.73	-16
2835.92	-28
2837.1	-34
2838.29	-42
2839.48	-8
2840.67	-22
2841.85	-24
2843.04	-36
2844.22	-26
2845.41	-47
2846.59	-6
2847.77	10
2848.96	-33
2850.14	-33
2851.32	-30
2852.5	-41
2853.68	-26
2854.87	-14
2856.05	-40
2857.23	-40
2858.4	-38
2859.58	-29
2860.76	-35
2861.94	-8
2863.12	-12
2864.29	-8
2865.47	-30
2866.65	-31
2867.82	-6
2869	12
2870.17	-18
2871.34	-20
2872.52	-22
2873.69	-8
2874.86	-37
2876.03	-24
2877.21	-16
2878.38	-32
2879.55	-8
2880.72	-28
2881.89	-30
2883.06	-4
2884.23	-8
2885.39	-35
2886.56	-11
2887.73	-45
2888.9	-34
2890.06	-30
2891.23	-14
2892.39	-16
2893.56	-2
2894.72	-14
2895.89	-16
2897.05	-10
2898.21	-28
2899.38	-16
2900.54	-49
2901.7	-12
2902.86	-44
2904.02	-9
2905.18	-20
2906.34	-12
2907.5	-37
2908.66	-12
2909.82	-16
2910.98	-10
2912.13	-12
2913.29	10
2914.45	-32
2915.6	-16
2916.76	-10
2917.91	-10
2919.07	-8
2920.22	-27
2921.38	0
2922.53	-4
2923.68	-16
2924.84	2
2925.99	-6
2927.14	-16
2928.29	-14
2929.44	-18
2930.59	-2
2931.74	-4
2932.89	2
2934.04	-26
2935.19	-26
2936.34	-23
2937.48	-13
2938.63	-6
2939.78	-32
2940.93	12
2942.07	8
2943.22	-13
2944.36	-22
2945.51	-8
2946.65	-12
2947.79	10
2948.94	-10
2950.08	-10
2951.22	-8
2952.36	-12
2953.5	-8
2954.65	-18
2955.79	4
2956.93	2
2958.07	-18
2959.2	8
2960.34	16
2961.48	-6
2962.62	-8
2963.76	12
2964.89	-16
2966.03	-8
2967.17	-14
2968.3	2
2969.44	-26
2970.57	-12
2971.71	12
2972.84	-6
2973.97	-6
2975.11	0
2976.24	12
2977.37	-18
2978.5	-10
2979.64	-10
2980.77	-6
2981.9	-8
2983.03	-40
2984.16	4
2985.29	4
2986.41	-2
2987.54	-2
2988.67	4
2989.8	2
2990.93	-4
2992.05	-12
2993.18	-4
2994.3	-28
2995.43	-14
2996.55	33
2997.68	12
2998.8	4
2999.93	-22
3001.05	4
3002.17	0
3003.3	-20
3004.42	46
3005.54	34
3006.66	12
3007.78	18
3008.9	-10
3010.02	-20
3011.14	24
3012.26	16
3013.38	12
3014.5	12
3015.62	-6
3016.73	6
3017.85	14
3018.97	16
3020.08	-4
3021.2	-4
3022.31	-8
3023.43	22
3024.54	9
3025.66	14
3026.77	22
3027.89	4
3029	-4
3030.11	-2
3031.22	8
3032.34	-6
3033.45	18
3034.56	-6
3035.67	22
3036.78	76
3037.89	18
3039	36
3040.11	0
3041.22	-8
3042.32	-10
3043.43	12
3044.54	-2
3045.65	4
3046.75	4
3047.86	26
3048.96	8
3050.07	-6
3051.17	12
3052.28	0
3053.38	2
3054.49	4
3055.59	12
3056.69	-6
3057.8	-6
3058.9	16
3060	34
3061.1	-8
3062.2	26
3063.3	20
3064.4	-15
3065.5	-2
3066.6	6
3067.7	10
3068.8	22
3069.9	8
3071	20
3072.09	14
3073.19	16
3074.29	30
3075.38	10
3076.48	30
3077.57	-2
3078.67	22
3079.76	34
3080.86	-2
3081.95	14
3083.05	-10
3084.14	24
3085.23	26
3086.33	18
3087.42	14
3088.51	21
3089.6	2
3090.69	-8
3091.78	2
3092.87	51
3093.96	6
3095.05	12
3096.14	-16
3097.23	12
3098.32	28
3099.41	35
3100.49	20
3101.58	18
3102.67	20
3103.75	-2
3104.84	26
3105.93	12
3107.01	6
3108.1	6
3109.18	24
3110.26	30
3111.35	34
3112.43	22
3113.51	14
3114.6	41
3115.68	24
3116.76	26
3117.84	18
3118.92	32
3120	22
3121.09	26
3122.17	10
3123.25	14
3124.32	42
3125.4	48
3126.48	14
3127.56	28
3128.64	12
3129.72	24
3130.79	48
3131.87	4
3132.95	-2
3134.02	16
3135.1	14
3136.17	22
3137.25	10
3138.32	16
3139.4	0
3140.47	32
3141.55	-6
3142.62	24
3143.69	14
3144.76	33
3145.84	30
3146.91	34
3147.98	36
3149.05	44
3150.12	34
3151.19	48
3152.26	30
3153.33	26
3154.4	20
3155.47	14
3156.54	16
3157.61	34
3158.67	-2
3159.74	8
3160.81	18
3161.88	23
3162.94	28
3164.01	30
3165.07	44
3166.14	38
3167.2	18
3168.27	8
3169.33	16
3170.4	34
3171.46	12
3172.52	10
3173.59	24
3174.65	16
3175.71	16
3176.77	6
3177.84	26
3178.9	20
3179.96	20
3181.02	42
3182.08	32
3183.14	30
3184.2	36
3185.26	20
3186.32	24
3187.37	26
3188.43	46
3189.49	37
3190.55	10
3191.61	21
3192.66	30
3193.72	16
3194.77	44
3195.83	-11
3196.89	16
3197.94	32
3199	10
3200.05	16
3201.1	24
3202.16	4
3203.21	20
3204.27	32
3205.32	-2
3206.37	20
3207.42	29
3208.47	24
3209.53	38
3210.58	17
3211.63	20
3212.68	22
3213.73	18
3214.78	21
3215.83	44
3216.88	25
3217.93	18
3218.97	28
3220.02	18
3221.07	16
3222.12	32
3223.16	38
3224.21	32
3225.26	16
3226.3	14
3227.35	6
3228.4	52
3229.44	28
3230.49	16
3231.53	8
3232.57	28
3233.62	40
3234.66	46
3235.71	24
3236.75	24
3237.79	34
3238.83	36
3239.88	6
3240.92	34
3241.96	30
3243	22
3244.04	8
3245.08	42
3246.12	26
3247.16	18
3248.2	10
3249.24	18
3250.28	8
3251.32	6
3252.36	30
3253.39	30
3254.43	28
3255.47	46
3256.51	22
3257.54	22
3258.58	16
3259.61	49
3260.65	10
3261.69	30
3262.72	24
3263.76	2
3264.79	28
3265.82	26
3266.86	15
3267.89	52
3268.92	51
3269.96	42
3270.99	21
3272.02	30
3273.05	8
3274.09	18
3275.12	34
3276.15	32
3277.18	33
3278.21	24
3279.24	26
3280.27	30
3281.3	40
3282.33	35
3283.36	22
3284.39	34
3285.41	66
3286.44	34
3287.47	26
3288.5	48
3289.52	20
3290.55	46
3291.58	28
3292.6	30
3293.63	42
3294.66	38
3295.68	57
3296.71	8
3297.73	44
3298.76	91
3299.78	18
3300.8	6
3301.83	20
3302.85	70
3303.87	16
3304.9	32
3305.92	35
3306.94	48
3307.96	36
3308.98	16
3310.01	12
3311.03	20
3312.05	43
3313.07	16
3314.09	38
3315.11	18
3316.13	32
3317.15	4
3318.17	32
3319.18	40
3320.2	44
3321.22	28
3322.24	22
3323.26	35
3324.27	24
3325.29	22
3326.31	31
3327.32	40
3328.34	22
3329.35	46
3330.37	24
3331.38	16
3332.4	14
3333.41	40
3334.43	58
3335.44	28
3336.46	34
3337.47	30
3338.48	38
3339.5	22
3340.51	28
3341.52	35
3342.53	44
3343.54	40
3344.56	38
3345.57	40
3346.58	50
3347.59	26
3348.6	27
3349.61	36
3350.62	34
3351.63	32
3352.64	24
3353.65	38
3354.66	39
3355.66	39
3356.67	36
3357.68	34
3358.69	25
3359.7	24
3360.7	54
3361.71	20
3362.72	30
3363.72	36
3364.73	16
3365.73	22
3366.74	15
3367.75	41
3368.75	16
3369.75	28
3370.76	20
3371.76	20
3372.77	32
3373.77	56
3374.77	23
3375.78	26
3376.78	8
3377.78	36
3378.78	32
3379.79	24
3380.79	6
3381.79	42
3382.79	26
3383.79	26
3384.79	38
3385.79	30
3386.79	30
3387.79	18
3388.79	33
3389.79	24
3390.79	34
3391.79	55
3392.79	26
3393.79	58
3394.78	40
3395.78	32
3396.78	44
3397.78	34
3398.77	69
3399.77	26
3400.77	34
3401.76	28
3402.76	34
3403.76	36
3404.75	26
3405.75	32
3406.74	32
3407.74	66
3408.73	40
3409.72	87
3410.72	38
3411.71	44
3412.71	28
3413.7	30
3414.69	28
3415.68	54
3416.68	30
3417.67	24
3418.66	22
3419.65	18
3420.64	54
3421.63	59
3422.63	34
3423.62	34
3424.61	84
3425.6	34
3426.59	41
3427.58	48
3428.57	19
[truncated: 48 more rows]
