# Supplementary material for: AI‐Assisted Detection of Early Gastric Cancer via Visualization of Mucosal Acidity Compromise During Endoscopy
Source: Adv Sci (Weinh). 2025 Oct 20;12(46):e04932. doi: 10.1002/advs.202504932 (PMC12697849; doi:10.1002/advs.202504932)
Supplement: Supplementary file 2 — Supporting Data [file ADVS-12-e04932-s002.zip › Models by AGS cells/Model 3/Tumor/fast-20250724_170913.csv]

181.541	12719
184.445	19811
187.346	25611
190.245	28668
193.141	29829
196.035	29746
198.927	29361
201.816	29460
204.703	29758
207.588	29675
210.47	29847
213.35	29556
216.228	29464
219.103	29436
221.976	29155
224.846	29423
227.715	29023
230.58	29326
233.444	29158
236.305	29327
239.164	29450
242.02	29861
244.875	30078
247.727	30114
250.576	30195
253.423	30060
256.268	29842
259.111	29810
261.951	29550
264.789	29522
267.625	29612
270.459	29764
273.29	29554
276.119	29568
278.945	29317
281.769	29311
284.591	29113
287.411	29006
290.229	28720
293.044	28520
295.857	28374
298.667	28144
301.476	27852
304.282	27660
307.085	27541
309.887	27249
312.686	26842
315.483	26845
318.278	26546
321.071	26452
323.861	26269
326.649	26171
329.435	26222
332.219	26078
335	25958
337.779	25980
340.556	26071
343.331	26295
346.103	25982
348.873	26179
351.641	26425
354.407	26522
357.171	26371
359.932	26373
362.691	26219
365.448	26242
368.203	25948
370.955	25655
373.706	25583
376.454	25517
379.2	25156
381.943	25329
384.685	25062
387.424	24917
390.161	24496
392.896	24211
395.629	24121
398.36	24050
401.088	23857
403.815	23859
406.539	23875
409.261	23716
411.981	23713
414.698	23802
417.414	23999
420.127	24098
422.838	24078
425.547	24120
428.254	24211
430.959	23942
433.662	24050
436.362	24223
439.06	24328
441.757	24243
444.451	24223
447.142	24133
449.832	24185
452.52	24185
455.206	24011
457.889	23935
460.57	24003
463.249	23662
465.927	23706
468.601	23430
471.274	23167
473.945	23015
476.614	22785
479.28	22285
481.945	22301
484.607	22341
487.267	22199
489.926	21731
492.582	21719
495.236	21499
497.888	21257
500.537	21149
503.185	21201
505.831	21310
508.474	21475
511.116	21443
513.755	21359
516.393	21435
519.028	21421
521.661	21304
524.293	21478
526.922	21247
529.549	21295
532.174	21143
534.797	21149
537.418	21218
540.037	21099
542.654	21137
545.268	21119
547.881	21276
550.492	21300
553.101	21034
555.707	20671
558.312	20490
560.915	20355
563.515	20314
566.114	20377
568.71	20647
571.305	20760
573.897	21038
576.488	21072
579.076	20792
581.663	20260
584.247	19900
586.83	19247
589.41	18844
591.989	18598
594.565	17961
597.14	17525
599.712	17153
602.283	16950
604.851	16960
607.418	16883
609.982	16801
612.545	16736
615.106	16757
617.664	16711
620.221	16747
622.776	16781
625.328	16547
627.879	16619
630.428	16271
632.975	16050
635.52	15858
638.062	15818
640.603	15803
643.142	15836
645.679	15923
648.214	16161
650.748	16074
653.279	16069
655.808	16031
658.335	15878
660.861	15763
663.384	15421
665.906	15450
668.425	15548
670.943	15501
673.459	15203
675.973	15270
678.484	15000
680.994	14742
683.502	14510
686.009	14462
688.513	14325
691.015	14152
693.515	14141
696.014	13974
698.51	13609
701.005	13650
703.498	13378
705.989	13083
708.478	13001
710.965	12822
713.45	12947
715.933	12678
718.415	12659
720.894	12429
723.372	12429
725.848	12556
728.322	12509
730.794	12455
733.264	12602
735.732	12211
738.198	11992
740.663	11682
743.126	11476
745.586	11443
748.045	11228
750.502	11180
752.958	11043
755.411	10908
757.863	10967
760.312	10960
762.76	10815
765.206	10968
767.65	10724
770.092	10030
772.533	9281
774.971	9161
777.408	9409
779.843	9824
782.276	9757
784.707	9937
787.137	9913
789.564	9918
791.99	9797
794.414	9703
796.836	9747
799.257	9498
801.675	9386
804.092	9361
806.507	9294
808.92	9241
811.331	9137
813.741	8960
816.148	8800
818.554	8631
820.958	8491
823.36	8480
825.761	8478
828.159	8428
830.556	8323
832.951	8256
835.345	8162
837.736	8055
840.126	8085
842.514	8039
844.9	7914
847.284	7732
849.667	7734
852.048	7642
854.427	7523
856.804	7436
859.18	7312
861.553	7225
863.925	7205
866.296	7225
868.664	7094
871.031	7002
873.396	6939
875.759	6925
878.12	6889
880.48	6854
882.838	6723
885.194	6727
887.549	6645
889.902	6518
892.253	6593
894.602	6482
896.949	6398
899.295	6482
901.639	6369
903.981	6334
906.322	6226
908.661	6282
910.998	6187
913.333	6153
915.667	6217
917.999	6090
920.329	6220
922.658	6190
924.985	6062
927.31	6153
929.633	6191
931.955	6047
934.275	5907
936.593	5895
938.91	5758
941.225	5694
943.538	5515
945.849	5379
948.159	5265
950.467	5188
952.774	5176
955.078	5037
957.381	5001
959.683	4892
961.982	4799
964.28	4892
966.577	4922
968.871	4803
971.164	4701
973.456	4529
975.745	4565
978.033	4350
980.319	4326
982.604	4362
984.887	4388
987.168	4398
989.448	4354
991.726	4273
994.002	4293
996.277	4247
998.55	4274
1000.82	4244
1003.09	4271
1005.36	4319
1007.63	4300
1009.89	4334
1012.15	4356
1014.41	4414
1016.67	4352
1018.93	4410
1021.19	4291
1023.44	4319
1025.7	4430
1027.95	4408
1030.2	4306
1032.45	4178
1034.69	4019
1036.94	3911
1039.18	3941
1041.43	3856
1043.67	3923
1045.9	3881
1048.14	3895
1050.38	3768
1052.61	3718
1054.84	3598
1057.07	3558
1059.3	3576
1061.53	3480
1063.76	3521
1065.98	3435
1068.2	3403
1070.42	3383
1072.64	3312
1074.86	3278
1077.08	3240
1079.29	3259
1081.5	3184
1083.72	3135
1085.93	3209
1088.13	3143
1090.34	3207
1092.55	3224
1094.75	3224
1096.95	3173
1099.15	3195
1101.35	3137
1103.55	3113
1105.74	3072
1107.94	2917
1110.13	3014
1112.32	2924
1114.51	2833
1116.7	2769
1118.89	2801
1121.07	2773
1123.25	2681
1125.44	2638
1127.62	2621
1129.8	2690
1131.97	2704
1134.15	2764
1136.32	2838
1138.49	2673
1140.66	2678
1142.83	2638
1145	2555
1147.17	2551
1149.33	2520
1151.5	2506
1153.66	2573
1155.82	2531
1157.98	2506
1160.13	2469
1162.29	2419
1164.44	2398
1166.6	2353
1168.75	2399
1170.9	2432
1173.04	2442
1175.19	2480
1177.34	2441
1179.48	2350
1181.62	2252
1183.76	2283
1185.9	2323
1188.04	2532
1190.17	2591
1192.31	2668
1194.44	2563
1196.57	2579
1198.7	2593
1200.83	2509
1202.96	2397
1205.08	2339
1207.21	2111
1209.33	2113
1211.45	2018
1213.57	1977
1215.69	1890
1217.81	1924
1219.92	1881
1222.03	1855
1224.15	1844
1226.26	1789
1228.37	1813
1230.47	1781
1232.58	1769
1234.68	1767
1236.79	1787
1238.89	1835
1240.99	1738
1243.09	1747
1245.19	1707
1247.28	1724
1249.38	1652
1251.47	1686
1253.56	1667
1255.65	1602
1257.74	1580
1259.83	1610
1261.91	1590
1264	1583
1266.08	1515
1268.16	1483
1270.24	1458
1272.32	1396
1274.4	1402
1276.47	1366
1278.55	1376
1280.62	1312
1282.69	1316
1284.76	1279
1286.83	1310
1288.9	1288
1290.96	1287
1293.03	1245
1295.09	1199
1297.15	1183
1299.21	1213
1301.27	1159
1303.33	1122
1305.38	1098
1307.44	1199
1309.49	1152
1311.54	1110
1313.59	1130
1315.64	1100
1317.69	1142
1319.73	1092
1321.78	1088
1323.82	1104
1325.86	1011
1327.9	1063
1329.94	1033
1331.98	1011
1334.02	1034
1336.05	1007
1338.08	1076
1340.12	1020
1342.15	1066
1344.18	1139
1346.2	1175
1348.23	1167
1350.25	1100
1352.28	1156
1354.3	1152
1356.32	1164
1358.34	1130
1360.36	1187
1362.38	1205
1364.39	1235
1366.41	1201
1368.42	1189
1370.43	1263
1372.44	1182
1374.45	1207
1376.45	1203
1378.46	1192
1380.47	1126
1382.47	1147
1384.47	1068
1386.47	1040
1388.47	1003
1390.47	968
1392.46	955
1394.46	1026
1396.45	989
1398.44	1044
1400.44	981
1402.42	924
1404.41	907
1406.4	872
1408.39	874
1410.37	810
1412.35	798
1414.33	814
1416.31	812
1418.29	802
1420.27	747
1422.25	780
1424.22	753
1426.2	806
1428.17	769
1430.14	757
1432.11	709
1434.08	675
1436.04	683
1438.01	663
1439.97	681
1441.94	731
1443.9	723
1445.86	768
1447.82	709
1449.78	654
1451.73	661
1453.69	673
1455.64	665
1457.59	679
1459.54	665
1461.49	604
1463.44	568
1465.39	538
1467.34	558
1469.28	565
1471.22	592
1473.17	657
1475.11	618
1477.05	560
1478.99	501
1480.92	476
1482.86	457
1484.79	433
1486.73	403
1488.66	451
1490.59	439
1492.52	510
1494.45	472
1496.37	466
1498.3	500
1500.22	518
1502.14	419
1504.07	459
1505.99	417
1507.91	437
1509.82	425
1511.74	459
1513.66	421
1515.57	387
1517.48	454
1519.39	539
1521.3	520
1523.21	550
1525.12	473
1527.03	437
1528.93	465
1530.84	542
1532.74	554
1534.64	659
1536.54	628
1538.44	602
1540.34	558
1542.23	516
1544.13	487
1546.02	398
1547.92	419
1549.81	490
1551.7	518
1553.59	524
1555.48	528
1557.36	576
1559.25	584
1561.13	590
1563.01	644
1564.9	703
1566.78	701
1568.66	673
1570.53	624
1572.41	606
1574.29	631
1576.16	709
1578.03	788
1579.9	804
1581.78	770
1583.65	679
1585.51	669
1587.38	728
1589.25	800
1591.11	764
1592.97	721
1594.84	647
1596.7	645
1598.56	651
1600.42	582
1602.27	615
1604.13	635
1605.98	766
1607.84	887
1609.69	969
1611.54	957
1613.39	873
1615.24	723
1617.09	576
1618.94	554
1620.78	498
1622.62	568
1624.47	649
1626.31	665
1628.15	667
1629.99	671
1631.83	687
1633.67	657
1635.5	643
1637.34	595
1639.17	612
1641	615
1642.83	590
1644.66	600
1646.49	596
1648.32	546
1650.15	550
1651.97	574
1653.8	593
1655.62	570
1657.44	548
1659.26	465
1661.08	419
1662.9	423
1664.72	310
1666.53	236
1668.35	168
1670.16	165
1671.97	196
1673.79	298
1675.6	310
1677.4	307
1679.21	204
1681.02	210
1682.83	191
1684.63	217
1686.43	262
1688.24	307
1690.04	292
1691.84	205
1693.64	182
1695.43	241
1697.23	310
1699.02	367
1700.82	441
1702.61	407
1704.4	376
1706.2	385
1707.98	461
1709.77	528
1711.56	514
1713.35	516
1715.13	479
1716.92	393
1718.7	276
1720.48	391
1722.26	371
1724.04	341
1725.82	239
1727.6	221
1729.37	196
1731.15	193
1732.92	133
1734.7	106
1736.47	85
1738.24	97
1740.01	94
1741.78	97
1743.54	119
1745.31	167
1747.08	171
1748.84	187
1750.6	188
1752.36	246
1754.12	318
1755.88	332
1757.64	268
1759.4	207
1761.16	159
1762.91	170
1764.67	242
1766.42	300
1768.17	368
1769.92	368
1771.67	294
1773.42	229
1775.17	222
1776.91	218
1778.66	264
1780.4	329
1782.15	395
1783.89	407
1785.63	420
1787.37	419
1789.11	417
1790.85	421
1792.58	342
1794.32	284
1796.05	252
1797.79	226
1799.52	244
1801.25	266
1802.98	215
1804.71	200
1806.44	266
1808.17	326
1809.89	401
1811.62	397
1813.34	431
1815.07	373
1816.79	322
1818.51	297
1820.23	298
1821.95	232
1823.66	215
1825.38	198
1827.1	194
1828.81	207
1830.52	239
1832.24	282
1833.95	308
1835.66	367
1837.37	397
1839.08	365
1840.78	296
1842.49	258
1844.19	215
1845.9	222
1847.6	204
1849.3	238
1851	154
1852.7	104
1854.4	79
1856.1	85
1857.8	107
1859.49	125
1861.19	110
1862.88	143
1864.57	75
1866.27	29
1867.96	-34
1869.65	-75
1871.33	-8
1873.02	21
1874.71	91
1876.39	104
1878.08	73
1879.76	56
1881.44	68
1883.12	93
1884.81	111
1886.48	137
1888.16	101
1889.84	10
1891.52	22
1893.19	-30
1894.87	-9
1896.54	-4
1898.21	34
1899.88	10
1901.55	67
1903.22	87
1904.89	76
1906.56	119
1908.22	111
1909.89	117
1911.55	121
1913.22	147
1914.88	133
1916.54	137
1918.2	109
1919.86	139
1921.52	123
1923.18	95
1924.83	61
1926.49	72
1928.14	77
1929.79	87
1931.45	75
1933.1	73
1934.75	39
1936.4	84
1938.05	129
1939.69	131
1941.34	69
1942.99	30
1944.63	0
1946.27	14
1947.92	17
1949.56	61
1951.2	72
1952.84	115
1954.48	115
1956.11	148
1957.75	187
1959.39	233
1961.02	231
1962.65	239
1964.29	214
1965.92	217
1967.55	245
1969.18	260
1970.81	231
1972.44	262
1974.06	203
1975.69	221
1977.32	252
1978.94	262
1980.56	244
1982.19	288
1983.81	274
1985.43	280
1987.05	252
1988.66	286
1990.28	276
1991.9	264
1993.51	288
1995.13	292
1996.74	299
1998.36	264
1999.97	266
2001.58	262
2003.19	282
2004.8	252
2006.4	328
2008.01	288
2009.62	288
2011.22	292
2012.83	286
2014.43	296
2016.03	298
2017.63	317
2019.23	256
2020.83	262
2022.43	284
2024.03	290
2025.63	288
2027.22	284
2028.82	278
2030.41	290
2032.01	282
2033.6	268
2035.19	276
2036.78	268
2038.37	278
2039.96	246
2041.55	256
2043.13	260
2044.72	244
2046.3	250
2047.89	264
2049.47	278
2051.05	256
2052.63	230
2054.21	266
2055.79	280
2057.37	242
2058.95	236
2060.52	230
2062.1	239
2063.68	256
2065.25	254
2066.82	238
2068.39	248
2069.97	241
2071.54	213
2073.1	228
2074.67	228
2076.24	244
2077.81	234
2079.37	228
2080.94	209
2082.5	208
2084.07	201
2085.63	194
2087.19	190
2088.75	160
2090.31	151
2091.87	148
2093.43	139
2094.98	145
2096.54	150
2098.09	147
2099.65	204
2101.2	173
2102.75	182
2104.3	189
2105.86	191
2107.41	180
2108.95	206
2110.5	153
2112.05	157
2113.6	169
2115.14	157
2116.69	192
2118.23	177
2119.77	189
2121.31	179
2122.86	169
2124.4	150
2125.93	175
2127.47	184
2129.01	159
2130.55	206
2132.08	185
2133.62	178
2135.15	191
2136.69	181
2138.22	173
2139.75	145
2141.28	151
2142.81	181
2144.34	149
2145.87	169
2147.39	159
2148.92	183
2150.45	193
2151.97	174
2153.5	181
2155.02	137
2156.54	145
2158.06	159
2159.58	127
2161.1	155
2162.62	192
2164.14	165
2165.66	175
2167.17	177
2168.69	184
2170.2	169
2171.72	165
2173.23	176
2174.74	129
2176.25	169
2177.76	161
2179.27	141
2180.78	163
2182.29	129
2183.79	141
2185.3	123
2186.81	161
2188.31	123
2189.81	135
2191.32	169
2192.82	133
2194.32	121
2195.82	171
2197.32	127
2198.82	135
2200.32	141
2201.81	71
2203.31	102
2204.8	135
2206.3	145
2207.79	127
2209.29	148
2210.78	135
2212.27	169
2213.76	147
2215.25	153
2216.74	153
2218.23	137
2219.71	124
2221.2	105
2222.69	109
2224.17	89
2225.65	89
2227.14	75
2228.62	109
2230.1	105
2231.58	119
2233.06	117
2234.54	133
2236.02	139
2237.5	157
2238.97	163
2240.45	147
2241.92	141
2243.4	153
2244.87	107
2246.34	105
2247.82	113
2249.29	103
2250.76	107
2252.23	107
2253.7	73
2255.16	95
2256.63	125
2258.1	80
2259.56	113
2261.03	121
2262.49	95
2263.95	123
2265.42	123
2266.88	111
2268.34	107
2269.8	109
2271.26	97
2272.72	98
2274.18	121
2275.63	101
2277.09	108
2278.54	137
2280	109
2281.45	85
2282.9	113
2284.36	101
2285.81	91
2287.26	101
2288.71	113
2290.16	89
2291.61	111
2293.05	87
2294.5	87
2295.95	89
2297.39	41
2298.84	35
2300.28	38
2301.72	51
2303.16	83
2304.61	77
2306.05	87
2307.49	85
2308.93	66
2310.36	92
2311.8	80
2313.24	105
2314.67	113
2316.11	91
2317.54	106
2318.98	101
2320.41	59
2321.84	113
2323.28	85
2324.71	117
2326.14	85
2327.57	78
2328.99	67
2330.42	55
2331.85	71
2333.27	58
2334.7	75
2336.12	53
2337.55	52
2338.97	39
2340.39	35
2341.82	14
2343.24	34
2344.66	49
2346.08	42
2347.5	61
2348.91	61
2350.33	55
2351.75	87
2353.16	77
2354.58	101
2355.99	86
2357.41	51
2358.82	41
2360.23	41
2361.64	9
2363.05	10
2364.46	6
2365.87	22
2367.28	25
2368.69	51
2370.1	22
2371.5	4
2372.91	57
2374.31	56
2375.72	42
2377.12	32
2378.52	40
2379.92	24
2381.33	47
2382.73	24
2384.13	34
2385.52	38
2386.92	18
2388.32	37
2389.72	36
2391.11	39
2392.51	56
2393.9	34
2395.3	61
2396.69	61
2398.08	53
2399.48	35
2400.87	56
2402.26	41
2403.65	16
2405.04	2
2406.42	-21
2407.81	-48
2409.2	-46
2410.58	-71
2411.97	-76
2413.35	-18
2414.74	-86
2416.12	-55
2417.5	-42
2418.89	-14
2420.27	-20
2421.65	-48
2423.03	-31
2424.41	-52
2425.79	-31
2427.16	-53
2428.54	-65
2429.92	-65
2431.29	-49
2432.67	-34
2434.04	-42
2435.42	-38
2436.79	-48
2438.16	-39
2439.53	-36
2440.9	-59
2442.27	-55
2443.64	-75
2445.01	-61
2446.38	-67
2447.75	-91
2449.11	-81
2450.48	-76
2451.84	-71
2453.21	-75
2454.57	-46
2455.94	-56
2457.3	-71
2458.66	-72
2460.02	-56
2461.38	-65
2462.74	-54
2464.1	-30
2465.46	-37
2466.82	-39
2468.17	-13
2469.53	-43
2470.89	-20
2472.24	-34
2473.6	-38
2474.95	-24
2476.3	-24
2477.65	8
2479.01	16
2480.36	-12
2481.71	33
2483.06	-12
2484.41	-28
2485.75	-14
2487.1	-10
2488.45	-20
2489.8	-34
2491.14	-26
2492.49	-13
2493.83	-34
2495.17	11
2496.52	-28
2497.86	4
2499.2	-4
2500.54	21
2501.88	-8
2503.22	12
2504.56	12
2505.9	10
2507.24	4
2508.58	10
2509.91	-8
2511.25	-7
2512.58	-38
2513.92	-77
2515.25	-48
2516.58	-59
2517.92	-70
2519.25	-49
2520.58	-39
2521.91	-70
2523.24	-47
2524.57	-34
2525.9	-8
2527.23	-14
2528.55	16
2529.88	-38
2531.21	-59
2532.53	-46
2533.86	-30
2535.18	-22
2536.5	2
2537.83	4
2539.15	-4
2540.47	-6
2541.79	8
2543.11	-20
2544.43	-15
2545.75	-26
2547.07	8
2548.39	-61
2549.7	-12
2551.02	-28
2552.34	-31
2553.65	-31
2554.97	-54
2556.28	-73
2557.59	-85
2558.91	-69
2560.22	-69
2561.53	-63
2562.84	-75
2564.15	-63
2565.46	-65
2566.77	-81
2568.08	-63
2569.38	-43
2570.69	-50
2572	-59
2573.3	-38
2574.61	-41
2575.91	-50
2577.22	-45
2578.52	-32
2579.82	-45
2581.13	-59
2582.43	-55
2583.73	-38
2585.03	-51
2586.33	-72
2587.63	-50
2588.92	-87
2590.22	-38
2591.52	-83
2592.82	-63
2594.11	-43
2595.41	-57
2596.7	-53
2598	-38
2599.29	-50
2600.58	-67
2601.88	-48
2603.17	-30
2604.46	-77
2605.75	-83
2607.04	-66
2608.33	-75
2609.62	-55
2610.9	-81
2612.19	-91
2613.48	-89
2614.76	-89
2616.05	-69
2617.34	-53
2618.62	-107
2619.9	-92
2621.19	-81
2622.47	-83
2623.75	-68
2625.03	-85
2626.31	-79
2627.59	-51
2628.87	-57
2630.15	-91
2631.43	-45
2632.71	-82
2633.99	-96
2635.26	-78
2636.54	-79
2637.81	-81
2639.09	-91
2640.36	-85
2641.64	-93
2642.91	-91
2644.18	-95
2645.46	-71
2646.73	-109
2648	-75
2649.27	-77
2650.54	-45
2651.81	-77
2653.07	-42
2654.34	-71
2655.61	-65
2656.88	-51
2658.14	-48
2659.41	-75
2660.67	-72
2661.94	-49
2663.2	-77
2664.47	-89
2665.73	-77
2666.99	-78
2668.25	-77
2669.51	-80
2670.77	-95
2672.03	-87
2673.29	-48
2674.55	-43
2675.81	-50
2677.07	-75
2678.32	-89
2679.58	-83
2680.84	-63
2682.09	-73
2683.35	-36
2684.6	-57
2685.85	-69
2687.11	-76
2688.36	-53
2689.61	-52
2690.86	-53
2692.11	-65
2693.36	-51
2694.61	-33
2695.86	-29
2697.11	-71
2698.36	-57
2699.61	-73
2700.85	-58
2702.1	-64
2703.34	-55
2704.59	-88
2705.83	-63
2707.08	-57
2708.32	-73
2709.56	-87
2710.81	-69
2712.05	-82
2713.29	-81
2714.53	-52
2715.77	-77
2717.01	-65
2718.25	-44
2719.49	-81
2720.73	-83
2721.96	-83
2723.2	-65
2724.44	-73
2725.67	-59
2726.91	-68
2728.14	-67
2729.38	-68
2730.61	-67
2731.84	-62
2733.08	-69
2734.31	-48
2735.54	-56
2736.77	-51
2738	-64
2739.23	-63
2740.46	-53
2741.69	-91
2742.92	-66
2744.14	-23
2745.37	-44
2746.6	-67
2747.82	-30
2749.05	-52
2750.27	-64
2751.5	-57
2752.72	-80
2753.95	-42
2755.17	-48
2756.39	-32
2757.61	-54
2758.83	-74
2760.05	-36
2761.27	-62
2762.49	-36
2763.71	-61
2764.93	-40
2766.15	-54
2767.37	-32
2768.58	-56
2769.8	-52
2771.02	-56
2772.23	-48
2773.45	-40
2774.66	-46
2775.88	-30
2777.09	-64
2778.3	-38
2779.51	-38
2780.73	-43
2781.94	-30
2783.15	-46
2784.36	-36
2785.57	-50
2786.78	-58
2787.99	-50
2789.19	-52
2790.4	-26
2791.61	-27
2792.82	-42
2794.02	-40
2795.23	-46
2796.43	-48
2797.64	-32
2798.84	-34
2800.04	-66
2801.25	-23
2802.45	-50
2803.65	-48
2804.85	-4
2806.05	-66
2807.25	-71
2808.45	-36
2809.65	-30
2810.85	-55
2812.05	-22
2813.25	-44
2814.45	-56
2815.64	-40
2816.84	-30
2818.04	-44
2819.23	8
2820.43	-45
2821.62	-24
2822.82	-32
2824.01	-28
2825.2	-12
2826.39	-42
2827.59	-42
2828.78	-28
2829.97	-22
2831.16	-48
2832.35	-6
2833.54	-48
2834.73	-14
2835.92	-54
2837.1	-20
2838.29	-36
2839.48	-14
2840.67	-14
2841.85	-36
2843.04	-32
2844.22	-42
2845.41	-39
2846.59	-18
2847.77	4
2848.96	-39
2850.14	-27
2851.32	-22
2852.5	-25
2853.68	-28
2854.87	0
2856.05	-20
2857.23	-22
2858.4	-30
2859.58	-33
2860.76	-33
2861.94	-12
2863.12	-24
2864.29	-14
2865.47	-8
2866.65	-27
2867.82	0
2869	2
2870.17	-10
2871.34	-12
2872.52	-28
2873.69	10
2874.86	-23
2876.03	-32
2877.21	-31
2878.38	-24
2879.55	-8
2880.72	-32
2881.89	-36
2883.06	-6
2884.23	-24
2885.39	-12
2886.56	-13
2887.73	-38
2888.9	-4
2890.06	-30
2891.23	-16
2892.39	-31
2893.56	-10
2894.72	-6
2895.89	-6
2897.05	0
2898.21	-26
2899.38	-8
2900.54	-36
2901.7	-22
2902.86	-22
2904.02	-9
2905.18	-6
2906.34	-16
2907.5	-25
2908.66	-24
2909.82	-10
2910.98	-14
2912.13	-12
2913.29	10
2914.45	-28
2915.6	-25
2916.76	-10
2917.91	0
2919.07	-2
2920.22	-24
2921.38	-6
2922.53	-22
2923.68	8
2924.84	-4
2925.99	-6
2927.14	-18
2928.29	-12
2929.44	-18
2930.59	-34
2931.74	0
2932.89	-6
2934.04	-8
2935.19	-30
2936.34	-2
2937.48	-9
2938.63	-18
2939.78	-16
2940.93	14
2942.07	8
2943.22	10
2944.36	-16
2945.51	-4
2946.65	-6
2947.79	-2
2948.94	14
2950.08	2
2951.22	-22
2952.36	-4
2953.5	-6
2954.65	-8
2955.79	-10
2956.93	-4
2958.07	-4
2959.2	4
2960.34	-2
2961.48	4
2962.62	-8
2963.76	-2
2964.89	-22
2966.03	-10
2967.17	2
2968.3	6
2969.44	0
2970.57	2
2971.71	-10
2972.84	-18
2973.97	2
2975.11	4
2976.24	28
2977.37	-10
2978.5	10
2979.64	8
2980.77	-10
2981.9	-12
2983.03	-14
2984.16	-6
2985.29	0
2986.41	8
2987.54	-6
2988.67	10
2989.8	10
2990.93	-4
2992.05	-6
2993.18	-4
2994.3	-8
2995.43	-4
2996.55	29
2997.68	14
2998.8	6
2999.93	8
3001.05	8
3002.17	4
3003.3	8
3004.42	48
3005.54	56
3006.66	20
3007.78	8
3008.9	4
3010.02	-12
3011.14	26
3012.26	16
3013.38	10
3014.5	20
3015.62	-10
3016.73	26
3017.85	32
3018.97	-4
3020.08	0
3021.2	24
3022.31	18
3023.43	10
3024.54	33
3025.66	10
3026.77	20
3027.89	2
3029	2
3030.11	10
3031.22	4
3032.34	-8
3033.45	24
3034.56	16
3035.67	30
3036.78	97
3037.89	18
3039	26
3040.11	-6
3041.22	-6
3042.32	-18
3043.43	18
3044.54	20
3045.65	24
3046.75	4
3047.86	30
3048.96	10
3050.07	2
3051.17	24
3052.28	10
3053.38	18
3054.49	-4
3055.59	14
3056.69	26
3057.8	18
3058.9	4
3060	46
3061.1	-9
3062.2	6
3063.3	33
3064.4	12
3065.5	-8
3066.6	11
3067.7	14
3068.8	10
3069.9	26
3071	14
3072.09	14
3073.19	10
3074.29	14
3075.38	12
3076.48	34
3077.57	7
3078.67	14
3079.76	14
3080.86	6
3081.95	16
3083.05	-30
3084.14	24
3085.23	24
3086.33	27
3087.42	22
3088.51	8
3089.6	18
3090.69	12
3091.78	2
3092.87	45
3093.96	20
3095.05	42
3096.14	-20
3097.23	8
3098.32	22
3099.41	20
3100.49	16
3101.58	12
3102.67	32
3103.75	12
3104.84	16
3105.93	26
3107.01	12
3108.1	18
3109.18	26
3110.26	42
3111.35	48
3112.43	10
3113.51	28
3114.6	23
3115.68	28
3116.76	18
3117.84	20
3118.92	40
3120	34
3121.09	30
3122.17	26
3123.25	16
3124.32	38
3125.4	40
3126.48	22
3127.56	12
3128.64	2
3129.72	18
3130.79	44
3131.87	6
3132.95	22
3134.02	14
3135.1	2
3136.17	20
3137.25	28
3138.32	14
3139.4	28
3140.47	32
3141.55	14
3142.62	20
3143.69	20
3144.76	49
3145.84	28
3146.91	38
3147.98	30
3149.05	26
3150.12	18
3151.19	38
3152.26	14
3153.33	32
3154.4	4
3155.47	8
3156.54	22
3157.61	52
3158.67	26
3159.74	12
3160.81	28
3161.88	25
3162.94	30
3164.01	22
3165.07	28
3166.14	28
3167.2	22
3168.27	17
3169.33	24
3170.4	60
3171.46	28
3172.52	26
3173.59	28
3174.65	12
3175.71	18
3176.77	16
3177.84	8
3178.9	22
3179.96	18
3181.02	28
3182.08	28
3183.14	24
3184.2	40
3185.26	26
3186.32	30
3187.37	34
3188.43	36
3189.49	35
3190.55	26
3191.61	15
3192.66	50
3193.72	22
3194.77	42
3195.83	18
3196.89	18
3197.94	40
3199	28
3200.05	6
3201.1	18
3202.16	28
3203.21	38
3204.27	30
3205.32	34
3206.37	32
3207.42	29
3208.47	20
3209.53	36
3210.58	25
3211.63	34
3212.68	42
3213.73	42
3214.78	39
3215.83	16
3216.88	29
3217.93	24
3218.97	30
3220.02	6
3221.07	4
3222.12	18
3223.16	42
3224.21	20
3225.26	14
3226.3	20
3227.35	16
3228.4	38
3229.44	54
3230.49	26
3231.53	10
3232.57	18
3233.62	38
3234.66	36
3235.71	30
3236.75	16
3237.79	34
3238.83	26
3239.88	18
3240.92	36
3241.96	34
3243	26
3244.04	28
3245.08	26
3246.12	26
3247.16	24
3248.2	42
3249.24	30
3250.28	18
3251.32	24
3252.36	24
3253.39	36
3254.43	34
3255.47	36
3256.51	24
3257.54	8
3258.58	36
3259.61	30
3260.65	10
3261.69	24
3262.72	6
3263.76	8
3264.79	16
3265.82	41
3266.86	15
3267.89	60
3268.92	20
3269.96	30
3270.99	27
3272.02	32
3273.05	34
3274.09	30
3275.12	46
3276.15	46
3277.18	23
3278.21	16
3279.24	2
3280.27	42
3281.3	36
3282.33	29
3283.36	24
3284.39	22
3285.41	62
3286.44	16
3287.47	32
3288.5	52
3289.52	8
3290.55	50
3291.58	38
3292.6	36
3293.63	38
3294.66	26
3295.68	61
3296.71	24
3297.73	42
3298.76	59
3299.78	28
3300.8	10
3301.83	40
3302.85	88
3303.87	30
3304.9	28
3305.92	23
3306.94	30
3307.96	36
3308.98	38
3310.01	36
3311.03	36
3312.05	49
3313.07	26
3314.09	34
3315.11	28
3316.13	32
3317.15	28
3318.17	38
3319.18	32
3320.2	38
3321.22	24
3322.24	26
3323.26	31
3324.27	44
3325.29	40
3326.31	47
3327.32	48
3328.34	59
3329.35	42
3330.37	38
3331.38	14
3332.4	18
3333.41	46
3334.43	58
3335.44	30
3336.46	46
3337.47	28
3338.48	20
3339.5	30
3340.51	34
3341.52	45
3342.53	50
3343.54	56
3344.56	36
3345.57	44
3346.58	48
3347.59	30
3348.6	29
3349.61	44
3350.62	22
3351.63	36
3352.64	46
3353.65	30
3354.66	31
3355.66	61
3356.67	10
3357.68	38
3358.69	3
3359.7	42
3360.7	50
3361.71	16
3362.72	18
3363.72	28
3364.73	20
3365.73	26
3366.74	35
3367.75	33
3368.75	20
3369.75	28
3370.76	32
3371.76	22
3372.77	24
3373.77	46
3374.77	47
3375.78	34
3376.78	0
3377.78	30
3378.78	20
3379.79	24
3380.79	29
3381.79	34
3382.79	52
3383.79	22
3384.79	50
3385.79	28
3386.79	26
3387.79	36
3388.79	27
3389.79	22
3390.79	38
3391.79	36
3392.79	22
3393.79	52
3394.78	40
3395.78	30
3396.78	46
3397.78	32
3398.77	79
3399.77	32
3400.77	26
3401.76	14
3402.76	44
3403.76	36
3404.75	22
3405.75	42
3406.74	32
3407.74	72
3408.73	22
3409.72	109
3410.72	48
3411.71	40
3412.71	32
3413.7	24
3414.69	40
3415.68	74
3416.68	14
3417.67	30
3418.66	26
3419.65	26
3420.64	58
3421.63	45
3422.63	54
3423.62	40
3424.61	82
3425.6	28
3426.59	47
3427.58	38
3428.57	37
[truncated: 48 more rows]
