# Supplementary material for: AI‐Assisted Detection of Early Gastric Cancer via Visualization of Mucosal Acidity Compromise During Endoscopy
Source: Adv Sci (Weinh). 2025 Oct 20;12(46):e04932. doi: 10.1002/advs.202504932 (PMC12697849; doi:10.1002/advs.202504932)
Supplement: Supplementary file 2 — Supporting Data [file ADVS-12-e04932-s002.zip › Models by AGS cells/Model 3/Tumor/fast-20250724_171130.csv]

181.541	13285
184.445	20739
187.346	26921
190.245	30229
193.141	31138
196.035	31118
198.927	31124
201.816	31037
204.703	31345
207.588	31408
210.47	31340
213.35	31258
216.228	31410
219.103	31277
221.976	30922
224.846	31142
227.715	30983
230.58	31045
233.444	30931
236.305	31303
239.164	31342
242.02	31771
244.875	31962
247.727	32059
250.576	32212
253.423	32163
256.268	32002
259.111	31761
261.951	31577
264.789	31483
267.625	31635
270.459	31841
273.29	31553
276.119	31522
278.945	31283
281.769	31329
284.591	31124
287.411	30886
290.229	30713
293.044	30465
295.857	30232
298.667	30094
301.476	29829
304.282	29612
307.085	29250
309.887	29141
312.686	28873
315.483	28610
318.278	28371
321.071	28217
323.861	28136
326.649	27880
329.435	27916
332.219	28011
335	27786
337.779	27713
340.556	27892
343.331	28011
346.103	28150
348.873	28115
351.641	28495
354.407	28297
357.171	28408
359.932	28323
362.691	28270
365.448	28104
368.203	27792
370.955	27527
373.706	27495
376.454	27354
379.2	27215
381.943	27328
384.685	26863
387.424	26748
390.161	26396
392.896	26141
395.629	25902
398.36	25762
401.088	25700
403.815	25587
406.539	25541
409.261	25392
411.981	25408
414.698	25495
417.414	25795
420.127	25934
422.838	25799
425.547	25960
428.254	26051
430.959	25904
433.662	25865
436.362	26125
439.06	26220
441.757	26161
444.451	26216
447.142	26136
449.832	26016
452.52	26052
455.206	25881
457.889	25692
460.57	25783
463.249	25537
465.927	25676
468.601	25334
471.274	25053
473.945	24935
476.614	24556
479.28	24210
481.945	24227
484.607	24019
487.267	23837
489.926	23440
492.582	23548
495.236	23352
497.888	23060
500.537	22867
503.185	23051
505.831	22986
508.474	23180
511.116	23208
513.755	23099
516.393	23127
519.028	23152
521.661	23045
524.293	23176
526.922	22986
529.549	23018
532.174	22954
534.797	22853
537.418	22958
540.037	22861
542.654	22849
545.268	22946
547.881	23027
550.492	23085
553.101	22712
555.707	22504
558.312	22235
560.915	21991
563.515	22128
566.114	22184
568.71	22323
571.305	22577
573.897	22803
576.488	22803
579.076	22534
581.663	21943
584.247	21383
586.83	20826
589.41	20484
591.989	20095
594.565	19559
597.14	18957
599.712	18705
602.283	18594
604.851	18554
607.418	18467
609.982	18505
612.545	18368
615.106	18226
617.664	18383
620.221	18177
622.776	18230
625.328	18171
627.879	18062
630.428	17742
632.975	17702
635.52	17386
638.062	17357
640.603	17254
643.142	17267
645.679	17363
648.214	17642
650.748	17494
653.279	17576
655.808	17349
658.335	17065
660.861	17141
663.384	16912
665.906	16965
668.425	17051
670.943	16944
673.459	16789
675.973	16578
678.484	16344
680.994	16219
683.502	15860
686.009	15812
688.513	15742
691.015	15516
693.515	15437
696.014	15219
698.51	15024
701.005	14903
703.498	14720
705.989	14492
708.478	14192
710.965	14136
713.45	14091
715.933	14038
718.415	13936
720.894	13583
723.372	13598
725.848	13640
728.322	13543
730.794	13730
733.264	13625
735.732	13493
738.198	13179
740.663	12923
743.126	12560
745.586	12427
748.045	12474
750.502	12282
752.958	12202
755.411	12153
757.863	12131
760.312	12012
762.76	11907
765.206	12165
767.65	11800
770.092	11073
772.533	10315
774.971	10088
777.408	10591
779.843	10777
782.276	10843
784.707	10870
787.137	10914
789.564	10871
791.99	10781
794.414	10821
796.836	10827
799.257	10495
801.675	10353
804.092	10239
806.507	10290
808.92	10327
811.331	10112
813.741	9891
816.148	9729
818.554	9500
820.958	9472
823.36	9397
825.761	9306
828.159	9162
830.556	9203
832.951	9141
835.345	9121
837.736	8958
840.126	8875
842.514	8918
844.9	8791
847.284	8657
849.667	8554
852.048	8464
854.427	8311
856.804	8194
859.18	8077
861.553	7964
863.925	8083
866.296	7946
868.664	7940
871.031	7864
873.396	7729
875.759	7713
878.12	7655
880.48	7652
882.838	7610
885.194	7455
887.549	7344
889.902	7378
892.253	7205
894.602	7197
896.949	7152
899.295	7233
901.639	7104
903.981	7042
906.322	6949
908.661	6894
910.998	6961
913.333	6880
915.667	6896
917.999	6842
920.329	6893
922.658	6871
924.985	6792
927.31	6771
929.633	6721
931.955	6609
934.275	6522
936.593	6572
938.91	6365
941.225	6246
943.538	6165
945.849	6058
948.159	5861
950.467	5839
952.774	5726
955.078	5623
957.381	5541
959.683	5431
961.982	5446
964.28	5386
966.577	5387
968.871	5308
971.164	5156
973.456	5030
975.745	5087
978.033	4839
980.319	4880
982.604	4797
984.887	4876
987.168	4926
989.448	4837
991.726	4858
994.002	4819
996.277	4752
998.55	4699
1000.82	4737
1003.09	4739
1005.36	4787
1007.63	4824
1009.89	4797
1012.15	4902
1014.41	4849
1016.67	4866
1018.93	4813
1021.19	4722
1023.44	4823
1025.7	4781
1027.95	4839
1030.2	4733
1032.45	4629
1034.69	4501
1036.94	4406
1039.18	4376
1041.43	4376
1043.67	4326
1045.9	4308
1048.14	4322
1050.38	4189
1052.61	4141
1054.84	4047
1057.07	4031
1059.3	4019
1061.53	3835
1063.76	3852
1065.98	3868
1068.2	3864
1070.42	3786
1072.64	3689
1074.86	3701
1077.08	3613
1079.29	3622
1081.5	3579
1083.72	3485
1085.93	3552
1088.13	3546
1090.34	3535
1092.55	3560
1094.75	3681
1096.95	3596
1099.15	3525
1101.35	3465
1103.55	3449
1105.74	3288
1107.94	3266
1110.13	3286
1112.32	3204
1114.51	3087
1116.7	3153
1118.89	3053
1121.07	3077
1123.25	2996
1125.44	2962
1127.62	2942
1129.8	3024
1131.97	3058
1134.15	3016
1136.32	3064
1138.49	3020
1140.66	2976
1142.83	2944
1145	2877
1147.17	2837
1149.33	2831
1151.5	2788
1153.66	2857
1155.82	2769
1157.98	2734
1160.13	2716
1162.29	2736
1164.44	2642
1166.6	2615
1168.75	2611
1170.9	2780
1173.04	2722
1175.19	2784
1177.34	2734
1179.48	2598
1181.62	2593
1183.76	2499
1185.9	2597
1188.04	2720
1190.17	2782
1192.31	2881
1194.44	2819
1196.57	2847
1198.7	2829
1200.83	2777
1202.96	2643
1205.08	2502
1207.21	2438
1209.33	2319
1211.45	2210
1213.57	2134
1215.69	2148
1217.81	2099
1219.92	2053
1222.03	2131
1224.15	2007
1226.26	2004
1228.37	1974
1230.47	2031
1232.58	2005
1234.68	1955
1236.79	2003
1238.89	2015
1240.99	2004
1243.09	1980
1245.19	1971
1247.28	1928
1249.38	1854
1251.47	1886
1253.56	1916
1255.65	1801
1257.74	1775
1259.83	1807
1261.91	1795
1264	1718
1266.08	1697
1268.16	1648
1270.24	1607
1272.32	1541
1274.4	1648
1276.47	1575
1278.55	1549
1280.62	1507
1282.69	1481
1284.76	1438
1286.83	1511
1288.9	1441
1290.96	1449
1293.03	1384
1295.09	1350
1297.15	1362
1299.21	1346
1301.27	1318
1303.33	1293
1305.38	1341
1307.44	1354
1309.49	1307
1311.54	1273
1313.59	1279
1315.64	1203
1317.69	1263
1319.73	1269
1321.78	1276
1323.82	1245
1325.86	1175
1327.9	1144
1329.94	1150
1331.98	1170
1334.02	1183
1336.05	1188
1338.08	1168
1340.12	1163
1342.15	1155
1344.18	1270
1346.2	1289
1348.23	1344
1350.25	1295
1352.28	1293
1354.3	1322
1356.32	1322
1358.34	1327
1360.36	1338
1362.38	1390
1364.39	1424
1366.41	1372
1368.42	1328
1370.43	1372
1372.44	1350
1374.45	1338
1376.45	1312
1378.46	1380
1380.47	1277
1382.47	1201
1384.47	1183
1386.47	1139
1388.47	1086
1390.47	1109
1392.46	1100
1394.46	1149
1396.45	1158
1398.44	1159
1400.44	1084
1402.42	1043
1404.41	1027
1406.4	975
1408.39	983
1410.37	918
1412.35	909
1414.33	901
1416.31	904
1418.29	907
1420.27	858
1422.25	852
1424.22	886
1426.2	886
1428.17	860
1430.14	886
1432.11	848
1434.08	810
1436.04	788
1438.01	785
1439.97	768
1441.94	820
1443.9	808
1445.86	862
1447.82	830
1449.78	771
1451.73	792
1453.69	731
1455.64	808
1457.59	773
1459.54	774
1461.49	699
1463.44	691
1465.39	643
1467.34	630
1469.28	629
1471.22	655
1473.17	719
1475.11	721
1477.05	627
1478.99	598
1480.92	554
1482.86	521
1484.79	512
1486.73	516
1488.66	489
1490.59	528
1492.52	565
1494.45	575
1496.37	562
1498.3	590
1500.22	563
1502.14	538
1504.07	530
1505.99	482
1507.91	544
1509.82	492
1511.74	485
1513.66	516
1515.57	514
1517.48	550
1519.39	594
1521.3	623
1523.21	597
1525.12	594
1527.03	546
1528.93	535
1530.84	601
1532.74	651
1534.64	713
1536.54	693
1538.44	719
1540.34	627
1542.23	573
1544.13	515
1546.02	495
1547.92	554
1549.81	580
1551.7	594
1553.59	598
1555.48	608
1557.36	652
1559.25	665
1561.13	719
1563.01	713
1564.9	782
1566.78	773
1568.66	703
1570.53	677
1572.41	679
1574.29	697
1576.16	770
1578.03	874
1579.9	889
1581.78	838
1583.65	772
1585.51	739
1587.38	794
1589.25	845
1591.11	832
1592.97	822
1594.84	721
1596.7	707
1598.56	689
1600.42	677
1602.27	701
1604.13	709
1605.98	824
1607.84	951
1609.69	1033
1611.54	1039
1613.39	939
1615.24	812
1617.09	651
1618.94	594
1620.78	570
1622.62	647
1624.47	750
1626.31	733
1628.15	760
1629.99	761
1631.83	755
1633.67	709
1635.5	687
1637.34	677
1639.17	703
1641	641
1642.83	661
1644.66	657
1646.49	639
1648.32	587
1650.15	649
1651.97	624
1653.8	657
1655.62	643
1657.44	584
1659.26	527
1661.08	487
1662.9	494
1664.72	336
1666.53	276
1668.35	224
1670.16	211
1671.97	266
1673.79	369
1675.6	370
1677.4	315
1679.21	212
1681.02	266
1682.83	220
1684.63	251
1686.43	339
1688.24	319
1690.04	330
1691.84	260
1693.64	246
1695.43	274
1697.23	334
1699.02	443
1700.82	493
1702.61	447
1704.4	425
1706.2	417
1707.98	490
1709.77	564
1711.56	560
1713.35	558
1715.13	523
1716.92	461
1718.7	327
1720.48	409
1722.26	427
1724.04	379
1725.82	276
1727.6	260
1729.37	224
1731.15	217
1732.92	169
1734.7	163
1736.47	133
1738.24	141
1740.01	139
1741.78	99
1743.54	149
1745.31	195
1747.08	227
1748.84	226
1750.6	208
1752.36	278
1754.12	378
1755.88	380
1757.64	303
1759.4	268
1761.16	195
1762.91	244
1764.67	278
1766.42	340
1768.17	417
1769.92	403
1771.67	336
1773.42	272
1775.17	230
1776.91	270
1778.66	304
1780.4	379
1782.15	423
1783.89	421
1785.63	480
1787.37	455
1789.11	445
1790.85	431
1792.58	377
1794.32	306
1796.05	314
1797.79	274
1799.52	270
1801.25	313
1802.98	270
1804.71	276
1806.44	296
1808.17	380
1809.89	452
1811.62	460
1813.34	457
1815.07	415
1816.79	348
1818.51	329
1820.23	308
1821.95	274
1823.66	250
1825.38	200
1827.1	206
1828.81	239
1830.52	270
1832.24	317
1833.95	355
1835.66	417
1837.37	425
1839.08	421
1840.78	316
1842.49	266
1844.19	274
1845.9	242
1847.6	242
1849.3	250
1851	174
1852.7	133
1854.4	109
1856.1	143
1857.8	117
1859.49	163
1861.19	141
1862.88	171
1864.57	95
1866.27	29
1867.96	16
1869.65	-40
1871.33	-24
1873.02	65
1874.71	101
1876.39	124
1878.08	87
1879.76	106
1881.44	103
1883.12	113
1884.81	158
1886.48	159
1888.16	111
1889.84	22
1891.52	44
1893.19	-16
1894.87	0
1896.54	42
1898.21	20
1899.88	51
1901.55	95
1903.22	83
1904.89	111
1906.56	137
1908.22	117
1909.89	143
1911.55	172
1913.22	177
1914.88	137
1916.54	143
1918.2	157
1919.86	145
1921.52	135
1923.18	99
1924.83	87
1926.49	112
1928.14	93
1929.79	125
1931.45	111
1933.1	83
1934.75	57
1936.4	117
1938.05	141
1939.69	146
1941.34	125
1942.99	38
1944.63	19
1946.27	54
1947.92	27
1949.56	77
1951.2	78
1952.84	129
1954.48	129
1956.11	170
1957.75	218
1959.39	250
1961.02	264
1962.65	237
1964.29	226
1965.92	236
1967.55	256
1969.18	285
1970.81	257
1972.44	290
1974.06	235
1975.69	242
1977.32	266
1978.94	278
1980.56	278
1982.19	329
1983.81	285
1985.43	298
1987.05	276
1988.66	304
1990.28	316
1991.9	256
1993.51	298
1995.13	294
1996.74	301
1998.36	304
1999.97	298
2001.58	292
2003.19	274
2004.8	282
2006.4	369
2008.01	313
2009.62	322
2011.22	322
2012.83	322
2014.43	318
2016.03	318
2017.63	317
2019.23	300
2020.83	324
2022.43	304
2024.03	336
2025.63	338
2027.22	318
2028.82	312
2030.41	300
2032.01	302
2033.6	292
2035.19	294
2036.78	296
2038.37	308
2039.96	282
2041.55	276
2043.13	296
2044.72	288
2046.3	286
2047.89	296
2049.47	296
2051.05	292
2052.63	272
2054.21	268
2055.79	306
2057.37	262
2058.95	258
2060.52	268
2062.1	280
2063.68	268
2065.25	258
2066.82	254
2068.39	262
2069.97	276
2071.54	270
2073.1	250
2074.67	248
2076.24	254
2077.81	250
2079.37	248
2080.94	247
2082.5	220
2084.07	237
2085.63	210
2087.19	210
2088.75	206
2090.31	166
2091.87	152
2093.43	153
2094.98	153
2096.54	172
2098.09	149
2099.65	208
2101.2	191
2102.75	232
2104.3	183
2105.86	209
2107.41	198
2108.95	222
2110.5	209
2112.05	175
2113.6	187
2115.14	202
2116.69	218
2118.23	173
2119.77	209
2121.31	173
2122.86	190
2124.4	184
2125.93	183
2127.47	186
2129.01	189
2130.55	199
2132.08	212
2133.62	186
2135.15	210
2136.69	191
2138.22	177
2139.75	149
2141.28	153
2142.81	207
2144.34	198
2145.87	171
2147.39	179
2148.92	203
2150.45	193
2151.97	198
2153.5	190
2155.02	151
2156.54	147
2158.06	145
2159.58	161
2161.1	151
2162.62	212
2164.14	187
2165.66	181
2167.17	171
2168.69	204
2170.2	191
2171.72	177
2173.23	174
2174.74	159
2176.25	161
2177.76	169
2179.27	178
2180.78	178
2182.29	153
2183.79	151
2185.3	151
2186.81	163
2188.31	149
2189.81	153
2191.32	171
2192.82	149
2194.32	159
2195.82	161
2197.32	174
2198.82	147
2200.32	139
2201.81	125
2203.31	133
2204.8	147
2206.3	151
2207.79	129
2209.29	162
2210.78	141
2212.27	185
2213.76	175
2215.25	167
2216.74	167
2218.23	153
2219.71	124
2221.2	117
2222.69	127
2224.17	89
2225.65	87
2227.14	89
2228.62	105
2230.1	89
2231.58	123
2233.06	133
2234.54	149
2236.02	145
2237.5	165
2238.97	183
2240.45	139
2241.92	155
2243.4	161
2244.87	105
2246.34	127
2247.82	121
2249.29	111
2250.76	129
2252.23	109
2253.7	109
2255.16	97
2256.63	129
2258.1	105
2259.56	113
2261.03	141
2262.49	103
2263.95	131
2265.42	131
2266.88	135
2268.34	111
2269.8	127
2271.26	113
2272.72	107
2274.18	123
2275.63	127
2277.09	113
2278.54	155
2280	101
2281.45	89
2282.9	101
2284.36	89
2285.81	105
2287.26	99
2288.71	105
2290.16	103
2291.61	97
2293.05	111
2294.5	99
2295.95	97
2297.39	63
2298.84	31
2300.28	44
2301.72	57
2303.16	71
2304.61	75
2306.05	89
2307.49	75
2308.93	66
2310.36	105
2311.8	86
2313.24	95
2314.67	121
2316.11	127
2317.54	121
2318.98	121
2320.41	93
2321.84	113
2323.28	83
2324.71	103
2326.14	89
2327.57	80
2328.99	85
2330.42	49
2331.85	93
2333.27	87
2334.7	67
2336.12	73
2337.55	65
2338.97	73
2340.39	59
2341.82	31
2343.24	48
2344.66	41
2346.08	60
2347.5	51
2348.91	55
2350.33	69
2351.75	87
2353.16	85
2354.58	89
2355.99	88
2357.41	83
2358.82	45
2360.23	19
2361.64	27
2363.05	27
2364.46	14
2365.87	2
2367.28	31
2368.69	55
2370.1	40
2371.5	12
2372.91	35
2374.31	44
2375.72	54
2377.12	42
2378.52	34
2379.92	55
2381.33	53
2382.73	45
2384.13	38
2385.52	38
2386.92	30
2388.32	37
2389.72	53
2391.11	37
2392.51	54
2393.9	57
2395.3	73
2396.69	69
2398.08	45
2399.48	41
2400.87	34
2402.26	45
2403.65	20
2405.04	19
2406.42	-35
2407.81	-56
2409.2	-71
2410.58	-99
2411.97	-62
2413.35	-38
2414.74	-80
2416.12	-48
2417.5	-44
2418.89	-26
2420.27	-44
2421.65	-28
2423.03	-29
2424.41	-50
2425.79	-43
2427.16	-41
2428.54	-67
2429.92	-65
2431.29	-49
2432.67	-40
2434.04	-58
2435.42	-44
2436.79	-58
2438.16	-29
2439.53	-30
2440.9	-55
2442.27	-65
2443.64	-79
2445.01	-61
2446.38	-55
2447.75	-77
2449.11	-69
2450.48	-64
2451.84	-77
2453.21	-70
2454.57	-50
2455.94	-42
2457.3	-57
2458.66	-62
2460.02	-48
2461.38	-71
2462.74	-30
2464.1	-14
2465.46	-4
2466.82	-29
2468.17	-9
2469.53	-22
2470.89	-26
2472.24	-64
2473.6	-40
2474.95	-20
2476.3	-12
2477.65	12
2479.01	12
2480.36	-12
2481.71	31
2483.06	2
2484.41	-24
2485.75	-16
2487.1	-18
2488.45	-34
2489.8	-24
2491.14	-10
2492.49	-11
2493.83	-20
2495.17	9
2496.52	-14
2497.86	0
2499.2	-2
2500.54	-14
2501.88	0
2503.22	20
2504.56	14
2505.9	8
2507.24	4
2508.58	6
2509.91	2
2511.25	-35
2512.58	-36
2513.92	-77
2515.25	-32
2516.58	-67
2517.92	-89
2519.25	-40
2520.58	-27
2521.91	-56
2523.24	-59
2524.57	-20
2525.9	-4
2527.23	-8
2528.55	14
2529.88	-38
2531.21	-47
2532.53	-59
2533.86	-20
2535.18	-14
2536.5	-10
2537.83	2
2539.15	-6
2540.47	-6
2541.79	30
2543.11	-44
2544.43	-15
2545.75	0
2547.07	0
2548.39	-40
2549.7	0
2551.02	-16
2552.34	-18
2553.65	-47
2554.97	-72
2556.28	-65
2557.59	-95
2558.91	-63
2560.22	-51
2561.53	-69
2562.84	-61
2564.15	-65
2565.46	-49
2566.77	-49
2568.08	-63
2569.38	-65
2570.69	-56
2572	-49
2573.3	-50
2574.61	-45
2575.91	-54
2577.22	-61
2578.52	-43
2579.82	-26
2581.13	-65
2582.43	-71
2583.73	-54
2585.03	-49
2586.33	-76
2587.63	-75
2588.92	-87
2590.22	-54
2591.52	-73
2592.82	-63
2594.11	-59
2595.41	-59
2596.7	-36
2598	-62
2599.29	-65
2600.58	-55
2601.88	-44
2603.17	-49
2604.46	-85
2605.75	-62
2607.04	-74
2608.33	-71
2609.62	-53
2610.9	-97
2612.19	-78
2613.48	-103
2614.76	-71
2616.05	-83
2617.34	-51
2618.62	-97
2619.9	-96
2621.19	-75
2622.47	-77
2623.75	-72
2625.03	-89
2626.31	-59
2627.59	-49
2628.87	-51
2630.15	-69
2631.43	-59
2632.71	-78
2633.99	-76
2635.26	-72
2636.54	-91
2637.81	-81
2639.09	-93
2640.36	-83
2641.64	-89
2642.91	-105
2644.18	-99
2645.46	-59
2646.73	-95
2648	-71
2649.27	-67
2650.54	-63
2651.81	-57
2653.07	-61
2654.34	-60
2655.61	-49
2656.88	-65
2658.14	-56
2659.41	-77
2660.67	-91
2661.94	-55
2663.2	-79
2664.47	-65
2665.73	-81
2666.99	-72
2668.25	-73
2669.51	-95
2670.77	-79
2672.03	-59
2673.29	-56
2674.55	-67
2675.81	-79
2677.07	-95
2678.32	-93
2679.58	-75
2680.84	-63
2682.09	-63
2683.35	-46
2684.6	-57
2685.85	-73
2687.11	-74
2688.36	-59
2689.61	-69
2690.86	-67
2692.11	-63
2693.36	-41
2694.61	-39
2695.86	-65
2697.11	-83
2698.36	-55
2699.61	-83
2700.85	-69
2702.1	-81
2703.34	-51
2704.59	-82
2705.83	-59
2707.08	-41
2708.32	-58
2709.56	-77
2710.81	-67
2712.05	-68
2713.29	-89
2714.53	-79
2715.77	-44
2717.01	-59
2718.25	-52
2719.49	-69
2720.73	-69
2721.96	-101
2723.2	-73
2724.44	-41
2725.67	-55
2726.91	-72
2728.14	-67
2729.38	-80
2730.61	-57
2731.84	-81
2733.08	-65
2734.31	-60
2735.54	-50
2736.77	-51
2738	-68
2739.23	-49
2740.46	-47
2741.69	-69
2742.92	-80
2744.14	-25
2745.37	-58
2746.6	-59
2747.82	-38
2749.05	-52
2750.27	-48
2751.5	-47
2752.72	-72
2753.95	-48
2755.17	-58
2756.39	-54
2757.61	-54
2758.83	-50
2760.05	-42
2761.27	-64
2762.49	-34
2763.71	-61
2764.93	-36
2766.15	-72
2767.37	-24
2768.58	-50
2769.8	-36
2771.02	-50
2772.23	-22
2773.45	-54
2774.66	-28
2775.88	-42
2777.09	-56
2778.3	-62
2779.51	-30
2780.73	-49
2781.94	-44
2783.15	-44
2784.36	-38
2785.57	-44
2786.78	-44
2787.99	-20
2789.19	-56
2790.4	-30
2791.61	-17
2792.82	-52
2794.02	-50
2795.23	-46
2796.43	-56
2797.64	-28
2798.84	-44
2800.04	-56
2801.25	-31
2802.45	-60
2803.65	-56
2804.85	-17
2806.05	-46
2807.25	-48
2808.45	-38
2809.65	-40
2810.85	-29
2812.05	-20
2813.25	-40
2814.45	-64
2815.64	-48
2816.84	-60
2818.04	-40
2819.23	18
2820.43	-39
2821.62	-32
2822.82	-30
2824.01	-2
2825.2	-44
2826.39	-24
2827.59	-30
2828.78	-14
2829.97	-34
2831.16	-28
2832.35	-30
2833.54	-42
2834.73	-24
2835.92	-32
2837.1	-38
2838.29	-26
2839.48	-10
2840.67	-14
2841.85	-40
2843.04	-18
2844.22	-42
2845.41	-31
2846.59	-36
2847.77	-6
2848.96	-10
2850.14	-33
2851.32	-6
2852.5	-15
2853.68	-36
2854.87	6
2856.05	-16
2857.23	-28
2858.4	-26
2859.58	-35
2860.76	-57
2861.94	14
2863.12	-16
2864.29	-20
2865.47	-36
2866.65	-39
2867.82	-2
2869	-7
2870.17	-30
2871.34	-16
2872.52	-20
2873.69	-20
2874.86	-19
2876.03	-20
2877.21	-29
2878.38	-36
2879.55	-4
2880.72	-26
2881.89	-46
2883.06	-18
2884.23	-26
2885.39	-19
2886.56	-21
2887.73	-36
2888.9	-8
2890.06	-26
2891.23	-18
2892.39	-33
2893.56	-14
2894.72	-20
2895.89	-4
2897.05	-4
2898.21	-22
2899.38	-20
2900.54	-28
2901.7	-18
2902.86	-20
2904.02	-11
2905.18	-4
2906.34	-16
2907.5	-9
2908.66	-37
2909.82	-24
2910.98	-14
2912.13	-10
2913.29	-4
2914.45	-36
2915.6	-12
2916.76	-4
2917.91	-14
2919.07	-11
2920.22	-22
2921.38	2
2922.53	-12
2923.68	2
2924.84	8
2925.99	-8
2927.14	-16
2928.29	-8
2929.44	-2
2930.59	-18
2931.74	10
2932.89	2
2934.04	-28
2935.19	-34
2936.34	-9
2937.48	2
2938.63	-20
2939.78	-32
2940.93	16
2942.07	-4
2943.22	20
2944.36	-6
2945.51	-20
2946.65	-22
2947.79	-8
2948.94	0
2950.08	-8
2951.22	-6
2952.36	2
2953.5	-10
2954.65	-12
2955.79	-16
2956.93	-12
2958.07	-12
2959.2	-4
2960.34	0
2961.48	2
2962.62	-2
2963.76	-8
2964.89	-10
2966.03	-12
2967.17	-6
2968.3	24
2969.44	6
2970.57	2
2971.71	-4
2972.84	-4
2973.97	-6
2975.11	0
2976.24	10
2977.37	-14
2978.5	-14
2979.64	16
2980.77	-8
2981.9	0
2983.03	-12
2984.16	8
2985.29	-2
2986.41	-4
2987.54	4
2988.67	4
2989.8	4
2990.93	-8
2992.05	-14
2993.18	0
2994.3	-6
2995.43	0
2996.55	27
2997.68	6
2998.8	2
2999.93	2
3001.05	12
3002.17	0
3003.3	-10
3004.42	52
3005.54	34
3006.66	16
3007.78	16
3008.9	0
3010.02	-10
3011.14	28
3012.26	0
3013.38	2
3014.5	10
3015.62	-16
3016.73	22
3017.85	0
3018.97	4
3020.08	-14
3021.2	14
3022.31	8
3023.43	38
3024.54	15
3025.66	8
3026.77	0
3027.89	14
3029	-8
3030.11	28
3031.22	-2
3032.34	6
3033.45	4
3034.56	0
3035.67	-4
3036.78	83
3037.89	20
3039	2
3040.11	-12
3041.22	-10
3042.32	-12
3043.43	-2
3044.54	-19
3045.65	0
3046.75	0
3047.86	24
3048.96	2
3050.07	-6
3051.17	14
3052.28	2
3053.38	6
3054.49	-2
3055.59	18
3056.69	10
3057.8	12
3058.9	10
3060	48
3061.1	-6
3062.2	8
3063.3	30
3064.4	-8
3065.5	-12
3066.6	10
3067.7	10
3068.8	14
3069.9	6
3071	10
3072.09	30
3073.19	32
3074.29	14
3075.38	8
3076.48	30
3077.57	5
3078.67	22
3079.76	20
3080.86	-16
3081.95	21
3083.05	-55
3084.14	36
3085.23	12
3086.33	4
3087.42	4
3088.51	27
3089.6	16
3090.69	-6
3091.78	2
3092.87	61
3093.96	20
3095.05	14
3096.14	-18
3097.23	32
3098.32	32
3099.41	22
3100.49	20
3101.58	6
3102.67	38
3103.75	6
3104.84	22
3105.93	8
3107.01	0
3108.1	0
3109.18	20
3110.26	28
3111.35	34
3112.43	-10
3113.51	24
3114.6	37
3115.68	6
3116.76	12
3117.84	12
3118.92	32
3120	34
3121.09	16
3122.17	14
3123.25	22
3124.32	24
3125.4	26
3126.48	-4
3127.56	10
3128.64	6
3129.72	18
3130.79	44
3131.87	18
3132.95	10
3134.02	10
3135.1	28
3136.17	24
3137.25	12
3138.32	6
3139.4	4
3140.47	42
3141.55	34
3142.62	16
3143.69	12
3144.76	45
3145.84	14
3146.91	16
3147.98	28
3149.05	22
3150.12	18
3151.19	38
3152.26	30
3153.33	28
3154.4	6
3155.47	16
3156.54	18
3157.61	20
3158.67	10
3159.74	16
3160.81	20
3161.88	21
3162.94	22
3164.01	10
3165.07	30
3166.14	36
3167.2	14
3168.27	8
3169.33	22
3170.4	42
3171.46	20
3172.52	30
3173.59	10
3174.65	16
3175.71	10
3176.77	18
3177.84	0
3178.9	32
3179.96	14
3181.02	42
3182.08	34
3183.14	43
3184.2	2
3185.26	24
3186.32	40
3187.37	26
3188.43	28
3189.49	39
3190.55	32
3191.61	29
3192.66	32
3193.72	20
3194.77	42
3195.83	10
3196.89	26
3197.94	34
3199	28
3200.05	22
3201.1	20
3202.16	26
3203.21	24
3204.27	16
3205.32	16
3206.37	24
3207.42	33
3208.47	28
3209.53	38
3210.58	21
3211.63	38
3212.68	28
3213.73	38
3214.78	17
3215.83	30
3216.88	4
3217.93	36
3218.97	22
3220.02	18
3221.07	14
3222.12	22
3223.16	36
3224.21	20
3225.26	12
3226.3	16
3227.35	6
3228.4	52
3229.44	42
3230.49	12
3231.53	2
3232.57	12
3233.62	22
3234.66	32
3235.71	24
3236.75	36
3237.79	30
3238.83	32
3239.88	10
3240.92	30
3241.96	30
3243	10
3244.04	6
3245.08	32
3246.12	28
3247.16	28
3248.2	26
3249.24	30
3250.28	20
3251.32	30
3252.36	36
3253.39	28
3254.43	22
3255.47	54
3256.51	24
3257.54	8
3258.58	28
3259.61	24
3260.65	2
3261.69	26
3262.72	22
3263.76	12
3264.79	28
3265.82	43
3266.86	23
3267.89	32
3268.92	49
3269.96	22
3270.99	39
3272.02	28
3273.05	20
3274.09	28
3275.12	48
3276.15	28
3277.18	31
3278.21	32
3279.24	16
3280.27	28
3281.3	38
3282.33	18
3283.36	26
3284.39	38
3285.41	46
3286.44	10
3287.47	24
3288.5	46
3289.52	14
3290.55	48
3291.58	32
3292.6	16
3293.63	40
3294.66	28
3295.68	61
3296.71	42
3297.73	52
3298.76	51
3299.78	36
3300.8	12
3301.83	24
3302.85	68
3303.87	14
3304.9	14
3305.92	43
3306.94	44
3307.96	40
3308.98	60
3310.01	18
3311.03	34
3312.05	33
3313.07	44
3314.09	16
3315.11	32
3316.13	45
3317.15	12
3318.17	40
3319.18	32
3320.2	44
3321.22	58
3322.24	52
3323.26	35
3324.27	48
3325.29	44
3326.31	29
3327.32	32
3328.34	47
3329.35	42
3330.37	40
3331.38	32
3332.4	32
3333.41	44
3334.43	42
3335.44	14
3336.46	24
3337.47	30
3338.48	30
3339.5	24
3340.51	26
3341.52	22
3342.53	38
3343.54	42
3344.56	44
3345.57	38
3346.58	44
3347.59	48
3348.6	21
3349.61	28
3350.62	28
3351.63	22
3352.64	28
3353.65	32
3354.66	39
3355.66	45
3356.67	28
3357.68	40
3358.69	7
3359.7	20
3360.7	32
3361.71	32
3362.72	24
3363.72	32
3364.73	20
3365.73	36
3366.74	53
3367.75	35
3368.75	32
3369.75	30
3370.76	28
3371.76	42
3372.77	34
3373.77	64
3374.77	35
3375.78	26
3376.78	4
3377.78	32
3378.78	18
3379.79	40
3380.79	25
3381.79	28
3382.79	34
3383.79	26
3384.79	50
3385.79	4
3386.79	32
3387.79	32
3388.79	39
3389.79	34
3390.79	24
3391.79	48
3392.79	42
3393.79	58
3394.78	40
3395.78	30
3396.78	36
3397.78	34
3398.77	73
3399.77	22
3400.77	12
3401.76	42
3402.76	44
3403.76	54
3404.75	22
3405.75	20
3406.74	32
3407.74	79
3408.73	48
3409.72	101
3410.72	36
3411.71	54
3412.71	36
3413.7	22
3414.69	8
3415.68	78
3416.68	32
3417.67	38
3418.66	24
3419.65	32
3420.64	62
3421.63	69
3422.63	46
3423.62	36
3424.61	74
3425.6	36
3426.59	31
3427.58	58
3428.57	39
[truncated: 48 more rows]
