# Supplementary material for: AI‐Assisted Detection of Early Gastric Cancer via Visualization of Mucosal Acidity Compromise During Endoscopy
Source: Adv Sci (Weinh). 2025 Oct 20;12(46):e04932. doi: 10.1002/advs.202504932 (PMC12697849; doi:10.1002/advs.202504932)
Supplement: Supplementary file 2 — Supporting Data [file ADVS-12-e04932-s002.zip › Models by AGS cells/Model 3/Tumor/fast-20250724_171237.csv]

181.541	13514
184.445	21162
187.346	27444
190.245	30954
193.141	31900
196.035	32031
198.927	31841
201.816	31996
204.703	32244
207.588	32129
210.47	32242
213.35	31964
216.228	32028
219.103	31964
221.976	31843
224.846	31976
227.715	31793
230.58	31718
233.444	31640
236.305	31958
239.164	31980
242.02	32641
244.875	32766
247.727	32973
250.576	32825
253.423	32901
256.268	32520
259.111	32522
261.951	32119
264.789	32168
267.625	32288
270.459	32381
273.29	32272
276.119	32258
278.945	31868
281.769	31938
284.591	31819
287.411	31484
290.229	31219
293.044	31123
295.857	31027
298.667	30711
301.476	30546
304.282	30267
307.085	29967
309.887	29780
312.686	29473
315.483	29273
318.278	29093
321.071	28887
323.861	28793
326.649	28511
329.435	28627
332.219	28490
335	28396
337.779	28507
340.556	28648
343.331	28753
346.103	28783
348.873	28740
351.641	28980
354.407	28992
357.171	29051
359.932	29078
362.691	28865
365.448	28795
368.203	28590
370.955	28011
373.706	28107
376.454	28144
379.2	27902
381.943	27840
384.685	27530
387.424	27349
390.161	27204
392.896	26703
395.629	26591
398.36	26423
401.088	26418
403.815	26282
406.539	26159
409.261	26186
411.981	26030
414.698	26236
417.414	26441
420.127	26530
422.838	26373
425.547	26655
428.254	26510
430.959	26440
433.662	26578
436.362	26788
439.06	26842
441.757	26796
444.451	26724
447.142	26637
449.832	26637
452.52	26619
455.206	26578
457.889	26540
460.57	26476
463.249	26178
465.927	26216
468.601	25995
471.274	25617
473.945	25436
476.614	24995
479.28	24760
481.945	24773
484.607	24674
487.267	24439
489.926	24197
492.582	23937
495.236	23739
497.888	23637
500.537	23409
503.185	23522
505.831	23651
508.474	23790
511.116	23833
513.755	23853
516.393	23536
519.028	23812
521.661	23697
524.293	23756
526.922	23677
529.549	23739
532.174	23464
534.797	23504
537.418	23641
540.037	23641
542.654	23472
545.268	23607
547.881	23820
550.492	23712
553.101	23460
555.707	23137
558.312	22865
560.915	22668
563.515	22639
566.114	22759
568.71	22843
571.305	23216
573.897	23365
576.488	23414
579.076	23219
581.663	22587
584.247	21987
586.83	21485
589.41	21044
591.989	20667
594.565	20016
597.14	19483
599.712	19132
602.283	19025
604.851	19050
607.418	18858
609.982	18926
612.545	18759
615.106	18824
617.664	18859
620.221	18564
622.776	18772
625.328	18493
627.879	18481
630.428	18175
632.975	18085
635.52	17845
638.062	17846
640.603	17756
643.142	17756
645.679	17994
648.214	18081
650.748	17901
653.279	17965
655.808	17737
658.335	17712
660.861	17764
663.384	17438
665.906	17404
668.425	17518
670.943	17478
673.459	17192
675.973	17128
678.484	16839
680.994	16610
683.502	16388
686.009	16291
688.513	16066
691.015	16037
693.515	15801
696.014	15711
698.51	15282
701.005	15286
703.498	15183
705.989	14989
708.478	14639
710.965	14591
713.45	14559
715.933	14482
718.415	14430
720.894	14071
723.372	14029
725.848	14160
728.322	14022
730.794	14176
733.264	14155
735.732	13885
738.198	13539
740.663	13303
743.126	13048
745.586	12987
748.045	12778
750.502	12530
752.958	12578
755.411	12423
757.863	12506
760.312	12395
762.76	12349
765.206	12423
767.65	12104
770.092	11341
772.533	10504
774.971	10263
777.408	10865
779.843	11144
782.276	11150
784.707	11152
787.137	11291
789.564	11212
791.99	11182
794.414	11075
796.836	11111
799.257	10799
801.675	10688
804.092	10606
806.507	10610
808.92	10505
811.331	10310
813.741	10223
816.148	10005
818.554	9903
820.958	9756
823.36	9687
825.761	9634
828.159	9464
830.556	9425
832.951	9475
835.345	9367
837.736	9272
840.126	9173
842.514	9168
844.9	9067
847.284	8947
849.667	8792
852.048	8633
854.427	8601
856.804	8605
859.18	8349
861.553	8361
863.925	8254
866.296	8270
868.664	8174
871.031	8110
873.396	8091
875.759	8057
878.12	7987
880.48	7950
882.838	7870
885.194	7680
887.549	7606
889.902	7668
892.253	7616
894.602	7515
896.949	7426
899.295	7435
901.639	7366
903.981	7352
906.322	7280
908.661	7196
910.998	7148
913.333	7122
915.667	7041
917.999	7142
920.329	7104
922.658	7108
924.985	7066
927.31	6999
929.633	7061
931.955	6911
934.275	6822
936.593	6772
938.91	6604
941.225	6566
943.538	6407
945.849	6263
948.159	6077
950.467	6049
952.774	6018
955.078	5851
957.381	5722
959.683	5657
961.982	5595
964.28	5623
966.577	5589
968.871	5514
971.164	5358
973.456	5250
975.745	5236
978.033	5121
980.319	5035
982.604	5087
984.887	5053
987.168	5101
989.448	5035
991.726	5005
994.002	4912
996.277	4907
998.55	4937
1000.82	4840
1003.09	4912
1005.36	5042
1007.63	4999
1009.89	5029
1012.15	5033
1014.41	5081
1016.67	5007
1018.93	5036
1021.19	4928
1023.44	5006
1025.7	5073
1027.95	4994
1030.2	4964
1032.45	4859
1034.69	4666
1036.94	4594
1039.18	4584
1041.43	4457
1043.67	4481
1045.9	4566
1048.14	4536
1050.38	4397
1052.61	4344
1054.84	4237
1057.07	4198
1059.3	4138
1061.53	4028
1063.76	4063
1065.98	4045
1068.2	3975
1070.42	4006
1072.64	3892
1074.86	3785
1077.08	3774
1079.29	3741
1081.5	3702
1083.72	3633
1085.93	3719
1088.13	3647
1090.34	3739
1092.55	3719
1094.75	3778
1096.95	3770
1099.15	3693
1101.35	3701
1103.55	3622
1105.74	3483
1107.94	3417
1110.13	3471
1112.32	3357
1114.51	3325
1116.7	3262
1118.89	3206
1121.07	3174
1123.25	3145
1125.44	3081
1127.62	3060
1129.8	3125
1131.97	3204
1134.15	3167
1136.32	3256
1138.49	3151
1140.66	3105
1142.83	3059
1145	2966
1147.17	2972
1149.33	2943
1151.5	2919
1153.66	2964
1155.82	2920
1157.98	2937
1160.13	2821
1162.29	2804
1164.44	2775
1166.6	2758
1168.75	2800
1170.9	2859
1173.04	2811
1175.19	2897
1177.34	2869
1179.48	2704
1181.62	2706
1183.76	2630
1185.9	2695
1188.04	2838
1190.17	2973
1192.31	2970
1194.44	2968
1196.57	2958
1198.7	2972
1200.83	2883
1202.96	2770
1205.08	2706
1207.21	2504
1209.33	2500
1211.45	2335
1213.57	2355
1215.69	2245
1217.81	2210
1219.92	2196
1222.03	2222
1224.15	2156
1226.26	2127
1228.37	2141
1230.47	2135
1232.58	2061
1234.68	2122
1236.79	2084
1238.89	2135
1240.99	2055
1243.09	2095
1245.19	1995
1247.28	2029
1249.38	1961
1251.47	2039
1253.56	1995
1255.65	1898
1257.74	1870
1259.83	1912
1261.91	1855
1264	1849
1266.08	1789
1268.16	1775
1270.24	1769
1272.32	1654
1274.4	1723
1276.47	1694
1278.55	1652
1280.62	1616
1282.69	1523
1284.76	1539
1286.83	1541
1288.9	1568
1290.96	1563
1293.03	1461
1295.09	1424
1297.15	1414
1299.21	1410
1301.27	1402
1303.33	1340
1305.38	1358
1307.44	1467
1309.49	1363
1311.54	1322
1313.59	1335
1315.64	1257
1317.69	1309
1319.73	1275
1321.78	1308
1323.82	1291
1325.86	1265
1327.9	1295
1329.94	1208
1331.98	1235
1334.02	1296
1336.05	1235
1338.08	1259
1340.12	1260
1342.15	1288
1344.18	1354
1346.2	1420
1348.23	1389
1350.25	1394
1352.28	1354
1354.3	1396
1356.32	1394
1358.34	1420
1360.36	1423
1362.38	1433
1364.39	1436
1366.41	1451
1368.42	1459
1370.43	1478
1372.44	1412
1374.45	1419
1376.45	1374
1378.46	1438
1380.47	1335
1382.47	1304
1384.47	1267
1386.47	1264
1388.47	1217
1390.47	1211
1392.46	1161
1394.46	1304
1396.45	1251
1398.44	1225
1400.44	1174
1402.42	1126
1404.41	1120
1406.4	1039
1408.39	1009
1410.37	993
1412.35	965
1414.33	1046
1416.31	983
1418.29	1002
1420.27	934
1422.25	907
1424.22	947
1426.2	927
1428.17	923
1430.14	945
1432.11	908
1434.08	871
1436.04	856
1438.01	860
1439.97	818
1441.94	870
1443.9	903
1445.86	955
1447.82	907
1449.78	824
1451.73	820
1453.69	848
1455.64	830
1457.59	866
1459.54	776
1461.49	741
1463.44	729
1465.39	715
1467.34	711
1469.28	687
1471.22	732
1473.17	782
1475.11	713
1477.05	718
1478.99	622
1480.92	613
1482.86	596
1484.79	542
1486.73	568
1488.66	596
1490.59	586
1492.52	637
1494.45	635
1496.37	576
1498.3	637
1500.22	667
1502.14	548
1504.07	588
1505.99	605
1507.91	613
1509.82	548
1511.74	532
1513.66	562
1515.57	574
1517.48	623
1519.39	660
1521.3	655
1523.21	667
1525.12	632
1527.03	598
1528.93	594
1530.84	669
1532.74	679
1534.64	740
1536.54	775
1538.44	729
1540.34	637
1542.23	643
1544.13	618
1546.02	544
1547.92	562
1549.81	584
1551.7	667
1553.59	673
1555.48	629
1557.36	717
1559.25	711
1561.13	737
1563.01	751
1564.9	790
1566.78	790
1568.66	761
1570.53	751
1572.41	709
1574.29	746
1576.16	830
1578.03	911
1579.9	949
1581.78	897
1583.65	808
1585.51	774
1587.38	845
1589.25	871
1591.11	921
1592.97	868
1594.84	786
1596.7	768
1598.56	774
1600.42	736
1602.27	760
1604.13	774
1605.98	899
1607.84	1002
1609.69	1098
1611.54	1064
1613.39	983
1615.24	840
1617.09	693
1618.94	683
1620.78	613
1622.62	665
1624.47	750
1626.31	782
1628.15	780
1629.99	771
1631.83	775
1633.67	751
1635.5	746
1637.34	710
1639.17	697
1641	710
1642.83	717
1644.66	703
1646.49	649
1648.32	617
1650.15	649
1651.97	695
1653.8	696
1655.62	677
1657.44	647
1659.26	548
1661.08	506
1662.9	544
1664.72	375
1666.53	284
1668.35	248
1670.16	211
1671.97	295
1673.79	389
1675.6	370
1677.4	367
1679.21	280
1681.02	316
1682.83	256
1684.63	316
1686.43	361
1688.24	359
1690.04	386
1691.84	278
1693.64	252
1695.43	290
1697.23	384
1699.02	431
1700.82	519
1702.61	492
1704.4	473
1706.2	447
1707.98	522
1709.77	633
1711.56	578
1713.35	620
1715.13	548
1716.92	477
1718.7	375
1720.48	417
1722.26	437
1724.04	417
1725.82	294
1727.6	258
1729.37	228
1731.15	213
1732.92	179
1734.7	131
1736.47	153
1738.24	133
1740.01	127
1741.78	125
1743.54	139
1745.31	212
1747.08	221
1748.84	242
1750.6	244
1752.36	310
1754.12	395
1755.88	405
1757.64	341
1759.4	274
1761.16	264
1762.91	220
1764.67	304
1766.42	363
1768.17	429
1769.92	441
1771.67	367
1773.42	306
1775.17	286
1776.91	283
1778.66	324
1780.4	395
1782.15	434
1783.89	468
1785.63	480
1787.37	502
1789.11	494
1790.85	455
1792.58	441
1794.32	369
1796.05	331
1797.79	324
1799.52	306
1801.25	337
1802.98	274
1804.71	272
1806.44	343
1808.17	382
1809.89	466
1811.62	441
1813.34	469
1815.07	427
1816.79	376
1818.51	359
1820.23	324
1821.95	282
1823.66	260
1825.38	222
1827.1	234
1828.81	256
1830.52	294
1832.24	305
1833.95	379
1835.66	429
1837.37	462
1839.08	439
1840.78	340
1842.49	310
1844.19	288
1845.9	272
1847.6	252
1849.3	242
1851	198
1852.7	169
1854.4	129
1856.1	143
1857.8	155
1859.49	185
1861.19	167
1862.88	207
1864.57	91
1866.27	33
1867.96	-10
1869.65	-38
1871.33	0
1873.02	49
1874.71	133
1876.39	155
1878.08	107
1879.76	90
1881.44	119
1883.12	143
1884.81	145
1886.48	198
1888.16	121
1889.84	71
1891.52	66
1893.19	30
1894.87	34
1896.54	40
1898.21	42
1899.88	57
1901.55	103
1903.22	95
1904.89	111
1906.56	143
1908.22	143
1909.89	153
1911.55	176
1913.22	177
1914.88	169
1916.54	153
1918.2	163
1919.86	157
1921.52	131
1923.18	125
1924.83	111
1926.49	112
1928.14	93
1929.79	101
1931.45	131
1933.1	105
1934.75	69
1936.4	137
1938.05	151
1939.69	158
1941.34	129
1942.99	106
1944.63	37
1946.27	78
1947.92	57
1949.56	87
1951.2	107
1952.84	137
1954.48	161
1956.11	170
1957.75	220
1959.39	256
1961.02	280
1962.65	250
1964.29	238
1965.92	266
1967.55	286
1969.18	297
1970.81	292
1972.44	302
1974.06	260
1975.69	288
1977.32	278
1978.94	304
1980.56	300
1982.19	323
1983.81	287
1985.43	280
1987.05	327
1988.66	320
1990.28	296
1991.9	278
1993.51	307
1995.13	318
1996.74	331
1998.36	314
1999.97	306
2001.58	314
2003.19	300
2004.8	288
2006.4	340
2008.01	321
2009.62	320
2011.22	328
2012.83	320
2014.43	350
2016.03	342
2017.63	329
2019.23	304
2020.83	292
2022.43	338
2024.03	310
2025.63	342
2027.22	336
2028.82	316
2030.41	302
2032.01	312
2033.6	304
2035.19	317
2036.78	310
2038.37	334
2039.96	274
2041.55	292
2043.13	290
2044.72	274
2046.3	258
2047.89	304
2049.47	292
2051.05	276
2052.63	290
2054.21	278
2055.79	298
2057.37	264
2058.95	272
2060.52	288
2062.1	270
2063.68	278
2065.25	272
2066.82	254
2068.39	266
2069.97	298
2071.54	256
2073.1	238
2074.67	244
2076.24	256
2077.81	254
2079.37	238
2080.94	249
2082.5	238
2084.07	241
2085.63	214
2087.19	208
2088.75	196
2090.31	178
2091.87	182
2093.43	161
2094.98	155
2096.54	170
2098.09	189
2099.65	194
2101.2	187
2102.75	208
2104.3	208
2105.86	222
2107.41	200
2108.95	203
2110.5	199
2112.05	199
2113.6	191
2115.14	202
2116.69	226
2118.23	189
2119.77	201
2121.31	208
2122.86	212
2124.4	174
2125.93	209
2127.47	188
2129.01	185
2130.55	212
2132.08	198
2133.62	230
2135.15	204
2136.69	191
2138.22	173
2139.75	185
2141.28	131
2142.81	191
2144.34	182
2145.87	159
2147.39	197
2148.92	205
2150.45	189
2151.97	206
2153.5	200
2155.02	155
2156.54	157
2158.06	193
2159.58	179
2161.1	157
2162.62	204
2164.14	183
2165.66	199
2167.17	185
2168.69	224
2170.2	189
2171.72	175
2173.23	192
2174.74	167
2176.25	171
2177.76	175
2179.27	159
2180.78	174
2182.29	151
2183.79	153
2185.3	137
2186.81	181
2188.31	157
2189.81	151
2191.32	151
2192.82	176
2194.32	147
2195.82	191
2197.32	172
2198.82	131
2200.32	141
2201.81	125
2203.31	135
2204.8	153
2206.3	151
2207.79	161
2209.29	166
2210.78	133
2212.27	179
2213.76	161
2215.25	169
2216.74	161
2218.23	143
2219.71	126
2221.2	129
2222.69	115
2224.17	87
2225.65	111
2227.14	99
2228.62	103
2230.1	91
2231.58	141
2233.06	131
2234.54	147
2236.02	151
2237.5	153
2238.97	169
2240.45	143
2241.92	151
2243.4	175
2244.87	91
2246.34	109
2247.82	101
2249.29	133
2250.76	103
2252.23	121
2253.7	123
2255.16	119
2256.63	113
2258.1	89
2259.56	121
2261.03	121
2262.49	115
2263.95	121
2265.42	111
2266.88	129
2268.34	113
2269.8	123
2271.26	101
2272.72	98
2274.18	107
2275.63	121
2277.09	147
2278.54	147
2280	131
2281.45	103
2282.9	107
2284.36	95
2285.81	129
2287.26	103
2288.71	127
2290.16	119
2291.61	101
2293.05	91
2294.5	95
2295.95	113
2297.39	63
2298.84	41
2300.28	56
2301.72	33
2303.16	75
2304.61	85
2306.05	79
2307.49	79
2308.93	77
2310.36	113
2311.8	101
2313.24	93
2314.67	131
2316.11	111
2317.54	116
2318.98	121
2320.41	73
2321.84	111
2323.28	91
2324.71	111
2326.14	91
2327.57	92
2328.99	83
2330.42	67
2331.85	87
2333.27	72
2334.7	71
2336.12	47
2337.55	59
2338.97	53
2340.39	49
2341.82	27
2343.24	44
2344.66	33
2346.08	36
2347.5	51
2348.91	57
2350.33	59
2351.75	87
2353.16	73
2354.58	69
2355.99	82
2357.41	71
2358.82	49
2360.23	21
2361.64	25
2363.05	22
2364.46	38
2365.87	10
2367.28	21
2368.69	39
2370.1	38
2371.5	10
2372.91	47
2374.31	62
2375.72	58
2377.12	34
2378.52	38
2379.92	52
2381.33	45
2382.73	41
2384.13	42
2385.52	44
2386.92	30
2388.32	47
2389.72	45
2391.11	47
2392.51	54
2393.9	69
2395.3	77
2396.69	85
2398.08	51
2399.48	45
2400.87	64
2402.26	51
2403.65	46
2405.04	10
2406.42	2
2407.81	-60
2409.2	-44
2410.58	-79
2411.97	-90
2413.35	-28
2414.74	-64
2416.12	-59
2417.5	-38
2418.89	-31
2420.27	-34
2421.65	-48
2423.03	-33
2424.41	-56
2425.79	-25
2427.16	-59
2428.54	-59
2429.92	-65
2431.29	-30
2432.67	-42
2434.04	-54
2435.42	-46
2436.79	-36
2438.16	-29
2439.53	-48
2440.9	-51
2442.27	-67
2443.64	-67
2445.01	-47
2446.38	-55
2447.75	-68
2449.11	-77
2450.48	-64
2451.84	-81
2453.21	-87
2454.57	-34
2455.94	-56
2457.3	-39
2458.66	-77
2460.02	-40
2461.38	-69
2462.74	-36
2464.1	-18
2465.46	-17
2466.82	-35
2468.17	-9
2469.53	-43
2470.89	-4
2472.24	-48
2473.6	-34
2474.95	-22
2476.3	-10
2477.65	0
2479.01	26
2480.36	-20
2481.71	25
2483.06	-6
2484.41	-8
2485.75	-2
2487.1	-10
2488.45	-6
2489.8	-14
2491.14	-18
2492.49	4
2493.83	-8
2495.17	19
2496.52	-16
2497.86	2
2499.2	2
2500.54	6
2501.88	12
2503.22	34
2504.56	10
2505.9	12
2507.24	34
2508.58	14
2509.91	-12
2511.25	-9
2512.58	-34
2513.92	-67
2515.25	-36
2516.58	-44
2517.92	-44
2519.25	-49
2520.58	-43
2521.91	-64
2523.24	-39
2524.57	-10
2525.9	-4
2527.23	-14
2528.55	14
2529.88	-40
2531.21	-41
2532.53	-52
2533.86	-8
2535.18	-24
2536.5	-16
2537.83	-7
2539.15	-8
2540.47	-8
2541.79	28
2543.11	-36
2544.43	-15
2545.75	-10
2547.07	-8
2548.39	-63
2549.7	6
2551.02	-4
2552.34	-18
2553.65	-33
2554.97	-56
2556.28	-44
2557.59	-69
2558.91	-69
2560.22	-67
2561.53	-73
2562.84	-53
2564.15	-28
2565.46	-47
2566.77	-65
2568.08	-56
2569.38	-57
2570.69	-56
2572	-57
2573.3	-44
2574.61	-41
2575.91	-38
2577.22	-53
2578.52	-45
2579.82	-33
2581.13	-57
2582.43	-69
2583.73	-50
2585.03	-69
2586.33	-70
2587.63	-73
2588.92	-105
2590.22	-65
2591.52	-77
2592.82	-63
2594.11	-53
2595.41	-65
2596.7	-63
2598	-48
2599.29	-54
2600.58	-37
2601.88	-32
2603.17	-28
2604.46	-83
2605.75	-69
2607.04	-81
2608.33	-79
2609.62	-43
2610.9	-87
2612.19	-89
2613.48	-113
2614.76	-91
2616.05	-93
2617.34	-83
2618.62	-93
2619.9	-90
2621.19	-71
2622.47	-77
2623.75	-74
2625.03	-75
2626.31	-79
2627.59	-75
2628.87	-53
2630.15	-87
2631.43	-71
2632.71	-68
2633.99	-78
2635.26	-94
2636.54	-97
2637.81	-95
2639.09	-81
2640.36	-89
2641.64	-83
2642.91	-107
2644.18	-95
2645.46	-69
2646.73	-105
2648	-66
2649.27	-69
2650.54	-53
2651.81	-73
2653.07	-61
2654.34	-69
2655.61	-59
2656.88	-37
2658.14	-58
2659.41	-61
2660.67	-78
2661.94	-37
2663.2	-73
2664.47	-93
2665.73	-81
2666.99	-82
2668.25	-69
2669.51	-89
2670.77	-85
2672.03	-93
2673.29	-67
2674.55	-77
2675.81	-70
2677.07	-105
2678.32	-77
2679.58	-89
2680.84	-81
2682.09	-97
2683.35	-48
2684.6	-45
2685.85	-65
2687.11	-87
2688.36	-47
2689.61	-67
2690.86	-69
2692.11	-63
2693.36	-55
2694.61	-31
2695.86	-75
2697.11	-79
2698.36	-55
2699.61	-69
2700.85	-64
2702.1	-72
2703.34	-35
2704.59	-100
2705.83	-55
2707.08	-47
2708.32	-70
2709.56	-83
2710.81	-71
2712.05	-85
2713.29	-81
2714.53	-65
2715.77	-69
2717.01	-43
2718.25	-50
2719.49	-71
2720.73	-73
2721.96	-79
2723.2	-67
2724.44	-47
2725.67	-47
2726.91	-86
2728.14	-83
2729.38	-80
2730.61	-73
2731.84	-72
2733.08	-61
2734.31	-77
2735.54	-44
2736.77	-65
2738	-87
2739.23	-71
2740.46	-55
2741.69	-65
2742.92	-82
2744.14	-17
2745.37	-68
2746.6	-79
2747.82	-66
2749.05	-61
2750.27	-60
2751.5	-49
2752.72	-86
2753.95	-34
2755.17	-40
2756.39	-56
2757.61	-68
2758.83	-68
2760.05	-50
2761.27	-74
2762.49	-28
2763.71	-54
2764.93	-48
2766.15	-68
2767.37	-24
2768.58	-40
2769.8	-48
2771.02	-62
2772.23	-48
2773.45	-60
2774.66	-48
2775.88	-54
2777.09	-60
2778.3	-54
2779.51	-46
2780.73	-65
2781.94	-26
2783.15	-34
2784.36	-34
2785.57	-50
2786.78	-46
2787.99	-28
2789.19	-44
2790.4	-18
2791.61	-15
2792.82	-38
2794.02	-40
2795.23	-42
2796.43	-42
2797.64	-30
2798.84	-38
2800.04	-52
2801.25	-37
2802.45	-62
2803.65	-70
2804.85	-29
2806.05	-46
2807.25	-36
2808.45	-12
2809.65	-48
2810.85	-27
2812.05	-18
2813.25	-16
2814.45	-42
2815.64	-40
2816.84	-48
2818.04	-50
2819.23	4
2820.43	-29
2821.62	-14
2822.82	-34
2824.01	-12
2825.2	-34
2826.39	-47
2827.59	-50
2828.78	-6
2829.97	-34
2831.16	-48
2832.35	-24
2833.54	-30
2834.73	-8
2835.92	-38
2837.1	-28
2838.29	-32
2839.48	-16
2840.67	-12
2841.85	-40
2843.04	-30
2844.22	-32
2845.41	-33
2846.59	-26
2847.77	-33
2848.96	-30
2850.14	-37
2851.32	-16
2852.5	-13
2853.68	-24
2854.87	-12
2856.05	-30
2857.23	-28
2858.4	-47
2859.58	-29
2860.76	-39
2861.94	4
2863.12	-6
2864.29	-12
2865.47	-22
2866.65	-16
2867.82	-2
2869	6
2870.17	0
2871.34	-6
2872.52	-22
2873.69	-18
2874.86	-35
2876.03	-10
2877.21	-18
2878.38	-30
2879.55	-4
2880.72	-34
2881.89	-42
2883.06	-8
2884.23	-8
2885.39	-33
2886.56	-31
2887.73	-51
2888.9	-18
2890.06	-28
2891.23	-8
2892.39	-25
2893.56	6
2894.72	-8
2895.89	2
2897.05	2
2898.21	-28
2899.38	-22
2900.54	-38
2901.7	-10
2902.86	-28
2904.02	-25
2905.18	-4
2906.34	-12
2907.5	-19
2908.66	-18
2909.82	-6
2910.98	-22
2912.13	-8
2913.29	-8
2914.45	-14
2915.6	-2
2916.76	-4
2917.91	-16
2919.07	-23
2920.22	-27
2921.38	2
2922.53	-28
2923.68	-2
2924.84	-4
2925.99	6
2927.14	-23
2928.29	2
2929.44	2
2930.59	4
2931.74	-12
2932.89	-8
2934.04	-4
2935.19	-24
2936.34	-21
2937.48	-2
2938.63	12
2939.78	-34
2940.93	0
2942.07	6
2943.22	24
2944.36	-28
2945.51	-23
2946.65	-32
2947.79	-22
2948.94	24
2950.08	-12
2951.22	-10
2952.36	2
2953.5	-6
2954.65	-10
2955.79	-12
2956.93	16
2958.07	-10
2959.2	8
2960.34	22
2961.48	4
2962.62	-6
2963.76	-4
2964.89	0
2966.03	-16
2967.17	-20
2968.3	16
2969.44	-16
2970.57	0
2971.71	22
2972.84	8
2973.97	4
2975.11	8
2976.24	20
2977.37	-6
2978.5	14
2979.64	-6
2980.77	-16
2981.9	16
2983.03	-32
2984.16	-6
2985.29	2
2986.41	-6
2987.54	6
2988.67	4
2989.8	30
2990.93	-24
2992.05	-12
2993.18	4
2994.3	-12
2995.43	-6
2996.55	24
2997.68	20
2998.8	10
2999.93	4
3001.05	-6
3002.17	10
3003.3	-14
3004.42	46
3005.54	46
3006.66	22
3007.78	6
3008.9	2
3010.02	-10
3011.14	30
3012.26	8
3013.38	18
3014.5	4
3015.62	-16
3016.73	18
3017.85	30
3018.97	4
3020.08	5
3021.2	36
3022.31	6
3023.43	34
3024.54	13
3025.66	8
3026.77	18
3027.89	20
3029	18
3030.11	22
3031.22	22
3032.34	0
3033.45	24
3034.56	10
3035.67	28
3036.78	93
3037.89	24
3039	40
3040.11	12
3041.22	14
3042.32	-18
3043.43	12
3044.54	8
3045.65	8
3046.75	10
3047.86	36
3048.96	20
3050.07	-4
3051.17	14
3052.28	26
3053.38	4
3054.49	-4
3055.59	0
3056.69	22
3057.8	16
3058.9	18
3060	40
3061.1	18
3062.2	8
3063.3	24
3064.4	22
3065.5	2
3066.6	0
3067.7	18
3068.8	18
3069.9	2
3071	4
3072.09	12
3073.19	42
3074.29	34
3075.38	4
3076.48	40
3077.57	7
3078.67	31
3079.76	42
3080.86	8
3081.95	23
3083.05	4
3084.14	32
3085.23	28
3086.33	33
3087.42	24
3088.51	37
3089.6	22
3090.69	18
3091.78	18
3092.87	71
3093.96	28
3095.05	16
3096.14	-12
3097.23	24
3098.32	20
3099.41	20
3100.49	4
3101.58	2
3102.67	22
3103.75	24
3104.84	18
3105.93	32
3107.01	20
3108.1	4
3109.18	18
3110.26	22
3111.35	36
3112.43	-18
3113.51	36
3114.6	19
3115.68	26
3116.76	10
3117.84	16
3118.92	28
3120	18
3121.09	36
3122.17	32
3123.25	22
3124.32	32
3125.4	44
3126.48	14
3127.56	12
3128.64	20
3129.72	24
3130.79	46
3131.87	26
3132.95	28
3134.02	24
3135.1	6
3136.17	14
3137.25	32
3138.32	24
3139.4	8
3140.47	42
3141.55	12
3142.62	26
3143.69	32
3144.76	41
3145.84	8
3146.91	26
3147.98	12
3149.05	42
3150.12	4
3151.19	36
3152.26	34
3153.33	32
3154.4	24
3155.47	16
3156.54	10
3157.61	38
3158.67	18
3159.74	6
3160.81	26
3161.88	19
3162.94	22
3164.01	30
3165.07	38
3166.14	40
3167.2	34
3168.27	19
3169.33	22
3170.4	26
3171.46	18
3172.52	30
3173.59	30
3174.65	26
3175.71	30
3176.77	18
3177.84	26
3178.9	20
3179.96	12
3181.02	40
3182.08	24
3183.14	53
3184.2	24
3185.26	40
3186.32	38
3187.37	36
3188.43	38
3189.49	41
3190.55	12
3191.61	15
3192.66	38
3193.72	24
3194.77	36
3195.83	20
3196.89	14
3197.94	34
3199	26
3200.05	30
3201.1	16
3202.16	16
3203.21	40
3204.27	28
3205.32	30
3206.37	40
3207.42	23
3208.47	32
3209.53	42
3210.58	19
3211.63	32
3212.68	42
3213.73	40
3214.78	29
3215.83	28
3216.88	37
3217.93	28
3218.97	16
3220.02	16
3221.07	24
3222.12	30
3223.16	16
3224.21	28
3225.26	24
3226.3	10
3227.35	10
3228.4	42
3229.44	40
3230.49	26
3231.53	18
3232.57	30
3233.62	40
3234.66	34
3235.71	26
3236.75	28
3237.79	36
3238.83	36
3239.88	14
3240.92	30
3241.96	28
3243	36
3244.04	18
3245.08	48
3246.12	18
3247.16	16
3248.2	24
3249.24	46
3250.28	18
3251.32	12
3252.36	26
3253.39	34
3254.43	40
3255.47	46
3256.51	36
3257.54	32
3258.58	24
3259.61	53
3260.65	25
3261.69	34
3262.72	20
3263.76	16
3264.79	30
3265.82	55
3266.86	45
3267.89	32
3268.92	30
3269.96	36
3270.99	19
3272.02	24
3273.05	20
3274.09	26
3275.12	38
3276.15	40
3277.18	55
3278.21	16
3279.24	16
3280.27	50
3281.3	28
3282.33	27
3283.36	32
3284.39	20
3285.41	48
3286.44	22
3287.47	42
3288.5	54
3289.52	20
3290.55	44
3291.58	48
3292.6	12
3293.63	48
3294.66	30
3295.68	51
3296.71	20
3297.73	58
3298.76	77
3299.78	16
3300.8	8
3301.83	38
3302.85	66
3303.87	22
3304.9	12
3305.92	27
3306.94	56
3307.96	26
3308.98	38
3310.01	40
3311.03	18
3312.05	43
3313.07	48
3314.09	32
3315.11	26
3316.13	45
3317.15	8
3318.17	48
3319.18	36
3320.2	36
3321.22	22
3322.24	12
3323.26	39
3324.27	44
3325.29	30
3326.31	41
3327.32	42
3328.34	49
3329.35	42
3330.37	34
3331.38	22
3332.4	24
3333.41	34
3334.43	46
3335.44	14
3336.46	36
3337.47	28
3338.48	50
3339.5	16
3340.51	18
3341.52	39
3342.53	48
3343.54	40
3344.56	42
3345.57	32
3346.58	44
3347.59	36
3348.6	19
3349.61	52
3350.62	38
3351.63	50
3352.64	48
3353.65	52
3354.66	43
3355.66	61
3356.67	34
3357.68	36
3358.69	13
3359.7	22
3360.7	54
3361.71	30
3362.72	46
3363.72	38
3364.73	24
3365.73	30
3366.74	21
3367.75	33
3368.75	36
3369.75	26
3370.76	22
3371.76	50
3372.77	34
3373.77	58
3374.77	27
3375.78	52
3376.78	10
3377.78	38
3378.78	38
3379.79	20
3380.79	19
3381.79	30
3382.79	52
3383.79	26
3384.79	52
3385.79	10
3386.79	42
3387.79	22
3388.79	43
3389.79	48
3390.79	46
3391.79	49
3392.79	38
3393.79	52
3394.78	42
3395.78	16
3396.78	36
3397.78	50
3398.77	77
3399.77	30
3400.77	30
3401.76	18
3402.76	48
3403.76	38
3404.75	44
3405.75	46
3406.74	46
3407.74	62
3408.73	34
3409.72	93
3410.72	36
3411.71	34
3412.71	34
3413.7	32
3414.69	68
3415.68	60
3416.68	44
3417.67	50
3418.66	38
3419.65	32
3420.64	52
3421.63	51
3422.63	60
3423.62	54
3424.61	66
3425.6	8
3426.59	19
3427.58	30
3428.57	37
[truncated: 48 more rows]
