# Supplementary material for: AI‐Assisted Detection of Early Gastric Cancer via Visualization of Mucosal Acidity Compromise During Endoscopy
Source: Adv Sci (Weinh). 2025 Oct 20;12(46):e04932. doi: 10.1002/advs.202504932 (PMC12697849; doi:10.1002/advs.202504932)
Supplement: Supplementary file 2 — Supporting Data [file ADVS-12-e04932-s002.zip › Models by AGS cells/Model 3/Tumor/fast-20250724_171240.csv]

181.541	11659
184.445	18356
187.346	23943
190.245	26695
193.141	27721
196.035	27925
198.927	27682
201.816	27749
204.703	27963
207.588	27868
210.47	27941
213.35	27710
216.228	27866
219.103	27836
221.976	27610
224.846	27694
227.715	27492
230.58	27521
233.444	27395
236.305	27771
239.164	27891
242.02	28396
244.875	28472
247.727	28527
250.576	28545
253.423	28613
256.268	28369
259.111	28311
261.951	28005
264.789	27822
267.625	28152
270.459	28207
273.29	27969
276.119	27966
278.945	27633
281.769	27435
284.591	27479
287.411	27284
290.229	27147
293.044	27124
295.857	26776
298.667	26554
301.476	26255
304.282	25982
307.085	25794
309.887	25639
312.686	25444
315.483	25267
318.278	25095
321.071	24888
323.861	24814
326.649	24695
329.435	24757
332.219	24489
335	24481
337.779	24685
340.556	24548
343.331	24723
346.103	24737
348.873	24610
351.641	24888
354.407	25140
357.171	24898
359.932	25045
362.691	24892
365.448	24784
368.203	24572
370.955	24271
373.706	24279
376.454	24129
379.2	23911
381.943	24058
384.685	23783
387.424	23424
390.161	23414
392.896	23123
395.629	23061
398.36	22732
401.088	22771
403.815	22616
406.539	22563
409.261	22503
411.981	22502
414.698	22575
417.414	22861
420.127	22944
422.838	22662
425.547	23064
428.254	22968
430.959	22852
433.662	22827
436.362	23085
439.06	23169
441.757	23083
444.451	22922
447.142	22906
449.832	22861
452.52	23050
455.206	22941
457.889	22618
460.57	22849
463.249	22606
465.927	22543
468.601	22326
471.274	22093
473.945	21822
476.614	21578
479.28	21202
481.945	21259
484.607	21237
487.267	20901
489.926	20694
492.582	20653
495.236	20510
497.888	20322
500.537	20095
503.185	20204
505.831	20260
508.474	20551
511.116	20351
513.755	20228
516.393	20397
519.028	20452
521.661	20309
524.293	20398
526.922	20167
529.549	20195
532.174	20119
534.797	20109
537.418	20146
540.037	20138
542.654	19950
545.268	20190
547.881	20154
550.492	20248
553.101	20129
555.707	19795
558.312	19432
560.915	19430
563.515	19470
566.114	19507
568.71	19513
571.305	19960
573.897	20212
576.488	20083
579.076	19913
581.663	19505
584.247	18937
586.83	18384
589.41	18012
591.989	17756
594.565	17280
597.14	16693
599.712	16329
602.283	16328
604.851	16356
607.418	16067
609.982	16134
612.545	15989
615.106	15971
617.664	16002
620.221	15945
622.776	15860
625.328	15820
627.879	15844
630.428	15501
632.975	15437
635.52	15030
638.062	15135
640.603	15058
643.142	15157
645.679	15308
648.214	15377
650.748	15278
653.279	15274
655.808	15183
658.335	15064
660.861	15026
663.384	14787
665.906	14797
668.425	14798
670.943	14808
673.459	14613
675.973	14448
678.484	14456
680.994	14111
683.502	13805
686.009	13686
688.513	13666
691.015	13469
693.515	13414
696.014	13184
698.51	13029
701.005	12918
703.498	12890
705.989	12596
708.478	12369
710.965	12294
713.45	12348
715.933	12233
718.415	12071
720.894	11843
723.372	11831
725.848	11994
728.322	11877
730.794	12022
733.264	11998
735.732	11738
738.198	11434
740.663	11246
743.126	11059
745.586	10982
748.045	10795
750.502	10553
752.958	10602
755.411	10515
757.863	10505
760.312	10461
762.76	10392
765.206	10467
767.65	10259
770.092	9584
772.533	8889
774.971	8672
777.408	9048
779.843	9326
782.276	9449
784.707	9461
787.137	9493
789.564	9423
791.99	9348
794.414	9320
796.836	9314
799.257	9135
801.675	8991
804.092	8970
806.507	8893
808.92	8826
811.331	8720
813.741	8561
816.148	8389
818.554	8228
820.958	8210
823.36	8117
825.761	8031
828.159	7896
830.556	7874
832.951	7924
835.345	7707
837.736	7723
840.126	7656
842.514	7719
844.9	7652
847.284	7420
849.667	7462
852.048	7263
854.427	7145
856.804	7092
859.18	6874
861.553	6828
863.925	6836
866.296	6818
868.664	6826
871.031	6780
873.396	6647
875.759	6542
878.12	6534
880.48	6487
882.838	6526
885.194	6389
887.549	6363
889.902	6304
892.253	6222
894.602	6184
896.949	6183
899.295	6176
901.639	6111
903.981	6060
906.322	5912
908.661	5927
910.998	5978
913.333	5911
915.667	5772
917.999	5919
920.329	5871
922.658	5928
924.985	5853
927.31	5856
929.633	5762
931.955	5718
934.275	5668
936.593	5670
938.91	5432
941.225	5361
943.538	5216
945.849	5161
948.159	5003
950.467	4884
952.774	4902
955.078	4805
957.381	4718
959.683	4658
961.982	4576
964.28	4686
966.577	4624
968.871	4581
971.164	4471
973.456	4309
975.745	4352
978.033	4198
980.319	4207
982.604	4180
984.887	4082
987.168	4171
989.448	4094
991.726	4112
994.002	4047
996.277	4059
998.55	4076
1000.82	4056
1003.09	4076
1005.36	4174
1007.63	4123
1009.89	4124
1012.15	4149
1014.41	4208
1016.67	4136
1018.93	4152
1021.19	3999
1023.44	4124
1025.7	4130
1027.95	4180
1030.2	4052
1032.45	3958
1034.69	3846
1036.94	3762
1039.18	3657
1041.43	3667
1043.67	3697
1045.9	3691
1048.14	3697
1050.38	3554
1052.61	3534
1054.84	3431
1057.07	3394
1059.3	3344
1061.53	3156
1063.76	3390
1065.98	3203
1068.2	3260
1070.42	3184
1072.64	3130
1074.86	3088
1077.08	3032
1079.29	2945
1081.5	2974
1083.72	2939
1085.93	2982
1088.13	2964
1090.34	3014
1092.55	3014
1094.75	3081
1096.95	3038
1099.15	2989
1101.35	2930
1103.55	2947
1105.74	2885
1107.94	2772
1110.13	2818
1112.32	2714
1114.51	2565
1116.7	2632
1118.89	2597
1121.07	2589
1123.25	2564
1125.44	2485
1127.62	2464
1129.8	2496
1131.97	2557
1134.15	2561
1136.32	2651
1138.49	2562
1140.66	2498
1142.83	2468
1145	2440
1147.17	2412
1149.33	2357
1151.5	2381
1153.66	2436
1155.82	2321
1157.98	2293
1160.13	2219
1162.29	2301
1164.44	2182
1166.6	2271
1168.75	2266
1170.9	2269
1173.04	2259
1175.19	2313
1177.34	2278
1179.48	2162
1181.62	2119
1183.76	2136
1185.9	2179
1188.04	2302
1190.17	2448
1192.31	2472
1194.44	2412
1196.57	2390
1198.7	2406
1200.83	2327
1202.96	2286
1205.08	2190
1207.21	2051
1209.33	1940
1211.45	1839
1213.57	1795
1215.69	1755
1217.81	1710
1219.92	1702
1222.03	1732
1224.15	1685
1226.26	1688
1228.37	1674
1230.47	1650
1232.58	1646
1234.68	1634
1236.79	1642
1238.89	1690
1240.99	1674
1243.09	1648
1245.19	1578
1247.28	1581
1249.38	1515
1251.47	1549
1253.56	1550
1255.65	1449
1257.74	1475
1259.83	1505
1261.91	1404
1264	1444
1266.08	1374
1268.16	1364
1270.24	1356
1272.32	1229
1274.4	1276
1276.47	1273
1278.55	1233
1280.62	1207
1282.69	1163
1284.76	1174
1286.83	1197
1288.9	1159
1290.96	1168
1293.03	1086
1295.09	1082
1297.15	1060
1299.21	1064
1301.27	1056
1303.33	1017
1305.38	1025
1307.44	1155
1309.49	1051
1311.54	995
1313.59	1011
1315.64	949
1317.69	1035
1319.73	983
1321.78	977
1323.82	987
1325.86	959
1327.9	924
1329.94	938
1331.98	914
1334.02	971
1336.05	935
1338.08	971
1340.12	901
1342.15	941
1344.18	1018
1346.2	1036
1348.23	1074
1350.25	997
1352.28	1005
1354.3	1058
1356.32	1052
1358.34	1065
1360.36	1119
1362.38	1110
1364.39	1108
1366.41	1138
1368.42	1116
1370.43	1174
1372.44	1074
1374.45	1082
1376.45	1098
1378.46	1132
1380.47	993
1382.47	1036
1384.47	965
1386.47	909
1388.47	884
1390.47	849
1392.46	854
1394.46	909
1396.45	911
1398.44	905
1400.44	888
1402.42	856
1404.41	836
1406.4	774
1408.39	742
1410.37	737
1412.35	705
1414.33	738
1416.31	735
1418.29	726
1420.27	697
1422.25	655
1424.22	707
1426.2	669
1428.17	657
1430.14	685
1432.11	637
1434.08	605
1436.04	570
1438.01	582
1439.97	616
1441.94	622
1443.9	657
1445.86	665
1447.82	667
1449.78	552
1451.73	570
1453.69	621
1455.64	651
1457.59	652
1459.54	575
1461.49	542
1463.44	485
1465.39	443
1467.34	500
1469.28	484
1471.22	502
1473.17	540
1475.11	526
1477.05	480
1478.99	449
1480.92	393
1482.86	413
1484.79	370
1486.73	335
1488.66	346
1490.59	377
1492.52	399
1494.45	405
1496.37	435
1498.3	415
1500.22	399
1502.14	353
1504.07	387
1505.99	367
1507.91	397
1509.82	337
1511.74	348
1513.66	361
1515.57	369
1517.48	393
1519.39	481
1521.3	464
1523.21	456
1525.12	407
1527.03	354
1528.93	368
1530.84	401
1532.74	528
1534.64	550
1536.54	566
1538.44	542
1540.34	524
1542.23	490
1544.13	392
1546.02	338
1547.92	405
1549.81	409
1551.7	503
1553.59	478
1555.48	487
1557.36	543
1559.25	524
1561.13	534
1563.01	616
1564.9	649
1566.78	645
1568.66	618
1570.53	590
1572.41	568
1574.29	599
1576.16	653
1578.03	747
1579.9	744
1581.78	735
1583.65	669
1585.51	620
1587.38	665
1589.25	705
1591.11	734
1592.97	683
1594.84	611
1596.7	612
1598.56	590
1600.42	568
1602.27	591
1604.13	615
1605.98	726
1607.84	846
1609.69	939
1611.54	920
1613.39	862
1615.24	689
1617.09	532
1618.94	475
1620.78	460
1622.62	530
1624.47	625
1626.31	637
1628.15	629
1629.99	666
1631.83	642
1633.67	635
1635.5	615
1637.34	558
1639.17	578
1641	558
1642.83	588
1644.66	558
1646.49	534
1648.32	482
1650.15	542
1651.97	536
1653.8	567
1655.62	558
1657.44	538
1659.26	431
1661.08	385
1662.9	397
1664.72	256
1666.53	159
1668.35	131
1670.16	129
1671.97	170
1673.79	270
1675.6	251
1677.4	242
1679.21	190
1681.02	175
1682.83	131
1684.63	177
1686.43	244
1688.24	240
1690.04	221
1691.84	193
1693.64	149
1695.43	215
1697.23	282
1699.02	357
1700.82	366
1702.61	375
1704.4	350
1706.2	347
1707.98	413
1709.77	492
1711.56	490
1713.35	465
1715.13	455
1716.92	356
1718.7	286
1720.48	353
1722.26	338
1724.04	314
1725.82	217
1727.6	213
1729.37	176
1731.15	163
1732.92	143
1734.7	117
1736.47	73
1738.24	67
1740.01	80
1741.78	84
1743.54	85
1745.31	185
1747.08	193
1748.84	175
1750.6	186
1752.36	202
1754.12	312
1755.88	328
1757.64	274
1759.4	195
1761.16	167
1762.91	198
1764.67	216
1766.42	284
1768.17	350
1769.92	312
1771.67	264
1773.42	229
1775.17	198
1776.91	210
1778.66	268
1780.4	339
1782.15	391
1783.89	397
1785.63	420
1787.37	405
1789.11	387
1790.85	389
1792.58	350
1794.32	290
1796.05	252
1797.79	240
1799.52	240
1801.25	260
1802.98	203
1804.71	206
1806.44	280
1808.17	308
1809.89	381
1811.62	399
1813.34	381
1815.07	381
1816.79	320
1818.51	280
1820.23	270
1821.95	234
1823.66	205
1825.38	190
1827.1	173
1828.81	183
1830.52	205
1832.24	264
1833.95	304
1835.66	351
1837.37	389
1839.08	355
1840.78	286
1842.49	228
1844.19	225
1845.9	212
1847.6	188
1849.3	218
1851	150
1852.7	111
1854.4	63
1856.1	101
1857.8	101
1859.49	112
1861.19	110
1862.88	127
1864.57	63
1866.27	-4
1867.96	-42
1869.65	-83
1871.33	-67
1873.02	8
1874.71	54
1876.39	92
1878.08	54
1879.76	72
1881.44	70
1883.12	81
1884.81	119
1886.48	143
1888.16	83
1889.84	10
1891.52	6
1893.19	-40
1894.87	-21
1896.54	6
1898.21	-28
1899.88	22
1901.55	45
1903.22	57
1904.89	70
1906.56	105
1908.22	87
1909.89	117
1911.55	129
1913.22	139
1914.88	125
1916.54	109
1918.2	101
1919.86	105
1921.52	101
1923.18	83
1924.83	55
1926.49	70
1928.14	67
1929.79	89
1931.45	101
1933.1	53
1934.75	32
1936.4	74
1938.05	99
1939.69	121
1941.34	79
1942.99	22
1944.63	14
1946.27	22
1947.92	5
1949.56	43
1951.2	66
1952.84	98
1954.48	98
1956.11	166
1957.75	185
1959.39	217
1961.02	235
1962.65	203
1964.29	200
1965.92	221
1967.55	237
1969.18	220
1970.81	235
1972.44	264
1974.06	211
1975.69	213
1977.32	218
1978.94	246
1980.56	270
1982.19	288
1983.81	266
1985.43	264
1987.05	274
1988.66	300
1990.28	272
1991.9	242
1993.51	288
1995.13	290
1996.74	313
1998.36	266
1999.97	282
2001.58	272
2003.19	282
2004.8	286
2006.4	342
2008.01	280
2009.62	298
2011.22	282
2012.83	310
2014.43	298
2016.03	302
2017.63	300
2019.23	280
2020.83	282
2022.43	304
2024.03	300
2025.63	294
2027.22	274
2028.82	278
2030.41	288
2032.01	258
2033.6	296
2035.19	278
2036.78	270
2038.37	282
2039.96	266
2041.55	250
2043.13	250
2044.72	250
2046.3	244
2047.89	252
2049.47	264
2051.05	262
2052.63	270
2054.21	268
2055.79	270
2057.37	246
2058.95	242
2060.52	246
2062.1	249
2063.68	256
2065.25	262
2066.82	252
2068.39	234
2069.97	258
2071.54	238
2073.1	224
2074.67	242
2076.24	238
2077.81	209
2079.37	232
2080.94	211
2082.5	222
2084.07	215
2085.63	188
2087.19	188
2088.75	184
2090.31	155
2091.87	148
2093.43	127
2094.98	129
2096.54	139
2098.09	141
2099.65	198
2101.2	187
2102.75	192
2104.3	177
2105.86	183
2107.41	186
2108.95	193
2110.5	173
2112.05	151
2113.6	167
2115.14	170
2116.69	198
2118.23	159
2119.77	175
2121.31	173
2122.86	192
2124.4	148
2125.93	165
2127.47	158
2129.01	169
2130.55	181
2132.08	179
2133.62	173
2135.15	202
2136.69	181
2138.22	155
2139.75	149
2141.28	137
2142.81	181
2144.34	178
2145.87	157
2147.39	183
2148.92	169
2150.45	183
2151.97	170
2153.5	179
2155.02	143
2156.54	153
2158.06	167
2159.58	133
2161.1	135
2162.62	175
2164.14	187
2165.66	169
2167.17	143
2168.69	188
2170.2	177
2171.72	173
2173.23	161
2174.74	139
2176.25	167
2177.76	159
2179.27	135
2180.78	161
2182.29	147
2183.79	137
2185.3	133
2186.81	145
2188.31	151
2189.81	137
2191.32	159
2192.82	157
2194.32	119
2195.82	163
2197.32	161
2198.82	125
2200.32	119
2201.81	87
2203.31	108
2204.8	129
2206.3	127
2207.79	127
2209.29	144
2210.78	133
2212.27	159
2213.76	163
2215.25	151
2216.74	163
2218.23	139
2219.71	118
2221.2	103
2222.69	115
2224.17	85
2225.65	91
2227.14	91
2228.62	93
2230.1	109
2231.58	111
2233.06	95
2234.54	129
2236.02	145
2237.5	173
2238.97	145
2240.45	153
2241.92	133
2243.4	153
2244.87	89
2246.34	131
2247.82	105
2249.29	119
2250.76	107
2252.23	105
2253.7	97
2255.16	85
2256.63	115
2258.1	93
2259.56	129
2261.03	111
2262.49	113
2263.95	123
2265.42	115
2266.88	109
2268.34	105
2269.8	115
2271.26	89
2272.72	111
2274.18	123
2275.63	103
2277.09	117
2278.54	143
2280	115
2281.45	71
2282.9	89
2284.36	77
2285.81	113
2287.26	103
2288.71	109
2290.16	101
2291.61	115
2293.05	81
2294.5	87
2295.95	95
2297.39	49
2298.84	35
2300.28	54
2301.72	55
2303.16	65
2304.61	87
2306.05	77
2307.49	75
2308.93	75
2310.36	86
2311.8	103
2313.24	107
2314.67	125
2316.11	115
2317.54	123
2318.98	119
2320.41	73
2321.84	115
2323.28	103
2324.71	103
2326.14	91
2327.57	86
2328.99	85
2330.42	55
2331.85	77
2333.27	52
2334.7	65
2336.12	43
2337.55	63
2338.97	43
2340.39	41
2341.82	31
2343.24	30
2344.66	51
2346.08	44
2347.5	47
2348.91	55
2350.33	61
2351.75	91
2353.16	69
2354.58	91
2355.99	76
2357.41	59
2358.82	53
2360.23	29
2361.64	25
2363.05	18
2364.46	28
2365.87	14
2367.28	29
2368.69	59
2370.1	28
2371.5	12
2372.91	61
2374.31	60
2375.72	44
2377.12	36
2378.52	32
2379.92	28
2381.33	49
2382.73	47
2384.13	42
2385.52	14
2386.92	26
2388.32	33
2389.72	51
2391.11	35
2392.51	58
2393.9	49
2395.3	65
2396.69	57
2398.08	30
2399.48	39
2400.87	68
2402.26	41
2403.65	16
2405.04	6
2406.42	-19
2407.81	-56
2409.2	-56
2410.58	-103
2411.97	-76
2413.35	-34
2414.74	-96
2416.12	-50
2417.5	-44
2418.89	-35
2420.27	-34
2421.65	-40
2423.03	-2
2424.41	-56
2425.79	-29
2427.16	-51
2428.54	-44
2429.92	-81
2431.29	-41
2432.67	-56
2434.04	-44
2435.42	-30
2436.79	-42
2438.16	-39
2439.53	-40
2440.9	-55
2442.27	-79
2443.64	-95
2445.01	-55
2446.38	-83
2447.75	-91
2449.11	-71
2450.48	-54
2451.84	-95
2453.21	-73
2454.57	-34
2455.94	-58
2457.3	-59
2458.66	-75
2460.02	-56
2461.38	-71
2462.74	-30
2464.1	-34
2465.46	-23
2466.82	-33
2468.17	-25
2469.53	-28
2470.89	-16
2472.24	-56
2473.6	-44
2474.95	-32
2476.3	2
2477.65	0
2479.01	12
2480.36	-16
2481.71	27
2483.06	-8
2484.41	-18
2485.75	-18
2487.1	-2
2488.45	-12
2489.8	-28
2491.14	-26
2492.49	-23
2493.83	-12
2495.17	2
2496.52	-14
2497.86	-2
2499.2	0
2500.54	8
2501.88	0
2503.22	22
2504.56	2
2505.9	18
2507.24	-2
2508.58	0
2509.91	-30
2511.25	-37
2512.58	-30
2513.92	-85
2515.25	-50
2516.58	-61
2517.92	-56
2519.25	-61
2520.58	-29
2521.91	-68
2523.24	-67
2524.57	-22
2525.9	-8
2527.23	-12
2528.55	12
2529.88	-32
2531.21	-45
2532.53	-36
2533.86	-32
2535.18	-42
2536.5	-28
2537.83	-7
2539.15	-4
2540.47	-2
2541.79	0
2543.11	-56
2544.43	-27
2545.75	-22
2547.07	-6
2548.39	-63
2549.7	-4
2551.02	-12
2552.34	-31
2553.65	-35
2554.97	-60
2556.28	-79
2557.59	-77
2558.91	-77
2560.22	-69
2561.53	-55
2562.84	-65
2564.15	-55
2565.46	-61
2566.77	-51
2568.08	-52
2569.38	-63
2570.69	-68
2572	-57
2573.3	-44
2574.61	-61
2575.91	-56
2577.22	-45
2578.52	-36
2579.82	-43
2581.13	-65
2582.43	-55
2583.73	-59
2585.03	-81
2586.33	-60
2587.63	-69
2588.92	-83
2590.22	-61
2591.52	-61
2592.82	-71
2594.11	-59
2595.41	-43
2596.7	-61
2598	-64
2599.29	-44
2600.58	-51
2601.88	-50
2603.17	-43
2604.46	-79
2605.75	-75
2607.04	-89
2608.33	-67
2609.62	-71
2610.9	-76
2612.19	-66
2613.48	-123
2614.76	-71
2616.05	-91
2617.34	-53
2618.62	-115
2619.9	-92
2621.19	-85
2622.47	-73
2623.75	-84
2625.03	-71
2626.31	-63
2627.59	-65
2628.87	-47
2630.15	-101
2631.43	-55
2632.71	-76
2633.99	-96
2635.26	-98
2636.54	-121
2637.81	-81
2639.09	-76
2640.36	-91
2641.64	-87
2642.91	-97
2644.18	-84
2645.46	-69
2646.73	-109
2648	-75
2649.27	-67
2650.54	-71
2651.81	-61
2653.07	-53
2654.34	-83
2655.61	-83
2656.88	-41
2658.14	-66
2659.41	-87
2660.67	-91
2661.94	-53
2663.2	-63
2664.47	-83
2665.73	-67
2666.99	-70
2668.25	-77
2669.51	-95
2670.77	-101
2672.03	-85
2673.29	-62
2674.55	-69
2675.81	-62
2677.07	-81
2678.32	-93
2679.58	-87
2680.84	-63
2682.09	-67
2683.35	-56
2684.6	-53
2685.85	-81
2687.11	-97
2688.36	-67
2689.61	-63
2690.86	-73
2692.11	-73
2693.36	-33
2694.61	-51
2695.86	-45
2697.11	-87
2698.36	-85
2699.61	-81
2700.85	-71
2702.1	-76
2703.34	-45
2704.59	-92
2705.83	-61
2707.08	-65
2708.32	-58
2709.56	-75
2710.81	-71
2712.05	-85
2713.29	-81
2714.53	-71
2715.77	-71
2717.01	-51
2718.25	-46
2719.49	-65
2720.73	-75
2721.96	-85
2723.2	-59
2724.44	-57
2725.67	-45
2726.91	-64
2728.14	-55
2729.38	-78
2730.61	-63
2731.84	-68
2733.08	-75
2734.31	-52
2735.54	-28
2736.77	-77
2738	-70
2739.23	-57
2740.46	-51
2741.69	-65
2742.92	-87
2744.14	-25
2745.37	-60
2746.6	-77
2747.82	-32
2749.05	-69
2750.27	-62
2751.5	-67
2752.72	-62
2753.95	-62
2755.17	-48
2756.39	-50
2757.61	-64
2758.83	-74
2760.05	-38
2761.27	-66
2762.49	-44
2763.71	-61
2764.93	-40
2766.15	-70
2767.37	-40
2768.58	-67
2769.8	-52
2771.02	-44
2772.23	-40
2773.45	-44
2774.66	-58
2775.88	-30
2777.09	-66
2778.3	-58
2779.51	-66
2780.73	-55
2781.94	-36
2783.15	-40
2784.36	-54
2785.57	-52
2786.78	-64
2787.99	-38
2789.19	-56
2790.4	-24
2791.61	-17
2792.82	-46
2794.02	-44
2795.23	-30
2796.43	-42
2797.64	-44
2798.84	-38
2800.04	-42
2801.25	-39
2802.45	-52
2803.65	-52
2804.85	-21
2806.05	-66
2807.25	-46
2808.45	-34
2809.65	-28
2810.85	-49
2812.05	-30
2813.25	-34
2814.45	-38
2815.64	-38
2816.84	-34
2818.04	-46
2819.23	10
2820.43	-25
2821.62	28
2822.82	-30
2824.01	-22
2825.2	-42
2826.39	-34
2827.59	-34
2828.78	-22
2829.97	-10
2831.16	-28
2832.35	-22
2833.54	-34
2834.73	-10
2835.92	-30
2837.1	-32
2838.29	-40
2839.48	-6
2840.67	-12
2841.85	-24
2843.04	-18
2844.22	-32
2845.41	-27
2846.59	-20
2847.77	-33
2848.96	-39
2850.14	-19
2851.32	-30
2852.5	-27
2853.68	-28
2854.87	4
2856.05	-26
2857.23	-32
2858.4	-18
2859.58	-31
2860.76	-31
2861.94	0
2863.12	-12
2864.29	-12
2865.47	-26
2866.65	-21
2867.82	-14
2869	8
2870.17	-18
2871.34	-18
2872.52	-28
2873.69	-8
2874.86	-31
2876.03	12
2877.21	-22
2878.38	-26
2879.55	-10
2880.72	-38
2881.89	-58
2883.06	-14
2884.23	-14
2885.39	-21
2886.56	-15
2887.73	-28
2888.9	2
2890.06	-34
2891.23	0
2892.39	-41
2893.56	-12
2894.72	-18
2895.89	-14
2897.05	8
2898.21	-30
2899.38	-12
2900.54	-32
2901.7	-12
2902.86	-24
2904.02	6
2905.18	-22
2906.34	-12
2907.5	-19
2908.66	-34
2909.82	-24
2910.98	-22
2912.13	-14
2913.29	-22
2914.45	-20
2915.6	-25
2916.76	-6
2917.91	10
2919.07	-13
2920.22	-2
2921.38	0
2922.53	-18
2923.68	12
2924.84	-2
2925.99	-8
2927.14	-27
2928.29	-22
2929.44	-24
2930.59	-20
2931.74	-14
2932.89	-4
2934.04	-4
2935.19	-20
2936.34	6
2937.48	-31
2938.63	6
2939.78	-36
2940.93	4
2942.07	-6
2943.22	16
2944.36	-10
2945.51	-14
2946.65	-2
2947.79	-14
2948.94	6
2950.08	4
2951.22	-8
2952.36	-30
2953.5	0
2954.65	11
2955.79	-2
2956.93	6
2958.07	-12
2959.2	-22
2960.34	12
2961.48	-8
2962.62	2
2963.76	8
2964.89	0
2966.03	-4
2967.17	-32
2968.3	4
2969.44	-8
2970.57	-2
2971.71	-6
2972.84	-14
2973.97	-14
2975.11	-12
2976.24	16
2977.37	0
2978.5	2
2979.64	2
2980.77	-2
2981.9	14
2983.03	-12
2984.16	6
2985.29	6
2986.41	-14
2987.54	0
2988.67	20
2989.8	20
2990.93	8
2992.05	2
2993.18	14
2994.3	18
2995.43	-8
2996.55	26
2997.68	18
2998.8	16
2999.93	8
3001.05	8
3002.17	-18
3003.3	0
3004.42	54
3005.54	42
3006.66	10
3007.78	16
3008.9	14
3010.02	-18
3011.14	22
3012.26	2
3013.38	10
3014.5	32
3015.62	-10
3016.73	24
3017.85	8
3018.97	2
3020.08	-12
3021.2	8
3022.31	10
3023.43	26
3024.54	21
3025.66	8
3026.77	26
3027.89	30
3029	2
3030.11	22
3031.22	2
3032.34	-8
3033.45	12
3034.56	6
3035.67	12
3036.78	79
3037.89	30
3039	26
3040.11	-6
3041.22	-4
3042.32	-4
3043.43	10
3044.54	2
3045.65	6
3046.75	10
3047.86	30
3048.96	6
3050.07	0
3051.17	20
3052.28	20
3053.38	8
3054.49	2
3055.59	22
3056.69	2
3057.8	16
3058.9	0
3060	40
3061.1	2
3062.2	0
3063.3	12
3064.4	12
3065.5	8
3066.6	4
3067.7	14
3068.8	2
3069.9	10
3071	16
3072.09	10
3073.19	28
3074.29	12
3075.38	22
3076.48	30
3077.57	-10
3078.67	18
3079.76	22
3080.86	-4
3081.95	31
3083.05	-16
3084.14	26
3085.23	18
3086.33	16
3087.42	4
3088.51	25
3089.6	16
3090.69	14
3091.78	-6
3092.87	45
3093.96	12
3095.05	8
3096.14	-16
3097.23	16
3098.32	28
3099.41	6
3100.49	8
3101.58	4
3102.67	38
3103.75	-10
3104.84	16
3105.93	24
3107.01	4
3108.1	16
3109.18	30
3110.26	26
3111.35	32
3112.43	18
3113.51	26
3114.6	23
3115.68	16
3116.76	12
3117.84	14
3118.92	24
3120	28
3121.09	14
3122.17	14
3123.25	8
3124.32	28
3125.4	32
3126.48	22
3127.56	22
3128.64	6
3129.72	20
3130.79	52
3131.87	12
3132.95	14
3134.02	16
3135.1	28
3136.17	22
3137.25	4
3138.32	22
3139.4	4
3140.47	36
3141.55	20
3142.62	28
3143.69	10
3144.76	31
3145.84	10
3146.91	10
3147.98	24
3149.05	14
3150.12	22
3151.19	28
3152.26	32
3153.33	24
3154.4	26
3155.47	20
3156.54	20
3157.61	54
3158.67	20
3159.74	4
3160.81	22
3161.88	21
3162.94	8
3164.01	43
3165.07	34
3166.14	22
3167.2	26
3168.27	17
3169.33	32
3170.4	34
3171.46	16
3172.52	28
3173.59	46
3174.65	26
3175.71	26
3176.77	24
3177.84	22
3178.9	30
3179.96	4
3181.02	26
3182.08	54
3183.14	59
3184.2	24
3185.26	30
3186.32	36
3187.37	18
3188.43	50
3189.49	67
3190.55	8
3191.61	7
3192.66	34
3193.72	10
3194.77	30
3195.83	14
3196.89	24
3197.94	30
3199	28
3200.05	20
3201.1	24
3202.16	12
3203.21	40
3204.27	30
3205.32	30
3206.37	30
3207.42	21
3208.47	28
3209.53	16
3210.58	31
3211.63	36
3212.68	26
3213.73	28
3214.78	39
3215.83	14
3216.88	15
3217.93	40
3218.97	28
3220.02	22
3221.07	26
3222.12	34
3223.16	40
3224.21	26
3225.26	2
3226.3	18
3227.35	8
3228.4	50
3229.44	16
3230.49	14
3231.53	4
3232.57	14
3233.62	28
3234.66	32
3235.71	24
3236.75	22
3237.79	56
3238.83	38
3239.88	8
3240.92	26
3241.96	38
3243	38
3244.04	20
3245.08	38
3246.12	24
3247.16	28
3248.2	36
3249.24	18
3250.28	40
3251.32	26
3252.36	38
3253.39	34
3254.43	32
3255.47	60
3256.51	40
3257.54	30
3258.58	18
3259.61	24
3260.65	17
3261.69	28
3262.72	16
3263.76	24
3264.79	12
3265.82	63
3266.86	31
3267.89	36
3268.92	32
3269.96	38
3270.99	45
3272.02	30
3273.05	42
3274.09	24
3275.12	44
3276.15	38
3277.18	21
3278.21	24
3279.24	44
3280.27	26
3281.3	32
3282.33	41
3283.36	36
3284.39	42
3285.41	80
3286.44	34
3287.47	48
3288.5	42
3289.52	24
3290.55	60
3291.58	32
3292.6	24
3293.63	56
3294.66	22
3295.68	51
3296.71	28
3297.73	56
3298.76	69
3299.78	38
3300.8	22
3301.83	34
3302.85	86
3303.87	38
3304.9	20
3305.92	51
3306.94	44
3307.96	50
3308.98	42
3310.01	36
3311.03	30
3312.05	51
3313.07	40
3314.09	44
3315.11	32
3316.13	34
3317.15	26
3318.17	32
3319.18	40
3320.2	30
3321.22	40
3322.24	42
3323.26	25
3324.27	36
3325.29	64
3326.31	49
3327.32	48
3328.34	45
3329.35	48
3330.37	46
3331.38	24
3332.4	42
3333.41	40
3334.43	38
3335.44	30
3336.46	22
3337.47	14
3338.48	32
3339.5	18
3340.51	24
3341.52	57
3342.53	36
3343.54	40
3344.56	48
3345.57	48
3346.58	44
3347.59	36
3348.6	31
3349.61	52
3350.62	28
3351.63	22
3352.64	44
3353.65	26
3354.66	33
3355.66	43
3356.67	46
3357.68	10
3358.69	19
3359.7	36
3360.7	36
3361.71	24
3362.72	34
3363.72	34
3364.73	36
3365.73	34
3366.74	37
3367.75	35
3368.75	28
3369.75	28
3370.76	18
3371.76	40
3372.77	30
3373.77	40
3374.77	29
3375.78	34
3376.78	36
3377.78	38
3378.78	52
3379.79	32
3380.79	19
3381.79	30
3382.79	56
3383.79	52
3384.79	48
3385.79	26
3386.79	32
3387.79	24
3388.79	53
3389.79	20
3390.79	38
3391.79	53
3392.79	34
3393.79	68
3394.78	46
3395.78	12
3396.78	34
3397.78	42
3398.77	77
3399.77	32
3400.77	38
3401.76	26
3402.76	42
3403.76	52
3404.75	24
3405.75	30
3406.74	49
3407.74	109
3408.73	44
3409.72	97
3410.72	46
3411.71	52
3412.71	28
3413.7	36
3414.69	22
3415.68	92
3416.68	18
3417.67	36
3418.66	38
3419.65	28
3420.64	48
3421.63	37
3422.63	48
3423.62	38
3424.61	68
3425.6	38
3426.59	47
3427.58	46
3428.57	37
[truncated: 48 more rows]
