# Supplementary material for: AI‐Assisted Detection of Early Gastric Cancer via Visualization of Mucosal Acidity Compromise During Endoscopy
Source: Adv Sci (Weinh). 2025 Oct 20;12(46):e04932. doi: 10.1002/advs.202504932 (PMC12697849; doi:10.1002/advs.202504932)
Supplement: Supplementary file 2 — Supporting Data [file ADVS-12-e04932-s002.zip › Models by AGS cells/Model 3/Tumor/fast-20250724_173832.csv]

181.541	17157
184.445	26854
187.346	34998
190.245	39100
193.141	40686
196.035	40636
198.927	40472
201.816	40398
204.703	40692
207.588	40549
210.47	40674
213.35	40460
216.228	40619
219.103	40565
221.976	40571
224.846	40508
227.715	40438
230.58	40341
233.444	40343
236.305	40821
239.164	40894
242.02	41355
244.875	41713
247.727	41820
250.576	41982
253.423	41870
256.268	41658
259.111	41522
261.951	41499
264.789	41446
267.625	41503
270.459	41688
273.29	41248
276.119	41318
278.945	41019
281.769	40960
284.591	40819
287.411	40488
290.229	40499
293.044	40212
295.857	40142
298.667	39675
301.476	39423
304.282	39231
307.085	38765
309.887	38594
312.686	38197
315.483	37922
318.278	37675
321.071	37494
323.861	37279
326.649	37059
329.435	37367
332.219	37272
335	36967
337.779	37073
340.556	37095
343.331	37297
346.103	37345
348.873	37337
351.641	37490
354.407	37718
357.171	37617
359.932	37822
362.691	37665
365.448	37553
368.203	37358
370.955	36956
373.706	36890
376.454	36689
379.2	36253
381.943	36406
384.685	36014
387.424	35647
390.161	35464
392.896	35224
395.629	34858
398.36	34865
401.088	34906
403.815	34720
406.539	34404
409.261	34297
411.981	34293
414.698	34378
417.414	34609
420.127	34827
422.838	34716
425.547	35199
428.254	35163
430.959	34946
433.662	35187
436.362	35343
439.06	35564
441.757	35449
444.451	35282
447.142	35283
449.832	35405
452.52	35429
455.206	35250
457.889	35083
460.57	35079
463.249	34829
465.927	34868
468.601	34648
471.274	34129
473.945	33850
476.614	33516
479.28	32964
481.945	32753
484.607	32701
487.267	32547
489.926	32291
492.582	32236
495.236	31911
497.888	31627
500.537	31551
503.185	31807
505.831	31637
508.474	31908
511.116	31813
513.755	31882
516.393	31704
519.028	31978
521.661	31674
524.293	31924
526.922	31786
529.549	31909
532.174	31805
534.797	31770
537.418	31908
540.037	31934
542.654	31918
545.268	32150
547.881	32230
550.492	32230
553.101	31724
555.707	31446
558.312	30864
560.915	30848
563.515	31089
566.114	31229
568.71	31436
571.305	31785
573.897	31982
576.488	32002
579.076	31301
581.663	30368
584.247	29931
586.83	29147
589.41	28524
591.989	28127
594.565	27519
597.14	26879
599.712	26494
602.283	26456
604.851	26337
607.418	26135
609.982	26139
612.545	26141
615.106	25878
617.664	26124
620.221	25984
622.776	25858
625.328	25716
627.879	25708
630.428	25476
632.975	25205
635.52	24971
638.062	24836
640.603	24783
643.142	24959
645.679	24971
648.214	25058
650.748	24820
653.279	24979
655.808	24847
658.335	24568
660.861	24688
663.384	24520
665.906	24510
668.425	24600
670.943	24461
673.459	24114
675.973	24000
678.484	23569
680.994	23367
683.502	22994
686.009	22811
688.513	22826
691.015	22414
693.515	22264
696.014	22184
698.51	21840
701.005	21781
703.498	21344
705.989	20991
708.478	20667
710.965	20520
713.45	20385
715.933	20290
718.415	20307
720.894	20045
723.372	19958
725.848	20119
728.322	19968
730.794	20057
733.264	19922
735.732	19732
738.198	19330
740.663	18812
743.126	18536
745.586	18451
748.045	18336
750.502	18127
752.958	18065
755.411	18012
757.863	17966
760.312	17827
762.76	17722
765.206	17828
767.65	17618
770.092	16547
772.533	15418
774.971	15151
777.408	15652
779.843	16340
782.276	16213
784.707	16221
787.137	16416
789.564	16350
791.99	16365
794.414	16239
796.836	16124
799.257	15844
801.675	15658
804.092	15389
806.507	15441
808.92	15358
811.331	15200
813.741	14859
816.148	14734
818.554	14462
820.958	14422
823.36	14236
825.761	14129
828.159	13963
830.556	13958
832.951	13819
835.345	13681
837.736	13561
840.126	13509
842.514	13332
844.9	13259
847.284	13136
849.667	13049
852.048	12838
854.427	12764
856.804	12521
859.18	12385
861.553	12248
863.925	12296
866.296	12282
868.664	12135
871.031	12055
873.396	12008
875.759	11762
878.12	11789
880.48	11683
882.838	11637
885.194	11478
887.549	11428
889.902	11389
892.253	11142
894.602	11148
896.949	11115
899.295	11053
901.639	10991
903.981	10934
906.322	10803
908.661	10841
910.998	10823
913.333	10749
915.667	10523
917.999	10700
920.329	10634
922.658	10677
924.985	10543
927.31	10508
929.633	10493
931.955	10274
934.275	10193
936.593	10072
938.91	9941
941.225	9709
943.538	9605
945.849	9374
948.159	9159
950.467	9055
952.774	8935
955.078	8700
957.381	8631
959.683	8514
961.982	8291
964.28	8424
966.577	8315
968.871	8210
971.164	8190
973.456	7974
975.745	7851
978.033	7757
980.319	7638
982.604	7613
984.887	7662
987.168	7656
989.448	7628
991.726	7594
994.002	7513
996.277	7416
998.55	7445
1000.82	7437
1003.09	7576
1005.36	7579
1007.63	7616
1009.89	7551
1012.15	7681
1014.41	7662
1016.67	7487
1018.93	7539
1021.19	7430
1023.44	7380
1025.7	7382
1027.95	7392
1030.2	7346
1032.45	7172
1034.69	7077
1036.94	6959
1039.18	6891
1041.43	6790
1043.67	6834
1045.9	6792
1048.14	6802
1050.38	6629
1052.61	6651
1054.84	6566
1057.07	6296
1059.3	6322
1061.53	6182
1063.76	6215
1065.98	6169
1068.2	6024
1070.42	6014
1072.64	5875
1074.86	5851
1077.08	5760
1079.29	5772
1081.5	5718
1083.72	5722
1085.93	5754
1088.13	5673
1090.34	5723
1092.55	5700
1094.75	5798
1096.95	5714
1099.15	5562
1101.35	5559
1103.55	5442
1105.74	5429
1107.94	5345
1110.13	5365
1112.32	5202
1114.51	5069
1116.7	5025
1118.89	4981
1121.07	4872
1123.25	4863
1125.44	4838
1127.62	4835
1129.8	4809
1131.97	4884
1134.15	4880
1136.32	5041
1138.49	4805
1140.66	4759
1142.83	4807
1145	4693
1147.17	4634
1149.33	4598
1151.5	4582
1153.66	4505
1155.82	4556
1157.98	4398
1160.13	4457
1162.29	4382
1164.44	4273
1166.6	4332
1168.75	4372
1170.9	4441
1173.04	4423
1175.19	4443
1177.34	4331
1179.48	4205
1181.62	4142
1183.76	4106
1185.9	4150
1188.04	4317
1190.17	4460
1192.31	4443
1194.44	4469
1196.57	4600
1198.7	4455
1200.83	4384
1202.96	4265
1205.08	4068
1207.21	3864
1209.33	3735
1211.45	3699
1213.57	3552
1215.69	3478
1217.81	3513
1219.92	3455
1222.03	3435
1224.15	3389
1226.26	3395
1228.37	3350
1230.47	3405
1232.58	3357
1234.68	3341
1236.79	3371
1238.89	3336
1240.99	3272
1243.09	3254
1245.19	3206
1247.28	3234
1249.38	3127
1251.47	3159
1253.56	3103
1255.65	3024
1257.74	2996
1259.83	3018
1261.91	2935
1264	2879
1266.08	2843
1268.16	2808
1270.24	2794
1272.32	2651
1274.4	2722
1276.47	2651
1278.55	2571
1280.62	2579
1282.69	2527
1284.76	2472
1286.83	2514
1288.9	2474
1290.96	2464
1293.03	2404
1295.09	2369
1297.15	2357
1299.21	2291
1301.27	2347
1303.33	2254
1305.38	2268
1307.44	2335
1309.49	2254
1311.54	2194
1313.59	2188
1315.64	2174
1317.69	2194
1319.73	2180
1321.78	2172
1323.82	2172
1325.86	2089
1327.9	2145
1329.94	2085
1331.98	2139
1334.02	2142
1336.05	2149
1338.08	2143
1340.12	2118
1342.15	2120
1344.18	2255
1346.2	2258
1348.23	2233
1350.25	2275
1352.28	2236
1354.3	2303
1356.32	2303
1358.34	2301
1360.36	2275
1362.38	2321
1364.39	2349
1366.41	2361
1368.42	2287
1370.43	2335
1372.44	2274
1374.45	2317
1376.45	2229
1378.46	2266
1380.47	2129
1382.47	2083
1384.47	2063
1386.47	2035
1388.47	2019
1390.47	1959
1392.46	1952
1394.46	1995
1396.45	2009
1398.44	1954
1400.44	1898
1402.42	1879
1404.41	1849
1406.4	1775
1408.39	1761
1410.37	1752
1412.35	1694
1414.33	1707
1416.31	1682
1418.29	1673
1420.27	1599
1422.25	1630
1424.22	1593
1426.2	1594
1428.17	1616
1430.14	1630
1432.11	1505
1434.08	1507
1436.04	1475
1438.01	1450
1439.97	1509
1441.94	1503
1443.9	1465
1445.86	1535
1447.82	1473
1449.78	1464
1451.73	1410
1453.69	1423
1455.64	1461
1457.59	1430
1459.54	1376
1461.49	1301
1463.44	1295
1465.39	1265
1467.34	1309
1469.28	1250
1471.22	1257
1473.17	1342
1475.11	1336
1477.05	1266
1478.99	1233
1480.92	1197
1482.86	1087
1484.79	1070
1486.73	1084
1488.66	1102
1490.59	1158
1492.52	1141
1494.45	1121
1496.37	1108
1498.3	1165
1500.22	1153
1502.14	1082
1504.07	1088
1505.99	1112
1507.91	1096
1509.82	1078
1511.74	1072
1513.66	1092
1515.57	1088
1517.48	1094
1519.39	1130
1521.3	1133
1523.21	1209
1525.12	1148
1527.03	1090
1528.93	1075
1530.84	1127
1532.74	1133
1534.64	1211
1536.54	1207
1538.44	1201
1540.34	1151
1542.23	1099
1544.13	999
1546.02	959
1547.92	979
1549.81	1018
1551.7	1068
1553.59	1090
1555.48	1064
1557.36	1090
1559.25	1161
1561.13	1134
1563.01	1209
1564.9	1211
1566.78	1217
1568.66	1225
1570.53	1090
1572.41	1120
1574.29	1135
1576.16	1219
1578.03	1306
1579.9	1356
1581.78	1267
1583.65	1185
1585.51	1191
1587.38	1215
1589.25	1253
1591.11	1288
1592.97	1215
1594.84	1139
1596.7	1106
1598.56	1132
1600.42	1102
1602.27	1149
1604.13	1173
1605.98	1270
1607.84	1392
1609.69	1491
1611.54	1458
1613.39	1356
1615.24	1197
1617.09	1027
1618.94	995
1620.78	913
1622.62	1018
1624.47	1103
1626.31	1102
1628.15	1124
1629.99	1124
1631.83	1096
1633.67	1074
1635.5	1082
1637.34	1036
1639.17	1019
1641	1032
1642.83	997
1644.66	1027
1646.49	1007
1648.32	974
1650.15	939
1651.97	935
1653.8	1028
1655.62	993
1657.44	961
1659.26	886
1661.08	820
1662.9	824
1664.72	665
1666.53	595
1668.35	549
1670.16	538
1671.97	589
1673.79	639
1675.6	656
1677.4	607
1679.21	550
1681.02	576
1682.83	506
1684.63	542
1686.43	629
1688.24	637
1690.04	634
1691.84	538
1693.64	508
1695.43	592
1697.23	630
1699.02	709
1700.82	749
1702.61	750
1704.4	725
1706.2	736
1707.98	770
1709.77	836
1711.56	832
1713.35	822
1715.13	842
1716.92	751
1718.7	609
1720.48	651
1722.26	657
1724.04	617
1725.82	475
1727.6	453
1729.37	395
1731.15	365
1732.92	294
1734.7	272
1736.47	232
1738.24	252
1740.01	229
1741.78	228
1743.54	258
1745.31	326
1747.08	356
1748.84	361
1750.6	393
1752.36	455
1754.12	546
1755.88	572
1757.64	536
1759.4	463
1761.16	427
1762.91	423
1764.67	494
1766.42	578
1768.17	622
1769.92	620
1771.67	562
1773.42	489
1775.17	467
1776.91	488
1778.66	503
1780.4	582
1782.15	627
1783.89	661
1785.63	691
1787.37	695
1789.11	637
1790.85	643
1792.58	634
1794.32	554
1796.05	504
1797.79	490
1799.52	467
1801.25	474
1802.98	467
1804.71	445
1806.44	494
1808.17	550
1809.89	631
1811.62	647
1813.34	618
1815.07	613
1816.79	560
1818.51	510
1820.23	544
1821.95	463
1823.66	421
1825.38	423
1827.1	435
1828.81	415
1830.52	479
1832.24	482
1833.95	516
1835.66	584
1837.37	607
1839.08	602
1840.78	503
1842.49	459
1844.19	441
1845.9	429
1847.6	432
1849.3	427
1851	355
1852.7	300
1854.4	274
1856.1	272
1857.8	278
1859.49	322
1861.19	286
1862.88	357
1864.57	258
1866.27	186
1867.96	157
1869.65	115
1871.33	149
1873.02	218
1874.71	252
1876.39	284
1878.08	226
1879.76	263
1881.44	254
1883.12	252
1884.81	311
1886.48	333
1888.16	246
1889.84	185
1891.52	177
1893.19	143
1894.87	165
1896.54	179
1898.21	171
1899.88	192
1901.55	210
1903.22	230
1904.89	209
1906.56	256
1908.22	292
1909.89	314
1911.55	288
1913.22	310
1914.88	304
1916.54	300
1918.2	288
1919.86	266
1921.52	260
1923.18	242
1924.83	226
1926.49	254
1928.14	218
1929.79	248
1931.45	214
1933.1	236
1934.75	192
1936.4	242
1938.05	264
1939.69	275
1941.34	238
1942.99	183
1944.63	160
1946.27	187
1947.92	182
1949.56	216
1951.2	230
1952.84	235
1954.48	246
1956.11	289
1957.75	336
1959.39	358
1961.02	399
1962.65	358
1964.29	357
1965.92	358
1967.55	401
1969.18	399
1970.81	384
1972.44	411
1974.06	362
1975.69	362
1977.32	391
1978.94	393
1980.56	415
1982.19	452
1983.81	391
1985.43	417
1987.05	403
1988.66	423
1990.28	411
1991.9	371
1993.51	393
1995.13	421
1996.74	429
1998.36	395
1999.97	411
2001.58	411
2003.19	395
2004.8	401
2006.4	447
2008.01	433
2009.62	437
2011.22	425
2012.83	441
2014.43	411
2016.03	459
2017.63	451
2019.23	387
2020.83	389
2022.43	397
2024.03	427
2025.63	425
2027.22	417
2028.82	415
2030.41	403
2032.01	403
2033.6	389
2035.19	405
2036.78	403
2038.37	393
2039.96	356
2041.55	369
2043.13	373
2044.72	349
2046.3	358
2047.89	365
2049.47	374
2051.05	387
2052.63	363
2054.21	377
2055.79	368
2057.37	330
2058.95	327
2060.52	343
2062.1	350
2063.68	359
2065.25	366
2066.82	314
2068.39	327
2069.97	334
2071.54	340
2073.1	345
2074.67	324
2076.24	327
2077.81	318
2079.37	330
2080.94	308
2082.5	310
2084.07	308
2085.63	290
2087.19	276
2088.75	270
2090.31	236
2091.87	258
2093.43	223
2094.98	253
2096.54	226
2098.09	247
2099.65	307
2101.2	252
2102.75	295
2104.3	260
2105.86	260
2107.41	270
2108.95	272
2110.5	284
2112.05	258
2113.6	250
2115.14	258
2116.69	272
2118.23	252
2119.77	256
2121.31	240
2122.86	254
2124.4	230
2125.93	270
2127.47	262
2129.01	268
2130.55	284
2132.08	272
2133.62	264
2135.15	282
2136.69	260
2138.22	246
2139.75	236
2141.28	216
2142.81	240
2144.34	228
2145.87	248
2147.39	234
2148.92	282
2150.45	280
2151.97	236
2153.5	236
2155.02	204
2156.54	196
2158.06	227
2159.58	230
2161.1	224
2162.62	272
2164.14	260
2165.66	240
2167.17	256
2168.69	266
2170.2	242
2171.72	248
2173.23	246
2174.74	224
2176.25	246
2177.76	205
2179.27	212
2180.78	238
2182.29	189
2183.79	191
2185.3	205
2186.81	212
2188.31	230
2189.81	204
2191.32	226
2192.82	220
2194.32	194
2195.82	218
2197.32	204
2198.82	165
2200.32	189
2201.81	155
2203.31	183
2204.8	200
2206.3	186
2207.79	191
2209.29	202
2210.78	191
2212.27	236
2213.76	222
2215.25	214
2216.74	224
2218.23	201
2219.71	183
2221.2	173
2222.69	183
2224.17	131
2225.65	153
2227.14	135
2228.62	143
2230.1	165
2231.58	180
2233.06	179
2234.54	201
2236.02	199
2237.5	230
2238.97	201
2240.45	187
2241.92	197
2243.4	205
2244.87	161
2246.34	185
2247.82	182
2249.29	173
2250.76	169
2252.23	159
2253.7	159
2255.16	149
2256.63	160
2258.1	133
2259.56	167
2261.03	159
2262.49	141
2263.95	169
2265.42	179
2266.88	179
2268.34	151
2269.8	173
2271.26	139
2272.72	149
2274.18	165
2275.63	163
2277.09	177
2278.54	185
2280	177
2281.45	129
2282.9	141
2284.36	133
2285.81	155
2287.26	139
2288.71	149
2290.16	159
2291.61	141
2293.05	129
2294.5	135
2295.95	143
2297.39	77
2298.84	79
2300.28	86
2301.72	83
2303.16	103
2304.61	125
2306.05	113
2307.49	121
2308.93	121
2310.36	145
2311.8	141
2313.24	131
2314.67	177
2316.11	155
2317.54	169
2318.98	169
2320.41	137
2321.84	129
2323.28	133
2324.71	125
2326.14	129
2327.57	124
2328.99	137
2330.42	93
2331.85	131
2333.27	103
2334.7	113
2336.12	89
2337.55	99
2338.97	85
2340.39	87
2341.82	69
2343.24	72
2344.66	69
2346.08	77
2347.5	105
2348.91	91
2350.33	101
2351.75	127
2353.16	133
2354.58	121
2355.99	141
2357.41	101
2358.82	89
2360.23	81
2361.64	51
2363.05	51
2364.46	46
2365.87	46
2367.28	79
2368.69	87
2370.1	73
2371.5	52
2372.91	85
2374.31	74
2375.72	74
2377.12	60
2378.52	78
2379.92	75
2381.33	77
2382.73	69
2384.13	57
2385.52	74
2386.92	57
2388.32	61
2389.72	73
2391.11	71
2392.51	80
2393.9	89
2395.3	91
2396.69	111
2398.08	87
2399.48	81
2400.87	95
2402.26	71
2403.65	60
2405.04	29
2406.42	8
2407.81	-34
2409.2	-46
2410.58	-81
2411.97	-40
2413.35	-22
2414.74	-50
2416.12	-22
2417.5	-18
2418.89	-8
2420.27	-12
2421.65	-4
2423.03	-4
2424.41	-26
2425.79	-18
2427.16	-51
2428.54	-36
2429.92	-44
2431.29	-26
2432.67	-20
2434.04	-4
2435.42	4
2436.79	-10
2438.16	6
2439.53	-26
2440.9	-22
2442.27	-42
2443.64	-47
2445.01	-35
2446.38	-61
2447.75	-52
2449.11	-61
2450.48	-38
2451.84	-49
2453.21	-40
2454.57	-36
2455.94	-28
2457.3	-14
2458.66	-48
2460.02	-16
2461.38	-24
2462.74	2
2464.1	14
2465.46	-13
2466.82	-11
2468.17	-9
2469.53	-18
2470.89	18
2472.24	-14
2473.6	-4
2474.95	10
2476.3	-2
2477.65	20
2479.01	37
2480.36	15
2481.71	77
2483.06	3
2484.41	-2
2485.75	18
2487.1	6
2488.45	-10
2489.8	17
2491.14	8
2492.49	20
2493.83	4
2495.17	27
2496.52	11
2497.86	12
2499.2	4
2500.54	27
2501.88	29
2503.22	32
2504.56	26
2505.9	22
2507.24	40
2508.58	47
2509.91	21
2511.25	2
2512.58	-24
2513.92	-55
2515.25	-36
2516.58	-38
2517.92	-38
2519.25	-26
2520.58	-6
2521.91	-54
2523.24	-43
2524.57	-4
2525.9	-4
2527.23	-12
2528.55	10
2529.88	-14
2531.21	-27
2532.53	-30
2533.86	6
2535.18	-16
2536.5	6
2537.83	10
2539.15	30
2540.47	14
2541.79	30
2543.11	-24
2544.43	-19
2545.75	-4
2547.07	28
2548.39	-42
2549.7	18
2551.02	-20
2552.34	-6
2553.65	-2
2554.97	-22
2556.28	-44
2557.59	-49
2558.91	-59
2560.22	-47
2561.53	-36
2562.84	-51
2564.15	-59
2565.46	-35
2566.77	-34
2568.08	-56
2569.38	-43
2570.69	-38
2572	-34
2573.3	-20
2574.61	-39
2575.91	-40
2577.22	-41
2578.52	-16
2579.82	-22
2581.13	-55
2582.43	-38
2583.73	-32
2585.03	-47
2586.33	-56
2587.63	-57
2588.92	-66
2590.22	-48
2591.52	-69
2592.82	-24
2594.11	-41
2595.41	-31
2596.7	-44
2598	-34
2599.29	-36
2600.58	-45
2601.88	-32
2603.17	-6
2604.46	-59
2605.75	-60
2607.04	-62
2608.33	-47
2609.62	-33
2610.9	-79
2612.19	-85
2613.48	-89
2614.76	-89
2616.05	-63
2617.34	-39
2618.62	-85
2619.9	-96
2621.19	-61
2622.47	-75
2623.75	-48
2625.03	-61
2626.31	-45
2627.59	-26
2628.87	-33
2630.15	-75
2631.43	-37
2632.71	-58
2633.99	-74
2635.26	-80
2636.54	-85
2637.81	-63
2639.09	-72
2640.36	-70
2641.64	-74
2642.91	-77
2644.18	-85
2645.46	-65
2646.73	-80
2648	-70
2649.27	-71
2650.54	-55
2651.81	-57
2653.07	-44
2654.34	-50
2655.61	-39
2656.88	-29
2658.14	-60
2659.41	-67
2660.67	-64
2661.94	-24
2663.2	-59
2664.47	-67
2665.73	-52
2666.99	-54
2668.25	-73
2669.51	-76
2670.77	-85
2672.03	-75
2673.29	-32
2674.55	-55
2675.81	-40
2677.07	-71
2678.32	-85
2679.58	-67
2680.84	-47
2682.09	-49
2683.35	-28
2684.6	-43
2685.85	-63
2687.11	-86
2688.36	-27
2689.61	-38
2690.86	-43
2692.11	-43
2693.36	-41
2694.61	-31
2695.86	-49
2697.11	-93
2698.36	-47
2699.61	-73
2700.85	-65
2702.1	-66
2703.34	-51
2704.59	-78
2705.83	-38
2707.08	-41
2708.32	-56
2709.56	-89
2710.81	-63
2712.05	-60
2713.29	-73
2714.53	-46
2715.77	-52
2717.01	-31
2718.25	-44
2719.49	-61
2720.73	-52
2721.96	-67
2723.2	-32
2724.44	-43
2725.67	-28
2726.91	-46
2728.14	-52
2729.38	-70
2730.61	-40
2731.84	-50
2733.08	-69
2734.31	-28
2735.54	-24
2736.77	-24
2738	-68
2739.23	-32
2740.46	-36
2741.69	-53
2742.92	-74
2744.14	-21
2745.37	-44
2746.6	-61
2747.82	-20
2749.05	-50
2750.27	-42
2751.5	-34
2752.72	-62
2753.95	-36
2755.17	-40
2756.39	-28
2757.61	-52
2758.83	-52
2760.05	-24
2761.27	-54
2762.49	-16
2763.71	-46
2764.93	-32
2766.15	-44
2767.37	-46
2768.58	-38
2769.8	-38
2771.02	-50
2772.23	-48
2773.45	-50
2774.66	-30
2775.88	-36
2777.09	-38
2778.3	-34
2779.51	-28
2780.73	-47
2781.94	-20
2783.15	-26
2784.36	-36
2785.57	-40
2786.78	-50
2787.99	-18
2789.19	-50
2790.4	-18
2791.61	-5
2792.82	-34
2794.02	-30
2795.23	-16
2796.43	-30
2797.64	-26
2798.84	-12
2800.04	-48
2801.25	-25
2802.45	-46
2803.65	-62
2804.85	14
2806.05	-38
2807.25	-32
2808.45	-12
2809.65	-40
2810.85	-29
2812.05	-22
2813.25	-32
2814.45	-34
2815.64	-28
2816.84	-14
2818.04	-26
2819.23	44
2820.43	-27
2821.62	-8
2822.82	-18
2824.01	-14
2825.2	-18
2826.39	-38
2827.59	-22
2828.78	-2
2829.97	-14
2831.16	-30
2832.35	8
2833.54	-32
2834.73	2
2835.92	-34
2837.1	-28
2838.29	-6
2839.48	2
2840.67	-8
2841.85	-34
2843.04	-38
2844.22	-20
2845.41	-35
2846.59	-2
2847.77	4
2848.96	-22
2850.14	-31
2851.32	0
2852.5	-19
2853.68	-22
2854.87	-12
2856.05	-2
2857.23	-16
2858.4	-18
2859.58	-25
2860.76	-29
2861.94	14
2863.12	-2
2864.29	-22
2865.47	-30
2866.65	-25
2867.82	5
2869	24
2870.17	-16
2871.34	-24
2872.52	-28
2873.69	6
2874.86	-27
2876.03	14
2877.21	-18
2878.38	-22
2879.55	6
2880.72	-12
2881.89	-26
2883.06	0
2884.23	2
2885.39	-12
2886.56	-6
2887.73	-43
2888.9	-12
2890.06	-6
2891.23	-12
2892.39	-37
2893.56	6
2894.72	-8
2895.89	-16
2897.05	12
2898.21	-24
2899.38	-8
2900.54	-14
2901.7	10
2902.86	-18
2904.02	-9
2905.18	-22
2906.34	-14
2907.5	-9
2908.66	-34
2909.82	0
2910.98	-18
2912.13	2
2913.29	17
2914.45	-18
2915.6	0
2916.76	24
2917.91	22
2919.07	-17
2920.22	-4
2921.38	20
2922.53	-6
2923.68	6
2924.84	16
2925.99	2
2927.14	14
2928.29	-10
2929.44	-12
2930.59	-4
2931.74	12
2932.89	18
2934.04	-4
2935.19	-16
2936.34	4
2937.48	-6
2938.63	12
2939.78	-10
2940.93	28
2942.07	18
2943.22	22
2944.36	-14
2945.51	0
2946.65	-10
2947.79	-14
2948.94	22
2950.08	-4
2951.22	8
2952.36	22
2953.5	-2
2954.65	0
2955.79	0
2956.93	12
2958.07	-20
2959.2	20
2960.34	10
2961.48	14
2962.62	6
2963.76	8
2964.89	-8
2966.03	0
2967.17	0
2968.3	16
2969.44	8
2970.57	6
2971.71	6
2972.84	10
2973.97	14
2975.11	16
2976.24	26
2977.37	-20
2978.5	2
2979.64	-4
2980.77	20
2981.9	8
2983.03	-30
2984.16	12
2985.29	8
2986.41	4
2987.54	18
2988.67	10
2989.8	34
2990.93	-10
2992.05	0
2993.18	2
2994.3	6
2995.43	10
2996.55	39
2997.68	14
2998.8	14
2999.93	8
3001.05	18
3002.17	-8
3003.3	4
3004.42	50
3005.54	60
3006.66	12
3007.78	42
3008.9	8
3010.02	-4
3011.14	24
3012.26	16
3013.38	24
3014.5	32
3015.62	10
3016.73	32
3017.85	22
3018.97	24
3020.08	21
3021.2	32
3022.31	2
3023.43	44
3024.54	15
3025.66	14
3026.77	18
3027.89	32
3029	8
3030.11	16
3031.22	4
3032.34	12
3033.45	24
3034.56	14
3035.67	14
3036.78	111
3037.89	40
3039	32
3040.11	-2
3041.22	12
3042.32	-18
3043.43	10
3044.54	32
3045.65	20
3046.75	26
3047.86	46
3048.96	20
3050.07	-2
3051.17	34
3052.28	20
3053.38	4
3054.49	10
3055.59	6
3056.69	18
3057.8	24
3058.9	28
3060	56
3061.1	-2
3062.2	16
3063.3	18
3064.4	14
3065.5	-6
3066.6	27
3067.7	32
3068.8	38
3069.9	20
3071	4
3072.09	22
3073.19	26
3074.29	4
3075.38	20
3076.48	40
3077.57	19
3078.67	29
3079.76	40
3080.86	4
3081.95	29
3083.05	18
3084.14	20
3085.23	30
3086.33	27
3087.42	36
3088.51	29
3089.6	14
3090.69	10
3091.78	16
3092.87	81
3093.96	36
3095.05	28
3096.14	-8
3097.23	26
3098.32	33
3099.41	37
3100.49	10
3101.58	16
3102.67	26
3103.75	14
3104.84	46
3105.93	24
3107.01	16
3108.1	18
3109.18	22
3110.26	42
3111.35	32
3112.43	22
3113.51	38
3114.6	19
3115.68	14
3116.76	22
3117.84	32
3118.92	34
3120	10
3121.09	36
3122.17	40
3123.25	18
3124.32	30
3125.4	40
3126.48	14
3127.56	16
3128.64	12
3129.72	46
3130.79	54
3131.87	30
3132.95	30
3134.02	28
3135.1	26
3136.17	30
3137.25	30
3138.32	26
3139.4	10
3140.47	40
3141.55	47
3142.62	26
3143.69	20
3144.76	37
3145.84	32
3146.91	34
3147.98	40
3149.05	34
3150.12	24
3151.19	30
3152.26	30
3153.33	56
3154.4	10
3155.47	22
3156.54	18
3157.61	66
3158.67	20
3159.74	14
3160.81	36
3161.88	35
3162.94	38
3164.01	42
3165.07	44
3166.14	63
3167.2	40
3168.27	23
3169.33	32
3170.4	34
3171.46	26
3172.52	42
3173.59	28
3174.65	32
3175.71	22
3176.77	30
3177.84	20
3178.9	32
3179.96	16
3181.02	49
3182.08	48
3183.14	63
3184.2	38
3185.26	52
3186.32	38
3187.37	48
3188.43	52
3189.49	49
3190.55	16
3191.61	33
3192.66	50
3193.72	26
3194.77	28
3195.83	8
3196.89	40
3197.94	36
3199	28
3200.05	40
3201.1	46
3202.16	46
3203.21	50
3204.27	34
3205.32	22
3206.37	44
3207.42	51
3208.47	42
3209.53	42
3210.58	31
3211.63	40
3212.68	36
3213.73	46
3214.78	35
3215.83	36
3216.88	21
3217.93	32
3218.97	26
3220.02	30
3221.07	32
3222.12	28
3223.16	40
3224.21	42
3225.26	28
3226.3	28
3227.35	32
3228.4	68
3229.44	56
3230.49	48
3231.53	22
3232.57	24
3233.62	36
3234.66	42
3235.71	42
3236.75	34
3237.79	56
3238.83	50
3239.88	26
3240.92	44
3241.96	50
3243	26
3244.04	24
3245.08	44
3246.12	16
3247.16	30
3248.2	34
3249.24	30
3250.28	42
3251.32	34
3252.36	50
3253.39	26
3254.43	54
3255.47	46
3256.51	24
3257.54	22
3258.58	30
3259.61	42
3260.65	29
3261.69	32
3262.72	20
3263.76	24
3264.79	38
3265.82	45
3266.86	19
3267.89	48
3268.92	44
3269.96	40
3270.99	35
3272.02	42
3273.05	28
3274.09	26
3275.12	42
3276.15	56
3277.18	43
3278.21	46
3279.24	48
3280.27	42
3281.3	34
3282.33	41
3283.36	48
3284.39	53
3285.41	54
3286.44	32
3287.47	52
3288.5	64
3289.52	28
3290.55	44
3291.58	38
3292.6	42
3293.63	75
3294.66	34
3295.68	53
3296.71	30
3297.73	66
3298.76	69
3299.78	30
3300.8	38
3301.83	48
3302.85	78
3303.87	26
3304.9	40
3305.92	21
3306.94	44
3307.96	46
3308.98	58
3310.01	34
3311.03	30
3312.05	57
3313.07	48
3314.09	46
3315.11	38
3316.13	51
3317.15	30
3318.17	52
3319.18	52
3320.2	36
3321.22	38
3322.24	34
3323.26	45
3324.27	54
3325.29	56
3326.31	53
3327.32	42
3328.34	49
3329.35	72
3330.37	46
3331.38	42
3332.4	38
3333.41	36
3334.43	64
3335.44	30
3336.46	38
3337.47	24
3338.48	42
3339.5	28
3340.51	42
3341.52	41
3342.53	50
3343.54	56
3344.56	46
3345.57	40
3346.58	40
3347.59	60
3348.6	31
3349.61	40
3350.62	42
3351.63	50
3352.64	52
3353.65	36
3354.66	53
3355.66	61
3356.67	42
3357.68	44
3358.69	31
3359.7	38
3360.7	48
3361.71	42
3362.72	36
3363.72	34
3364.73	38
3365.73	40
3366.74	29
3367.75	29
3368.75	30
3369.75	42
3370.76	36
3371.76	44
3372.77	54
3373.77	30
3374.77	45
3375.78	50
3376.78	20
3377.78	50
3378.78	42
3379.79	34
3380.79	19
3381.79	32
3382.79	56
3383.79	50
3384.79	44
3385.79	32
3386.79	30
3387.79	36
3388.79	59
3389.79	44
3390.79	28
3391.79	67
3392.79	34
3393.79	64
3394.78	38
3395.78	26
3396.78	32
3397.78	56
3398.77	99
3399.77	34
3400.77	32
3401.76	26
3402.76	40
3403.76	58
3404.75	32
3405.75	44
3406.74	49
3407.74	97
3408.73	48
3409.72	121
3410.72	44
3411.71	58
3412.71	50
3413.7	26
3414.69	-8
3415.68	72
3416.68	36
3417.67	36
3418.66	30
3419.65	32
3420.64	70
3421.63	65
3422.63	54
3423.62	46
3424.61	90
3425.6	38
3426.59	35
3427.58	42
3428.57	65
[truncated: 48 more rows]
