# Supplementary material for: AI‐Assisted Detection of Early Gastric Cancer via Visualization of Mucosal Acidity Compromise During Endoscopy
Source: Adv Sci (Weinh). 2025 Oct 20;12(46):e04932. doi: 10.1002/advs.202504932 (PMC12697849; doi:10.1002/advs.202504932)
Supplement: Supplementary file 2 — Supporting Data [file ADVS-12-e04932-s002.zip › Models by AGS cells/Model 3/Tumor/fast-20250724_173835.csv]

181.541	14588
184.445	22815
187.346	29848
190.245	33316
193.141	34519
196.035	34487
198.927	34434
201.816	34398
204.703	34523
207.588	34545
210.47	34755
213.35	34528
216.228	34462
219.103	34608
221.976	34472
224.846	34571
227.715	34485
230.58	34379
233.444	34362
236.305	34738
239.164	34769
242.02	35375
244.875	35325
247.727	35427
250.576	35528
253.423	35637
256.268	35530
259.111	35327
261.951	35338
264.789	35148
267.625	35338
270.459	35299
273.29	35141
276.119	34996
278.945	34835
281.769	34646
284.591	34591
287.411	34305
290.229	34448
293.044	34264
295.857	34047
298.667	33604
301.476	33314
304.282	33233
307.085	32705
309.887	32514
312.686	32292
315.483	32029
318.278	31863
321.071	31654
323.861	31549
326.649	31317
329.435	31528
332.219	31353
335	31319
337.779	31408
340.556	31390
343.331	31605
346.103	31593
348.873	31555
351.641	31724
354.407	31696
357.171	31849
359.932	32090
362.691	31935
365.448	31646
368.203	31571
370.955	31228
373.706	31123
376.454	30979
379.2	30634
381.943	30680
384.685	30242
387.424	29960
390.161	29938
392.896	29504
395.629	29406
398.36	29250
401.088	29403
403.815	29093
406.539	28946
409.261	28843
411.981	28823
414.698	29107
417.414	29328
420.127	29351
422.838	29135
425.547	29570
428.254	29564
430.959	29476
433.662	29635
436.362	29937
439.06	29758
441.757	29773
444.451	29780
447.142	29655
449.832	29522
452.52	29637
455.206	29677
457.889	29524
460.57	29647
463.249	29228
465.927	29291
468.601	28960
471.274	28748
473.945	28470
476.614	28156
479.28	27667
481.945	27690
484.607	27388
487.267	27334
489.926	27054
492.582	27056
495.236	26731
497.888	26604
500.537	26532
503.185	26395
505.831	26633
508.474	26825
511.116	26736
513.755	26780
516.393	26470
519.028	26802
521.661	26645
524.293	26541
526.922	26588
529.549	26638
532.174	26637
534.797	26629
537.418	26724
540.037	26881
542.654	26643
545.268	26857
547.881	26911
550.492	26786
553.101	26437
555.707	26067
558.312	25885
560.915	25754
563.515	25835
566.114	26002
568.71	26248
571.305	26321
573.897	26774
576.488	26663
579.076	26167
581.663	25615
584.247	24905
586.83	24318
589.41	23889
591.989	23449
594.565	22931
597.14	22378
599.712	22021
602.283	21874
604.851	21899
607.418	21769
609.982	21783
612.545	21574
615.106	21413
617.664	21586
620.221	21500
622.776	21334
625.328	21241
627.879	21189
630.428	21032
632.975	20887
635.52	20760
638.062	20498
640.603	20530
643.142	20623
645.679	20746
648.214	20774
650.748	20668
653.279	20633
655.808	20602
658.335	20317
660.861	20500
663.384	20182
665.906	20168
668.425	20399
670.943	20176
673.459	19853
675.973	19765
678.484	19545
680.994	19166
683.502	18902
686.009	18876
688.513	18711
691.015	18548
693.515	18501
696.014	18294
698.51	17959
701.005	17955
703.498	17635
705.989	17282
708.478	17035
710.965	16793
713.45	16821
715.933	16722
718.415	16666
720.894	16535
723.372	16437
725.848	16459
728.322	16468
730.794	16557
733.264	16496
735.732	16223
738.198	15826
740.663	15459
743.126	15201
745.586	15030
748.045	14956
750.502	14786
752.958	14879
755.411	14619
757.863	14609
760.312	14476
762.76	14486
765.206	14736
767.65	14296
770.092	13489
772.533	12598
774.971	12363
777.408	12735
779.843	13255
782.276	13251
784.707	13253
787.137	13273
789.564	13259
791.99	13297
794.414	13194
796.836	13100
799.257	12901
801.675	12636
804.092	12641
806.507	12524
808.92	12425
811.331	12294
813.741	12028
816.148	11929
818.554	11635
820.958	11702
823.36	11569
825.761	11524
828.159	11329
830.556	11347
832.951	11246
835.345	11108
837.736	10995
840.126	10938
842.514	10918
844.9	10804
847.284	10551
849.667	10490
852.048	10316
854.427	10277
856.804	10154
859.18	10046
861.553	9923
863.925	9939
866.296	9803
868.664	9738
871.031	9701
873.396	9594
875.759	9468
878.12	9432
880.48	9453
882.838	9389
885.194	9199
887.549	9121
889.902	9135
892.253	9014
894.602	8938
896.949	8953
899.295	8938
901.639	8877
903.981	8758
906.322	8634
908.661	8645
910.998	8627
913.333	8607
915.667	8540
917.999	8585
920.329	8563
922.658	8573
924.985	8470
927.31	8353
929.633	8385
931.955	8271
934.275	8206
936.593	8107
938.91	7968
941.225	7781
943.538	7674
945.849	7514
948.159	7338
950.467	7120
952.774	7156
955.078	7033
957.381	6892
959.683	6804
961.982	6617
964.28	6750
966.577	6699
968.871	6670
971.164	6442
973.456	6378
975.745	6370
978.033	6088
980.319	6051
982.604	6100
984.887	6083
987.168	6214
989.448	5980
991.726	5988
994.002	5937
996.277	5939
998.55	5887
1000.82	5914
1003.09	5934
1005.36	6082
1007.63	5982
1009.89	6022
1012.15	6071
1014.41	6082
1016.67	6081
1018.93	5937
1021.19	5925
1023.44	5925
1025.7	5925
1027.95	5962
1030.2	5885
1032.45	5786
1034.69	5659
1036.94	5531
1039.18	5500
1041.43	5440
1043.67	5416
1045.9	5438
1048.14	5354
1050.38	5275
1052.61	5257
1054.84	5115
1057.07	5055
1059.3	5013
1061.53	4947
1063.76	4837
1065.98	4934
1068.2	4751
1070.42	4777
1072.64	4658
1074.86	4567
1077.08	4604
1079.29	4511
1081.5	4467
1083.72	4543
1085.93	4539
1088.13	4442
1090.34	4525
1092.55	4523
1094.75	4553
1096.95	4378
1099.15	4422
1101.35	4394
1103.55	4281
1105.74	4233
1107.94	4138
1110.13	4146
1112.32	4104
1114.51	3887
1116.7	3971
1118.89	3907
1121.07	3881
1123.25	3828
1125.44	3740
1127.62	3747
1129.8	3844
1131.97	3864
1134.15	3824
1136.32	3818
1138.49	3767
1140.66	3744
1142.83	3754
1145	3619
1147.17	3619
1149.33	3566
1151.5	3574
1153.66	3556
1155.82	3530
1157.98	3419
1160.13	3413
1162.29	3399
1164.44	3373
1166.6	3369
1168.75	3407
1170.9	3443
1173.04	3431
1175.19	3461
1177.34	3493
1179.48	3254
1181.62	3221
1183.76	3220
1185.9	3229
1188.04	3417
1190.17	3499
1192.31	3587
1194.44	3556
1196.57	3635
1198.7	3548
1200.83	3518
1202.96	3413
1205.08	3211
1207.21	3014
1209.33	2875
1211.45	2877
1213.57	2791
1215.69	2771
1217.81	2669
1219.92	2663
1222.03	2677
1224.15	2624
1226.26	2611
1228.37	2613
1230.47	2593
1232.58	2587
1234.68	2591
1236.79	2577
1238.89	2538
1240.99	2556
1243.09	2555
1245.19	2462
1247.28	2522
1249.38	2420
1251.47	2450
1253.56	2432
1255.65	2325
1257.74	2275
1259.83	2357
1261.91	2277
1264	2268
1266.08	2140
1268.16	2133
1270.24	2095
1272.32	1988
1274.4	2063
1276.47	2005
1278.55	1944
1280.62	1928
1282.69	1884
1284.76	1906
1286.83	1908
1288.9	1920
1290.96	1886
1293.03	1789
1295.09	1727
1297.15	1775
1299.21	1767
1301.27	1721
1303.33	1718
1305.38	1686
1307.44	1824
1309.49	1672
1311.54	1638
1313.59	1609
1315.64	1632
1317.69	1618
1319.73	1600
1321.78	1610
1323.82	1596
1325.86	1612
1327.9	1585
1329.94	1557
1331.98	1541
1334.02	1630
1336.05	1587
1338.08	1599
1340.12	1532
1342.15	1578
1344.18	1671
1346.2	1678
1348.23	1703
1350.25	1674
1352.28	1696
1354.3	1769
1356.32	1698
1358.34	1722
1360.36	1745
1362.38	1759
1364.39	1825
1366.41	1801
1368.42	1718
1370.43	1758
1372.44	1700
1374.45	1677
1376.45	1693
1378.46	1720
1380.47	1644
1382.47	1574
1384.47	1556
1386.47	1528
1388.47	1477
1390.47	1445
1392.46	1433
1394.46	1546
1396.45	1501
1398.44	1525
1400.44	1511
1402.42	1382
1404.41	1362
1406.4	1293
1408.39	1255
1410.37	1229
1412.35	1231
1414.33	1265
1416.31	1247
1418.29	1241
1420.27	1188
1422.25	1159
1424.22	1209
1426.2	1166
1428.17	1156
1430.14	1178
1432.11	1118
1434.08	1121
1436.04	1033
1438.01	1068
1439.97	1068
1441.94	1106
1443.9	1124
1445.86	1110
1447.82	1108
1449.78	1019
1451.73	1021
1453.69	1082
1455.64	1078
1457.59	1049
1459.54	1050
1461.49	953
1463.44	919
1465.39	921
1467.34	904
1469.28	889
1471.22	907
1473.17	935
1475.11	951
1477.05	909
1478.99	860
1480.92	810
1482.86	791
1484.79	753
1486.73	735
1488.66	765
1490.59	770
1492.52	804
1494.45	772
1496.37	798
1498.3	800
1500.22	828
1502.14	776
1504.07	786
1505.99	760
1507.91	754
1509.82	748
1511.74	739
1513.66	749
1515.57	752
1517.48	719
1519.39	805
1521.3	816
1523.21	837
1525.12	785
1527.03	739
1528.93	753
1530.84	784
1532.74	837
1534.64	915
1536.54	918
1538.44	906
1540.34	828
1542.23	790
1544.13	731
1546.02	660
1547.92	683
1549.81	732
1551.7	792
1553.59	788
1555.48	810
1557.36	842
1559.25	860
1561.13	826
1563.01	922
1564.9	939
1566.78	935
1568.66	908
1570.53	872
1572.41	848
1574.29	848
1576.16	925
1578.03	1036
1579.9	1042
1581.78	993
1583.65	939
1585.51	904
1587.38	978
1589.25	1030
1591.11	1020
1592.97	967
1594.84	893
1596.7	886
1598.56	884
1600.42	834
1602.27	897
1604.13	887
1605.98	1030
1607.84	1149
1609.69	1211
1611.54	1199
1613.39	1096
1615.24	927
1617.09	747
1618.94	749
1620.78	728
1622.62	770
1624.47	873
1626.31	868
1628.15	901
1629.99	920
1631.83	878
1633.67	868
1635.5	856
1637.34	818
1639.17	820
1641	776
1642.83	788
1644.66	786
1646.49	764
1648.32	714
1650.15	753
1651.97	757
1653.8	814
1655.62	804
1657.44	727
1659.26	679
1661.08	622
1662.9	625
1664.72	459
1666.53	391
1668.35	365
1670.16	324
1671.97	405
1673.79	492
1675.6	477
1677.4	428
1679.21	379
1681.02	377
1682.83	336
1684.63	390
1686.43	407
1688.24	442
1690.04	481
1691.84	358
1693.64	339
1695.43	384
1697.23	459
1699.02	528
1700.82	568
1702.61	578
1704.4	548
1706.2	552
1707.98	619
1709.77	689
1711.56	697
1713.35	673
1715.13	644
1716.92	544
1718.7	458
1720.48	542
1722.26	540
1724.04	439
1725.82	368
1727.6	326
1729.37	309
1731.15	282
1732.92	219
1734.7	209
1736.47	153
1738.24	177
1740.01	145
1741.78	167
1743.54	181
1745.31	268
1747.08	276
1748.84	278
1750.6	304
1752.36	351
1754.12	421
1755.88	455
1757.64	375
1759.4	350
1761.16	334
1762.91	319
1764.67	347
1766.42	435
1768.17	483
1769.92	479
1771.67	433
1773.42	360
1775.17	337
1776.91	353
1778.66	393
1780.4	460
1782.15	534
1783.89	548
1785.63	552
1787.37	560
1789.11	556
1790.85	520
1792.58	487
1794.32	405
1796.05	413
1797.79	365
1799.52	351
1801.25	395
1802.98	330
1804.71	345
1806.44	375
1808.17	447
1809.89	490
1811.62	530
1813.34	504
1815.07	502
1816.79	457
1818.51	395
1820.23	379
1821.95	334
1823.66	332
1825.38	304
1827.1	302
1828.81	306
1830.52	364
1832.24	391
1833.95	411
1835.66	488
1837.37	504
1839.08	502
1840.78	368
1842.49	334
1844.19	352
1845.9	323
1847.6	319
1849.3	349
1851	236
1852.7	211
1854.4	171
1856.1	185
1857.8	223
1859.49	221
1861.19	219
1862.88	228
1864.57	137
1866.27	111
1867.96	57
1869.65	12
1871.33	34
1873.02	127
1874.71	167
1876.39	201
1878.08	151
1879.76	181
1881.44	181
1883.12	194
1884.81	222
1886.48	222
1888.16	190
1889.84	97
1891.52	83
1893.19	77
1894.87	64
1896.54	77
1898.21	105
1899.88	115
1901.55	168
1903.22	155
1904.89	165
1906.56	195
1908.22	165
1909.89	226
1911.55	216
1913.22	219
1914.88	210
1916.54	188
1918.2	206
1919.86	207
1921.52	179
1923.18	163
1924.83	149
1926.49	161
1928.14	131
1929.79	157
1931.45	145
1933.1	129
1934.75	121
1936.4	159
1938.05	202
1939.69	214
1941.34	187
1942.99	108
1944.63	65
1946.27	82
1947.92	83
1949.56	135
1951.2	165
1952.84	165
1954.48	183
1956.11	216
1957.75	262
1959.39	320
1961.02	314
1962.65	276
1964.29	272
1965.92	266
1967.55	322
1969.18	323
1970.81	326
1972.44	343
1974.06	314
1975.69	294
1977.32	313
1978.94	343
1980.56	345
1982.19	353
1983.81	319
1985.43	349
1987.05	339
1988.66	364
1990.28	357
1991.9	296
1993.51	319
1995.13	353
1996.74	351
1998.36	359
1999.97	349
2001.58	342
2003.19	336
2004.8	336
2006.4	403
2008.01	361
2009.62	352
2011.22	362
2012.83	359
2014.43	342
2016.03	386
2017.63	347
2019.23	350
2020.83	352
2022.43	346
2024.03	346
2025.63	366
2027.22	359
2028.82	334
2030.41	338
2032.01	340
2033.6	344
2035.19	361
2036.78	334
2038.37	369
2039.96	308
2041.55	300
2043.13	306
2044.72	298
2046.3	304
2047.89	346
2049.47	320
2051.05	321
2052.63	324
2054.21	326
2055.79	316
2057.37	304
2058.95	307
2060.52	294
2062.1	300
2063.68	297
2065.25	302
2066.82	292
2068.39	301
2069.97	304
2071.54	268
2073.1	292
2074.67	266
2076.24	296
2077.81	258
2079.37	288
2080.94	282
2082.5	270
2084.07	266
2085.63	240
2087.19	238
2088.75	224
2090.31	198
2091.87	204
2093.43	197
2094.98	183
2096.54	194
2098.09	203
2099.65	224
2101.2	214
2102.75	248
2104.3	216
2105.86	244
2107.41	232
2108.95	240
2110.5	223
2112.05	220
2113.6	217
2115.14	202
2116.69	244
2118.23	198
2119.77	219
2121.31	204
2122.86	220
2124.4	210
2125.93	225
2127.47	200
2129.01	224
2130.55	250
2132.08	234
2133.62	222
2135.15	234
2136.69	242
2138.22	181
2139.75	212
2141.28	202
2142.81	219
2144.34	190
2145.87	200
2147.39	213
2148.92	221
2150.45	236
2151.97	234
2153.5	236
2155.02	175
2156.54	184
2158.06	199
2159.58	181
2161.1	187
2162.62	256
2164.14	203
2165.66	203
2167.17	193
2168.69	204
2170.2	209
2171.72	198
2173.23	204
2174.74	200
2176.25	188
2177.76	191
2179.27	159
2180.78	184
2182.29	169
2183.79	165
2185.3	183
2186.81	187
2188.31	187
2189.81	175
2191.32	192
2192.82	169
2194.32	176
2195.82	191
2197.32	180
2198.82	157
2200.32	165
2201.81	121
2203.31	147
2204.8	139
2206.3	167
2207.79	169
2209.29	180
2210.78	179
2212.27	187
2213.76	179
2215.25	195
2216.74	187
2218.23	167
2219.71	147
2221.2	149
2222.69	155
2224.17	103
2225.65	135
2227.14	113
2228.62	121
2230.1	127
2231.58	153
2233.06	147
2234.54	151
2236.02	153
2237.5	177
2238.97	157
2240.45	173
2241.92	165
2243.4	167
2244.87	129
2246.34	165
2247.82	117
2249.29	135
2250.76	143
2252.23	141
2253.7	123
2255.16	115
2256.63	141
2258.1	143
2259.56	131
2261.03	125
2262.49	127
2263.95	145
2265.42	139
2266.88	151
2268.34	137
2269.8	125
2271.26	117
2272.72	141
2274.18	125
2275.63	141
2277.09	137
2278.54	161
2280	131
2281.45	109
2282.9	115
2284.36	103
2285.81	123
2287.26	125
2288.71	121
2290.16	115
2291.61	121
2293.05	91
2294.5	97
2295.95	93
2297.39	71
2298.84	59
2300.28	66
2301.72	63
2303.16	79
2304.61	91
2306.05	101
2307.49	71
2308.93	95
2310.36	109
2311.8	109
2313.24	133
2314.67	131
2316.11	127
2317.54	112
2318.98	131
2320.41	105
2321.84	115
2323.28	115
2324.71	109
2326.14	101
2327.57	104
2328.99	115
2330.42	65
2331.85	103
2333.27	91
2334.7	89
2336.12	59
2337.55	65
2338.97	77
2340.39	63
2341.82	33
2343.24	82
2344.66	35
2346.08	44
2347.5	75
2348.91	75
2350.33	71
2351.75	93
2353.16	97
2354.58	99
2355.99	105
2357.41	97
2358.82	59
2360.23	55
2361.64	49
2363.05	55
2364.46	46
2365.87	44
2367.28	49
2368.69	53
2370.1	44
2371.5	18
2372.91	57
2374.31	74
2375.72	84
2377.12	48
2378.52	50
2379.92	63
2381.33	61
2382.73	53
2384.13	45
2385.52	64
2386.92	34
2388.32	75
2389.72	59
2391.11	51
2392.51	66
2393.9	63
2395.3	79
2396.69	73
2398.08	69
2399.48	55
2400.87	74
2402.26	61
2403.65	40
2405.04	12
2406.42	10
2407.81	-34
2409.2	-34
2410.58	-87
2411.97	-74
2413.35	-28
2414.74	-74
2416.12	-53
2417.5	-26
2418.89	-31
2420.27	-14
2421.65	-14
2423.03	-33
2424.41	-32
2425.79	-33
2427.16	-61
2428.54	-36
2429.92	-51
2431.29	-24
2432.67	-48
2434.04	-36
2435.42	-30
2436.79	-36
2438.16	-25
2439.53	-26
2440.9	-40
2442.27	-59
2443.64	-65
2445.01	-53
2446.38	-71
2447.75	-54
2449.11	-69
2450.48	-52
2451.84	-67
2453.21	-52
2454.57	-48
2455.94	-58
2457.3	-37
2458.66	-44
2460.02	-50
2461.38	-53
2462.74	-20
2464.1	-8
2465.46	-4
2466.82	-21
2468.17	2
2469.53	-14
2470.89	0
2472.24	-42
2473.6	-44
2474.95	-10
2476.3	-22
2477.65	14
2479.01	20
2480.36	11
2481.71	55
2483.06	-2
2484.41	-20
2485.75	-12
2487.1	2
2488.45	-14
2489.8	-12
2491.14	4
2492.49	6
2493.83	-6
2495.17	8
2496.52	-14
2497.86	17
2499.2	-4
2500.54	4
2501.88	16
2503.22	28
2504.56	35
2505.9	16
2507.24	16
2508.58	18
2509.91	0
2511.25	-23
2512.58	-16
2513.92	-63
2515.25	-52
2516.58	-69
2517.92	-72
2519.25	-40
2520.58	-23
2521.91	-36
2523.24	-45
2524.57	-30
2525.9	-19
2527.23	-12
2528.55	38
2529.88	-24
2531.21	-20
2532.53	-12
2533.86	-12
2535.18	-22
2536.5	-4
2537.83	-1
2539.15	6
2540.47	-2
2541.79	34
2543.11	-14
2544.43	-7
2545.75	0
2547.07	4
2548.39	-44
2549.7	-12
2551.02	-24
2552.34	-25
2553.65	-29
2554.97	-54
2556.28	-26
2557.59	-75
2558.91	-81
2560.22	-63
2561.53	-61
2562.84	-57
2564.15	-32
2565.46	-43
2566.77	-44
2568.08	-73
2569.38	-67
2570.69	-34
2572	-57
2573.3	-40
2574.61	-39
2575.91	-44
2577.22	-51
2578.52	-26
2579.82	-45
2581.13	-55
2582.43	-55
2583.73	-30
2585.03	-53
2586.33	-83
2587.63	-75
2588.92	-85
2590.22	-40
2591.52	-63
2592.82	-48
2594.11	-51
2595.41	-53
2596.7	-38
2598	-56
2599.29	-50
2600.58	-63
2601.88	-44
2603.17	-30
2604.46	-85
2605.75	-58
2607.04	-60
2608.33	-67
2609.62	-51
2610.9	-76
2612.19	-80
2613.48	-109
2614.76	-87
2616.05	-77
2617.34	-61
2618.62	-87
2619.9	-106
2621.19	-67
2622.47	-65
2623.75	-58
2625.03	-85
2626.31	-57
2627.59	-42
2628.87	-27
2630.15	-77
2631.43	-67
2632.71	-58
2633.99	-76
2635.26	-76
2636.54	-73
2637.81	-85
2639.09	-77
2640.36	-101
2641.64	-77
2642.91	-97
2644.18	-85
2645.46	-65
2646.73	-105
2648	-62
2649.27	-71
2650.54	-73
2651.81	-69
2653.07	-53
2654.34	-65
2655.61	-63
2656.88	-57
2658.14	-70
2659.41	-65
2660.67	-91
2661.94	-39
2663.2	-89
2664.47	-51
2665.73	-56
2666.99	-74
2668.25	-81
2669.51	-83
2670.77	-95
2672.03	-93
2673.29	-62
2674.55	-61
2675.81	-48
2677.07	-95
2678.32	-101
2679.58	-79
2680.84	-61
2682.09	-65
2683.35	-28
2684.6	-49
2685.85	-73
2687.11	-82
2688.36	-39
2689.61	-67
2690.86	-51
2692.11	-65
2693.36	-39
2694.61	-33
2695.86	-51
2697.11	-85
2698.36	-59
2699.61	-79
2700.85	-71
2702.1	-64
2703.34	-61
2704.59	-80
2705.83	-57
2707.08	-67
2708.32	-60
2709.56	-79
2710.81	-67
2712.05	-70
2713.29	-89
2714.53	-62
2715.77	-62
2717.01	-61
2718.25	-52
2719.49	-75
2720.73	-62
2721.96	-77
2723.2	-71
2724.44	-63
2725.67	-49
2726.91	-52
2728.14	-69
2729.38	-86
2730.61	-59
2731.84	-79
2733.08	-79
2734.31	-56
2735.54	-54
2736.77	-43
2738	-56
2739.23	-67
2740.46	-49
2741.69	-77
2742.92	-66
2744.14	-33
2745.37	-52
2746.6	-79
2747.82	-40
2749.05	-61
2750.27	-70
2751.5	-51
2752.72	-58
2753.95	-34
2755.17	-34
2756.39	-50
2757.61	-56
2758.83	-58
2760.05	-18
2761.27	-78
2762.49	-46
2763.71	-61
2764.93	-36
2766.15	-44
2767.37	-38
2768.58	-52
2769.8	-56
2771.02	-56
2772.23	-50
2773.45	-54
2774.66	-38
2775.88	-34
2777.09	-50
2778.3	-56
2779.51	-26
2780.73	-39
2781.94	-36
2783.15	-38
2784.36	-50
2785.57	-50
2786.78	-38
2787.99	-2
2789.19	-30
2790.4	-28
2791.61	4
2792.82	-44
2794.02	-26
2795.23	-42
2796.43	-34
2797.64	-28
2798.84	-26
2800.04	-40
2801.25	-13
2802.45	-56
2803.65	-72
2804.85	-21
2806.05	-42
2807.25	-50
2808.45	-26
2809.65	-28
2810.85	-39
2812.05	-16
2813.25	-44
2814.45	-42
2815.64	-40
2816.84	-40
2818.04	-38
2819.23	24
2820.43	-29
2821.62	6
2822.82	-34
2824.01	6
2825.2	-32
2826.39	-28
2827.59	-22
2828.78	-10
2829.97	-10
2831.16	-50
2832.35	-22
2833.54	-38
2834.73	-20
2835.92	-26
2837.1	-22
2838.29	-30
2839.48	-6
2840.67	-29
2841.85	-22
2843.04	-14
2844.22	-24
2845.41	-43
2846.59	-2
2847.77	10
2848.96	-37
2850.14	-19
2851.32	-8
2852.5	-23
2853.68	-32
2854.87	12
2856.05	-24
2857.23	-34
2858.4	-40
2859.58	-31
2860.76	-16
2861.94	2
2863.12	-26
2864.29	-4
2865.47	-16
2866.65	-19
2867.82	11
2869	10
2870.17	-12
2871.34	-22
2872.52	-22
2873.69	2
2874.86	-35
2876.03	2
2877.21	-25
2878.38	-40
2879.55	-12
2880.72	-34
2881.89	-56
2883.06	-4
2884.23	6
2885.39	-31
2886.56	-6
2887.73	-43
2888.9	-14
2890.06	-10
2891.23	12
2892.39	-25
2893.56	-6
2894.72	-6
2895.89	0
2897.05	-2
2898.21	-16
2899.38	-16
2900.54	-32
2901.7	-4
2902.86	-32
2904.02	-11
2905.18	-18
2906.34	-12
2907.5	-25
2908.66	-24
2909.82	-22
2910.98	-6
2912.13	-8
2913.29	17
2914.45	-26
2915.6	0
2916.76	-10
2917.91	-4
2919.07	4
2920.22	-20
2921.38	-4
2922.53	-18
2923.68	0
2924.84	10
2925.99	-16
2927.14	-16
2928.29	6
2929.44	-24
2930.59	-4
2931.74	-8
2932.89	2
2934.04	-20
2935.19	-14
2936.34	-11
2937.48	0
2938.63	10
2939.78	-26
2940.93	24
2942.07	6
2943.22	12
2944.36	0
2945.51	-8
2946.65	-22
2947.79	2
2948.94	18
2950.08	2
2951.22	6
2952.36	8
2953.5	-2
2954.65	-6
2955.79	-12
2956.93	-6
2958.07	-18
2959.2	12
2960.34	20
2961.48	-2
2962.62	-8
2963.76	-10
2964.89	-6
2966.03	-18
2967.17	2
2968.3	6
2969.44	10
2970.57	6
2971.71	12
2972.84	4
2973.97	10
2975.11	6
2976.24	26
2977.37	-4
2978.5	-8
2979.64	6
2980.77	4
2981.9	14
2983.03	-6
2984.16	14
2985.29	-2
2986.41	6
2987.54	0
2988.67	18
2989.8	6
2990.93	-16
2992.05	4
2993.18	-5
2994.3	-4
2995.43	-4
2996.55	39
2997.68	34
2998.8	2
2999.93	-4
3001.05	-2
3002.17	4
3003.3	8
3004.42	44
3005.54	50
3006.66	20
3007.78	20
3008.9	-6
3010.02	-12
3011.14	34
3012.26	16
3013.38	28
3014.5	38
3015.62	16
3016.73	28
3017.85	8
3018.97	14
3020.08	7
3021.2	20
3022.31	10
3023.43	34
3024.54	17
3025.66	18
3026.77	28
3027.89	28
3029	10
3030.11	14
3031.22	8
3032.34	0
3033.45	10
3034.56	6
3035.67	6
3036.78	107
3037.89	12
3039	22
3040.11	4
3041.22	-6
3042.32	-10
3043.43	24
3044.54	12
3045.65	14
3046.75	2
3047.86	38
3048.96	0
3050.07	-24
3051.17	16
3052.28	8
3053.38	0
3054.49	-2
3055.59	12
3056.69	-4
3057.8	4
3058.9	10
3060	32
3061.1	12
3062.2	10
3063.3	16
3064.4	-12
3065.5	-4
3066.6	4
3067.7	12
3068.8	18
3069.9	10
3071	6
3072.09	18
3073.19	14
3074.29	28
3075.38	22
3076.48	46
3077.57	17
3078.67	18
3079.76	30
3080.86	0
3081.95	18
3083.05	-26
3084.14	50
3085.23	38
3086.33	12
3087.42	22
3088.51	23
3089.6	20
3090.69	6
3091.78	22
3092.87	83
3093.96	34
3095.05	30
3096.14	-14
3097.23	16
3098.32	18
3099.41	31
3100.49	14
3101.58	16
3102.67	28
3103.75	24
3104.84	34
3105.93	40
3107.01	0
3108.1	14
3109.18	32
3110.26	30
3111.35	28
3112.43	18
3113.51	26
3114.6	35
3115.68	20
3116.76	28
3117.84	12
3118.92	28
3120	28
3121.09	14
3122.17	28
3123.25	16
3124.32	32
3125.4	48
3126.48	10
3127.56	28
3128.64	14
3129.72	22
3130.79	44
3131.87	24
3132.95	14
3134.02	18
3135.1	28
3136.17	36
3137.25	36
3138.32	24
3139.4	8
3140.47	28
3141.55	26
3142.62	14
3143.69	18
3144.76	39
3145.84	16
3146.91	48
3147.98	24
3149.05	16
3150.12	30
3151.19	48
3152.26	30
3153.33	18
3154.4	20
3155.47	8
3156.54	24
3157.61	48
3158.67	-2
3159.74	20
3160.81	28
3161.88	31
3162.94	34
3164.01	24
3165.07	32
3166.14	36
3167.2	30
3168.27	17
3169.33	22
3170.4	42
3171.46	36
3172.52	12
3173.59	32
3174.65	20
3175.71	30
3176.77	34
3177.84	18
3178.9	22
3179.96	20
3181.02	51
3182.08	30
3183.14	45
3184.2	32
3185.26	34
3186.32	36
3187.37	32
3188.43	40
3189.49	43
3190.55	24
3191.61	27
3192.66	50
3193.72	26
3194.77	36
3195.83	2
3196.89	24
3197.94	54
3199	22
3200.05	30
3201.1	20
3202.16	36
3203.21	44
3204.27	36
3205.32	24
3206.37	52
3207.42	49
3208.47	42
3209.53	28
3210.58	11
3211.63	24
3212.68	20
3213.73	44
3214.78	33
3215.83	60
3216.88	35
3217.93	32
3218.97	30
3220.02	18
3221.07	26
3222.12	24
3223.16	44
3224.21	38
3225.26	16
3226.3	38
3227.35	26
3228.4	50
3229.44	58
3230.49	22
3231.53	6
3232.57	26
3233.62	36
3234.66	38
3235.71	26
3236.75	26
3237.79	36
3238.83	42
3239.88	20
3240.92	32
3241.96	32
3243	42
3244.04	20
3245.08	34
3246.12	14
3247.16	30
3248.2	30
3249.24	24
3250.28	30
3251.32	20
3252.36	26
3253.39	36
3254.43	38
3255.47	56
3256.51	36
3257.54	24
3258.58	22
3259.61	49
3260.65	27
3261.69	20
3262.72	32
3263.76	10
3264.79	10
3265.82	41
3266.86	19
3267.89	44
3268.92	49
3269.96	26
3270.99	43
3272.02	34
3273.05	38
3274.09	32
3275.12	28
3276.15	36
3277.18	27
3278.21	34
3279.24	44
3280.27	34
3281.3	24
3282.33	25
3283.36	40
3284.39	34
3285.41	44
3286.44	36
3287.47	44
3288.5	52
3289.52	28
3290.55	50
3291.58	42
3292.6	14
3293.63	58
3294.66	40
3295.68	33
3296.71	34
3297.73	50
3298.76	73
3299.78	20
3300.8	6
3301.83	24
3302.85	94
3303.87	42
3304.9	22
3305.92	33
3306.94	58
3307.96	34
3308.98	42
3310.01	40
3311.03	28
3312.05	61
3313.07	28
3314.09	22
3315.11	32
3316.13	32
3317.15	18
3318.17	50
3319.18	46
3320.2	22
3321.22	34
3322.24	42
3323.26	41
3324.27	48
3325.29	58
3326.31	43
3327.32	52
3328.34	45
3329.35	52
3330.37	40
3331.38	28
3332.4	16
3333.41	32
3334.43	73
3335.44	30
3336.46	42
3337.47	28
3338.48	34
3339.5	20
3340.51	22
3341.52	39
3342.53	38
3343.54	28
3344.56	50
3345.57	46
3346.58	46
3347.59	42
3348.6	37
3349.61	42
3350.62	42
3351.63	38
3352.64	44
3353.65	46
3354.66	31
3355.66	47
3356.67	16
3357.68	40
3358.69	35
3359.7	30
3360.7	54
3361.71	36
3362.72	44
3363.72	36
3364.73	32
3365.73	38
3366.74	27
3367.75	43
3368.75	32
3369.75	46
3370.76	16
3371.76	40
3372.77	48
3373.77	60
3374.77	33
3375.78	26
3376.78	26
3377.78	32
3378.78	26
3379.79	34
3380.79	27
3381.79	42
3382.79	48
3383.79	30
3384.79	62
3385.79	26
3386.79	52
3387.79	14
3388.79	31
3389.79	36
3390.79	28
3391.79	42
3392.79	26
3393.79	46
3394.78	38
3395.78	30
3396.78	34
3397.78	56
3398.77	89
3399.77	22
3400.77	32
3401.76	32
3402.76	52
3403.76	44
3404.75	22
3405.75	22
3406.74	38
3407.74	83
3408.73	32
3409.72	103
3410.72	46
3411.71	34
3412.71	28
3413.7	22
3414.69	26
3415.68	99
3416.68	30
3417.67	34
3418.66	32
3419.65	46
3420.64	62
3421.63	51
3422.63	54
3423.62	44
3424.61	66
3425.6	36
3426.59	39
3427.58	46
3428.57	23
[truncated: 48 more rows]
