# Supplementary material for: AI‐Assisted Detection of Early Gastric Cancer via Visualization of Mucosal Acidity Compromise During Endoscopy
Source: Adv Sci (Weinh). 2025 Oct 20;12(46):e04932. doi: 10.1002/advs.202504932 (PMC12697849; doi:10.1002/advs.202504932)
Supplement: Supplementary file 2 — Supporting Data [file ADVS-12-e04932-s002.zip › Models by AGS cells/Model 3/Tumor/fast-20250724_173838.csv]

181.541	13178
184.445	20782
187.346	26989
190.245	30291
193.141	31279
196.035	31459
198.927	31361
201.816	31303
204.703	31506
207.588	31459
210.47	31503
213.35	31216
216.228	31353
219.103	31469
221.976	31144
224.846	31458
227.715	31138
230.58	31170
233.444	31182
236.305	31462
239.164	31567
242.02	31972
244.875	32053
247.727	32103
250.576	32410
253.423	32153
256.268	32173
259.111	32170
261.951	31806
264.789	31741
267.625	31925
270.459	31888
273.29	31897
276.119	31845
278.945	31624
281.769	31428
284.591	31150
287.411	31154
290.229	31017
293.044	30749
295.857	30784
298.667	30572
301.476	30153
304.282	29886
307.085	29661
309.887	29407
312.686	29183
315.483	28874
318.278	28601
321.071	28442
323.861	28394
326.649	28269
329.435	28468
332.219	28299
335	28352
337.779	28233
340.556	28347
343.331	28535
346.103	28408
348.873	28490
351.641	28440
354.407	28644
357.171	28759
359.932	28766
362.691	28694
365.448	28539
368.203	28430
370.955	28099
373.706	28031
376.454	27898
379.2	27610
381.943	27463
384.685	27280
387.424	27091
390.161	26865
392.896	26625
395.629	26444
398.36	26351
401.088	26462
403.815	26208
406.539	26143
409.261	26011
411.981	25948
414.698	26087
417.414	26385
420.127	26393
422.838	26345
425.547	26586
428.254	26657
430.959	26637
433.662	26798
436.362	26895
439.06	26828
441.757	26876
444.451	26792
447.142	26676
449.832	26697
452.52	26741
455.206	26580
457.889	26466
460.57	26641
463.249	26323
465.927	26418
468.601	26136
471.274	25929
473.945	25614
476.614	25310
479.28	24967
481.945	24763
484.607	24811
487.267	24506
489.926	24292
492.582	24183
495.236	23870
497.888	23858
500.537	23915
503.185	23907
505.831	23955
508.474	24209
511.116	24078
513.755	24121
516.393	23933
519.028	24060
521.661	23883
524.293	23938
526.922	23796
529.549	23862
532.174	23881
534.797	23861
537.418	23851
540.037	23913
542.654	23867
545.268	23966
547.881	24022
550.492	24002
553.101	23712
555.707	23399
558.312	23127
560.915	23075
563.515	23030
566.114	23174
568.71	23502
571.305	23665
573.897	23997
576.488	23788
579.076	23572
581.663	22902
584.247	22471
586.83	21886
589.41	21523
591.989	20866
594.565	20498
597.14	20029
599.712	19696
602.283	19489
604.851	19598
607.418	19424
609.982	19484
612.545	19335
615.106	19217
617.664	19394
620.221	19179
622.776	19088
625.328	18987
627.879	18964
630.428	18747
632.975	18594
635.52	18445
638.062	18326
640.603	18241
643.142	18302
645.679	18467
648.214	18627
650.748	18391
653.279	18547
655.808	18447
658.335	18318
660.861	18167
663.384	18079
665.906	17875
668.425	18078
670.943	17939
673.459	17919
675.973	17637
678.484	17456
680.994	17178
683.502	16948
686.009	16777
688.513	16749
691.015	16414
693.515	16371
696.014	16307
698.51	15928
701.005	15952
703.498	15719
705.989	15479
708.478	15276
710.965	15026
713.45	15014
715.933	14899
718.415	14849
720.894	14532
723.372	14561
725.848	14692
728.322	14617
730.794	14730
733.264	14693
735.732	14341
738.198	14057
740.663	13656
743.126	13420
745.586	13509
748.045	13300
750.502	13021
752.958	13134
755.411	12957
757.863	12945
760.312	12884
762.76	12784
765.206	12949
767.65	12626
770.092	12006
772.533	11091
774.971	10872
777.408	11316
779.843	11637
782.276	11655
784.707	11758
787.137	11820
789.564	11730
791.99	11824
794.414	11718
796.836	11587
799.257	11394
801.675	11280
804.092	11065
806.507	10979
808.92	10912
811.331	10830
813.741	10672
816.148	10470
818.554	10396
820.958	10185
823.36	10185
825.761	10051
828.159	9951
830.556	10039
832.951	9864
835.345	9776
837.736	9741
840.126	9616
842.514	9597
844.9	9452
847.284	9320
849.667	9314
852.048	9131
854.427	9083
856.804	8990
859.18	8795
861.553	8621
863.925	8718
866.296	8589
868.664	8613
871.031	8444
873.396	8537
875.759	8321
878.12	8333
880.48	8270
882.838	8212
885.194	8113
887.549	8053
889.902	7980
892.253	7892
894.602	7874
896.949	7793
899.295	7810
901.639	7652
903.981	7688
906.322	7570
908.661	7636
910.998	7587
913.333	7567
915.667	7382
917.999	7533
920.329	7513
922.658	7533
924.985	7420
927.31	7349
929.633	7317
931.955	7248
934.275	7124
936.593	7112
938.91	6929
941.225	6848
943.538	6730
945.849	6582
948.159	6387
950.467	6373
952.774	6268
955.078	6026
957.381	6050
959.683	5988
961.982	5754
964.28	5917
966.577	5816
968.871	5846
971.164	5674
973.456	5522
975.745	5522
978.033	5329
980.319	5350
982.604	5272
984.887	5267
987.168	5343
989.448	5238
991.726	5204
994.002	5131
996.277	5198
998.55	5196
1000.82	5209
1003.09	5212
1005.36	5329
1007.63	5309
1009.89	5242
1012.15	5317
1014.41	5248
1016.67	5257
1018.93	5238
1021.19	5107
1023.44	5192
1025.7	5220
1027.95	5274
1030.2	5120
1032.45	5055
1034.69	4942
1036.94	4825
1039.18	4763
1041.43	4666
1043.67	4687
1045.9	4679
1048.14	4673
1050.38	4562
1052.61	4485
1054.84	4420
1057.07	4345
1059.3	4350
1061.53	4187
1063.76	4243
1065.98	4255
1068.2	4092
1070.42	4062
1072.64	4011
1074.86	3900
1077.08	3913
1079.29	3916
1081.5	3933
1083.72	3862
1085.93	3925
1088.13	3858
1090.34	3896
1092.55	3876
1094.75	3921
1096.95	3788
1099.15	3787
1101.35	3743
1103.55	3737
1105.74	3618
1107.94	3606
1110.13	3620
1112.32	3530
1114.51	3439
1116.7	3367
1118.89	3401
1121.07	3339
1123.25	3266
1125.44	3264
1127.62	3169
1129.8	3215
1131.97	3302
1134.15	3329
1136.32	3368
1138.49	3292
1140.66	3284
1142.83	3234
1145	3095
1147.17	3109
1149.33	2988
1151.5	3070
1153.66	3050
1155.82	3002
1157.98	2952
1160.13	2914
1162.29	2905
1164.44	2897
1166.6	2916
1168.75	2879
1170.9	2970
1173.04	2930
1175.19	3014
1177.34	2975
1179.48	2751
1181.62	2708
1183.76	2706
1185.9	2846
1188.04	2985
1190.17	3094
1192.31	3059
1194.44	3028
1196.57	3147
1198.7	3070
1200.83	3026
1202.96	2852
1205.08	2724
1207.21	2593
1209.33	2480
1211.45	2435
1213.57	2390
1215.69	2271
1217.81	2294
1219.92	2250
1222.03	2260
1224.15	2243
1226.26	2216
1228.37	2248
1230.47	2226
1232.58	2188
1234.68	2122
1236.79	2142
1238.89	2208
1240.99	2139
1243.09	2164
1245.19	2055
1247.28	2133
1249.38	2086
1251.47	2099
1253.56	2049
1255.65	1987
1257.74	1956
1259.83	1958
1261.91	1876
1264	1879
1266.08	1795
1268.16	1797
1270.24	1702
1272.32	1760
1274.4	1755
1276.47	1706
1278.55	1610
1280.62	1648
1282.69	1614
1284.76	1581
1286.83	1612
1288.9	1594
1290.96	1600
1293.03	1509
1295.09	1467
1297.15	1477
1299.21	1481
1301.27	1431
1303.33	1376
1305.38	1382
1307.44	1485
1309.49	1390
1311.54	1410
1313.59	1394
1315.64	1312
1317.69	1372
1319.73	1352
1321.78	1358
1323.82	1324
1325.86	1299
1327.9	1315
1329.94	1267
1331.98	1245
1334.02	1370
1336.05	1273
1338.08	1297
1340.12	1266
1342.15	1340
1344.18	1334
1346.2	1398
1348.23	1409
1350.25	1364
1352.28	1390
1354.3	1435
1356.32	1446
1358.34	1412
1360.36	1449
1362.38	1419
1364.39	1509
1366.41	1465
1368.42	1442
1370.43	1450
1372.44	1374
1374.45	1403
1376.45	1390
1378.46	1473
1380.47	1344
1382.47	1332
1384.47	1280
1386.47	1260
1388.47	1223
1390.47	1209
1392.46	1187
1394.46	1243
1396.45	1257
1398.44	1261
1400.44	1227
1402.42	1148
1404.41	1132
1406.4	1086
1408.39	1046
1410.37	1023
1412.35	1001
1414.33	1010
1416.31	979
1418.29	980
1420.27	981
1422.25	957
1424.22	961
1426.2	941
1428.17	904
1430.14	947
1432.11	890
1434.08	847
1436.04	892
1438.01	860
1439.97	878
1441.94	884
1443.9	886
1445.86	931
1447.82	935
1449.78	850
1451.73	792
1453.69	808
1455.64	881
1457.59	838
1459.54	818
1461.49	772
1463.44	747
1465.39	709
1467.34	711
1469.28	716
1471.22	762
1473.17	775
1475.11	770
1477.05	697
1478.99	632
1480.92	635
1482.86	564
1484.79	542
1486.73	594
1488.66	604
1490.59	596
1492.52	617
1494.45	619
1496.37	599
1498.3	671
1500.22	663
1502.14	584
1504.07	602
1505.99	566
1507.91	590
1509.82	558
1511.74	562
1513.66	604
1515.57	538
1517.48	633
1519.39	650
1521.3	681
1523.21	647
1525.12	594
1527.03	624
1528.93	580
1530.84	627
1532.74	667
1534.64	770
1536.54	761
1538.44	735
1540.34	643
1542.23	643
1544.13	552
1546.02	531
1547.92	570
1549.81	591
1551.7	657
1553.59	609
1555.48	663
1557.36	697
1559.25	693
1561.13	729
1563.01	781
1564.9	824
1566.78	798
1568.66	793
1570.53	705
1572.41	731
1574.29	738
1576.16	830
1578.03	887
1579.9	921
1581.78	874
1583.65	826
1585.51	810
1587.38	833
1589.25	903
1591.11	921
1592.97	852
1594.84	744
1596.7	733
1598.56	735
1600.42	703
1602.27	740
1604.13	731
1605.98	897
1607.84	998
1609.69	1094
1611.54	1045
1613.39	979
1615.24	846
1617.09	669
1618.94	610
1620.78	577
1622.62	641
1624.47	714
1626.31	774
1628.15	742
1629.99	783
1631.83	784
1633.67	766
1635.5	746
1637.34	655
1639.17	721
1641	673
1642.83	713
1644.66	679
1646.49	685
1648.32	629
1650.15	645
1651.97	665
1653.8	716
1655.62	719
1657.44	643
1659.26	538
1661.08	520
1662.9	544
1664.72	364
1666.53	294
1668.35	266
1670.16	237
1671.97	313
1673.79	377
1675.6	388
1677.4	353
1679.21	278
1681.02	290
1682.83	256
1684.63	288
1686.43	343
1688.24	381
1690.04	352
1691.84	266
1693.64	230
1695.43	316
1697.23	395
1699.02	425
1700.82	485
1702.61	460
1704.4	453
1706.2	460
1707.98	508
1709.77	574
1711.56	599
1713.35	592
1715.13	552
1716.92	497
1718.7	385
1720.48	453
1722.26	419
1724.04	381
1725.82	298
1727.6	260
1729.37	250
1731.15	226
1732.92	177
1734.7	191
1736.47	121
1738.24	139
1740.01	135
1741.78	113
1743.54	129
1745.31	201
1747.08	225
1748.84	256
1750.6	230
1752.36	292
1754.12	387
1755.88	382
1757.64	329
1759.4	278
1761.16	254
1762.91	226
1764.67	320
1766.42	347
1768.17	453
1769.92	413
1771.67	347
1773.42	286
1775.17	278
1776.91	283
1778.66	318
1780.4	407
1782.15	464
1783.89	462
1785.63	488
1787.37	475
1789.11	453
1790.85	462
1792.58	417
1794.32	353
1796.05	333
1797.79	302
1799.52	294
1801.25	335
1802.98	266
1804.71	280
1806.44	337
1808.17	394
1809.89	445
1811.62	470
1813.34	471
1815.07	413
1816.79	393
1818.51	351
1820.23	330
1821.95	268
1823.66	284
1825.38	272
1827.1	254
1828.81	268
1830.52	292
1832.24	335
1833.95	389
1835.66	435
1837.37	457
1839.08	417
1840.78	358
1842.49	306
1844.19	252
1845.9	240
1847.6	256
1849.3	274
1851	220
1852.7	145
1854.4	105
1856.1	145
1857.8	183
1859.49	169
1861.19	129
1862.88	183
1864.57	97
1866.27	25
1867.96	4
1869.65	-14
1871.33	-12
1873.02	45
1874.71	103
1876.39	137
1878.08	99
1879.76	139
1881.44	97
1883.12	131
1884.81	158
1886.48	216
1888.16	131
1889.84	48
1891.52	69
1893.19	20
1894.87	18
1896.54	36
1898.21	40
1899.88	75
1901.55	115
1903.22	107
1904.89	123
1906.56	135
1908.22	151
1909.89	147
1911.55	172
1913.22	173
1914.88	153
1916.54	153
1918.2	173
1919.86	157
1921.52	137
1923.18	133
1924.83	93
1926.49	125
1928.14	71
1929.79	119
1931.45	101
1933.1	95
1934.75	45
1936.4	107
1938.05	167
1939.69	152
1941.34	111
1942.99	44
1944.63	39
1946.27	64
1947.92	59
1949.56	81
1951.2	101
1952.84	139
1954.48	143
1956.11	186
1957.75	206
1959.39	254
1961.02	268
1962.65	235
1964.29	220
1965.92	268
1967.55	284
1969.18	274
1970.81	268
1972.44	304
1974.06	243
1975.69	264
1977.32	284
1978.94	292
1980.56	288
1982.19	323
1983.81	323
1985.43	306
1987.05	318
1988.66	334
1990.28	298
1991.9	258
1993.51	311
1995.13	338
1996.74	321
1998.36	306
1999.97	302
2001.58	312
2003.19	318
2004.8	308
2006.4	342
2008.01	321
2009.62	338
2011.22	320
2012.83	351
2014.43	320
2016.03	330
2017.63	325
2019.23	318
2020.83	308
2022.43	342
2024.03	322
2025.63	332
2027.22	318
2028.82	306
2030.41	316
2032.01	298
2033.6	300
2035.19	311
2036.78	308
2038.37	314
2039.96	272
2041.55	274
2043.13	280
2044.72	280
2046.3	268
2047.89	308
2049.47	292
2051.05	276
2052.63	280
2054.21	288
2055.79	304
2057.37	266
2058.95	284
2060.52	294
2062.1	266
2063.68	274
2065.25	284
2066.82	274
2068.39	268
2069.97	264
2071.54	252
2073.1	238
2074.67	232
2076.24	246
2077.81	256
2079.37	262
2080.94	245
2082.5	230
2084.07	239
2085.63	212
2087.19	204
2088.75	212
2090.31	174
2091.87	170
2093.43	157
2094.98	177
2096.54	168
2098.09	185
2099.65	228
2101.2	216
2102.75	216
2104.3	196
2105.86	213
2107.41	224
2108.95	210
2110.5	189
2112.05	195
2113.6	199
2115.14	210
2116.69	232
2118.23	179
2119.77	209
2121.31	179
2122.86	202
2124.4	166
2125.93	185
2127.47	204
2129.01	187
2130.55	212
2132.08	179
2133.62	224
2135.15	220
2136.69	187
2138.22	185
2139.75	183
2141.28	176
2142.81	189
2144.34	190
2145.87	186
2147.39	195
2148.92	205
2150.45	205
2151.97	194
2153.5	190
2155.02	151
2156.54	165
2158.06	179
2159.58	161
2161.1	187
2162.62	226
2164.14	179
2165.66	187
2167.17	173
2168.69	216
2170.2	189
2171.72	163
2173.23	206
2174.74	184
2176.25	171
2177.76	191
2179.27	145
2180.78	176
2182.29	147
2183.79	169
2185.3	143
2186.81	167
2188.31	169
2189.81	173
2191.32	202
2192.82	169
2194.32	147
2195.82	167
2197.32	155
2198.82	129
2200.32	135
2201.81	117
2203.31	139
2204.8	149
2206.3	151
2207.79	163
2209.29	164
2210.78	161
2212.27	183
2213.76	165
2215.25	165
2216.74	163
2218.23	143
2219.71	131
2221.2	119
2222.69	133
2224.17	113
2225.65	113
2227.14	89
2228.62	123
2230.1	115
2231.58	137
2233.06	141
2234.54	141
2236.02	159
2237.5	171
2238.97	171
2240.45	143
2241.92	163
2243.4	147
2244.87	105
2246.34	127
2247.82	127
2249.29	127
2250.76	113
2252.23	127
2253.7	109
2255.16	109
2256.63	123
2258.1	105
2259.56	113
2261.03	145
2262.49	109
2263.95	117
2265.42	127
2266.88	127
2268.34	113
2269.8	121
2271.26	103
2272.72	125
2274.18	111
2275.63	119
2277.09	161
2278.54	151
2280	127
2281.45	97
2282.9	93
2284.36	85
2285.81	109
2287.26	113
2288.71	97
2290.16	111
2291.61	113
2293.05	109
2294.5	117
2295.95	95
2297.39	57
2298.84	57
2300.28	56
2301.72	45
2303.16	93
2304.61	85
2306.05	83
2307.49	81
2308.93	87
2310.36	117
2311.8	101
2313.24	119
2314.67	145
2316.11	107
2317.54	119
2318.98	141
2320.41	85
2321.84	109
2323.28	89
2324.71	125
2326.14	93
2327.57	86
2328.99	77
2330.42	59
2331.85	85
2333.27	68
2334.7	77
2336.12	67
2337.55	67
2338.97	55
2340.39	31
2341.82	39
2343.24	50
2344.66	29
2346.08	52
2347.5	49
2348.91	51
2350.33	71
2351.75	95
2353.16	85
2354.58	97
2355.99	93
2357.41	67
2358.82	43
2360.23	35
2361.64	19
2363.05	18
2364.46	18
2365.87	46
2367.28	23
2368.69	43
2370.1	44
2371.5	12
2372.91	30
2374.31	78
2375.72	40
2377.12	42
2378.52	52
2379.92	46
2381.33	43
2382.73	47
2384.13	34
2385.52	38
2386.92	24
2388.32	53
2389.72	43
2391.11	61
2392.51	46
2393.9	55
2395.3	43
2396.69	83
2398.08	57
2399.48	49
2400.87	66
2402.26	41
2403.65	22
2405.04	0
2406.42	-17
2407.81	-68
2409.2	-58
2410.58	-71
2411.97	-68
2413.35	-26
2414.74	-50
2416.12	-55
2417.5	-46
2418.89	-24
2420.27	-30
2421.65	-40
2423.03	-4
2424.41	-28
2425.79	-37
2427.16	-61
2428.54	-44
2429.92	-69
2431.29	-41
2432.67	-44
2434.04	-48
2435.42	-48
2436.79	-44
2438.16	-37
2439.53	-59
2440.9	-55
2442.27	-53
2443.64	-59
2445.01	-73
2446.38	-73
2447.75	-77
2449.11	-59
2450.48	-62
2451.84	-81
2453.21	-66
2454.57	-50
2455.94	-42
2457.3	-49
2458.66	-72
2460.02	-46
2461.38	-65
2462.74	-26
2464.1	-40
2465.46	-19
2466.82	-41
2468.17	2
2469.53	-49
2470.89	-16
2472.24	-36
2473.6	-20
2474.95	-20
2476.3	-4
2477.65	2
2479.01	16
2480.36	-10
2481.71	37
2483.06	-10
2484.41	-18
2485.75	-22
2487.1	-18
2488.45	-24
2489.8	-10
2491.14	-24
2492.49	-11
2493.83	-10
2495.17	27
2496.52	-22
2497.86	0
2499.2	4
2500.54	4
2501.88	2
2503.22	20
2504.56	12
2505.9	16
2507.24	10
2508.58	20
2509.91	6
2511.25	0
2512.58	-40
2513.92	-77
2515.25	-50
2516.58	-42
2517.92	-62
2519.25	-45
2520.58	-41
2521.91	-56
2523.24	-47
2524.57	-24
2525.9	-4
2527.23	-2
2528.55	8
2529.88	-32
2531.21	-47
2532.53	-28
2533.86	-16
2535.18	-24
2536.5	-28
2537.83	-5
2539.15	-20
2540.47	-4
2541.79	22
2543.11	-34
2544.43	-25
2545.75	-14
2547.07	-6
2548.39	-53
2549.7	2
2551.02	-26
2552.34	-41
2553.65	-29
2554.97	-46
2556.28	-50
2557.59	-65
2558.91	-57
2560.22	-43
2561.53	-77
2562.84	-77
2564.15	-63
2565.46	-47
2566.77	-47
2568.08	-54
2569.38	-67
2570.69	-58
2572	-55
2573.3	-42
2574.61	-31
2575.91	-40
2577.22	-53
2578.52	-40
2579.82	-47
2581.13	-63
2582.43	-69
2583.73	-36
2585.03	-67
2586.33	-87
2587.63	-87
2588.92	-83
2590.22	-63
2591.52	-81
2592.82	-73
2594.11	-59
2595.41	-65
2596.7	-61
2598	-52
2599.29	-52
2600.58	-65
2601.88	-30
2603.17	-61
2604.46	-69
2605.75	-68
2607.04	-78
2608.33	-73
2609.62	-55
2610.9	-79
2612.19	-103
2613.48	-91
2614.76	-81
2616.05	-81
2617.34	-49
2618.62	-99
2619.9	-96
2621.19	-77
2622.47	-73
2623.75	-60
2625.03	-75
2626.31	-89
2627.59	-44
2628.87	-51
2630.15	-77
2631.43	-61
2632.71	-68
2633.99	-88
2635.26	-66
2636.54	-93
2637.81	-89
2639.09	-87
2640.36	-89
2641.64	-75
2642.91	-89
2644.18	-74
2645.46	-77
2646.73	-103
2648	-87
2649.27	-73
2650.54	-65
2651.81	-59
2653.07	-49
2654.34	-71
2655.61	-67
2656.88	-71
2658.14	-56
2659.41	-91
2660.67	-80
2661.94	-53
2663.2	-71
2664.47	-75
2665.73	-71
2666.99	-90
2668.25	-56
2669.51	-107
2670.77	-95
2672.03	-87
2673.29	-60
2674.55	-61
2675.81	-64
2677.07	-97
2678.32	-83
2679.58	-81
2680.84	-53
2682.09	-59
2683.35	-40
2684.6	-53
2685.85	-71
2687.11	-91
2688.36	-45
2689.61	-73
2690.86	-53
2692.11	-61
2693.36	-53
2694.61	-37
2695.86	-57
2697.11	-75
2698.36	-75
2699.61	-81
2700.85	-65
2702.1	-66
2703.34	-75
2704.59	-72
2705.83	-53
2707.08	-69
2708.32	-70
2709.56	-79
2710.81	-79
2712.05	-82
2713.29	-75
2714.53	-63
2715.77	-64
2717.01	-53
2718.25	-59
2719.49	-63
2720.73	-79
2721.96	-81
2723.2	-61
2724.44	-61
2725.67	-55
2726.91	-74
2728.14	-71
2729.38	-76
2730.61	-47
2731.84	-56
2733.08	-71
2734.31	-62
2735.54	-46
2736.77	-61
2738	-85
2739.23	-57
2740.46	-42
2741.69	-67
2742.92	-76
2744.14	-31
2745.37	-40
2746.6	-77
2747.82	-48
2749.05	-56
2750.27	-52
2751.5	-45
2752.72	-72
2753.95	-32
2755.17	-58
2756.39	-50
2757.61	-60
2758.83	-54
2760.05	-12
2761.27	-68
2762.49	-50
2763.71	-40
2764.93	-22
2766.15	-72
2767.37	-48
2768.58	-61
2769.8	-62
2771.02	-58
2772.23	-38
2773.45	-44
2774.66	-40
2775.88	-36
2777.09	-40
2778.3	-28
2779.51	-64
2780.73	-41
2781.94	-34
2783.15	-40
2784.36	-48
2785.57	-50
2786.78	-58
2787.99	-34
2789.19	-56
2790.4	-32
2791.61	-2
2792.82	-58
2794.02	-42
2795.23	-42
2796.43	-30
2797.64	-38
2798.84	-28
2800.04	-50
2801.25	-41
2802.45	-42
2803.65	-54
2804.85	-13
2806.05	-66
2807.25	-36
2808.45	-34
2809.65	-44
2810.85	-41
2812.05	-20
2813.25	-34
2814.45	-44
2815.64	-30
2816.84	-56
2818.04	-36
2819.23	4
2820.43	-53
2821.62	-24
2822.82	-18
2824.01	10
2825.2	-2
2826.39	-32
2827.59	-22
2828.78	-24
2829.97	-22
2831.16	-34
2832.35	-10
2833.54	-61
2834.73	-10
2835.92	-44
2837.1	-18
2838.29	-36
2839.48	-4
2840.67	-27
2841.85	-28
2843.04	-22
2844.22	-24
2845.41	-33
2846.59	4
2847.77	8
2848.96	-30
2850.14	-27
2851.32	-14
2852.5	-15
2853.68	-28
2854.87	-4
2856.05	-12
2857.23	-46
2858.4	-34
2859.58	-45
2860.76	-31
2861.94	0
2863.12	-10
2864.29	-12
2865.47	-28
2866.65	-35
2867.82	-6
2869	-3
2870.17	8
2871.34	-24
2872.52	-39
2873.69	-10
2874.86	-33
2876.03	-4
2877.21	-27
2878.38	-32
2879.55	0
2880.72	-24
2881.89	-36
2883.06	-14
2884.23	-18
2885.39	-21
2886.56	-21
2887.73	-41
2888.9	-26
2890.06	-22
2891.23	-2
2892.39	-31
2893.56	18
2894.72	-33
2895.89	-10
2897.05	16
2898.21	-26
2899.38	-24
2900.54	-36
2901.7	-14
2902.86	-24
2904.02	-7
2905.18	-2
2906.34	-14
2907.5	-17
2908.66	-26
2909.82	-22
2910.98	-6
2912.13	-28
2913.29	8
2914.45	-22
2915.6	-12
2916.76	-16
2917.91	-14
2919.07	-33
2920.22	-25
2921.38	-8
2922.53	-12
2923.68	-16
2924.84	10
2925.99	8
2927.14	-16
2928.29	-16
2929.44	-20
2930.59	-20
2931.74	-19
2932.89	-4
2934.04	-12
2935.19	-36
2936.34	-17
2937.48	-17
2938.63	-16
2939.78	-28
2940.93	-10
2942.07	2
2943.22	0
2944.36	12
2945.51	-14
2946.65	-22
2947.79	-16
2948.94	0
2950.08	-16
2951.22	4
2952.36	-8
2953.5	-16
2954.65	-8
2955.79	-10
2956.93	2
2958.07	-20
2959.2	-2
2960.34	16
2961.48	2
2962.62	-6
2963.76	4
2964.89	-10
2966.03	-2
2967.17	-12
2968.3	10
2969.44	2
2970.57	-4
2971.71	8
2972.84	0
2973.97	16
2975.11	4
2976.24	6
2977.37	-26
2978.5	-12
2979.64	12
2980.77	-6
2981.9	-8
2983.03	-28
2984.16	6
2985.29	0
2986.41	-6
2987.54	6
2988.67	24
2989.8	28
2990.93	-12
2992.05	-8
2993.18	2
2994.3	2
2995.43	0
2996.55	33
2997.68	26
2998.8	18
2999.93	-8
3001.05	8
3002.17	2
3003.3	0
3004.42	38
3005.54	58
3006.66	20
3007.78	8
3008.9	4
3010.02	-22
3011.14	16
3012.26	-2
3013.38	24
3014.5	38
3015.62	-2
3016.73	20
3017.85	26
3018.97	26
3020.08	5
3021.2	22
3022.31	0
3023.43	30
3024.54	25
3025.66	14
3026.77	20
3027.89	40
3029	-4
3030.11	2
3031.22	14
3032.34	8
3033.45	34
3034.56	6
3035.67	24
3036.78	83
3037.89	18
3039	26
3040.11	-18
3041.22	-2
3042.32	-2
3043.43	6
3044.54	-2
3045.65	22
3046.75	14
3047.86	50
3048.96	18
3050.07	4
3051.17	18
3052.28	22
3053.38	6
3054.49	-6
3055.59	34
3056.69	-4
3057.8	14
3058.9	-4
3060	24
3061.1	-9
3062.2	40
3063.3	20
3064.4	6
3065.5	0
3066.6	4
3067.7	22
3068.8	18
3069.9	10
3071	14
3072.09	10
3073.19	20
3074.29	16
3075.38	12
3076.48	40
3077.57	7
3078.67	24
3079.76	30
3080.86	4
3081.95	14
3083.05	0
3084.14	20
3085.23	26
3086.33	16
3087.42	22
3088.51	31
3089.6	26
3090.69	18
3091.78	14
3092.87	71
3093.96	20
3095.05	26
3096.14	-22
3097.23	12
3098.32	32
3099.41	10
3100.49	14
3101.58	-2
3102.67	26
3103.75	8
3104.84	42
3105.93	26
3107.01	-2
3108.1	4
3109.18	34
3110.26	34
3111.35	42
3112.43	26
3113.51	20
3114.6	33
3115.68	44
3116.76	16
3117.84	14
3118.92	20
3120	20
3121.09	12
3122.17	30
3123.25	18
3124.32	40
3125.4	52
3126.48	16
3127.56	28
3128.64	4
3129.72	14
3130.79	46
3131.87	32
3132.95	38
3134.02	22
3135.1	22
3136.17	20
3137.25	22
3138.32	26
3139.4	8
3140.47	36
3141.55	10
3142.62	20
3143.69	16
3144.76	23
3145.84	10
3146.91	26
3147.98	12
3149.05	20
3150.12	10
3151.19	28
3152.26	16
3153.33	36
3154.4	10
3155.47	10
3156.54	-2
3157.61	36
3158.67	16
3159.74	12
3160.81	36
3161.88	37
3162.94	24
3164.01	22
3165.07	30
3166.14	38
3167.2	32
3168.27	8
3169.33	18
3170.4	32
3171.46	18
3172.52	18
3173.59	20
3174.65	20
3175.71	22
3176.77	10
3177.84	24
3178.9	20
3179.96	16
3181.02	46
3182.08	26
3183.14	35
3184.2	28
3185.26	26
3186.32	36
3187.37	26
3188.43	50
3189.49	41
3190.55	18
3191.61	23
3192.66	34
3193.72	20
3194.77	28
3195.83	22
3196.89	12
3197.94	28
3199	12
3200.05	34
3201.1	18
3202.16	16
3203.21	26
3204.27	24
3205.32	38
3206.37	20
3207.42	37
3208.47	34
3209.53	34
3210.58	17
3211.63	36
3212.68	34
3213.73	34
3214.78	31
3215.83	44
3216.88	11
3217.93	32
3218.97	26
3220.02	16
3221.07	18
3222.12	24
3223.16	38
3224.21	40
3225.26	12
3226.3	10
3227.35	14
3228.4	48
3229.44	46
3230.49	32
3231.53	6
3232.57	8
3233.62	24
3234.66	36
3235.71	38
3236.75	22
3237.79	42
3238.83	38
3239.88	16
3240.92	30
3241.96	38
3243	38
3244.04	20
3245.08	42
3246.12	32
3247.16	18
3248.2	30
3249.24	32
3250.28	28
3251.32	18
3252.36	30
3253.39	32
3254.43	42
3255.47	38
3256.51	28
3257.54	24
3258.58	24
3259.61	40
3260.65	29
3261.69	22
3262.72	28
3263.76	30
3264.79	10
3265.82	51
3266.86	15
3267.89	42
3268.92	53
3269.96	28
3270.99	27
3272.02	38
3273.05	8
3274.09	36
3275.12	28
3276.15	48
3277.18	25
3278.21	42
3279.24	20
3280.27	40
3281.3	18
3282.33	16
3283.36	36
3284.39	40
3285.41	76
3286.44	34
3287.47	36
3288.5	58
3289.52	30
3290.55	60
3291.58	48
3292.6	14
3293.63	68
3294.66	30
3295.68	49
3296.71	26
3297.73	54
3298.76	75
3299.78	18
3300.8	6
3301.83	50
3302.85	80
3303.87	36
3304.9	22
3305.92	17
3306.94	38
3307.96	44
3308.98	40
3310.01	20
3311.03	16
3312.05	55
3313.07	40
3314.09	30
3315.11	32
3316.13	41
3317.15	10
3318.17	42
3319.18	44
3320.2	40
3321.22	38
3322.24	56
3323.26	53
3324.27	38
3325.29	48
3326.31	57
3327.32	48
3328.34	22
3329.35	44
3330.37	36
3331.38	26
3332.4	14
3333.41	34
3334.43	66
3335.44	24
3336.46	40
3337.47	20
3338.48	46
3339.5	40
3340.51	16
3341.52	28
3342.53	36
3343.54	28
3344.56	44
3345.57	53
3346.58	44
3347.59	26
3348.6	7
3349.61	36
3350.62	36
3351.63	36
3352.64	38
3353.65	42
3354.66	31
3355.66	71
3356.67	48
3357.68	26
3358.69	15
3359.7	46
3360.7	48
3361.71	40
3362.72	32
3363.72	54
3364.73	20
3365.73	36
3366.74	29
3367.75	31
3368.75	18
3369.75	20
3370.76	6
3371.76	42
3372.77	12
3373.77	30
3374.77	19
3375.78	34
3376.78	0
3377.78	46
3378.78	40
3379.79	42
3380.79	6
3381.79	40
3382.79	26
3383.79	40
3384.79	42
3385.79	22
3386.79	32
3387.79	10
3388.79	35
3389.79	32
3390.79	42
3391.79	51
3392.79	42
3393.79	76
3394.78	32
3395.78	18
3396.78	50
3397.78	50
3398.77	117
3399.77	30
3400.77	24
3401.76	28
3402.76	52
3403.76	44
3404.75	20
3405.75	14
3406.74	48
3407.74	62
3408.73	44
3409.72	107
3410.72	50
3411.71	60
3412.71	30
3413.7	22
3414.69	24
3415.68	74
3416.68	24
3417.67	32
3418.66	26
3419.65	36
3420.64	68
3421.63	49
3422.63	42
3423.62	44
3424.61	52
3425.6	34
3426.59	25
3427.58	44
3428.57	31
[truncated: 48 more rows]
