# Supplementary material for: AI‐Assisted Detection of Early Gastric Cancer via Visualization of Mucosal Acidity Compromise During Endoscopy
Source: Adv Sci (Weinh). 2025 Oct 20;12(46):e04932. doi: 10.1002/advs.202504932 (PMC12697849; doi:10.1002/advs.202504932)
Supplement: Supplementary file 2 — Supporting Data [file ADVS-12-e04932-s002.zip › Models by AGS cells/Model 3/Tumor/fast-20250724_173840.csv]

181.541	12156
184.445	19180
187.346	25148
190.245	28249
193.141	29180
196.035	29250
198.927	29048
201.816	28887
204.703	29123
207.588	28900
210.47	29204
213.35	29161
216.228	29006
219.103	29170
221.976	29012
224.846	29159
227.715	28974
230.58	28962
233.444	28980
236.305	29182
239.164	29283
242.02	29575
244.875	29842
247.727	29859
250.576	29990
253.423	29941
256.268	29689
259.111	29716
261.951	29582
264.789	29522
267.625	29655
270.459	29766
273.29	29470
276.119	29403
278.945	29107
281.769	29077
284.591	29018
287.411	28789
290.229	28773
293.044	28672
295.857	28557
298.667	28166
301.476	28036
304.282	27934
307.085	27535
309.887	27223
312.686	27070
315.483	26700
318.278	26637
321.071	26286
323.861	26460
326.649	26117
329.435	26455
332.219	26189
335	26285
337.779	26285
340.556	26296
343.331	26343
346.103	26311
348.873	26336
351.641	26444
354.407	26488
357.171	26611
359.932	26604
362.691	26538
365.448	26422
368.203	26216
370.955	26002
373.706	25960
376.454	25726
379.2	25595
381.943	25523
384.685	25143
387.424	25021
390.161	24824
392.896	24552
395.629	24437
398.36	24304
401.088	24512
403.815	24127
406.539	24197
409.261	24084
411.981	23870
414.698	24032
417.414	24308
420.127	24330
422.838	24381
425.547	24644
428.254	24505
430.959	24502
433.662	24553
436.362	24685
439.06	24979
441.757	24755
444.451	24864
447.142	24679
449.832	24699
452.52	24704
455.206	24551
457.889	24401
460.57	24604
463.249	24405
465.927	24365
468.601	24159
471.274	23947
473.945	23728
476.614	23275
479.28	23079
481.945	22996
484.607	22889
487.267	22553
489.926	22384
492.582	22436
495.236	22081
497.888	21989
500.537	22007
503.185	21979
505.831	22051
508.474	22295
511.116	22098
513.755	22195
516.393	21870
519.028	22188
521.661	22144
524.293	22126
526.922	21900
529.549	22039
532.174	22001
534.797	22015
537.418	22054
540.037	22015
542.654	22080
545.268	22108
547.881	22068
550.492	22173
553.101	21858
555.707	21554
558.312	21263
560.915	21129
563.515	21273
566.114	21342
568.71	21624
571.305	21917
573.897	22005
576.488	22064
579.076	21616
581.663	21129
584.247	20702
586.83	20131
589.41	19742
591.989	19436
594.565	18920
597.14	18369
599.712	18064
602.283	18014
604.851	17948
607.418	17768
609.982	17762
612.545	17671
615.106	17559
617.664	17704
620.221	17557
622.776	17549
625.328	17447
627.879	17409
630.428	17315
632.975	17081
635.52	16842
638.062	16773
640.603	16722
643.142	16880
645.679	16888
648.214	17150
650.748	16954
653.279	16944
655.808	16889
658.335	16747
660.861	16784
663.384	16481
665.906	16487
668.425	16646
670.943	16648
673.459	16271
675.973	16235
678.484	15915
680.994	15691
683.502	15441
686.009	15376
688.513	15341
691.015	15018
693.515	14965
696.014	14816
698.51	14502
701.005	14480
703.498	14464
705.989	14107
708.478	13898
710.965	13741
713.45	13686
715.933	13710
718.415	13622
720.894	13346
723.372	13290
725.848	13441
728.322	13378
730.794	13501
733.264	13390
735.732	13182
738.198	12921
740.663	12530
743.126	12268
745.586	12259
748.045	12095
750.502	11974
752.958	11970
755.411	11806
757.863	11809
760.312	11865
762.76	11698
765.206	11722
767.65	11580
770.092	10900
772.533	10110
774.971	9873
777.408	10281
779.843	10630
782.276	10557
784.707	10648
787.137	10731
789.564	10763
791.99	10756
794.414	10593
796.836	10660
799.257	10421
801.675	10154
804.092	10106
806.507	10116
808.92	9977
811.331	9943
813.741	9693
816.148	9602
818.554	9298
820.958	9361
823.36	9282
825.761	9111
828.159	8996
830.556	9078
832.951	8921
835.345	8742
837.736	8813
840.126	8732
842.514	8670
844.9	8607
847.284	8397
849.667	8459
852.048	8313
854.427	8231
856.804	8150
859.18	7934
861.553	7813
863.925	7867
866.296	7756
868.664	7693
871.031	7721
873.396	7678
875.759	7604
878.12	7513
880.48	7547
882.838	7434
885.194	7277
887.549	7287
889.902	7217
892.253	7139
894.602	7126
896.949	7059
899.295	7115
901.639	6957
903.981	6905
906.322	6854
908.661	6890
910.998	6840
913.333	6770
915.667	6699
917.999	6733
920.329	6818
922.658	6786
924.985	6653
927.31	6592
929.633	6659
931.955	6482
934.275	6417
936.593	6484
938.91	6310
941.225	6175
943.538	6032
945.849	5917
948.159	5765
950.467	5640
952.774	5730
955.078	5482
957.381	5371
959.683	5317
961.982	5208
964.28	5347
966.577	5254
968.871	5186
971.164	5118
973.456	4972
975.745	4958
978.033	4805
980.319	4838
982.604	4714
984.887	4741
987.168	4803
989.448	4736
991.726	4735
994.002	4686
996.277	4664
998.55	4616
1000.82	4653
1003.09	4739
1005.36	4785
1007.63	4820
1009.89	4710
1012.15	4741
1014.41	4730
1016.67	4729
1018.93	4706
1021.19	4652
1023.44	4672
1025.7	4752
1027.95	4811
1030.2	4620
1032.45	4567
1034.69	4368
1036.94	4312
1039.18	4273
1041.43	4241
1043.67	4195
1045.9	4237
1048.14	4205
1050.38	4117
1052.61	4018
1054.84	3932
1057.07	3894
1059.3	3880
1061.53	3718
1063.76	3814
1065.98	3765
1068.2	3725
1070.42	3699
1072.64	3537
1074.86	3576
1077.08	3474
1079.29	3509
1081.5	3508
1083.72	3469
1085.93	3475
1088.13	3443
1090.34	3517
1092.55	3532
1094.75	3542
1096.95	3443
1099.15	3380
1101.35	3393
1103.55	3304
1105.74	3294
1107.94	3197
1110.13	3227
1112.32	3180
1114.51	3065
1116.7	3055
1118.89	2980
1121.07	2960
1123.25	2947
1125.44	2879
1127.62	2873
1129.8	2907
1131.97	2992
1134.15	2970
1136.32	2982
1138.49	2897
1140.66	2877
1142.83	2831
1145	2783
1147.17	2799
1149.33	2728
1151.5	2740
1153.66	2720
1155.82	2638
1157.98	2673
1160.13	2553
1162.29	2625
1164.44	2521
1166.6	2535
1168.75	2625
1170.9	2674
1173.04	2630
1175.19	2656
1177.34	2653
1179.48	2501
1181.62	2423
1183.76	2410
1185.9	2470
1188.04	2601
1190.17	2776
1192.31	2807
1194.44	2682
1196.57	2760
1198.7	2752
1200.83	2625
1202.96	2566
1205.08	2468
1207.21	2307
1209.33	2212
1211.45	2139
1213.57	2015
1215.69	2067
1217.81	2073
1219.92	2004
1222.03	1992
1224.15	1979
1226.26	1990
1228.37	1916
1230.47	1980
1232.58	1896
1234.68	1908
1236.79	1930
1238.89	1886
1240.99	1859
1243.09	1900
1245.19	1828
1247.28	1789
1249.38	1771
1251.47	1827
1253.56	1773
1255.65	1729
1257.74	1676
1259.83	1684
1261.91	1672
1264	1678
1266.08	1576
1268.16	1581
1270.24	1535
1272.32	1476
1274.4	1497
1276.47	1459
1278.55	1434
1280.62	1439
1282.69	1312
1284.76	1354
1286.83	1422
1288.9	1413
1290.96	1390
1293.03	1301
1295.09	1297
1297.15	1199
1299.21	1235
1301.27	1187
1303.33	1188
1305.38	1206
1307.44	1294
1309.49	1228
1311.54	1205
1313.59	1198
1315.64	1116
1317.69	1213
1319.73	1118
1321.78	1145
1323.82	1146
1325.86	1108
1327.9	1122
1329.94	1102
1331.98	1092
1334.02	1126
1336.05	1092
1338.08	1106
1340.12	1068
1342.15	1108
1344.18	1193
1346.2	1197
1348.23	1189
1350.25	1229
1352.28	1231
1354.3	1235
1356.32	1223
1358.34	1271
1360.36	1241
1362.38	1277
1364.39	1291
1366.41	1229
1368.42	1215
1370.43	1281
1372.44	1215
1374.45	1247
1376.45	1227
1378.46	1287
1380.47	1188
1382.47	1167
1384.47	1134
1386.47	1044
1388.47	1034
1390.47	1038
1392.46	991
1394.46	1082
1396.45	1080
1398.44	1010
1400.44	1025
1402.42	999
1404.41	961
1406.4	911
1408.39	854
1410.37	834
1412.35	842
1414.33	848
1416.31	832
1418.29	839
1420.27	836
1422.25	808
1424.22	834
1426.2	765
1428.17	788
1430.14	836
1432.11	755
1434.08	710
1436.04	739
1438.01	697
1439.97	763
1441.94	727
1443.9	745
1445.86	784
1447.82	772
1449.78	674
1451.73	687
1453.69	695
1455.64	746
1457.59	721
1459.54	691
1461.49	606
1463.44	596
1465.39	594
1467.34	558
1469.28	579
1471.22	588
1473.17	691
1475.11	616
1477.05	579
1478.99	533
1480.92	516
1482.86	481
1484.79	457
1486.73	441
1488.66	437
1490.59	492
1492.52	494
1494.45	480
1496.37	530
1498.3	528
1500.22	520
1502.14	453
1504.07	457
1505.99	484
1507.91	484
1509.82	478
1511.74	451
1513.66	423
1515.57	441
1517.48	492
1519.39	568
1521.3	556
1523.21	562
1525.12	517
1527.03	489
1528.93	461
1530.84	526
1532.74	569
1534.64	601
1536.54	624
1538.44	653
1540.34	568
1542.23	512
1544.13	471
1546.02	459
1547.92	459
1549.81	484
1551.7	536
1553.59	512
1555.48	566
1557.36	638
1559.25	604
1561.13	644
1563.01	709
1564.9	738
1566.78	699
1568.66	689
1570.53	632
1572.41	620
1574.29	651
1576.16	735
1578.03	798
1579.9	828
1581.78	770
1583.65	709
1585.51	669
1587.38	744
1589.25	812
1591.11	826
1592.97	779
1594.84	685
1596.7	647
1598.56	683
1600.42	631
1602.27	647
1604.13	653
1605.98	752
1607.84	921
1609.69	993
1611.54	987
1613.39	875
1615.24	741
1617.09	580
1618.94	548
1620.78	496
1622.62	591
1624.47	684
1626.31	691
1628.15	685
1629.99	733
1631.83	705
1633.67	685
1635.5	667
1637.34	623
1639.17	616
1641	601
1642.83	615
1644.66	612
1646.49	606
1648.32	553
1650.15	580
1651.97	574
1653.8	633
1655.62	631
1657.44	564
1659.26	493
1661.08	441
1662.9	429
1664.72	318
1666.53	214
1668.35	224
1670.16	157
1671.97	220
1673.79	309
1675.6	274
1677.4	280
1679.21	218
1681.02	203
1682.83	171
1684.63	241
1686.43	264
1688.24	298
1690.04	282
1691.84	211
1693.64	200
1695.43	229
1697.23	322
1699.02	411
1700.82	441
1702.61	415
1704.4	405
1706.2	403
1707.98	447
1709.77	538
1711.56	510
1713.35	520
1715.13	507
1716.92	441
1718.7	302
1720.48	399
1722.26	373
1724.04	351
1725.82	253
1727.6	227
1729.37	172
1731.15	177
1732.92	129
1734.7	121
1736.47	119
1738.24	107
1740.01	98
1741.78	115
1743.54	109
1745.31	173
1747.08	183
1748.84	189
1750.6	176
1752.36	240
1754.12	352
1755.88	346
1757.64	305
1759.4	229
1761.16	204
1762.91	196
1764.67	244
1766.42	320
1768.17	394
1769.92	372
1771.67	328
1773.42	237
1775.17	224
1776.91	234
1778.66	306
1780.4	343
1782.15	391
1783.89	427
1785.63	422
1787.37	449
1789.11	393
1790.85	421
1792.58	395
1794.32	310
1796.05	302
1797.79	260
1799.52	242
1801.25	298
1802.98	219
1804.71	236
1806.44	282
1808.17	348
1809.89	407
1811.62	421
1813.34	427
1815.07	375
1816.79	324
1818.51	317
1820.23	296
1821.95	272
1823.66	211
1825.38	202
1827.1	222
1828.81	219
1830.52	286
1832.24	282
1833.95	339
1835.66	389
1837.37	409
1839.08	385
1840.78	314
1842.49	256
1844.19	232
1845.9	230
1847.6	210
1849.3	242
1851	178
1852.7	133
1854.4	75
1856.1	97
1857.8	123
1859.49	145
1861.19	127
1862.88	157
1864.57	69
1866.27	8
1867.96	-20
1869.65	-83
1871.33	-49
1873.02	29
1874.71	78
1876.39	102
1878.08	81
1879.76	78
1881.44	93
1883.12	103
1884.81	127
1886.48	157
1888.16	97
1889.84	44
1891.52	24
1893.19	-8
1894.87	-21
1896.54	-10
1898.21	14
1899.88	35
1901.55	71
1903.22	73
1904.89	78
1906.56	103
1908.22	127
1909.89	137
1911.55	125
1913.22	147
1914.88	123
1916.54	129
1918.2	143
1919.86	131
1921.52	103
1923.18	81
1924.83	75
1926.49	102
1928.14	69
1929.79	103
1931.45	77
1933.1	103
1934.75	30
1936.4	89
1938.05	123
1939.69	136
1941.34	93
1942.99	54
1944.63	-6
1946.27	34
1947.92	27
1949.56	77
1951.2	90
1952.84	98
1954.48	115
1956.11	139
1957.75	199
1959.39	229
1961.02	251
1962.65	219
1964.29	187
1965.92	223
1967.55	268
1969.18	256
1970.81	245
1972.44	284
1974.06	249
1975.69	225
1977.32	254
1978.94	268
1980.56	270
1982.19	331
1983.81	270
1985.43	290
1987.05	278
1988.66	306
1990.28	282
1991.9	250
1993.51	274
1995.13	292
1996.74	301
1998.36	276
1999.97	296
2001.58	288
2003.19	286
2004.8	272
2006.4	316
2008.01	298
2009.62	292
2011.22	304
2012.83	312
2014.43	316
2016.03	308
2017.63	294
2019.23	292
2020.83	280
2022.43	284
2024.03	332
2025.63	316
2027.22	306
2028.82	298
2030.41	290
2032.01	296
2033.6	302
2035.19	292
2036.78	292
2038.37	294
2039.96	242
2041.55	258
2043.13	262
2044.72	248
2046.3	266
2047.89	272
2049.47	256
2051.05	258
2052.63	274
2054.21	270
2055.79	268
2057.37	240
2058.95	262
2060.52	260
2062.1	260
2063.68	272
2065.25	300
2066.82	240
2068.39	262
2069.97	247
2071.54	226
2073.1	246
2074.67	228
2076.24	252
2077.81	234
2079.37	244
2080.94	223
2082.5	224
2084.07	207
2085.63	208
2087.19	210
2088.75	182
2090.31	157
2091.87	148
2093.43	137
2094.98	149
2096.54	156
2098.09	145
2099.65	196
2101.2	191
2102.75	200
2104.3	189
2105.86	197
2107.41	184
2108.95	195
2110.5	171
2112.05	193
2113.6	181
2115.14	176
2116.69	198
2118.23	177
2119.77	177
2121.31	163
2122.86	188
2124.4	164
2125.93	175
2127.47	172
2129.01	181
2130.55	199
2132.08	197
2133.62	180
2135.15	208
2136.69	187
2138.22	167
2139.75	171
2141.28	119
2142.81	179
2144.34	168
2145.87	153
2147.39	191
2148.92	175
2150.45	193
2151.97	194
2153.5	192
2155.02	153
2156.54	133
2158.06	167
2159.58	161
2161.1	169
2162.62	198
2164.14	175
2165.66	171
2167.17	161
2168.69	202
2170.2	189
2171.72	191
2173.23	176
2174.74	159
2176.25	171
2177.76	159
2179.27	139
2180.78	147
2182.29	143
2183.79	135
2185.3	141
2186.81	167
2188.31	155
2189.81	137
2191.32	157
2192.82	145
2194.32	141
2195.82	163
2197.32	149
2198.82	111
2200.32	129
2201.81	99
2203.31	115
2204.8	131
2206.3	125
2207.79	117
2209.29	152
2210.78	135
2212.27	179
2213.76	151
2215.25	161
2216.74	153
2218.23	139
2219.71	118
2221.2	99
2222.69	111
2224.17	81
2225.65	97
2227.14	89
2228.62	113
2230.1	115
2231.58	131
2233.06	123
2234.54	119
2236.02	141
2237.5	159
2238.97	159
2240.45	135
2241.92	151
2243.4	153
2244.87	103
2246.34	107
2247.82	121
2249.29	103
2250.76	115
2252.23	115
2253.7	121
2255.16	107
2256.63	127
2258.1	95
2259.56	109
2261.03	125
2262.49	115
2263.95	117
2265.42	107
2266.88	131
2268.34	119
2269.8	123
2271.26	103
2272.72	123
2274.18	97
2275.63	103
2277.09	119
2278.54	151
2280	119
2281.45	83
2282.9	105
2284.36	95
2285.81	103
2287.26	91
2288.71	113
2290.16	115
2291.61	89
2293.05	95
2294.5	61
2295.95	81
2297.39	53
2298.84	51
2300.28	26
2301.72	39
2303.16	77
2304.61	87
2306.05	73
2307.49	75
2308.93	70
2310.36	92
2311.8	94
2313.24	109
2314.67	125
2316.11	119
2317.54	110
2318.98	113
2320.41	87
2321.84	109
2323.28	89
2324.71	99
2326.14	73
2327.57	102
2328.99	87
2330.42	67
2331.85	75
2333.27	58
2334.7	81
2336.12	61
2337.55	63
2338.97	49
2340.39	24
2341.82	6
2343.24	56
2344.66	37
2346.08	46
2347.5	79
2348.91	57
2350.33	53
2351.75	76
2353.16	89
2354.58	95
2355.99	82
2357.41	81
2358.82	57
2360.23	35
2361.64	23
2363.05	22
2364.46	28
2365.87	14
2367.28	27
2368.69	55
2370.1	34
2371.5	16
2372.91	49
2374.31	46
2375.72	64
2377.12	42
2378.52	42
2379.92	42
2381.33	20
2382.73	45
2384.13	20
2385.52	40
2386.92	18
2388.32	30
2389.72	47
2391.11	31
2392.51	36
2393.9	55
2395.3	75
2396.69	63
2398.08	41
2399.48	39
2400.87	76
2402.26	41
2403.65	36
2405.04	4
2406.42	-19
2407.81	-64
2409.2	-63
2410.58	-85
2411.97	-64
2413.35	-24
2414.74	-82
2416.12	-69
2417.5	-50
2418.89	-35
2420.27	-14
2421.65	-38
2423.03	-31
2424.41	-54
2425.79	-27
2427.16	-61
2428.54	-77
2429.92	-61
2431.29	-34
2432.67	-44
2434.04	-38
2435.42	-38
2436.79	-58
2438.16	-27
2439.53	-36
2440.9	-48
2442.27	-55
2443.64	-67
2445.01	-69
2446.38	-67
2447.75	-95
2449.11	-79
2450.48	-82
2451.84	-81
2453.21	-87
2454.57	-50
2455.94	-42
2457.3	-45
2458.66	-60
2460.02	-58
2461.38	-47
2462.74	-38
2464.1	-16
2465.46	-27
2466.82	-33
2468.17	-23
2469.53	-49
2470.89	-18
2472.24	-50
2473.6	-24
2474.95	-30
2476.3	-20
2477.65	-2
2479.01	14
2480.36	-6
2481.71	47
2483.06	-28
2484.41	-6
2485.75	-22
2487.1	0
2488.45	-16
2489.8	-16
2491.14	-18
2492.49	-17
2493.83	-10
2495.17	2
2496.52	-26
2497.86	0
2499.2	-2
2500.54	12
2501.88	16
2503.22	26
2504.56	16
2505.9	14
2507.24	20
2508.58	18
2509.91	-12
2511.25	-15
2512.58	-36
2513.92	-71
2515.25	-46
2516.58	-67
2517.92	-70
2519.25	-55
2520.58	-49
2521.91	-79
2523.24	-63
2524.57	-32
2525.9	-2
2527.23	-14
2528.55	18
2529.88	-32
2531.21	-55
2532.53	-44
2533.86	-38
2535.18	-10
2536.5	-20
2537.83	-21
2539.15	-14
2540.47	-32
2541.79	42
2543.11	-18
2544.43	-29
2545.75	-20
2547.07	-10
2548.39	-77
2549.7	-25
2551.02	-28
2552.34	-33
2553.65	-35
2554.97	-52
2556.28	-56
2557.59	-87
2558.91	-67
2560.22	-59
2561.53	-67
2562.84	-65
2564.15	-47
2565.46	-53
2566.77	-71
2568.08	-44
2569.38	-61
2570.69	-56
2572	-55
2573.3	-38
2574.61	-49
2575.91	-48
2577.22	-57
2578.52	-40
2579.82	-39
2581.13	-33
2582.43	-69
2583.73	-46
2585.03	-65
2586.33	-87
2587.63	-73
2588.92	-91
2590.22	-54
2591.52	-89
2592.82	-63
2594.11	-53
2595.41	-47
2596.7	-67
2598	-40
2599.29	-56
2600.58	-95
2601.88	-24
2603.17	-22
2604.46	-85
2605.75	-64
2607.04	-68
2608.33	-79
2609.62	-63
2610.9	-76
2612.19	-93
2613.48	-101
2614.76	-97
2616.05	-83
2617.34	-53
2618.62	-103
2619.9	-98
2621.19	-71
2622.47	-75
2623.75	-88
2625.03	-87
2626.31	-67
2627.59	-40
2628.87	-37
2630.15	-83
2631.43	-67
2632.71	-64
2633.99	-72
2635.26	-80
2636.54	-93
2637.81	-83
2639.09	-68
2640.36	-76
2641.64	-79
2642.91	-91
2644.18	-111
2645.46	-61
2646.73	-101
2648	-73
2649.27	-91
2650.54	-69
2651.81	-49
2653.07	-53
2654.34	-69
2655.61	-65
2656.88	-71
2658.14	-78
2659.41	-71
2660.67	-89
2661.94	-45
2663.2	-75
2664.47	-73
2665.73	-85
2666.99	-78
2668.25	-89
2669.51	-89
2670.77	-91
2672.03	-85
2673.29	-58
2674.55	-71
2675.81	-68
2677.07	-113
2678.32	-77
2679.58	-79
2680.84	-57
2682.09	-89
2683.35	-22
2684.6	-51
2685.85	-55
2687.11	-84
2688.36	-41
2689.61	-67
2690.86	-63
2692.11	-65
2693.36	-45
2694.61	-29
2695.86	-63
2697.11	-83
2698.36	-75
2699.61	-97
2700.85	-79
2702.1	-83
2703.34	-53
2704.59	-72
2705.83	-57
2707.08	-63
2708.32	-70
2709.56	-105
2710.81	-89
2712.05	-82
2713.29	-67
2714.53	-63
2715.77	-62
2717.01	-45
2718.25	-75
2719.49	-67
2720.73	-79
2721.96	-91
2723.2	-65
2724.44	-65
2725.67	-51
2726.91	-58
2728.14	-79
2729.38	-90
2730.61	-79
2731.84	-72
2733.08	-63
2734.31	-56
2735.54	-44
2736.77	-41
2738	-75
2739.23	-47
2740.46	-46
2741.69	-63
2742.92	-76
2744.14	-19
2745.37	-50
2746.6	-61
2747.82	-46
2749.05	-65
2750.27	-68
2751.5	-71
2752.72	-68
2753.95	-32
2755.17	-42
2756.39	-48
2757.61	-62
2758.83	-58
2760.05	-34
2761.27	-56
2762.49	-40
2763.71	-52
2764.93	-46
2766.15	-66
2767.37	-48
2768.58	-75
2769.8	-56
2771.02	-64
2772.23	-40
2773.45	-56
2774.66	-66
2775.88	-40
2777.09	-50
2778.3	-38
2779.51	-46
2780.73	-57
2781.94	-48
2783.15	-36
2784.36	-40
2785.57	-38
2786.78	-66
2787.99	-14
2789.19	-52
2790.4	-28
2791.61	-25
2792.82	-50
2794.02	-24
2795.23	-36
2796.43	-22
2797.64	-28
2798.84	-26
2800.04	-64
2801.25	-27
2802.45	-58
2803.65	-54
2804.85	-31
2806.05	-60
2807.25	-63
2808.45	-36
2809.65	-40
2810.85	-39
2812.05	-22
2813.25	-36
2814.45	-44
2815.64	-38
2816.84	-38
2818.04	-34
2819.23	24
2820.43	-45
2821.62	-38
2822.82	-20
2824.01	-30
2825.2	-14
2826.39	-40
2827.59	-32
2828.78	-16
2829.97	-36
2831.16	-38
2832.35	-2
2833.54	-50
2834.73	-28
2835.92	-44
2837.1	-28
2838.29	-34
2839.48	-22
2840.67	-10
2841.85	-14
2843.04	-28
2844.22	-28
2845.41	-31
2846.59	-16
2847.77	-11
2848.96	-28
2850.14	-47
2851.32	-20
2852.5	-17
2853.68	-26
2854.87	6
2856.05	-28
2857.23	-28
2858.4	-30
2859.58	-39
2860.76	-18
2861.94	-6
2863.12	-18
2864.29	-20
2865.47	-36
2866.65	-21
2867.82	5
2869	12
2870.17	-16
2871.34	-14
2872.52	-16
2873.69	-10
2874.86	-33
2876.03	-2
2877.21	-29
2878.38	-34
2879.55	-12
2880.72	-12
2881.89	-50
2883.06	-8
2884.23	-6
2885.39	-25
2886.56	-39
2887.73	-36
2888.9	-18
2890.06	-34
2891.23	-4
2892.39	-29
2893.56	8
2894.72	-8
2895.89	-18
2897.05	10
2898.21	-30
2899.38	-16
2900.54	-30
2901.7	-6
2902.86	-32
2904.02	-9
2905.18	-14
2906.34	14
2907.5	-11
2908.66	-28
2909.82	-22
2910.98	-8
2912.13	2
2913.29	4
2914.45	-32
2915.6	-4
2916.76	-4
2917.91	-2
2919.07	-21
2920.22	-20
2921.38	-2
2922.53	-18
2923.68	-20
2924.84	2
2925.99	-16
2927.14	-16
2928.29	-32
2929.44	-18
2930.59	-20
2931.74	16
2932.89	-6
2934.04	-26
2935.19	-28
2936.34	-13
2937.48	-13
2938.63	2
2939.78	-32
2940.93	8
2942.07	16
2943.22	18
2944.36	-20
2945.51	-12
2946.65	-6
2947.79	-10
2948.94	-2
2950.08	-4
2951.22	-4
2952.36	-14
2953.5	0
2954.65	-6
2955.79	-14
2956.93	-2
2958.07	-8
2959.2	-6
2960.34	20
2961.48	4
2962.62	-8
2963.76	-12
2964.89	4
2966.03	-25
2967.17	-18
2968.3	-12
2969.44	-2
2970.57	2
2971.71	4
2972.84	-4
2973.97	8
2975.11	14
2976.24	18
2977.37	-20
2978.5	2
2979.64	-6
2980.77	-6
2981.9	8
2983.03	-4
2984.16	-6
2985.29	-4
2986.41	-10
2987.54	24
2988.67	10
2989.8	10
2990.93	-14
2992.05	-24
2993.18	4
2994.3	-16
2995.43	4
2996.55	29
2997.68	26
2998.8	2
2999.93	2
3001.05	0
3002.17	2
3003.3	-2
3004.42	48
3005.54	52
3006.66	14
3007.78	10
3008.9	-18
3010.02	-16
3011.14	24
3012.26	14
3013.38	10
3014.5	38
3015.62	-2
3016.73	32
3017.85	32
3018.97	12
3020.08	-8
3021.2	16
3022.31	6
3023.43	20
3024.54	11
3025.66	24
3026.77	24
3027.89	12
3029	2
3030.11	14
3031.22	-4
3032.34	0
3033.45	16
3034.56	20
3035.67	8
3036.78	97
3037.89	14
3039	18
3040.11	-4
3041.22	0
3042.32	-6
3043.43	14
3044.54	10
3045.65	2
3046.75	10
3047.86	22
3048.96	20
3050.07	-4
3051.17	24
3052.28	22
3053.38	4
3054.49	-12
3055.59	16
3056.69	4
3057.8	6
3058.9	8
3060	40
3061.1	6
3062.2	16
3063.3	18
3064.4	-12
3065.5	6
3066.6	11
3067.7	4
3068.8	20
3069.9	18
3071	24
3072.09	6
3073.19	20
3074.29	24
3075.38	22
3076.48	36
3077.57	7
3078.67	22
3079.76	24
3080.86	6
3081.95	16
3083.05	-4
3084.14	10
3085.23	14
3086.33	10
3087.42	10
3088.51	27
3089.6	16
3090.69	4
3091.78	6
3092.87	69
3093.96	14
3095.05	8
3096.14	-10
3097.23	18
3098.32	32
3099.41	25
3100.49	4
3101.58	-2
3102.67	34
3103.75	6
3104.84	32
3105.93	24
3107.01	0
3108.1	18
3109.18	22
3110.26	18
3111.35	36
3112.43	22
3113.51	40
3114.6	21
3115.68	32
3116.76	14
3117.84	8
3118.92	26
3120	10
3121.09	22
3122.17	16
3123.25	20
3124.32	28
3125.4	20
3126.48	14
3127.56	40
3128.64	12
3129.72	38
3130.79	60
3131.87	38
3132.95	22
3134.02	8
3135.1	14
3136.17	26
3137.25	22
3138.32	32
3139.4	22
3140.47	50
3141.55	12
3142.62	28
3143.69	24
3144.76	35
3145.84	22
3146.91	38
3147.98	22
3149.05	24
3150.12	22
3151.19	30
3152.26	34
3153.33	30
3154.4	18
3155.47	36
3156.54	30
3157.61	34
3158.67	24
3159.74	8
3160.81	24
3161.88	31
3162.94	42
3164.01	30
3165.07	54
3166.14	18
3167.2	20
3168.27	25
3169.33	26
3170.4	28
3171.46	16
3172.52	20
3173.59	28
3174.65	18
3175.71	32
3176.77	14
3177.84	12
3178.9	14
3179.96	20
3181.02	46
3182.08	34
3183.14	41
3184.2	20
3185.26	20
3186.32	30
3187.37	22
3188.43	62
3189.49	45
3190.55	26
3191.61	9
3192.66	50
3193.72	40
3194.77	38
3195.83	8
3196.89	22
3197.94	42
3199	28
3200.05	38
3201.1	30
3202.16	30
3203.21	44
3204.27	42
3205.32	32
3206.37	22
3207.42	43
3208.47	18
3209.53	34
3210.58	29
3211.63	22
3212.68	30
3213.73	36
3214.78	31
3215.83	38
3216.88	23
3217.93	36
3218.97	20
3220.02	16
3221.07	22
3222.12	34
3223.16	44
3224.21	38
3225.26	6
3226.3	20
3227.35	20
3228.4	64
3229.44	52
3230.49	18
3231.53	24
3232.57	34
3233.62	36
3234.66	40
3235.71	34
3236.75	22
3237.79	42
3238.83	50
3239.88	24
3240.92	38
3241.96	38
3243	46
3244.04	22
3245.08	34
3246.12	34
3247.16	26
3248.2	34
3249.24	34
3250.28	40
3251.32	30
3252.36	34
3253.39	36
3254.43	50
3255.47	54
3256.51	20
3257.54	30
3258.58	34
3259.61	28
3260.65	25
3261.69	40
3262.72	18
3263.76	32
3264.79	28
3265.82	63
3266.86	35
3267.89	46
3268.92	53
3269.96	24
3270.99	35
3272.02	26
3273.05	26
3274.09	18
3275.12	38
3276.15	28
3277.18	39
3278.21	28
3279.24	10
3280.27	52
3281.3	34
3282.33	27
3283.36	28
3284.39	46
3285.41	76
3286.44	46
3287.47	52
3288.5	52
3289.52	46
3290.55	56
3291.58	36
3292.6	24
3293.63	62
3294.66	42
3295.68	43
3296.71	10
3297.73	46
3298.76	67
3299.78	32
3300.8	18
3301.83	38
3302.85	78
3303.87	18
3304.9	30
3305.92	43
3306.94	24
3307.96	32
3308.98	32
3310.01	28
3311.03	46
3312.05	67
3313.07	50
3314.09	26
3315.11	34
3316.13	34
3317.15	14
3318.17	50
3319.18	40
3320.2	26
3321.22	30
3322.24	30
3323.26	49
3324.27	42
3325.29	56
3326.31	33
3327.32	36
3328.34	57
3329.35	40
3330.37	26
3331.38	30
3332.4	24
3333.41	52
3334.43	60
3335.44	14
3336.46	44
3337.47	14
3338.48	40
3339.5	32
3340.51	22
3341.52	37
3342.53	36
3343.54	42
3344.56	42
3345.57	42
3346.58	52
3347.59	40
3348.6	29
3349.61	36
3350.62	34
3351.63	50
3352.64	42
3353.65	46
3354.66	43
3355.66	65
3356.67	46
3357.68	28
3358.69	31
3359.7	30
3360.7	58
3361.71	22
3362.72	28
3363.72	34
3364.73	26
3365.73	36
3366.74	35
3367.75	29
3368.75	30
3369.75	36
3370.76	10
3371.76	46
3372.77	30
3373.77	40
3374.77	29
3375.78	48
3376.78	4
3377.78	52
3378.78	46
3379.79	38
3380.79	19
3381.79	14
3382.79	30
3383.79	24
3384.79	60
3385.79	18
3386.79	48
3387.79	14
3388.79	41
3389.79	12
3390.79	28
3391.79	53
3392.79	44
3393.79	72
3394.78	50
3395.78	20
3396.78	40
3397.78	54
3398.77	71
3399.77	26
3400.77	42
3401.76	8
3402.76	32
3403.76	30
3404.75	18
3405.75	32
3406.74	44
3407.74	87
3408.73	28
3409.72	113
3410.72	50
3411.71	44
3412.71	36
3413.7	57
3414.69	32
3415.68	82
3416.68	54
3417.67	32
3418.66	30
3419.65	34
3420.64	66
3421.63	37
3422.63	54
3423.62	42
3424.61	78
3425.6	34
3426.59	31
3427.58	58
3428.57	61
[truncated: 48 more rows]
