# Supplementary material for: AI‐Assisted Detection of Early Gastric Cancer via Visualization of Mucosal Acidity Compromise During Endoscopy
Source: Adv Sci (Weinh). 2025 Oct 20;12(46):e04932. doi: 10.1002/advs.202504932 (PMC12697849; doi:10.1002/advs.202504932)
Supplement: Supplementary file 2 — Supporting Data [file ADVS-12-e04932-s002.zip › Models by AGS cells/Model 3/Tumor/fast-20250724_173843.csv]

181.541	11306
184.445	17677
187.346	23125
190.245	25915
193.141	26907
196.035	26919
198.927	26758
201.816	26721
204.703	26814
207.588	26883
210.47	26831
213.35	26604
216.228	26685
219.103	26782
221.976	26585
224.846	26729
227.715	26639
230.58	26633
233.444	26526
236.305	26706
239.164	26780
242.02	27272
244.875	27392
247.727	27397
250.576	27461
253.423	27533
256.268	27396
259.111	27344
261.951	27302
264.789	27139
267.625	27273
270.459	27334
273.29	27124
276.119	27031
278.945	26756
281.769	26679
284.591	26641
287.411	26431
290.229	26486
293.044	26342
295.857	26136
298.667	25942
301.476	25690
304.282	25494
307.085	25265
309.887	25083
312.686	24664
315.483	24540
318.278	24364
321.071	24159
323.861	24181
326.649	24086
329.435	24132
332.219	24072
335	23952
337.779	24157
340.556	24225
343.331	24125
346.103	24207
348.873	24201
351.641	24248
354.407	24296
357.171	24356
359.932	24473
362.691	24342
365.448	24290
368.203	23948
370.955	23894
373.706	23699
376.454	23682
379.2	23238
381.943	23490
384.685	23047
387.424	22968
390.161	22592
392.896	22543
395.629	22386
398.36	22281
401.088	22265
403.815	22297
406.539	22180
409.261	21997
411.981	22021
414.698	22082
417.414	22293
420.127	22265
422.838	22319
425.547	22557
428.254	22591
430.959	22505
433.662	22551
436.362	22710
439.06	22746
441.757	22768
444.451	22712
447.142	22779
449.832	22573
452.52	22579
455.206	22559
457.889	22376
460.57	22509
463.249	22338
465.927	22342
468.601	22199
471.274	21940
473.945	21699
476.614	21506
479.28	21099
481.945	21062
484.607	21031
487.267	20631
489.926	20557
492.582	20633
495.236	20336
497.888	20119
500.537	20131
503.185	20126
505.831	20264
508.474	20414
511.116	20252
513.755	20301
516.393	20149
519.028	20333
521.661	20101
524.293	20128
526.922	20081
529.549	20087
532.174	20204
534.797	20164
537.418	20202
540.037	20212
542.654	20101
545.268	20200
547.881	20125
550.492	20182
553.101	19936
555.707	19636
558.312	19581
560.915	19323
563.515	19402
566.114	19567
568.71	19763
571.305	20073
573.897	20190
576.488	20136
579.076	19853
581.663	19273
584.247	19003
586.83	18425
589.41	18046
591.989	17671
594.565	17107
597.14	16715
599.712	16521
602.283	16356
604.851	16400
607.418	16216
609.982	16184
612.545	16088
615.106	16046
617.664	16102
620.221	16003
622.776	15945
625.328	15961
627.879	15936
630.428	15751
632.975	15508
635.52	15395
638.062	15290
640.603	15205
643.142	15323
645.679	15496
648.214	15504
650.748	15308
653.279	15386
655.808	15372
658.335	15231
660.861	15245
663.384	14932
665.906	15000
668.425	15054
670.943	15129
673.459	14845
675.973	14656
678.484	14595
680.994	14317
683.502	14097
686.009	13980
688.513	13878
691.015	13694
693.515	13730
696.014	13547
698.51	13329
701.005	13228
703.498	13116
705.989	12807
708.478	12592
710.965	12489
713.45	12497
715.933	12463
718.415	12351
720.894	12074
723.372	12123
725.848	12155
728.322	12163
730.794	12231
733.264	12270
735.732	11986
738.198	11547
740.663	11416
743.126	11158
745.586	11161
748.045	11007
750.502	10868
752.958	10745
755.411	10767
757.863	10699
760.312	10598
762.76	10620
765.206	10670
767.65	10517
770.092	9893
772.533	9144
774.971	9002
777.408	9221
779.843	9528
782.276	9592
784.707	9675
787.137	9727
789.564	9723
791.99	9699
794.414	9594
796.836	9562
799.257	9409
801.675	9213
804.092	9174
806.507	9101
808.92	9038
811.331	8883
813.741	8690
816.148	8716
818.554	8466
820.958	8329
823.36	8343
825.761	8270
828.159	8196
830.556	8138
832.951	8051
835.345	7985
837.736	7952
840.126	7848
842.514	7848
844.9	7719
847.284	7591
849.667	7557
852.048	7475
854.427	7388
856.804	7213
859.18	7134
861.553	7114
863.925	7043
866.296	7009
868.664	6931
871.031	6923
873.396	6886
875.759	6762
878.12	6814
880.48	6719
882.838	6649
885.194	6532
887.549	6524
889.902	6514
892.253	6371
894.602	6484
896.949	6320
899.295	6387
901.639	6280
903.981	6183
906.322	6137
908.661	6131
910.998	6135
913.333	6175
915.667	5949
917.999	6115
920.329	6091
922.658	6012
924.985	5984
927.31	5875
929.633	5939
931.955	5843
934.275	5734
936.593	5690
938.91	5567
941.225	5573
943.538	5480
945.849	5284
948.159	5170
950.467	5073
952.774	5093
955.078	4878
957.381	4785
959.683	4807
961.982	4620
964.28	4737
966.577	4765
968.871	4698
971.164	4552
973.456	4462
975.745	4422
978.033	4273
980.319	4278
982.604	4229
984.887	4217
987.168	4285
989.448	4247
991.726	4181
994.002	4160
996.277	4208
998.55	4161
1000.82	4088
1003.09	4145
1005.36	4297
1007.63	4248
1009.89	4180
1012.15	4280
1014.41	4210
1016.67	4162
1018.93	4233
1021.19	4142
1023.44	4249
1025.7	4331
1027.95	4271
1030.2	4118
1032.45	4027
1034.69	3886
1036.94	3838
1039.18	3856
1041.43	3721
1043.67	3804
1045.9	3752
1048.14	3679
1050.38	3569
1052.61	3611
1054.84	3509
1057.07	3513
1059.3	3441
1061.53	3234
1063.76	3392
1065.98	3336
1068.2	3314
1070.42	3278
1072.64	3161
1074.86	3129
1077.08	3053
1079.29	3082
1081.5	3047
1083.72	2980
1085.93	3077
1088.13	3036
1090.34	3136
1092.55	3052
1094.75	3141
1096.95	3020
1099.15	2991
1101.35	2990
1103.55	2962
1105.74	2863
1107.94	2800
1110.13	2881
1112.32	2766
1114.51	2652
1116.7	2688
1118.89	2631
1121.07	2630
1123.25	2605
1125.44	2553
1127.62	2494
1129.8	2547
1131.97	2589
1134.15	2601
1136.32	2661
1138.49	2562
1140.66	2509
1142.83	2460
1145	2428
1147.17	2426
1149.33	2416
1151.5	2349
1153.66	2408
1155.82	2323
1157.98	2307
1160.13	2330
1162.29	2260
1164.44	2271
1166.6	2208
1168.75	2309
1170.9	2315
1173.04	2263
1175.19	2295
1177.34	2363
1179.48	2130
1181.62	2121
1183.76	2092
1185.9	2212
1188.04	2355
1190.17	2466
1192.31	2458
1194.44	2436
1196.57	2428
1198.7	2436
1200.83	2319
1202.96	2254
1205.08	2111
1207.21	2041
1209.33	1898
1211.45	1819
1213.57	1755
1215.69	1824
1217.81	1730
1219.92	1680
1222.03	1682
1224.15	1719
1226.26	1688
1228.37	1692
1230.47	1674
1232.58	1630
1234.68	1640
1236.79	1662
1238.89	1616
1240.99	1611
1243.09	1652
1245.19	1547
1247.28	1583
1249.38	1554
1251.47	1596
1253.56	1524
1255.65	1437
1257.74	1487
1259.83	1485
1261.91	1453
1264	1408
1266.08	1393
1268.16	1344
1270.24	1327
1272.32	1253
1274.4	1257
1276.47	1271
1278.55	1227
1280.62	1187
1282.69	1134
1284.76	1168
1286.83	1138
1288.9	1195
1290.96	1156
1293.03	1092
1295.09	1072
1297.15	1090
1299.21	1098
1301.27	1054
1303.33	1001
1305.38	1043
1307.44	1108
1309.49	1057
1311.54	977
1313.59	1009
1315.64	933
1317.69	987
1319.73	983
1321.78	1004
1323.82	947
1325.86	935
1327.9	959
1329.94	906
1331.98	890
1334.02	929
1336.05	858
1338.08	945
1340.12	899
1342.15	939
1344.18	1042
1346.2	983
1348.23	1030
1350.25	997
1352.28	1021
1354.3	1044
1356.32	1027
1358.34	1047
1360.36	1038
1362.38	1040
1364.39	1096
1366.41	1072
1368.42	1043
1370.43	1084
1372.44	1015
1374.45	1102
1376.45	1052
1378.46	1104
1380.47	1031
1382.47	953
1384.47	913
1386.47	903
1388.47	858
1390.47	839
1392.46	840
1394.46	923
1396.45	886
1398.44	864
1400.44	888
1402.42	808
1404.41	755
1406.4	766
1408.39	699
1410.37	713
1412.35	713
1414.33	723
1416.31	685
1418.29	677
1420.27	654
1422.25	667
1424.22	648
1426.2	657
1428.17	598
1430.14	661
1432.11	582
1434.08	528
1436.04	560
1438.01	572
1439.97	556
1441.94	642
1443.9	614
1445.86	647
1447.82	600
1449.78	552
1451.73	534
1453.69	544
1455.64	594
1457.59	618
1459.54	561
1461.49	469
1463.44	447
1465.39	464
1467.34	467
1469.28	446
1471.22	480
1473.17	538
1475.11	518
1477.05	446
1478.99	413
1480.92	359
1482.86	354
1484.79	330
1486.73	308
1488.66	310
1490.59	381
1492.52	363
1494.45	363
1496.37	345
1498.3	401
1500.22	415
1502.14	332
1504.07	391
1505.99	331
1507.91	339
1509.82	329
1511.74	322
1513.66	347
1515.57	335
1517.48	355
1519.39	423
1521.3	427
1523.21	454
1525.12	384
1527.03	340
1528.93	360
1530.84	403
1532.74	478
1534.64	532
1536.54	526
1538.44	540
1540.34	453
1542.23	444
1544.13	354
1546.02	332
1547.92	373
1549.81	429
1551.7	457
1553.59	435
1555.48	431
1557.36	507
1559.25	492
1561.13	544
1563.01	548
1564.9	613
1566.78	618
1568.66	598
1570.53	513
1572.41	542
1574.29	558
1576.16	612
1578.03	729
1579.9	758
1581.78	703
1583.65	633
1585.51	602
1587.38	663
1589.25	705
1591.11	721
1592.97	651
1594.84	593
1596.7	566
1598.56	574
1600.42	548
1602.27	542
1604.13	572
1605.98	687
1607.84	808
1609.69	892
1611.54	882
1613.39	786
1615.24	669
1617.09	496
1618.94	487
1620.78	438
1622.62	536
1624.47	571
1626.31	604
1628.15	643
1629.99	610
1631.83	616
1633.67	598
1635.5	580
1637.34	540
1639.17	556
1641	564
1642.83	512
1644.66	540
1646.49	530
1648.32	466
1650.15	508
1651.97	534
1653.8	542
1655.62	540
1657.44	496
1659.26	433
1661.08	364
1662.9	359
1664.72	225
1666.53	157
1668.35	105
1670.16	110
1671.97	151
1673.79	254
1675.6	237
1677.4	186
1679.21	139
1681.02	159
1682.83	119
1684.63	169
1686.43	220
1688.24	232
1690.04	229
1691.84	145
1693.64	143
1695.43	153
1697.23	262
1699.02	304
1700.82	350
1702.61	355
1704.4	320
1706.2	339
1707.98	403
1709.77	447
1711.56	456
1713.35	475
1715.13	427
1716.92	354
1718.7	234
1720.48	308
1722.26	328
1724.04	310
1725.82	227
1727.6	179
1729.37	143
1731.15	161
1732.92	131
1734.7	90
1736.47	60
1738.24	91
1740.01	88
1741.78	62
1743.54	67
1745.31	141
1747.08	143
1748.84	149
1750.6	129
1752.36	202
1754.12	258
1755.88	286
1757.64	240
1759.4	169
1761.16	139
1762.91	113
1764.67	210
1766.42	254
1768.17	336
1769.92	340
1771.67	252
1773.42	199
1775.17	163
1776.91	182
1778.66	229
1780.4	310
1782.15	367
1783.89	361
1785.63	420
1787.37	393
1789.11	395
1790.85	407
1792.58	348
1794.32	262
1796.05	262
1797.79	212
1799.52	230
1801.25	250
1802.98	219
1804.71	192
1806.44	260
1808.17	326
1809.89	367
1811.62	361
1813.34	385
1815.07	361
1816.79	296
1818.51	292
1820.23	240
1821.95	226
1823.66	189
1825.38	153
1827.1	153
1828.81	167
1830.52	229
1832.24	276
1833.95	312
1835.66	369
1837.37	339
1839.08	349
1840.78	259
1842.49	212
1844.19	205
1845.9	192
1847.6	170
1849.3	184
1851	127
1852.7	82
1854.4	53
1856.1	85
1857.8	58
1859.49	113
1861.19	84
1862.88	147
1864.57	49
1866.27	-12
1867.96	-44
1869.65	-97
1871.33	-69
1873.02	4
1874.71	50
1876.39	100
1878.08	18
1879.76	34
1881.44	46
1883.12	59
1884.81	101
1886.48	119
1888.16	61
1889.84	-2
1891.52	-2
1893.19	-42
1894.87	-57
1896.54	-24
1898.21	-22
1899.88	2
1901.55	61
1903.22	59
1904.89	74
1906.56	76
1908.22	91
1909.89	103
1911.55	111
1913.22	127
1914.88	115
1916.54	89
1918.2	105
1919.86	80
1921.52	77
1923.18	87
1924.83	61
1926.49	90
1928.14	44
1929.79	60
1931.45	71
1933.1	51
1934.75	12
1936.4	64
1938.05	99
1939.69	101
1941.34	73
1942.99	28
1944.63	-16
1946.27	14
1947.92	7
1949.56	47
1951.2	80
1952.84	110
1954.48	115
1956.11	129
1957.75	165
1959.39	173
1961.02	213
1962.65	191
1964.29	171
1965.92	207
1967.55	231
1969.18	236
1970.81	221
1972.44	240
1974.06	213
1975.69	223
1977.32	242
1978.94	242
1980.56	242
1982.19	276
1983.81	266
1985.43	272
1987.05	264
1988.66	268
1990.28	254
1991.9	232
1993.51	278
1995.13	264
1996.74	301
1998.36	270
1999.97	266
2001.58	280
2003.19	256
2004.8	266
2006.4	298
2008.01	270
2009.62	262
2011.22	280
2012.83	284
2014.43	284
2016.03	294
2017.63	282
2019.23	282
2020.83	262
2022.43	272
2024.03	286
2025.63	282
2027.22	268
2028.82	296
2030.41	266
2032.01	296
2033.6	260
2035.19	262
2036.78	286
2038.37	290
2039.96	231
2041.55	252
2043.13	250
2044.72	252
2046.3	238
2047.89	268
2049.47	268
2051.05	266
2052.63	232
2054.21	234
2055.79	268
2057.37	212
2058.95	244
2060.52	232
2062.1	250
2063.68	250
2065.25	248
2066.82	209
2068.39	228
2069.97	223
2071.54	207
2073.1	214
2074.67	214
2076.24	204
2077.81	223
2079.37	207
2080.94	215
2082.5	200
2084.07	199
2085.63	173
2087.19	196
2088.75	172
2090.31	149
2091.87	139
2093.43	135
2094.98	139
2096.54	133
2098.09	131
2099.65	204
2101.2	173
2102.75	168
2104.3	175
2105.86	167
2107.41	169
2108.95	197
2110.5	169
2112.05	197
2113.6	167
2115.14	159
2116.69	200
2118.23	155
2119.77	169
2121.31	155
2122.86	157
2124.4	156
2125.93	169
2127.47	162
2129.01	173
2130.55	191
2132.08	183
2133.62	169
2135.15	187
2136.69	181
2138.22	155
2139.75	153
2141.28	147
2142.81	175
2144.34	141
2145.87	169
2147.39	171
2148.92	149
2150.45	177
2151.97	168
2153.5	169
2155.02	125
2156.54	135
2158.06	145
2159.58	137
2161.1	159
2162.62	198
2164.14	193
2165.66	167
2167.17	161
2168.69	202
2170.2	179
2171.72	159
2173.23	161
2174.74	149
2176.25	141
2177.76	151
2179.27	141
2180.78	157
2182.29	105
2183.79	117
2185.3	113
2186.81	159
2188.31	143
2189.81	135
2191.32	155
2192.82	139
2194.32	137
2195.82	155
2197.32	131
2198.82	105
2200.32	121
2201.81	93
2203.31	96
2204.8	127
2206.3	117
2207.79	123
2209.29	148
2210.78	133
2212.27	173
2213.76	175
2215.25	157
2216.74	157
2218.23	121
2219.71	100
2221.2	87
2222.69	107
2224.17	73
2225.65	83
2227.14	63
2228.62	97
2230.1	85
2231.58	115
2233.06	105
2234.54	127
2236.02	135
2237.5	143
2238.97	145
2240.45	141
2241.92	137
2243.4	145
2244.87	137
2246.34	121
2247.82	99
2249.29	117
2250.76	105
2252.23	115
2253.7	107
2255.16	79
2256.63	115
2258.1	80
2259.56	119
2261.03	95
2262.49	97
2263.95	123
2265.42	111
2266.88	99
2268.34	99
2269.8	107
2271.26	87
2272.72	109
2274.18	91
2275.63	103
2277.09	119
2278.54	145
2280	101
2281.45	87
2282.9	91
2284.36	63
2285.81	115
2287.26	87
2288.71	103
2290.16	101
2291.61	91
2293.05	97
2294.5	87
2295.95	79
2297.39	37
2298.84	41
2300.28	42
2301.72	39
2303.16	79
2304.61	85
2306.05	79
2307.49	73
2308.93	75
2310.36	82
2311.8	96
2313.24	97
2314.67	127
2316.11	103
2317.54	106
2318.98	117
2320.41	73
2321.84	103
2323.28	93
2324.71	87
2326.14	67
2327.57	94
2328.99	79
2330.42	40
2331.85	73
2333.27	62
2334.7	87
2336.12	55
2337.55	48
2338.97	47
2340.39	37
2341.82	17
2343.24	48
2344.66	17
2346.08	26
2347.5	49
2348.91	63
2350.33	51
2351.75	72
2353.16	81
2354.58	83
2355.99	82
2357.41	65
2358.82	49
2360.23	23
2361.64	21
2363.05	18
2364.46	16
2365.87	30
2367.28	23
2368.69	35
2370.1	20
2371.5	18
2372.91	43
2374.31	50
2375.72	32
2377.12	38
2378.52	34
2379.92	22
2381.33	27
2382.73	47
2384.13	18
2385.52	42
2386.92	38
2388.32	41
2389.72	22
2391.11	31
2392.51	52
2393.9	63
2395.3	75
2396.69	71
2398.08	45
2399.48	31
2400.87	48
2402.26	25
2403.65	18
2405.04	-2
2406.42	-8
2407.81	-54
2409.2	-59
2410.58	-87
2411.97	-96
2413.35	-20
2414.74	-84
2416.12	-61
2417.5	-50
2418.89	-37
2420.27	-36
2421.65	-52
2423.03	-37
2424.41	-50
2425.79	-49
2427.16	-71
2428.54	-57
2429.92	-91
2431.29	-59
2432.67	-40
2434.04	-60
2435.42	-57
2436.79	-48
2438.16	-43
2439.53	-55
2440.9	-61
2442.27	-71
2443.64	-79
2445.01	-83
2446.38	-83
2447.75	-89
2449.11	-77
2450.48	-82
2451.84	-97
2453.21	-91
2454.57	-62
2455.94	-50
2457.3	-45
2458.66	-77
2460.02	-60
2461.38	-89
2462.74	-28
2464.1	-28
2465.46	-17
2466.82	-41
2468.17	-21
2469.53	-45
2470.89	-18
2472.24	-54
2473.6	-22
2474.95	-28
2476.3	-20
2477.65	8
2479.01	12
2480.36	-8
2481.71	45
2483.06	-6
2484.41	-16
2485.75	-32
2487.1	-6
2488.45	-18
2489.8	-10
2491.14	-32
2492.49	-29
2493.83	-28
2495.17	6
2496.52	-22
2497.86	-18
2499.2	-6
2500.54	-2
2501.88	12
2503.22	18
2504.56	18
2505.9	18
2507.24	6
2508.58	-2
2509.91	-24
2511.25	-15
2512.58	-52
2513.92	-71
2515.25	-64
2516.58	-51
2517.92	-62
2519.25	-61
2520.58	-43
2521.91	-58
2523.24	-53
2524.57	-26
2525.9	-4
2527.23	-22
2528.55	12
2529.88	-57
2531.21	-59
2532.53	-40
2533.86	-26
2535.18	-32
2536.5	-28
2537.83	-15
2539.15	8
2540.47	-2
2541.79	16
2543.11	-46
2544.43	-23
2545.75	-12
2547.07	-2
2548.39	-50
2549.7	0
2551.02	-36
2552.34	-53
2553.65	-41
2554.97	-56
2556.28	-52
2557.59	-77
2558.91	-93
2560.22	-43
2561.53	-77
2562.84	-69
2564.15	-61
2565.46	-57
2566.77	-69
2568.08	-65
2569.38	-61
2570.69	-56
2572	-73
2573.3	-56
2574.61	-67
2575.91	-60
2577.22	-53
2578.52	-36
2579.82	-57
2581.13	-73
2582.43	-61
2583.73	-46
2585.03	-67
2586.33	-72
2587.63	-67
2588.92	-95
2590.22	-61
2591.52	-87
2592.82	-57
2594.11	-81
2595.41	-77
2596.7	-63
2598	-58
2599.29	-77
2600.58	-109
2601.88	-52
2603.17	-47
2604.46	-83
2605.75	-75
2607.04	-78
2608.33	-75
2609.62	-63
2610.9	-81
2612.19	-91
2613.48	-121
2614.76	-105
2616.05	-75
2617.34	-69
2618.62	-117
2619.9	-112
2621.19	-83
2622.47	-81
2623.75	-96
2625.03	-89
2626.31	-79
2627.59	-75
2628.87	-37
2630.15	-79
2631.43	-67
2632.71	-60
2633.99	-80
2635.26	-78
2636.54	-99
2637.81	-87
2639.09	-101
2640.36	-74
2641.64	-93
2642.91	-109
2644.18	-84
2645.46	-85
2646.73	-111
2648	-93
2649.27	-85
2650.54	-71
2651.81	-63
2653.07	-57
2654.34	-79
2655.61	-65
2656.88	-61
2658.14	-66
2659.41	-89
2660.67	-89
2661.94	-45
2663.2	-85
2664.47	-85
2665.73	-75
2666.99	-76
2668.25	-87
2669.51	-103
2670.77	-105
2672.03	-87
2673.29	-46
2674.55	-79
2675.81	-79
2677.07	-105
2678.32	-97
2679.58	-87
2680.84	-63
2682.09	-83
2683.35	-48
2684.6	-61
2685.85	-61
2687.11	-82
2688.36	-55
2689.61	-77
2690.86	-73
2692.11	-73
2693.36	-31
2694.61	-37
2695.86	-43
2697.11	-81
2698.36	-65
2699.61	-79
2700.85	-65
2702.1	-83
2703.34	-59
2704.59	-86
2705.83	-50
2707.08	-53
2708.32	-72
2709.56	-93
2710.81	-95
2712.05	-66
2713.29	-77
2714.53	-63
2715.77	-85
2717.01	-59
2718.25	-38
2719.49	-85
2720.73	-75
2721.96	-95
2723.2	-77
2724.44	-57
2725.67	-59
2726.91	-68
2728.14	-71
2729.38	-92
2730.61	-61
2731.84	-48
2733.08	-73
2734.31	-71
2735.54	-50
2736.77	-67
2738	-68
2739.23	-59
2740.46	-55
2741.69	-71
2742.92	-83
2744.14	-35
2745.37	-48
2746.6	-71
2747.82	-44
2749.05	-56
2750.27	-64
2751.5	-51
2752.72	-60
2753.95	-32
2755.17	-50
2756.39	-64
2757.61	-60
2758.83	-72
2760.05	-26
2761.27	-72
2762.49	-36
2763.71	-59
2764.93	-46
2766.15	-64
2767.37	-40
2768.58	-65
2769.8	-72
2771.02	-74
2772.23	-66
2773.45	-58
2774.66	-66
2775.88	-36
2777.09	-56
2778.3	-52
2779.51	-44
2780.73	-47
2781.94	-34
2783.15	-34
2784.36	-42
2785.57	-46
2786.78	-52
2787.99	-24
2789.19	-34
2790.4	-32
2791.61	-9
2792.82	-56
2794.02	-44
2795.23	-34
2796.43	-38
2797.64	-28
2798.84	-54
2800.04	-38
2801.25	-35
2802.45	-56
2803.65	-84
2804.85	6
2806.05	-42
2807.25	-67
2808.45	-28
2809.65	-52
2810.85	-55
2812.05	-18
2813.25	-44
2814.45	-32
2815.64	-34
2816.84	-52
2818.04	-44
2819.23	44
2820.43	-33
2821.62	-20
2822.82	-32
2824.01	-16
2825.2	4
2826.39	-28
2827.59	-34
2828.78	-16
2829.97	-32
2831.16	-48
2832.35	-18
2833.54	-34
2834.73	-18
2835.92	-38
2837.1	-30
2838.29	-30
2839.48	-12
2840.67	-4
2841.85	-24
2843.04	-22
2844.22	-42
2845.41	-47
2846.59	-16
2847.77	-2
2848.96	-22
2850.14	-23
2851.32	-4
2852.5	-33
2853.68	-42
2854.87	-6
2856.05	-22
2857.23	-18
2858.4	-40
2859.58	-43
2860.76	-14
2861.94	-14
2863.12	-2
2864.29	-37
2865.47	-22
2866.65	-29
2867.82	2
2869	30
2870.17	-16
2871.34	-14
2872.52	-37
2873.69	-20
2874.86	-41
2876.03	-34
2877.21	-35
2878.38	-30
2879.55	4
2880.72	-22
2881.89	-20
2883.06	-12
2884.23	-24
2885.39	-25
2886.56	-17
2887.73	-53
2888.9	-14
2890.06	-30
2891.23	14
2892.39	-37
2893.56	-4
2894.72	-27
2895.89	-18
2897.05	-16
2898.21	-38
2899.38	-18
2900.54	-41
2901.7	-6
2902.86	-20
2904.02	-6
2905.18	-18
2906.34	-8
2907.5	-23
2908.66	-8
2909.82	-28
2910.98	-8
2912.13	-14
2913.29	2
2914.45	-16
2915.6	-16
2916.76	12
2917.91	-8
2919.07	14
2920.22	-16
2921.38	8
2922.53	-30
2923.68	0
2924.84	-6
2925.99	-12
2927.14	-21
2928.29	-20
2929.44	-20
2930.59	-16
2931.74	-8
2932.89	10
2934.04	-12
2935.19	-20
2936.34	-17
2937.48	-17
2938.63	-10
2939.78	-42
2940.93	-14
2942.07	2
2943.22	16
2944.36	-8
2945.51	-27
2946.65	-22
2947.79	-4
2948.94	6
2950.08	-2
2951.22	-6
2952.36	16
2953.5	-18
2954.65	-2
2955.79	-2
2956.93	-14
2958.07	-10
2959.2	-2
2960.34	4
2961.48	8
2962.62	-6
2963.76	-6
2964.89	-12
2966.03	-12
2967.17	-12
2968.3	-2
2969.44	-8
2970.57	-2
2971.71	-4
2972.84	-12
2973.97	8
2975.11	0
2976.24	24
2977.37	-8
2978.5	8
2979.64	-2
2980.77	-8
2981.9	-14
2983.03	-16
2984.16	14
2985.29	-4
2986.41	-8
2987.54	22
2988.67	18
2989.8	12
2990.93	-12
2992.05	-22
2993.18	6
2994.3	-22
2995.43	0
2996.55	31
2997.68	6
2998.8	-4
2999.93	-4
3001.05	-22
3002.17	8
3003.3	-10
3004.42	48
3005.54	62
3006.66	2
3007.78	30
3008.9	14
3010.02	-22
3011.14	8
3012.26	24
3013.38	4
3014.5	16
3015.62	-2
3016.73	12
3017.85	0
3018.97	10
3020.08	-16
3021.2	22
3022.31	2
3023.43	18
3024.54	4
3025.66	2
3026.77	14
3027.89	-2
3029	-6
3030.11	20
3031.22	0
3032.34	-6
3033.45	10
3034.56	6
3035.67	16
3036.78	105
3037.89	20
3039	22
3040.11	-6
3041.22	-2
3042.32	-4
3043.43	24
3044.54	-4
3045.65	4
3046.75	16
3047.86	42
3048.96	10
3050.07	-14
3051.17	28
3052.28	12
3053.38	-4
3054.49	6
3055.59	6
3056.69	4
3057.8	2
3058.9	8
3060	50
3061.1	-4
3062.2	8
3063.3	10
3064.4	-12
3065.5	-23
3066.6	2
3067.7	12
3068.8	32
3069.9	24
3071	26
3072.09	10
3073.19	22
3074.29	18
3075.38	26
3076.48	32
3077.57	-16
3078.67	24
3079.76	24
3080.86	2
3081.95	14
3083.05	-10
3084.14	32
3085.23	24
3086.33	12
3087.42	8
3088.51	23
3089.6	12
3090.69	-10
3091.78	10
3092.87	75
3093.96	36
3095.05	14
3096.14	4
3097.23	14
3098.32	33
3099.41	16
3100.49	8
3101.58	6
3102.67	36
3103.75	2
3104.84	46
3105.93	12
3107.01	-2
3108.1	14
3109.18	28
3110.26	44
3111.35	26
3112.43	14
3113.51	28
3114.6	29
3115.68	12
3116.76	14
3117.84	18
3118.92	24
3120	16
3121.09	24
3122.17	10
3123.25	22
3124.32	24
3125.4	40
3126.48	20
3127.56	4
3128.64	18
3129.72	38
3130.79	54
3131.87	6
3132.95	18
3134.02	16
3135.1	34
3136.17	8
3137.25	20
3138.32	4
3139.4	6
3140.47	40
3141.55	28
3142.62	28
3143.69	14
3144.76	37
3145.84	24
3146.91	22
3147.98	22
3149.05	18
3150.12	10
3151.19	28
3152.26	24
3153.33	54
3154.4	-12
3155.47	18
3156.54	24
3157.61	58
3158.67	16
3159.74	0
3160.81	20
3161.88	29
3162.94	32
3164.01	22
3165.07	30
3166.14	38
3167.2	4
3168.27	8
3169.33	30
3170.4	32
3171.46	24
3172.52	18
3173.59	16
3174.65	30
3175.71	42
3176.77	22
3177.84	20
3178.9	32
3179.96	4
3181.02	57
3182.08	36
3183.14	35
3184.2	30
3185.26	30
3186.32	52
3187.37	14
3188.43	44
3189.49	47
3190.55	12
3191.61	31
3192.66	32
3193.72	12
3194.77	30
3195.83	8
3196.89	22
3197.94	42
3199	26
3200.05	18
3201.1	22
3202.16	18
3203.21	24
3204.27	36
3205.32	16
3206.37	16
3207.42	35
3208.47	12
3209.53	32
3210.58	27
3211.63	38
3212.68	28
3213.73	28
3214.78	25
3215.83	20
3216.88	13
3217.93	32
3218.97	26
3220.02	20
3221.07	6
3222.12	28
3223.16	44
3224.21	24
3225.26	12
3226.3	4
3227.35	4
3228.4	56
3229.44	30
3230.49	12
3231.53	8
3232.57	36
3233.62	40
3234.66	32
3235.71	32
3236.75	18
3237.79	40
3238.83	50
3239.88	14
3240.92	44
3241.96	24
3243	34
3244.04	24
3245.08	40
3246.12	12
3247.16	40
3248.2	38
3249.24	30
3250.28	28
3251.32	14
3252.36	40
3253.39	38
3254.43	44
3255.47	48
3256.51	40
3257.54	18
3258.58	26
3259.61	47
3260.65	12
3261.69	18
3262.72	30
3263.76	18
3264.79	26
3265.82	65
3266.86	37
3267.89	50
3268.92	69
3269.96	44
3270.99	39
3272.02	20
3273.05	22
3274.09	18
3275.12	48
3276.15	34
3277.18	35
3278.21	32
3279.24	20
3280.27	56
3281.3	28
3282.33	24
3283.36	22
3284.39	32
3285.41	66
3286.44	36
3287.47	34
3288.5	36
3289.52	26
3290.55	60
3291.58	40
3292.6	12
3293.63	68
3294.66	26
3295.68	31
3296.71	12
3297.73	38
3298.76	69
3299.78	38
3300.8	8
3301.83	26
3302.85	88
3303.87	32
3304.9	16
3305.92	37
3306.94	46
3307.96	38
3308.98	42
3310.01	26
3311.03	18
3312.05	55
3313.07	36
3314.09	24
3315.11	34
3316.13	30
3317.15	20
3318.17	30
3319.18	40
3320.2	28
3321.22	40
3322.24	24
3323.26	27
3324.27	50
3325.29	62
3326.31	43
3327.32	64
3328.34	36
3329.35	54
3330.37	46
3331.38	40
3332.4	30
3333.41	71
3334.43	68
3335.44	30
3336.46	34
3337.47	10
3338.48	34
3339.5	14
3340.51	32
3341.52	57
3342.53	38
3343.54	40
3344.56	58
3345.57	48
3346.58	60
3347.59	36
3348.6	21
3349.61	40
3350.62	36
3351.63	20
3352.64	38
3353.65	36
3354.66	23
3355.66	65
3356.67	28
3357.68	36
3358.69	17
3359.7	44
3360.7	50
3361.71	24
3362.72	24
3363.72	38
3364.73	34
3365.73	30
3366.74	31
3367.75	29
3368.75	26
3369.75	26
3370.76	24
3371.76	28
3372.77	20
3373.77	50
3374.77	25
3375.78	26
3376.78	18
3377.78	44
3378.78	36
3379.79	10
3380.79	29
3381.79	34
3382.79	42
3383.79	36
3384.79	52
3385.79	42
3386.79	38
3387.79	22
3388.79	37
3389.79	34
3390.79	28
3391.79	55
3392.79	30
3393.79	58
3394.78	44
3395.78	24
3396.78	58
3397.78	38
3398.77	95
3399.77	26
3400.77	14
3401.76	30
3402.76	54
3403.76	52
3404.75	20
3405.75	20
3406.74	55
3407.74	79
3408.73	24
3409.72	119
3410.72	56
3411.71	54
3412.71	38
3413.7	32
3414.69	34
3415.68	52
3416.68	32
3417.67	28
3418.66	40
3419.65	26
3420.64	60
3421.63	37
3422.63	46
3423.62	62
3424.61	60
3425.6	42
3426.59	19
3427.58	28
3428.57	51
[truncated: 48 more rows]
