# Supplementary material for: AI‐Assisted Detection of Early Gastric Cancer via Visualization of Mucosal Acidity Compromise During Endoscopy
Source: Adv Sci (Weinh). 2025 Oct 20;12(46):e04932. doi: 10.1002/advs.202504932 (PMC12697849; doi:10.1002/advs.202504932)
Supplement: Supplementary file 2 — Supporting Data [file ADVS-12-e04932-s002.zip › Models by AGS cells/Model 4/Para-tumor/fast-20250724_172420.csv]

181.541	14123
184.445	22003
187.346	28317
190.245	31567
193.141	32720
196.035	32877
198.927	32530
201.816	32685
204.703	32949
207.588	32849
210.47	33070
213.35	32894
216.228	32905
219.103	32907
221.976	32711
224.846	32768
227.715	32663
230.58	32794
233.444	32629
236.305	32967
239.164	33091
242.02	33372
244.875	33707
247.727	33737
250.576	33935
253.423	33787
256.268	33690
259.111	33443
261.951	33181
264.789	33151
267.625	33140
270.459	33308
273.29	33126
276.119	33209
278.945	32833
281.769	32788
284.591	32629
287.411	32528
290.229	32478
293.044	32203
295.857	32115
298.667	31718
301.476	31402
304.282	31148
307.085	30894
309.887	30644
312.686	30247
315.483	30016
318.278	29868
321.071	29770
323.861	29688
326.649	29534
329.435	29759
332.219	29397
335	29309
337.779	29478
340.556	29504
343.331	29607
346.103	29655
348.873	29606
351.641	29806
354.407	29776
357.171	29959
359.932	29953
362.691	29800
365.448	29750
368.203	29373
370.955	29102
373.706	28992
376.454	28958
379.2	28670
381.943	28698
384.685	28354
387.424	28201
390.161	27971
392.896	27688
395.629	27623
398.36	27354
401.088	27375
403.815	27153
406.539	27187
409.261	26974
411.981	27046
414.698	27108
417.414	27336
420.127	27334
422.838	27316
425.547	27519
428.254	27638
430.959	27443
433.662	27577
436.362	27846
439.06	27739
441.757	27634
444.451	27679
447.142	27578
449.832	27578
452.52	27539
455.206	27634
457.889	27239
460.57	27330
463.249	27218
465.927	27069
468.601	26827
471.274	26518
473.945	26383
476.614	25884
479.28	25408
481.945	25410
484.607	25395
487.267	25110
489.926	24985
492.582	24908
495.236	24720
497.888	24410
500.537	24318
503.185	24411
505.831	24410
508.474	24560
511.116	24536
513.755	24556
516.393	24413
519.028	24592
521.661	24526
524.293	24504
526.922	24408
529.549	24465
532.174	24400
534.797	24243
537.418	24226
540.037	24334
542.654	24268
545.268	24292
547.881	24417
550.492	24393
553.101	24175
555.707	23889
558.312	23433
560.915	23355
563.515	23510
566.114	23575
568.71	23651
571.305	23947
573.897	24153
576.488	24155
579.076	23814
581.663	23258
584.247	22805
586.83	22206
589.41	21676
591.989	21378
594.565	20695
597.14	20223
599.712	19905
602.283	19944
604.851	19781
607.418	19603
609.982	19730
612.545	19601
615.106	19481
617.664	19572
620.221	19422
622.776	19445
625.328	19345
627.879	19347
630.428	19055
632.975	18806
635.52	18653
638.062	18517
640.603	18543
643.142	18645
645.679	18766
648.214	18796
650.748	18822
653.279	18826
655.808	18612
658.335	18356
660.861	18394
663.384	18169
665.906	18182
668.425	18239
670.943	18350
673.459	17961
675.973	17813
678.484	17565
680.994	17391
683.502	17133
686.009	17043
688.513	16741
691.015	16650
693.515	16589
696.014	16351
698.51	16241
701.005	16025
703.498	15949
705.989	15715
708.478	15353
710.965	15221
713.45	15227
715.933	15088
718.415	14998
720.894	14665
723.372	14714
725.848	14917
728.322	14750
730.794	14780
733.264	14810
735.732	14476
738.198	14257
740.663	14011
743.126	13648
745.586	13633
748.045	13435
750.502	13211
752.958	13183
755.411	13136
757.863	13133
760.312	13017
762.76	13024
765.206	13124
767.65	12783
770.092	11837
772.533	11064
774.971	10886
777.408	11431
779.843	11953
782.276	11714
784.707	11849
787.137	11931
789.564	11971
791.99	11800
794.414	11697
796.836	11712
799.257	11490
801.675	11252
804.092	11227
806.507	11277
808.92	11196
811.331	11013
813.741	10789
816.148	10577
818.554	10372
820.958	10324
823.36	10277
825.761	10094
828.159	10018
830.556	9971
832.951	9993
835.345	9889
837.736	9759
840.126	9651
842.514	9756
844.9	9478
847.284	9360
849.667	9360
852.048	9280
854.427	9202
856.804	8974
859.18	8803
861.553	8839
863.925	8700
866.296	8691
868.664	8666
871.031	8627
873.396	8512
875.759	8368
878.12	8372
880.48	8371
882.838	8299
885.194	8182
887.549	8126
889.902	8027
892.253	7963
894.602	7975
896.949	7815
899.295	7886
901.639	7806
903.981	7791
906.322	7644
908.661	7656
910.998	7591
913.333	7485
915.667	7487
917.999	7577
920.329	7489
922.658	7443
924.985	7440
927.31	7408
929.633	7337
931.955	7284
934.275	7207
936.593	7092
938.91	6963
941.225	6858
943.538	6667
945.849	6648
948.159	6421
950.467	6337
952.774	6300
955.078	6109
957.381	6060
959.683	5984
961.982	5849
964.28	5901
966.577	5887
968.871	5867
971.164	5688
973.456	5619
975.745	5536
978.033	5377
980.319	5412
982.604	5385
984.887	5362
987.168	5466
989.448	5315
991.726	5283
994.002	5172
996.277	5171
998.55	5146
1000.82	5162
1003.09	5226
1005.36	5302
1007.63	5299
1009.89	5278
1012.15	5331
1014.41	5365
1016.67	5238
1018.93	5206
1021.19	5135
1023.44	5200
1025.7	5274
1027.95	5250
1030.2	5204
1032.45	5057
1034.69	4946
1036.94	4839
1039.18	4785
1041.43	4717
1043.67	4733
1045.9	4775
1048.14	4721
1050.38	4590
1052.61	4516
1054.84	4545
1057.07	4374
1059.3	4388
1061.53	4270
1063.76	4355
1065.98	4211
1068.2	4197
1070.42	4191
1072.64	4051
1074.86	4005
1077.08	3967
1079.29	4003
1081.5	3933
1083.72	3844
1085.93	3925
1088.13	3804
1090.34	3858
1092.55	3901
1094.75	3961
1096.95	3886
1099.15	3787
1101.35	3721
1103.55	3733
1105.74	3670
1107.94	3618
1110.13	3642
1112.32	3613
1114.51	3423
1116.7	3450
1118.89	3361
1121.07	3423
1123.25	3318
1125.44	3258
1127.62	3244
1129.8	3266
1131.97	3290
1134.15	3320
1136.32	3387
1138.49	3284
1140.66	3262
1142.83	3252
1145	3164
1147.17	3117
1149.33	3074
1151.5	3079
1153.66	3083
1155.82	3025
1157.98	3002
1160.13	2994
1162.29	2992
1164.44	2944
1166.6	2984
1168.75	2947
1170.9	2946
1173.04	3016
1175.19	3010
1177.34	2905
1179.48	2878
1181.62	2758
1183.76	2751
1185.9	2834
1188.04	2959
1190.17	3068
1192.31	3099
1194.44	3060
1196.57	3071
1198.7	3093
1200.83	3004
1202.96	2913
1205.08	2740
1207.21	2613
1209.33	2581
1211.45	2492
1213.57	2412
1215.69	2364
1217.81	2337
1219.92	2290
1222.03	2244
1224.15	2267
1226.26	2285
1228.37	2186
1230.47	2178
1232.58	2160
1234.68	2196
1236.79	2192
1238.89	2186
1240.99	2248
1243.09	2168
1245.19	2095
1247.28	2138
1249.38	2092
1251.47	2071
1253.56	2068
1255.65	1977
1257.74	1999
1259.83	2027
1261.91	1976
1264	1944
1266.08	1854
1268.16	1821
1270.24	1807
1272.32	1720
1274.4	1779
1276.47	1747
1278.55	1733
1280.62	1644
1282.69	1574
1284.76	1628
1286.83	1632
1288.9	1622
1290.96	1579
1293.03	1513
1295.09	1561
1297.15	1513
1299.21	1521
1301.27	1485
1303.33	1450
1305.38	1454
1307.44	1529
1309.49	1442
1311.54	1451
1313.59	1428
1315.64	1396
1317.69	1428
1319.73	1392
1321.78	1395
1323.82	1378
1325.86	1350
1327.9	1301
1329.94	1265
1331.98	1348
1334.02	1352
1336.05	1362
1338.08	1327
1340.12	1310
1342.15	1334
1344.18	1415
1346.2	1438
1348.23	1481
1350.25	1450
1352.28	1439
1354.3	1479
1356.32	1475
1358.34	1474
1360.36	1505
1362.38	1493
1364.39	1507
1366.41	1503
1368.42	1465
1370.43	1499
1372.44	1444
1374.45	1467
1376.45	1453
1378.46	1499
1380.47	1390
1382.47	1382
1384.47	1330
1386.47	1270
1388.47	1219
1390.47	1181
1392.46	1207
1394.46	1249
1396.45	1247
1398.44	1282
1400.44	1255
1402.42	1180
1404.41	1154
1406.4	1064
1408.39	1036
1410.37	1071
1412.35	1032
1414.33	1044
1416.31	1033
1418.29	1048
1420.27	1017
1422.25	983
1424.22	965
1426.2	1007
1428.17	993
1430.14	1015
1432.11	913
1434.08	891
1436.04	878
1438.01	872
1439.97	933
1441.94	886
1443.9	939
1445.86	959
1447.82	945
1449.78	840
1451.73	840
1453.69	869
1455.64	929
1457.59	930
1459.54	857
1461.49	794
1463.44	782
1465.39	721
1467.34	747
1469.28	728
1471.22	800
1473.17	822
1475.11	820
1477.05	790
1478.99	705
1480.92	625
1482.86	654
1484.79	602
1486.73	607
1488.66	624
1490.59	643
1492.52	629
1494.45	653
1496.37	651
1498.3	671
1500.22	710
1502.14	596
1504.07	588
1505.99	564
1507.91	627
1509.82	597
1511.74	580
1513.66	600
1515.57	599
1517.48	631
1519.39	707
1521.3	730
1523.21	706
1525.12	676
1527.03	604
1528.93	668
1530.84	700
1532.74	710
1534.64	750
1536.54	804
1538.44	755
1540.34	742
1542.23	645
1544.13	610
1546.02	574
1547.92	602
1549.81	643
1551.7	667
1553.59	671
1555.48	657
1557.36	721
1559.25	764
1561.13	765
1563.01	802
1564.9	830
1566.78	826
1568.66	818
1570.53	757
1572.41	751
1574.29	734
1576.16	866
1578.03	931
1579.9	965
1581.78	913
1583.65	820
1585.51	798
1587.38	845
1589.25	917
1591.11	957
1592.97	898
1594.84	776
1596.7	749
1598.56	778
1600.42	766
1602.27	790
1604.13	788
1605.98	879
1607.84	1012
1609.69	1102
1611.54	1106
1613.39	989
1615.24	894
1617.09	681
1618.94	693
1620.78	629
1622.62	685
1624.47	788
1626.31	806
1628.15	794
1629.99	820
1631.83	781
1633.67	796
1635.5	766
1637.34	679
1639.17	713
1641	706
1642.83	695
1644.66	733
1646.49	705
1648.32	637
1650.15	649
1651.97	711
1653.8	710
1655.62	703
1657.44	647
1659.26	556
1661.08	506
1662.9	516
1664.72	368
1666.53	305
1668.35	303
1670.16	276
1671.97	286
1673.79	393
1675.6	411
1677.4	359
1679.21	333
1681.02	322
1682.83	282
1684.63	304
1686.43	369
1688.24	371
1690.04	384
1691.84	280
1693.64	272
1695.43	328
1697.23	397
1699.02	449
1700.82	527
1702.61	520
1704.4	477
1706.2	490
1707.98	568
1709.77	609
1711.56	601
1713.35	626
1715.13	538
1716.92	491
1718.7	371
1720.48	437
1722.26	455
1724.04	417
1725.82	324
1727.6	250
1729.37	256
1731.15	189
1732.92	135
1734.7	147
1736.47	115
1738.24	97
1740.01	137
1741.78	125
1743.54	177
1745.31	199
1747.08	282
1748.84	256
1750.6	232
1752.36	322
1754.12	389
1755.88	425
1757.64	349
1759.4	294
1761.16	244
1762.91	236
1764.67	304
1766.42	371
1768.17	423
1769.92	439
1771.67	363
1773.42	292
1775.17	260
1776.91	287
1778.66	354
1780.4	429
1782.15	452
1783.89	476
1785.63	482
1787.37	514
1789.11	488
1790.85	492
1792.58	435
1794.32	351
1796.05	335
1797.79	318
1799.52	328
1801.25	339
1802.98	282
1804.71	270
1806.44	329
1808.17	400
1809.89	437
1811.62	484
1813.34	479
1815.07	425
1816.79	382
1818.51	341
1820.23	324
1821.95	290
1823.66	288
1825.38	270
1827.1	276
1828.81	264
1830.52	330
1832.24	343
1833.95	387
1835.66	423
1837.37	470
1839.08	441
1840.78	344
1842.49	312
1844.19	290
1845.9	270
1847.6	291
1849.3	286
1851	218
1852.7	175
1854.4	125
1856.1	161
1857.8	143
1859.49	167
1861.19	175
1862.88	205
1864.57	141
1866.27	75
1867.96	10
1869.65	0
1871.33	-8
1873.02	69
1874.71	111
1876.39	159
1878.08	83
1879.76	128
1881.44	129
1883.12	131
1884.81	184
1886.48	214
1888.16	137
1889.84	62
1891.52	73
1893.19	18
1894.87	40
1896.54	26
1898.21	58
1899.88	75
1901.55	97
1903.22	117
1904.89	135
1906.56	145
1908.22	165
1909.89	157
1911.55	184
1913.22	187
1914.88	167
1916.54	167
1918.2	187
1919.86	159
1921.52	167
1923.18	155
1924.83	145
1926.49	117
1928.14	109
1929.79	133
1931.45	109
1933.1	135
1934.75	79
1936.4	129
1938.05	149
1939.69	154
1941.34	113
1942.99	70
1944.63	51
1946.27	56
1947.92	83
1949.56	75
1951.2	111
1952.84	139
1954.48	163
1956.11	180
1957.75	232
1959.39	225
1961.02	270
1962.65	250
1964.29	234
1965.92	236
1967.55	270
1969.18	309
1970.81	280
1972.44	312
1974.06	268
1975.69	268
1977.32	278
1978.94	280
1980.56	286
1982.19	335
1983.81	301
1985.43	308
1987.05	308
1988.66	322
1990.28	306
1991.9	272
1993.51	305
1995.13	316
1996.74	309
1998.36	306
1999.97	319
2001.58	324
2003.19	286
2004.8	334
2006.4	360
2008.01	337
2009.62	336
2011.22	350
2012.83	318
2014.43	330
2016.03	362
2017.63	337
2019.23	324
2020.83	312
2022.43	340
2024.03	330
2025.63	338
2027.22	308
2028.82	316
2030.41	310
2032.01	308
2033.6	286
2035.19	302
2036.78	320
2038.37	310
2039.96	270
2041.55	288
2043.13	306
2044.72	264
2046.3	276
2047.89	284
2049.47	304
2051.05	280
2052.63	278
2054.21	260
2055.79	312
2057.37	250
2058.95	258
2060.52	272
2062.1	260
2063.68	282
2065.25	268
2066.82	266
2068.39	274
2069.97	278
2071.54	258
2073.1	258
2074.67	248
2076.24	270
2077.81	254
2079.37	246
2080.94	233
2082.5	232
2084.07	233
2085.63	236
2087.19	192
2088.75	194
2090.31	165
2091.87	160
2093.43	167
2094.98	169
2096.54	172
2098.09	167
2099.65	226
2101.2	183
2102.75	220
2104.3	196
2105.86	220
2107.41	208
2108.95	199
2110.5	197
2112.05	197
2113.6	181
2115.14	188
2116.69	220
2118.23	193
2119.77	213
2121.31	194
2122.86	202
2124.4	172
2125.93	195
2127.47	182
2129.01	201
2130.55	210
2132.08	222
2133.62	208
2135.15	204
2136.69	197
2138.22	159
2139.75	165
2141.28	163
2142.81	215
2144.34	170
2145.87	188
2147.39	203
2148.92	185
2150.45	203
2151.97	194
2153.5	200
2155.02	165
2156.54	155
2158.06	187
2159.58	175
2161.1	163
2162.62	208
2164.14	181
2165.66	195
2167.17	177
2168.69	206
2170.2	189
2171.72	177
2173.23	184
2174.74	175
2176.25	179
2177.76	185
2179.27	159
2180.78	161
2182.29	143
2183.79	163
2185.3	147
2186.81	179
2188.31	161
2189.81	149
2191.32	180
2192.82	163
2194.32	145
2195.82	155
2197.32	163
2198.82	145
2200.32	143
2201.81	121
2203.31	133
2204.8	147
2206.3	153
2207.79	151
2209.29	160
2210.78	145
2212.27	183
2213.76	177
2215.25	151
2216.74	173
2218.23	157
2219.71	135
2221.2	127
2222.69	111
2224.17	77
2225.65	107
2227.14	87
2228.62	105
2230.1	95
2231.58	111
2233.06	129
2234.54	153
2236.02	139
2237.5	165
2238.97	153
2240.45	133
2241.92	147
2243.4	157
2244.87	113
2246.34	121
2247.82	99
2249.29	115
2250.76	113
2252.23	127
2253.7	101
2255.16	89
2256.63	107
2258.1	105
2259.56	133
2261.03	115
2262.49	107
2263.95	117
2265.42	127
2266.88	125
2268.34	113
2269.8	119
2271.26	103
2272.72	113
2274.18	125
2275.63	123
2277.09	147
2278.54	143
2280	117
2281.45	87
2282.9	107
2284.36	87
2285.81	113
2287.26	95
2288.71	113
2290.16	117
2291.61	99
2293.05	83
2294.5	79
2295.95	89
2297.39	59
2298.84	45
2300.28	60
2301.72	81
2303.16	73
2304.61	87
2306.05	97
2307.49	75
2308.93	68
2310.36	86
2311.8	107
2313.24	121
2314.67	131
2316.11	113
2317.54	114
2318.98	123
2320.41	75
2321.84	95
2323.28	99
2324.71	83
2326.14	85
2327.57	90
2328.99	71
2330.42	53
2331.85	79
2333.27	79
2334.7	79
2336.12	61
2337.55	75
2338.97	35
2340.39	35
2341.82	29
2343.24	40
2344.66	19
2346.08	46
2347.5	63
2348.91	61
2350.33	53
2351.75	74
2353.16	77
2354.58	87
2355.99	90
2357.41	59
2358.82	45
2360.23	29
2361.64	27
2363.05	16
2364.46	4
2365.87	22
2367.28	23
2368.69	59
2370.1	38
2371.5	8
2372.91	51
2374.31	46
2375.72	46
2377.12	28
2378.52	32
2379.92	50
2381.33	59
2382.73	51
2384.13	42
2385.52	48
2386.92	34
2388.32	33
2389.72	45
2391.11	26
2392.51	54
2393.9	42
2395.3	71
2396.69	79
2398.08	65
2399.48	45
2400.87	72
2402.26	41
2403.65	34
2405.04	-6
2406.42	-17
2407.81	-50
2409.2	-46
2410.58	-93
2411.97	-76
2413.35	-20
2414.74	-70
2416.12	-51
2417.5	-40
2418.89	-31
2420.27	-24
2421.65	-26
2423.03	-19
2424.41	-54
2425.79	-37
2427.16	-69
2428.54	-59
2429.92	-75
2431.29	-63
2432.67	-40
2434.04	-56
2435.42	-42
2436.79	-38
2438.16	-29
2439.53	-54
2440.9	-53
2442.27	-46
2443.64	-53
2445.01	-81
2446.38	-67
2447.75	-83
2449.11	-101
2450.48	-56
2451.84	-79
2453.21	-75
2454.57	-52
2455.94	-40
2457.3	-67
2458.66	-95
2460.02	-66
2461.38	-67
2462.74	-2
2464.1	-16
2465.46	-8
2466.82	-35
2468.17	-17
2469.53	-30
2470.89	-2
2472.24	-42
2473.6	-14
2474.95	-30
2476.3	-12
2477.65	4
2479.01	8
2480.36	-6
2481.71	47
2483.06	-20
2484.41	-8
2485.75	-22
2487.1	-12
2488.45	-38
2489.8	-36
2491.14	-28
2492.49	-7
2493.83	-24
2495.17	19
2496.52	-28
2497.86	2
2499.2	0
2500.54	0
2501.88	-8
2503.22	18
2504.56	20
2505.9	36
2507.24	12
2508.58	22
2509.91	-2
2511.25	-7
2512.58	-38
2513.92	-53
2515.25	-44
2516.58	-42
2517.92	-62
2519.25	-53
2520.58	-53
2521.91	-62
2523.24	-49
2524.57	-20
2525.9	-19
2527.23	-24
2528.55	26
2529.88	-30
2531.21	-41
2532.53	-20
2533.86	-10
2535.18	-24
2536.5	8
2537.83	-5
2539.15	-4
2540.47	-8
2541.79	-2
2543.11	-38
2544.43	-15
2545.75	-28
2547.07	-18
2548.39	-44
2549.7	0
2551.02	-24
2552.34	-49
2553.65	-53
2554.97	-50
2556.28	-54
2557.59	-91
2558.91	-63
2560.22	-67
2561.53	-71
2562.84	-67
2564.15	-63
2565.46	-57
2566.77	-49
2568.08	-56
2569.38	-69
2570.69	-48
2572	-75
2573.3	-44
2574.61	-65
2575.91	-48
2577.22	-53
2578.52	-42
2579.82	-55
2581.13	-57
2582.43	-57
2583.73	-54
2585.03	-65
2586.33	-72
2587.63	-57
2588.92	-101
2590.22	-67
2591.52	-73
2592.82	-57
2594.11	-59
2595.41	-49
2596.7	-38
2598	-62
2599.29	-48
2600.58	-51
2601.88	-38
2603.17	-37
2604.46	-93
2605.75	-75
2607.04	-81
2608.33	-75
2609.62	-69
2610.9	-83
2612.19	-78
2613.48	-111
2614.76	-79
2616.05	-69
2617.34	-47
2618.62	-105
2619.9	-80
2621.19	-75
2622.47	-61
2623.75	-84
2625.03	-79
2626.31	-63
2627.59	-46
2628.87	-57
2630.15	-71
2631.43	-87
2632.71	-76
2633.99	-88
2635.26	-70
2636.54	-85
2637.81	-89
2639.09	-103
2640.36	-89
2641.64	-95
2642.91	-99
2644.18	-101
2645.46	-49
2646.73	-95
2648	-81
2649.27	-73
2650.54	-67
2651.81	-55
2653.07	-63
2654.34	-75
2655.61	-69
2656.88	-57
2658.14	-72
2659.41	-71
2660.67	-84
2661.94	-45
2663.2	-93
2664.47	-69
2665.73	-75
2666.99	-93
2668.25	-73
2669.51	-97
2670.77	-87
2672.03	-79
2673.29	-54
2674.55	-67
2675.81	-68
2677.07	-89
2678.32	-107
2679.58	-81
2680.84	-79
2682.09	-103
2683.35	-52
2684.6	-59
2685.85	-77
2687.11	-80
2688.36	-61
2689.61	-73
2690.86	-79
2692.11	-79
2693.36	-33
2694.61	-53
2695.86	-59
2697.11	-83
2698.36	-85
2699.61	-87
2700.85	-81
2702.1	-89
2703.34	-55
2704.59	-70
2705.83	-59
2707.08	-57
2708.32	-64
2709.56	-91
2710.81	-91
2712.05	-89
2713.29	-87
2714.53	-67
2715.77	-77
2717.01	-47
2718.25	-65
2719.49	-71
2720.73	-103
2721.96	-73
2723.2	-91
2724.44	-71
2725.67	-39
2726.91	-88
2728.14	-81
2729.38	-96
2730.61	-57
2731.84	-64
2733.08	-75
2734.31	-58
2735.54	-60
2736.77	-35
2738	-81
2739.23	-59
2740.46	-49
2741.69	-65
2742.92	-87
2744.14	-43
2745.37	-60
2746.6	-65
2747.82	-48
2749.05	-56
2750.27	-68
2751.5	-51
2752.72	-68
2753.95	-54
2755.17	-52
2756.39	-56
2757.61	-54
2758.83	-68
2760.05	-40
2761.27	-62
2762.49	-64
2763.71	-56
2764.93	-54
2766.15	-58
2767.37	-36
2768.58	-46
2769.8	-46
2771.02	-68
2772.23	-52
2773.45	-56
2774.66	-52
2775.88	-44
2777.09	-64
2778.3	-54
2779.51	-44
2780.73	-53
2781.94	-38
2783.15	-46
2784.36	-32
2785.57	-54
2786.78	-58
2787.99	-28
2789.19	-56
2790.4	-30
2791.61	-21
2792.82	-50
2794.02	-44
2795.23	-38
2796.43	-54
2797.64	-44
2798.84	-46
2800.04	-58
2801.25	-49
2802.45	-62
2803.65	-82
2804.85	-23
2806.05	-56
2807.25	-65
2808.45	-40
2809.65	-26
2810.85	-35
2812.05	-32
2813.25	-46
2814.45	-54
2815.64	-26
2816.84	-38
2818.04	-48
2819.23	-10
2820.43	-43
2821.62	-30
2822.82	-40
2824.01	-8
2825.2	-44
2826.39	-38
2827.59	-32
2828.78	-10
2829.97	0
2831.16	-32
2832.35	-26
2833.54	-58
2834.73	-28
2835.92	-44
2837.1	-18
2838.29	-28
2839.48	-14
2840.67	-25
2841.85	-36
2843.04	-32
2844.22	-36
2845.41	-33
2846.59	-20
2847.77	-27
2848.96	-43
2850.14	-31
2851.32	-22
2852.5	-9
2853.68	-50
2854.87	-14
2856.05	-30
2857.23	-38
2858.4	-22
2859.58	-37
2860.76	-31
2861.94	0
2863.12	-12
2864.29	-28
2865.47	-22
2866.65	-27
2867.82	-2
2869	20
2870.17	-14
2871.34	-20
2872.52	-35
2873.69	-16
2874.86	-14
2876.03	-20
2877.21	-25
2878.38	-26
2879.55	-12
2880.72	-42
2881.89	-34
2883.06	-26
2884.23	0
2885.39	-41
2886.56	-6
2887.73	-51
2888.9	2
2890.06	-28
2891.23	-12
2892.39	-33
2893.56	-18
2894.72	-10
2895.89	-33
2897.05	-10
2898.21	-18
2899.38	-20
2900.54	-34
2901.7	-10
2902.86	-34
2904.02	-4
2905.18	-18
2906.34	-29
2907.5	-19
2908.66	-39
2909.82	-31
2910.98	-12
2912.13	-8
2913.29	-8
2914.45	-32
2915.6	0
2916.76	-2
2917.91	-14
2919.07	-11
2920.22	-22
2921.38	-6
2922.53	-36
2923.68	-2
2924.84	-4
2925.99	-8
2927.14	-18
2928.29	-16
2929.44	-8
2930.59	-28
2931.74	-4
2932.89	-2
2934.04	-14
2935.19	-40
2936.34	-19
2937.48	-11
2938.63	10
2939.78	-16
2940.93	10
2942.07	0
2943.22	16
2944.36	-4
2945.51	-6
2946.65	-16
2947.79	-14
2948.94	-8
2950.08	-14
2951.22	-20
2952.36	-4
2953.5	-20
2954.65	-22
2955.79	-12
2956.93	-16
2958.07	-6
2959.2	-6
2960.34	10
2961.48	0
2962.62	-10
2963.76	16
2964.89	4
2966.03	-6
2967.17	-2
2968.3	-6
2969.44	-6
2970.57	8
2971.71	-8
2972.84	4
2973.97	-10
2975.11	-12
2976.24	18
2977.37	-4
2978.5	6
2979.64	-16
2980.77	12
2981.9	16
2983.03	-26
2984.16	-24
2985.29	-8
2986.41	-22
2987.54	4
2988.67	-14
2989.8	4
2990.93	-14
2992.05	-12
2993.18	-15
2994.3	-22
2995.43	-6
2996.55	24
2997.68	14
2998.8	4
2999.93	-4
3001.05	-8
3002.17	-6
3003.3	-26
3004.42	34
3005.54	32
3006.66	10
3007.78	30
3008.9	0
3010.02	-14
3011.14	8
3012.26	4
3013.38	8
3014.5	20
3015.62	-2
3016.73	22
3017.85	10
3018.97	10
3020.08	2
3021.2	14
3022.31	-2
3023.43	28
3024.54	7
3025.66	-6
3026.77	26
3027.89	14
3029	-2
3030.11	4
3031.22	0
3032.34	-12
3033.45	30
3034.56	-18
3035.67	14
3036.78	91
3037.89	16
3039	24
3040.11	-10
3041.22	-16
3042.32	-24
3043.43	32
3044.54	8
3045.65	10
3046.75	14
3047.86	28
3048.96	2
3050.07	-8
3051.17	24
3052.28	12
3053.38	-8
3054.49	4
3055.59	20
3056.69	12
3057.8	22
3058.9	8
3060	40
3061.1	-6
3062.2	18
3063.3	12
3064.4	-4
3065.5	-8
3066.6	2
3067.7	12
3068.8	24
3069.9	10
3071	18
3072.09	6
3073.19	12
3074.29	18
3075.38	2
3076.48	40
3077.57	11
3078.67	6
3079.76	12
3080.86	-4
3081.95	12
3083.05	-12
3084.14	12
3085.23	24
3086.33	6
3087.42	12
3088.51	25
3089.6	20
3090.69	-2
3091.78	4
3092.87	67
3093.96	24
3095.05	22
3096.14	-22
3097.23	14
3098.32	22
3099.41	6
3100.49	4
3101.58	2
3102.67	22
3103.75	4
3104.84	24
3105.93	14
3107.01	12
3108.1	-4
3109.18	22
3110.26	32
3111.35	24
3112.43	8
3113.51	26
3114.6	7
3115.68	2
3116.76	16
3117.84	12
3118.92	-4
3120	20
3121.09	18
3122.17	10
3123.25	20
3124.32	24
3125.4	32
3126.48	10
3127.56	40
3128.64	14
3129.72	24
3130.79	62
3131.87	12
3132.95	30
3134.02	18
3135.1	22
3136.17	26
3137.25	20
3138.32	20
3139.4	-4
3140.47	36
3141.55	30
3142.62	-5
3143.69	14
3144.76	37
3145.84	18
3146.91	24
3147.98	24
3149.05	20
3150.12	22
3151.19	22
3152.26	18
3153.33	14
3154.4	10
3155.47	16
3156.54	12
3157.61	50
3158.67	-4
3159.74	18
3160.81	22
3161.88	23
3162.94	4
3164.01	4
3165.07	40
3166.14	44
3167.2	40
3168.27	2
3169.33	16
3170.4	46
3171.46	16
3172.52	28
3173.59	38
3174.65	14
3175.71	20
3176.77	18
3177.84	20
3178.9	26
3179.96	10
3181.02	30
3182.08	42
3183.14	33
3184.2	26
3185.26	46
3186.32	44
3187.37	46
3188.43	58
3189.49	55
3190.55	12
3191.61	21
3192.66	44
3193.72	28
3194.77	38
3195.83	16
3196.89	30
3197.94	28
3199	18
3200.05	22
3201.1	24
3202.16	20
3203.21	42
3204.27	14
3205.32	10
3206.37	36
3207.42	39
3208.47	36
3209.53	26
3210.58	19
3211.63	28
3212.68	44
3213.73	22
3214.78	25
3215.83	42
3216.88	8
3217.93	28
3218.97	26
3220.02	2
3221.07	12
3222.12	24
3223.16	36
3224.21	16
3225.26	10
3226.3	6
3227.35	22
3228.4	44
3229.44	34
3230.49	-2
3231.53	4
3232.57	16
3233.62	30
3234.66	18
3235.71	38
3236.75	14
3237.79	24
3238.83	44
3239.88	10
3240.92	44
3241.96	40
3243	18
3244.04	2
3245.08	32
3246.12	-2
3247.16	10
3248.2	20
3249.24	26
3250.28	26
3251.32	26
3252.36	34
3253.39	36
3254.43	40
3255.47	44
3256.51	34
3257.54	6
3258.58	38
3259.61	42
3260.65	19
3261.69	22
3262.72	14
3263.76	34
3264.79	24
3265.82	61
3266.86	31
3267.89	54
3268.92	38
3269.96	22
3270.99	33
3272.02	36
3273.05	26
3274.09	26
3275.12	38
3276.15	34
3277.18	23
3278.21	14
3279.24	12
3280.27	28
3281.3	10
3282.33	25
3283.36	18
3284.39	28
3285.41	68
3286.44	34
3287.47	44
3288.5	54
3289.52	20
3290.55	46
3291.58	22
3292.6	26
3293.63	52
3294.66	34
3295.68	61
3296.71	18
3297.73	36
3298.76	51
3299.78	18
3300.8	26
3301.83	32
3302.85	60
3303.87	34
3304.9	30
3305.92	51
3306.94	52
3307.96	20
3308.98	28
3310.01	20
3311.03	38
3312.05	59
3313.07	30
3314.09	34
3315.11	32
3316.13	26
3317.15	10
3318.17	38
3319.18	26
3320.2	24
3321.22	34
3322.24	24
3323.26	37
3324.27	54
3325.29	48
3326.31	23
3327.32	30
3328.34	34
3329.35	52
3330.37	30
3331.38	14
3332.4	32
3333.41	38
3334.43	56
3335.44	20
3336.46	48
3337.47	16
3338.48	36
3339.5	10
3340.51	34
3341.52	35
3342.53	38
3343.54	32
3344.56	34
3345.57	32
3346.58	48
3347.59	54
3348.6	27
3349.61	40
3350.62	34
3351.63	28
3352.64	42
3353.65	40
3354.66	45
3355.66	61
3356.67	24
3357.68	26
3358.69	9
3359.7	38
3360.7	20
3361.71	24
3362.72	38
3363.72	42
3364.73	28
3365.73	40
3366.74	23
3367.75	23
3368.75	30
3369.75	44
3370.76	4
3371.76	36
3372.77	28
3373.77	20
3374.77	31
3375.78	24
3376.78	12
3377.78	36
3378.78	14
3379.79	32
3380.79	17
3381.79	24
3382.79	36
3383.79	38
3384.79	52
3385.79	20
3386.79	20
3387.79	26
3388.79	19
3389.79	28
3390.79	38
3391.79	46
3392.79	38
3393.79	50
3394.78	40
3395.78	22
3396.78	26
3397.78	42
3398.77	71
3399.77	22
3400.77	18
3401.76	30
3402.76	42
3403.76	24
3404.75	24
3405.75	20
3406.74	36
3407.74	73
3408.73	40
3409.72	99
3410.72	42
3411.71	38
3412.71	30
3413.7	34
3414.69	42
3415.68	82
3416.68	36
3417.67	24
3418.66	24
3419.65	32
3420.64	56
3421.63	41
3422.63	42
3423.62	34
3424.61	60
3425.6	4
3426.59	21
3427.58	44
3428.57	39
[truncated: 48 more rows]
