# Supplementary material for: AI‐Assisted Detection of Early Gastric Cancer via Visualization of Mucosal Acidity Compromise During Endoscopy
Source: Adv Sci (Weinh). 2025 Oct 20;12(46):e04932. doi: 10.1002/advs.202504932 (PMC12697849; doi:10.1002/advs.202504932)
Supplement: Supplementary file 2 — Supporting Data [file ADVS-12-e04932-s002.zip › Models by AGS cells/Model 4/Para-tumor/fast-20250724_172428.csv]

181.541	17369
184.445	27094
187.346	34968
190.245	39142
193.141	40328
196.035	40450
198.927	40037
201.816	40210
204.703	40577
207.588	40587
210.47	40750
213.35	40504
216.228	40585
219.103	40563
221.976	40458
224.846	40371
227.715	40138
230.58	40287
233.444	40126
236.305	40597
239.164	40668
242.02	41280
244.875	41427
247.727	41518
250.576	41726
253.423	41469
256.268	41503
259.111	41119
261.951	41094
264.789	40910
267.625	40998
270.459	41101
273.29	41012
276.119	40875
278.945	40777
281.769	40555
284.591	40508
287.411	40289
290.229	40078
293.044	39998
295.857	39665
298.667	39171
301.476	38895
304.282	38644
307.085	38131
309.887	38008
312.686	37663
315.483	37344
318.278	37206
321.071	36940
323.861	37041
326.649	36731
329.435	36912
332.219	36612
335	36509
337.779	36681
340.556	36692
343.331	36719
346.103	36842
348.873	36865
351.641	37297
354.407	37259
357.171	37343
359.932	37514
362.691	37274
365.448	37084
368.203	36715
370.955	36507
373.706	36344
376.454	36165
379.2	35889
381.943	35856
384.685	35357
387.424	35089
390.161	35148
392.896	34613
395.629	34439
398.36	34142
401.088	34174
403.815	33838
406.539	33934
409.261	33594
411.981	33672
414.698	33850
417.414	34216
420.127	34269
422.838	34025
425.547	34512
428.254	34486
430.959	34434
433.662	34174
436.362	34650
439.06	34659
441.757	34693
444.451	34487
447.142	34406
449.832	34494
452.52	34532
455.206	34454
457.889	34200
460.57	34347
463.249	33832
465.927	34074
468.601	33490
471.274	33350
473.945	33024
476.614	32528
479.28	32160
481.945	32119
484.607	32014
487.267	31781
489.926	31426
492.582	31363
495.236	31091
497.888	30912
500.537	30696
503.185	30608
505.831	30805
508.474	31003
511.116	30894
513.755	31023
516.393	30870
519.028	30939
521.661	30965
524.293	31040
526.922	30835
529.549	30849
532.174	30686
534.797	30848
537.418	30888
540.037	30884
542.654	30535
545.268	30951
547.881	31027
550.492	31001
553.101	30749
555.707	30386
558.312	30136
560.915	29589
563.515	29830
566.114	29969
568.71	30104
571.305	30594
573.897	30533
576.488	30578
579.076	30309
581.663	29389
584.247	28741
586.83	28351
589.41	27773
591.989	27225
594.565	26725
597.14	25916
599.712	25442
602.283	25424
604.851	25444
607.418	25289
609.982	25267
612.545	25212
615.106	25193
617.664	25195
620.221	25015
622.776	24903
625.328	24868
627.879	24827
630.428	24586
632.975	24344
635.52	23937
638.062	23987
640.603	23899
643.142	23897
645.679	24121
648.214	24292
650.748	24024
653.279	24213
655.808	24025
658.335	23899
660.861	23667
663.384	23611
665.906	23549
668.425	23649
670.943	23441
673.459	23264
675.973	23103
678.484	22803
680.994	22581
683.502	22212
686.009	21956
688.513	21957
691.015	21646
693.515	21563
696.014	21292
698.51	20949
701.005	20907
703.498	20820
705.989	20342
708.478	19932
710.965	19815
713.45	19734
715.933	19617
718.415	19606
720.894	19200
723.372	19219
725.848	19437
728.322	19243
730.794	19480
733.264	19283
735.732	19065
738.198	18731
740.663	18157
743.126	18121
745.586	17862
748.045	17919
750.502	17480
752.958	17442
755.411	17403
757.863	17325
760.312	17309
762.76	17146
765.206	17307
767.65	17006
770.092	15971
772.533	14725
774.971	14531
777.408	15054
779.843	15679
782.276	15687
784.707	15729
787.137	15836
789.564	15765
791.99	15749
794.414	15556
796.836	15618
799.257	15369
801.675	15134
804.092	14970
806.507	14984
808.92	14846
811.331	14696
813.741	14385
816.148	14230
818.554	14011
820.958	13949
823.36	13853
825.761	13648
828.159	13546
830.556	13493
832.951	13438
835.345	13320
837.736	13179
840.126	13279
842.514	13127
844.9	12786
847.284	12743
849.667	12632
852.048	12445
854.427	12361
856.804	12086
859.18	12012
861.553	11853
863.925	11992
866.296	11856
868.664	11793
871.031	11787
873.396	11607
875.759	11537
878.12	11476
880.48	11393
882.838	11410
885.194	11202
887.549	11152
889.902	10968
892.253	10914
894.602	10910
896.949	10799
899.295	10862
901.639	10729
903.981	10662
906.322	10485
908.661	10537
910.998	10593
913.333	10444
915.667	10360
917.999	10410
920.329	10421
922.658	10402
924.985	10233
927.31	10315
929.633	10251
931.955	10032
934.275	9953
936.593	9868
938.91	9635
941.225	9528
943.538	9341
945.849	9211
948.159	8962
950.467	8742
952.774	8698
955.078	8559
957.381	8480
959.683	8431
961.982	8218
964.28	8255
966.577	8236
968.871	8061
971.164	7943
973.456	7730
975.745	7747
978.033	7565
980.319	7525
982.604	7525
984.887	7435
987.168	7622
989.448	7442
991.726	7366
994.002	7295
996.277	7265
998.55	7364
1000.82	7290
1003.09	7286
1005.36	7404
1007.63	7463
1009.89	7412
1012.15	7525
1014.41	7519
1016.67	7465
1018.93	7396
1021.19	7213
1023.44	7231
1025.7	7231
1027.95	7329
1030.2	7175
1032.45	7023
1034.69	6818
1036.94	6850
1039.18	6778
1041.43	6691
1043.67	6818
1045.9	6659
1048.14	6655
1050.38	6510
1052.61	6490
1054.84	6469
1057.07	6318
1059.3	6350
1061.53	6131
1063.76	6151
1065.98	6072
1068.2	6062
1070.42	5984
1072.64	5854
1074.86	5782
1077.08	5801
1079.29	5677
1081.5	5640
1083.72	5692
1085.93	5651
1088.13	5609
1090.34	5647
1092.55	5647
1094.75	5690
1096.95	5607
1099.15	5540
1101.35	5589
1103.55	5401
1105.74	5397
1107.94	5311
1110.13	5290
1112.32	5122
1114.51	5051
1116.7	4989
1118.89	4874
1121.07	4902
1123.25	4799
1125.44	4749
1127.62	4755
1129.8	4870
1131.97	4880
1134.15	4896
1136.32	4912
1138.49	4823
1140.66	4777
1142.83	4767
1145	4644
1147.17	4584
1149.33	4610
1151.5	4557
1153.66	4515
1155.82	4495
1157.98	4467
1160.13	4407
1162.29	4372
1164.44	4312
1166.6	4330
1168.75	4364
1170.9	4451
1173.04	4402
1175.19	4477
1177.34	4412
1179.48	4213
1181.62	4196
1183.76	4106
1185.9	4148
1188.04	4273
1190.17	4456
1192.31	4439
1194.44	4507
1196.57	4535
1198.7	4493
1200.83	4415
1202.96	4337
1205.08	4186
1207.21	3911
1209.33	3878
1211.45	3711
1213.57	3643
1215.69	3609
1217.81	3562
1219.92	3489
1222.03	3473
1224.15	3462
1226.26	3443
1228.37	3364
1230.47	3385
1232.58	3367
1234.68	3440
1236.79	3302
1238.89	3407
1240.99	3364
1243.09	3314
1245.19	3220
1247.28	3284
1249.38	3170
1251.47	3177
1253.56	3188
1255.65	3016
1257.74	3066
1259.83	3036
1261.91	2943
1264	2982
1266.08	2867
1268.16	2873
1270.24	2861
1272.32	2818
1274.4	2764
1276.47	2744
1278.55	2665
1280.62	2639
1282.69	2603
1284.76	2599
1286.83	2563
1288.9	2545
1290.96	2563
1293.03	2492
1295.09	2460
1297.15	2448
1299.21	2395
1301.27	2347
1303.33	2325
1305.38	2325
1307.44	2426
1309.49	2337
1311.54	2311
1313.59	2278
1315.64	2238
1317.69	2288
1319.73	2267
1321.78	2206
1323.82	2220
1325.86	2154
1327.9	2184
1329.94	2163
1331.98	2119
1334.02	2232
1336.05	2186
1338.08	2184
1340.12	2156
1342.15	2245
1344.18	2309
1346.2	2267
1348.23	2358
1350.25	2319
1352.28	2337
1354.3	2339
1356.32	2379
1358.34	2317
1360.36	2366
1362.38	2375
1364.39	2440
1366.41	2361
1368.42	2349
1370.43	2367
1372.44	2325
1374.45	2279
1376.45	2253
1378.46	2293
1380.47	2234
1382.47	2208
1384.47	2092
1386.47	2106
1388.47	2053
1390.47	2029
1392.46	2001
1394.46	2084
1396.45	2025
1398.44	2079
1400.44	1972
1402.42	1988
1404.41	1954
1406.4	1857
1408.39	1817
1410.37	1813
1412.35	1733
1414.33	1789
1416.31	1765
1418.29	1737
1420.27	1746
1422.25	1709
1424.22	1668
1426.2	1646
1428.17	1664
1430.14	1666
1432.11	1575
1434.08	1598
1436.04	1557
1438.01	1543
1439.97	1565
1441.94	1585
1443.9	1559
1445.86	1584
1447.82	1636
1449.78	1505
1451.73	1487
1453.69	1497
1455.64	1511
1457.59	1533
1459.54	1485
1461.49	1440
1463.44	1382
1465.39	1392
1467.34	1398
1469.28	1340
1471.22	1388
1473.17	1424
1475.11	1442
1477.05	1378
1478.99	1293
1480.92	1237
1482.86	1237
1484.79	1160
1486.73	1159
1488.66	1206
1490.59	1213
1492.52	1171
1494.45	1199
1496.37	1215
1498.3	1243
1500.22	1225
1502.14	1152
1504.07	1174
1505.99	1163
1507.91	1142
1509.82	1171
1511.74	1184
1513.66	1146
1515.57	1131
1517.48	1163
1519.39	1216
1521.3	1254
1523.21	1197
1525.12	1158
1527.03	1148
1528.93	1172
1530.84	1199
1532.74	1217
1534.64	1314
1536.54	1293
1538.44	1303
1540.34	1219
1542.23	1135
1544.13	1114
1546.02	1027
1547.92	1070
1549.81	1104
1551.7	1146
1553.59	1132
1555.48	1140
1557.36	1190
1559.25	1193
1561.13	1174
1563.01	1227
1564.9	1280
1566.78	1293
1568.66	1279
1570.53	1162
1572.41	1178
1574.29	1177
1576.16	1287
1578.03	1372
1579.9	1417
1581.78	1320
1583.65	1289
1585.51	1203
1587.38	1290
1589.25	1282
1591.11	1346
1592.97	1323
1594.84	1223
1596.7	1197
1598.56	1205
1600.42	1165
1602.27	1175
1604.13	1195
1605.98	1332
1607.84	1441
1609.69	1521
1611.54	1499
1613.39	1414
1615.24	1227
1617.09	1106
1618.94	1075
1620.78	1010
1622.62	1076
1624.47	1135
1626.31	1183
1628.15	1161
1629.99	1172
1631.83	1170
1633.67	1092
1635.5	1106
1637.34	1066
1639.17	1082
1641	1074
1642.83	1084
1644.66	1058
1646.49	1003
1648.32	988
1650.15	1013
1651.97	983
1653.8	1068
1655.62	1025
1657.44	981
1659.26	910
1661.08	850
1662.9	864
1664.72	701
1666.53	657
1668.35	613
1670.16	578
1671.97	657
1673.79	695
1675.6	727
1677.4	681
1679.21	595
1681.02	649
1682.83	604
1684.63	608
1686.43	688
1688.24	673
1690.04	660
1691.84	616
1693.64	560
1695.43	618
1697.23	671
1699.02	752
1700.82	799
1702.61	786
1704.4	745
1706.2	752
1707.98	846
1709.77	905
1711.56	885
1713.35	919
1715.13	846
1716.92	757
1718.7	647
1720.48	661
1722.26	717
1724.04	617
1725.82	509
1727.6	463
1729.37	437
1731.15	405
1732.92	312
1734.7	278
1736.47	240
1738.24	254
1740.01	253
1741.78	258
1743.54	320
1745.31	355
1747.08	407
1748.84	429
1750.6	423
1752.36	522
1754.12	608
1755.88	642
1757.64	564
1759.4	491
1761.16	463
1762.91	490
1764.67	518
1766.42	610
1768.17	658
1769.92	640
1771.67	590
1773.42	503
1775.17	514
1776.91	482
1778.66	564
1780.4	605
1782.15	661
1783.89	663
1785.63	677
1787.37	689
1789.11	719
1790.85	671
1792.58	641
1794.32	570
1796.05	528
1797.79	514
1799.52	538
1801.25	534
1802.98	473
1804.71	468
1806.44	556
1808.17	590
1809.89	641
1811.62	647
1813.34	665
1815.07	641
1816.79	584
1818.51	560
1820.23	526
1821.95	520
1823.66	465
1825.38	458
1827.1	463
1828.81	447
1830.52	469
1832.24	512
1833.95	574
1835.66	612
1837.37	655
1839.08	619
1840.78	513
1842.49	457
1844.19	463
1845.9	425
1847.6	440
1849.3	466
1851	367
1852.7	316
1854.4	325
1856.1	347
1857.8	344
1859.49	364
1861.19	304
1862.88	383
1864.57	292
1866.27	224
1867.96	181
1869.65	149
1871.33	155
1873.02	242
1874.71	286
1876.39	328
1878.08	242
1879.76	296
1881.44	274
1883.12	274
1884.81	321
1886.48	341
1888.16	307
1889.84	206
1891.52	193
1893.19	175
1894.87	183
1896.54	179
1898.21	217
1899.88	194
1901.55	212
1903.22	268
1904.89	290
1906.56	286
1908.22	300
1909.89	292
1911.55	306
1913.22	318
1914.88	306
1916.54	300
1918.2	316
1919.86	282
1921.52	266
1923.18	286
1924.83	258
1926.49	272
1928.14	244
1929.79	264
1931.45	252
1933.1	238
1934.75	210
1936.4	254
1938.05	296
1939.69	285
1941.34	244
1942.99	205
1944.63	194
1946.27	203
1947.92	190
1949.56	228
1951.2	244
1952.84	274
1954.48	252
1956.11	323
1957.75	349
1959.39	391
1961.02	401
1962.65	383
1964.29	385
1965.92	377
1967.55	405
1969.18	403
1970.81	415
1972.44	443
1974.06	366
1975.69	372
1977.32	387
1978.94	393
1980.56	391
1982.19	442
1983.81	401
1985.43	439
1987.05	407
1988.66	443
1990.28	411
1991.9	375
1993.51	429
1995.13	425
1996.74	417
1998.36	437
1999.97	435
2001.58	427
2003.19	407
2004.8	417
2006.4	453
2008.01	429
2009.62	447
2011.22	453
2012.83	425
2014.43	419
2016.03	441
2017.63	423
2019.23	385
2020.83	387
2022.43	433
2024.03	425
2025.63	427
2027.22	425
2028.82	411
2030.41	421
2032.01	397
2033.6	415
2035.19	415
2036.78	401
2038.37	399
2039.96	371
2041.55	371
2043.13	385
2044.72	363
2046.3	375
2047.89	395
2049.47	405
2051.05	379
2052.63	363
2054.21	385
2055.79	388
2057.37	341
2058.95	361
2060.52	367
2062.1	342
2063.68	359
2065.25	336
2066.82	336
2068.39	357
2069.97	376
2071.54	328
2073.1	351
2074.67	316
2076.24	329
2077.81	334
2079.37	345
2080.94	322
2082.5	318
2084.07	298
2085.63	298
2087.19	278
2088.75	274
2090.31	246
2091.87	222
2093.43	223
2094.98	239
2096.54	246
2098.09	259
2099.65	307
2101.2	282
2102.75	274
2104.3	284
2105.86	278
2107.41	278
2108.95	278
2110.5	256
2112.05	284
2113.6	260
2115.14	256
2116.69	270
2118.23	266
2119.77	266
2121.31	256
2122.86	260
2124.4	254
2125.93	256
2127.47	236
2129.01	264
2130.55	280
2132.08	274
2133.62	264
2135.15	286
2136.69	252
2138.22	230
2139.75	220
2141.28	232
2142.81	238
2144.34	248
2145.87	232
2147.39	250
2148.92	250
2150.45	268
2151.97	268
2153.5	254
2155.02	200
2156.54	210
2158.06	247
2159.58	242
2161.1	224
2162.62	272
2164.14	232
2165.66	252
2167.17	238
2168.69	246
2170.2	250
2171.72	234
2173.23	244
2174.74	222
2176.25	208
2177.76	240
2179.27	200
2180.78	208
2182.29	181
2183.79	207
2185.3	195
2186.81	238
2188.31	194
2189.81	208
2191.32	212
2192.82	222
2194.32	206
2195.82	208
2197.32	208
2198.82	204
2200.32	220
2201.81	151
2203.31	175
2204.8	192
2206.3	206
2207.79	217
2209.29	222
2210.78	198
2212.27	240
2213.76	214
2215.25	212
2216.74	213
2218.23	195
2219.71	191
2221.2	159
2222.69	171
2224.17	147
2225.65	153
2227.14	111
2228.62	147
2230.1	161
2231.58	162
2233.06	171
2234.54	171
2236.02	189
2237.5	209
2238.97	207
2240.45	181
2241.92	205
2243.4	193
2244.87	131
2246.34	165
2247.82	155
2249.29	161
2250.76	153
2252.23	153
2253.7	157
2255.16	139
2256.63	135
2258.1	141
2259.56	155
2261.03	165
2262.49	147
2263.95	157
2265.42	157
2266.88	169
2268.34	143
2269.8	151
2271.26	135
2272.72	149
2274.18	161
2275.63	161
2277.09	149
2278.54	191
2280	141
2281.45	127
2282.9	133
2284.36	125
2285.81	135
2287.26	135
2288.71	173
2290.16	147
2291.61	143
2293.05	131
2294.5	131
2295.95	93
2297.39	87
2298.84	69
2300.28	70
2301.72	77
2303.16	105
2304.61	105
2306.05	131
2307.49	107
2308.93	105
2310.36	117
2311.8	141
2313.24	135
2314.67	151
2316.11	141
2317.54	145
2318.98	155
2320.41	103
2321.84	141
2323.28	125
2324.71	129
2326.14	127
2327.57	118
2328.99	111
2330.42	97
2331.85	121
2333.27	97
2334.7	115
2336.12	81
2337.55	93
2338.97	101
2340.39	105
2341.82	59
2343.24	74
2344.66	81
2346.08	79
2347.5	85
2348.91	85
2350.33	99
2351.75	119
2353.16	105
2354.58	111
2355.99	119
2357.41	85
2358.82	99
2360.23	35
2361.64	51
2363.05	49
2364.46	52
2365.87	59
2367.28	61
2368.69	79
2370.1	63
2371.5	46
2372.91	83
2374.31	78
2375.72	66
2377.12	66
2378.52	62
2379.92	69
2381.33	61
2382.73	55
2384.13	69
2385.52	68
2386.92	53
2388.32	63
2389.72	81
2391.11	79
2392.51	74
2393.9	71
2395.3	89
2396.69	107
2398.08	75
2399.48	67
2400.87	70
2402.26	53
2403.65	46
2405.04	21
2406.42	4
2407.81	-28
2409.2	-36
2410.58	-65
2411.97	-54
2413.35	-2
2414.74	-54
2416.12	-32
2417.5	-10
2418.89	-26
2420.27	-8
2421.65	-10
2423.03	-8
2424.41	-34
2425.79	-37
2427.16	-33
2428.54	-56
2429.92	-59
2431.29	-22
2432.67	-14
2434.04	-24
2435.42	-10
2436.79	-24
2438.16	-2
2439.53	-18
2440.9	-32
2442.27	-44
2443.64	-40
2445.01	-59
2446.38	-57
2447.75	-64
2449.11	-65
2450.48	-38
2451.84	-73
2453.21	-50
2454.57	-48
2455.94	-10
2457.3	-27
2458.66	-46
2460.02	-26
2461.38	-37
2462.74	-10
2464.1	-4
2465.46	4
2466.82	-4
2468.17	4
2469.53	2
2470.89	22
2472.24	-24
2473.6	-8
2474.95	-10
2476.3	10
2477.65	26
2479.01	51
2480.36	4
2481.71	67
2483.06	5
2484.41	-4
2485.75	0
2487.1	12
2488.45	-18
2489.8	-8
2491.14	10
2492.49	2
2493.83	6
2495.17	17
2496.52	-8
2497.86	19
2499.2	19
2500.54	14
2501.88	26
2503.22	12
2504.56	35
2505.9	8
2507.24	30
2508.58	18
2509.91	-10
2511.25	-4
2512.58	-28
2513.92	-53
2515.25	-46
2516.58	-36
2517.92	-62
2519.25	-38
2520.58	-23
2521.91	-34
2523.24	-41
2524.57	-12
2525.9	14
2527.23	-16
2528.55	10
2529.88	-22
2531.21	-29
2532.53	-24
2533.86	4
2535.18	6
2536.5	-6
2537.83	-7
2539.15	4
2540.47	12
2541.79	32
2543.11	-18
2544.43	4
2545.75	-12
2547.07	6
2548.39	-46
2549.7	-16
2551.02	-8
2552.34	-16
2553.65	-18
2554.97	-38
2556.28	-56
2557.59	-57
2558.91	-59
2560.22	-69
2561.53	-53
2562.84	-55
2564.15	-26
2565.46	-27
2566.77	-44
2568.08	-36
2569.38	-67
2570.69	-48
2572	-36
2573.3	-38
2574.61	-35
2575.91	-32
2577.22	-39
2578.52	-36
2579.82	-26
2581.13	-51
2582.43	-59
2583.73	-52
2585.03	-59
2586.33	-66
2587.63	-79
2588.92	-95
2590.22	-36
2591.52	-63
2592.82	-69
2594.11	-53
2595.41	-51
2596.7	-61
2598	-38
2599.29	-28
2600.58	-39
2601.88	-28
2603.17	-39
2604.46	-79
2605.75	-69
2607.04	-70
2608.33	-67
2609.62	-69
2610.9	-87
2612.19	-91
2613.48	-97
2614.76	-56
2616.05	-67
2617.34	-47
2618.62	-89
2619.9	-92
2621.19	-71
2622.47	-73
2623.75	-76
2625.03	-69
2626.31	-79
2627.59	-49
2628.87	-39
2630.15	-87
2631.43	-55
2632.71	-62
2633.99	-82
2635.26	-70
2636.54	-99
2637.81	-63
2639.09	-93
2640.36	-82
2641.64	-75
2642.91	-93
2644.18	-99
2645.46	-71
2646.73	-84
2648	-62
2649.27	-61
2650.54	-45
2651.81	-51
2653.07	-48
2654.34	-60
2655.61	-71
2656.88	-57
2658.14	-68
2659.41	-67
2660.67	-91
2661.94	-36
2663.2	-83
2664.47	-69
2665.73	-65
2666.99	-66
2668.25	-79
2669.51	-85
2670.77	-81
2672.03	-73
2673.29	-66
2674.55	-73
2675.81	-54
2677.07	-91
2678.32	-81
2679.58	-63
2680.84	-51
2682.09	-57
2683.35	-42
2684.6	-57
2685.85	-69
2687.11	-66
2688.36	-49
2689.61	-50
2690.86	-63
2692.11	-53
2693.36	-49
2694.61	-29
2695.86	-55
2697.11	-75
2698.36	-41
2699.61	-99
2700.85	-73
2702.1	-74
2703.34	-49
2704.59	-80
2705.83	-61
2707.08	-51
2708.32	-52
2709.56	-67
2710.81	-67
2712.05	-74
2713.29	-71
2714.53	-60
2715.77	-62
2717.01	-53
2718.25	-44
2719.49	-59
2720.73	-73
2721.96	-85
2723.2	-73
2724.44	-65
2725.67	-35
2726.91	-58
2728.14	-69
2729.38	-94
2730.61	-59
2731.84	-62
2733.08	-67
2734.31	-50
2735.54	-32
2736.77	-53
2738	-71
2739.23	-67
2740.46	-53
2741.69	-63
2742.92	-80
2744.14	-25
2745.37	-52
2746.6	-65
2747.82	-46
2749.05	-36
2750.27	-74
2751.5	-71
2752.72	-62
2753.95	-36
2755.17	-66
2756.39	-30
2757.61	-54
2758.83	-54
2760.05	-46
2761.27	-60
2762.49	-42
2763.71	-54
2764.93	-54
2766.15	-56
2767.37	-34
2768.58	-61
2769.8	-70
2771.02	-60
2772.23	-40
2773.45	-44
2774.66	-56
2775.88	-26
2777.09	-52
2778.3	-48
2779.51	-56
2780.73	-55
2781.94	-38
2783.15	-42
2784.36	-38
2785.57	-44
2786.78	-46
2787.99	-30
2789.19	-44
2790.4	-34
2791.61	-31
2792.82	-58
2794.02	-48
2795.23	-40
2796.43	-40
2797.64	-24
2798.84	-12
2800.04	-46
2801.25	-47
2802.45	-52
2803.65	-94
2804.85	0
2806.05	-38
2807.25	-44
2808.45	-16
2809.65	-44
2810.85	-35
2812.05	-8
2813.25	-38
2814.45	-32
2815.64	-28
2816.84	-44
2818.04	-20
2819.23	16
2820.43	-29
2821.62	-12
2822.82	-52
2824.01	-2
2825.2	-8
2826.39	-24
2827.59	-24
2828.78	-34
2829.97	-16
2831.16	-30
2832.35	-24
2833.54	-34
2834.73	-26
2835.92	-42
2837.1	-16
2838.29	-46
2839.48	-24
2840.67	-27
2841.85	-38
2843.04	-22
2844.22	-40
2845.41	-33
2846.59	-2
2847.77	-6
2848.96	-35
2850.14	-25
2851.32	-12
2852.5	-27
2853.68	-38
2854.87	-6
2856.05	-30
2857.23	-22
2858.4	-22
2859.58	-39
2860.76	-26
2861.94	-4
2863.12	-12
2864.29	-20
2865.47	-24
2866.65	-23
2867.82	-12
2869	6
2870.17	-20
2871.34	-12
2872.52	-12
2873.69	-12
2874.86	-39
2876.03	-8
2877.21	-20
2878.38	-26
2879.55	4
2880.72	-20
2881.89	-10
2883.06	-6
2884.23	-14
2885.39	-19
2886.56	-29
2887.73	-38
2888.9	-4
2890.06	-20
2891.23	0
2892.39	-39
2893.56	-2
2894.72	-20
2895.89	-37
2897.05	-8
2898.21	-26
2899.38	-26
2900.54	-40
2901.7	-8
2902.86	-30
2904.02	-6
2905.18	-34
2906.34	-19
2907.5	-9
2908.66	-16
2909.82	-12
2910.98	-16
2912.13	-30
2913.29	-4
2914.45	-8
2915.6	-16
2916.76	-10
2917.91	16
2919.07	-6
2920.22	-14
2921.38	0
2922.53	-20
2923.68	-14
2924.84	26
2925.99	-12
2927.14	-16
2928.29	-10
2929.44	-28
2930.59	-22
2931.74	-12
2932.89	-14
2934.04	-14
2935.19	-34
2936.34	-6
2937.48	-23
2938.63	10
2939.78	-24
2940.93	0
2942.07	14
2943.22	4
2944.36	-6
2945.51	-12
2946.65	-8
2947.79	-14
2948.94	2
2950.08	-20
2951.22	-14
2952.36	-14
2953.5	16
2954.65	-20
2955.79	-8
2956.93	4
2958.07	-22
2959.2	-2
2960.34	0
2961.48	24
2962.62	10
2963.76	4
2964.89	-24
2966.03	-8
2967.17	-6
2968.3	8
2969.44	0
2970.57	6
2971.71	2
2972.84	-2
2973.97	-8
2975.11	0
2976.24	16
2977.37	-6
2978.5	4
2979.64	4
2980.77	10
2981.9	-10
2983.03	-32
2984.16	-2
2985.29	-2
2986.41	-10
2987.54	12
2988.67	20
2989.8	10
2990.93	0
2992.05	-10
2993.18	-4
2994.3	-6
2995.43	-24
2996.55	35
2997.68	2
2998.8	2
2999.93	-2
3001.05	6
3002.17	2
3003.3	-20
3004.42	34
3005.54	24
3006.66	0
3007.78	28
3008.9	-8
3010.02	-22
3011.14	10
3012.26	4
3013.38	2
3014.5	14
3015.62	10
3016.73	18
3017.85	-4
3018.97	12
3020.08	0
3021.2	20
3022.31	-16
3023.43	28
3024.54	6
3025.66	-4
3026.77	26
3027.89	4
3029	0
3030.11	14
3031.22	-4
3032.34	-6
3033.45	22
3034.56	4
3035.67	10
3036.78	83
3037.89	10
3039	30
3040.11	-22
3041.22	-6
3042.32	-12
3043.43	6
3044.54	8
3045.65	0
3046.75	10
3047.86	32
3048.96	10
3050.07	-22
3051.17	12
3052.28	6
3053.38	-2
3054.49	-2
3055.59	12
3056.69	0
3057.8	-8
3058.9	20
3060	38
3061.1	8
3062.2	-2
3063.3	18
3064.4	4
3065.5	-2
3066.6	2
3067.7	8
3068.8	22
3069.9	6
3071	38
3072.09	8
3073.19	4
3074.29	24
3075.38	2
3076.48	46
3077.57	5
3078.67	12
3079.76	28
3080.86	-6
3081.95	2
3083.05	16
3084.14	18
3085.23	24
3086.33	0
3087.42	24
3088.51	17
3089.6	32
3090.69	4
3091.78	22
3092.87	55
3093.96	24
3095.05	8
3096.14	4
3097.23	24
3098.32	28
3099.41	14
3100.49	18
3101.58	14
3102.67	40
3103.75	0
3104.84	36
3105.93	4
3107.01	2
3108.1	8
3109.18	24
3110.26	18
3111.35	52
3112.43	22
3113.51	38
3114.6	29
3115.68	12
3116.76	6
3117.84	4
3118.92	36
3120	24
3121.09	22
3122.17	10
3123.25	4
3124.32	44
3125.4	44
3126.48	4
3127.56	14
3128.64	10
3129.72	30
3130.79	46
3131.87	38
3132.95	38
3134.02	26
3135.1	28
3136.17	14
3137.25	28
3138.32	10
3139.4	16
3140.47	34
3141.55	18
3142.62	18
3143.69	22
3144.76	23
3145.84	18
3146.91	28
3147.98	18
3149.05	34
3150.12	18
3151.19	44
3152.26	24
3153.33	36
3154.4	16
3155.47	6
3156.54	24
3157.61	44
3158.67	24
3159.74	-3
3160.81	38
3161.88	19
3162.94	18
3164.01	30
3165.07	24
3166.14	32
3167.2	6
3168.27	17
3169.33	4
3170.4	24
3171.46	14
3172.52	16
3173.59	24
3174.65	8
3175.71	38
3176.77	16
3177.84	34
3178.9	22
3179.96	14
3181.02	30
3182.08	24
3183.14	30
3184.2	34
3185.26	38
3186.32	44
3187.37	34
3188.43	40
3189.49	41
3190.55	4
3191.61	29
3192.66	30
3193.72	16
3194.77	34
3195.83	4
3196.89	16
3197.94	40
3199	20
3200.05	18
3201.1	10
3202.16	22
3203.21	38
3204.27	30
3205.32	30
3206.37	20
3207.42	33
3208.47	26
3209.53	18
3210.58	23
3211.63	36
3212.68	34
3213.73	38
3214.78	29
3215.83	20
3216.88	17
3217.93	14
3218.97	30
3220.02	24
3221.07	4
3222.12	26
3223.16	14
3224.21	26
3225.26	16
3226.3	-6
3227.35	16
3228.4	50
3229.44	34
3230.49	24
3231.53	4
3232.57	18
3233.62	26
3234.66	34
3235.71	24
3236.75	14
3237.79	36
3238.83	34
3239.88	20
3240.92	24
3241.96	22
3243	22
3244.04	20
3245.08	42
3246.12	14
3247.16	16
3248.2	12
3249.24	10
3250.28	12
3251.32	22
3252.36	44
3253.39	36
3254.43	32
3255.47	44
3256.51	34
3257.54	-8
3258.58	24
3259.61	24
3260.65	15
3261.69	34
3262.72	12
3263.76	18
3264.79	24
3265.82	45
3266.86	27
3267.89	30
3268.92	34
3269.96	36
3270.99	39
3272.02	24
3273.05	20
3274.09	34
3275.12	38
3276.15	18
3277.18	37
3278.21	26
3279.24	6
3280.27	40
3281.3	28
3282.33	31
3283.36	34
3284.39	32
3285.41	46
3286.44	28
3287.47	38
3288.5	52
3289.52	20
3290.55	36
3291.58	30
3292.6	32
3293.63	46
3294.66	22
3295.68	37
3296.71	18
3297.73	36
3298.76	53
3299.78	24
3300.8	10
3301.83	16
3302.85	72
3303.87	20
3304.9	16
3305.92	43
3306.94	34
3307.96	40
3308.98	52
3310.01	8
3311.03	8
3312.05	51
3313.07	10
3314.09	20
3315.11	36
3316.13	28
3317.15	10
3318.17	30
3319.18	44
3320.2	36
3321.22	50
3322.24	40
3323.26	39
3324.27	42
3325.29	28
3326.31	37
3327.32	38
3328.34	37
3329.35	40
3330.37	20
3331.38	38
3332.4	22
3333.41	38
3334.43	52
3335.44	18
3336.46	46
3337.47	16
3338.48	34
3339.5	8
3340.51	22
3341.52	33
3342.53	24
3343.54	32
3344.56	44
3345.57	44
3346.58	24
3347.59	38
3348.6	23
3349.61	28
3350.62	36
3351.63	20
3352.64	38
3353.65	56
3354.66	37
3355.66	51
3356.67	40
3357.68	30
3358.69	17
3359.7	32
3360.7	38
3361.71	36
3362.72	32
3363.72	32
3364.73	10
3365.73	28
3366.74	25
3367.75	35
3368.75	40
3369.75	42
3370.76	18
3371.76	34
3372.77	24
3373.77	34
3374.77	31
3375.78	32
3376.78	18
3377.78	32
3378.78	28
3379.79	24
3380.79	17
3381.79	34
3382.79	36
3383.79	44
3384.79	48
3385.79	32
3386.79	46
3387.79	28
3388.79	35
3389.79	34
3390.79	54
3391.79	59
3392.79	36
3393.79	50
3394.78	24
3395.78	28
3396.78	26
3397.78	38
3398.77	81
3399.77	32
3400.77	38
3401.76	32
3402.76	18
3403.76	30
3404.75	0
3405.75	32
3406.74	42
3407.74	81
3408.73	34
3409.72	103
3410.72	44
3411.71	62
3412.71	44
3413.7	44
3414.69	42
3415.68	54
3416.68	32
3417.67	30
3418.66	34
3419.65	16
3420.64	54
3421.63	49
3422.63	48
3423.62	34
3424.61	74
3425.6	22
3426.59	19
3427.58	52
3428.57	43
[truncated: 48 more rows]
