# Supplementary material for: AI‐Assisted Detection of Early Gastric Cancer via Visualization of Mucosal Acidity Compromise During Endoscopy
Source: Adv Sci (Weinh). 2025 Oct 20;12(46):e04932. doi: 10.1002/advs.202504932 (PMC12697849; doi:10.1002/advs.202504932)
Supplement: Supplementary file 2 — Supporting Data [file ADVS-12-e04932-s002.zip › Models by AGS cells/Model 4/Para-tumor/fast-20250724_172458.csv]

181.541	23967
184.445	37166
187.346	47914
190.245	53403
193.141	55267
196.035	55265
198.927	54811
201.816	55085
204.703	55579
207.588	55470
210.47	55563
213.35	55437
216.228	55331
219.103	55712
221.976	55140
224.846	55254
227.715	55031
230.58	55028
233.444	54791
236.305	55404
239.164	55660
242.02	56361
244.875	56761
247.727	56812
250.576	57264
253.423	57221
256.268	56606
259.111	56649
261.951	56316
264.789	56057
267.625	56253
270.459	56494
273.29	56294
276.119	56211
278.945	55877
281.769	55732
284.591	55500
287.411	55363
290.229	55108
293.044	54650
295.857	54406
298.667	53882
301.476	53351
304.282	52965
307.085	52548
309.887	52242
312.686	52000
315.483	51596
318.278	51356
321.071	50935
323.861	50844
326.649	50520
329.435	50805
332.219	50539
335	50413
337.779	50709
340.556	50715
343.331	50750
346.103	50850
348.873	50870
351.641	51269
354.407	51380
357.171	51439
359.932	51615
362.691	51412
365.448	51000
368.203	50641
370.955	50304
373.706	50344
376.454	49964
379.2	49482
381.943	49496
384.685	48959
387.424	48659
390.161	48145
392.896	47777
395.629	47484
398.36	47320
401.088	47222
403.815	46845
406.539	46663
409.261	46539
411.981	46512
414.698	46911
417.414	47356
420.127	47369
422.838	47089
425.547	47763
428.254	47731
430.959	47593
433.662	47771
436.362	48078
439.06	47921
441.757	47672
444.451	47752
447.142	47691
449.832	47558
452.52	47709
455.206	47566
457.889	47471
460.57	47328
463.249	46932
465.927	47027
468.601	46410
471.274	46143
473.945	45860
476.614	45139
479.28	44492
481.945	44328
484.607	44159
487.267	43781
489.926	43416
492.582	43431
495.236	42906
497.888	42759
500.537	42545
503.185	42598
505.831	42640
508.474	42928
511.116	42965
513.755	42777
516.393	42648
519.028	43015
521.661	42964
524.293	43164
526.922	42632
529.549	42908
532.174	42795
534.797	42684
537.418	42753
540.037	42858
542.654	42678
545.268	43074
547.881	43444
550.492	43402
553.101	42878
555.707	42249
558.312	41651
560.915	41602
563.515	41487
566.114	41834
568.71	41919
571.305	42519
573.897	42700
576.488	42626
579.076	41751
581.663	40815
584.247	40003
586.83	39174
589.41	38564
591.989	37861
594.565	37166
597.14	36022
599.712	35453
602.283	35528
604.851	35419
607.418	35465
609.982	35379
612.545	35308
615.106	35200
617.664	35103
620.221	34805
622.776	34872
625.328	34609
627.879	34452
630.428	34259
632.975	33917
635.52	33592
638.062	33441
640.603	33324
643.142	33369
645.679	33646
648.214	33623
650.748	33439
653.279	33571
655.808	33319
658.335	33143
660.861	33245
663.384	32724
665.906	32734
668.425	32721
670.943	32685
673.459	32341
675.973	32125
678.484	31662
680.994	31224
683.502	30989
686.009	30823
688.513	30639
691.015	29983
693.515	29872
696.014	29753
698.51	29328
701.005	29121
703.498	28849
705.989	28373
708.478	27775
710.965	27491
713.45	27671
715.933	27342
718.415	27250
720.894	27024
723.372	26845
725.848	27089
728.322	26927
730.794	27173
733.264	26903
735.732	26443
738.198	26033
740.663	25545
743.126	25112
745.586	25073
748.045	24784
750.502	24517
752.958	24399
755.411	24201
757.863	24167
760.312	24121
762.76	23837
765.206	24112
767.65	23737
770.092	22128
772.533	20524
774.971	20285
777.408	21140
779.843	21943
782.276	21922
784.707	21916
787.137	22124
789.564	22013
791.99	22083
794.414	21874
796.836	21735
799.257	21474
801.675	21130
804.092	20992
806.507	20919
808.92	20629
811.331	20446
813.741	20057
816.148	19827
818.554	19692
820.958	19556
823.36	19350
825.761	19114
828.159	18995
830.556	18953
832.951	18886
835.345	18536
837.736	18508
840.126	18340
842.514	18262
844.9	17992
847.284	17860
849.667	17697
852.048	17335
854.427	17319
856.804	17024
859.18	16864
861.553	16710
863.925	16742
866.296	16635
868.664	16555
871.031	16491
873.396	16289
875.759	16138
878.12	15981
880.48	15920
882.838	15759
885.194	15667
887.549	15508
889.902	15481
892.253	15331
894.602	15349
896.949	15253
899.295	15288
901.639	15079
903.981	15066
906.322	14907
908.661	14824
910.998	14897
913.333	14742
915.667	14446
917.999	14581
920.329	14644
922.658	14629
924.985	14609
927.31	14469
929.633	14445
931.955	14217
934.275	14063
936.593	13938
938.91	13674
941.225	13445
943.538	13096
945.849	12997
948.159	12677
950.467	12403
952.774	12332
955.078	12129
957.381	12034
959.683	11730
961.982	11517
964.28	11557
966.577	11504
968.871	11345
971.164	11210
973.456	10980
975.745	10932
978.033	10730
980.319	10685
982.604	10638
984.887	10541
987.168	10739
989.448	10505
991.726	10475
994.002	10404
996.277	10341
998.55	10388
1000.82	10278
1003.09	10394
1005.36	10450
1007.63	10546
1009.89	10535
1012.15	10658
1014.41	10619
1016.67	10628
1018.93	10585
1021.19	10340
1023.44	10297
1025.7	10216
1027.95	10261
1030.2	10038
1032.45	9892
1034.69	9759
1036.94	9703
1039.18	9647
1041.43	9669
1043.67	9578
1045.9	9508
1048.14	9470
1050.38	9359
1052.61	9286
1054.84	9201
1057.07	9046
1059.3	9012
1061.53	8732
1063.76	8802
1065.98	8687
1068.2	8625
1070.42	8491
1072.64	8445
1074.86	8315
1077.08	8281
1079.29	8198
1081.5	8180
1083.72	8053
1085.93	8107
1088.13	8097
1090.34	8155
1092.55	8244
1094.75	8200
1096.95	8111
1099.15	8032
1101.35	7898
1103.55	7863
1105.74	7724
1107.94	7700
1110.13	7609
1112.32	7485
1114.51	7284
1116.7	7253
1118.89	7165
1121.07	6977
1123.25	6981
1125.44	7000
1127.62	6943
1129.8	6981
1131.97	7096
1134.15	7134
1136.32	7110
1138.49	7015
1140.66	6963
1142.83	6820
1145	6814
1147.17	6796
1149.33	6598
1151.5	6709
1153.66	6609
1155.82	6567
1157.98	6516
1160.13	6355
1162.29	6405
1164.44	6268
1166.6	6321
1168.75	6371
1170.9	6429
1173.04	6377
1175.19	6465
1177.34	6463
1179.48	6182
1181.62	6104
1183.76	6033
1185.9	5993
1188.04	6120
1190.17	6316
1192.31	6451
1194.44	6435
1196.57	6520
1198.7	6522
1200.83	6464
1202.96	6290
1205.08	6014
1207.21	5742
1209.33	5605
1211.45	5496
1213.57	5349
1215.69	5285
1217.81	5212
1219.92	5178
1222.03	5163
1224.15	5108
1226.26	5071
1228.37	5075
1230.47	5017
1232.58	4997
1234.68	4993
1236.79	4967
1238.89	5051
1240.99	4954
1243.09	4978
1245.19	4829
1247.28	4835
1249.38	4795
1251.47	4773
1253.56	4661
1255.65	4519
1257.74	4565
1259.83	4535
1261.91	4463
1264	4454
1266.08	4294
1268.16	4267
1270.24	4255
1272.32	4128
1274.4	4153
1276.47	4098
1278.55	4031
1280.62	4015
1282.69	3951
1284.76	3912
1286.83	3892
1288.9	3850
1290.96	3894
1293.03	3685
1295.09	3669
1297.15	3639
1299.21	3661
1301.27	3570
1303.33	3596
1305.38	3509
1307.44	3621
1309.49	3547
1311.54	3437
1313.59	3491
1315.64	3447
1317.69	3445
1319.73	3421
1321.78	3460
1323.82	3393
1325.86	3385
1327.9	3433
1329.94	3352
1331.98	3384
1334.02	3331
1336.05	3392
1338.08	3389
1340.12	3345
1342.15	3357
1344.18	3476
1346.2	3562
1348.23	3595
1350.25	3522
1352.28	3510
1354.3	3619
1356.32	3548
1358.34	3640
1360.36	3607
1362.38	3657
1364.39	3638
1366.41	3671
1368.42	3661
1370.43	3699
1372.44	3580
1374.45	3560
1376.45	3474
1378.46	3528
1380.47	3405
1382.47	3345
1384.47	3238
1386.47	3216
1388.47	3230
1390.47	3266
1392.46	3145
1394.46	3206
1396.45	3222
1398.44	3198
1400.44	3108
1402.42	3068
1404.41	3018
1406.4	2927
1408.39	2869
1410.37	2802
1412.35	2774
1414.33	2803
1416.31	2716
1418.29	2670
1420.27	2661
1422.25	2698
1424.22	2683
1426.2	2653
1428.17	2649
1430.14	2691
1432.11	2579
1434.08	2517
1436.04	2460
1438.01	2526
1439.97	2510
1441.94	2516
1443.9	2486
1445.86	2508
1447.82	2502
1449.78	2413
1451.73	2379
1453.69	2380
1455.64	2390
1457.59	2375
1459.54	2352
1461.49	2265
1463.44	2252
1465.39	2186
1467.34	2275
1469.28	2158
1471.22	2204
1473.17	2206
1475.11	2248
1477.05	2150
1478.99	2071
1480.92	2083
1482.86	2018
1484.79	1996
1486.73	1971
1488.66	1916
1490.59	2011
1492.52	1989
1494.45	1951
1496.37	1995
1498.3	2011
1500.22	2011
1502.14	1882
1504.07	1938
1505.99	1872
1507.91	1918
1509.82	1957
1511.74	1920
1513.66	1950
1515.57	1947
1517.48	1914
1519.39	1966
1521.3	1989
1523.21	1999
1525.12	1948
1527.03	1906
1528.93	1932
1530.84	1953
1532.74	1890
1534.64	1995
1536.54	1988
1538.44	1932
1540.34	1906
1542.23	1874
1544.13	1783
1546.02	1744
1547.92	1696
1549.81	1741
1551.7	1825
1553.59	1779
1555.48	1775
1557.36	1845
1559.25	1799
1561.13	1809
1563.01	1855
1564.9	1898
1566.78	1876
1568.66	1837
1570.53	1759
1572.41	1799
1574.29	1793
1576.16	1916
1578.03	1976
1579.9	2007
1581.78	1904
1583.65	1848
1585.51	1825
1587.38	1781
1589.25	1967
1591.11	1884
1592.97	1912
1594.84	1793
1596.7	1779
1598.56	1803
1600.42	1745
1602.27	1783
1604.13	1767
1605.98	1902
1607.84	2029
1609.69	2128
1611.54	2075
1613.39	1985
1615.24	1795
1617.09	1630
1618.94	1597
1620.78	1501
1622.62	1590
1624.47	1647
1626.31	1670
1628.15	1624
1629.99	1694
1631.83	1638
1633.67	1616
1635.5	1632
1637.34	1580
1639.17	1585
1641	1538
1642.83	1557
1644.66	1553
1646.49	1537
1648.32	1508
1650.15	1471
1651.97	1481
1653.8	1548
1655.62	1529
1657.44	1445
1659.26	1347
1661.08	1356
1662.9	1277
1664.72	1184
1666.53	1070
1668.35	1044
1670.16	1031
1671.97	1070
1673.79	1153
1675.6	1138
1677.4	1137
1679.21	995
1681.02	1056
1682.83	1034
1684.63	1033
1686.43	1080
1688.24	1102
1690.04	1098
1691.84	1019
1693.64	979
1695.43	1043
1697.23	1080
1699.02	1134
1700.82	1188
1702.61	1211
1704.4	1176
1706.2	1134
1707.98	1203
1709.77	1314
1711.56	1300
1713.35	1293
1715.13	1251
1716.92	1154
1718.7	999
1720.48	1064
1722.26	1038
1724.04	939
1725.82	799
1727.6	737
1729.37	679
1731.15	604
1732.92	507
1734.7	489
1736.47	437
1738.24	397
1740.01	427
1741.78	435
1743.54	451
1745.31	584
1747.08	618
1748.84	633
1750.6	631
1752.36	756
1754.12	860
1755.88	882
1757.64	846
1759.4	769
1761.16	760
1762.91	800
1764.67	842
1766.42	864
1768.17	961
1769.92	916
1771.67	886
1773.42	800
1775.17	776
1776.91	770
1778.66	820
1780.4	889
1782.15	935
1783.89	939
1785.63	994
1787.37	977
1789.11	971
1790.85	941
1792.58	921
1794.32	804
1796.05	808
1797.79	770
1799.52	786
1801.25	802
1802.98	735
1804.71	728
1806.44	810
1808.17	874
1809.89	913
1811.62	891
1813.34	929
1815.07	887
1816.79	836
1818.51	818
1820.23	800
1821.95	759
1823.66	735
1825.38	717
1827.1	683
1828.81	699
1830.52	741
1832.24	772
1833.95	788
1835.66	814
1837.37	885
1839.08	846
1840.78	735
1842.49	697
1844.19	681
1845.9	699
1847.6	657
1849.3	677
1851	635
1852.7	580
1854.4	510
1856.1	540
1857.8	554
1859.49	558
1861.19	554
1862.88	582
1864.57	510
1866.27	436
1867.96	407
1869.65	369
1871.33	385
1873.02	440
1874.71	514
1876.39	517
1878.08	490
1879.76	531
1881.44	495
1883.12	506
1884.81	552
1886.48	572
1888.16	466
1889.84	425
1891.52	401
1893.19	363
1894.87	360
1896.54	377
1898.21	397
1899.88	401
1901.55	448
1903.22	453
1904.89	443
1906.56	469
1908.22	476
1909.89	490
1911.55	490
1913.22	505
1914.88	502
1916.54	480
1918.2	484
1919.86	459
1921.52	484
1923.18	431
1924.83	450
1926.49	449
1928.14	435
1929.79	431
1931.45	429
1933.1	415
1934.75	375
1936.4	419
1938.05	445
1939.69	460
1941.34	421
1942.99	354
1944.63	357
1946.27	352
1947.92	347
1949.56	385
1951.2	407
1952.84	423
1954.48	429
1956.11	482
1957.75	502
1959.39	538
1961.02	542
1962.65	530
1964.29	538
1965.92	526
1967.55	566
1969.18	577
1970.81	564
1972.44	584
1974.06	524
1975.69	562
1977.32	562
1978.94	552
1980.56	568
1982.19	579
1983.81	563
1985.43	594
1987.05	576
1988.66	560
1990.28	586
1991.9	542
1993.51	577
1995.13	598
1996.74	601
1998.36	566
1999.97	574
2001.58	580
2003.19	550
2004.8	562
2006.4	612
2008.01	617
2009.62	598
2011.22	578
2012.83	578
2014.43	586
2016.03	588
2017.63	582
2019.23	578
2020.83	570
2022.43	570
2024.03	566
2025.63	546
2027.22	550
2028.82	560
2030.41	550
2032.01	542
2033.6	534
2035.19	532
2036.78	527
2038.37	540
2039.96	473
2041.55	506
2043.13	506
2044.72	488
2046.3	506
2047.89	492
2049.47	509
2051.05	512
2052.63	492
2054.21	493
2055.79	499
2057.37	443
2058.95	474
2060.52	457
2062.1	459
2063.68	486
2065.25	473
2066.82	441
2068.39	435
2069.97	479
2071.54	441
2073.1	433
2074.67	423
2076.24	427
2077.81	451
2079.37	415
2080.94	407
2082.5	407
2084.07	407
2085.63	385
2087.19	381
2088.75	365
2090.31	337
2091.87	357
2093.43	346
2094.98	324
2096.54	327
2098.09	346
2099.65	371
2101.2	361
2102.75	387
2104.3	367
2105.86	373
2107.41	381
2108.95	369
2110.5	360
2112.05	357
2113.6	360
2115.14	339
2116.69	389
2118.23	353
2119.77	360
2121.31	329
2122.86	345
2124.4	333
2125.93	346
2127.47	333
2129.01	361
2130.55	351
2132.08	357
2133.62	353
2135.15	343
2136.69	336
2138.22	323
2139.75	336
2141.28	315
2142.81	350
2144.34	305
2145.87	329
2147.39	340
2148.92	332
2150.45	340
2151.97	339
2153.5	335
2155.02	318
2156.54	307
2158.06	326
2159.58	304
2161.1	300
2162.62	355
2164.14	314
2165.66	328
2167.17	322
2168.69	317
2170.2	324
2171.72	316
2173.23	304
2174.74	278
2176.25	290
2177.76	316
2179.27	292
2180.78	302
2182.29	276
2183.79	270
2185.3	252
2186.81	306
2188.31	260
2189.81	306
2191.32	296
2192.82	309
2194.32	266
2195.82	282
2197.32	276
2198.82	246
2200.32	250
2201.81	252
2203.31	237
2204.8	258
2206.3	258
2207.79	240
2209.29	272
2210.78	264
2212.27	282
2213.76	266
2215.25	290
2216.74	270
2218.23	234
2219.71	245
2221.2	238
2222.69	238
2224.17	203
2225.65	220
2227.14	183
2228.62	220
2230.1	228
2231.58	230
2233.06	236
2234.54	242
2236.02	252
2237.5	278
2238.97	243
2240.45	250
2241.92	257
2243.4	248
2244.87	200
2246.34	230
2247.82	208
2249.29	227
2250.76	214
2252.23	218
2253.7	222
2255.16	197
2256.63	198
2258.1	197
2259.56	196
2261.03	214
2262.49	201
2263.95	212
2265.42	201
2266.88	225
2268.34	211
2269.8	199
2271.26	175
2272.72	199
2274.18	208
2275.63	192
2277.09	219
2278.54	210
2280	193
2281.45	179
2282.9	176
2284.36	168
2285.81	212
2287.26	182
2288.71	204
2290.16	197
2291.61	177
2293.05	169
2294.5	169
2295.95	188
2297.39	129
2298.84	115
2300.28	128
2301.72	125
2303.16	155
2304.61	156
2306.05	186
2307.49	153
2308.93	151
2310.36	183
2311.8	157
2313.24	183
2314.67	187
2316.11	179
2317.54	191
2318.98	193
2320.41	161
2321.84	173
2323.28	181
2324.71	167
2326.14	131
2327.57	165
2328.99	166
2330.42	131
2331.85	167
2333.27	135
2334.7	149
2336.12	121
2337.55	115
2338.97	117
2340.39	123
2341.82	99
2343.24	122
2344.66	93
2346.08	115
2347.5	119
2348.91	139
2350.33	101
2351.75	151
2353.16	139
2354.58	139
2355.99	155
2357.41	129
2358.82	123
2360.23	111
2361.64	71
2363.05	75
2364.46	68
2365.87	81
2367.28	79
2368.69	117
2370.1	95
2371.5	87
2372.91	101
2374.31	122
2375.72	104
2377.12	115
2378.52	106
2379.92	103
2381.33	117
2382.73	97
2384.13	89
2385.52	115
2386.92	103
2388.32	103
2389.72	95
2391.11	103
2392.51	127
2393.9	117
2395.3	123
2396.69	135
2398.08	117
2399.48	89
2400.87	115
2402.26	115
2403.65	85
2405.04	61
2406.42	26
2407.81	-18
2409.2	-4
2410.58	-33
2411.97	-40
2413.35	14
2414.74	-20
2416.12	0
2417.5	8
2418.89	30
2420.27	18
2421.65	4
2423.03	24
2424.41	-12
2425.79	14
2427.16	-6
2428.54	8
2429.92	-12
2431.29	0
2432.67	8
2434.04	6
2435.42	6
2436.79	8
2438.16	6
2439.53	8
2440.9	-2
2442.27	-28
2443.64	-26
2445.01	-9
2446.38	-32
2447.75	-20
2449.11	-34
2450.48	-12
2451.84	-32
2453.21	-10
2454.57	-20
2455.94	-18
2457.3	-4
2458.66	-32
2460.02	-6
2461.38	-24
2462.74	-2
2464.1	16
2465.46	26
2466.82	22
2468.17	36
2469.53	12
2470.89	30
2472.24	7
2473.6	10
2474.95	25
2476.3	30
2477.65	32
2479.01	57
2480.36	39
2481.71	77
2483.06	39
2484.41	41
2485.75	28
2487.1	27
2488.45	31
2489.8	5
2491.14	2
2492.49	44
2493.83	20
2495.17	55
2496.52	25
2497.86	23
2499.2	33
2500.54	35
2501.88	31
2503.22	38
2504.56	41
2505.9	50
2507.24	46
2508.58	40
2509.91	13
2511.25	14
2512.58	2
2513.92	-45
2515.25	-32
2516.58	-6
2517.92	-22
2519.25	-10
2520.58	-4
2521.91	-32
2523.24	-12
2524.57	6
2525.9	22
2527.23	31
2528.55	26
2529.88	-14
2531.21	8
2532.53	-18
2533.86	4
2535.18	10
2536.5	12
2537.83	20
2539.15	26
2540.47	18
2541.79	36
2543.11	-14
2544.43	4
2545.75	10
2547.07	34
2548.39	-42
2549.7	30
2551.02	6
2552.34	-8
2553.65	-6
2554.97	-34
2556.28	-32
2557.59	-43
2558.91	-49
2560.22	-20
2561.53	-49
2562.84	-49
2564.15	-30
2565.46	-35
2566.77	-28
2568.08	-30
2569.38	-41
2570.69	-36
2572	-34
2573.3	-16
2574.61	-24
2575.91	-22
2577.22	-23
2578.52	-14
2579.82	-16
2581.13	-16
2582.43	-32
2583.73	-20
2585.03	-32
2586.33	-30
2587.63	-50
2588.92	-66
2590.22	-24
2591.52	-59
2592.82	-40
2594.11	-43
2595.41	-33
2596.7	-38
2598	-4
2599.29	-16
2600.58	-39
2601.88	2
2603.17	-14
2604.46	-55
2605.75	-56
2607.04	-48
2608.33	-59
2609.62	-41
2610.9	-60
2612.19	-68
2613.48	-75
2614.76	-58
2616.05	-49
2617.34	-25
2618.62	-91
2619.9	-60
2621.19	-63
2622.47	-49
2623.75	-54
2625.03	-46
2626.31	-39
2627.59	-22
2628.87	-15
2630.15	-52
2631.43	-37
2632.71	-38
2633.99	-64
2635.26	-60
2636.54	-73
2637.81	-61
2639.09	-72
2640.36	-56
2641.64	-68
2642.91	-93
2644.18	-76
2645.46	-47
2646.73	-56
2648	-58
2649.27	-45
2650.54	-33
2651.81	-45
2653.07	-30
2654.34	-48
2655.61	-57
2656.88	-35
2658.14	-44
2659.41	-53
2660.67	-64
2661.94	-22
2663.2	-44
2664.47	-59
2665.73	-36
2666.99	-60
2668.25	-61
2669.51	-66
2670.77	-61
2672.03	-77
2673.29	-40
2674.55	-37
2675.81	-42
2677.07	-65
2678.32	-65
2679.58	-65
2680.84	-33
2682.09	-45
2683.35	-30
2684.6	-43
2685.85	-59
2687.11	-68
2688.36	-31
2689.61	-44
2690.86	-51
2692.11	-47
2693.36	-33
2694.61	-31
2695.86	-47
2697.11	-77
2698.36	-45
2699.61	-77
2700.85	-83
2702.1	-46
2703.34	-35
2704.59	-70
2705.83	-44
2707.08	-61
2708.32	-52
2709.56	-71
2710.81	-91
2712.05	-70
2713.29	-75
2714.53	-54
2715.77	-46
2717.01	-23
2718.25	-30
2719.49	-57
2720.73	-52
2721.96	-79
2723.2	-51
2724.44	-41
2725.67	-39
2726.91	-52
2728.14	-53
2729.38	-72
2730.61	-45
2731.84	-54
2733.08	-43
2734.31	-40
2735.54	-50
2736.77	-47
2738	-50
2739.23	-30
2740.46	-38
2741.69	-57
2742.92	-62
2744.14	-11
2745.37	-14
2746.6	-58
2747.82	-40
2749.05	-60
2750.27	-42
2751.5	-36
2752.72	-62
2753.95	-36
2755.17	-30
2756.39	-32
2757.61	-56
2758.83	-32
2760.05	-6
2761.27	-54
2762.49	-32
2763.71	-42
2764.93	-28
2766.15	-52
2767.37	-32
2768.58	-34
2769.8	-36
2771.02	-60
2772.23	-28
2773.45	-34
2774.66	-42
2775.88	-26
2777.09	-44
2778.3	-30
2779.51	-26
2780.73	-27
2781.94	-10
2783.15	-44
2784.36	-46
2785.57	-36
2786.78	-46
2787.99	-14
2789.19	-34
2790.4	-14
2791.61	0
2792.82	-34
2794.02	-36
2795.23	-46
2796.43	-12
2797.64	-18
2798.84	-30
2800.04	-22
2801.25	-29
2802.45	-50
2803.65	-50
2804.85	-2
2806.05	-44
2807.25	-36
2808.45	-10
2809.65	-6
2810.85	-25
2812.05	2
2813.25	-28
2814.45	-40
2815.64	-18
2816.84	-32
2818.04	-18
2819.23	28
2820.43	-43
2821.62	0
2822.82	-10
2824.01	2
2825.2	-30
2826.39	-14
2827.59	-10
2828.78	-10
2829.97	10
2831.16	-28
2832.35	-18
2833.54	-32
2834.73	-4
2835.92	-20
2837.1	-2
2838.29	-12
2839.48	-4
2840.67	-12
2841.85	-26
2843.04	-8
2844.22	-14
2845.41	-11
2846.59	0
2847.77	2
2848.96	-12
2850.14	-17
2851.32	-4
2852.5	-11
2853.68	-32
2854.87	8
2856.05	-2
2857.23	-8
2858.4	-16
2859.58	-25
2860.76	-26
2861.94	19
2863.12	-10
2864.29	-6
2865.47	-2
2866.65	-25
2867.82	-6
2869	16
2870.17	-2
2871.34	14
2872.52	-8
2873.69	-14
2874.86	-19
2876.03	-4
2877.21	-10
2878.38	-36
2879.55	2
2880.72	-24
2881.89	-26
2883.06	0
2884.23	12
2885.39	-12
2886.56	-13
2887.73	-28
2888.9	-16
2890.06	-22
2891.23	18
2892.39	-31
2893.56	12
2894.72	-10
2895.89	-14
2897.05	10
2898.21	-18
2899.38	4
2900.54	-28
2901.7	-4
2902.86	-14
2904.02	16
2905.18	-20
2906.34	-4
2907.5	-25
2908.66	-12
2909.82	-22
2910.98	-4
2912.13	-12
2913.29	16
2914.45	-4
2915.6	-19
2916.76	10
2917.91	8
2919.07	-2
2920.22	-4
2921.38	-2
2922.53	-20
2923.68	-14
2924.84	6
2925.99	-14
2927.14	-20
2928.29	-8
2929.44	0
2930.59	-22
2931.74	12
2932.89	4
2934.04	-24
2935.19	-18
2936.34	22
2937.48	-7
2938.63	14
2939.78	-18
2940.93	32
2942.07	10
2943.22	8
2944.36	-24
2945.51	-14
2946.65	4
2947.79	2
2948.94	2
2950.08	0
2951.22	14
2952.36	-2
2953.5	8
2954.65	-4
2955.79	-4
2956.93	6
2958.07	-12
2959.2	-2
2960.34	30
2961.48	14
2962.62	0
2963.76	2
2964.89	0
2966.03	2
2967.17	2
2968.3	6
2969.44	8
2970.57	2
2971.71	30
2972.84	14
2973.97	8
2975.11	14
2976.24	28
2977.37	-4
2978.5	12
2979.64	-4
2980.77	6
2981.9	6
2983.03	2
2984.16	10
2985.29	16
2986.41	-4
2987.54	10
2988.67	16
2989.8	22
2990.93	2
2992.05	-8
2993.18	18
2994.3	-30
2995.43	4
2996.55	55
2997.68	38
2998.8	22
2999.93	14
3001.05	10
3002.17	4
3003.3	-6
3004.42	30
3005.54	30
3006.66	20
3007.78	34
3008.9	20
3010.02	-6
3011.14	38
3012.26	22
3013.38	16
3014.5	22
3015.62	-10
3016.73	16
3017.85	24
3018.97	16
3020.08	15
3021.2	28
3022.31	0
3023.43	34
3024.54	29
3025.66	14
3026.77	24
3027.89	30
3029	8
3030.11	18
3031.22	8
3032.34	8
3033.45	8
3034.56	2
3035.67	18
3036.78	105
3037.89	40
3039	50
3040.11	-8
3041.22	12
3042.32	-12
3043.43	16
3044.54	10
3045.65	18
3046.75	16
3047.86	34
3048.96	10
3050.07	-2
3051.17	20
3052.28	12
3053.38	28
3054.49	24
3055.59	16
3056.69	12
3057.8	14
3058.9	16
3060	38
3061.1	10
3062.2	24
3063.3	14
3064.4	8
3065.5	4
3066.6	10
3067.7	32
3068.8	30
3069.9	24
3071	30
3072.09	22
3073.19	26
3074.29	30
3075.38	24
3076.48	30
3077.57	15
3078.67	37
3079.76	46
3080.86	2
3081.95	12
3083.05	-4
3084.14	16
3085.23	38
3086.33	33
3087.42	28
3088.51	39
3089.6	36
3090.69	14
3091.78	8
3092.87	61
3093.96	38
3095.05	30
3096.14	-18
3097.23	6
3098.32	26
3099.41	29
3100.49	24
3101.58	14
3102.67	40
3103.75	8
3104.84	46
3105.93	40
3107.01	18
3108.1	28
3109.18	32
3110.26	28
3111.35	48
3112.43	-10
3113.51	38
3114.6	37
3115.68	32
3116.76	18
3117.84	38
3118.92	24
3120	26
3121.09	22
3122.17	10
3123.25	32
3124.32	36
3125.4	46
3126.48	14
3127.56	18
3128.64	22
3129.72	38
3130.79	52
3131.87	32
3132.95	20
3134.02	12
3135.1	16
3136.17	28
3137.25	30
3138.32	24
3139.4	6
3140.47	40
3141.55	14
3142.62	6
3143.69	20
3144.76	51
3145.84	28
3146.91	30
3147.98	24
3149.05	14
3150.12	28
3151.19	24
3152.26	26
3153.33	32
3154.4	6
3155.47	28
3156.54	30
3157.61	58
3158.67	26
3159.74	22
3160.81	38
3161.88	27
3162.94	26
3164.01	42
3165.07	40
3166.14	28
3167.2	30
3168.27	27
3169.33	6
3170.4	42
3171.46	18
3172.52	16
3173.59	40
3174.65	24
3175.71	16
3176.77	42
3177.84	12
3178.9	22
3179.96	10
3181.02	42
3182.08	40
3183.14	43
3184.2	16
3185.26	38
3186.32	40
3187.37	36
3188.43	36
3189.49	53
3190.55	14
3191.61	21
3192.66	54
3193.72	26
3194.77	30
3195.83	12
3196.89	36
3197.94	44
3199	18
3200.05	28
3201.1	22
3202.16	24
3203.21	38
3204.27	22
3205.32	36
3206.37	20
3207.42	47
3208.47	32
3209.53	34
3210.58	41
3211.63	30
3212.68	22
3213.73	46
3214.78	15
3215.83	52
3216.88	17
3217.93	18
3218.97	34
3220.02	26
3221.07	12
3222.12	40
3223.16	22
3224.21	30
3225.26	34
3226.3	6
3227.35	20
3228.4	58
3229.44	50
3230.49	18
3231.53	26
3232.57	22
3233.62	43
3234.66	34
3235.71	22
3236.75	42
3237.79	44
3238.83	32
3239.88	20
3240.92	34
3241.96	30
3243	26
3244.04	16
3245.08	36
3246.12	8
3247.16	34
3248.2	28
3249.24	20
3250.28	14
3251.32	26
3252.36	34
3253.39	36
3254.43	52
3255.47	42
3256.51	28
3257.54	8
3258.58	22
3259.61	42
3260.65	25
3261.69	28
3262.72	32
3263.76	36
3264.79	46
3265.82	43
3266.86	43
3267.89	46
3268.92	42
3269.96	34
3270.99	27
3272.02	26
3273.05	36
3274.09	40
3275.12	44
3276.15	24
3277.18	59
3278.21	34
3279.24	20
3280.27	40
3281.3	40
3282.33	37
3283.36	20
3284.39	24
3285.41	68
3286.44	30
3287.47	40
3288.5	52
3289.52	34
3290.55	69
3291.58	32
3292.6	12
3293.63	46
3294.66	34
3295.68	43
3296.71	26
3297.73	54
3298.76	93
3299.78	22
3300.8	16
3301.83	32
3302.85	84
3303.87	24
3304.9	18
3305.92	37
3306.94	42
3307.96	40
3308.98	58
3310.01	50
3311.03	30
3312.05	59
3313.07	36
3314.09	30
3315.11	32
3316.13	34
3317.15	14
3318.17	42
3319.18	44
3320.2	30
3321.22	32
3322.24	44
3323.26	37
3324.27	36
3325.29	52
3326.31	53
3327.32	40
3328.34	47
3329.35	54
3330.37	32
3331.38	32
3332.4	10
3333.41	38
3334.43	58
3335.44	42
3336.46	32
3337.47	24
3338.48	34
3339.5	22
3340.51	26
3341.52	47
3342.53	30
3343.54	46
3344.56	36
3345.57	32
3346.58	50
3347.59	38
3348.6	35
3349.61	52
3350.62	38
3351.63	38
3352.64	46
3353.65	48
3354.66	27
3355.66	57
3356.67	22
3357.68	44
3358.69	19
3359.7	36
3360.7	46
3361.71	30
3362.72	36
3363.72	46
3364.73	28
3365.73	42
3366.74	27
3367.75	55
3368.75	36
3369.75	38
3370.76	38
3371.76	52
3372.77	42
3373.77	36
3374.77	39
3375.78	30
3376.78	12
3377.78	44
3378.78	40
3379.79	22
3380.79	41
3381.79	48
3382.79	40
3383.79	48
3384.79	46
3385.79	38
3386.79	50
3387.79	36
3388.79	49
3389.79	58
3390.79	32
3391.79	53
3392.79	36
3393.79	28
3394.78	24
3395.78	14
3396.78	58
3397.78	48
3398.77	105
3399.77	22
3400.77	38
3401.76	30
3402.76	54
3403.76	46
3404.75	42
3405.75	26
3406.74	34
3407.74	87
3408.73	36
3409.72	111
3410.72	62
3411.71	52
3412.71	36
3413.7	52
3414.69	38
3415.68	74
3416.68	30
3417.67	38
3418.66	32
3419.65	40
3420.64	70
3421.63	49
3422.63	52
3423.62	48
3424.61	76
3425.6	28
3426.59	31
3427.58	40
3428.57	39
[truncated: 48 more rows]
