# Supplementary material for: AI‐Assisted Detection of Early Gastric Cancer via Visualization of Mucosal Acidity Compromise During Endoscopy
Source: Adv Sci (Weinh). 2025 Oct 20;12(46):e04932. doi: 10.1002/advs.202504932 (PMC12697849; doi:10.1002/advs.202504932)
Supplement: Supplementary file 2 — Supporting Data [file ADVS-12-e04932-s002.zip › Models by AGS cells/Model 4/Para-tumor/fast-20250724_172500.csv]

181.541	21960
184.445	34278
187.346	44606
190.245	49697
193.141	51364
196.035	51719
198.927	51412
201.816	51251
204.703	51855
207.588	51544
210.47	51828
213.35	51752
216.228	51819
219.103	51890
221.976	51668
224.846	51605
227.715	51399
230.58	51384
233.444	51197
236.305	51858
239.164	52049
242.02	52817
244.875	53032
247.727	53213
250.576	53365
253.423	53330
256.268	53064
259.111	52776
261.951	52631
264.789	52476
267.625	52623
270.459	52559
273.29	52430
276.119	52194
278.945	51858
281.769	51713
284.591	51537
287.411	51376
290.229	51255
293.044	50969
295.857	50568
298.667	49891
301.476	49694
304.282	49214
307.085	48783
309.887	48843
312.686	48190
315.483	47812
318.278	47606
321.071	47276
323.861	47252
326.649	46837
329.435	47116
332.219	46780
335	46595
337.779	46756
340.556	46780
343.331	47008
346.103	47036
348.873	47040
351.641	47276
354.407	47459
357.171	47502
359.932	47717
362.691	47366
365.448	47105
368.203	46745
370.955	46153
373.706	46182
376.454	46079
379.2	45440
381.943	45412
384.685	45010
387.424	44621
390.161	44319
392.896	43929
395.629	43749
398.36	43401
401.088	43394
403.815	43192
406.539	43001
409.261	42727
411.981	42698
414.698	43019
417.414	43460
420.127	43514
422.838	43311
425.547	43617
428.254	43770
430.959	43573
433.662	43611
436.362	43954
439.06	43913
441.757	43685
444.451	43855
447.142	43753
449.832	43784
452.52	43621
455.206	43466
457.889	43414
460.57	43383
463.249	42939
465.927	42989
468.601	42385
471.274	42144
473.945	41836
476.614	41194
479.28	40436
481.945	40436
484.607	40307
487.267	40015
489.926	39695
492.582	39454
495.236	39285
497.888	38878
500.537	38766
503.185	38839
505.831	38909
508.474	39129
511.116	39072
513.755	39163
516.393	39023
519.028	39054
521.661	39056
524.293	39155
526.922	39021
529.549	38945
532.174	38897
534.797	38919
537.418	38812
540.037	38992
542.654	38879
545.268	39229
547.881	39634
550.492	39403
553.101	38997
555.707	38411
558.312	37913
560.915	37746
563.515	37893
566.114	37901
568.71	38195
571.305	38697
573.897	38949
576.488	38965
579.076	38306
581.663	37007
584.247	36346
586.83	35465
589.41	34903
591.989	34291
594.565	33344
597.14	32583
599.712	32034
602.283	32133
604.851	31956
607.418	31851
609.982	31768
612.545	31786
615.106	31565
617.664	31705
620.221	31404
622.776	31362
625.328	31101
627.879	31252
630.428	30838
632.975	30437
635.52	30320
638.062	30012
640.603	30076
643.142	30052
645.679	30141
648.214	30306
650.748	29984
653.279	30138
655.808	29999
658.335	29903
660.861	29693
663.384	29432
665.906	29412
668.425	29439
670.943	29603
673.459	29049
675.973	28989
678.484	28531
680.994	28227
683.502	27777
686.009	27553
688.513	27433
691.015	27004
693.515	26840
696.014	26731
698.51	26191
701.005	26189
703.498	25861
705.989	25464
708.478	25001
710.965	24548
713.45	24560
715.933	24467
718.415	24453
720.894	24082
723.372	24038
725.848	24357
728.322	24120
730.794	24219
733.264	24171
735.732	23727
738.198	23192
740.663	22735
743.126	22332
745.586	22273
748.045	22086
750.502	22011
752.958	21687
755.411	21533
757.863	21459
760.312	21576
762.76	21272
765.206	21518
767.65	20951
770.092	19745
772.533	18350
774.971	18206
777.408	18838
779.843	19521
782.276	19472
784.707	19626
787.137	19726
789.564	19593
791.99	19589
794.414	19410
796.836	19267
799.257	19058
801.675	18781
804.092	18697
806.507	18546
808.92	18425
811.331	18199
813.741	17851
816.148	17766
818.554	17428
820.958	17307
823.36	17246
825.761	17028
828.159	16910
830.556	16910
832.951	16827
835.345	16552
837.736	16396
840.126	16289
842.514	16197
844.9	15965
847.284	15824
849.667	15705
852.048	15494
854.427	15324
856.804	15121
859.18	15038
861.553	14798
863.925	14911
866.296	14719
868.664	14676
871.031	14611
873.396	14456
875.759	14291
878.12	14184
880.48	14153
882.838	13976
885.194	13861
887.549	13662
889.902	13771
892.253	13644
894.602	13501
896.949	13486
899.295	13570
901.639	13282
903.981	13416
906.322	13134
908.661	13152
910.998	13086
913.333	13027
915.667	12896
917.999	12971
920.329	12945
922.658	12959
924.985	12933
927.31	12886
929.633	12864
931.955	12679
934.275	12419
936.593	12471
938.91	12026
941.225	11885
943.538	11684
945.849	11437
948.159	11275
950.467	10977
952.774	10956
955.078	10737
957.381	10624
959.683	10418
961.982	10227
964.28	10304
966.577	10184
968.871	9983
971.164	9885
973.456	9771
975.745	9755
978.033	9467
980.319	9496
982.604	9370
984.887	9345
987.168	9421
989.448	9308
991.726	9334
994.002	9217
996.277	9112
998.55	9222
1000.82	9079
1003.09	9177
1005.36	9396
1007.63	9411
1009.89	9387
1012.15	9409
1014.41	9421
1016.67	9467
1018.93	9358
1021.19	9185
1023.44	9137
1025.7	9116
1027.95	9068
1030.2	8994
1032.45	8812
1034.69	8697
1036.94	8647
1039.18	8607
1041.43	8533
1043.67	8460
1045.9	8529
1048.14	8404
1050.38	8301
1052.61	8217
1054.84	8044
1057.07	8018
1059.3	7960
1061.53	7775
1063.76	7772
1065.98	7730
1068.2	7731
1070.42	7562
1072.64	7482
1074.86	7412
1077.08	7302
1079.29	7285
1081.5	7195
1083.72	7249
1085.93	7221
1088.13	7072
1090.34	7283
1092.55	7279
1094.75	7247
1096.95	7168
1099.15	7126
1101.35	7134
1103.55	6943
1105.74	6920
1107.94	6769
1110.13	6876
1112.32	6619
1114.51	6423
1116.7	6381
1118.89	6331
1121.07	6286
1123.25	6217
1125.44	6172
1127.62	6163
1129.8	6207
1131.97	6314
1134.15	6353
1136.32	6330
1138.49	6247
1140.66	6169
1142.83	6077
1145	6008
1147.17	6018
1149.33	5909
1151.5	5945
1153.66	5976
1155.82	5801
1157.98	5742
1160.13	5676
1162.29	5681
1164.44	5541
1166.6	5700
1168.75	5659
1170.9	5724
1173.04	5746
1175.19	5863
1177.34	5766
1179.48	5511
1181.62	5454
1183.76	5378
1185.9	5335
1188.04	5512
1190.17	5653
1192.31	5815
1194.44	5841
1196.57	5871
1198.7	5875
1200.83	5801
1202.96	5709
1205.08	5401
1207.21	5174
1209.33	5021
1211.45	4893
1213.57	4779
1215.69	4747
1217.81	4607
1219.92	4571
1222.03	4543
1224.15	4518
1226.26	4547
1228.37	4418
1230.47	4537
1232.58	4416
1234.68	4431
1236.79	4439
1238.89	4416
1240.99	4492
1243.09	4455
1245.19	4352
1247.28	4328
1249.38	4193
1251.47	4312
1253.56	4155
1255.65	4102
1257.74	4098
1259.83	4062
1261.91	3989
1264	3987
1266.08	3844
1268.16	3832
1270.24	3799
1272.32	3727
1274.4	3715
1276.47	3687
1278.55	3604
1280.62	3552
1282.69	3469
1284.76	3489
1286.83	3439
1288.9	3377
1290.96	3411
1293.03	3304
1295.09	3270
1297.15	3298
1299.21	3195
1301.27	3204
1303.33	3147
1305.38	3118
1307.44	3222
1309.49	3118
1311.54	3042
1313.59	3084
1315.64	2986
1317.69	3066
1319.73	3024
1321.78	3053
1323.82	3006
1325.86	2960
1327.9	2981
1329.94	2935
1331.98	2957
1334.02	2940
1336.05	2945
1338.08	3002
1340.12	2922
1342.15	3036
1344.18	3119
1346.2	3167
1348.23	3196
1350.25	3153
1352.28	3175
1354.3	3197
1356.32	3193
1358.34	3219
1360.36	3226
1362.38	3270
1364.39	3276
1366.41	3320
1368.42	3294
1370.43	3298
1372.44	3227
1374.45	3167
1376.45	3137
1378.46	3135
1380.47	3032
1382.47	2948
1384.47	2907
1386.47	2940
1388.47	2809
1390.47	2863
1392.46	2742
1394.46	2910
1396.45	2865
1398.44	2845
1400.44	2816
1402.42	2679
1404.41	2672
1406.4	2579
1408.39	2567
1410.37	2522
1412.35	2458
1414.33	2454
1416.31	2393
1418.29	2378
1420.27	2331
1422.25	2374
1424.22	2399
1426.2	2369
1428.17	2339
1430.14	2367
1432.11	2248
1434.08	2239
1436.04	2206
1438.01	2216
1439.97	2218
1441.94	2276
1443.9	2186
1445.86	2148
1447.82	2212
1449.78	2143
1451.73	2049
1453.69	2136
1455.64	2093
1457.59	2172
1459.54	2080
1461.49	2025
1463.44	1992
1465.39	1924
1467.34	1962
1469.28	1939
1471.22	1946
1473.17	2033
1475.11	2009
1477.05	1965
1478.99	1839
1480.92	1842
1482.86	1764
1484.79	1726
1486.73	1723
1488.66	1726
1490.59	1712
1492.52	1755
1494.45	1755
1496.37	1773
1498.3	1807
1500.22	1723
1502.14	1672
1504.07	1706
1505.99	1685
1507.91	1693
1509.82	1673
1511.74	1702
1513.66	1708
1515.57	1689
1517.48	1681
1519.39	1791
1521.3	1812
1523.21	1798
1525.12	1785
1527.03	1694
1528.93	1694
1530.84	1773
1532.74	1725
1534.64	1765
1536.54	1779
1538.44	1724
1540.34	1688
1542.23	1630
1544.13	1539
1546.02	1507
1547.92	1539
1549.81	1552
1551.7	1563
1553.59	1612
1555.48	1571
1557.36	1625
1559.25	1614
1561.13	1589
1563.01	1666
1564.9	1673
1566.78	1688
1568.66	1666
1570.53	1603
1572.41	1591
1574.29	1622
1576.16	1717
1578.03	1763
1579.9	1771
1581.78	1713
1583.65	1656
1585.51	1638
1587.38	1671
1589.25	1735
1591.11	1749
1592.97	1692
1594.84	1620
1596.7	1622
1598.56	1630
1600.42	1596
1602.27	1570
1604.13	1636
1605.98	1709
1607.84	1872
1609.69	1896
1611.54	1882
1613.39	1793
1615.24	1616
1617.09	1465
1618.94	1420
1620.78	1364
1622.62	1419
1624.47	1514
1626.31	1491
1628.15	1505
1629.99	1511
1631.83	1495
1633.67	1471
1635.5	1447
1637.34	1421
1639.17	1370
1641	1384
1642.83	1394
1644.66	1386
1646.49	1372
1648.32	1296
1650.15	1322
1651.97	1333
1653.8	1383
1655.62	1315
1657.44	1322
1659.26	1186
1661.08	1191
1662.9	1183
1664.72	1057
1666.53	986
1668.35	935
1670.16	902
1671.97	933
1673.79	1016
1675.6	1017
1677.4	996
1679.21	931
1681.02	939
1682.83	882
1684.63	886
1686.43	941
1688.24	973
1690.04	989
1691.84	904
1693.64	842
1695.43	902
1697.23	961
1699.02	1032
1700.82	1061
1702.61	1030
1704.4	1031
1706.2	1032
1707.98	1080
1709.77	1136
1711.56	1145
1713.35	1188
1715.13	1144
1716.92	1047
1718.7	919
1720.48	915
1722.26	927
1724.04	838
1725.82	731
1727.6	644
1729.37	607
1731.15	572
1732.92	461
1734.7	423
1736.47	375
1738.24	369
1740.01	390
1741.78	393
1743.54	423
1745.31	496
1747.08	538
1748.84	540
1750.6	583
1752.36	675
1754.12	798
1755.88	807
1757.64	718
1759.4	735
1761.16	689
1762.91	673
1764.67	739
1766.42	770
1768.17	852
1769.92	844
1771.67	796
1773.42	741
1775.17	701
1776.91	714
1778.66	719
1780.4	834
1782.15	857
1783.89	859
1785.63	903
1787.37	915
1789.11	871
1790.85	870
1792.58	810
1794.32	746
1796.05	760
1797.79	679
1799.52	711
1801.25	722
1802.98	667
1804.71	665
1806.44	734
1808.17	775
1809.89	828
1811.62	826
1813.34	848
1815.07	836
1816.79	741
1818.51	714
1820.23	709
1821.95	673
1823.66	616
1825.38	649
1827.1	633
1828.81	620
1830.52	668
1832.24	685
1833.95	703
1835.66	754
1837.37	808
1839.08	748
1840.78	683
1842.49	649
1844.19	634
1845.9	621
1847.6	615
1849.3	635
1851	526
1852.7	475
1854.4	470
1856.1	476
1857.8	487
1859.49	507
1861.19	475
1862.88	536
1864.57	443
1866.27	389
1867.96	319
1869.65	282
1871.33	318
1873.02	355
1874.71	453
1876.39	449
1878.08	423
1879.76	409
1881.44	397
1883.12	413
1884.81	480
1886.48	504
1888.16	427
1889.84	343
1891.52	351
1893.19	324
1894.87	324
1896.54	327
1898.21	320
1899.88	323
1901.55	379
1903.22	395
1904.89	395
1906.56	419
1908.22	409
1909.89	419
1911.55	425
1913.22	447
1914.88	437
1916.54	429
1918.2	417
1919.86	423
1921.52	419
1923.18	389
1924.83	385
1926.49	401
1928.14	343
1929.79	375
1931.45	393
1933.1	345
1934.75	335
1936.4	369
1938.05	405
1939.69	426
1941.34	401
1942.99	328
1944.63	293
1946.27	322
1947.92	307
1949.56	319
1951.2	365
1952.84	344
1954.48	362
1956.11	448
1957.75	484
1959.39	481
1961.02	499
1962.65	479
1964.29	461
1965.92	487
1967.55	540
1969.18	534
1970.81	493
1972.44	530
1974.06	489
1975.69	489
1977.32	504
1978.94	506
1980.56	522
1982.19	540
1983.81	532
1985.43	528
1987.05	528
1988.66	550
1990.28	492
1991.9	490
1993.51	526
1995.13	536
1996.74	554
1998.36	526
1999.97	534
2001.58	516
2003.19	508
2004.8	513
2006.4	562
2008.01	526
2009.62	534
2011.22	532
2012.83	526
2014.43	528
2016.03	554
2017.63	542
2019.23	540
2020.83	491
2022.43	516
2024.03	532
2025.63	532
2027.22	528
2028.82	511
2030.41	477
2032.01	514
2033.6	522
2035.19	514
2036.78	503
2038.37	491
2039.96	469
2041.55	484
2043.13	455
2044.72	448
2046.3	443
2047.89	471
2049.47	457
2051.05	480
2052.63	453
2054.21	435
2055.79	457
2057.37	413
2058.95	425
2060.52	429
2062.1	411
2063.68	424
2065.25	433
2066.82	431
2068.39	440
2069.97	433
2071.54	403
2073.1	413
2074.67	389
2076.24	389
2077.81	415
2079.37	403
2080.94	421
2082.5	389
2084.07	393
2085.63	371
2087.19	359
2088.75	337
2090.31	323
2091.87	307
2093.43	282
2094.98	332
2096.54	317
2098.09	318
2099.65	335
2101.2	328
2102.75	361
2104.3	347
2105.86	359
2107.41	341
2108.95	338
2110.5	334
2112.05	353
2113.6	326
2115.14	315
2116.69	355
2118.23	300
2119.77	320
2121.31	304
2122.86	333
2124.4	313
2125.93	326
2127.47	315
2129.01	347
2130.55	345
2132.08	341
2133.62	339
2135.15	339
2136.69	328
2138.22	288
2139.75	286
2141.28	272
2142.81	330
2144.34	278
2145.87	320
2147.39	318
2148.92	304
2150.45	328
2151.97	335
2153.5	308
2155.02	276
2156.54	268
2158.06	298
2159.58	268
2161.1	282
2162.62	319
2164.14	296
2165.66	292
2167.17	294
2168.69	298
2170.2	284
2171.72	314
2173.23	298
2174.74	276
2176.25	286
2177.76	298
2179.27	252
2180.78	286
2182.29	240
2183.79	268
2185.3	254
2186.81	278
2188.31	254
2189.81	274
2191.32	290
2192.82	258
2194.32	266
2195.82	268
2197.32	272
2198.82	236
2200.32	226
2201.81	202
2203.31	223
2204.8	242
2206.3	236
2207.79	244
2209.29	260
2210.78	236
2212.27	272
2213.76	270
2215.25	254
2216.74	254
2218.23	242
2219.71	221
2221.2	206
2222.69	216
2224.17	181
2225.65	208
2227.14	175
2228.62	186
2230.1	209
2231.58	210
2233.06	226
2234.54	224
2236.02	244
2237.5	266
2238.97	255
2240.45	212
2241.92	227
2243.4	225
2244.87	172
2246.34	215
2247.82	210
2249.29	193
2250.76	210
2252.23	196
2253.7	200
2255.16	199
2256.63	190
2258.1	189
2259.56	196
2261.03	200
2262.49	207
2263.95	189
2265.42	185
2266.88	209
2268.34	195
2269.8	191
2271.26	165
2272.72	187
2274.18	171
2275.63	208
2277.09	201
2278.54	216
2280	196
2281.45	157
2282.9	184
2284.36	159
2285.81	184
2287.26	182
2288.71	187
2290.16	173
2291.61	179
2293.05	145
2294.5	161
2295.95	141
2297.39	103
2298.84	111
2300.28	114
2301.72	129
2303.16	153
2304.61	143
2306.05	162
2307.49	139
2308.93	149
2310.36	151
2311.8	167
2313.24	167
2314.67	193
2316.11	195
2317.54	169
2318.98	181
2320.41	147
2321.84	177
2323.28	171
2324.71	157
2326.14	145
2327.57	139
2328.99	154
2330.42	121
2331.85	139
2333.27	137
2334.7	133
2336.12	111
2337.55	111
2338.97	135
2340.39	109
2341.82	83
2343.24	98
2344.66	79
2346.08	77
2347.5	109
2348.91	129
2350.33	121
2351.75	137
2353.16	133
2354.58	147
2355.99	145
2357.41	143
2358.82	107
2360.23	65
2361.64	75
2363.05	93
2364.46	84
2365.87	85
2367.28	85
2368.69	97
2370.1	83
2371.5	71
2372.91	99
2374.31	104
2375.72	94
2377.12	83
2378.52	80
2379.92	81
2381.33	111
2382.73	101
2384.13	79
2385.52	87
2386.92	85
2388.32	97
2389.72	101
2391.11	111
2392.51	107
2393.9	103
2395.3	103
2396.69	125
2398.08	97
2399.48	103
2400.87	107
2402.26	61
2403.65	62
2405.04	55
2406.42	42
2407.81	6
2409.2	-4
2410.58	-37
2411.97	-48
2413.35	14
2414.74	-30
2416.12	-8
2417.5	20
2418.89	22
2420.27	4
2421.65	0
2423.03	16
2424.41	-8
2425.79	-14
2427.16	-25
2428.54	-14
2429.92	-20
2431.29	-16
2432.67	13
2434.04	-2
2435.42	8
2436.79	-4
2438.16	6
2439.53	10
2440.9	-20
2442.27	-34
2443.64	-36
2445.01	-11
2446.38	-30
2447.75	-40
2449.11	-40
2450.48	0
2451.84	-38
2453.21	-20
2454.57	-18
2455.94	-4
2457.3	-14
2458.66	-30
2460.02	-4
2461.38	-16
2462.74	-4
2464.1	20
2465.46	6
2466.82	6
2468.17	12
2469.53	-14
2470.89	20
2472.24	-10
2473.6	12
2474.95	25
2476.3	12
2477.65	30
2479.01	24
2480.36	43
2481.71	73
2483.06	35
2484.41	4
2485.75	16
2487.1	12
2488.45	21
2489.8	15
2491.14	14
2492.49	12
2493.83	20
2495.17	25
2496.52	21
2497.86	17
2499.2	29
2500.54	35
2501.88	26
2503.22	58
2504.56	59
2505.9	50
2507.24	66
2508.58	51
2509.91	29
2511.25	24
2512.58	7
2513.92	-30
2515.25	-6
2516.58	-30
2517.92	-34
2519.25	-26
2520.58	-4
2521.91	-40
2523.24	-12
2524.57	-10
2525.9	10
2527.23	27
2528.55	34
2529.88	-10
2531.21	-10
2532.53	-12
2533.86	4
2535.18	6
2536.5	-6
2537.83	30
2539.15	20
2540.47	20
2541.79	34
2543.11	5
2544.43	-7
2545.75	22
2547.07	26
2548.39	-40
2549.7	30
2551.02	4
2552.34	-4
2553.65	-16
2554.97	-20
2556.28	-34
2557.59	-45
2558.91	-25
2560.22	-36
2561.53	-53
2562.84	-36
2564.15	-22
2565.46	-35
2566.77	-38
2568.08	-26
2569.38	-35
2570.69	-12
2572	-24
2573.3	-18
2574.61	-22
2575.91	-28
2577.22	-16
2578.52	-2
2579.82	-33
2581.13	-47
2582.43	-26
2583.73	-22
2585.03	-41
2586.33	-40
2587.63	-30
2588.92	-64
2590.22	-30
2591.52	-59
2592.82	-42
2594.11	-16
2595.41	-27
2596.7	-38
2598	-26
2599.29	-30
2600.58	-71
2601.88	-2
2603.17	-26
2604.46	-44
2605.75	-48
2607.04	-52
2608.33	-37
2609.62	-61
2610.9	-52
2612.19	-72
2613.48	-105
2614.76	-68
2616.05	-43
2617.34	-43
2618.62	-87
2619.9	-70
2621.19	-38
2622.47	-61
2623.75	-42
2625.03	-65
2626.31	-61
2627.59	-32
2628.87	-43
2630.15	-67
2631.43	-53
2632.71	-46
2633.99	-64
2635.26	-48
2636.54	-85
2637.81	-75
2639.09	-56
2640.36	-54
2641.64	-64
2642.91	-83
2644.18	-62
2645.46	-41
2646.73	-89
2648	-56
2649.27	-73
2650.54	-33
2651.81	-55
2653.07	-24
2654.34	-34
2655.61	-41
2656.88	-33
2658.14	-54
2659.41	-57
2660.67	-66
2661.94	-51
2663.2	-40
2664.47	-57
2665.73	-48
2666.99	-46
2668.25	-56
2669.51	-74
2670.77	-75
2672.03	-63
2673.29	-48
2674.55	-57
2675.81	-42
2677.07	-71
2678.32	-81
2679.58	-77
2680.84	-33
2682.09	-55
2683.35	-26
2684.6	-40
2685.85	-44
2687.11	-62
2688.36	-37
2689.61	-61
2690.86	-36
2692.11	-55
2693.36	-31
2694.61	-33
2695.86	-45
2697.11	-77
2698.36	-51
2699.61	-63
2700.85	-30
2702.1	-42
2703.34	-25
2704.59	-76
2705.83	-32
2707.08	-59
2708.32	-54
2709.56	-65
2710.81	-59
2712.05	-64
2713.29	-55
2714.53	-58
2715.77	-42
2717.01	-25
2718.25	-54
2719.49	-41
2720.73	-68
2721.96	-77
2723.2	-51
2724.44	-31
2725.67	-35
2726.91	-30
2728.14	-48
2729.38	-40
2730.61	-42
2731.84	-54
2733.08	-39
2734.31	-52
2735.54	-14
2736.77	-47
2738	-54
2739.23	-28
2740.46	-30
2741.69	-42
2742.92	-68
2744.14	-29
2745.37	-40
2746.6	-59
2747.82	-18
2749.05	-38
2750.27	-24
2751.5	-40
2752.72	-74
2753.95	-22
2755.17	-30
2756.39	-38
2757.61	-44
2758.83	-52
2760.05	-36
2761.27	-54
2762.49	-28
2763.71	-50
2764.93	-26
2766.15	-46
2767.37	-30
2768.58	-42
2769.8	-60
2771.02	-46
2772.23	-32
2773.45	-54
2774.66	-14
2775.88	-14
2777.09	-44
2778.3	-40
2779.51	-26
2780.73	-45
2781.94	-22
2783.15	-36
2784.36	-24
2785.57	-38
2786.78	-36
2787.99	-16
2789.19	-52
2790.4	-28
2791.61	-17
2792.82	-32
2794.02	-32
2795.23	-26
2796.43	-28
2797.64	-30
2798.84	-16
2800.04	-38
2801.25	-23
2802.45	-36
2803.65	-44
2804.85	-23
2806.05	-26
2807.25	-38
2808.45	-24
2809.65	-22
2810.85	-23
2812.05	-16
2813.25	-14
2814.45	-20
2815.64	-20
2816.84	-32
2818.04	-32
2819.23	28
2820.43	-29
2821.62	-6
2822.82	-38
2824.01	-2
2825.2	-34
2826.39	-22
2827.59	-16
2828.78	-4
2829.97	-30
2831.16	-22
2832.35	-12
2833.54	-34
2834.73	-8
2835.92	-24
2837.1	-22
2838.29	-40
2839.48	-10
2840.67	-12
2841.85	-8
2843.04	-8
2844.22	-20
2845.41	-45
2846.59	-2
2847.77	22
2848.96	-28
2850.14	-6
2851.32	-12
2852.5	-7
2853.68	-22
2854.87	0
2856.05	-20
2857.23	-20
2858.4	-14
2859.58	-47
2860.76	-22
2861.94	8
2863.12	-30
2864.29	-16
2865.47	-22
2866.65	-19
2867.82	-2
2869	12
2870.17	-8
2871.34	-8
2872.52	-22
2873.69	-10
2874.86	-10
2876.03	12
2877.21	-16
2878.38	-32
2879.55	-2
2880.72	-26
2881.89	-24
2883.06	8
2884.23	-24
2885.39	-21
2886.56	-23
2887.73	-38
2888.9	4
2890.06	-36
2891.23	8
2892.39	-33
2893.56	2
2894.72	-12
2895.89	-20
2897.05	4
2898.21	-28
2899.38	-20
2900.54	-30
2901.7	4
2902.86	-16
2904.02	4
2905.18	-20
2906.34	2
2907.5	-13
2908.66	-24
2909.82	-16
2910.98	-6
2912.13	-8
2913.29	0
2914.45	-20
2915.6	-14
2916.76	-10
2917.91	-2
2919.07	-23
2920.22	-18
2921.38	0
2922.53	-16
2923.68	0
2924.84	12
2925.99	-2
2927.14	-21
2928.29	-12
2929.44	-6
2930.59	-22
2931.74	0
2932.89	12
2934.04	13
2935.19	-12
2936.34	10
2937.48	6
2938.63	-2
2939.78	-32
2940.93	20
2942.07	-4
2943.22	18
2944.36	-10
2945.51	-18
2946.65	-14
2947.79	-10
2948.94	-2
2950.08	-26
2951.22	-12
2952.36	-6
2953.5	4
2954.65	-32
2955.79	-6
2956.93	2
2958.07	-4
2959.2	6
2960.34	22
2961.48	12
2962.62	-4
2963.76	8
2964.89	18
2966.03	-10
2967.17	0
2968.3	18
2969.44	2
2970.57	8
2971.71	6
2972.84	10
2973.97	10
2975.11	12
2976.24	40
2977.37	-22
2978.5	-4
2979.64	-6
2980.77	-2
2981.9	2
2983.03	-16
2984.16	24
2985.29	8
2986.41	-8
2987.54	10
2988.67	10
2989.8	16
2990.93	10
2992.05	-8
2993.18	0
2994.3	18
2995.43	-2
2996.55	49
2997.68	26
2998.8	12
2999.93	4
3001.05	0
3002.17	0
3003.3	14
3004.42	34
3005.54	52
3006.66	20
3007.78	2
3008.9	-4
3010.02	-6
3011.14	34
3012.26	12
3013.38	0
3014.5	38
3015.62	4
3016.73	34
3017.85	18
3018.97	2
3020.08	5
3021.2	18
3022.31	4
3023.43	14
3024.54	19
3025.66	14
3026.77	20
3027.89	30
3029	16
3030.11	18
3031.22	18
3032.34	-4
3033.45	16
3034.56	-6
3035.67	18
3036.78	79
3037.89	34
3039	48
3040.11	8
3041.22	4
3042.32	-2
3043.43	2
3044.54	12
3045.65	18
3046.75	22
3047.86	42
3048.96	20
3050.07	4
3051.17	30
3052.28	30
3053.38	18
3054.49	4
3055.59	24
3056.69	0
3057.8	10
3058.9	26
3060	40
3061.1	4
3062.2	24
3063.3	16
3064.4	14
3065.5	2
3066.6	-4
3067.7	24
3068.8	26
3069.9	12
3071	12
3072.09	22
3073.19	18
3074.29	24
3075.38	20
3076.48	32
3077.57	27
3078.67	22
3079.76	26
3080.86	2
3081.95	2
3083.05	-6
3084.14	24
3085.23	20
3086.33	18
3087.42	14
3088.51	39
3089.6	26
3090.69	6
3091.78	0
3092.87	57
3093.96	12
3095.05	18
3096.14	2
3097.23	20
3098.32	8
3099.41	22
3100.49	-2
3101.58	4
3102.67	28
3103.75	-2
3104.84	8
3105.93	22
3107.01	-8
3108.1	10
3109.18	40
3110.26	22
3111.35	36
3112.43	22
3113.51	24
3114.6	31
3115.68	28
3116.76	0
3117.84	22
3118.92	18
3120	20
3121.09	20
3122.17	8
3123.25	18
3124.32	38
3125.4	44
3126.48	18
3127.56	22
3128.64	4
3129.72	22
3130.79	44
3131.87	16
3132.95	22
3134.02	8
3135.1	24
3136.17	16
3137.25	26
3138.32	12
3139.4	14
3140.47	44
3141.55	24
3142.62	30
3143.69	18
3144.76	39
3145.84	4
3146.91	26
3147.98	12
3149.05	20
3150.12	20
3151.19	16
3152.26	28
3153.33	36
3154.4	2
3155.47	6
3156.54	20
3157.61	34
3158.67	32
3159.74	14
3160.81	28
3161.88	31
3162.94	32
3164.01	38
3165.07	24
3166.14	30
3167.2	38
3168.27	8
3169.33	36
3170.4	44
3171.46	20
3172.52	20
3173.59	22
3174.65	26
3175.71	26
3176.77	24
3177.84	28
3178.9	10
3179.96	18
3181.02	34
3182.08	30
3183.14	41
3184.2	4
3185.26	36
3186.32	42
3187.37	34
3188.43	50
3189.49	49
3190.55	20
3191.61	21
3192.66	38
3193.72	22
3194.77	28
3195.83	14
3196.89	26
3197.94	34
3199	24
3200.05	24
3201.1	24
3202.16	30
3203.21	30
3204.27	18
3205.32	12
3206.37	28
3207.42	25
3208.47	14
3209.53	34
3210.58	39
3211.63	38
3212.68	32
3213.73	36
3214.78	23
3215.83	18
3216.88	19
3217.93	26
3218.97	26
3220.02	30
3221.07	20
3222.12	20
3223.16	16
3224.21	28
3225.26	20
3226.3	10
3227.35	12
3228.4	56
3229.44	36
3230.49	10
3231.53	14
3232.57	22
3233.62	28
3234.66	22
3235.71	28
3236.75	28
3237.79	42
3238.83	36
3239.88	20
3240.92	34
3241.96	34
3243	30
3244.04	24
3245.08	26
3246.12	44
3247.16	38
3248.2	12
3249.24	38
3250.28	34
3251.32	32
3252.36	24
3253.39	26
3254.43	50
3255.47	44
3256.51	24
3257.54	40
3258.58	34
3259.61	28
3260.65	21
3261.69	38
3262.72	20
3263.76	42
3264.79	46
3265.82	45
3266.86	19
3267.89	48
3268.92	45
3269.96	32
3270.99	31
3272.02	30
3273.05	28
3274.09	22
3275.12	34
3276.15	38
3277.18	41
3278.21	28
3279.24	20
3280.27	56
3281.3	26
3282.33	33
3283.36	30
3284.39	26
3285.41	64
3286.44	50
3287.47	34
3288.5	46
3289.52	32
3290.55	68
3291.58	42
3292.6	18
3293.63	60
3294.66	26
3295.68	45
3296.71	18
3297.73	54
3298.76	63
3299.78	34
3300.8	22
3301.83	32
3302.85	86
3303.87	34
3304.9	18
3305.92	37
3306.94	42
3307.96	38
3308.98	44
3310.01	42
3311.03	40
3312.05	61
3313.07	38
3314.09	24
3315.11	36
3316.13	30
3317.15	16
3318.17	50
3319.18	32
3320.2	32
3321.22	42
3322.24	30
3323.26	49
3324.27	20
3325.29	52
3326.31	41
3327.32	36
3328.34	37
3329.35	70
3330.37	22
3331.38	28
3332.4	22
3333.41	32
3334.43	62
3335.44	26
3336.46	34
3337.47	20
3338.48	44
3339.5	10
3340.51	32
3341.52	26
3342.53	42
3343.54	46
3344.56	28
3345.57	59
3346.58	44
3347.59	20
3348.6	41
3349.61	46
3350.62	32
3351.63	32
3352.64	26
3353.65	36
3354.66	41
3355.66	41
3356.67	44
3357.68	38
3358.69	13
3359.7	48
3360.7	42
3361.71	30
3362.72	40
3363.72	44
3364.73	16
3365.73	30
3366.74	29
3367.75	29
3368.75	12
3369.75	38
3370.76	2
3371.76	46
3372.77	36
3373.77	38
3374.77	47
3375.78	24
3376.78	-8
3377.78	58
3378.78	16
3379.79	14
3380.79	19
3381.79	40
3382.79	46
3383.79	34
3384.79	42
3385.79	24
3386.79	28
3387.79	18
3388.79	37
3389.79	44
3390.79	44
3391.79	51
3392.79	42
3393.79	52
3394.78	36
3395.78	36
3396.78	44
3397.78	44
3398.77	75
3399.77	30
3400.77	38
3401.76	22
3402.76	42
3403.76	46
3404.75	34
3405.75	30
3406.74	42
3407.74	72
3408.73	34
3409.72	105
3410.72	64
3411.71	52
3412.71	36
3413.7	34
3414.69	30
3415.68	78
3416.68	38
3417.67	32
3418.66	28
3419.65	50
3420.64	54
3421.63	47
3422.63	52
3423.62	38
3424.61	86
3425.6	16
3426.59	47
3427.58	50
3428.57	23
[truncated: 48 more rows]
