# Supplementary material for: AI‐Assisted Detection of Early Gastric Cancer via Visualization of Mucosal Acidity Compromise During Endoscopy
Source: Adv Sci (Weinh). 2025 Oct 20;12(46):e04932. doi: 10.1002/advs.202504932 (PMC12697849; doi:10.1002/advs.202504932)
Supplement: Supplementary file 2 — Supporting Data [file ADVS-12-e04932-s002.zip › Models by AGS cells/Model 4/Para-tumor/fast-20250724_172537.csv]

181.541	10267
184.445	15771
187.346	20228
190.245	22396
193.141	23055
196.035	23095
198.927	22831
201.816	22936
204.703	23077
207.588	23158
210.47	23309
213.35	23169
216.228	23163
219.103	23243
221.976	22972
224.846	22996
227.715	22914
230.58	22845
233.444	22902
236.305	23204
239.164	23265
242.02	23432
244.875	23661
247.727	23798
250.576	23819
253.423	23903
256.268	23592
259.111	23607
261.951	23437
264.789	23351
267.625	23471
270.459	23311
273.29	23339
276.119	23328
278.945	23186
281.769	22980
284.591	23039
287.411	22887
290.229	22789
293.044	22754
295.857	22386
298.667	22082
301.476	22092
304.282	21823
307.085	21682
309.887	21469
312.686	21165
315.483	21163
318.278	20979
321.071	20887
323.861	20657
326.649	20603
329.435	20606
332.219	20552
335	20454
337.779	20504
340.556	20474
343.331	20700
346.103	20605
348.873	20536
351.641	20802
354.407	20750
357.171	20857
359.932	20897
362.691	20741
365.448	20599
368.203	20382
370.955	20187
373.706	20147
376.454	20144
379.2	19926
381.943	19926
384.685	19739
387.424	19447
390.161	19370
392.896	19100
395.629	19068
398.36	18985
401.088	18951
403.815	18844
406.539	18749
409.261	18608
411.981	18608
414.698	18793
417.414	18920
420.127	19011
422.838	18919
425.547	19140
428.254	18957
430.959	19007
433.662	19075
436.362	19261
439.06	19299
441.757	19218
444.451	19179
447.142	19066
449.832	19110
452.52	19261
455.206	19126
457.889	18983
460.57	19017
463.249	18993
465.927	18879
468.601	18683
471.274	18511
473.945	18371
476.614	17948
479.28	17831
481.945	17814
484.607	17671
487.267	17585
489.926	17301
492.582	17395
495.236	17062
497.888	16907
500.537	16817
503.185	16833
505.831	17093
508.474	17073
511.116	16954
513.755	16926
516.393	16920
519.028	16890
521.661	16984
524.293	16898
526.922	16775
529.549	16865
532.174	16783
534.797	16775
537.418	16858
540.037	16831
542.654	16702
545.268	16715
547.881	16771
550.492	16769
553.101	16583
555.707	16456
558.312	16247
560.915	16128
563.515	16047
566.114	16066
568.71	16374
571.305	16525
573.897	16869
576.488	16765
579.076	16625
581.663	16223
584.247	15830
586.83	15286
589.41	15054
591.989	14794
594.565	14240
597.14	13777
599.712	13664
602.283	13626
604.851	13445
607.418	13370
609.982	13319
612.545	13295
615.106	13094
617.664	13266
620.221	13191
622.776	13278
625.328	13003
627.879	13164
630.428	12894
632.975	12762
635.52	12554
638.062	12501
640.603	12443
643.142	12488
645.679	12639
648.214	12732
650.748	12711
653.279	12711
655.808	12705
658.335	12520
660.861	12406
663.384	12228
665.906	12272
668.425	12304
670.943	12435
673.459	12161
675.973	12034
678.484	11990
680.994	11627
683.502	11464
686.009	11369
688.513	11382
691.015	11176
693.515	11165
696.014	10946
698.51	10756
701.005	10718
703.498	10606
705.989	10398
708.478	10259
710.965	10156
713.45	10106
715.933	10021
718.415	10012
720.894	9796
723.372	9705
725.848	9844
728.322	9874
730.794	9894
733.264	9957
735.732	9749
738.198	9421
740.663	9260
743.126	9048
745.586	8935
748.045	8809
750.502	8682
752.958	8730
755.411	8601
757.863	8569
760.312	8502
762.76	8593
765.206	8563
767.65	8357
770.092	7725
772.533	7097
774.971	7143
777.408	7484
779.843	7727
782.276	7585
784.707	7664
787.137	7708
789.564	7742
791.99	7734
794.414	7626
796.836	7690
799.257	7368
801.675	7337
804.092	7203
806.507	7207
808.92	7215
811.331	7112
813.741	6933
816.148	6830
818.554	6635
820.958	6633
823.36	6602
825.761	6532
828.159	6361
830.556	6435
832.951	6316
835.345	6325
837.736	6274
840.126	6234
842.514	6258
844.9	6135
847.284	6006
849.667	5977
852.048	5960
854.427	5815
856.804	5673
859.18	5611
861.553	5524
863.925	5575
866.296	5554
868.664	5503
871.031	5460
873.396	5361
875.759	5241
878.12	5247
880.48	5274
882.838	5242
885.194	5113
887.549	5073
889.902	5041
892.253	5037
894.602	4957
896.949	4877
899.295	4953
901.639	4759
903.981	4856
906.322	4741
908.661	4696
910.998	4741
913.333	4713
915.667	4664
917.999	4759
920.329	4653
922.658	4711
924.985	4658
927.31	4686
929.633	4601
931.955	4511
934.275	4463
936.593	4481
938.91	4338
941.225	4294
943.538	4169
945.849	4132
948.159	3937
950.467	3865
952.774	3925
955.078	3778
957.381	3691
959.683	3592
961.982	3631
964.28	3655
966.577	3727
968.871	3604
971.164	3526
973.456	3419
975.745	3385
978.033	3308
980.319	3250
982.604	3282
984.887	3262
987.168	3274
989.448	3235
991.726	3240
994.002	3185
996.277	3167
998.55	3159
1000.82	3131
1003.09	3123
1005.36	3241
1007.63	3212
1009.89	3230
1012.15	3216
1014.41	3290
1016.67	3262
1018.93	3233
1021.19	3145
1023.44	3298
1025.7	3320
1027.95	3312
1030.2	3252
1032.45	3153
1034.69	2986
1036.94	2923
1039.18	2861
1041.43	2897
1043.67	2897
1045.9	2869
1048.14	2863
1050.38	2809
1052.61	2714
1054.84	2685
1057.07	2570
1059.3	2573
1061.53	2464
1063.76	2550
1065.98	2478
1068.2	2474
1070.42	2456
1072.64	2298
1074.86	2375
1077.08	2303
1079.29	2306
1081.5	2241
1083.72	2230
1085.93	2323
1088.13	2238
1090.34	2314
1092.55	2305
1094.75	2355
1096.95	2299
1099.15	2236
1101.35	2271
1103.55	2222
1105.74	2182
1107.94	2123
1110.13	2161
1112.32	2084
1114.51	1981
1116.7	2007
1118.89	1979
1121.07	2005
1123.25	1883
1125.44	1884
1127.62	1833
1129.8	1910
1131.97	1960
1134.15	1956
1136.32	1952
1138.49	1883
1140.66	1882
1142.83	1824
1145	1787
1147.17	1834
1149.33	1757
1151.5	1745
1153.66	1763
1155.82	1721
1157.98	1706
1160.13	1683
1162.29	1674
1164.44	1634
1166.6	1620
1168.75	1676
1170.9	1654
1173.04	1693
1175.19	1715
1177.34	1728
1179.48	1608
1181.62	1543
1183.76	1540
1185.9	1650
1188.04	1807
1190.17	1914
1192.31	1892
1194.44	1823
1196.57	1860
1198.7	1829
1200.83	1761
1202.96	1672
1205.08	1577
1207.21	1424
1209.33	1440
1211.45	1343
1213.57	1300
1215.69	1237
1217.81	1227
1219.92	1200
1222.03	1216
1224.15	1177
1226.26	1209
1228.37	1156
1230.47	1154
1232.58	1168
1234.68	1163
1236.79	1131
1238.89	1148
1240.99	1118
1243.09	1126
1245.19	1126
1247.28	1126
1249.38	1078
1251.47	1100
1253.56	1111
1255.65	1016
1257.74	1036
1259.83	1028
1261.91	1003
1264	997
1266.08	935
1268.16	937
1270.24	894
1272.32	809
1274.4	895
1276.47	886
1278.55	786
1280.62	822
1282.69	768
1284.76	782
1286.83	756
1288.9	776
1290.96	755
1293.03	695
1295.09	677
1297.15	679
1299.21	691
1301.27	697
1303.33	640
1305.38	664
1307.44	740
1309.49	689
1311.54	618
1313.59	646
1315.64	617
1317.69	650
1319.73	647
1321.78	657
1323.82	606
1325.86	546
1327.9	533
1329.94	574
1331.98	560
1334.02	609
1336.05	582
1338.08	574
1340.12	534
1342.15	601
1344.18	665
1346.2	705
1348.23	647
1350.25	651
1352.28	663
1354.3	695
1356.32	689
1358.34	727
1360.36	714
1362.38	729
1364.39	759
1366.41	703
1368.42	681
1370.43	741
1372.44	691
1374.45	724
1376.45	673
1378.46	800
1380.47	673
1382.47	647
1384.47	586
1386.47	589
1388.47	512
1390.47	498
1392.46	534
1394.46	556
1396.45	584
1398.44	586
1400.44	576
1402.42	540
1404.41	502
1406.4	407
1408.39	433
1410.37	411
1412.35	419
1414.33	439
1416.31	397
1418.29	423
1420.27	388
1422.25	365
1424.22	366
1426.2	358
1428.17	375
1430.14	395
1432.11	332
1434.08	323
1436.04	314
1438.01	296
1439.97	320
1441.94	336
1443.9	344
1445.86	351
1447.82	361
1449.78	296
1451.73	314
1453.69	308
1455.64	329
1457.59	328
1459.54	297
1461.49	242
1463.44	215
1465.39	208
1467.34	207
1469.28	208
1471.22	218
1473.17	302
1475.11	246
1477.05	196
1478.99	171
1480.92	167
1482.86	106
1484.79	115
1486.73	71
1488.66	100
1490.59	151
1492.52	154
1494.45	125
1496.37	143
1498.3	197
1500.22	162
1502.14	121
1504.07	94
1505.99	95
1507.91	117
1509.82	135
1511.74	78
1513.66	125
1515.57	151
1517.48	113
1519.39	213
1521.3	236
1523.21	212
1525.12	185
1527.03	105
1528.93	122
1530.84	218
1532.74	280
1534.64	324
1536.54	352
1538.44	316
1540.34	292
1542.23	248
1544.13	203
1546.02	135
1547.92	175
1549.81	198
1551.7	256
1553.59	238
1555.48	272
1557.36	326
1559.25	320
1561.13	346
1563.01	393
1564.9	450
1566.78	453
1568.66	413
1570.53	372
1572.41	391
1574.29	359
1576.16	449
1578.03	556
1579.9	580
1581.78	516
1583.65	461
1585.51	429
1587.38	476
1589.25	526
1591.11	528
1592.97	520
1594.84	431
1596.7	385
1598.56	395
1600.42	429
1602.27	409
1604.13	407
1605.98	516
1607.84	637
1609.69	739
1611.54	745
1613.39	621
1615.24	500
1617.09	357
1618.94	320
1620.78	286
1622.62	329
1624.47	440
1626.31	463
1628.15	502
1629.99	439
1631.83	471
1633.67	463
1635.5	447
1637.34	393
1639.17	409
1641	395
1642.83	397
1644.66	395
1646.49	379
1648.32	337
1650.15	326
1651.97	387
1653.8	409
1655.62	407
1657.44	371
1659.26	276
1661.08	246
1662.9	256
1664.72	123
1666.53	12
1668.35	-2
1670.16	-23
1671.97	35
1673.79	111
1675.6	98
1677.4	71
1679.21	-2
1681.02	52
1682.83	28
1684.63	36
1686.43	101
1688.24	85
1690.04	82
1691.84	28
1693.64	2
1695.43	76
1697.23	151
1699.02	210
1700.82	256
1702.61	262
1704.4	221
1706.2	200
1707.98	302
1709.77	335
1711.56	357
1713.35	350
1715.13	298
1716.92	254
1718.7	141
1720.48	224
1722.26	220
1724.04	173
1725.82	74
1727.6	60
1729.37	63
1731.15	50
1732.92	20
1734.7	6
1736.47	8
1738.24	8
1740.01	4
1741.78	8
1743.54	38
1745.31	115
1747.08	135
1748.84	131
1750.6	103
1752.36	167
1754.12	241
1755.88	247
1757.64	161
1759.4	100
1761.16	77
1762.91	43
1764.67	115
1766.42	185
1768.17	257
1769.92	251
1771.67	205
1773.42	131
1775.17	81
1776.91	109
1778.66	125
1780.4	224
1782.15	268
1783.89	280
1785.63	311
1787.37	304
1789.11	304
1790.85	290
1792.58	244
1794.32	189
1796.05	161
1797.79	129
1799.52	117
1801.25	157
1802.98	115
1804.71	127
1806.44	182
1808.17	229
1809.89	294
1811.62	286
1813.34	304
1815.07	280
1816.79	229
1818.51	202
1820.23	183
1821.95	121
1823.66	125
1825.38	83
1827.1	93
1828.81	94
1830.52	133
1832.24	172
1833.95	238
1835.66	278
1837.37	302
1839.08	302
1840.78	195
1842.49	145
1844.19	119
1845.9	101
1847.6	117
1849.3	121
1851	61
1852.7	24
1854.4	-26
1856.1	-14
1857.8	40
1859.49	22
1861.19	6
1862.88	60
1864.57	-40
1866.27	-86
1867.96	-109
1869.65	-169
1871.33	-127
1873.02	-80
1874.71	-24
1876.39	30
1878.08	-32
1879.76	-31
1881.44	-14
1883.12	2
1884.81	37
1886.48	83
1888.16	16
1889.84	-85
1891.52	-66
1893.19	-109
1894.87	-105
1896.54	-82
1898.21	-67
1899.88	-32
1901.55	-20
1903.22	0
1904.89	-6
1906.56	28
1908.22	22
1909.89	44
1911.55	81
1913.22	46
1914.88	48
1916.54	40
1918.2	67
1919.86	50
1921.52	38
1923.18	12
1924.83	39
1926.49	44
1928.14	-6
1929.79	28
1931.45	6
1933.1	-12
1934.75	-42
1936.4	0
1938.05	42
1939.69	71
1941.34	0
1942.99	-65
1944.63	-38
1946.27	-35
1947.92	-48
1949.56	-4
1951.2	28
1952.84	40
1954.48	64
1956.11	91
1957.75	133
1959.39	139
1961.02	193
1962.65	167
1964.29	147
1965.92	133
1967.55	189
1969.18	206
1970.81	189
1972.44	212
1974.06	175
1975.69	173
1977.32	176
1978.94	210
1980.56	214
1982.19	246
1983.81	204
1985.43	203
1987.05	218
1988.66	229
1990.28	201
1991.9	185
1993.51	218
1995.13	218
1996.74	262
1998.36	214
1999.97	212
2001.58	218
2003.19	230
2004.8	211
2006.4	280
2008.01	242
2009.62	254
2011.22	266
2012.83	246
2014.43	233
2016.03	278
2017.63	230
2019.23	237
2020.83	219
2022.43	219
2024.03	260
2025.63	250
2027.22	242
2028.82	233
2030.41	223
2032.01	238
2033.6	238
2035.19	244
2036.78	237
2038.37	236
2039.96	195
2041.55	206
2043.13	214
2044.72	212
2046.3	226
2047.89	216
2049.47	231
2051.05	210
2052.63	211
2054.21	219
2055.79	221
2057.37	191
2058.95	198
2060.52	159
2062.1	193
2063.68	200
2065.25	209
2066.82	187
2068.39	194
2069.97	191
2071.54	191
2073.1	210
2074.67	185
2076.24	192
2077.81	183
2079.37	181
2080.94	191
2082.5	183
2084.07	177
2085.63	171
2087.19	157
2088.75	149
2090.31	109
2091.87	111
2093.43	90
2094.98	122
2096.54	117
2098.09	110
2099.65	154
2101.2	151
2102.75	160
2104.3	155
2105.86	147
2107.41	151
2108.95	155
2110.5	149
2112.05	133
2113.6	133
2115.14	131
2116.69	164
2118.23	131
2119.77	149
2121.31	127
2122.86	143
2124.4	148
2125.93	139
2127.47	164
2129.01	143
2130.55	169
2132.08	145
2133.62	163
2135.15	161
2136.69	149
2138.22	125
2139.75	135
2141.28	149
2142.81	145
2144.34	123
2145.87	119
2147.39	149
2148.92	145
2150.45	167
2151.97	158
2153.5	161
2155.02	115
2156.54	119
2158.06	145
2159.58	113
2161.1	105
2162.62	161
2164.14	133
2165.66	139
2167.17	155
2168.69	151
2170.2	141
2171.72	129
2173.23	145
2174.74	137
2176.25	137
2177.76	147
2179.27	99
2180.78	153
2182.29	103
2183.79	117
2185.3	105
2186.81	117
2188.31	107
2189.81	121
2191.32	151
2192.82	133
2194.32	125
2195.82	127
2197.32	129
2198.82	95
2200.32	95
2201.81	79
2203.31	76
2204.8	111
2206.3	127
2207.79	93
2209.29	117
2210.78	87
2212.27	149
2213.76	149
2215.25	125
2216.74	139
2218.23	109
2219.71	96
2221.2	105
2222.69	105
2224.17	81
2225.65	63
2227.14	63
2228.62	65
2230.1	97
2231.58	91
2233.06	101
2234.54	115
2236.02	119
2237.5	153
2238.97	137
2240.45	123
2241.92	139
2243.4	113
2244.87	111
2246.34	103
2247.82	89
2249.29	109
2250.76	85
2252.23	91
2253.7	59
2255.16	76
2256.63	85
2258.1	87
2259.56	103
2261.03	81
2262.49	95
2263.95	115
2265.42	103
2266.88	103
2268.34	87
2269.8	93
2271.26	85
2272.72	88
2274.18	85
2275.63	97
2277.09	129
2278.54	131
2280	89
2281.45	65
2282.9	67
2284.36	73
2285.81	79
2287.26	73
2288.71	95
2290.16	91
2291.61	87
2293.05	73
2294.5	67
2295.95	63
2297.39	27
2298.84	23
2300.28	40
2301.72	27
2303.16	57
2304.61	55
2306.05	81
2307.49	51
2308.93	62
2310.36	88
2311.8	90
2313.24	95
2314.67	119
2316.11	101
2317.54	108
2318.98	117
2320.41	57
2321.84	85
2323.28	72
2324.71	85
2326.14	55
2327.57	84
2328.99	51
2330.42	53
2331.85	65
2333.27	60
2334.7	56
2336.12	23
2337.55	34
2338.97	29
2340.39	35
2341.82	16
2343.24	24
2344.66	9
2346.08	36
2347.5	51
2348.91	61
2350.33	40
2351.75	99
2353.16	67
2354.58	69
2355.99	78
2357.41	49
2358.82	43
2360.23	21
2361.64	25
2363.05	10
2364.46	-6
2365.87	0
2367.28	19
2368.69	39
2370.1	26
2371.5	16
2372.91	35
2374.31	46
2375.72	34
2377.12	34
2378.52	44
2379.92	48
2381.33	35
2382.73	49
2384.13	20
2385.52	24
2386.92	32
2388.32	45
2389.72	12
2391.11	14
2392.51	44
2393.9	45
2395.3	71
2396.69	69
2398.08	55
2399.48	31
2400.87	52
2402.26	27
2403.65	24
2405.04	-24
2406.42	-21
2407.81	-54
2409.2	-71
2410.58	-89
2411.97	-102
2413.35	-38
2414.74	-88
2416.12	-57
2417.5	-58
2418.89	-39
2420.27	-30
2421.65	-74
2423.03	-43
2424.41	-54
2425.79	-47
2427.16	-71
2428.54	-75
2429.92	-67
2431.29	-57
2432.67	-46
2434.04	-50
2435.42	-40
2436.79	-52
2438.16	-31
2439.53	-40
2440.9	-57
2442.27	-85
2443.64	-73
2445.01	-65
2446.38	-71
2447.75	-89
2449.11	-85
2450.48	-78
2451.84	-89
2453.21	-73
2454.57	-60
2455.94	-69
2457.3	-83
2458.66	-81
2460.02	-72
2461.38	-75
2462.74	-46
2464.1	-32
2465.46	-19
2466.82	-27
2468.17	-37
2469.53	-39
2470.89	-32
2472.24	-44
2473.6	-40
2474.95	-28
2476.3	-26
2477.65	-12
2479.01	14
2480.36	-30
2481.71	20
2483.06	-24
2484.41	-28
2485.75	-14
2487.1	-16
2488.45	-28
2489.8	-38
2491.14	-22
2492.49	-21
2493.83	-18
2495.17	-8
2496.52	-18
2497.86	-4
2499.2	-18
2500.54	0
2501.88	6
2503.22	20
2504.56	10
2505.9	0
2507.24	8
2508.58	8
2509.91	-8
2511.25	-23
2512.58	-46
2513.92	-69
2515.25	-50
2516.58	-85
2517.92	-64
2519.25	-43
2520.58	-35
2521.91	-64
2523.24	-51
2524.57	-20
2525.9	-10
2527.23	-14
2528.55	26
2529.88	-44
2531.21	-39
2532.53	-38
2533.86	-22
2535.18	-36
2536.5	-24
2537.83	-31
2539.15	-18
2540.47	-4
2541.79	14
2543.11	-40
2544.43	-29
2545.75	-14
2547.07	-16
2548.39	-42
2549.7	12
2551.02	-36
2552.34	-39
2553.65	-29
2554.97	-68
2556.28	-56
2557.59	-91
2558.91	-73
2560.22	-61
2561.53	-73
2562.84	-69
2564.15	-41
2565.46	-51
2566.77	-55
2568.08	-50
2569.38	-45
2570.69	-48
2572	-67
2573.3	-34
2574.61	-43
2575.91	-52
2577.22	-37
2578.52	-38
2579.82	-47
2581.13	-55
2582.43	-65
2583.73	-54
2585.03	-53
2586.33	-58
2587.63	-85
2588.92	-85
2590.22	-71
2591.52	-79
2592.82	-75
2594.11	-65
2595.41	-59
2596.7	-61
2598	-52
2599.29	-64
2600.58	-53
2601.88	-30
2603.17	-22
2604.46	-71
2605.75	-66
2607.04	-70
2608.33	-55
2609.62	-63
2610.9	-79
2612.19	-83
2613.48	-95
2614.76	-69
2616.05	-63
2617.34	-59
2618.62	-119
2619.9	-102
2621.19	-79
2622.47	-81
2623.75	-50
2625.03	-73
2626.31	-73
2627.59	-61
2628.87	-53
2630.15	-71
2631.43	-65
2632.71	-62
2633.99	-86
2635.26	-76
2636.54	-83
2637.81	-67
2639.09	-89
2640.36	-76
2641.64	-68
2642.91	-79
2644.18	-105
2645.46	-55
2646.73	-97
2648	-85
2649.27	-79
2650.54	-51
2651.81	-51
2653.07	-49
2654.34	-60
2655.61	-59
2656.88	-59
2658.14	-56
2659.41	-71
2660.67	-76
2661.94	-47
2663.2	-77
2664.47	-79
2665.73	-67
2666.99	-62
2668.25	-75
2669.51	-81
2670.77	-89
2672.03	-89
2673.29	-48
2674.55	-67
2675.81	-73
2677.07	-95
2678.32	-85
2679.58	-97
2680.84	-37
2682.09	-55
2683.35	-28
2684.6	-45
2685.85	-73
2687.11	-80
2688.36	-43
2689.61	-75
2690.86	-47
2692.11	-61
2693.36	-43
2694.61	-41
2695.86	-49
2697.11	-59
2698.36	-65
2699.61	-87
2700.85	-64
2702.1	-66
2703.34	-47
2704.59	-72
2705.83	-61
2707.08	-57
2708.32	-73
2709.56	-79
2710.81	-81
2712.05	-66
2713.29	-67
2714.53	-60
2715.77	-73
2717.01	-47
2718.25	-20
2719.49	-55
2720.73	-73
2721.96	-73
2723.2	-59
2724.44	-59
2725.67	-39
2726.91	-66
2728.14	-52
2729.38	-84
2730.61	-55
2731.84	-58
2733.08	-79
2734.31	-50
2735.54	-50
2736.77	-55
2738	-73
2739.23	-61
2740.46	-49
2741.69	-65
2742.92	-74
2744.14	-25
2745.37	-52
2746.6	-75
2747.82	-34
2749.05	-50
2750.27	-58
2751.5	-55
2752.72	-64
2753.95	-24
2755.17	-58
2756.39	-30
2757.61	-46
2758.83	-46
2760.05	-40
2761.27	-86
2762.49	-32
2763.71	-59
2764.93	-46
2766.15	-54
2767.37	-22
2768.58	-32
2769.8	-52
2771.02	-70
2772.23	-48
2773.45	-58
2774.66	-42
2775.88	-30
2777.09	-54
2778.3	-52
2779.51	-40
2780.73	-41
2781.94	-40
2783.15	-30
2784.36	-44
2785.57	-42
2786.78	-54
2787.99	-28
2789.19	-32
2790.4	-20
2791.61	-7
2792.82	-28
2794.02	-34
2795.23	-18
2796.43	-48
2797.64	-28
2798.84	-30
2800.04	-34
2801.25	-39
2802.45	-56
2803.65	-58
2804.85	-31
2806.05	-54
2807.25	-52
2808.45	-46
2809.65	-36
2810.85	-43
2812.05	-16
2813.25	-46
2814.45	-40
2815.64	-34
2816.84	-32
2818.04	-28
2819.23	30
2820.43	-39
2821.62	-12
2822.82	-24
2824.01	-4
2825.2	14
2826.39	-40
2827.59	-12
2828.78	-8
2829.97	-20
2831.16	-30
2832.35	-12
2833.54	-38
2834.73	-16
2835.92	-20
2837.1	-20
2838.29	-14
2839.48	-10
2840.67	-8
2841.85	-34
2843.04	-34
2844.22	-24
2845.41	-31
2846.59	-6
2847.77	-17
2848.96	-35
2850.14	-15
2851.32	-2
2852.5	-13
2853.68	-40
2854.87	-4
2856.05	-18
2857.23	-26
2858.4	-30
2859.58	-39
2860.76	-12
2861.94	-10
2863.12	-6
2864.29	-6
2865.47	-4
2866.65	-14
2867.82	-2
2869	22
2870.17	-12
2871.34	2
2872.52	-28
2873.69	-8
2874.86	-12
2876.03	-10
2877.21	-22
2878.38	-20
2879.55	-2
2880.72	-10
2881.89	-52
2883.06	-18
2884.23	-4
2885.39	-10
2886.56	-15
2887.73	-43
2888.9	-10
2890.06	-24
2891.23	-2
2892.39	-18
2893.56	2
2894.72	-4
2895.89	-27
2897.05	10
2898.21	-22
2899.38	-10
2900.54	-41
2901.7	-14
2902.86	-28
2904.02	10
2905.18	-16
2906.34	4
2907.5	-5
2908.66	-6
2909.82	-14
2910.98	-6
2912.13	-2
2913.29	4
2914.45	-22
2915.6	-21
2916.76	-4
2917.91	-12
2919.07	-10
2920.22	-6
2921.38	-2
2922.53	-34
2923.68	-4
2924.84	18
2925.99	-2
2927.14	-20
2928.29	-18
2929.44	2
2930.59	-28
2931.74	-6
2932.89	-4
2934.04	3
2935.19	-36
2936.34	-13
2937.48	-6
2938.63	16
2939.78	-22
2940.93	8
2942.07	2
2943.22	16
2944.36	-2
2945.51	-20
2946.65	-14
2947.79	-18
2948.94	14
2950.08	-6
2951.22	10
2952.36	10
2953.5	2
2954.65	2
2955.79	-4
2956.93	-2
2958.07	-8
2959.2	12
2960.34	20
2961.48	4
2962.62	-12
2963.76	0
2964.89	-4
2966.03	-10
2967.17	6
2968.3	0
2969.44	4
2970.57	-14
2971.71	20
2972.84	12
2973.97	14
2975.11	14
2976.24	28
2977.37	-14
2978.5	18
2979.64	16
2980.77	10
2981.9	12
2983.03	-18
2984.16	14
2985.29	10
2986.41	6
2987.54	12
2988.67	22
2989.8	18
2990.93	-8
2992.05	6
2993.18	-2
2994.3	8
2995.43	2
2996.55	20
2997.68	26
2998.8	10
2999.93	12
3001.05	18
3002.17	8
3003.3	4
3004.42	52
3005.54	30
3006.66	26
3007.78	28
3008.9	10
3010.02	4
3011.14	32
3012.26	0
3013.38	12
3014.5	44
3015.62	6
3016.73	32
3017.85	24
3018.97	10
3020.08	17
3021.2	20
3022.31	-2
3023.43	22
3024.54	15
3025.66	22
3026.77	28
3027.89	34
3029	16
3030.11	20
3031.22	18
3032.34	-10
3033.45	26
3034.56	8
3035.67	26
3036.78	97
3037.89	36
3039	38
3040.11	-6
3041.22	6
3042.32	0
3043.43	24
3044.54	8
3045.65	22
3046.75	28
3047.86	40
3048.96	16
3050.07	0
3051.17	40
3052.28	28
3053.38	2
3054.49	0
3055.59	8
3056.69	10
3057.8	14
3058.9	4
3060	58
3061.1	4
3062.2	22
3063.3	16
3064.4	0
3065.5	16
3066.6	6
3067.7	6
3068.8	48
3069.9	14
3071	34
3072.09	34
3073.19	12
3074.29	16
3075.38	18
3076.48	36
3077.57	13
3078.67	10
3079.76	46
3080.86	4
3081.95	29
3083.05	-2
3084.14	26
3085.23	34
3086.33	33
3087.42	12
3088.51	27
3089.6	26
3090.69	24
3091.78	16
3092.87	73
3093.96	36
3095.05	30
3096.14	-4
3097.23	24
3098.32	43
3099.41	18
3100.49	18
3101.58	18
3102.67	24
3103.75	0
3104.84	42
3105.93	24
3107.01	6
3108.1	16
3109.18	14
3110.26	30
3111.35	44
3112.43	28
3113.51	2
3114.6	33
3115.68	24
3116.76	8
3117.84	14
3118.92	20
3120	18
3121.09	36
3122.17	22
3123.25	18
3124.32	42
3125.4	50
3126.48	16
3127.56	4
3128.64	12
3129.72	30
3130.79	52
3131.87	26
3132.95	28
3134.02	18
3135.1	32
3136.17	26
3137.25	26
3138.32	14
3139.4	22
3140.47	48
3141.55	20
3142.62	16
3143.69	34
3144.76	37
3145.84	26
3146.91	26
3147.98	24
3149.05	34
3150.12	18
3151.19	36
3152.26	32
3153.33	48
3154.4	2
3155.47	26
3156.54	36
3157.61	36
3158.67	12
3159.74	28
3160.81	12
3161.88	29
3162.94	26
3164.01	10
3165.07	38
3166.14	46
3167.2	28
3168.27	23
3169.33	12
3170.4	34
3171.46	14
3172.52	24
3173.59	22
3174.65	14
3175.71	10
3176.77	28
3177.84	36
3178.9	14
3179.96	14
3181.02	61
3182.08	48
3183.14	49
3184.2	20
3185.26	38
3186.32	34
3187.37	38
3188.43	50
3189.49	43
3190.55	24
3191.61	33
3192.66	30
3193.72	30
3194.77	38
3195.83	26
3196.89	30
3197.94	50
3199	28
3200.05	28
3201.1	28
3202.16	28
3203.21	50
3204.27	20
3205.32	42
3206.37	42
3207.42	31
3208.47	42
3209.53	42
3210.58	19
3211.63	36
3212.68	22
3213.73	40
3214.78	39
3215.83	28
3216.88	13
3217.93	24
3218.97	34
3220.02	30
3221.07	26
3222.12	34
3223.16	44
3224.21	50
3225.26	10
3226.3	18
3227.35	14
3228.4	58
3229.44	32
3230.49	34
3231.53	-4
3232.57	32
3233.62	30
3234.66	28
3235.71	30
3236.75	34
3237.79	72
3238.83	30
3239.88	12
3240.92	28
3241.96	36
3243	30
3244.04	20
3245.08	48
3246.12	30
3247.16	28
3248.2	26
3249.24	16
3250.28	28
3251.32	28
3252.36	42
3253.39	24
3254.43	38
3255.47	64
3256.51	32
3257.54	26
3258.58	8
3259.61	38
3260.65	19
3261.69	38
3262.72	10
3263.76	18
3264.79	26
3265.82	26
3266.86	33
3267.89	60
3268.92	44
3269.96	28
3270.99	45
3272.02	32
3273.05	28
3274.09	40
3275.12	52
3276.15	28
3277.18	31
3278.21	40
3279.24	8
3280.27	52
3281.3	30
3282.33	33
3283.36	34
3284.39	28
3285.41	60
3286.44	36
3287.47	40
3288.5	56
3289.52	28
3290.55	50
3291.58	42
3292.6	26
3293.63	44
3294.66	48
3295.68	49
3296.71	28
3297.73	58
3298.76	69
3299.78	14
3300.8	26
3301.83	26
3302.85	86
3303.87	32
3304.9	28
3305.92	37
3306.94	60
3307.96	48
3308.98	46
3310.01	42
3311.03	40
3312.05	47
3313.07	40
3314.09	32
3315.11	38
3316.13	57
3317.15	14
3318.17	30
3319.18	42
3320.2	38
3321.22	40
3322.24	56
3323.26	39
3324.27	44
3325.29	38
3326.31	37
3327.32	34
3328.34	34
3329.35	58
3330.37	42
3331.38	18
3332.4	34
3333.41	52
3334.43	48
3335.44	44
3336.46	30
3337.47	-2
3338.48	40
3339.5	4
3340.51	22
3341.52	37
3342.53	58
3343.54	32
3344.56	34
3345.57	40
3346.58	50
3347.59	44
3348.6	37
3349.61	50
3350.62	16
3351.63	36
3352.64	32
3353.65	32
3354.66	51
3355.66	65
3356.67	36
3357.68	28
3358.69	29
3359.7	38
3360.7	48
3361.71	40
3362.72	52
3363.72	38
3364.73	36
3365.73	50
3366.74	39
3367.75	31
3368.75	30
3369.75	42
3370.76	16
3371.76	50
3372.77	44
3373.77	48
3374.77	41
3375.78	54
3376.78	4
3377.78	22
3378.78	38
3379.79	32
3380.79	31
3381.79	40
3382.79	56
3383.79	34
3384.79	34
3385.79	30
3386.79	24
3387.79	18
3388.79	29
3389.79	40
3390.79	30
3391.79	49
3392.79	10
3393.79	64
3394.78	44
3395.78	40
3396.78	54
3397.78	34
3398.77	83
3399.77	40
3400.77	38
3401.76	22
3402.76	62
3403.76	50
3404.75	36
3405.75	14
3406.74	49
3407.74	81
3408.73	34
3409.72	119
3410.72	46
3411.71	42
3412.71	54
3413.7	30
3414.69	24
3415.68	52
3416.68	42
3417.67	30
3418.66	18
3419.65	32
3420.64	46
3421.63	51
3422.63	40
3423.62	46
3424.61	78
3425.6	38
3426.59	23
3427.58	52
3428.57	45
[truncated: 48 more rows]
