# Supplementary material for: AI‐Assisted Detection of Early Gastric Cancer via Visualization of Mucosal Acidity Compromise During Endoscopy
Source: Adv Sci (Weinh). 2025 Oct 20;12(46):e04932. doi: 10.1002/advs.202504932 (PMC12697849; doi:10.1002/advs.202504932)
Supplement: Supplementary file 2 — Supporting Data [file ADVS-12-e04932-s002.zip › Models by AGS cells/Model 4/Para-tumor/fast-20250724_172547.csv]

181.541	21614
184.445	33287
187.346	42974
190.245	47886
193.141	49458
196.035	49551
198.927	49349
201.816	49160
204.703	49667
207.588	49478
210.47	49573
213.35	49468
216.228	49484
219.103	49640
221.976	49394
224.846	49438
227.715	49057
230.58	49196
233.444	49110
236.305	49644
239.164	49662
242.02	50429
244.875	50882
247.727	51195
250.576	51143
253.423	51132
256.268	50971
259.111	50701
261.951	50495
264.789	50232
267.625	50642
270.459	50381
273.29	50379
276.119	50165
278.945	49954
281.769	49746
284.591	49553
287.411	49349
290.229	49218
293.044	48857
295.857	48523
298.667	48126
301.476	47532
304.282	47298
307.085	46766
309.887	46583
312.686	46101
315.483	45834
318.278	45591
321.071	45340
323.861	45046
326.649	44840
329.435	45122
332.219	44872
335	44721
337.779	44907
340.556	44911
343.331	45020
346.103	45015
348.873	45045
351.641	45447
354.407	45477
357.171	45572
359.932	45686
362.691	45491
365.448	45328
368.203	44808
370.955	44461
373.706	44171
376.454	44075
379.2	43512
381.943	43853
384.685	43283
387.424	43013
390.161	42667
392.896	42366
395.629	42121
398.36	41743
401.088	41828
403.815	41625
406.539	41474
409.261	41129
411.981	41217
414.698	41324
417.414	41798
420.127	41796
422.838	41653
425.547	42225
428.254	42064
430.959	42020
433.662	42092
436.362	42249
439.06	42360
441.757	42041
444.451	42096
447.142	42052
449.832	42017
452.52	42011
455.206	41908
457.889	41669
460.57	41639
463.249	41337
465.927	41536
468.601	40954
471.274	40502
473.945	40208
476.614	39628
479.28	39099
481.945	38884
484.607	38747
487.267	38593
489.926	38260
492.582	38169
495.236	37800
497.888	37631
500.537	37474
503.185	37481
505.831	37534
508.474	37795
511.116	37827
513.755	37861
516.393	37760
519.028	37841
521.661	37720
524.293	37882
526.922	37609
529.549	37855
532.174	37563
534.797	37577
537.418	37561
540.037	37702
542.654	37559
545.268	37894
547.881	38220
550.492	38129
553.101	37728
555.707	37035
558.312	36499
560.915	36306
563.515	36495
566.114	36648
568.71	36916
571.305	37370
573.897	37506
576.488	37537
579.076	36896
581.663	35907
584.247	35162
586.83	34220
589.41	33630
591.989	33166
594.565	32445
597.14	31380
599.712	30884
602.283	30995
604.851	30812
607.418	30614
609.982	30769
612.545	30733
615.106	30616
617.664	30709
620.221	30459
622.776	30242
625.328	30229
627.879	30233
630.428	29961
632.975	29428
635.52	29220
638.062	29123
640.603	28857
643.142	29051
645.679	29234
648.214	29408
650.748	29226
653.279	29260
655.808	29135
658.335	28948
660.861	28939
663.384	28537
665.906	28463
668.425	28780
670.943	28638
673.459	28140
675.973	27955
678.484	27707
680.994	27205
683.502	26798
686.009	26691
688.513	26613
691.015	26045
693.515	26040
696.014	25958
698.51	25420
701.005	25307
703.498	24878
705.989	24533
708.478	24177
710.965	23859
713.45	23830
715.933	23681
718.415	23633
720.894	23190
723.372	23313
725.848	23430
728.322	23294
730.794	23441
733.264	23288
735.732	22998
738.198	22439
740.663	21991
743.126	21721
745.586	21541
748.045	21346
750.502	21161
752.958	20996
755.411	20897
757.863	20907
760.312	20631
762.76	20627
765.206	20893
767.65	20359
770.092	18963
772.533	17792
774.971	17426
777.408	18271
779.843	18888
782.276	18878
784.707	18864
787.137	19023
789.564	18878
791.99	18950
794.414	18725
796.836	18616
799.257	18365
801.675	18314
804.092	18014
806.507	18028
808.92	17752
811.331	17555
813.741	17210
816.148	17135
818.554	16904
820.958	16664
823.36	16509
825.761	16410
828.159	16245
830.556	16225
832.951	16029
835.345	15945
837.736	15723
840.126	15691
842.514	15703
844.9	15470
847.284	15217
849.667	15193
852.048	14929
854.427	14865
856.804	14532
859.18	14285
861.553	14208
863.925	14303
866.296	14236
868.664	14102
871.031	14059
873.396	13807
875.759	13747
878.12	13664
880.48	13716
882.838	13533
885.194	13275
887.549	13295
889.902	13178
892.253	13177
894.602	13064
896.949	12930
899.295	12907
901.639	12810
903.981	12762
906.322	12645
908.661	12680
910.998	12588
913.333	12522
915.667	12459
917.999	12542
920.329	12508
922.658	12405
924.985	12344
927.31	12394
929.633	12328
931.955	12057
934.275	11978
936.593	11849
938.91	11593
941.225	11440
943.538	11208
945.849	11050
948.159	10646
950.467	10402
952.774	10559
955.078	10269
957.381	10158
959.683	9981
961.982	9719
964.28	9886
966.577	9787
968.871	9664
971.164	9440
973.456	9296
975.745	9272
978.033	9034
980.319	8994
982.604	8915
984.887	8875
987.168	9032
989.448	8911
991.726	8774
994.002	8742
996.277	8738
998.55	8704
1000.82	8753
1003.09	8817
1005.36	8943
1007.63	8960
1009.89	8921
1012.15	9030
1014.41	9026
1016.67	8891
1018.93	8915
1021.19	8710
1023.44	8826
1025.7	8681
1027.95	8661
1030.2	8472
1032.45	8431
1034.69	8246
1036.94	8126
1039.18	8166
1041.43	8075
1043.67	8051
1045.9	8049
1048.14	7995
1050.38	7926
1052.61	7844
1054.84	7666
1057.07	7589
1059.3	7495
1061.53	7298
1063.76	7406
1065.98	7287
1068.2	7203
1070.42	7131
1072.64	7001
1074.86	7003
1077.08	6844
1079.29	6791
1081.5	6772
1083.72	6765
1085.93	6747
1088.13	6790
1090.34	6753
1092.55	6733
1094.75	6886
1096.95	6761
1099.15	6697
1101.35	6679
1103.55	6526
1105.74	6471
1107.94	6411
1110.13	6322
1112.32	6224
1114.51	6117
1116.7	6024
1118.89	5891
1121.07	5898
1123.25	5820
1125.44	5748
1127.62	5700
1129.8	5770
1131.97	5964
1134.15	5847
1136.32	5925
1138.49	5820
1140.66	5730
1142.83	5734
1145	5583
1147.17	5641
1149.33	5543
1151.5	5516
1153.66	5517
1155.82	5428
1157.98	5397
1160.13	5331
1162.29	5371
1164.44	5239
1166.6	5192
1168.75	5315
1170.9	5317
1173.04	5353
1175.19	5420
1177.34	5304
1179.48	5066
1181.62	4994
1183.76	4995
1185.9	5000
1188.04	5045
1190.17	5258
1192.31	5390
1194.44	5392
1196.57	5470
1198.7	5561
1200.83	5390
1202.96	5264
1205.08	5027
1207.21	4731
1209.33	4732
1211.45	4478
1213.57	4404
1215.69	4318
1217.81	4277
1219.92	4251
1222.03	4212
1224.15	4098
1226.26	4150
1228.37	4092
1230.47	4094
1232.58	4110
1234.68	4038
1236.79	4064
1238.89	4074
1240.99	4051
1243.09	4096
1245.19	3963
1247.28	4017
1249.38	3915
1251.47	3886
1253.56	3853
1255.65	3724
1257.74	3782
1259.83	3770
1261.91	3713
1264	3636
1266.08	3470
1268.16	3455
1270.24	3491
1272.32	3346
1274.4	3333
1276.47	3356
1278.55	3288
1280.62	3226
1282.69	3147
1284.76	3135
1286.83	3153
1288.9	3123
1290.96	3091
1293.03	3020
1295.09	2962
1297.15	2946
1299.21	2980
1301.27	2903
1303.33	2843
1305.38	2840
1307.44	2928
1309.49	2810
1311.54	2804
1313.59	2744
1315.64	2666
1317.69	2746
1319.73	2776
1321.78	2718
1323.82	2720
1325.86	2663
1327.9	2703
1329.94	2605
1331.98	2653
1334.02	2678
1336.05	2697
1338.08	2675
1340.12	2674
1342.15	2704
1344.18	2839
1346.2	2817
1348.23	2857
1350.25	2829
1352.28	2879
1354.3	2885
1356.32	2861
1358.34	2871
1360.36	2890
1362.38	2893
1364.39	2976
1366.41	2968
1368.42	2966
1370.43	2981
1372.44	2833
1374.45	2871
1376.45	2857
1378.46	2820
1380.47	2722
1382.47	2700
1384.47	2668
1386.47	2640
1388.47	2514
1390.47	2519
1392.46	2529
1394.46	2603
1396.45	2555
1398.44	2529
1400.44	2446
1402.42	2436
1404.41	2375
1406.4	2297
1408.39	2255
1410.37	2240
1412.35	2186
1414.33	2160
1416.31	2157
1418.29	2176
1420.27	2071
1422.25	2087
1424.22	2097
1426.2	2125
1428.17	2095
1430.14	2089
1432.11	2003
1434.08	1945
1436.04	1962
1438.01	1892
1439.97	1976
1441.94	1970
1443.9	1930
1445.86	1952
1447.82	1906
1449.78	1875
1451.73	1839
1453.69	1884
1455.64	1928
1457.59	1859
1459.54	1852
1461.49	1753
1463.44	1769
1465.39	1664
1467.34	1690
1469.28	1699
1471.22	1709
1473.17	1716
1475.11	1785
1477.05	1693
1478.99	1589
1480.92	1580
1482.86	1545
1484.79	1469
1486.73	1449
1488.66	1464
1490.59	1509
1492.52	1501
1494.45	1530
1496.37	1499
1498.3	1561
1500.22	1554
1502.14	1475
1504.07	1444
1505.99	1489
1507.91	1475
1509.82	1469
1511.74	1446
1513.66	1453
1515.57	1451
1517.48	1465
1519.39	1529
1521.3	1538
1523.21	1536
1525.12	1531
1527.03	1477
1528.93	1468
1530.84	1538
1532.74	1540
1534.64	1551
1536.54	1557
1538.44	1549
1540.34	1479
1542.23	1423
1544.13	1335
1546.02	1349
1547.92	1316
1549.81	1382
1551.7	1384
1553.59	1384
1555.48	1410
1557.36	1426
1559.25	1386
1561.13	1436
1563.01	1460
1564.9	1479
1566.78	1521
1568.66	1509
1570.53	1452
1572.41	1426
1574.29	1435
1576.16	1507
1578.03	1646
1579.9	1608
1581.78	1572
1583.65	1485
1585.51	1481
1587.38	1524
1589.25	1566
1591.11	1588
1592.97	1549
1594.84	1431
1596.7	1426
1598.56	1430
1600.42	1419
1602.27	1415
1604.13	1429
1605.98	1519
1607.84	1644
1609.69	1757
1611.54	1720
1613.39	1606
1615.24	1463
1617.09	1322
1618.94	1277
1620.78	1223
1622.62	1290
1624.47	1336
1626.31	1368
1628.15	1344
1629.99	1356
1631.83	1402
1633.67	1299
1635.5	1298
1637.34	1290
1639.17	1273
1641	1231
1642.83	1259
1644.66	1245
1646.49	1239
1648.32	1193
1650.15	1201
1651.97	1211
1653.8	1235
1655.62	1249
1657.44	1167
1659.26	1063
1661.08	1050
1662.9	1038
1664.72	916
1666.53	796
1668.35	784
1670.16	783
1671.97	822
1673.79	901
1675.6	878
1677.4	837
1679.21	782
1681.02	796
1682.83	778
1684.63	755
1686.43	798
1688.24	838
1690.04	860
1691.84	771
1693.64	722
1695.43	799
1697.23	832
1699.02	903
1700.82	963
1702.61	903
1704.4	951
1706.2	879
1707.98	949
1709.77	1034
1711.56	1040
1713.35	1078
1715.13	1007
1716.92	926
1718.7	798
1720.48	858
1722.26	818
1724.04	764
1725.82	618
1727.6	570
1729.37	516
1731.15	469
1732.92	405
1734.7	350
1736.47	296
1738.24	329
1740.01	332
1741.78	300
1743.54	347
1745.31	431
1747.08	497
1748.84	500
1750.6	498
1752.36	619
1754.12	661
1755.88	741
1757.64	669
1759.4	634
1761.16	594
1762.91	573
1764.67	629
1766.42	737
1768.17	755
1769.92	737
1771.67	697
1773.42	622
1775.17	596
1776.91	617
1778.66	665
1780.4	719
1782.15	794
1783.89	770
1785.63	818
1787.37	832
1789.11	796
1790.85	796
1792.58	727
1794.32	641
1796.05	651
1797.79	588
1799.52	596
1801.25	611
1802.98	570
1804.71	568
1806.44	633
1808.17	679
1809.89	744
1811.62	736
1813.34	765
1815.07	720
1816.79	695
1818.51	643
1820.23	643
1821.95	580
1823.66	526
1825.38	536
1827.1	542
1828.81	532
1830.52	610
1832.24	566
1833.95	671
1835.66	699
1837.37	744
1839.08	713
1840.78	598
1842.49	560
1844.19	552
1845.9	540
1847.6	532
1849.3	530
1851	452
1852.7	425
1854.4	353
1856.1	401
1857.8	415
1859.49	441
1861.19	415
1862.88	465
1864.57	349
1866.27	305
1867.96	260
1869.65	203
1871.33	240
1873.02	299
1874.71	362
1876.39	402
1878.08	367
1879.76	368
1881.44	354
1883.12	353
1884.81	395
1886.48	441
1888.16	345
1889.84	284
1891.52	274
1893.19	244
1894.87	243
1896.54	252
1898.21	254
1899.88	288
1901.55	355
1903.22	314
1904.89	318
1906.56	377
1908.22	371
1909.89	351
1911.55	379
1913.22	391
1914.88	377
1916.54	357
1918.2	357
1919.86	379
1921.52	359
1923.18	327
1924.83	333
1926.49	324
1928.14	286
1929.79	352
1931.45	320
1933.1	305
1934.75	242
1936.4	318
1938.05	333
1939.69	359
1941.34	328
1942.99	261
1944.63	272
1946.27	258
1947.92	266
1949.56	284
1951.2	308
1952.84	314
1954.48	310
1956.11	367
1957.75	409
1959.39	439
1961.02	465
1962.65	439
1964.29	449
1965.92	443
1967.55	457
1969.18	474
1970.81	461
1972.44	494
1974.06	445
1975.69	445
1977.32	443
1978.94	484
1980.56	460
1982.19	468
1983.81	470
1985.43	490
1987.05	449
1988.66	495
1990.28	502
1991.9	447
1993.51	478
1995.13	494
1996.74	476
1998.36	486
1999.97	480
2001.58	441
2003.19	441
2004.8	473
2006.4	506
2008.01	502
2009.62	495
2011.22	499
2012.83	500
2014.43	493
2016.03	477
2017.63	490
2019.23	475
2020.83	469
2022.43	477
2024.03	487
2025.63	485
2027.22	477
2028.82	477
2030.41	469
2032.01	457
2033.6	469
2035.19	444
2036.78	445
2038.37	465
2039.96	403
2041.55	419
2043.13	445
2044.72	407
2046.3	427
2047.89	431
2049.47	441
2051.05	455
2052.63	393
2054.21	433
2055.79	429
2057.37	389
2058.95	395
2060.52	403
2062.1	411
2063.68	399
2065.25	423
2066.82	385
2068.39	409
2069.97	360
2071.54	383
2073.1	367
2074.67	353
2076.24	389
2077.81	369
2079.37	365
2080.94	362
2082.5	351
2084.07	352
2085.63	343
2087.19	314
2088.75	323
2090.31	276
2091.87	295
2093.43	270
2094.98	278
2096.54	272
2098.09	296
2099.65	351
2101.2	294
2102.75	339
2104.3	341
2105.86	348
2107.41	321
2108.95	316
2110.5	284
2112.05	296
2113.6	288
2115.14	297
2116.69	295
2118.23	278
2119.77	294
2121.31	268
2122.86	286
2124.4	287
2125.93	282
2127.47	285
2129.01	304
2130.55	334
2132.08	312
2133.62	308
2135.15	306
2136.69	302
2138.22	282
2139.75	256
2141.28	248
2142.81	274
2144.34	270
2145.87	278
2147.39	296
2148.92	294
2150.45	298
2151.97	291
2153.5	312
2155.02	254
2156.54	256
2158.06	254
2159.58	274
2161.1	258
2162.62	306
2164.14	288
2165.66	270
2167.17	258
2168.69	290
2170.2	272
2171.72	256
2173.23	276
2174.74	250
2176.25	242
2177.76	258
2179.27	250
2180.78	250
2182.29	246
2183.79	236
2185.3	242
2186.81	244
2188.31	246
2189.81	236
2191.32	264
2192.82	240
2194.32	218
2195.82	238
2197.32	242
2198.82	218
2200.32	206
2201.81	208
2203.31	199
2204.8	222
2206.3	220
2207.79	223
2209.29	262
2210.78	222
2212.27	264
2213.76	250
2215.25	234
2216.74	250
2218.23	220
2219.71	213
2221.2	202
2222.69	220
2224.17	189
2225.65	184
2227.14	169
2228.62	206
2230.1	187
2231.58	180
2233.06	211
2234.54	234
2236.02	219
2237.5	236
2238.97	235
2240.45	204
2241.92	203
2243.4	211
2244.87	161
2246.34	199
2247.82	200
2249.29	185
2250.76	192
2252.23	206
2253.7	184
2255.16	167
2256.63	178
2258.1	181
2259.56	182
2261.03	200
2262.49	167
2263.95	155
2265.42	167
2266.88	181
2268.34	161
2269.8	157
2271.26	155
2272.72	185
2274.18	187
2275.63	177
2277.09	195
2278.54	195
2280	171
2281.45	149
2282.9	145
2284.36	155
2285.81	159
2287.26	152
2288.71	165
2290.16	163
2291.61	157
2293.05	145
2294.5	129
2295.95	131
2297.39	115
2298.84	77
2300.28	108
2301.72	113
2303.16	139
2304.61	143
2306.05	133
2307.49	135
2308.93	131
2310.36	127
2311.8	153
2313.24	153
2314.67	183
2316.11	143
2317.54	163
2318.98	175
2320.41	135
2321.84	155
2323.28	147
2324.71	171
2326.14	121
2327.57	116
2328.99	129
2330.42	115
2331.85	137
2333.27	125
2334.7	135
2336.12	121
2337.55	107
2338.97	99
2340.39	103
2341.82	89
2343.24	102
2344.66	79
2346.08	97
2347.5	101
2348.91	107
2350.33	111
2351.75	129
2353.16	119
2354.58	135
2355.99	135
2357.41	125
2358.82	103
2360.23	73
2361.64	87
2363.05	65
2364.46	60
2365.87	69
2367.28	85
2368.69	115
2370.1	59
2371.5	67
2372.91	93
2374.31	108
2375.72	102
2377.12	70
2378.52	82
2379.92	95
2381.33	97
2382.73	89
2384.13	67
2385.52	78
2386.92	75
2388.32	87
2389.72	67
2391.11	97
2392.51	85
2393.9	91
2395.3	105
2396.69	115
2398.08	91
2399.48	89
2400.87	95
2402.26	93
2403.65	77
2405.04	39
2406.42	34
2407.81	-28
2409.2	-18
2410.58	-57
2411.97	-50
2413.35	0
2414.74	-50
2416.12	-36
2417.5	-6
2418.89	8
2420.27	4
2421.65	16
2423.03	-15
2424.41	-8
2425.79	-4
2427.16	-27
2428.54	-12
2429.92	-18
2431.29	-14
2432.67	-14
2434.04	-14
2435.42	0
2436.79	-14
2438.16	6
2439.53	4
2440.9	-26
2442.27	-30
2443.64	-47
2445.01	-21
2446.38	-36
2447.75	-62
2449.11	-49
2450.48	-36
2451.84	-61
2453.21	-16
2454.57	-22
2455.94	-30
2457.3	-37
2458.66	-50
2460.02	-24
2461.38	-41
2462.74	-8
2464.1	0
2465.46	-2
2466.82	-8
2468.17	12
2469.53	-4
2470.89	34
2472.24	-8
2473.6	-12
2474.95	23
2476.3	10
2477.65	20
2479.01	47
2480.36	9
2481.71	61
2483.06	29
2484.41	16
2485.75	26
2487.1	29
2488.45	6
2489.8	19
2491.14	14
2492.49	0
2493.83	8
2495.17	35
2496.52	6
2497.86	25
2499.2	27
2500.54	31
2501.88	35
2503.22	52
2504.56	33
2505.9	52
2507.24	40
2508.58	30
2509.91	19
2511.25	12
2512.58	-24
2513.92	-39
2515.25	-8
2516.58	-36
2517.92	-42
2519.25	-26
2520.58	-16
2521.91	-24
2523.24	-12
2524.57	6
2525.9	14
2527.23	18
2528.55	26
2529.88	-26
2531.21	-27
2532.53	-8
2533.86	10
2535.18	-6
2536.5	8
2537.83	14
2539.15	12
2540.47	8
2541.79	30
2543.11	3
2544.43	4
2545.75	24
2547.07	22
2548.39	-40
2549.7	20
2551.02	-6
2552.34	-2
2553.65	-10
2554.97	-30
2556.28	-38
2557.59	-47
2558.91	-57
2560.22	-38
2561.53	-55
2562.84	-38
2564.15	-45
2565.46	-19
2566.77	-30
2568.08	-18
2569.38	-47
2570.69	-42
2572	-49
2573.3	-22
2574.61	-35
2575.91	-30
2577.22	-39
2578.52	-28
2579.82	-14
2581.13	-37
2582.43	-44
2583.73	-26
2585.03	-47
2586.33	-36
2587.63	-59
2588.92	-81
2590.22	-28
2591.52	-63
2592.82	-26
2594.11	-37
2595.41	-39
2596.7	-36
2598	-46
2599.29	-32
2600.58	-35
2601.88	-16
2603.17	-16
2604.46	-63
2605.75	-50
2607.04	-48
2608.33	-37
2609.62	-65
2610.9	-64
2612.19	-68
2613.48	-79
2614.76	-46
2616.05	-45
2617.34	-29
2618.62	-95
2619.9	-92
2621.19	-57
2622.47	-71
2623.75	-60
2625.03	-52
2626.31	-65
2627.59	-34
2628.87	-41
2630.15	-67
2631.43	-39
2632.71	-58
2633.99	-60
2635.26	-52
2636.54	-77
2637.81	-59
2639.09	-70
2640.36	-74
2641.64	-54
2642.91	-83
2644.18	-78
2645.46	-61
2646.73	-74
2648	-46
2649.27	-55
2650.54	-49
2651.81	-42
2653.07	-28
2654.34	-50
2655.61	-55
2656.88	-43
2658.14	-48
2659.41	-75
2660.67	-72
2661.94	-32
2663.2	-55
2664.47	-63
2665.73	-63
2666.99	-56
2668.25	-71
2669.51	-72
2670.77	-69
2672.03	-43
2673.29	-22
2674.55	-41
2675.81	-73
2677.07	-75
2678.32	-75
2679.58	-73
2680.84	-39
2682.09	-73
2683.35	-20
2684.6	-26
2685.85	-59
2687.11	-78
2688.36	-35
2689.61	-50
2690.86	-61
2692.11	-51
2693.36	-27
2694.61	-10
2695.86	-41
2697.11	-54
2698.36	-53
2699.61	-73
2700.85	-44
2702.1	-48
2703.34	-35
2704.59	-70
2705.83	-26
2707.08	-37
2708.32	-56
2709.56	-59
2710.81	-67
2712.05	-52
2713.29	-41
2714.53	-48
2715.77	-58
2717.01	-25
2718.25	-40
2719.49	-51
2720.73	-68
2721.96	-65
2723.2	-57
2724.44	-57
2725.67	-35
2726.91	-58
2728.14	-65
2729.38	-60
2730.61	-55
2731.84	-56
2733.08	-59
2734.31	-26
2735.54	-36
2736.77	-55
2738	-64
2739.23	-43
2740.46	-53
2741.69	-65
2742.92	-66
2744.14	-19
2745.37	-38
2746.6	-54
2747.82	-28
2749.05	-46
2750.27	-48
2751.5	-40
2752.72	-60
2753.95	-18
2755.17	-50
2756.39	-46
2757.61	-38
2758.83	-36
2760.05	-24
2761.27	-40
2762.49	-14
2763.71	-46
2764.93	-32
2766.15	-32
2767.37	-26
2768.58	-40
2769.8	-56
2771.02	-42
2772.23	-28
2773.45	-48
2774.66	-44
2775.88	-28
2777.09	-46
2778.3	-32
2779.51	-24
2780.73	-39
2781.94	-34
2783.15	-26
2784.36	-26
2785.57	-22
2786.78	-46
2787.99	-30
2789.19	-42
2790.4	-22
2791.61	-7
2792.82	-46
2794.02	-40
2795.23	-24
2796.43	-24
2797.64	-28
2798.84	-12
2800.04	-58
2801.25	-33
2802.45	-54
2803.65	-56
2804.85	-6
2806.05	-34
2807.25	-44
2808.45	-22
2809.65	-40
2810.85	-35
2812.05	-28
2813.25	-26
2814.45	-34
2815.64	-26
2816.84	-18
2818.04	-12
2819.23	40
2820.43	-55
2821.62	-4
2822.82	-32
2824.01	-14
2825.2	-2
2826.39	-26
2827.59	-20
2828.78	-6
2829.97	-16
2831.16	-44
2832.35	-20
2833.54	-36
2834.73	-28
2835.92	-36
2837.1	-22
2838.29	-16
2839.48	-2
2840.67	-12
2841.85	-20
2843.04	-10
2844.22	-26
2845.41	-35
2846.59	2
2847.77	-4
2848.96	-18
2850.14	-39
2851.32	-8
2852.5	-11
2853.68	-20
2854.87	14
2856.05	-24
2857.23	-28
2858.4	-32
2859.58	-12
2860.76	-14
2861.94	4
2863.12	-10
2864.29	-20
2865.47	-10
2866.65	-16
2867.82	-14
2869	12
2870.17	-14
2871.34	6
2872.52	-12
2873.69	-2
2874.86	-17
2876.03	-16
2877.21	-8
2878.38	-30
2879.55	0
2880.72	-36
2881.89	-38
2883.06	-6
2884.23	4
2885.39	-27
2886.56	-17
2887.73	-36
2888.9	2
2890.06	-26
2891.23	2
2892.39	-21
2893.56	22
2894.72	-4
2895.89	-6
2897.05	6
2898.21	-26
2899.38	-10
2900.54	-12
2901.7	-12
2902.86	-26
2904.02	12
2905.18	-12
2906.34	8
2907.5	16
2908.66	10
2909.82	-6
2910.98	-12
2912.13	-20
2913.29	4
2914.45	2
2915.6	-19
2916.76	-4
2917.91	4
2919.07	-11
2920.22	-10
2921.38	-2
2922.53	-20
2923.68	-12
2924.84	8
2925.99	12
2927.14	-10
2928.29	-28
2929.44	17
2930.59	-16
2931.74	-14
2932.89	6
2934.04	-10
2935.19	-28
2936.34	-13
2937.48	-13
2938.63	14
2939.78	-30
2940.93	40
2942.07	-6
2943.22	8
2944.36	0
2945.51	10
2946.65	-2
2947.79	-8
2948.94	12
2950.08	-22
2951.22	18
2952.36	4
2953.5	-18
2954.65	4
2955.79	-6
2956.93	14
2958.07	-26
2959.2	2
2960.34	18
2961.48	4
2962.62	2
2963.76	2
2964.89	-16
2966.03	-12
2967.17	-12
2968.3	20
2969.44	2
2970.57	-2
2971.71	10
2972.84	6
2973.97	12
2975.11	-8
2976.24	30
2977.37	-16
2978.5	6
2979.64	-16
2980.77	-16
2981.9	8
2983.03	-14
2984.16	2
2985.29	16
2986.41	0
2987.54	2
2988.67	36
2989.8	16
2990.93	0
2992.05	-10
2993.18	0
2994.3	-6
2995.43	4
2996.55	41
2997.68	2
2998.8	18
2999.93	22
3001.05	2
3002.17	-14
3003.3	2
3004.42	56
3005.54	44
3006.66	16
3007.78	30
3008.9	14
3010.02	-8
3011.14	28
3012.26	6
3013.38	10
3014.5	12
3015.62	14
3016.73	10
3017.85	16
3018.97	12
3020.08	2
3021.2	24
3022.31	10
3023.43	34
3024.54	17
3025.66	16
3026.77	34
3027.89	38
3029	22
3030.11	32
3031.22	20
3032.34	8
3033.45	42
3034.56	16
3035.67	44
3036.78	99
3037.89	30
3039	48
3040.11	16
3041.22	2
3042.32	10
3043.43	24
3044.54	4
3045.65	14
3046.75	18
3047.86	44
3048.96	22
3050.07	-2
3051.17	34
3052.28	40
3053.38	12
3054.49	10
3055.59	16
3056.69	8
3057.8	6
3058.9	10
3060	42
3061.1	10
3062.2	32
3063.3	24
3064.4	18
3065.5	20
3066.6	4
3067.7	16
3068.8	16
3069.9	18
3071	34
3072.09	42
3073.19	26
3074.29	36
3075.38	30
3076.48	44
3077.57	3
3078.67	24
3079.76	24
3080.86	2
3081.95	27
3083.05	22
3084.14	32
3085.23	30
3086.33	23
3087.42	30
3088.51	27
3089.6	22
3090.69	22
3091.78	30
3092.87	65
3093.96	28
3095.05	26
3096.14	-6
3097.23	8
3098.32	30
3099.41	33
3100.49	10
3101.58	18
3102.67	20
3103.75	0
3104.84	22
3105.93	38
3107.01	26
3108.1	16
3109.18	38
3110.26	24
3111.35	30
3112.43	30
3113.51	24
3114.6	27
3115.68	36
3116.76	22
3117.84	24
3118.92	26
3120	24
3121.09	24
3122.17	12
3123.25	28
3124.32	32
3125.4	24
3126.48	24
3127.56	14
3128.64	14
3129.72	18
3130.79	56
3131.87	16
3132.95	38
3134.02	20
3135.1	26
3136.17	24
3137.25	20
3138.32	30
3139.4	14
3140.47	52
3141.55	22
3142.62	12
3143.69	28
3144.76	39
3145.84	20
3146.91	30
3147.98	20
3149.05	12
3150.12	30
3151.19	48
3152.26	46
3153.33	40
3154.4	20
3155.47	26
3156.54	40
3157.61	56
3158.67	14
3159.74	8
3160.81	18
3161.88	19
3162.94	44
3164.01	30
3165.07	46
3166.14	36
3167.2	22
3168.27	2
3169.33	16
3170.4	46
3171.46	22
3172.52	32
3173.59	14
3174.65	24
3175.71	24
3176.77	26
3177.84	22
3178.9	26
3179.96	24
3181.02	46
3182.08	40
3183.14	37
3184.2	22
3185.26	26
3186.32	58
3187.37	50
3188.43	42
3189.49	47
3190.55	24
3191.61	11
3192.66	36
3193.72	28
3194.77	46
3195.83	46
3196.89	32
3197.94	62
3199	20
3200.05	40
3201.1	20
3202.16	38
3203.21	36
3204.27	20
3205.32	20
3206.37	26
3207.42	39
3208.47	32
3209.53	34
3210.58	45
3211.63	32
3212.68	26
3213.73	50
3214.78	31
3215.83	26
3216.88	23
3217.93	34
3218.97	16
3220.02	8
3221.07	26
3222.12	24
3223.16	40
3224.21	22
3225.26	16
3226.3	6
3227.35	10
3228.4	44
3229.44	42
3230.49	24
3231.53	20
3232.57	22
3233.62	45
3234.66	44
3235.71	28
3236.75	26
3237.79	30
3238.83	36
3239.88	30
3240.92	34
3241.96	44
3243	36
3244.04	24
3245.08	26
3246.12	34
3247.16	24
3248.2	26
3249.24	18
3250.28	26
3251.32	18
3252.36	16
3253.39	24
3254.43	42
3255.47	50
3256.51	36
3257.54	30
3258.58	22
3259.61	49
3260.65	21
3261.69	34
3262.72	24
3263.76	26
3264.79	46
3265.82	51
3266.86	27
3267.89	38
3268.92	42
3269.96	40
3270.99	33
3272.02	50
3273.05	20
3274.09	32
3275.12	50
3276.15	28
3277.18	49
3278.21	36
3279.24	38
3280.27	38
3281.3	46
3282.33	33
3283.36	38
3284.39	28
3285.41	64
3286.44	40
3287.47	32
3288.5	60
3289.52	32
3290.55	60
3291.58	40
3292.6	20
3293.63	40
3294.66	24
3295.68	57
3296.71	26
3297.73	62
3298.76	61
3299.78	20
3300.8	18
3301.83	28
3302.85	88
3303.87	36
3304.9	30
3305.92	39
3306.94	50
3307.96	38
3308.98	30
3310.01	36
3311.03	20
3312.05	51
3313.07	40
3314.09	26
3315.11	38
3316.13	51
3317.15	14
3318.17	40
3319.18	38
3320.2	26
3321.22	52
3322.24	34
3323.26	37
3324.27	56
3325.29	48
3326.31	45
3327.32	38
3328.34	45
3329.35	42
3330.37	22
3331.38	28
3332.4	32
3333.41	48
3334.43	60
3335.44	36
3336.46	38
3337.47	30
3338.48	40
3339.5	10
3340.51	38
3341.52	26
3342.53	34
3343.54	40
3344.56	50
3345.57	51
3346.58	36
3347.59	44
3348.6	47
3349.61	46
3350.62	42
3351.63	44
3352.64	40
3353.65	60
3354.66	29
3355.66	51
3356.67	48
3357.68	22
3358.69	15
3359.7	34
3360.7	48
3361.71	32
3362.72	22
3363.72	34
3364.73	42
3365.73	40
3366.74	31
3367.75	41
3368.75	36
3369.75	28
3370.76	20
3371.76	38
3372.77	44
3373.77	52
3374.77	53
3375.78	34
3376.78	-8
3377.78	42
3378.78	44
3379.79	24
3380.79	19
3381.79	32
3382.79	48
3383.79	38
3384.79	42
3385.79	24
3386.79	40
3387.79	42
3388.79	41
3389.79	36
3390.79	36
3391.79	44
3392.79	36
3393.79	82
3394.78	48
3395.78	24
3396.78	38
3397.78	22
3398.77	97
3399.77	34
3400.77	20
3401.76	28
3402.76	46
3403.76	40
3404.75	24
3405.75	28
3406.74	40
3407.74	83
3408.73	38
3409.72	121
3410.72	54
3411.71	62
3412.71	46
3413.7	28
3414.69	32
3415.68	70
3416.68	24
3417.67	40
3418.66	34
3419.65	54
3420.64	72
3421.63	45
3422.63	50
3423.62	46
3424.61	88
3425.6	34
3426.59	25
3427.58	36
3428.57	35
[truncated: 48 more rows]
