# Supplementary material for: AI‐Assisted Detection of Early Gastric Cancer via Visualization of Mucosal Acidity Compromise During Endoscopy
Source: Adv Sci (Weinh). 2025 Oct 20;12(46):e04932. doi: 10.1002/advs.202504932 (PMC12697849; doi:10.1002/advs.202504932)
Supplement: Supplementary file 2 — Supporting Data [file ADVS-12-e04932-s002.zip › Models by AGS cells/Model 4/Para-tumor/fast-20250724_172551.csv]

181.541	16992
184.445	26348
187.346	34013
190.245	37941
193.141	39213
196.035	39324
198.927	39003
201.816	38949
204.703	39277
207.588	39165
210.47	39320
213.35	39184
216.228	38947
219.103	39147
221.976	38808
224.846	38770
227.715	38637
230.58	38677
233.444	38679
236.305	39030
239.164	39087
242.02	39765
244.875	40005
247.727	40361
250.576	40313
253.423	40279
256.268	40153
259.111	39924
261.951	39684
264.789	39518
267.625	39686
270.459	39719
273.29	39725
276.119	39444
278.945	39270
281.769	39288
284.591	39048
287.411	38844
290.229	38701
293.044	38491
295.857	38196
298.667	37704
301.476	37320
304.282	37143
307.085	36678
309.887	36519
312.686	36418
315.483	36078
318.278	35757
321.071	35335
323.861	35432
326.649	35210
329.435	35088
332.219	35104
335	34914
337.779	34940
340.556	35067
343.331	34978
346.103	35105
348.873	35234
351.641	35439
354.407	35381
357.171	35476
359.932	35574
362.691	35300
365.448	35103
368.203	34787
370.955	34425
373.706	34375
376.454	34041
379.2	33924
381.943	33819
384.685	33576
387.424	33226
390.161	33185
392.896	32778
395.629	32573
398.36	32330
401.088	32472
403.815	32220
406.539	32228
409.261	31948
411.981	31960
414.698	32036
417.414	32494
420.127	32514
422.838	32423
425.547	32596
428.254	32717
430.959	32454
433.662	32729
436.362	32897
439.06	32848
441.757	32755
444.451	32726
447.142	32672
449.832	32725
452.52	32572
455.206	32505
457.889	32311
460.57	32274
463.249	32055
465.927	32126
468.601	31569
471.274	31373
473.945	31243
476.614	30614
479.28	30214
481.945	30108
484.607	29929
487.267	29593
489.926	29265
492.582	29314
495.236	29127
497.888	28839
500.537	28797
503.185	28815
505.831	28829
508.474	29148
511.116	28902
513.755	28964
516.393	29020
519.028	28984
521.661	29077
524.293	29019
526.922	28871
529.549	29036
532.174	28688
534.797	28807
537.418	29015
540.037	28974
542.654	28738
545.268	29067
547.881	29266
550.492	29190
553.101	28891
555.707	28367
558.312	28118
560.915	27912
563.515	27989
566.114	28059
568.71	28239
571.305	28646
573.897	28789
576.488	28827
579.076	28411
581.663	27618
584.247	26819
586.83	26439
589.41	25768
591.989	25442
594.565	24755
597.14	23930
599.712	23548
602.283	23434
604.851	23365
607.418	23312
609.982	23198
612.545	23071
615.106	23105
617.664	22985
620.221	22932
622.776	22890
625.328	22678
627.879	22692
630.428	22515
632.975	22239
635.52	22048
638.062	21989
640.603	21701
643.142	21836
645.679	21911
648.214	22213
650.748	21955
653.279	22025
655.808	21938
658.335	21804
660.861	21719
663.384	21349
665.906	21445
668.425	21610
670.943	21566
673.459	21211
675.973	21024
678.484	20804
680.994	20603
683.502	20175
686.009	20107
688.513	19938
691.015	19630
693.515	19520
696.014	19285
698.51	19124
701.005	19003
703.498	18800
705.989	18441
708.478	18107
710.965	17990
713.45	17879
715.933	17709
718.415	17728
720.894	17325
723.372	17460
725.848	17496
728.322	17421
730.794	17593
733.264	17500
735.732	17139
738.198	16850
740.663	16455
743.126	16136
745.586	15952
748.045	15870
750.502	15796
752.958	15580
755.411	15459
757.863	15607
760.312	15359
762.76	15308
765.206	15360
767.65	15122
770.092	14099
772.533	13031
774.971	12915
777.408	13367
779.843	13857
782.276	13914
784.707	13974
787.137	14051
789.564	13906
791.99	13922
794.414	13829
796.836	13779
799.257	13527
801.675	13309
804.092	13286
806.507	13181
808.92	13094
811.331	12887
813.741	12701
816.148	12566
818.554	12324
820.958	12296
823.36	12143
825.761	12074
828.159	11980
830.556	11970
832.951	11794
835.345	11654
837.736	11573
840.126	11468
842.514	11603
844.9	11333
847.284	11204
849.667	11145
852.048	10914
854.427	10878
856.804	10650
859.18	10527
861.553	10408
863.925	10378
866.296	10235
868.664	10320
871.031	10348
873.396	10162
875.759	10036
878.12	9953
880.48	9989
882.838	9788
885.194	9741
887.549	9604
889.902	9536
892.253	9570
894.602	9478
896.949	9463
899.295	9391
901.639	9212
903.981	9304
906.322	9175
908.661	9181
910.998	9074
913.333	9028
915.667	8933
917.999	9056
920.329	9093
922.658	9018
924.985	8881
927.31	8995
929.633	8945
931.955	8817
934.275	8706
936.593	8615
938.91	8371
941.225	8331
943.538	8126
945.849	7934
948.159	7679
950.467	7614
952.774	7559
955.078	7410
957.381	7338
959.683	7196
961.982	6997
964.28	7159
966.577	7170
968.871	6977
971.164	6828
973.456	6715
975.745	6673
978.033	6427
980.319	6472
982.604	6417
984.887	6427
987.168	6508
989.448	6431
991.726	6429
994.002	6296
996.277	6296
998.55	6262
1000.82	6405
1003.09	6314
1005.36	6515
1007.63	6492
1009.89	6445
1012.15	6552
1014.41	6489
1016.67	6457
1018.93	6477
1021.19	6276
1023.44	6370
1025.7	6344
1027.95	6348
1030.2	6171
1032.45	6088
1034.69	5983
1036.94	5923
1039.18	5809
1041.43	5811
1043.67	5815
1045.9	5793
1048.14	5748
1050.38	5614
1052.61	5577
1054.84	5472
1057.07	5413
1059.3	5387
1061.53	5207
1063.76	5272
1065.98	5206
1068.2	5140
1070.42	5178
1072.64	4968
1074.86	5063
1077.08	4922
1079.29	4893
1081.5	4862
1083.72	4767
1085.93	4920
1088.13	4801
1090.34	4863
1092.55	4958
1094.75	4952
1096.95	4835
1099.15	4859
1101.35	4727
1103.55	4708
1105.74	4585
1107.94	4614
1110.13	4573
1112.32	4447
1114.51	4380
1116.7	4328
1118.89	4245
1121.07	4189
1123.25	4134
1125.44	4096
1127.62	4074
1129.8	4209
1131.97	4173
1134.15	4187
1136.32	4211
1138.49	4166
1140.66	4108
1142.83	4040
1145	4002
1147.17	3963
1149.33	3890
1151.5	3903
1153.66	3929
1155.82	3871
1157.98	3848
1160.13	3822
1162.29	3777
1164.44	3663
1166.6	3740
1168.75	3741
1170.9	3816
1173.04	3836
1175.19	3846
1177.34	3813
1179.48	3593
1181.62	3532
1183.76	3508
1185.9	3580
1188.04	3699
1190.17	3840
1192.31	3915
1194.44	3967
1196.57	3939
1198.7	3955
1200.83	3854
1202.96	3761
1205.08	3624
1207.21	3338
1209.33	3242
1211.45	3076
1213.57	3079
1215.69	3028
1217.81	2986
1219.92	2939
1222.03	2967
1224.15	2972
1226.26	2853
1228.37	2859
1230.47	2885
1232.58	2879
1234.68	2857
1236.79	2841
1238.89	2911
1240.99	2871
1243.09	2831
1245.19	2756
1247.28	2798
1249.38	2730
1251.47	2720
1253.56	2692
1255.65	2636
1257.74	2625
1259.83	2623
1261.91	2518
1264	2546
1266.08	2483
1268.16	2422
1270.24	2361
1272.32	2262
1274.4	2333
1276.47	2287
1278.55	2285
1280.62	2172
1282.69	2118
1284.76	2140
1286.83	2128
1288.9	2136
1290.96	2081
1293.03	2011
1295.09	2007
1297.15	2041
1299.21	1964
1301.27	1956
1303.33	1950
1305.38	1922
1307.44	2037
1309.49	1907
1311.54	1914
1313.59	1890
1315.64	1840
1317.69	1847
1319.73	1864
1321.78	1864
1323.82	1876
1325.86	1803
1327.9	1809
1329.94	1766
1331.98	1761
1334.02	1787
1336.05	1791
1338.08	1829
1340.12	1804
1342.15	1856
1344.18	1920
1346.2	1910
1348.23	1965
1350.25	1918
1352.28	1964
1354.3	1948
1356.32	2015
1358.34	1960
1360.36	2015
1362.38	2077
1364.39	2059
1366.41	2045
1368.42	2043
1370.43	2057
1372.44	1974
1374.45	1975
1376.45	1983
1378.46	1972
1380.47	1892
1382.47	1886
1384.47	1769
1386.47	1763
1388.47	1698
1390.47	1731
1392.46	1731
1394.46	1747
1396.45	1757
1398.44	1795
1400.44	1716
1402.42	1672
1404.41	1612
1406.4	1519
1408.39	1521
1410.37	1501
1412.35	1471
1414.33	1459
1416.31	1440
1418.29	1441
1420.27	1392
1422.25	1394
1424.22	1408
1426.2	1394
1428.17	1368
1430.14	1388
1432.11	1253
1434.08	1308
1436.04	1255
1438.01	1245
1439.97	1277
1441.94	1309
1443.9	1287
1445.86	1296
1447.82	1332
1449.78	1271
1451.73	1199
1453.69	1316
1455.64	1267
1457.59	1259
1459.54	1223
1461.49	1152
1463.44	1144
1465.39	1102
1467.34	1124
1469.28	1074
1471.22	1094
1473.17	1168
1475.11	1138
1477.05	1086
1478.99	1051
1480.92	969
1482.86	928
1484.79	935
1486.73	905
1488.66	904
1490.59	979
1492.52	951
1494.45	965
1496.37	979
1498.3	1001
1500.22	970
1502.14	927
1504.07	957
1505.99	911
1507.91	931
1509.82	975
1511.74	926
1513.66	913
1515.57	905
1517.48	933
1519.39	1025
1521.3	982
1523.21	1050
1525.12	979
1527.03	957
1528.93	965
1530.84	992
1532.74	1028
1534.64	1040
1536.54	1053
1538.44	1023
1540.34	979
1542.23	959
1544.13	882
1546.02	785
1547.92	880
1549.81	871
1551.7	931
1553.59	915
1555.48	909
1557.36	957
1559.25	941
1561.13	967
1563.01	1060
1564.9	1068
1566.78	1084
1568.66	1051
1570.53	971
1572.41	999
1574.29	979
1576.16	1064
1578.03	1169
1579.9	1189
1581.78	1152
1583.65	1064
1585.51	1019
1587.38	1072
1589.25	1119
1591.11	1142
1592.97	1080
1594.84	989
1596.7	1005
1598.56	1040
1600.42	1010
1602.27	965
1604.13	1015
1605.98	1157
1607.84	1270
1609.69	1350
1611.54	1307
1613.39	1247
1615.24	1098
1617.09	903
1618.94	850
1620.78	804
1622.62	911
1624.47	986
1626.31	999
1628.15	983
1629.99	1005
1631.83	975
1633.67	949
1635.5	939
1637.34	873
1639.17	888
1641	875
1642.83	909
1644.66	888
1646.49	890
1648.32	827
1650.15	856
1651.97	850
1653.8	889
1655.62	854
1657.44	834
1659.26	751
1661.08	711
1662.9	695
1664.72	568
1666.53	488
1668.35	476
1670.16	429
1671.97	478
1673.79	552
1675.6	552
1677.4	536
1679.21	486
1681.02	473
1682.83	475
1684.63	471
1686.43	530
1688.24	566
1690.04	536
1691.84	445
1693.64	462
1695.43	485
1697.23	580
1699.02	629
1700.82	691
1702.61	653
1704.4	618
1706.2	619
1707.98	685
1709.77	748
1711.56	768
1713.35	759
1715.13	711
1716.92	628
1718.7	534
1720.48	582
1722.26	594
1724.04	530
1725.82	415
1727.6	354
1729.37	321
1731.15	344
1732.92	268
1734.7	233
1736.47	212
1738.24	173
1740.01	211
1741.78	179
1743.54	236
1745.31	298
1747.08	338
1748.84	328
1750.6	349
1752.36	425
1754.12	520
1755.88	511
1757.64	448
1759.4	411
1761.16	373
1762.91	363
1764.67	411
1766.42	484
1768.17	554
1769.92	570
1771.67	473
1773.42	431
1775.17	363
1776.91	397
1778.66	423
1780.4	500
1782.15	568
1783.89	583
1785.63	577
1787.37	602
1789.11	572
1790.85	582
1792.58	534
1794.32	453
1796.05	441
1797.79	425
1799.52	413
1801.25	442
1802.98	386
1804.71	397
1806.44	454
1808.17	491
1809.89	528
1811.62	562
1813.34	568
1815.07	504
1816.79	491
1818.51	478
1820.23	488
1821.95	403
1823.66	378
1825.38	349
1827.1	333
1828.81	344
1830.52	398
1832.24	446
1833.95	504
1835.66	528
1837.37	556
1839.08	514
1840.78	443
1842.49	415
1844.19	373
1845.9	357
1847.6	373
1849.3	393
1851	321
1852.7	262
1854.4	230
1856.1	220
1857.8	258
1859.49	262
1861.19	255
1862.88	280
1864.57	196
1866.27	131
1867.96	113
1869.65	93
1871.33	105
1873.02	149
1874.71	219
1876.39	249
1878.08	212
1879.76	209
1881.44	163
1883.12	224
1884.81	258
1886.48	272
1888.16	230
1889.84	145
1891.52	151
1893.19	135
1894.87	64
1896.54	117
1898.21	123
1899.88	145
1901.55	188
1903.22	194
1904.89	221
1906.56	218
1908.22	240
1909.89	256
1911.55	268
1913.22	254
1914.88	240
1916.54	238
1918.2	234
1919.86	231
1921.52	232
1923.18	194
1924.83	180
1926.49	195
1928.14	155
1929.79	205
1931.45	198
1933.1	170
1934.75	145
1936.4	215
1938.05	224
1939.69	228
1941.34	194
1942.99	153
1944.63	133
1946.27	119
1947.92	117
1949.56	175
1951.2	179
1952.84	197
1954.48	199
1956.11	258
1957.75	308
1959.39	304
1961.02	326
1962.65	316
1964.29	292
1965.92	274
1967.55	358
1969.18	343
1970.81	354
1972.44	383
1974.06	312
1975.69	320
1977.32	357
1978.94	351
1980.56	355
1982.19	367
1983.81	361
1985.43	365
1987.05	375
1988.66	391
1990.28	343
1991.9	341
1993.51	351
1995.13	383
1996.74	397
1998.36	385
1999.97	379
2001.58	353
2003.19	367
2004.8	352
2006.4	429
2008.01	389
2009.62	378
2011.22	413
2012.83	371
2014.43	378
2016.03	419
2017.63	389
2019.23	362
2020.83	363
2022.43	371
2024.03	389
2025.63	391
2027.22	355
2028.82	384
2030.41	368
2032.01	350
2033.6	360
2035.19	385
2036.78	362
2038.37	365
2039.96	302
2041.55	318
2043.13	333
2044.72	308
2046.3	326
2047.89	334
2049.47	350
2051.05	320
2052.63	316
2054.21	338
2055.79	346
2057.37	306
2058.95	321
2060.52	308
2062.1	316
2063.68	335
2065.25	342
2066.82	304
2068.39	315
2069.97	330
2071.54	316
2073.1	302
2074.67	282
2076.24	306
2077.81	292
2079.37	292
2080.94	294
2082.5	280
2084.07	266
2085.63	274
2087.19	258
2088.75	228
2090.31	216
2091.87	204
2093.43	191
2094.98	195
2096.54	198
2098.09	207
2099.65	240
2101.2	240
2102.75	234
2104.3	236
2105.86	250
2107.41	244
2108.95	240
2110.5	217
2112.05	228
2113.6	221
2115.14	250
2116.69	262
2118.23	210
2119.77	226
2121.31	216
2122.86	228
2124.4	232
2125.93	235
2127.47	216
2129.01	210
2130.55	258
2132.08	258
2133.62	244
2135.15	254
2136.69	214
2138.22	202
2139.75	212
2141.28	200
2142.81	224
2144.34	222
2145.87	204
2147.39	205
2148.92	219
2150.45	248
2151.97	214
2153.5	226
2155.02	196
2156.54	200
2158.06	199
2159.58	201
2161.1	191
2162.62	248
2164.14	236
2165.66	223
2167.17	199
2168.69	230
2170.2	215
2171.72	218
2173.23	222
2174.74	222
2176.25	188
2177.76	205
2179.27	190
2180.78	194
2182.29	185
2183.79	177
2185.3	183
2186.81	200
2188.31	179
2189.81	183
2191.32	214
2192.82	198
2194.32	161
2195.82	195
2197.32	180
2198.82	167
2200.32	161
2201.81	137
2203.31	161
2204.8	167
2206.3	186
2207.79	147
2209.29	212
2210.78	187
2212.27	209
2213.76	212
2215.25	203
2216.74	203
2218.23	165
2219.71	173
2221.2	153
2222.69	149
2224.17	121
2225.65	119
2227.14	127
2228.62	133
2230.1	137
2231.58	157
2233.06	165
2234.54	177
2236.02	189
2237.5	201
2238.97	171
2240.45	181
2241.92	181
2243.4	177
2244.87	111
2246.34	159
2247.82	125
2249.29	149
2250.76	157
2252.23	135
2253.7	129
2255.16	145
2256.63	135
2258.1	95
2259.56	141
2261.03	135
2262.49	131
2263.95	135
2265.42	137
2266.88	149
2268.34	129
2269.8	137
2271.26	103
2272.72	119
2274.18	133
2275.63	139
2277.09	141
2278.54	181
2280	137
2281.45	121
2282.9	93
2284.36	99
2285.81	145
2287.26	121
2288.71	135
2290.16	115
2291.61	121
2293.05	117
2294.5	117
2295.95	119
2297.39	75
2298.84	67
2300.28	66
2301.72	71
2303.16	67
2304.61	93
2306.05	97
2307.49	91
2308.93	99
2310.36	113
2311.8	105
2313.24	123
2314.67	139
2316.11	119
2317.54	119
2318.98	147
2320.41	93
2321.84	135
2323.28	101
2324.71	133
2326.14	113
2327.57	110
2328.99	85
2330.42	67
2331.85	97
2333.27	85
2334.7	99
2336.12	79
2337.55	73
2338.97	79
2340.39	71
2341.82	47
2343.24	58
2344.66	59
2346.08	60
2347.5	65
2348.91	61
2350.33	77
2351.75	103
2353.16	103
2354.58	85
2355.99	101
2357.41	79
2358.82	69
2360.23	45
2361.64	39
2363.05	39
2364.46	34
2365.87	32
2367.28	35
2368.69	69
2370.1	49
2371.5	30
2372.91	57
2374.31	62
2375.72	70
2377.12	50
2378.52	80
2379.92	69
2381.33	61
2382.73	45
2384.13	51
2385.52	66
2386.92	51
2388.32	47
2389.72	61
2391.11	57
2392.51	72
2393.9	73
2395.3	105
2396.69	83
2398.08	73
2399.48	77
2400.87	72
2402.26	45
2403.65	38
2405.04	21
2406.42	-2
2407.81	-50
2409.2	-38
2410.58	-71
2411.97	-66
2413.35	-14
2414.74	-52
2416.12	-50
2417.5	-36
2418.89	-22
2420.27	-24
2421.65	-22
2423.03	-8
2424.41	-30
2425.79	-43
2427.16	-51
2428.54	-48
2429.92	-61
2431.29	-38
2432.67	-26
2434.04	-24
2435.42	-26
2436.79	-26
2438.16	-23
2439.53	-28
2440.9	-48
2442.27	-47
2443.64	-57
2445.01	-41
2446.38	-47
2447.75	-66
2449.11	-63
2450.48	-54
2451.84	-73
2453.21	-48
2454.57	-38
2455.94	-42
2457.3	-37
2458.66	-58
2460.02	-54
2461.38	-49
2462.74	-6
2464.1	10
2465.46	-11
2466.82	-27
2468.17	-13
2469.53	-26
2470.89	4
2472.24	-38
2473.6	-18
2474.95	-26
2476.3	-10
2477.65	8
2479.01	24
2480.36	7
2481.71	35
2483.06	5
2484.41	-2
2485.75	6
2487.1	2
2488.45	-4
2489.8	-18
2491.14	-14
2492.49	-9
2493.83	2
2495.17	21
2496.52	-30
2497.86	4
2499.2	8
2500.54	16
2501.88	27
2503.22	24
2504.56	35
2505.9	16
2507.24	20
2508.58	16
2509.91	4
2511.25	-21
2512.58	-28
2513.92	-75
2515.25	-50
2516.58	-44
2517.92	-60
2519.25	-34
2520.58	-33
2521.91	-58
2523.24	-35
2524.57	-14
2525.9	4
2527.23	4
2528.55	-8
2529.88	-46
2531.21	-23
2532.53	-22
2533.86	-16
2535.18	-8
2536.5	0
2537.83	-11
2539.15	6
2540.47	-2
2541.79	18
2543.11	-32
2544.43	4
2545.75	-8
2547.07	2
2548.39	-44
2549.7	0
2551.02	-20
2552.34	-31
2553.65	-26
2554.97	-50
2556.28	-44
2557.59	-55
2558.91	-53
2560.22	-43
2561.53	-67
2562.84	-57
2564.15	-43
2565.46	-57
2566.77	-53
2568.08	-52
2569.38	-55
2570.69	-36
2572	-51
2573.3	-34
2574.61	-51
2575.91	-44
2577.22	-35
2578.52	-30
2579.82	-26
2581.13	-47
2582.43	-55
2583.73	-50
2585.03	-57
2586.33	-56
2587.63	-59
2588.92	-75
2590.22	-48
2591.52	-81
2592.82	-67
2594.11	-55
2595.41	-59
2596.7	-38
2598	-56
2599.29	-60
2600.58	-57
2601.88	-42
2603.17	-8
2604.46	-81
2605.75	-58
2607.04	-70
2608.33	-61
2609.62	-43
2610.9	-64
2612.19	-80
2613.48	-99
2614.76	-64
2616.05	-73
2617.34	-45
2618.62	-85
2619.9	-80
2621.19	-75
2622.47	-59
2623.75	-50
2625.03	-77
2626.31	-61
2627.59	-44
2628.87	-51
2630.15	-93
2631.43	-69
2632.71	-56
2633.99	-70
2635.26	-78
2636.54	-73
2637.81	-87
2639.09	-97
2640.36	-78
2641.64	-91
2642.91	-93
2644.18	-93
2645.46	-69
2646.73	-80
2648	-62
2649.27	-69
2650.54	-65
2651.81	-57
2653.07	-42
2654.34	-62
2655.61	-57
2656.88	-59
2658.14	-56
2659.41	-65
2660.67	-86
2661.94	-41
2663.2	-75
2664.47	-75
2665.73	-71
2666.99	-66
2668.25	-77
2669.51	-93
2670.77	-67
2672.03	-63
2673.29	-66
2674.55	-73
2675.81	-58
2677.07	-81
2678.32	-89
2679.58	-67
2680.84	-61
2682.09	-75
2683.35	-22
2684.6	-49
2685.85	-63
2687.11	-60
2688.36	-47
2689.61	-65
2690.86	-51
2692.11	-69
2693.36	-35
2694.61	-31
2695.86	-49
2697.11	-77
2698.36	-65
2699.61	-79
2700.85	-67
2702.1	-64
2703.34	-55
2704.59	-66
2705.83	-48
2707.08	-47
2708.32	-52
2709.56	-83
2710.81	-89
2712.05	-68
2713.29	-61
2714.53	-62
2715.77	-62
2717.01	-41
2718.25	-40
2719.49	-67
2720.73	-83
2721.96	-77
2723.2	-57
2724.44	-61
2725.67	-39
2726.91	-58
2728.14	-61
2729.38	-90
2730.61	-51
2731.84	-54
2733.08	-69
2734.31	-46
2735.54	-48
2736.77	-25
2738	-58
2739.23	-41
2740.46	-53
2741.69	-61
2742.92	-66
2744.14	-25
2745.37	-76
2746.6	-59
2747.82	-42
2749.05	-56
2750.27	-54
2751.5	-47
2752.72	-62
2753.95	-46
2755.17	-64
2756.39	-28
2757.61	-42
2758.83	-70
2760.05	-38
2761.27	-60
2762.49	-38
2763.71	-67
2764.93	-34
2766.15	-58
2767.37	-40
2768.58	-46
2769.8	-46
2771.02	-54
2772.23	-36
2773.45	-42
2774.66	-36
2775.88	-34
2777.09	-38
2778.3	-40
2779.51	-36
2780.73	-47
2781.94	-42
2783.15	-28
2784.36	-46
2785.57	-48
2786.78	-40
2787.99	-22
2789.19	-40
2790.4	-24
2791.61	-15
2792.82	-60
2794.02	-46
2795.23	-32
2796.43	-58
2797.64	-18
2798.84	-32
2800.04	-34
2801.25	-37
2802.45	-44
2803.65	-64
2804.85	-13
2806.05	-38
2807.25	-36
2808.45	-22
2809.65	-28
2810.85	-25
2812.05	-30
2813.25	-30
2814.45	-38
2815.64	-34
2816.84	-46
2818.04	-26
2819.23	20
2820.43	-33
2821.62	10
2822.82	-20
2824.01	-4
2825.2	-16
2826.39	-24
2827.59	-28
2828.78	-16
2829.97	-12
2831.16	-26
2832.35	-14
2833.54	-30
2834.73	-26
2835.92	-24
2837.1	-10
2838.29	-18
2839.48	-10
2840.67	-24
2841.85	-30
2843.04	-22
2844.22	-8
2845.41	-47
2846.59	-14
2847.77	-10
2848.96	-26
2850.14	-10
2851.32	-14
2852.5	-19
2853.68	-24
2854.87	-20
2856.05	-12
2857.23	-28
2858.4	-28
2859.58	-35
2860.76	-26
2861.94	-8
2863.12	-8
2864.29	-20
2865.47	0
2866.65	-25
2867.82	-8
2869	10
2870.17	-8
2871.34	-28
2872.52	-33
2873.69	-4
2874.86	-25
2876.03	8
2877.21	-18
2878.38	-54
2879.55	2
2880.72	-32
2881.89	-32
2883.06	-16
2884.23	-12
2885.39	-21
2886.56	-27
2887.73	-30
2888.9	-4
2890.06	-6
2891.23	-12
2892.39	-35
2893.56	10
2894.72	-4
2895.89	-8
2897.05	16
2898.21	-24
2899.38	-16
2900.54	-36
2901.7	-6
2902.86	-14
2904.02	-17
2905.18	-10
2906.34	-14
2907.5	-13
2908.66	-26
2909.82	-35
2910.98	-22
2912.13	-14
2913.29	-6
2914.45	-46
2915.6	-12
2916.76	-16
2917.91	-8
2919.07	-2
2920.22	-18
2921.38	-10
2922.53	-18
2923.68	-2
2924.84	6
2925.99	-10
2927.14	-35
2928.29	-4
2929.44	-30
2930.59	-12
2931.74	-8
2932.89	8
2934.04	-6
2935.19	-12
2936.34	-8
2937.48	-17
2938.63	-2
2939.78	-30
2940.93	28
2942.07	6
2943.22	10
2944.36	-24
2945.51	-10
2946.65	-16
2947.79	-2
2948.94	8
2950.08	-20
2951.22	-14
2952.36	4
2953.5	-20
2954.65	11
2955.79	-10
2956.93	-2
2958.07	-16
2959.2	-10
2960.34	20
2961.48	8
2962.62	-4
2963.76	12
2964.89	-12
2966.03	-16
2967.17	-2
2968.3	8
2969.44	4
2970.57	0
2971.71	-10
2972.84	-12
2973.97	4
2975.11	24
2976.24	18
2977.37	-18
2978.5	8
2979.64	0
2980.77	-4
2981.9	8
2983.03	-26
2984.16	6
2985.29	4
2986.41	-4
2987.54	2
2988.67	16
2989.8	12
2990.93	-24
2992.05	4
2993.18	-9
2994.3	-26
2995.43	-2
2996.55	41
2997.68	32
2998.8	0
2999.93	2
3001.05	10
3002.17	6
3003.3	-14
3004.42	52
3005.54	46
3006.66	16
3007.78	4
3008.9	16
3010.02	-18
3011.14	14
3012.26	10
3013.38	14
3014.5	36
3015.62	-16
3016.73	26
3017.85	14
3018.97	16
3020.08	25
3021.2	28
3022.31	16
3023.43	18
3024.54	11
3025.66	4
3026.77	16
3027.89	16
3029	6
3030.11	26
3031.22	2
3032.34	8
3033.45	20
3034.56	2
3035.67	8
3036.78	101
3037.89	10
3039	32
3040.11	0
3041.22	16
3042.32	-6
3043.43	12
3044.54	6
3045.65	4
3046.75	14
3047.86	36
3048.96	8
3050.07	-28
3051.17	32
3052.28	12
3053.38	20
3054.49	-2
3055.59	10
3056.69	12
3057.8	6
3058.9	16
3060	42
3061.1	18
3062.2	16
3063.3	2
3064.4	0
3065.5	14
3066.6	25
3067.7	20
3068.8	34
3069.9	0
3071	14
3072.09	14
3073.19	28
3074.29	14
3075.38	8
3076.48	32
3077.57	11
3078.67	45
3079.76	18
3080.86	2
3081.95	14
3083.05	-16
3084.14	20
3085.23	44
3086.33	20
3087.42	18
3088.51	27
3089.6	26
3090.69	14
3091.78	8
3092.87	69
3093.96	16
3095.05	18
3096.14	-6
3097.23	22
3098.32	37
3099.41	22
3100.49	6
3101.58	2
3102.67	14
3103.75	2
3104.84	36
3105.93	24
3107.01	0
3108.1	16
3109.18	32
3110.26	34
3111.35	24
3112.43	10
3113.51	28
3114.6	35
3115.68	14
3116.76	24
3117.84	16
3118.92	26
3120	22
3121.09	22
3122.17	32
3123.25	10
3124.32	30
3125.4	30
3126.48	4
3127.56	2
3128.64	-6
3129.72	20
3130.79	38
3131.87	8
3132.95	24
3134.02	8
3135.1	14
3136.17	32
3137.25	26
3138.32	32
3139.4	32
3140.47	36
3141.55	18
3142.62	22
3143.69	30
3144.76	43
3145.84	20
3146.91	26
3147.98	38
3149.05	26
3150.12	20
3151.19	36
3152.26	24
3153.33	40
3154.4	22
3155.47	16
3156.54	12
3157.61	46
3158.67	-8
3159.74	10
3160.81	24
3161.88	15
3162.94	32
3164.01	12
3165.07	34
3166.14	30
3167.2	22
3168.27	12
3169.33	16
3170.4	36
3171.46	6
3172.52	14
3173.59	24
3174.65	28
3175.71	36
3176.77	4
3177.84	22
3178.9	-4
3179.96	10
3181.02	46
3182.08	44
3183.14	26
3184.2	18
3185.26	42
3186.32	42
3187.37	36
3188.43	34
3189.49	43
3190.55	26
3191.61	29
3192.66	36
3193.72	20
3194.77	34
3195.83	0
3196.89	24
3197.94	36
3199	10
3200.05	16
3201.1	26
3202.16	20
3203.21	36
3204.27	24
3205.32	22
3206.37	30
3207.42	27
3208.47	36
3209.53	36
3210.58	25
3211.63	36
3212.68	22
3213.73	32
3214.78	29
3215.83	26
3216.88	23
3217.93	30
3218.97	46
3220.02	28
3221.07	30
3222.12	30
3223.16	46
3224.21	34
3225.26	16
3226.3	10
3227.35	10
3228.4	58
3229.44	28
3230.49	12
3231.53	0
3232.57	32
3233.62	41
3234.66	46
3235.71	26
3236.75	12
3237.79	34
3238.83	34
3239.88	22
3240.92	40
3241.96	28
3243	24
3244.04	22
3245.08	30
3246.12	24
3247.16	18
3248.2	32
3249.24	34
3250.28	20
3251.32	16
3252.36	38
3253.39	14
3254.43	34
3255.47	42
3256.51	28
3257.54	28
3258.58	14
3259.61	32
3260.65	10
3261.69	32
3262.72	10
3263.76	24
3264.79	26
3265.82	49
3266.86	23
3267.89	58
3268.92	36
3269.96	36
3270.99	33
3272.02	24
3273.05	38
3274.09	16
3275.12	22
3276.15	18
3277.18	31
3278.21	34
3279.24	16
3280.27	34
3281.3	14
3282.33	25
3283.36	42
3284.39	30
3285.41	50
3286.44	44
3287.47	22
3288.5	42
3289.52	16
3290.55	60
3291.58	44
3292.6	16
3293.63	50
3294.66	28
3295.68	49
3296.71	20
3297.73	62
3298.76	75
3299.78	30
3300.8	24
3301.83	48
3302.85	72
3303.87	32
3304.9	12
3305.92	33
3306.94	50
3307.96	38
3308.98	36
3310.01	26
3311.03	16
3312.05	51
3313.07	34
3314.09	34
3315.11	40
3316.13	34
3317.15	14
3318.17	28
3319.18	46
3320.2	26
3321.22	26
3322.24	20
3323.26	53
3324.27	38
3325.29	50
3326.31	43
3327.32	38
3328.34	34
3329.35	52
3330.37	16
3331.38	22
3332.4	24
3333.41	48
3334.43	46
3335.44	28
3336.46	36
3337.47	12
3338.48	36
3339.5	16
3340.51	28
3341.52	37
3342.53	36
3343.54	30
3344.56	46
3345.57	55
3346.58	42
3347.59	38
3348.6	21
3349.61	60
3350.62	44
3351.63	32
3352.64	40
3353.65	48
3354.66	33
3355.66	53
3356.67	42
3357.68	30
3358.69	7
3359.7	42
3360.7	56
3361.71	30
3362.72	36
3363.72	32
3364.73	22
3365.73	24
3366.74	10
3367.75	25
3368.75	16
3369.75	22
3370.76	22
3371.76	26
3372.77	24
3373.77	10
3374.77	29
3375.78	30
3376.78	4
3377.78	38
3378.78	36
3379.79	36
3380.79	23
3381.79	50
3382.79	42
3383.79	30
3384.79	58
3385.79	30
3386.79	22
3387.79	18
3388.79	33
3389.79	30
3390.79	36
3391.79	38
3392.79	40
3393.79	42
3394.78	36
3395.78	38
3396.78	52
3397.78	56
3398.77	75
3399.77	22
3400.77	34
3401.76	22
3402.76	48
3403.76	56
3404.75	24
3405.75	4
3406.74	38
3407.74	83
3408.73	22
3409.72	123
3410.72	48
3411.71	52
3412.71	32
3413.7	20
3414.69	14
3415.68	60
3416.68	22
3417.67	28
3418.66	34
3419.65	30
3420.64	64
3421.63	59
3422.63	54
3423.62	20
3424.61	100
3425.6	36
3426.59	27
3427.58	64
3428.57	41
[truncated: 48 more rows]
