# Supplementary material for: AI‐Assisted Detection of Early Gastric Cancer via Visualization of Mucosal Acidity Compromise During Endoscopy
Source: Adv Sci (Weinh). 2025 Oct 20;12(46):e04932. doi: 10.1002/advs.202504932 (PMC12697849; doi:10.1002/advs.202504932)
Supplement: Supplementary file 2 — Supporting Data [file ADVS-12-e04932-s002.zip › Models by AGS cells/Model 4/Para-tumor/fast-20250724_172620.csv]

181.541	20699
184.445	32189
187.346	41501
190.245	46661
193.141	48159
196.035	48451
198.927	48191
201.816	48021
204.703	48660
207.588	48445
210.47	48658
213.35	48452
216.228	48457
219.103	48721
221.976	48342
224.846	48672
227.715	48381
230.58	48279
233.444	48046
236.305	48769
239.164	48898
242.02	49402
244.875	49960
247.727	50032
250.576	50145
253.423	50012
256.268	49911
259.111	49891
261.951	49544
264.789	49382
267.625	49657
270.459	49531
273.29	49174
276.119	49204
278.945	48943
281.769	48793
284.591	48785
287.411	48356
290.229	48263
293.044	47989
295.857	47756
298.667	47212
301.476	46980
304.282	46486
307.085	46083
309.887	45869
312.686	45432
315.483	45181
318.278	44945
321.071	44590
323.861	44583
326.649	44268
329.435	44451
332.219	44290
335	44113
337.779	44268
340.556	44320
343.331	44480
346.103	44427
348.873	44481
351.641	44933
354.407	45014
357.171	45046
359.932	45285
362.691	44997
365.448	44762
368.203	44409
370.955	44004
373.706	43693
376.454	43742
379.2	43345
381.943	43347
384.685	42554
387.424	42509
390.161	42252
392.896	41820
395.629	41655
398.36	41328
401.088	41309
403.815	41194
406.539	41016
409.261	40706
411.981	40806
414.698	41062
417.414	41403
420.127	41425
422.838	41218
425.547	41638
428.254	41784
430.959	41565
433.662	41691
436.362	41884
439.06	41820
441.757	41743
444.451	41738
447.142	41768
449.832	41882
452.52	41602
455.206	41725
457.889	41462
460.57	41365
463.249	41089
465.927	41150
468.601	40769
471.274	40282
473.945	40047
476.614	39558
479.28	38810
481.945	38699
484.607	38618
487.267	38329
489.926	37866
492.582	37955
495.236	37645
497.888	37426
500.537	37232
503.185	37116
505.831	37414
508.474	37595
511.116	37440
513.755	37545
516.393	37458
519.028	37543
521.661	37470
524.293	37529
526.922	37357
529.549	37583
532.174	37416
534.797	37245
537.418	37384
540.037	37472
542.654	37456
545.268	37722
547.881	38006
550.492	37944
553.101	37376
555.707	36779
558.312	36362
560.915	36350
563.515	36414
566.114	36449
568.71	36795
571.305	37142
573.897	37426
576.488	37398
579.076	36710
581.663	35756
584.247	34984
586.83	34144
589.41	33644
591.989	33100
594.565	32336
597.14	31362
599.712	31027
602.283	30991
604.851	30816
607.418	30765
609.982	30630
612.545	30632
615.106	30393
617.664	30449
620.221	30278
622.776	30367
625.328	30098
627.879	30164
630.428	29665
632.975	29496
635.52	29127
638.062	29127
640.603	29113
643.142	28954
645.679	29123
648.214	29253
650.748	29047
653.279	29210
655.808	29062
658.335	28934
660.861	28740
663.384	28511
665.906	28568
668.425	28549
670.943	28372
673.459	28136
675.973	27870
678.484	27618
680.994	27161
683.502	26872
686.009	26633
688.513	26458
691.015	26174
693.515	25982
696.014	25837
698.51	25404
701.005	25394
703.498	24924
705.989	24618
708.478	24115
710.965	23917
713.45	23784
715.933	23673
718.415	23559
720.894	23319
723.372	23387
725.848	23424
728.322	23353
730.794	23461
733.264	23427
735.732	22964
738.198	22487
740.663	22160
743.126	21552
745.586	21531
748.045	21457
750.502	21044
752.958	21056
755.411	20907
757.863	21050
760.312	20815
762.76	20643
765.206	20828
767.65	20403
770.092	19056
772.533	17913
774.971	17392
777.408	18275
779.843	18959
782.276	18862
784.707	18997
787.137	19144
789.564	19102
791.99	18908
794.414	18952
796.836	18826
799.257	18478
801.675	18257
804.092	18024
806.507	18026
808.92	17865
811.331	17696
813.741	17365
816.148	17186
818.554	16914
820.958	16846
823.36	16648
825.761	16487
828.159	16360
830.556	16275
832.951	16239
835.345	16048
837.736	15800
840.126	15854
842.514	15653
844.9	15560
847.284	15358
849.667	15235
852.048	14986
854.427	14861
856.804	14701
859.18	14393
861.553	14343
863.925	14395
866.296	14280
868.664	14212
871.031	14071
873.396	13982
875.759	13831
878.12	13779
880.48	13732
882.838	13521
885.194	13438
887.549	13354
889.902	13297
892.253	13213
894.602	13060
896.949	13089
899.295	13054
901.639	12782
903.981	12872
906.322	12744
908.661	12695
910.998	12671
913.333	12600
915.667	12346
917.999	12618
920.329	12571
922.658	12472
924.985	12286
927.31	12334
929.633	12374
931.955	12204
934.275	12076
936.593	12008
938.91	11639
941.225	11537
943.538	11275
945.849	11079
948.159	10884
950.467	10626
952.774	10519
955.078	10261
957.381	10251
959.683	9995
961.982	9891
964.28	9834
966.577	9790
968.871	9759
971.164	9544
973.456	9364
975.745	9278
978.033	9084
980.319	8998
982.604	9090
984.887	8966
987.168	9111
989.448	8983
991.726	8946
994.002	8806
996.277	8832
998.55	8789
1000.82	8849
1003.09	8873
1005.36	9015
1007.63	9037
1009.89	9002
1012.15	9047
1014.41	9066
1016.67	9030
1018.93	8931
1021.19	8770
1023.44	8867
1025.7	8721
1027.95	8770
1030.2	8669
1032.45	8486
1034.69	8353
1036.94	8277
1039.18	8182
1041.43	8132
1043.67	8184
1045.9	8108
1048.14	8037
1050.38	7953
1052.61	7931
1054.84	7781
1057.07	7615
1059.3	7614
1061.53	7431
1063.76	7446
1065.98	7362
1068.2	7223
1070.42	7262
1072.64	7108
1074.86	7086
1077.08	6937
1079.29	6920
1081.5	6919
1083.72	6806
1085.93	6828
1088.13	6846
1090.34	6876
1092.55	6915
1094.75	6991
1096.95	6854
1099.15	6745
1101.35	6754
1103.55	6673
1105.74	6465
1107.94	6441
1110.13	6421
1112.32	6254
1114.51	6115
1116.7	6091
1118.89	6053
1121.07	5932
1123.25	5852
1125.44	5857
1127.62	5790
1129.8	5823
1131.97	5972
1134.15	5998
1136.32	5955
1138.49	5917
1140.66	5917
1142.83	5801
1145	5654
1147.17	5668
1149.33	5595
1151.5	5661
1153.66	5504
1155.82	5501
1157.98	5416
1160.13	5410
1162.29	5377
1164.44	5367
1166.6	5281
1168.75	5303
1170.9	5454
1173.04	5388
1175.19	5472
1177.34	5397
1179.48	5144
1181.62	5069
1183.76	5059
1185.9	5065
1188.04	5232
1190.17	5345
1192.31	5426
1194.44	5488
1196.57	5422
1198.7	5545
1200.83	5428
1202.96	5282
1205.08	5105
1207.21	4855
1209.33	4726
1211.45	4589
1213.57	4465
1215.69	4457
1217.81	4386
1219.92	4315
1222.03	4295
1224.15	4213
1226.26	4195
1228.37	4192
1230.47	4195
1232.58	4158
1234.68	4151
1236.79	4114
1238.89	4150
1240.99	4152
1243.09	4142
1245.19	4042
1247.28	4043
1249.38	3971
1251.47	3997
1253.56	3879
1255.65	3816
1257.74	3812
1259.83	3772
1261.91	3657
1264	3667
1266.08	3530
1268.16	3566
1270.24	3471
1272.32	3417
1274.4	3405
1276.47	3411
1278.55	3324
1280.62	3280
1282.69	3197
1284.76	3227
1286.83	3220
1288.9	3171
1290.96	3147
1293.03	3058
1295.09	2976
1297.15	3010
1299.21	2992
1301.27	2954
1303.33	2933
1305.38	2907
1307.44	2962
1309.49	2941
1311.54	2821
1313.59	2782
1315.64	2791
1317.69	2832
1319.73	2813
1321.78	2785
1323.82	2801
1325.86	2752
1327.9	2770
1329.94	2681
1331.98	2699
1334.02	2766
1336.05	2718
1338.08	2782
1340.12	2696
1342.15	2823
1344.18	2843
1346.2	2899
1348.23	2892
1350.25	2903
1352.28	2899
1354.3	2927
1356.32	2974
1358.34	2959
1360.36	2980
1362.38	3026
1364.39	3030
1366.41	2998
1368.42	2992
1370.43	3032
1372.44	2887
1374.45	2912
1376.45	2905
1378.46	2913
1380.47	2762
1382.47	2690
1384.47	2676
1386.47	2642
1388.47	2601
1390.47	2599
1392.46	2563
1394.46	2660
1396.45	2579
1398.44	2639
1400.44	2512
1402.42	2490
1404.41	2460
1406.4	2345
1408.39	2321
1410.37	2280
1412.35	2248
1414.33	2273
1416.31	2216
1418.29	2182
1420.27	2137
1422.25	2148
1424.22	2153
1426.2	2140
1428.17	2135
1430.14	2143
1432.11	2063
1434.08	2053
1436.04	1990
1438.01	1930
1439.97	1995
1441.94	1976
1443.9	1995
1445.86	2019
1447.82	2021
1449.78	1909
1451.73	1849
1453.69	1918
1455.64	1916
1457.59	1956
1459.54	1888
1461.49	1837
1463.44	1771
1465.39	1725
1467.34	1761
1469.28	1699
1471.22	1763
1473.17	1801
1475.11	1785
1477.05	1713
1478.99	1716
1480.92	1620
1482.86	1561
1484.79	1525
1486.73	1551
1488.66	1529
1490.59	1579
1492.52	1584
1494.45	1550
1496.37	1584
1498.3	1559
1500.22	1568
1502.14	1541
1504.07	1515
1505.99	1537
1507.91	1547
1509.82	1521
1511.74	1525
1513.66	1453
1515.57	1517
1517.48	1523
1519.39	1595
1521.3	1576
1523.21	1604
1525.12	1551
1527.03	1519
1528.93	1497
1530.84	1546
1532.74	1540
1534.64	1642
1536.54	1601
1538.44	1551
1540.34	1477
1542.23	1459
1544.13	1414
1546.02	1311
1547.92	1346
1549.81	1437
1551.7	1470
1553.59	1400
1555.48	1444
1557.36	1468
1559.25	1439
1561.13	1468
1563.01	1481
1564.9	1509
1566.78	1527
1568.66	1517
1570.53	1446
1572.41	1444
1574.29	1437
1576.16	1555
1578.03	1654
1579.9	1658
1581.78	1561
1583.65	1523
1585.51	1459
1587.38	1552
1589.25	1596
1591.11	1582
1592.97	1557
1594.84	1489
1596.7	1406
1598.56	1473
1600.42	1429
1602.27	1421
1604.13	1420
1605.98	1582
1607.84	1681
1609.69	1787
1611.54	1761
1613.39	1680
1615.24	1521
1617.09	1364
1618.94	1321
1620.78	1249
1622.62	1302
1624.47	1399
1626.31	1426
1628.15	1356
1629.99	1404
1631.83	1392
1633.67	1356
1635.5	1348
1637.34	1298
1639.17	1303
1641	1290
1642.83	1283
1644.66	1295
1646.49	1261
1648.32	1238
1650.15	1223
1651.97	1207
1653.8	1294
1655.62	1239
1657.44	1173
1659.26	1118
1661.08	1052
1662.9	1066
1664.72	900
1666.53	873
1668.35	808
1670.16	808
1671.97	849
1673.79	911
1675.6	922
1677.4	885
1679.21	788
1681.02	786
1682.83	751
1684.63	779
1686.43	855
1688.24	861
1690.04	856
1691.84	798
1693.64	770
1695.43	826
1697.23	876
1699.02	951
1700.82	945
1702.61	999
1704.4	900
1706.2	945
1707.98	1005
1709.77	1102
1711.56	1056
1713.35	1084
1715.13	1074
1716.92	939
1718.7	828
1720.48	862
1722.26	848
1724.04	782
1725.82	658
1727.6	570
1729.37	520
1731.15	502
1732.92	417
1734.7	378
1736.47	345
1738.24	329
1740.01	342
1741.78	312
1743.54	367
1745.31	463
1747.08	499
1748.84	492
1750.6	534
1752.36	609
1754.12	717
1755.88	745
1757.64	687
1759.4	630
1761.16	586
1762.91	603
1764.67	649
1766.42	723
1768.17	793
1769.92	759
1771.67	727
1773.42	663
1775.17	617
1776.91	597
1778.66	667
1780.4	730
1782.15	792
1783.89	786
1785.63	818
1787.37	840
1789.11	830
1790.85	788
1792.58	735
1794.32	713
1796.05	657
1797.79	639
1799.52	627
1801.25	699
1802.98	612
1804.71	611
1806.44	647
1808.17	685
1809.89	752
1811.62	768
1813.34	776
1815.07	726
1816.79	667
1818.51	661
1820.23	641
1821.95	612
1823.66	568
1825.38	546
1827.1	552
1828.81	554
1830.52	604
1832.24	635
1833.95	655
1835.66	735
1837.37	752
1839.08	713
1840.78	614
1842.49	578
1844.19	568
1845.9	532
1847.6	536
1849.3	564
1851	476
1852.7	409
1854.4	425
1856.1	405
1857.8	397
1859.49	455
1861.19	445
1862.88	471
1864.57	375
1866.27	329
1867.96	262
1869.65	244
1871.33	258
1873.02	331
1874.71	399
1876.39	392
1878.08	367
1879.76	386
1881.44	330
1883.12	375
1884.81	430
1886.48	458
1888.16	373
1889.84	294
1891.52	284
1893.19	266
1894.87	251
1896.54	288
1898.21	286
1899.88	290
1901.55	331
1903.22	345
1904.89	340
1906.56	367
1908.22	353
1909.89	371
1911.55	397
1913.22	409
1914.88	399
1916.54	383
1918.2	377
1919.86	375
1921.52	371
1923.18	339
1924.83	323
1926.49	332
1928.14	292
1929.79	328
1931.45	341
1933.1	295
1934.75	294
1936.4	328
1938.05	345
1939.69	381
1941.34	328
1942.99	312
1944.63	299
1946.27	268
1947.92	258
1949.56	296
1951.2	306
1952.84	338
1954.48	350
1956.11	375
1957.75	419
1959.39	449
1961.02	465
1962.65	439
1964.29	425
1965.92	443
1967.55	487
1969.18	476
1970.81	477
1972.44	482
1974.06	481
1975.69	433
1977.32	470
1978.94	482
1980.56	488
1982.19	530
1983.81	472
1985.43	484
1987.05	490
1988.66	509
1990.28	496
1991.9	443
1993.51	470
1995.13	496
1996.74	510
1998.36	475
1999.97	490
2001.58	504
2003.19	488
2004.8	457
2006.4	524
2008.01	492
2009.62	491
2011.22	491
2012.83	496
2014.43	505
2016.03	495
2017.63	508
2019.23	453
2020.83	469
2022.43	485
2024.03	498
2025.63	489
2027.22	475
2028.82	477
2030.41	455
2032.01	461
2033.6	465
2035.19	470
2036.78	485
2038.37	459
2039.96	413
2041.55	441
2043.13	421
2044.72	427
2046.3	421
2047.89	429
2049.47	419
2051.05	409
2052.63	421
2054.21	415
2055.79	425
2057.37	399
2058.95	409
2060.52	379
2062.1	409
2063.68	405
2065.25	391
2066.82	377
2068.39	385
2069.97	370
2071.54	397
2073.1	379
2074.67	353
2076.24	387
2077.81	379
2079.37	371
2080.94	366
2082.5	347
2084.07	372
2085.63	347
2087.19	316
2088.75	309
2090.31	284
2091.87	295
2093.43	264
2094.98	290
2096.54	303
2098.09	278
2099.65	325
2101.2	320
2102.75	335
2104.3	316
2105.86	344
2107.41	315
2108.95	302
2110.5	316
2112.05	296
2113.6	302
2115.14	301
2116.69	315
2118.23	284
2119.77	304
2121.31	302
2122.86	286
2124.4	287
2125.93	284
2127.47	285
2129.01	286
2130.55	320
2132.08	306
2133.62	310
2135.15	298
2136.69	294
2138.22	280
2139.75	272
2141.28	252
2142.81	288
2144.34	282
2145.87	272
2147.39	282
2148.92	304
2150.45	310
2151.97	285
2153.5	288
2155.02	262
2156.54	268
2158.06	256
2159.58	256
2161.1	252
2162.62	313
2164.14	280
2165.66	284
2167.17	276
2168.69	307
2170.2	272
2171.72	282
2173.23	266
2174.74	260
2176.25	256
2177.76	284
2179.27	238
2180.78	260
2182.29	234
2183.79	244
2185.3	218
2186.81	254
2188.31	246
2189.81	232
2191.32	266
2192.82	242
2194.32	210
2195.82	264
2197.32	230
2198.82	210
2200.32	220
2201.81	188
2203.31	207
2204.8	230
2206.3	222
2207.79	213
2209.29	254
2210.78	206
2212.27	248
2213.76	246
2215.25	234
2216.74	228
2218.23	207
2219.71	203
2221.2	218
2222.69	202
2224.17	175
2225.65	169
2227.14	167
2228.62	164
2230.1	211
2231.58	216
2233.06	217
2234.54	199
2236.02	231
2237.5	236
2238.97	245
2240.45	214
2241.92	229
2243.4	207
2244.87	166
2246.34	193
2247.82	192
2249.29	167
2250.76	190
2252.23	177
2253.7	188
2255.16	173
2256.63	156
2258.1	171
2259.56	192
2261.03	173
2262.49	165
2263.95	179
2265.42	167
2266.88	187
2268.34	167
2269.8	175
2271.26	145
2272.72	163
2274.18	177
2275.63	179
2277.09	187
2278.54	210
2280	171
2281.45	149
2282.9	147
2284.36	153
2285.81	172
2287.26	143
2288.71	163
2290.16	167
2291.61	147
2293.05	143
2294.5	153
2295.95	153
2297.39	103
2298.84	101
2300.28	110
2301.72	125
2303.16	139
2304.61	147
2306.05	140
2307.49	135
2308.93	119
2310.36	141
2311.8	163
2313.24	155
2314.67	185
2316.11	175
2317.54	163
2318.98	177
2320.41	111
2321.84	167
2323.28	135
2324.71	155
2326.14	131
2327.57	135
2328.99	121
2330.42	89
2331.85	117
2333.27	103
2334.7	127
2336.12	95
2337.55	117
2338.97	93
2340.39	87
2341.82	87
2343.24	112
2344.66	79
2346.08	101
2347.5	111
2348.91	99
2350.33	123
2351.75	147
2353.16	127
2354.58	127
2355.99	151
2357.41	119
2358.82	111
2360.23	81
2361.64	83
2363.05	67
2364.46	54
2365.87	69
2367.28	77
2368.69	97
2370.1	73
2371.5	97
2372.91	97
2374.31	90
2375.72	80
2377.12	79
2378.52	76
2379.92	83
2381.33	105
2382.73	87
2384.13	77
2385.52	103
2386.92	63
2388.32	97
2389.72	87
2391.11	61
2392.51	89
2393.9	103
2395.3	89
2396.69	113
2398.08	93
2399.48	85
2400.87	109
2402.26	83
2403.65	63
2405.04	35
2406.42	18
2407.81	-16
2409.2	-20
2410.58	-49
2411.97	-48
2413.35	-6
2414.74	-22
2416.12	-24
2417.5	14
2418.89	10
2420.27	14
2421.65	6
2423.03	10
2424.41	-20
2425.79	-6
2427.16	-33
2428.54	-18
2429.92	-44
2431.29	-28
2432.67	-2
2434.04	-28
2435.42	2
2436.79	2
2438.16	4
2439.53	-22
2440.9	-18
2442.27	-28
2443.64	-28
2445.01	-27
2446.38	-41
2447.75	-56
2449.11	-49
2450.48	-14
2451.84	-67
2453.21	-34
2454.57	-18
2455.94	-2
2457.3	-18
2458.66	-30
2460.02	-28
2461.38	-43
2462.74	7
2464.1	28
2465.46	34
2466.82	0
2468.17	28
2469.53	0
2470.89	2
2472.24	-6
2473.6	-18
2474.95	12
2476.3	22
2477.65	50
2479.01	39
2480.36	33
2481.71	63
2483.06	17
2484.41	4
2485.75	12
2487.1	17
2488.45	14
2489.8	-4
2491.14	0
2492.49	0
2493.83	14
2495.17	19
2496.52	19
2497.86	25
2499.2	23
2500.54	18
2501.88	43
2503.22	46
2504.56	45
2505.9	52
2507.24	22
2508.58	28
2509.91	15
2511.25	18
2512.58	-12
2513.92	-45
2515.25	-22
2516.58	-42
2517.92	-34
2519.25	-43
2520.58	-10
2521.91	-12
2523.24	-8
2524.57	0
2525.9	30
2527.23	16
2528.55	34
2529.88	-20
2531.21	-20
2532.53	-12
2533.86	8
2535.18	-2
2536.5	12
2537.83	20
2539.15	30
2540.47	28
2541.79	30
2543.11	-2
2544.43	0
2545.75	4
2547.07	34
2548.39	-30
2549.7	14
2551.02	6
2552.34	-2
2553.65	-18
2554.97	-24
2556.28	-38
2557.59	-55
2558.91	-55
2560.22	-36
2561.53	-46
2562.84	-41
2564.15	-32
2565.46	-33
2566.77	-32
2568.08	-30
2569.38	-53
2570.69	-36
2572	-46
2573.3	-20
2574.61	-31
2575.91	-30
2577.22	-19
2578.52	-12
2579.82	-24
2581.13	-29
2582.43	-32
2583.73	-18
2585.03	-28
2586.33	-42
2587.63	-46
2588.92	-71
2590.22	-28
2591.52	-43
2592.82	-40
2594.11	-35
2595.41	-31
2596.7	-40
2598	-26
2599.29	-32
2600.58	-47
2601.88	6
2603.17	-22
2604.46	-57
2605.75	-46
2607.04	-50
2608.33	-53
2609.62	-35
2610.9	-66
2612.19	-72
2613.48	-93
2614.76	-50
2616.05	-63
2617.34	-39
2618.62	-79
2619.9	-60
2621.19	-51
2622.47	-85
2623.75	-48
2625.03	-52
2626.31	-71
2627.59	-32
2628.87	-29
2630.15	-53
2631.43	-61
2632.71	-48
2633.99	-64
2635.26	-68
2636.54	-61
2637.81	-65
2639.09	-72
2640.36	-50
2641.64	-56
2642.91	-69
2644.18	-60
2645.46	-45
2646.73	-82
2648	-52
2649.27	-43
2650.54	-47
2651.81	-30
2653.07	-16
2654.34	-52
2655.61	-39
2656.88	-37
2658.14	-46
2659.41	-53
2660.67	-72
2661.94	-8
2663.2	-69
2664.47	-63
2665.73	-42
2666.99	-50
2668.25	-69
2669.51	-74
2670.77	-81
2672.03	-67
2673.29	-18
2674.55	-63
2675.81	-28
2677.07	-61
2678.32	-81
2679.58	-73
2680.84	-25
2682.09	-65
2683.35	-32
2684.6	-41
2685.85	-42
2687.11	-72
2688.36	-39
2689.61	-61
2690.86	-38
2692.11	-49
2693.36	-35
2694.61	-22
2695.86	-43
2697.11	-65
2698.36	-45
2699.61	-71
2700.85	-56
2702.1	-46
2703.34	-39
2704.59	-54
2705.83	-38
2707.08	-45
2708.32	-46
2709.56	-59
2710.81	-63
2712.05	-80
2713.29	-77
2714.53	-65
2715.77	-52
2717.01	-39
2718.25	-34
2719.49	-39
2720.73	-68
2721.96	-65
2723.2	-59
2724.44	-43
2725.67	-33
2726.91	-68
2728.14	-42
2729.38	-80
2730.61	-49
2731.84	-24
2733.08	-69
2734.31	-38
2735.54	-52
2736.77	-22
2738	-54
2739.23	-45
2740.46	-47
2741.69	-63
2742.92	-60
2744.14	-7
2745.37	-32
2746.6	-52
2747.82	-18
2749.05	-34
2750.27	-48
2751.5	-34
2752.72	-52
2753.95	-38
2755.17	-24
2756.39	-34
2757.61	-48
2758.83	-52
2760.05	-26
2761.27	-54
2762.49	-26
2763.71	-40
2764.93	-18
2766.15	-42
2767.37	-36
2768.58	-36
2769.8	-64
2771.02	-24
2772.23	-16
2773.45	-36
2774.66	-30
2775.88	-20
2777.09	-26
2778.3	-28
2779.51	-42
2780.73	-51
2781.94	-22
2783.15	-34
2784.36	-48
2785.57	-44
2786.78	-40
2787.99	-18
2789.19	-32
2790.4	-24
2791.61	10
2792.82	-30
2794.02	-34
2795.23	-34
2796.43	-48
2797.64	-28
2798.84	-30
2800.04	-48
2801.25	-25
2802.45	-42
2803.65	-54
2804.85	-21
2806.05	-28
2807.25	-52
2808.45	-16
2809.65	-16
2810.85	-29
2812.05	-18
2813.25	-36
2814.45	-26
2815.64	-30
2816.84	-36
2818.04	-16
2819.23	40
2820.43	-10
2821.62	4
2822.82	-8
2824.01	-2
2825.2	-16
2826.39	-18
2827.59	-10
2828.78	4
2829.97	-14
2831.16	-22
2832.35	-10
2833.54	-28
2834.73	-20
2835.92	-38
2837.1	-12
2838.29	-30
2839.48	-10
2840.67	-6
2841.85	-14
2843.04	-18
2844.22	-14
2845.41	-33
2846.59	-8
2847.77	-10
2848.96	-10
2850.14	-14
2851.32	-18
2852.5	-17
2853.68	-22
2854.87	-2
2856.05	-12
2857.23	-18
2858.4	-28
2859.58	-39
2860.76	-24
2861.94	2
2863.12	-4
2864.29	-2
2865.47	-18
2866.65	-14
2867.82	-2
2869	26
2870.17	0
2871.34	-8
2872.52	-18
2873.69	4
2874.86	-14
2876.03	2
2877.21	-20
2878.38	-18
2879.55	-10
2880.72	-14
2881.89	-26
2883.06	6
2884.23	-10
2885.39	-10
2886.56	-15
2887.73	-28
2888.9	-10
2890.06	-32
2891.23	8
2892.39	-23
2893.56	16
2894.72	-12
2895.89	-8
2897.05	16
2898.21	-28
2899.38	-10
2900.54	-26
2901.7	-2
2902.86	-2
2904.02	4
2905.18	-6
2906.34	-10
2907.5	8
2908.66	-20
2909.82	-2
2910.98	0
2912.13	6
2913.29	-2
2914.45	-22
2915.6	4
2916.76	-2
2917.91	-14
2919.07	-11
2920.22	-10
2921.38	4
2922.53	-30
2923.68	12
2924.84	-14
2925.99	-16
2927.14	-16
2928.29	-14
2929.44	-8
2930.59	-22
2931.74	-6
2932.89	8
2934.04	-6
2935.19	-30
2936.34	6
2937.48	-2
2938.63	10
2939.78	-28
2940.93	24
2942.07	16
2943.22	22
2944.36	-6
2945.51	-14
2946.65	-10
2947.79	2
2948.94	12
2950.08	-6
2951.22	2
2952.36	-10
2953.5	-4
2954.65	-16
2955.79	-10
2956.93	4
2958.07	-22
2959.2	16
2960.34	8
2961.48	18
2962.62	0
2963.76	8
2964.89	8
2966.03	0
2967.17	-4
2968.3	12
2969.44	10
2970.57	2
2971.71	4
2972.84	2
2973.97	4
2975.11	2
2976.24	8
2977.37	0
2978.5	4
2979.64	12
2980.77	4
2981.9	4
2983.03	-28
2984.16	12
2985.29	0
2986.41	0
2987.54	12
2988.67	20
2989.8	6
2990.93	20
2992.05	-2
2993.18	-4
2994.3	36
2995.43	-4
2996.55	55
2997.68	34
2998.8	8
2999.93	12
3001.05	0
3002.17	10
3003.3	2
3004.42	64
3005.54	52
3006.66	18
3007.78	22
3008.9	-2
3010.02	-14
3011.14	34
3012.26	12
3013.38	12
3014.5	30
3015.62	0
3016.73	26
3017.85	-2
3018.97	14
3020.08	11
3021.2	22
3022.31	4
3023.43	26
3024.54	15
3025.66	6
3026.77	28
3027.89	30
3029	22
3030.11	12
3031.22	8
3032.34	-2
3033.45	16
3034.56	4
3035.67	26
3036.78	101
3037.89	24
3039	46
3040.11	4
3041.22	6
3042.32	12
3043.43	30
3044.54	-12
3045.65	14
3046.75	12
3047.86	30
3048.96	24
3050.07	-2
3051.17	30
3052.28	6
3053.38	14
3054.49	8
3055.59	12
3056.69	12
3057.8	16
3058.9	12
3060	66
3061.1	2
3062.2	28
3063.3	28
3064.4	8
3065.5	14
3066.6	23
3067.7	14
3068.8	22
3069.9	26
3071	10
3072.09	10
3073.19	30
3074.29	24
3075.38	18
3076.48	44
3077.57	17
3078.67	14
3079.76	34
3080.86	2
3081.95	10
3083.05	18
3084.14	16
3085.23	24
3086.33	39
3087.42	18
3088.51	29
3089.6	8
3090.69	2
3091.78	10
3092.87	85
3093.96	34
3095.05	10
3096.14	-2
3097.23	14
3098.32	45
3099.41	31
3100.49	14
3101.58	18
3102.67	14
3103.75	16
3104.84	42
3105.93	16
3107.01	14
3108.1	14
3109.18	28
3110.26	28
3111.35	32
3112.43	6
3113.51	36
3114.6	47
3115.68	8
3116.76	6
3117.84	6
3118.92	24
3120	12
3121.09	28
3122.17	18
3123.25	6
3124.32	36
3125.4	26
3126.48	22
3127.56	18
3128.64	14
3129.72	30
3130.79	58
3131.87	46
3132.95	20
3134.02	18
3135.1	-2
3136.17	20
3137.25	30
3138.32	32
3139.4	10
3140.47	44
3141.55	12
3142.62	18
3143.69	20
3144.76	39
3145.84	14
3146.91	22
3147.98	32
3149.05	24
3150.12	30
3151.19	42
3152.26	14
3153.33	38
3154.4	18
3155.47	34
3156.54	10
3157.61	54
3158.67	32
3159.74	10
3160.81	28
3161.88	33
3162.94	26
3164.01	30
3165.07	40
3166.14	34
3167.2	28
3168.27	23
3169.33	28
3170.4	54
3171.46	18
3172.52	18
3173.59	32
3174.65	26
3175.71	40
3176.77	30
3177.84	24
3178.9	18
3179.96	20
3181.02	40
3182.08	30
3183.14	41
3184.2	14
3185.26	24
3186.32	36
3187.37	48
3188.43	42
3189.49	43
3190.55	14
3191.61	29
3192.66	52
3193.72	22
3194.77	34
3195.83	18
3196.89	28
3197.94	42
3199	28
3200.05	20
3201.1	30
3202.16	22
3203.21	36
3204.27	26
3205.32	30
3206.37	30
3207.42	55
3208.47	38
3209.53	36
3210.58	37
3211.63	24
3212.68	12
3213.73	34
3214.78	33
3215.83	34
3216.88	0
3217.93	32
3218.97	32
3220.02	32
3221.07	30
3222.12	30
3223.16	40
3224.21	34
3225.26	24
3226.3	20
3227.35	20
3228.4	30
3229.44	34
3230.49	12
3231.53	6
3232.57	22
3233.62	51
3234.66	34
3235.71	16
3236.75	26
3237.79	46
3238.83	48
3239.88	8
3240.92	36
3241.96	40
3243	36
3244.04	12
3245.08	26
3246.12	38
3247.16	10
3248.2	28
3249.24	26
3250.28	28
3251.32	22
3252.36	34
3253.39	20
3254.43	36
3255.47	58
3256.51	32
3257.54	20
3258.58	36
3259.61	40
3260.65	17
3261.69	20
3262.72	24
3263.76	12
3264.79	24
3265.82	55
3266.86	33
3267.89	52
3268.92	59
3269.96	32
3270.99	27
3272.02	36
3273.05	18
3274.09	8
3275.12	40
3276.15	40
3277.18	37
3278.21	20
3279.24	32
3280.27	48
3281.3	16
3282.33	18
3283.36	36
3284.39	48
3285.41	56
3286.44	34
3287.47	38
3288.5	42
3289.52	30
3290.55	60
3291.58	30
3292.6	12
3293.63	36
3294.66	30
3295.68	47
3296.71	6
3297.73	38
3298.76	81
3299.78	28
3300.8	0
3301.83	36
3302.85	82
3303.87	22
3304.9	36
3305.92	35
3306.94	30
3307.96	44
3308.98	38
3310.01	18
3311.03	14
3312.05	53
3313.07	32
3314.09	28
3315.11	32
3316.13	45
3317.15	16
3318.17	28
3319.18	46
3320.2	36
3321.22	44
3322.24	20
3323.26	45
3324.27	54
3325.29	42
3326.31	31
3327.32	38
3328.34	41
3329.35	34
3330.37	46
3331.38	14
3332.4	32
3333.41	48
3334.43	44
3335.44	30
3336.46	26
3337.47	24
3338.48	38
3339.5	26
3340.51	22
3341.52	39
3342.53	64
3343.54	40
3344.56	38
3345.57	44
3346.58	48
3347.59	38
3348.6	29
3349.61	42
3350.62	32
3351.63	46
3352.64	30
3353.65	30
3354.66	57
3355.66	51
3356.67	28
3357.68	24
3358.69	15
3359.7	28
3360.7	42
3361.71	36
3362.72	40
3363.72	36
3364.73	28
3365.73	38
3366.74	39
3367.75	45
3368.75	32
3369.75	34
3370.76	40
3371.76	30
3372.77	40
3373.77	24
3374.77	39
3375.78	48
3376.78	18
3377.78	50
3378.78	28
3379.79	22
3380.79	13
3381.79	24
3382.79	48
3383.79	58
3384.79	46
3385.79	20
3386.79	24
3387.79	32
3388.79	33
3389.79	48
3390.79	34
3391.79	53
3392.79	40
3393.79	64
3394.78	36
3395.78	22
3396.78	42
3397.78	52
3398.77	69
3399.77	30
3400.77	20
3401.76	38
3402.76	50
3403.76	46
3404.75	20
3405.75	40
3406.74	59
3407.74	72
3408.73	28
3409.72	103
3410.72	64
3411.71	32
3412.71	36
3413.7	28
3414.69	6
3415.68	50
3416.68	38
3417.67	32
3418.66	30
3419.65	48
3420.64	54
3421.63	49
3422.63	52
3423.62	40
3424.61	78
3425.6	36
3426.59	35
3427.58	48
3428.57	61
[truncated: 48 more rows]
