# Supplementary material for: AI‐Assisted Detection of Early Gastric Cancer via Visualization of Mucosal Acidity Compromise During Endoscopy
Source: Adv Sci (Weinh). 2025 Oct 20;12(46):e04932. doi: 10.1002/advs.202504932 (PMC12697849; doi:10.1002/advs.202504932)
Supplement: Supplementary file 2 — Supporting Data [file ADVS-12-e04932-s002.zip › Models by AGS cells/Model 4/Para-tumor/fast-20250724_172623.csv]

181.541	17224
184.445	26794
187.346	34726
190.245	38820
193.141	40368
196.035	40599
198.927	40224
201.816	40301
204.703	40524
207.588	40650
210.47	40724
213.35	40601
216.228	40639
219.103	40596
221.976	40492
224.846	40778
227.715	40400
230.58	40416
233.444	40283
236.305	40781
239.164	40853
242.02	41321
244.875	41655
247.727	41854
250.576	41964
253.423	41628
256.268	41673
259.111	41474
261.951	41266
264.789	41142
267.625	41503
270.459	41383
273.29	41395
276.119	41245
278.945	40906
281.769	40569
284.591	40563
287.411	40466
290.229	40275
293.044	39994
295.857	39741
298.667	39352
301.476	39044
304.282	38755
307.085	38405
309.887	38364
312.686	37829
315.483	37400
318.278	37210
321.071	37093
323.861	36999
326.649	36618
329.435	36843
332.219	36607
335	36658
337.779	36747
340.556	36795
343.331	36924
346.103	36866
348.873	36916
351.641	37130
354.407	37210
357.171	37309
359.932	37234
362.691	37299
365.448	37126
368.203	36681
370.955	36251
373.706	36120
376.454	36094
379.2	35760
381.943	35665
384.685	35303
387.424	35061
390.161	34839
392.896	34494
395.629	34295
398.36	33910
401.088	33975
403.815	33947
406.539	33834
409.261	33566
411.981	33612
414.698	33711
417.414	34063
420.127	34124
422.838	33959
425.547	34520
428.254	34454
430.959	34146
433.662	34248
436.362	34444
439.06	34664
441.757	34619
444.451	34499
447.142	34438
449.832	34275
452.52	34416
455.206	34222
457.889	34075
460.57	34130
463.249	33900
465.927	33901
468.601	33411
471.274	33221
473.945	32744
476.614	32446
479.28	31924
481.945	31956
484.607	31621
487.267	31505
489.926	31098
492.582	31041
495.236	30902
497.888	30648
500.537	30380
503.185	30596
505.831	30535
508.474	30717
511.116	30659
513.755	30645
516.393	30556
519.028	30751
521.661	30614
524.293	30764
526.922	30549
529.549	30672
532.174	30449
534.797	30562
537.418	30572
540.037	30556
542.654	30409
545.268	30739
547.881	30824
550.492	30832
553.101	30429
555.707	30094
558.312	29681
560.915	29510
563.515	29693
566.114	29564
568.71	29961
571.305	30286
573.897	30414
576.488	30487
579.076	30195
581.663	29194
584.247	28559
586.83	27942
589.41	27271
591.989	26846
594.565	26201
597.14	25576
599.712	25061
602.283	25092
604.851	24949
607.418	24791
609.982	24741
612.545	24642
615.106	24490
617.664	24713
620.221	24546
622.776	24498
625.328	24308
627.879	24328
630.428	24070
632.975	23817
635.52	23575
638.062	23431
640.603	23371
643.142	23355
645.679	23500
648.214	23678
650.748	23430
653.279	23546
655.808	23373
658.335	23252
660.861	23298
663.384	22870
665.906	22936
668.425	22974
670.943	23099
673.459	22640
675.973	22435
678.484	22354
680.994	21789
683.502	21541
686.009	21453
688.513	21401
691.015	20871
693.515	20804
696.014	20560
698.51	20351
701.005	20216
703.498	20037
705.989	19744
708.478	19344
710.965	19197
713.45	19152
715.933	19085
718.415	18963
720.894	18558
723.372	18633
725.848	18679
728.322	18713
730.794	18735
733.264	18693
735.732	18352
738.198	17988
740.663	17734
743.126	17361
745.586	17097
748.045	17083
750.502	16761
752.958	16795
755.411	16623
757.863	16572
760.312	16525
762.76	16559
765.206	16597
767.65	16226
770.092	15252
772.533	14173
774.971	13864
777.408	14518
779.843	15020
782.276	14984
784.707	15014
787.137	15167
789.564	15064
791.99	15046
794.414	14937
796.836	14820
799.257	14670
801.675	14528
804.092	14355
806.507	14347
808.92	14190
811.331	13981
813.741	13767
816.148	13579
818.554	13271
820.958	13217
823.36	13185
825.761	12983
828.159	12943
830.556	12888
832.951	12743
835.345	12580
837.736	12522
840.126	12439
842.514	12399
844.9	12307
847.284	12030
849.667	12018
852.048	11837
854.427	11716
856.804	11498
859.18	11410
861.553	11192
863.925	11256
866.296	11183
868.664	11206
871.031	11085
873.396	11027
875.759	10817
878.12	10816
880.48	10789
882.838	10543
885.194	10448
887.549	10453
889.902	10362
892.253	10290
894.602	10330
896.949	10251
899.295	10264
901.639	10094
903.981	10052
906.322	9951
908.661	9965
910.998	9876
913.333	9828
915.667	9699
917.999	9858
920.329	9669
922.658	9840
924.985	9635
927.31	9771
929.633	9697
931.955	9480
934.275	9419
936.593	9381
938.91	9143
941.225	9103
943.538	8827
945.849	8693
948.159	8480
950.467	8271
952.774	8250
955.078	8067
957.381	7980
959.683	7855
961.982	7654
964.28	7815
966.577	7722
968.871	7539
971.164	7455
973.456	7343
975.745	7283
978.033	7152
980.319	7068
982.604	6991
984.887	7066
987.168	7082
989.448	6971
991.726	6941
994.002	6898
996.277	6922
998.55	6883
1000.82	6839
1003.09	6967
1005.36	7031
1007.63	7129
1009.89	6997
1012.15	7114
1014.41	7106
1016.67	7042
1018.93	7055
1021.19	6923
1023.44	6941
1025.7	6954
1027.95	6918
1030.2	6872
1032.45	6711
1034.69	6538
1036.94	6385
1039.18	6449
1041.43	6320
1043.67	6431
1045.9	6298
1048.14	6274
1050.38	6204
1052.61	6107
1054.84	6038
1057.07	5967
1059.3	5833
1061.53	5712
1063.76	5768
1065.98	5714
1068.2	5686
1070.42	5656
1072.64	5472
1074.86	5562
1077.08	5436
1079.29	5457
1081.5	5323
1083.72	5267
1085.93	5313
1088.13	5321
1090.34	5361
1092.55	5343
1094.75	5430
1096.95	5299
1099.15	5244
1101.35	5315
1103.55	5142
1105.74	5026
1107.94	5007
1110.13	4986
1112.32	4852
1114.51	4751
1116.7	4753
1118.89	4686
1121.07	4630
1123.25	4567
1125.44	4491
1127.62	4523
1129.8	4549
1131.97	4547
1134.15	4656
1136.32	4654
1138.49	4545
1140.66	4566
1142.83	4493
1145	4427
1147.17	4396
1149.33	4289
1151.5	4305
1153.66	4231
1155.82	4304
1157.98	4239
1160.13	4117
1162.29	4190
1164.44	4136
1166.6	4034
1168.75	4158
1170.9	4235
1173.04	4179
1175.19	4231
1177.34	4202
1179.48	3941
1181.62	3943
1183.76	3903
1185.9	3942
1188.04	4081
1190.17	4227
1192.31	4211
1194.44	4310
1196.57	4312
1198.7	4358
1200.83	4259
1202.96	4152
1205.08	3975
1207.21	3689
1209.33	3645
1211.45	3501
1213.57	3439
1215.69	3321
1217.81	3397
1219.92	3318
1222.03	3286
1224.15	3252
1226.26	3266
1228.37	3199
1230.47	3183
1232.58	3179
1234.68	3156
1236.79	3159
1238.89	3211
1240.99	3155
1243.09	3185
1245.19	3085
1247.28	3046
1249.38	3014
1251.47	3022
1253.56	3049
1255.65	2908
1257.74	2873
1259.83	2923
1261.91	2810
1264	2812
1266.08	2716
1268.16	2710
1270.24	2716
1272.32	2576
1274.4	2635
1276.47	2534
1278.55	2492
1280.62	2462
1282.69	2416
1284.76	2452
1286.83	2410
1288.9	2414
1290.96	2401
1293.03	2331
1295.09	2317
1297.15	2250
1299.21	2230
1301.27	2202
1303.33	2182
1305.38	2190
1307.44	2261
1309.49	2177
1311.54	2121
1313.59	2143
1315.64	2033
1317.69	2153
1319.73	2089
1321.78	2114
1323.82	2069
1325.86	2063
1327.9	1968
1329.94	2042
1331.98	2045
1334.02	2045
1336.05	2037
1338.08	2097
1340.12	2067
1342.15	2077
1344.18	2148
1346.2	2200
1348.23	2241
1350.25	2208
1352.28	2275
1354.3	2269
1356.32	2283
1358.34	2278
1360.36	2251
1362.38	2291
1364.39	2333
1366.41	2289
1368.42	2301
1370.43	2308
1372.44	2234
1374.45	2251
1376.45	2184
1378.46	2188
1380.47	2115
1382.47	2096
1384.47	2031
1386.47	1959
1388.47	1934
1390.47	1935
1392.46	1914
1394.46	2011
1396.45	1988
1398.44	1991
1400.44	1875
1402.42	1892
1404.41	1833
1406.4	1765
1408.39	1751
1410.37	1746
1412.35	1630
1414.33	1646
1416.31	1589
1418.29	1642
1420.27	1583
1422.25	1592
1424.22	1579
1426.2	1614
1428.17	1567
1430.14	1583
1432.11	1521
1434.08	1475
1436.04	1479
1438.01	1452
1439.97	1475
1441.94	1442
1443.9	1465
1445.86	1521
1447.82	1513
1449.78	1396
1451.73	1408
1453.69	1435
1455.64	1439
1457.59	1424
1459.54	1378
1461.49	1350
1463.44	1324
1465.39	1279
1467.34	1301
1469.28	1280
1471.22	1308
1473.17	1340
1475.11	1320
1477.05	1290
1478.99	1210
1480.92	1213
1482.86	1114
1484.79	1094
1486.73	1108
1488.66	1086
1490.59	1132
1492.52	1141
1494.45	1108
1496.37	1132
1498.3	1167
1500.22	1167
1502.14	1062
1504.07	1088
1505.99	1106
1507.91	1114
1509.82	1100
1511.74	1059
1513.66	1054
1515.57	1082
1517.48	1082
1519.39	1168
1521.3	1157
1523.21	1187
1525.12	1140
1527.03	1090
1528.93	1075
1530.84	1115
1532.74	1175
1534.64	1233
1536.54	1231
1538.44	1219
1540.34	1143
1542.23	1082
1544.13	1033
1546.02	987
1547.92	1027
1549.81	1052
1551.7	1082
1553.59	1056
1555.48	1056
1557.36	1132
1559.25	1066
1561.13	1120
1563.01	1156
1564.9	1243
1566.78	1188
1568.66	1178
1570.53	1134
1572.41	1106
1574.29	1116
1576.16	1195
1578.03	1271
1579.9	1326
1581.78	1233
1583.65	1193
1585.51	1193
1587.38	1207
1589.25	1251
1591.11	1292
1592.97	1221
1594.84	1177
1596.7	1148
1598.56	1142
1600.42	1092
1602.27	1114
1604.13	1161
1605.98	1316
1607.84	1392
1609.69	1422
1611.54	1460
1613.39	1342
1615.24	1183
1617.09	1031
1618.94	981
1620.78	959
1622.62	1020
1624.47	1090
1626.31	1098
1628.15	1092
1629.99	1106
1631.83	1134
1633.67	1062
1635.5	1062
1637.34	975
1639.17	1027
1641	1000
1642.83	979
1644.66	999
1646.49	989
1648.32	945
1650.15	965
1651.97	967
1653.8	1032
1655.62	979
1657.44	967
1659.26	836
1661.08	824
1662.9	788
1664.72	699
1666.53	597
1668.35	557
1670.16	572
1671.97	609
1673.79	667
1675.6	691
1677.4	639
1679.21	564
1681.02	604
1682.83	518
1684.63	568
1686.43	623
1688.24	647
1690.04	658
1691.84	568
1693.64	510
1695.43	580
1697.23	648
1699.02	709
1700.82	761
1702.61	748
1704.4	713
1706.2	705
1707.98	776
1709.77	838
1711.56	820
1713.35	826
1715.13	791
1716.92	721
1718.7	625
1720.48	699
1722.26	643
1724.04	595
1725.82	499
1727.6	415
1729.37	389
1731.15	363
1732.92	318
1734.7	278
1736.47	260
1738.24	242
1740.01	219
1741.78	228
1743.54	274
1745.31	346
1747.08	407
1748.84	383
1750.6	371
1752.36	476
1754.12	552
1755.88	592
1757.64	516
1759.4	475
1761.16	445
1762.91	429
1764.67	486
1766.42	542
1768.17	620
1769.92	612
1771.67	552
1773.42	505
1775.17	463
1776.91	490
1778.66	516
1780.4	586
1782.15	645
1783.89	657
1785.63	665
1787.37	681
1789.11	667
1790.85	649
1792.58	604
1794.32	526
1796.05	494
1797.79	490
1799.52	474
1801.25	514
1802.98	467
1804.71	464
1806.44	510
1808.17	560
1809.89	593
1811.62	645
1813.34	655
1815.07	595
1816.79	540
1818.51	528
1820.23	520
1821.95	459
1823.66	425
1825.38	425
1827.1	419
1828.81	411
1830.52	463
1832.24	496
1833.95	536
1835.66	592
1837.37	582
1839.08	596
1840.78	473
1842.49	455
1844.19	447
1845.9	419
1847.6	444
1849.3	439
1851	373
1852.7	314
1854.4	284
1856.1	290
1857.8	292
1859.49	316
1861.19	324
1862.88	334
1864.57	252
1866.27	188
1867.96	155
1869.65	127
1871.33	133
1873.02	202
1874.71	256
1876.39	300
1878.08	260
1879.76	270
1881.44	236
1883.12	282
1884.81	299
1886.48	335
1888.16	260
1889.84	191
1891.52	203
1893.19	179
1894.87	175
1896.54	184
1898.21	197
1899.88	202
1901.55	220
1903.22	212
1904.89	254
1906.56	288
1908.22	276
1909.89	260
1911.55	300
1913.22	282
1914.88	298
1916.54	290
1918.2	288
1919.86	272
1921.52	250
1923.18	256
1924.83	222
1926.49	239
1928.14	214
1929.79	244
1931.45	236
1933.1	222
1934.75	190
1936.4	234
1938.05	236
1939.69	279
1941.34	240
1942.99	175
1944.63	149
1946.27	143
1947.92	162
1949.56	222
1951.2	254
1952.84	260
1954.48	242
1956.11	299
1957.75	341
1959.39	371
1961.02	378
1962.65	364
1964.29	333
1965.92	350
1967.55	378
1969.18	401
1970.81	370
1972.44	427
1974.06	368
1975.69	372
1977.32	379
1978.94	425
1980.56	391
1982.19	476
1983.81	373
1985.43	407
1987.05	401
1988.66	421
1990.28	405
1991.9	357
1993.51	401
1995.13	417
1996.74	417
1998.36	405
1999.97	419
2001.58	401
2003.19	407
2004.8	399
2006.4	445
2008.01	415
2009.62	415
2011.22	411
2012.83	423
2014.43	413
2016.03	449
2017.63	401
2019.23	385
2020.83	381
2022.43	405
2024.03	433
2025.63	423
2027.22	407
2028.82	395
2030.41	393
2032.01	397
2033.6	407
2035.19	395
2036.78	401
2038.37	393
2039.96	356
2041.55	355
2043.13	357
2044.72	363
2046.3	350
2047.89	361
2049.47	403
2051.05	377
2052.63	354
2054.21	373
2055.79	380
2057.37	320
2058.95	339
2060.52	351
2062.1	352
2063.68	351
2065.25	336
2066.82	350
2068.39	339
2069.97	344
2071.54	306
2073.1	329
2074.67	324
2076.24	329
2077.81	318
2079.37	326
2080.94	306
2082.5	292
2084.07	316
2085.63	256
2087.19	308
2088.75	282
2090.31	236
2091.87	234
2093.43	217
2094.98	225
2096.54	236
2098.09	239
2099.65	270
2101.2	264
2102.75	282
2104.3	270
2105.86	280
2107.41	280
2108.95	250
2110.5	240
2112.05	242
2113.6	258
2115.14	234
2116.69	284
2118.23	254
2119.77	280
2121.31	246
2122.86	246
2124.4	224
2125.93	252
2127.47	240
2129.01	280
2130.55	262
2132.08	254
2133.62	242
2135.15	276
2136.69	256
2138.22	244
2139.75	228
2141.28	232
2142.81	252
2144.34	240
2145.87	246
2147.39	240
2148.92	242
2150.45	264
2151.97	254
2153.5	264
2155.02	202
2156.54	200
2158.06	262
2159.58	216
2161.1	220
2162.62	264
2164.14	238
2165.66	234
2167.17	236
2168.69	238
2170.2	225
2171.72	236
2173.23	228
2174.74	210
2176.25	202
2177.76	209
2179.27	214
2180.78	220
2182.29	196
2183.79	181
2185.3	215
2186.81	222
2188.31	210
2189.81	196
2191.32	214
2192.82	206
2194.32	196
2195.82	226
2197.32	218
2198.82	187
2200.32	177
2201.81	165
2203.31	171
2204.8	200
2206.3	198
2207.79	177
2209.29	202
2210.78	204
2212.27	226
2213.76	218
2215.25	218
2216.74	189
2218.23	191
2219.71	193
2221.2	163
2222.69	181
2224.17	131
2225.65	137
2227.14	139
2228.62	150
2230.1	155
2231.58	157
2233.06	181
2234.54	179
2236.02	195
2237.5	222
2238.97	199
2240.45	181
2241.92	193
2243.4	175
2244.87	139
2246.34	165
2247.82	178
2249.29	181
2250.76	167
2252.23	157
2253.7	157
2255.16	129
2256.63	152
2258.1	151
2259.56	147
2261.03	143
2262.49	137
2263.95	171
2265.42	167
2266.88	163
2268.34	155
2269.8	157
2271.26	147
2272.72	125
2274.18	167
2275.63	167
2277.09	179
2278.54	179
2280	139
2281.45	129
2282.9	131
2284.36	107
2285.81	153
2287.26	133
2288.71	157
2290.16	163
2291.61	127
2293.05	137
2294.5	127
2295.95	121
2297.39	95
2298.84	89
2300.28	72
2301.72	89
2303.16	119
2304.61	103
2306.05	115
2307.49	113
2308.93	117
2310.36	135
2311.8	131
2313.24	137
2314.67	157
2316.11	137
2317.54	153
2318.98	157
2320.41	105
2321.84	131
2323.28	113
2324.71	123
2326.14	125
2327.57	118
2328.99	121
2330.42	75
2331.85	123
2333.27	99
2334.7	109
2336.12	93
2337.55	57
2338.97	85
2340.39	87
2341.82	65
2343.24	60
2344.66	75
2346.08	81
2347.5	101
2348.91	97
2350.33	117
2351.75	125
2353.16	111
2354.58	101
2355.99	127
2357.41	113
2358.82	77
2360.23	63
2361.64	33
2363.05	53
2364.46	52
2365.87	50
2367.28	79
2368.69	77
2370.1	55
2371.5	28
2372.91	83
2374.31	82
2375.72	82
2377.12	60
2378.52	72
2379.92	83
2381.33	83
2382.73	71
2384.13	63
2385.52	56
2386.92	69
2388.32	79
2389.72	83
2391.11	63
2392.51	97
2393.9	87
2395.3	99
2396.69	115
2398.08	67
2399.48	71
2400.87	90
2402.26	55
2403.65	44
2405.04	23
2406.42	16
2407.81	-18
2409.2	-26
2410.58	-51
2411.97	-54
2413.35	-6
2414.74	-48
2416.12	-34
2417.5	-16
2418.89	12
2420.27	-8
2421.65	-12
2423.03	-4
2424.41	-28
2425.79	-20
2427.16	-18
2428.54	-38
2429.92	-40
2431.29	-36
2432.67	-20
2434.04	-32
2435.42	-10
2436.79	-4
2438.16	-2
2439.53	-18
2440.9	-44
2442.27	-38
2443.64	-47
2445.01	-41
2446.38	-53
2447.75	-48
2449.11	-55
2450.48	-38
2451.84	-67
2453.21	-40
2454.57	-24
2455.94	-24
2457.3	-29
2458.66	-30
2460.02	-24
2461.38	-53
2462.74	-4
2464.1	8
2465.46	-21
2466.82	-4
2468.17	6
2469.53	-16
2470.89	4
2472.24	-26
2473.6	-24
2474.95	8
2476.3	14
2477.65	20
2479.01	26
2480.36	21
2481.71	43
2483.06	9
2484.41	8
2485.75	8
2487.1	6
2488.45	-2
2489.8	9
2491.14	0
2492.49	6
2493.83	8
2495.17	15
2496.52	11
2497.86	41
2499.2	19
2500.54	0
2501.88	14
2503.22	38
2504.56	22
2505.9	38
2507.24	42
2508.58	20
2509.91	2
2511.25	8
2512.58	-14
2513.92	-59
2515.25	-40
2516.58	-44
2517.92	-30
2519.25	-34
2520.58	-23
2521.91	-36
2523.24	-29
2524.57	-18
2525.9	20
2527.23	-6
2528.55	36
2529.88	-36
2531.21	-23
2532.53	-8
2533.86	2
2535.18	8
2536.5	8
2537.83	0
2539.15	18
2540.47	22
2541.79	34
2543.11	-10
2544.43	-2
2545.75	2
2547.07	18
2548.39	-50
2549.7	30
2551.02	-4
2552.34	-16
2553.65	-16
2554.97	-26
2556.28	-34
2557.59	-53
2558.91	-55
2560.22	-38
2561.53	-32
2562.84	-59
2564.15	-24
2565.46	-35
2566.77	-38
2568.08	-22
2569.38	-37
2570.69	-24
2572	-46
2573.3	-30
2574.61	-16
2575.91	-32
2577.22	-37
2578.52	-14
2579.82	-18
2581.13	-29
2582.43	-49
2583.73	-40
2585.03	-57
2586.33	-58
2587.63	-48
2588.92	-69
2590.22	-32
2591.52	-63
2592.82	-40
2594.11	-41
2595.41	-35
2596.7	-46
2598	-20
2599.29	-42
2600.58	-37
2601.88	-12
2603.17	-22
2604.46	-49
2605.75	-58
2607.04	-62
2608.33	-47
2609.62	-45
2610.9	-62
2612.19	-62
2613.48	-73
2614.76	-60
2616.05	-57
2617.34	-51
2618.62	-97
2619.9	-72
2621.19	-57
2622.47	-63
2623.75	-56
2625.03	-61
2626.31	-43
2627.59	-47
2628.87	-29
2630.15	-63
2631.43	-57
2632.71	-60
2633.99	-60
2635.26	-64
2636.54	-75
2637.81	-63
2639.09	-74
2640.36	-68
2641.64	-66
2642.91	-93
2644.18	-68
2645.46	-36
2646.73	-91
2648	-60
2649.27	-59
2650.54	-45
2651.81	-61
2653.07	-34
2654.34	-56
2655.61	-51
2656.88	-37
2658.14	-56
2659.41	-67
2660.67	-68
2661.94	-26
2663.2	-55
2664.47	-51
2665.73	-44
2666.99	-82
2668.25	-75
2669.51	-60
2670.77	-65
2672.03	-81
2673.29	-38
2674.55	-55
2675.81	-54
2677.07	-79
2678.32	-61
2679.58	-77
2680.84	-49
2682.09	-55
2683.35	-28
2684.6	-53
2685.85	-51
2687.11	-74
2688.36	-45
2689.61	-67
2690.86	-47
2692.11	-53
2693.36	-33
2694.61	-27
2695.86	-41
2697.11	-57
2698.36	-43
2699.61	-55
2700.85	-50
2702.1	-58
2703.34	-35
2704.59	-72
2705.83	-30
2707.08	-45
2708.32	-42
2709.56	-77
2710.81	-73
2712.05	-72
2713.29	-57
2714.53	-52
2715.77	-44
2717.01	-39
2718.25	-30
2719.49	-57
2720.73	-60
2721.96	-69
2723.2	-53
2724.44	-47
2725.67	-47
2726.91	-48
2728.14	-48
2729.38	-82
2730.61	-47
2731.84	-68
2733.08	-65
2734.31	-48
2735.54	-52
2736.77	-47
2738	-68
2739.23	-37
2740.46	-47
2741.69	-55
2742.92	-74
2744.14	-27
2745.37	-36
2746.6	-56
2747.82	-38
2749.05	-61
2750.27	-52
2751.5	-42
2752.72	-56
2753.95	-36
2755.17	-32
2756.39	-26
2757.61	-58
2758.83	-50
2760.05	-12
2761.27	-62
2762.49	-32
2763.71	-34
2764.93	-30
2766.15	-46
2767.37	-40
2768.58	-36
2769.8	-44
2771.02	-28
2772.23	-24
2773.45	-14
2774.66	-30
2775.88	-26
2777.09	-42
2778.3	-22
2779.51	-40
2780.73	-33
2781.94	-28
2783.15	-24
2784.36	-30
2785.57	-40
2786.78	-48
2787.99	-14
2789.19	-28
2790.4	-24
2791.61	-9
2792.82	-40
2794.02	-36
2795.23	-34
2796.43	-16
2797.64	-24
2798.84	-36
2800.04	-38
2801.25	-27
2802.45	-44
2803.65	-46
2804.85	-4
2806.05	-36
2807.25	-24
2808.45	-6
2809.65	-20
2810.85	-25
2812.05	-14
2813.25	-14
2814.45	-32
2815.64	-22
2816.84	-18
2818.04	-20
2819.23	20
2820.43	-21
2821.62	4
2822.82	-18
2824.01	-2
2825.2	-14
2826.39	-22
2827.59	-8
2828.78	-16
2829.97	-2
2831.16	-34
2832.35	-4
2833.54	-24
2834.73	-18
2835.92	-18
2837.1	-12
2838.29	-16
2839.48	2
2840.67	-10
2841.85	-12
2843.04	-12
2844.22	-26
2845.41	-23
2846.59	2
2847.77	24
2848.96	-18
2850.14	-6
2851.32	-4
2852.5	-9
2853.68	-24
2854.87	-6
2856.05	-32
2857.23	-24
2858.4	-18
2859.58	-23
2860.76	-20
2861.94	14
2863.12	-8
2864.29	-6
2865.47	-10
2866.65	-4
2867.82	5
2869	16
2870.17	-8
2871.34	6
2872.52	-18
2873.69	0
2874.86	-15
2876.03	-10
2877.21	-6
2878.38	-18
2879.55	-2
2880.72	-12
2881.89	-8
2883.06	-6
2884.23	0
2885.39	-19
2886.56	0
2887.73	-43
2888.9	-22
2890.06	-6
2891.23	26
2892.39	-16
2893.56	12
2894.72	-6
2895.89	-20
2897.05	4
2898.21	-34
2899.38	-28
2900.54	-22
2901.7	2
2902.86	-14
2904.02	2
2905.18	-18
2906.34	8
2907.5	-7
2908.66	2
2909.82	-18
2910.98	12
2912.13	12
2913.29	6
2914.45	-18
2915.6	-8
2916.76	6
2917.91	-4
2919.07	-2
2920.22	-18
2921.38	16
2922.53	-22
2923.68	-8
2924.84	8
2925.99	-4
2927.14	-4
2928.29	-4
2929.44	-6
2930.59	-6
2931.74	16
2932.89	6
2934.04	-20
2935.19	-32
2936.34	-4
2937.48	0
2938.63	0
2939.78	-20
2940.93	10
2942.07	-2
2943.22	22
2944.36	-2
2945.51	-14
2946.65	0
2947.79	6
2948.94	24
2950.08	-20
2951.22	-4
2952.36	0
2953.5	8
2954.65	10
2955.79	-6
2956.93	18
2958.07	-10
2959.2	2
2960.34	18
2961.48	18
2962.62	10
2963.76	-2
2964.89	-8
2966.03	-8
2967.17	0
2968.3	-4
2969.44	8
2970.57	14
2971.71	16
2972.84	4
2973.97	16
2975.11	30
2976.24	20
2977.37	8
2978.5	12
2979.64	4
2980.77	12
2981.9	14
2983.03	-8
2984.16	18
2985.29	2
2986.41	4
2987.54	4
2988.67	16
2989.8	4
2990.93	10
2992.05	6
2993.18	20
2994.3	2
2995.43	4
2996.55	27
2997.68	22
2998.8	10
2999.93	16
3001.05	16
3002.17	-4
3003.3	-2
3004.42	74
3005.54	66
3006.66	6
3007.78	18
3008.9	32
3010.02	-20
3011.14	30
3012.26	0
3013.38	18
3014.5	32
3015.62	10
3016.73	38
3017.85	34
3018.97	20
3020.08	13
3021.2	38
3022.31	-2
3023.43	30
3024.54	33
3025.66	24
3026.77	26
3027.89	30
3029	-2
3030.11	22
3031.22	6
3032.34	10
3033.45	24
3034.56	6
3035.67	22
3036.78	125
3037.89	20
3039	40
3040.11	-2
3041.22	16
3042.32	0
3043.43	18
3044.54	22
3045.65	14
3046.75	18
3047.86	54
3048.96	24
3050.07	-2
3051.17	22
3052.28	38
3053.38	30
3054.49	14
3055.59	26
3056.69	20
3057.8	8
3058.9	14
3060	40
3061.1	-6
3062.2	4
3063.3	14
3064.4	16
3065.5	-2
3066.6	33
3067.7	24
3068.8	28
3069.9	36
3071	18
3072.09	34
3073.19	26
3074.29	26
3075.38	32
3076.48	38
3077.57	0
3078.67	41
3079.76	42
3080.86	-2
3081.95	27
3083.05	-12
3084.14	20
3085.23	14
3086.33	27
3087.42	26
3088.51	33
3089.6	28
3090.69	14
3091.78	26
3092.87	65
3093.96	20
3095.05	32
3096.14	-12
3097.23	22
3098.32	28
3099.41	31
3100.49	22
3101.58	-4
3102.67	40
3103.75	14
3104.84	40
3105.93	28
3107.01	8
3108.1	26
3109.18	20
3110.26	28
3111.35	36
3112.43	16
3113.51	44
3114.6	43
3115.68	24
3116.76	8
3117.84	24
3118.92	30
3120	16
3121.09	28
3122.17	36
3123.25	26
3124.32	36
3125.4	52
3126.48	6
3127.56	30
3128.64	20
3129.72	8
3130.79	54
3131.87	20
3132.95	24
3134.02	22
3135.1	30
3136.17	26
3137.25	30
3138.32	28
3139.4	30
3140.47	54
3141.55	28
3142.62	12
3143.69	12
3144.76	45
3145.84	20
3146.91	30
3147.98	26
3149.05	46
3150.12	38
3151.19	50
3152.26	30
3153.33	48
3154.4	-21
3155.47	26
3156.54	30
3157.61	64
3158.67	14
3159.74	22
3160.81	36
3161.88	47
3162.94	18
3164.01	43
3165.07	36
3166.14	30
3167.2	26
3168.27	17
3169.33	26
3170.4	42
3171.46	16
3172.52	26
3173.59	44
3174.65	30
3175.71	42
3176.77	32
3177.84	24
3178.9	14
3179.96	32
3181.02	34
3182.08	48
3183.14	47
3184.2	22
3185.26	40
3186.32	26
3187.37	38
3188.43	50
3189.49	37
3190.55	36
3191.61	21
3192.66	48
3193.72	28
3194.77	44
3195.83	24
3196.89	26
3197.94	36
3199	40
3200.05	20
3201.1	32
3202.16	22
3203.21	52
3204.27	36
3205.32	26
3206.37	52
3207.42	59
3208.47	40
3209.53	52
3210.58	37
3211.63	32
3212.68	34
3213.73	32
3214.78	37
3215.83	18
3216.88	29
3217.93	46
3218.97	38
3220.02	34
3221.07	24
3222.12	30
3223.16	30
3224.21	30
3225.26	20
3226.3	12
3227.35	18
3228.4	52
3229.44	54
3230.49	20
3231.53	16
3232.57	30
3233.62	34
3234.66	42
3235.71	30
3236.75	26
3237.79	54
3238.83	50
3239.88	28
3240.92	36
3241.96	40
3243	32
3244.04	10
3245.08	36
3246.12	40
3247.16	34
3248.2	22
3249.24	40
3250.28	40
3251.32	34
3252.36	20
3253.39	40
3254.43	46
3255.47	42
3256.51	48
3257.54	30
3258.58	30
3259.61	36
3260.65	21
3261.69	46
3262.72	42
3263.76	18
3264.79	28
3265.82	40
3266.86	33
3267.89	58
3268.92	65
3269.96	38
3270.99	27
3272.02	24
3273.05	26
3274.09	16
3275.12	36
3276.15	42
3277.18	47
3278.21	48
3279.24	42
3280.27	50
3281.3	44
3282.33	31
3283.36	44
3284.39	32
3285.41	74
3286.44	38
3287.47	52
3288.5	48
3289.52	34
3290.55	60
3291.58	38
3292.6	22
3293.63	54
3294.66	44
3295.68	65
3296.71	16
3297.73	50
3298.76	81
3299.78	28
3300.8	6
3301.83	42
3302.85	82
3303.87	44
3304.9	48
3305.92	41
3306.94	56
3307.96	40
3308.98	38
3310.01	24
3311.03	40
3312.05	71
3313.07	44
3314.09	38
3315.11	44
3316.13	47
3317.15	16
3318.17	40
3319.18	48
3320.2	28
3321.22	48
3322.24	34
3323.26	45
3324.27	46
3325.29	56
3326.31	41
3327.32	40
3328.34	57
3329.35	52
3330.37	52
3331.38	32
3332.4	28
3333.41	56
3334.43	72
3335.44	52
3336.46	40
3337.47	20
3338.48	30
3339.5	30
3340.51	46
3341.52	47
3342.53	48
3343.54	44
3344.56	34
3345.57	61
3346.58	52
3347.59	58
3348.6	45
3349.61	71
3350.62	46
3351.63	46
3352.64	50
3353.65	54
3354.66	43
3355.66	71
3356.67	26
3357.68	28
3358.69	21
3359.7	38
3360.7	42
3361.71	40
3362.72	36
3363.72	46
3364.73	28
3365.73	28
3366.74	35
3367.75	51
3368.75	36
3369.75	48
3370.76	34
3371.76	42
3372.77	32
3373.77	44
3374.77	41
3375.78	46
3376.78	30
3377.78	38
3378.78	36
3379.79	36
3380.79	21
3381.79	42
3382.79	42
3383.79	46
3384.79	60
3385.79	40
3386.79	22
3387.79	18
3388.79	41
3389.79	36
3390.79	40
3391.79	81
3392.79	52
3393.79	58
3394.78	34
3395.78	30
3396.78	54
3397.78	46
3398.77	111
3399.77	32
3400.77	36
3401.76	22
3402.76	40
3403.76	44
3404.75	26
3405.75	26
3406.74	61
3407.74	95
3408.73	40
3409.72	109
3410.72	52
3411.71	64
3412.71	42
3413.7	44
3414.69	34
3415.68	86
3416.68	38
3417.67	38
3418.66	32
3419.65	50
3420.64	82
3421.63	55
3422.63	64
3423.62	72
3424.61	82
3425.6	26
3426.59	25
3427.58	54
3428.57	47
[truncated: 48 more rows]
