# Supplementary material for: AI‐Assisted Detection of Early Gastric Cancer via Visualization of Mucosal Acidity Compromise During Endoscopy
Source: Adv Sci (Weinh). 2025 Oct 20;12(46):e04932. doi: 10.1002/advs.202504932 (PMC12697849; doi:10.1002/advs.202504932)
Supplement: Supplementary file 2 — Supporting Data [file ADVS-12-e04932-s002.zip › Models by AGS cells/Model 4/Para-tumor/fast-20250724_172626.csv]

181.541	15181
184.445	23641
187.346	30694
190.245	34351
193.141	35611
196.035	35766
198.927	35542
201.816	35647
204.703	35879
207.588	35750
210.47	36062
213.35	35957
216.228	35868
219.103	35994
221.976	35804
224.846	35939
227.715	35649
230.58	35647
233.444	35847
236.305	36018
239.164	36147
242.02	36503
244.875	36904
247.727	36785
250.576	37044
253.423	37053
256.268	36867
259.111	36659
261.951	36428
264.789	36421
267.625	36458
270.459	36473
273.29	36284
276.119	36156
278.945	36002
281.769	35849
284.591	35730
287.411	35645
290.229	35446
293.044	35236
295.857	35139
298.667	34734
301.476	34346
304.282	34095
307.085	33837
309.887	33662
312.686	33189
315.483	32992
318.278	32727
321.071	32637
323.861	32629
326.649	32316
329.435	32365
332.219	32266
335	32190
337.779	32238
340.556	32361
343.331	32321
346.103	32228
348.873	32399
351.641	32601
354.407	32675
357.171	32659
359.932	32832
362.691	32636
365.448	32357
368.203	32210
370.955	31800
373.706	31760
376.454	31557
379.2	31464
381.943	31226
384.685	30925
387.424	30757
390.161	30532
392.896	30205
395.629	30099
398.36	29891
401.088	29947
403.815	29714
406.539	29655
409.261	29446
411.981	29516
414.698	29558
417.414	29852
420.127	29929
422.838	29925
425.547	30180
428.254	30136
430.959	29929
433.662	30046
436.362	30239
439.06	30283
441.757	30195
444.451	30137
447.142	30091
449.832	30177
452.52	30060
455.206	30195
457.889	29828
460.57	29768
463.249	29617
465.927	29734
468.601	29269
471.274	29076
473.945	28747
476.614	28406
479.28	27864
481.945	27833
484.607	27753
487.267	27502
489.926	27201
492.582	27128
495.236	26824
497.888	26667
500.537	26488
503.185	26694
505.831	26713
508.474	26941
511.116	26974
513.755	26899
516.393	26669
519.028	26933
521.661	26828
524.293	26889
526.922	26576
529.549	26679
532.174	26534
534.797	26534
537.418	26670
540.037	26760
542.654	26627
545.268	26790
547.881	26839
550.492	26998
553.101	26607
555.707	26061
558.312	25897
560.915	25597
563.515	25728
566.114	25861
568.71	26085
571.305	26516
573.897	26627
576.488	26544
579.076	26187
581.663	25535
584.247	24909
586.83	24366
589.41	23786
591.989	23439
594.565	22812
597.14	22263
599.712	21868
602.283	21733
604.851	21711
607.418	21509
609.982	21473
612.545	21437
615.106	21339
617.664	21399
620.221	21270
622.776	21187
625.328	21163
627.879	21171
630.428	20837
632.975	20692
635.52	20359
638.062	20234
640.603	20079
643.142	20283
645.679	20496
648.214	20515
650.748	20426
653.279	20550
655.808	20383
658.335	20145
660.861	20062
663.384	19880
665.906	19940
668.425	19829
670.943	19988
673.459	19757
675.973	19467
678.484	19211
680.994	18930
683.502	18630
686.009	18527
688.513	18411
691.015	18163
693.515	18181
696.014	17887
698.51	17669
701.005	17429
703.498	17256
705.989	17068
708.478	16821
710.965	16519
713.45	16456
715.933	16408
718.415	16261
720.894	16061
723.372	16153
725.848	16185
728.322	16039
730.794	16273
733.264	16118
735.732	15820
738.198	15494
740.663	15123
743.126	14982
745.586	14834
748.045	14615
750.502	14417
752.958	14460
755.411	14264
757.863	14420
760.312	14305
762.76	14144
765.206	14279
767.65	13984
770.092	13082
772.533	12241
774.971	11897
777.408	12332
779.843	12945
782.276	12727
784.707	12955
787.137	13088
789.564	12926
791.99	12912
794.414	12787
796.836	12854
799.257	12590
801.675	12483
804.092	12198
806.507	12274
808.92	12096
811.331	11960
813.741	11732
816.148	11641
818.554	11438
820.958	11388
823.36	11260
825.761	11127
828.159	11039
830.556	10934
832.951	10932
835.345	10761
837.736	10712
840.126	10620
842.514	10536
844.9	10429
847.284	10283
849.667	10245
852.048	10152
854.427	10076
856.804	9896
859.18	9788
861.553	9578
863.925	9661
866.296	9479
868.664	9500
871.031	9482
873.396	9318
875.759	9284
878.12	9262
880.48	9247
882.838	9115
885.194	8968
887.549	8929
889.902	8891
892.253	8789
894.602	8772
896.949	8697
899.295	8722
901.639	8634
903.981	8579
906.322	8480
908.661	8454
910.998	8510
913.333	8359
915.667	8301
917.999	8391
920.329	8384
922.658	8337
924.985	8265
927.31	8228
929.633	8254
931.955	8140
934.275	8019
936.593	7997
938.91	7823
941.225	7628
943.538	7465
945.849	7291
948.159	7193
950.467	6991
952.774	6993
955.078	6878
957.381	6772
959.683	6711
961.982	6516
964.28	6514
966.577	6534
968.871	6352
971.164	6303
973.456	6195
975.745	6240
978.033	6034
980.319	6002
982.604	5959
984.887	5948
987.168	5938
989.448	5927
991.726	5915
994.002	5814
996.277	5838
998.55	5765
1000.82	5833
1003.09	5907
1005.36	5997
1007.63	6013
1009.89	5891
1012.15	6022
1014.41	5989
1016.67	5950
1018.93	5939
1021.19	5867
1023.44	5941
1025.7	5907
1027.95	5887
1030.2	5801
1032.45	5655
1034.69	5506
1036.94	5468
1039.18	5402
1041.43	5394
1043.67	5363
1045.9	5291
1048.14	5259
1050.38	5209
1052.61	5199
1054.84	5073
1057.07	5024
1059.3	4962
1061.53	4868
1063.76	4930
1065.98	4795
1068.2	4743
1070.42	4791
1072.64	4565
1074.86	4577
1077.08	4497
1079.29	4523
1081.5	4433
1083.72	4451
1085.93	4434
1088.13	4434
1090.34	4519
1092.55	4507
1094.75	4545
1096.95	4457
1099.15	4462
1101.35	4439
1103.55	4332
1105.74	4279
1107.94	4219
1110.13	4164
1112.32	4165
1114.51	4028
1116.7	3993
1118.89	3949
1121.07	3859
1123.25	3803
1125.44	3802
1127.62	3806
1129.8	3830
1131.97	3881
1134.15	3834
1136.32	3943
1138.49	3809
1140.66	3812
1142.83	3804
1145	3683
1147.17	3723
1149.33	3606
1151.5	3629
1153.66	3649
1155.82	3581
1157.98	3512
1160.13	3530
1162.29	3469
1164.44	3441
1166.6	3381
1168.75	3415
1170.9	3510
1173.04	3546
1175.19	3516
1177.34	3519
1179.48	3258
1181.62	3304
1183.76	3212
1185.9	3328
1188.04	3425
1190.17	3534
1192.31	3615
1194.44	3619
1196.57	3629
1198.7	3647
1200.83	3558
1202.96	3461
1205.08	3288
1207.21	3159
1209.33	3002
1211.45	2971
1213.57	2825
1215.69	2764
1217.81	2810
1219.92	2730
1222.03	2691
1224.15	2700
1226.26	2702
1228.37	2570
1230.47	2657
1232.58	2663
1234.68	2656
1236.79	2622
1238.89	2641
1240.99	2655
1243.09	2589
1245.19	2531
1247.28	2538
1249.38	2484
1251.47	2561
1253.56	2483
1255.65	2368
1257.74	2434
1259.83	2365
1261.91	2406
1264	2367
1266.08	2217
1268.16	2224
1270.24	2192
1272.32	2127
1274.4	2168
1276.47	2138
1278.55	2045
1280.62	2017
1282.69	2037
1284.76	1978
1286.83	2013
1288.9	1932
1290.96	1930
1293.03	1896
1295.09	1839
1297.15	1839
1299.21	1803
1301.27	1840
1303.33	1765
1305.38	1783
1307.44	1848
1309.49	1777
1311.54	1725
1313.59	1744
1315.64	1692
1317.69	1742
1319.73	1727
1321.78	1709
1323.82	1717
1325.86	1644
1327.9	1672
1329.94	1607
1331.98	1664
1334.02	1682
1336.05	1636
1338.08	1672
1340.12	1658
1342.15	1646
1344.18	1731
1346.2	1783
1348.23	1852
1350.25	1759
1352.28	1795
1354.3	1813
1356.32	1811
1358.34	1877
1360.36	1870
1362.38	1844
1364.39	1898
1366.41	1880
1368.42	1876
1370.43	1885
1372.44	1835
1374.45	1856
1376.45	1840
1378.46	1801
1380.47	1761
1382.47	1699
1384.47	1703
1386.47	1602
1388.47	1588
1390.47	1556
1392.46	1547
1394.46	1606
1396.45	1596
1398.44	1618
1400.44	1545
1402.42	1515
1404.41	1493
1406.4	1428
1408.39	1388
1410.37	1376
1412.35	1316
1414.33	1346
1416.31	1321
1418.29	1270
1420.27	1283
1422.25	1227
1424.22	1301
1426.2	1265
1428.17	1287
1430.14	1293
1432.11	1187
1434.08	1181
1436.04	1162
1438.01	1150
1439.97	1209
1441.94	1168
1443.9	1160
1445.86	1243
1447.82	1215
1449.78	1114
1451.73	1090
1453.69	1171
1455.64	1157
1457.59	1146
1459.54	1076
1461.49	1056
1463.44	1011
1465.39	1007
1467.34	995
1469.28	965
1471.22	1046
1473.17	1062
1475.11	1042
1477.05	959
1478.99	930
1480.92	874
1482.86	852
1484.79	822
1486.73	820
1488.66	828
1490.59	870
1492.52	869
1494.45	871
1496.37	868
1498.3	893
1500.22	911
1502.14	834
1504.07	860
1505.99	808
1507.91	832
1509.82	806
1511.74	812
1513.66	842
1515.57	812
1517.48	861
1519.39	890
1521.3	917
1523.21	911
1525.12	866
1527.03	884
1528.93	862
1530.84	935
1532.74	941
1534.64	973
1536.54	1009
1538.44	939
1540.34	917
1542.23	839
1544.13	791
1546.02	743
1547.92	778
1549.81	818
1551.7	866
1553.59	858
1555.48	858
1557.36	904
1559.25	913
1561.13	920
1563.01	943
1564.9	992
1566.78	999
1568.66	949
1570.53	908
1572.41	931
1574.29	957
1576.16	1032
1578.03	1088
1579.9	1114
1581.78	1044
1583.65	981
1585.51	953
1587.38	1024
1589.25	1080
1591.11	1082
1592.97	1011
1594.84	941
1596.7	935
1598.56	973
1600.42	911
1602.27	943
1604.13	939
1605.98	1052
1607.84	1221
1609.69	1221
1611.54	1257
1613.39	1134
1615.24	1042
1617.09	840
1618.94	828
1620.78	744
1622.62	808
1624.47	933
1626.31	923
1628.15	939
1629.99	926
1631.83	937
1633.67	903
1635.5	887
1637.34	830
1639.17	904
1641	859
1642.83	836
1644.66	842
1646.49	822
1648.32	762
1650.15	790
1651.97	812
1653.8	869
1655.62	852
1657.44	788
1659.26	715
1661.08	661
1662.9	651
1664.72	493
1666.53	448
1668.35	424
1670.16	403
1671.97	468
1673.79	526
1675.6	533
1677.4	500
1679.21	458
1681.02	445
1682.83	413
1684.63	453
1686.43	482
1688.24	492
1690.04	519
1691.84	417
1693.64	387
1695.43	431
1697.23	513
1699.02	591
1700.82	650
1702.61	603
1704.4	580
1706.2	552
1707.98	645
1709.77	709
1711.56	705
1713.35	701
1715.13	695
1716.92	592
1718.7	478
1720.48	518
1722.26	536
1724.04	502
1725.82	402
1727.6	340
1729.37	337
1731.15	306
1732.92	250
1734.7	223
1736.47	185
1738.24	196
1740.01	175
1741.78	211
1743.54	186
1745.31	272
1747.08	292
1748.84	312
1750.6	327
1752.36	393
1754.12	467
1755.88	493
1757.64	413
1759.4	384
1761.16	361
1762.91	337
1764.67	395
1766.42	457
1768.17	533
1769.92	529
1771.67	455
1773.42	399
1775.17	375
1776.91	369
1778.66	403
1780.4	484
1782.15	562
1783.89	538
1785.63	573
1787.37	584
1789.11	554
1790.85	536
1792.58	510
1794.32	447
1796.05	433
1797.79	395
1799.52	405
1801.25	423
1802.98	358
1804.71	335
1806.44	444
1808.17	461
1809.89	510
1811.62	540
1813.34	544
1815.07	522
1816.79	489
1818.51	436
1820.23	431
1821.95	397
1823.66	360
1825.38	333
1827.1	324
1828.81	330
1830.52	384
1832.24	411
1833.95	449
1835.66	502
1837.37	518
1839.08	538
1840.78	413
1842.49	363
1844.19	350
1845.9	343
1847.6	347
1849.3	343
1851	272
1852.7	244
1854.4	182
1856.1	222
1857.8	262
1859.49	270
1861.19	268
1862.88	288
1864.57	171
1866.27	127
1867.96	61
1869.65	52
1871.33	66
1873.02	135
1874.71	185
1876.39	197
1878.08	167
1879.76	195
1881.44	197
1883.12	202
1884.81	236
1886.48	258
1888.16	174
1889.84	119
1891.52	117
1893.19	99
1894.87	78
1896.54	85
1898.21	133
1899.88	111
1901.55	166
1903.22	173
1904.89	191
1906.56	220
1908.22	216
1909.89	204
1911.55	214
1913.22	258
1914.88	222
1916.54	216
1918.2	220
1919.86	209
1921.52	218
1923.18	181
1924.83	176
1926.49	189
1928.14	181
1929.79	181
1931.45	177
1933.1	150
1934.75	123
1936.4	171
1938.05	230
1939.69	194
1941.34	181
1942.99	133
1944.63	121
1946.27	133
1947.92	127
1949.56	153
1951.2	183
1952.84	183
1954.48	193
1956.11	242
1957.75	276
1959.39	304
1961.02	334
1962.65	294
1964.29	280
1965.92	304
1967.55	324
1969.18	345
1970.81	328
1972.44	367
1974.06	304
1975.69	308
1977.32	339
1978.94	339
1980.56	335
1982.19	373
1983.81	337
1985.43	343
1987.05	351
1988.66	370
1990.28	371
1991.9	312
1993.51	351
1995.13	369
1996.74	395
1998.36	336
1999.97	351
2001.58	349
2003.19	345
2004.8	350
2006.4	375
2008.01	371
2009.62	384
2011.22	393
2012.83	395
2014.43	366
2016.03	374
2017.63	373
2019.23	364
2020.83	356
2022.43	352
2024.03	363
2025.63	385
2027.22	361
2028.82	358
2030.41	360
2032.01	342
2033.6	340
2035.19	333
2036.78	364
2038.37	354
2039.96	304
2041.55	320
2043.13	339
2044.72	317
2046.3	322
2047.89	330
2049.47	338
2051.05	323
2052.63	316
2054.21	328
2055.79	332
2057.37	274
2058.95	311
2060.52	318
2062.1	290
2063.68	317
2065.25	300
2066.82	276
2068.39	278
2069.97	310
2071.54	280
2073.1	292
2074.67	274
2076.24	290
2077.81	278
2079.37	290
2080.94	280
2082.5	276
2084.07	251
2085.63	258
2087.19	230
2088.75	226
2090.31	206
2091.87	212
2093.43	189
2094.98	195
2096.54	224
2098.09	217
2099.65	244
2101.2	222
2102.75	236
2104.3	236
2105.86	262
2107.41	218
2108.95	238
2110.5	219
2112.05	218
2113.6	211
2115.14	214
2116.69	260
2118.23	204
2119.77	228
2121.31	208
2122.86	238
2124.4	208
2125.93	225
2127.47	198
2129.01	216
2130.55	248
2132.08	228
2133.62	218
2135.15	248
2136.69	207
2138.22	185
2139.75	181
2141.28	196
2142.81	217
2144.34	200
2145.87	200
2147.39	226
2148.92	207
2150.45	227
2151.97	212
2153.5	212
2155.02	194
2156.54	182
2158.06	207
2159.58	185
2161.1	202
2162.62	222
2164.14	197
2165.66	207
2167.17	199
2168.69	252
2170.2	197
2171.72	181
2173.23	222
2174.74	184
2176.25	192
2177.76	193
2179.27	192
2180.78	186
2182.29	167
2183.79	155
2185.3	165
2186.81	202
2188.31	169
2189.81	194
2191.32	188
2192.82	192
2194.32	172
2195.82	201
2197.32	184
2198.82	145
2200.32	173
2201.81	143
2203.31	147
2204.8	153
2206.3	171
2207.79	161
2209.29	182
2210.78	181
2212.27	187
2213.76	187
2215.25	205
2216.74	199
2218.23	155
2219.71	159
2221.2	141
2222.69	141
2224.17	129
2225.65	125
2227.14	133
2228.62	127
2230.1	131
2231.58	139
2233.06	149
2234.54	157
2236.02	165
2237.5	193
2238.97	187
2240.45	161
2241.92	167
2243.4	175
2244.87	123
2246.34	165
2247.82	137
2249.29	153
2250.76	139
2252.23	153
2253.7	119
2255.16	135
2256.63	137
2258.1	121
2259.56	133
2261.03	151
2262.49	127
2263.95	165
2265.42	137
2266.88	143
2268.34	129
2269.8	135
2271.26	115
2272.72	123
2274.18	143
2275.63	139
2277.09	143
2278.54	151
2280	145
2281.45	113
2282.9	131
2284.36	131
2285.81	137
2287.26	121
2288.71	117
2290.16	129
2291.61	115
2293.05	119
2294.5	115
2295.95	81
2297.39	79
2298.84	77
2300.28	74
2301.72	57
2303.16	95
2304.61	105
2306.05	113
2307.49	99
2308.93	93
2310.36	115
2311.8	111
2313.24	119
2314.67	159
2316.11	125
2317.54	131
2318.98	167
2320.41	105
2321.84	117
2323.28	105
2324.71	129
2326.14	105
2327.57	110
2328.99	105
2330.42	77
2331.85	83
2333.27	77
2334.7	95
2336.12	77
2337.55	77
2338.97	85
2340.39	39
2341.82	45
2343.24	78
2344.66	39
2346.08	50
2347.5	75
2348.91	89
2350.33	69
2351.75	107
2353.16	101
2354.58	109
2355.99	113
2357.41	85
2358.82	83
2360.23	51
2361.64	43
2363.05	29
2364.46	30
2365.87	36
2367.28	49
2368.69	73
2370.1	55
2371.5	28
2372.91	73
2374.31	64
2375.72	64
2377.12	60
2378.52	60
2379.92	73
2381.33	61
2382.73	55
2384.13	40
2385.52	64
2386.92	40
2388.32	65
2389.72	51
2391.11	47
2392.51	62
2393.9	85
2395.3	77
2396.69	103
2398.08	61
2399.48	47
2400.87	80
2402.26	71
2403.65	26
2405.04	12
2406.42	18
2407.81	-44
2409.2	-48
2410.58	-53
2411.97	-48
2413.35	-12
2414.74	-52
2416.12	-32
2417.5	-12
2418.89	-10
2420.27	4
2421.65	-32
2423.03	-10
2424.41	-28
2425.79	-24
2427.16	-43
2428.54	-48
2429.92	-46
2431.29	-38
2432.67	-18
2434.04	-28
2435.42	-26
2436.79	-22
2438.16	-9
2439.53	-28
2440.9	-30
2442.27	-67
2443.64	-45
2445.01	-49
2446.38	-55
2447.75	-66
2449.11	-79
2450.48	-58
2451.84	-67
2453.21	-64
2454.57	-46
2455.94	-36
2457.3	-26
2458.66	-68
2460.02	-30
2461.38	-43
2462.74	-28
2464.1	2
2465.46	-10
2466.82	-27
2468.17	-9
2469.53	-28
2470.89	-2
2472.24	-40
2473.6	-16
2474.95	-26
2476.3	-12
2477.65	2
2479.01	26
2480.36	9
2481.71	61
2483.06	0
2484.41	-14
2485.75	0
2487.1	4
2488.45	-6
2489.8	-14
2491.14	4
2492.49	10
2493.83	6
2495.17	11
2496.52	-4
2497.86	-2
2499.2	0
2500.54	21
2501.88	31
2503.22	36
2504.56	24
2505.9	14
2507.24	26
2508.58	14
2509.91	4
2511.25	8
2512.58	-30
2513.92	-37
2515.25	-42
2516.58	-44
2517.92	-78
2519.25	-34
2520.58	-31
2521.91	-42
2523.24	-33
2524.57	-24
2525.9	0
2527.23	-2
2528.55	18
2529.88	-16
2531.21	-47
2532.53	-30
2533.86	-6
2535.18	-16
2536.5	0
2537.83	-9
2539.15	2
2540.47	14
2541.79	40
2543.11	-24
2544.43	2
2545.75	-4
2547.07	10
2548.39	-34
2549.7	8
2551.02	-2
2552.34	-18
2553.65	-24
2554.97	-52
2556.28	-42
2557.59	-61
2558.91	-71
2560.22	-61
2561.53	-63
2562.84	-69
2564.15	-65
2565.46	-41
2566.77	-47
2568.08	-50
2569.38	-65
2570.69	-48
2572	-44
2573.3	-24
2574.61	-29
2575.91	-40
2577.22	-41
2578.52	-32
2579.82	-24
2581.13	-45
2582.43	-30
2583.73	-36
2585.03	-65
2586.33	-68
2587.63	-61
2588.92	-68
2590.22	-42
2591.52	-73
2592.82	-28
2594.11	-41
2595.41	-47
2596.7	-42
2598	-38
2599.29	-50
2600.58	-49
2601.88	-38
2603.17	-16
2604.46	-83
2605.75	-62
2607.04	-66
2608.33	-71
2609.62	-33
2610.9	-74
2612.19	-74
2613.48	-105
2614.76	-68
2616.05	-63
2617.34	-47
2618.62	-119
2619.9	-106
2621.19	-48
2622.47	-67
2623.75	-60
2625.03	-69
2626.31	-77
2627.59	-38
2628.87	-37
2630.15	-83
2631.43	-45
2632.71	-56
2633.99	-64
2635.26	-60
2636.54	-95
2637.81	-81
2639.09	-83
2640.36	-76
2641.64	-70
2642.91	-83
2644.18	-95
2645.46	-57
2646.73	-74
2648	-56
2649.27	-51
2650.54	-59
2651.81	-57
2653.07	-40
2654.34	-64
2655.61	-57
2656.88	-39
2658.14	-52
2659.41	-63
2660.67	-76
2661.94	-26
2663.2	-73
2664.47	-69
2665.73	-54
2666.99	-68
2668.25	-67
2669.51	-81
2670.77	-73
2672.03	-67
2673.29	-66
2674.55	-53
2675.81	-48
2677.07	-75
2678.32	-73
2679.58	-75
2680.84	-79
2682.09	-81
2683.35	-40
2684.6	-49
2685.85	-57
2687.11	-84
2688.36	-29
2689.61	-38
2690.86	-57
2692.11	-59
2693.36	-35
2694.61	-27
2695.86	-55
2697.11	-65
2698.36	-47
2699.61	-89
2700.85	-79
2702.1	-58
2703.34	-49
2704.59	-76
2705.83	-42
2707.08	-57
2708.32	-48
2709.56	-71
2710.81	-67
2712.05	-82
2713.29	-59
2714.53	-58
2715.77	-68
2717.01	-61
2718.25	-46
2719.49	-49
2720.73	-73
2721.96	-71
2723.2	-65
2724.44	-53
2725.67	-57
2726.91	-56
2728.14	-48
2729.38	-74
2730.61	-49
2731.84	-52
2733.08	-53
2734.31	-38
2735.54	-48
2736.77	-45
2738	-62
2739.23	-43
2740.46	-42
2741.69	-75
2742.92	-80
2744.14	-19
2745.37	-34
2746.6	-54
2747.82	-26
2749.05	-50
2750.27	-54
2751.5	-49
2752.72	-60
2753.95	-28
2755.17	-36
2756.39	-34
2757.61	-58
2758.83	-58
2760.05	-26
2761.27	-56
2762.49	-30
2763.71	-40
2764.93	-34
2766.15	-52
2767.37	-38
2768.58	-46
2769.8	-44
2771.02	-56
2772.23	-48
2773.45	-40
2774.66	-44
2775.88	-14
2777.09	-52
2778.3	-52
2779.51	-38
2780.73	-27
2781.94	-32
2783.15	-34
2784.36	-44
2785.57	-40
2786.78	-56
2787.99	-12
2789.19	-48
2790.4	-22
2791.61	-2
2792.82	-28
2794.02	-38
2795.23	-34
2796.43	-40
2797.64	-14
2798.84	-28
2800.04	-50
2801.25	-25
2802.45	-68
2803.65	-56
2804.85	-37
2806.05	-40
2807.25	-48
2808.45	-12
2809.65	-22
2810.85	-19
2812.05	-2
2813.25	-34
2814.45	-26
2815.64	-38
2816.84	-42
2818.04	-34
2819.23	20
2820.43	-31
2821.62	14
2822.82	-20
2824.01	-24
2825.2	-18
2826.39	-18
2827.59	-6
2828.78	-10
2829.97	-8
2831.16	-20
2832.35	-4
2833.54	-30
2834.73	-34
2835.92	0
2837.1	-10
2838.29	-18
2839.48	-2
2840.67	-22
2841.85	-20
2843.04	-14
2844.22	-14
2845.41	-17
2846.59	0
2847.77	6
2848.96	-14
2850.14	-25
2851.32	4
2852.5	6
2853.68	-36
2854.87	10
2856.05	-14
2857.23	-20
2858.4	-22
2859.58	-33
2860.76	-35
2861.94	8
2863.12	-10
2864.29	-4
2865.47	-14
2866.65	-16
2867.82	11
2869	22
2870.17	6
2871.34	2
2872.52	-8
2873.69	-6
2874.86	-27
2876.03	2
2877.21	-16
2878.38	-14
2879.55	4
2880.72	-6
2881.89	-40
2883.06	-12
2884.23	-10
2885.39	-17
2886.56	-11
2887.73	-34
2888.9	-10
2890.06	-20
2891.23	-4
2892.39	-19
2893.56	6
2894.72	-21
2895.89	-16
2897.05	10
2898.21	-20
2899.38	-10
2900.54	-28
2901.7	-8
2902.86	-24
2904.02	18
2905.18	-16
2906.34	-19
2907.5	-9
2908.66	-14
2909.82	-24
2910.98	-10
2912.13	-6
2913.29	14
2914.45	-8
2915.6	-6
2916.76	4
2917.91	-2
2919.07	-6
2920.22	-24
2921.38	8
2922.53	-18
2923.68	-2
2924.84	0
2925.99	0
2927.14	-14
2928.29	-8
2929.44	-12
2930.59	-4
2931.74	-2
2932.89	2
2934.04	-2
2935.19	-14
2936.34	-8
2937.48	-17
2938.63	10
2939.78	-18
2940.93	14
2942.07	28
2943.22	24
2944.36	-8
2945.51	-12
2946.65	-8
2947.79	20
2948.94	12
2950.08	2
2951.22	4
2952.36	10
2953.5	0
2954.65	-6
2955.79	-6
2956.93	4
2958.07	8
2959.2	8
2960.34	6
2961.48	12
2962.62	-8
2963.76	10
2964.89	10
2966.03	-10
2967.17	0
2968.3	6
2969.44	-4
2970.57	-6
2971.71	14
2972.84	-8
2973.97	0
2975.11	18
2976.24	26
2977.37	-8
2978.5	4
2979.64	16
2980.77	2
2981.9	10
2983.03	-14
2984.16	12
2985.29	6
2986.41	8
2987.54	14
2988.67	24
2989.8	20
2990.93	16
2992.05	-8
2993.18	16
2994.3	-18
2995.43	0
2996.55	57
2997.68	34
2998.8	22
2999.93	10
3001.05	16
3002.17	4
3003.3	10
3004.42	68
3005.54	42
3006.66	28
3007.78	18
3008.9	-4
3010.02	-4
3011.14	30
3012.26	14
3013.38	8
3014.5	28
3015.62	-8
3016.73	28
3017.85	26
3018.97	6
3020.08	5
3021.2	6
3022.31	18
3023.43	28
3024.54	25
3025.66	12
3026.77	32
3027.89	32
3029	18
3030.11	20
3031.22	10
3032.34	4
3033.45	26
3034.56	0
3035.67	22
3036.78	91
3037.89	14
3039	32
3040.11	-22
3041.22	14
3042.32	-4
3043.43	4
3044.54	-10
3045.65	24
3046.75	16
3047.86	26
3048.96	22
3050.07	-8
3051.17	28
3052.28	26
3053.38	16
3054.49	6
3055.59	16
3056.69	8
3057.8	26
3058.9	-10
3060	52
3061.1	-8
3062.2	26
3063.3	30
3064.4	4
3065.5	22
3066.6	27
3067.7	18
3068.8	22
3069.9	24
3071	20
3072.09	6
3073.19	22
3074.29	42
3075.38	22
3076.48	38
3077.57	5
3078.67	29
3079.76	32
3080.86	0
3081.95	37
3083.05	-8
3084.14	28
3085.23	26
3086.33	14
3087.42	22
3088.51	21
3089.6	26
3090.69	8
3091.78	28
3092.87	79
3093.96	26
3095.05	20
3096.14	-4
3097.23	22
3098.32	32
3099.41	24
3100.49	12
3101.58	10
3102.67	46
3103.75	18
3104.84	34
3105.93	14
3107.01	16
3108.1	8
3109.18	32
3110.26	24
3111.35	42
3112.43	4
3113.51	40
3114.6	43
3115.68	30
3116.76	14
3117.84	20
3118.92	36
3120	34
3121.09	16
3122.17	30
3123.25	14
3124.32	46
3125.4	32
3126.48	12
3127.56	28
3128.64	30
3129.72	18
3130.79	50
3131.87	4
3132.95	28
3134.02	26
3135.1	6
3136.17	22
3137.25	20
3138.32	24
3139.4	28
3140.47	48
3141.55	34
3142.62	24
3143.69	10
3144.76	45
3145.84	20
3146.91	18
3147.98	24
3149.05	32
3150.12	26
3151.19	42
3152.26	12
3153.33	34
3154.4	16
3155.47	32
3156.54	32
3157.61	44
3158.67	10
3159.74	20
3160.81	32
3161.88	29
3162.94	22
3164.01	14
3165.07	36
3166.14	40
3167.2	32
3168.27	14
3169.33	26
3170.4	24
3171.46	26
3172.52	34
3173.59	32
3174.65	26
3175.71	16
3176.77	20
3177.84	18
3178.9	12
3179.96	6
3181.02	46
3182.08	56
3183.14	53
3184.2	42
3185.26	36
3186.32	66
3187.37	30
3188.43	54
3189.49	63
3190.55	22
3191.61	27
3192.66	40
3193.72	28
3194.77	32
3195.83	20
3196.89	26
3197.94	18
3199	28
3200.05	32
3201.1	30
3202.16	16
3203.21	44
3204.27	26
3205.32	26
3206.37	46
3207.42	51
3208.47	28
3209.53	18
3210.58	45
3211.63	36
3212.68	30
3213.73	38
3214.78	29
3215.83	30
3216.88	13
3217.93	20
3218.97	36
3220.02	28
3221.07	26
3222.12	42
3223.16	38
3224.21	24
3225.26	4
3226.3	8
3227.35	10
3228.4	76
3229.44	42
3230.49	24
3231.53	16
3232.57	26
3233.62	34
3234.66	54
3235.71	30
3236.75	32
3237.79	56
3238.83	32
3239.88	20
3240.92	36
3241.96	30
3243	14
3244.04	14
3245.08	42
3246.12	8
3247.16	38
3248.2	28
3249.24	34
3250.28	24
3251.32	32
3252.36	42
3253.39	48
3254.43	42
3255.47	50
3256.51	32
3257.54	30
3258.58	28
3259.61	42
3260.65	15
3261.69	34
3262.72	26
3263.76	10
3264.79	26
3265.82	47
3266.86	33
3267.89	48
3268.92	63
3269.96	24
3270.99	35
3272.02	16
3273.05	14
3274.09	36
3275.12	34
3276.15	32
3277.18	41
3278.21	20
3279.24	36
3280.27	46
3281.3	28
3282.33	47
3283.36	28
3284.39	38
3285.41	52
3286.44	42
3287.47	36
3288.5	50
3289.52	36
3290.55	58
3291.58	42
3292.6	26
3293.63	54
3294.66	42
3295.68	59
3296.71	28
3297.73	50
3298.76	79
3299.78	48
3300.8	16
3301.83	36
3302.85	92
3303.87	22
3304.9	26
3305.92	39
3306.94	46
3307.96	48
3308.98	36
3310.01	42
3311.03	44
3312.05	51
3313.07	50
3314.09	30
3315.11	34
3316.13	43
3317.15	8
3318.17	36
3319.18	44
3320.2	40
3321.22	30
3322.24	38
3323.26	29
3324.27	50
3325.29	48
3326.31	37
3327.32	30
3328.34	45
3329.35	56
3330.37	54
3331.38	34
3332.4	12
3333.41	50
3334.43	58
3335.44	48
3336.46	34
3337.47	38
3338.48	40
3339.5	20
3340.51	22
3341.52	41
3342.53	36
3343.54	40
3344.56	48
3345.57	24
3346.58	60
3347.59	62
3348.6	29
3349.61	52
3350.62	30
3351.63	44
3352.64	44
3353.65	56
3354.66	37
3355.66	59
3356.67	40
3357.68	42
3358.69	17
3359.7	34
3360.7	34
3361.71	32
3362.72	34
3363.72	52
3364.73	32
3365.73	30
3366.74	29
3367.75	23
3368.75	26
3369.75	36
3370.76	20
3371.76	44
3372.77	40
3373.77	22
3374.77	43
3375.78	24
3376.78	12
3377.78	42
3378.78	34
3379.79	40
3380.79	21
3381.79	24
3382.79	38
3383.79	46
3384.79	66
3385.79	24
3386.79	34
3387.79	24
3388.79	33
3389.79	34
3390.79	40
3391.79	55
3392.79	30
3393.79	60
3394.78	54
3395.78	26
3396.78	52
3397.78	52
3398.77	73
3399.77	32
3400.77	38
3401.76	28
3402.76	60
3403.76	50
3404.75	12
3405.75	26
3406.74	53
3407.74	77
3408.73	28
3409.72	117
3410.72	46
3411.71	52
3412.71	40
3413.7	32
3414.69	34
3415.68	66
3416.68	16
3417.67	40
3418.66	34
3419.65	32
3420.64	44
3421.63	47
3422.63	54
3423.62	52
3424.61	82
3425.6	20
3426.59	35
3427.58	52
3428.57	35
[truncated: 48 more rows]
