# Supplementary material for: AI‐Assisted Detection of Early Gastric Cancer via Visualization of Mucosal Acidity Compromise During Endoscopy
Source: Adv Sci (Weinh). 2025 Oct 20;12(46):e04932. doi: 10.1002/advs.202504932 (PMC12697849; doi:10.1002/advs.202504932)
Supplement: Supplementary file 2 — Supporting Data [file ADVS-12-e04932-s002.zip › Models by AGS cells/Model 4/Para-tumor/fast-20250724_172656.csv]

181.541	18817
184.445	29272
187.346	37949
190.245	42330
193.141	43956
196.035	44045
198.927	43677
201.816	43905
204.703	44338
207.588	44079
210.47	44367
213.35	44197
216.228	44357
219.103	44365
221.976	44183
224.846	44199
227.715	43900
230.58	44199
233.444	44022
236.305	44504
239.164	44641
242.02	45364
244.875	45459
247.727	45701
250.576	45834
253.423	45704
256.268	45384
259.111	45221
261.951	44882
264.789	44988
267.625	44906
270.459	45101
273.29	44816
276.119	44852
278.945	44567
281.769	44429
284.591	44381
287.411	44181
290.229	43922
293.044	43885
295.857	43503
298.667	43194
301.476	42697
304.282	42333
307.085	41856
309.887	41786
312.686	41493
315.483	40924
318.278	40897
321.071	40559
323.861	40460
326.649	40428
329.435	40496
332.219	40331
335	40126
337.779	40190
340.556	40315
343.331	40355
346.103	40331
348.873	40415
351.641	40829
354.407	40930
357.171	40815
359.932	41042
362.691	40752
365.448	40640
368.203	40448
370.955	40113
373.706	39809
376.454	39888
379.2	39249
381.943	39501
384.685	38806
387.424	38748
390.161	38333
392.896	38038
395.629	37666
398.36	37508
401.088	37579
403.815	37295
406.539	37261
409.261	37045
411.981	37152
414.698	37228
417.414	37625
420.127	37569
422.838	37541
425.547	37967
428.254	37944
430.959	37718
433.662	38006
436.362	38147
439.06	38119
441.757	38062
444.451	38105
447.142	37930
449.832	37970
452.52	37929
455.206	37869
457.889	37772
460.57	37665
463.249	37320
465.927	37600
468.601	36973
471.274	36690
473.945	36449
476.614	35825
479.28	35343
481.945	35280
484.607	35225
487.267	34916
489.926	34493
492.582	34585
495.236	34295
497.888	33938
500.537	33841
503.185	33890
505.831	34140
508.474	34156
511.116	34295
513.755	34162
516.393	34073
519.028	34124
521.661	34015
524.293	34285
526.922	33839
529.549	34023
532.174	33874
534.797	33914
537.418	34088
540.037	34098
542.654	33926
545.268	34116
547.881	34505
550.492	34358
553.101	33844
555.707	33432
558.312	33066
560.915	32905
563.515	32955
566.114	33012
568.71	33215
571.305	33679
573.897	33771
576.488	33814
579.076	33333
581.663	32468
584.247	31896
586.83	30982
589.41	30553
591.989	30035
594.565	29292
597.14	28529
599.712	27926
602.283	28134
604.851	28009
607.418	27858
609.982	27878
612.545	27713
615.106	27619
617.664	27613
620.221	27558
622.776	27651
625.328	27372
627.879	27501
630.428	27066
632.975	26740
635.52	26424
638.062	26264
640.603	26310
643.142	26402
645.679	26436
648.214	26589
650.748	26430
653.279	26550
655.808	26364
658.335	26232
660.861	26085
663.384	25888
665.906	25948
668.425	25815
670.943	25944
673.459	25448
675.973	25175
678.484	25110
680.994	24757
683.502	24388
686.009	24233
688.513	24117
691.015	23865
693.515	23604
696.014	23363
698.51	22984
701.005	22879
703.498	22738
705.989	22269
708.478	21929
710.965	21600
713.45	21781
715.933	21642
718.415	21455
720.894	21080
723.372	21173
725.848	21308
728.322	21072
730.794	21269
733.264	21227
735.732	20734
738.198	20595
740.663	19972
743.126	19589
745.586	19573
748.045	19499
750.502	19273
752.958	19052
755.411	19007
757.863	18957
760.312	18836
762.76	18762
765.206	18989
767.65	18471
770.092	17335
772.533	16132
774.971	15782
777.408	16476
779.843	17214
782.276	17093
784.707	17329
787.137	17399
789.564	17300
791.99	17185
794.414	17153
796.836	17051
799.257	16789
801.675	16486
804.092	16382
806.507	16231
808.92	16122
811.331	15957
813.741	15713
816.148	15592
818.554	15381
820.958	15200
823.36	15022
825.761	14937
828.159	14714
830.556	14754
832.951	14548
835.345	14492
837.736	14363
840.126	14389
842.514	14225
844.9	14083
847.284	13865
849.667	13696
852.048	13511
854.427	13425
856.804	13267
859.18	13062
861.553	12848
863.925	12979
866.296	12900
868.664	12911
871.031	12697
873.396	12584
875.759	12524
878.12	12389
880.48	12374
882.838	12234
885.194	12056
887.549	12006
889.902	11883
892.253	11976
894.602	11815
896.949	11711
899.295	11756
901.639	11515
903.981	11571
906.322	11478
908.661	11411
910.998	11452
913.333	11343
915.667	11174
917.999	11234
920.329	11198
922.658	11285
924.985	11105
927.31	11065
929.633	11081
931.955	10989
934.275	10799
936.593	10727
938.91	10467
941.225	10334
943.538	10137
945.849	9864
948.159	9629
950.467	9548
952.774	9487
955.078	9240
957.381	9125
959.683	8973
961.982	8825
964.28	8976
966.577	8818
968.871	8762
971.164	8599
973.456	8391
975.745	8393
978.033	8176
980.319	8142
982.604	8105
984.887	8112
987.168	8136
989.448	8024
991.726	7936
994.002	7890
996.277	7895
998.55	7914
1000.82	7888
1003.09	7914
1005.36	8032
1007.63	8031
1009.89	7986
1012.15	8025
1014.41	8004
1016.67	7952
1018.93	7897
1021.19	7867
1023.44	7891
1025.7	7889
1027.95	7829
1030.2	7702
1032.45	7621
1034.69	7368
1036.94	7308
1039.18	7257
1041.43	7281
1043.67	7290
1045.9	7247
1048.14	7147
1050.38	7038
1052.61	6974
1054.84	6858
1057.07	6769
1059.3	6780
1061.53	6581
1063.76	6596
1065.98	6546
1068.2	6415
1070.42	6484
1072.64	6209
1074.86	6264
1077.08	6107
1079.29	6102
1081.5	6029
1083.72	5988
1085.93	6006
1088.13	6002
1090.34	6102
1092.55	6052
1094.75	6006
1096.95	6050
1099.15	5941
1101.35	5964
1103.55	5863
1105.74	5782
1107.94	5655
1110.13	5607
1112.32	5529
1114.51	5394
1116.7	5345
1118.89	5305
1121.07	5247
1123.25	5131
1125.44	5124
1127.62	5134
1129.8	5119
1131.97	5184
1134.15	5224
1136.32	5301
1138.49	5131
1140.66	5134
1142.83	5051
1145	4973
1147.17	4973
1149.33	4930
1151.5	4829
1153.66	4811
1155.82	4828
1157.98	4735
1160.13	4644
1162.29	4672
1164.44	4578
1166.6	4681
1168.75	4596
1170.9	4713
1173.04	4719
1175.19	4777
1177.34	4714
1179.48	4469
1181.62	4378
1183.76	4376
1185.9	4398
1188.04	4585
1190.17	4692
1192.31	4697
1194.44	4709
1196.57	4799
1198.7	4785
1200.83	4727
1202.96	4587
1205.08	4408
1207.21	4199
1209.33	4051
1211.45	3914
1213.57	3824
1215.69	3758
1217.81	3737
1219.92	3648
1222.03	3729
1224.15	3621
1226.26	3632
1228.37	3614
1230.47	3614
1232.58	3546
1234.68	3512
1236.79	3486
1238.89	3538
1240.99	3535
1243.09	3552
1245.19	3383
1247.28	3449
1249.38	3437
1251.47	3421
1253.56	3333
1255.65	3240
1257.74	3222
1259.83	3248
1261.91	3145
1264	3149
1266.08	3057
1268.16	3058
1270.24	3000
1272.32	2893
1274.4	2956
1276.47	2925
1278.55	2794
1280.62	2748
1282.69	2760
1284.76	2768
1286.83	2718
1288.9	2708
1290.96	2708
1293.03	2575
1295.09	2597
1297.15	2551
1299.21	2532
1301.27	2508
1303.33	2421
1305.38	2472
1307.44	2507
1309.49	2393
1311.54	2438
1313.59	2341
1315.64	2335
1317.69	2351
1319.73	2391
1321.78	2374
1323.82	2367
1325.86	2349
1327.9	2316
1329.94	2288
1331.98	2242
1334.02	2335
1336.05	2244
1338.08	2293
1340.12	2275
1342.15	2303
1344.18	2418
1346.2	2432
1348.23	2458
1350.25	2478
1352.28	2422
1354.3	2456
1356.32	2454
1358.34	2518
1360.36	2485
1362.38	2486
1364.39	2484
1366.41	2510
1368.42	2538
1370.43	2585
1372.44	2472
1374.45	2487
1376.45	2384
1378.46	2417
1380.47	2311
1382.47	2285
1384.47	2235
1386.47	2186
1388.47	2164
1390.47	2096
1392.46	2079
1394.46	2166
1396.45	2128
1398.44	2164
1400.44	2097
1402.42	2089
1404.41	2011
1406.4	1914
1408.39	1888
1410.37	1883
1412.35	1856
1414.33	1826
1416.31	1831
1418.29	1765
1420.27	1767
1422.25	1759
1424.22	1734
1426.2	1753
1428.17	1771
1430.14	1769
1432.11	1674
1434.08	1675
1436.04	1626
1438.01	1601
1439.97	1636
1441.94	1632
1443.9	1646
1445.86	1664
1447.82	1668
1449.78	1583
1451.73	1513
1453.69	1551
1455.64	1612
1457.59	1555
1459.54	1582
1461.49	1465
1463.44	1451
1465.39	1431
1467.34	1424
1469.28	1387
1471.22	1431
1473.17	1479
1475.11	1477
1477.05	1390
1478.99	1321
1480.92	1290
1482.86	1231
1484.79	1205
1486.73	1237
1488.66	1229
1490.59	1255
1492.52	1266
1494.45	1284
1496.37	1257
1498.3	1251
1500.22	1292
1502.14	1193
1504.07	1229
1505.99	1185
1507.91	1243
1509.82	1253
1511.74	1194
1513.66	1187
1515.57	1227
1517.48	1213
1519.39	1283
1521.3	1292
1523.21	1308
1525.12	1271
1527.03	1231
1528.93	1214
1530.84	1274
1532.74	1276
1534.64	1340
1536.54	1327
1538.44	1307
1540.34	1243
1542.23	1209
1544.13	1148
1546.02	1096
1547.92	1134
1549.81	1153
1551.7	1198
1553.59	1229
1555.48	1179
1557.36	1227
1559.25	1217
1561.13	1263
1563.01	1277
1564.9	1306
1566.78	1334
1568.66	1327
1570.53	1279
1572.41	1207
1574.29	1219
1576.16	1306
1578.03	1408
1579.9	1419
1581.78	1364
1583.65	1308
1585.51	1239
1587.38	1312
1589.25	1340
1591.11	1370
1592.97	1331
1594.84	1259
1596.7	1211
1598.56	1213
1600.42	1207
1602.27	1211
1604.13	1227
1605.98	1358
1607.84	1481
1609.69	1582
1611.54	1543
1613.39	1469
1615.24	1285
1617.09	1116
1618.94	1085
1620.78	1064
1622.62	1106
1624.47	1177
1626.31	1176
1628.15	1171
1629.99	1221
1631.83	1172
1633.67	1146
1635.5	1130
1637.34	1098
1639.17	1130
1641	1117
1642.83	1080
1644.66	1128
1646.49	1086
1648.32	1028
1650.15	1023
1651.97	1035
1653.8	1109
1655.62	1070
1657.44	1030
1659.26	922
1661.08	868
1662.9	882
1664.72	721
1666.53	653
1668.35	623
1670.16	588
1671.97	695
1673.79	740
1675.6	795
1677.4	687
1679.21	645
1681.02	661
1682.83	623
1684.63	650
1686.43	704
1688.24	711
1690.04	709
1691.84	643
1693.64	631
1695.43	650
1697.23	715
1699.02	796
1700.82	838
1702.61	782
1704.4	808
1706.2	792
1707.98	854
1709.77	931
1711.56	933
1713.35	916
1715.13	872
1716.92	797
1718.7	703
1720.48	739
1722.26	713
1724.04	639
1725.82	513
1727.6	445
1729.37	439
1731.15	381
1732.92	332
1734.7	294
1736.47	270
1738.24	266
1740.01	268
1741.78	258
1743.54	288
1745.31	383
1747.08	409
1748.84	421
1750.6	427
1752.36	506
1754.12	600
1755.88	640
1757.64	552
1759.4	529
1761.16	482
1762.91	502
1764.67	546
1766.42	627
1768.17	680
1769.92	652
1771.67	608
1773.42	511
1775.17	490
1776.91	542
1778.66	560
1780.4	619
1782.15	687
1783.89	683
1785.63	714
1787.37	721
1789.11	729
1790.85	707
1792.58	659
1794.32	611
1796.05	570
1797.79	524
1799.52	516
1801.25	574
1802.98	483
1804.71	502
1806.44	542
1808.17	600
1809.89	671
1811.62	671
1813.34	665
1815.07	639
1816.79	610
1818.51	581
1820.23	548
1821.95	518
1823.66	463
1825.38	474
1827.1	455
1828.81	457
1830.52	485
1832.24	548
1833.95	590
1835.66	631
1837.37	645
1839.08	655
1840.78	550
1842.49	486
1844.19	449
1845.9	472
1847.6	462
1849.3	451
1851	401
1852.7	366
1854.4	325
1856.1	328
1857.8	322
1859.49	352
1861.19	332
1862.88	352
1864.57	304
1866.27	232
1867.96	190
1869.65	163
1871.33	165
1873.02	238
1874.71	280
1876.39	320
1878.08	270
1879.76	272
1881.44	258
1883.12	291
1884.81	355
1886.48	365
1888.16	272
1889.84	222
1891.52	214
1893.19	195
1894.87	189
1896.54	186
1898.21	217
1899.88	242
1901.55	266
1903.22	258
1904.89	262
1906.56	288
1908.22	294
1909.89	300
1911.55	309
1913.22	328
1914.88	298
1916.54	316
1918.2	298
1919.86	312
1921.52	300
1923.18	264
1924.83	270
1926.49	274
1928.14	244
1929.79	286
1931.45	254
1933.1	248
1934.75	208
1936.4	238
1938.05	260
1939.69	281
1941.34	282
1942.99	175
1944.63	190
1946.27	183
1947.92	182
1949.56	210
1951.2	236
1952.84	284
1954.48	284
1956.11	313
1957.75	337
1959.39	407
1961.02	395
1962.65	380
1964.29	359
1965.92	381
1967.55	415
1969.18	436
1970.81	411
1972.44	439
1974.06	389
1975.69	376
1977.32	415
1978.94	417
1980.56	413
1982.19	435
1983.81	412
1985.43	411
1987.05	429
1988.66	441
1990.28	427
1991.9	391
1993.51	411
1995.13	449
1996.74	470
1998.36	429
1999.97	423
2001.58	423
2003.19	427
2004.8	437
2006.4	471
2008.01	446
2009.62	441
2011.22	459
2012.83	445
2014.43	459
2016.03	473
2017.63	452
2019.23	409
2020.83	407
2022.43	431
2024.03	475
2025.63	449
2027.22	429
2028.82	421
2030.41	425
2032.01	391
2033.6	401
2035.19	431
2036.78	407
2038.37	401
2039.96	385
2041.55	379
2043.13	395
2044.72	383
2046.3	401
2047.89	393
2049.47	399
2051.05	375
2052.63	387
2054.21	381
2055.79	390
2057.37	336
2058.95	359
2060.52	359
2062.1	344
2063.68	363
2065.25	369
2066.82	346
2068.39	351
2069.97	344
2071.54	338
2073.1	343
2074.67	330
2076.24	351
2077.81	350
2079.37	328
2080.94	338
2082.5	334
2084.07	298
2085.63	306
2087.19	308
2088.75	282
2090.31	254
2091.87	222
2093.43	225
2094.98	247
2096.54	256
2098.09	259
2099.65	295
2101.2	272
2102.75	293
2104.3	286
2105.86	298
2107.41	286
2108.95	280
2110.5	278
2112.05	294
2113.6	272
2115.14	256
2116.69	292
2118.23	260
2119.77	268
2121.31	242
2122.86	272
2124.4	250
2125.93	264
2127.47	252
2129.01	270
2130.55	290
2132.08	292
2133.62	270
2135.15	286
2136.69	256
2138.22	238
2139.75	226
2141.28	228
2142.81	254
2144.34	252
2145.87	246
2147.39	266
2148.92	250
2150.45	282
2151.97	256
2153.5	276
2155.02	220
2156.54	224
2158.06	241
2159.58	218
2161.1	234
2162.62	288
2164.14	238
2165.66	240
2167.17	242
2168.69	272
2170.2	254
2171.72	238
2173.23	248
2174.74	226
2176.25	244
2177.76	224
2179.27	218
2180.78	254
2182.29	210
2183.79	197
2185.3	218
2186.81	214
2188.31	200
2189.81	206
2191.32	250
2192.82	218
2194.32	212
2195.82	220
2197.32	220
2198.82	183
2200.32	189
2201.81	159
2203.31	177
2204.8	202
2206.3	185
2207.79	181
2209.29	216
2210.78	200
2212.27	242
2213.76	226
2215.25	228
2216.74	224
2218.23	185
2219.71	175
2221.2	175
2222.69	187
2224.17	151
2225.65	139
2227.14	147
2228.62	139
2230.1	167
2231.58	182
2233.06	177
2234.54	165
2236.02	209
2237.5	234
2238.97	211
2240.45	195
2241.92	211
2243.4	195
2244.87	151
2246.34	171
2247.82	168
2249.29	161
2250.76	182
2252.23	159
2253.7	147
2255.16	149
2256.63	170
2258.1	147
2259.56	165
2261.03	167
2262.49	153
2263.95	183
2265.42	149
2266.88	175
2268.34	159
2269.8	169
2271.26	149
2272.72	151
2274.18	151
2275.63	171
2277.09	159
2278.54	198
2280	161
2281.45	147
2282.9	139
2284.36	129
2285.81	159
2287.26	149
2288.71	157
2290.16	141
2291.61	153
2293.05	145
2294.5	137
2295.95	123
2297.39	93
2298.84	93
2300.28	84
2301.72	75
2303.16	109
2304.61	137
2306.05	103
2307.49	109
2308.93	115
2310.36	145
2311.8	131
2313.24	151
2314.67	161
2316.11	137
2317.54	155
2318.98	151
2320.41	123
2321.84	137
2323.28	137
2324.71	123
2326.14	135
2327.57	122
2328.99	127
2330.42	91
2331.85	121
2333.27	117
2334.7	135
2336.12	91
2337.55	91
2338.97	105
2340.39	77
2341.82	59
2343.24	82
2344.66	57
2346.08	81
2347.5	101
2348.91	73
2350.33	101
2351.75	141
2353.16	99
2354.58	135
2355.99	135
2357.41	117
2358.82	89
2360.23	79
2361.64	69
2363.05	55
2364.46	46
2365.87	69
2367.28	57
2368.69	95
2370.1	67
2371.5	58
2372.91	79
2374.31	88
2375.72	88
2377.12	56
2378.52	78
2379.92	75
2381.33	89
2382.73	71
2384.13	75
2385.52	70
2386.92	57
2388.32	71
2389.72	75
2391.11	57
2392.51	99
2393.9	97
2395.3	89
2396.69	103
2398.08	81
2399.48	67
2400.87	90
2402.26	79
2403.65	52
2405.04	39
2406.42	28
2407.81	-16
2409.2	-32
2410.58	-57
2411.97	-48
2413.35	-4
2414.74	-48
2416.12	-32
2417.5	0
2418.89	2
2420.27	4
2421.65	-20
2423.03	-8
2424.41	-32
2425.79	14
2427.16	-49
2428.54	-50
2429.92	-46
2431.29	-36
2432.67	-12
2434.04	-24
2435.42	-22
2436.79	-14
2438.16	0
2439.53	-20
2440.9	-51
2442.27	-46
2443.64	-32
2445.01	-51
2446.38	-36
2447.75	-74
2449.11	-55
2450.48	-48
2451.84	-47
2453.21	-44
2454.57	-40
2455.94	-42
2457.3	-33
2458.66	-56
2460.02	-30
2461.38	-43
2462.74	-8
2464.1	8
2465.46	12
2466.82	-2
2468.17	18
2469.53	2
2470.89	-2
2472.24	-18
2473.6	-30
2474.95	18
2476.3	-6
2477.65	40
2479.01	41
2480.36	11
2481.71	59
2483.06	9
2484.41	-4
2485.75	2
2487.1	2
2488.45	2
2489.8	2
2491.14	-10
2492.49	14
2493.83	0
2495.17	45
2496.52	4
2497.86	19
2499.2	8
2500.54	23
2501.88	26
2503.22	42
2504.56	32
2505.9	30
2507.24	40
2508.58	28
2509.91	12
2511.25	-4
2512.58	-28
2513.92	-33
2515.25	-18
2516.58	-38
2517.92	-48
2519.25	-20
2520.58	-14
2521.91	-44
2523.24	-29
2524.57	-2
2525.9	10
2527.23	12
2528.55	22
2529.88	-12
2531.21	-8
2532.53	-30
2533.86	0
2535.18	0
2536.5	-10
2537.83	-13
2539.15	22
2540.47	12
2541.79	34
2543.11	-2
2544.43	14
2545.75	8
2547.07	-4
2548.39	-32
2549.7	30
2551.02	-12
2552.34	-20
2553.65	-22
2554.97	-38
2556.28	-32
2557.59	-45
2558.91	-45
2560.22	-57
2561.53	-44
2562.84	-34
2564.15	-34
2565.46	-39
2566.77	-49
2568.08	-46
2569.38	-47
2570.69	-20
2572	-47
2573.3	-32
2574.61	-35
2575.91	-24
2577.22	-37
2578.52	-22
2579.82	-26
2581.13	-39
2582.43	-44
2583.73	-46
2585.03	-59
2586.33	-46
2587.63	-52
2588.92	-54
2590.22	-32
2591.52	-63
2592.82	-52
2594.11	-35
2595.41	-29
2596.7	-42
2598	-28
2599.29	-36
2600.58	-41
2601.88	-18
2603.17	-43
2604.46	-55
2605.75	-64
2607.04	-56
2608.33	-63
2609.62	-45
2610.9	-56
2612.19	-80
2613.48	-85
2614.76	-56
2616.05	-67
2617.34	-59
2618.62	-101
2619.9	-84
2621.19	-49
2622.47	-47
2623.75	-58
2625.03	-69
2626.31	-49
2627.59	-38
2628.87	-45
2630.15	-63
2631.43	-37
2632.71	-62
2633.99	-76
2635.26	-60
2636.54	-71
2637.81	-65
2639.09	-76
2640.36	-72
2641.64	-60
2642.91	-75
2644.18	-80
2645.46	-63
2646.73	-101
2648	-70
2649.27	-51
2650.54	-51
2651.81	-44
2653.07	-32
2654.34	-64
2655.61	-63
2656.88	-67
2658.14	-68
2659.41	-71
2660.67	-70
2661.94	-14
2663.2	-59
2664.47	-65
2665.73	-63
2666.99	-60
2668.25	-59
2669.51	-74
2670.77	-73
2672.03	-53
2673.29	-46
2674.55	-49
2675.81	-46
2677.07	-79
2678.32	-81
2679.58	-59
2680.84	-41
2682.09	-69
2683.35	-28
2684.6	-41
2685.85	-67
2687.11	-52
2688.36	-23
2689.61	-61
2690.86	-65
2692.11	-67
2693.36	-37
2694.61	-29
2695.86	-53
2697.11	-65
2698.36	-51
2699.61	-75
2700.85	-73
2702.1	-64
2703.34	-43
2704.59	-62
2705.83	-69
2707.08	-43
2708.32	-40
2709.56	-81
2710.81	-67
2712.05	-78
2713.29	-85
2714.53	-63
2715.77	-56
2717.01	-51
2718.25	-38
2719.49	-49
2720.73	-50
2721.96	-69
2723.2	-63
2724.44	-61
2725.67	-33
2726.91	-40
2728.14	-65
2729.38	-60
2730.61	-38
2731.84	-42
2733.08	-65
2734.31	-26
2735.54	-38
2736.77	-53
2738	-48
2739.23	-53
2740.46	-51
2741.69	-53
2742.92	-56
2744.14	-29
2745.37	-38
2746.6	-69
2747.82	-28
2749.05	-50
2750.27	-46
2751.5	-51
2752.72	-50
2753.95	-30
2755.17	-48
2756.39	-42
2757.61	-62
2758.83	-64
2760.05	-34
2761.27	-68
2762.49	-30
2763.71	-65
2764.93	-28
2766.15	-46
2767.37	-42
2768.58	-40
2769.8	-48
2771.02	-52
2772.23	-34
2773.45	-42
2774.66	-42
2775.88	-32
2777.09	-50
2778.3	-38
2779.51	-32
2780.73	-33
2781.94	-40
2783.15	-24
2784.36	-42
2785.57	-42
2786.78	-66
2787.99	-32
2789.19	-24
2790.4	-30
2791.61	16
2792.82	-36
2794.02	-36
2795.23	-12
2796.43	-34
2797.64	-24
2798.84	-24
2800.04	-38
2801.25	-37
2802.45	-50
2803.65	-56
2804.85	-2
2806.05	-30
2807.25	-50
2808.45	-26
2809.65	-26
2810.85	-43
2812.05	-16
2813.25	-32
2814.45	-34
2815.64	-32
2816.84	-26
2818.04	-16
2819.23	14
2820.43	-17
2821.62	-16
2822.82	-20
2824.01	-12
2825.2	14
2826.39	-36
2827.59	-14
2828.78	0
2829.97	-8
2831.16	-34
2832.35	-2
2833.54	-42
2834.73	-8
2835.92	-28
2837.1	-14
2838.29	-18
2839.48	-10
2840.67	-10
2841.85	-24
2843.04	-18
2844.22	-30
2845.41	-29
2846.59	-4
2847.77	14
2848.96	-20
2850.14	-15
2851.32	-16
2852.5	-13
2853.68	-20
2854.87	0
2856.05	-22
2857.23	-14
2858.4	-20
2859.58	-33
2860.76	-20
2861.94	6
2863.12	-18
2864.29	-24
2865.47	-22
2866.65	-23
2867.82	-14
2869	6
2870.17	-20
2871.34	-8
2872.52	-22
2873.69	0
2874.86	-21
2876.03	-12
2877.21	-23
2878.38	-28
2879.55	-6
2880.72	-4
2881.89	-20
2883.06	-10
2884.23	-2
2885.39	-25
2886.56	-10
2887.73	-18
2888.9	-18
2890.06	-16
2891.23	8
2892.39	-6
2893.56	-4
2894.72	-2
2895.89	-2
2897.05	8
2898.21	-32
2899.38	2
2900.54	-24
2901.7	8
2902.86	-6
2904.02	14
2905.18	-16
2906.34	-4
2907.5	-7
2908.66	-14
2909.82	-14
2910.98	-20
2912.13	-12
2913.29	0
2914.45	-30
2915.6	4
2916.76	10
2917.91	0
2919.07	4
2920.22	0
2921.38	-2
2922.53	-12
2923.68	-10
2924.84	-4
2925.99	18
2927.14	-14
2928.29	2
2929.44	-20
2930.59	-26
2931.74	-2
2932.89	8
2934.04	-18
2935.19	-16
2936.34	-9
2937.48	-39
2938.63	8
2939.78	-20
2940.93	10
2942.07	4
2943.22	14
2944.36	4
2945.51	-10
2946.65	0
2947.79	-10
2948.94	-8
2950.08	-6
2951.22	8
2952.36	2
2953.5	10
2954.65	10
2955.79	-10
2956.93	-2
2958.07	-26
2959.2	6
2960.34	14
2961.48	-2
2962.62	0
2963.76	0
2964.89	-8
2966.03	-16
2967.17	-4
2968.3	2
2969.44	-14
2970.57	8
2971.71	2
2972.84	2
2973.97	-6
2975.11	-4
2976.24	32
2977.37	-14
2978.5	10
2979.64	4
2980.77	24
2981.9	4
2983.03	-22
2984.16	4
2985.29	4
2986.41	6
2987.54	8
2988.67	18
2989.8	8
2990.93	-2
2992.05	-2
2993.18	0
2994.3	8
2995.43	-8
2996.55	26
2997.68	18
2998.8	6
2999.93	-2
3001.05	-2
3002.17	30
3003.3	14
3004.42	50
3005.54	38
3006.66	14
3007.78	20
3008.9	-4
3010.02	-6
3011.14	40
3012.26	0
3013.38	8
3014.5	14
3015.62	-12
3016.73	28
3017.85	26
3018.97	16
3020.08	-8
3021.2	20
3022.31	8
3023.43	46
3024.54	21
3025.66	10
3026.77	12
3027.89	26
3029	22
3030.11	26
3031.22	12
3032.34	-10
3033.45	28
3034.56	4
3035.67	8
3036.78	99
3037.89	34
3039	26
3040.11	-6
3041.22	20
3042.32	-8
3043.43	34
3044.54	12
3045.65	22
3046.75	20
3047.86	42
3048.96	16
3050.07	2
3051.17	26
3052.28	26
3053.38	6
3054.49	4
3055.59	18
3056.69	12
3057.8	6
3058.9	18
3060	24
3061.1	6
3062.2	24
3063.3	28
3064.4	16
3065.5	-6
3066.6	13
3067.7	28
3068.8	22
3069.9	16
3071	8
3072.09	30
3073.19	38
3074.29	18
3075.38	26
3076.48	46
3077.57	5
3078.67	35
3079.76	40
3080.86	14
3081.95	29
3083.05	-4
3084.14	20
3085.23	28
3086.33	25
3087.42	34
3088.51	25
3089.6	30
3090.69	38
3091.78	4
3092.87	73
3093.96	40
3095.05	22
3096.14	-8
3097.23	20
3098.32	33
3099.41	33
3100.49	-2
3101.58	10
3102.67	52
3103.75	8
3104.84	46
3105.93	28
3107.01	16
3108.1	20
3109.18	18
3110.26	40
3111.35	46
3112.43	22
3113.51	48
3114.6	47
3115.68	24
3116.76	20
3117.84	2
3118.92	54
3120	32
3121.09	12
3122.17	8
3123.25	14
3124.32	42
3125.4	38
3126.48	18
3127.56	42
3128.64	4
3129.72	30
3130.79	54
3131.87	12
3132.95	32
3134.02	10
3135.1	30
3136.17	30
3137.25	24
3138.32	36
3139.4	2
3140.47	48
3141.55	30
3142.62	22
3143.69	24
3144.76	29
3145.84	-4
3146.91	26
3147.98	38
3149.05	24
3150.12	6
3151.19	52
3152.26	30
3153.33	40
3154.4	0
3155.47	22
3156.54	4
3157.61	38
3158.67	32
3159.74	22
3160.81	26
3161.88	19
3162.94	18
3164.01	32
3165.07	40
3166.14	40
3167.2	40
3168.27	17
3169.33	38
3170.4	34
3171.46	8
3172.52	28
3173.59	48
3174.65	26
3175.71	28
3176.77	8
3177.84	24
3178.9	12
3179.96	20
3181.02	44
3182.08	28
3183.14	39
3184.2	20
3185.26	22
3186.32	38
3187.37	30
3188.43	58
3189.49	61
3190.55	18
3191.61	21
3192.66	16
3193.72	20
3194.77	48
3195.83	30
3196.89	26
3197.94	50
3199	44
3200.05	24
3201.1	38
3202.16	20
3203.21	44
3204.27	32
3205.32	22
3206.37	38
3207.42	49
3208.47	36
3209.53	22
3210.58	35
3211.63	36
3212.68	36
3213.73	40
3214.78	13
3215.83	32
3216.88	15
3217.93	22
3218.97	24
3220.02	10
3221.07	16
3222.12	40
3223.16	34
3224.21	32
3225.26	24
3226.3	24
3227.35	16
3228.4	64
3229.44	34
3230.49	30
3231.53	14
3232.57	22
3233.62	32
3234.66	28
3235.71	26
3236.75	22
3237.79	18
3238.83	42
3239.88	28
3240.92	30
3241.96	32
3243	42
3244.04	30
3245.08	46
3246.12	26
3247.16	22
3248.2	36
3249.24	20
3250.28	30
3251.32	22
3252.36	32
3253.39	46
3254.43	40
3255.47	40
3256.51	20
3257.54	20
3258.58	32
3259.61	44
3260.65	12
3261.69	36
3262.72	26
3263.76	24
3264.79	22
3265.82	51
3266.86	27
3267.89	50
3268.92	32
3269.96	34
3270.99	49
3272.02	34
3273.05	26
3274.09	32
3275.12	46
3276.15	22
3277.18	45
3278.21	30
3279.24	28
3280.27	24
3281.3	42
3282.33	41
3283.36	38
3284.39	38
3285.41	50
3286.44	40
3287.47	46
3288.5	58
3289.52	40
3290.55	58
3291.58	38
3292.6	44
3293.63	64
3294.66	32
3295.68	69
3296.71	28
3297.73	48
3298.76	77
3299.78	44
3300.8	24
3301.83	36
3302.85	82
3303.87	36
3304.9	22
3305.92	27
3306.94	46
3307.96	34
3308.98	48
3310.01	28
3311.03	34
3312.05	59
3313.07	36
3314.09	34
3315.11	26
3316.13	47
3317.15	32
3318.17	62
3319.18	36
3320.2	30
3321.22	42
3322.24	36
3323.26	39
3324.27	60
3325.29	64
3326.31	51
3327.32	40
3328.34	47
3329.35	48
3330.37	26
3331.38	34
3332.4	34
3333.41	36
3334.43	56
3335.44	26
3336.46	34
3337.47	30
3338.48	22
3339.5	42
3340.51	54
3341.52	49
3342.53	38
3343.54	42
3344.56	48
3345.57	42
3346.58	46
3347.59	44
3348.6	23
3349.61	30
3350.62	36
3351.63	28
3352.64	44
3353.65	34
3354.66	37
3355.66	53
3356.67	52
3357.68	56
3358.69	17
3359.7	36
3360.7	58
3361.71	48
3362.72	42
3363.72	48
3364.73	44
3365.73	38
3366.74	31
3367.75	47
3368.75	24
3369.75	26
3370.76	32
3371.76	16
3372.77	28
3373.77	26
3374.77	39
3375.78	26
3376.78	8
3377.78	44
3378.78	38
3379.79	32
3380.79	45
3381.79	20
3382.79	46
3383.79	30
3384.79	46
3385.79	46
3386.79	36
3387.79	30
3388.79	43
3389.79	46
3390.79	20
3391.79	46
3392.79	40
3393.79	60
3394.78	36
3395.78	16
3396.78	32
3397.78	48
3398.77	85
3399.77	34
3400.77	22
3401.76	32
3402.76	62
3403.76	40
3404.75	24
3405.75	28
3406.74	44
3407.74	75
3408.73	28
3409.72	121
3410.72	44
3411.71	68
3412.71	30
3413.7	32
3414.69	26
3415.68	64
3416.68	38
3417.67	36
3418.66	24
3419.65	26
3420.64	70
3421.63	51
3422.63	58
3423.62	40
3424.61	76
3425.6	32
3426.59	27
3427.58	48
3428.57	73
[truncated: 48 more rows]
