# Supplementary material for: AI‐Assisted Detection of Early Gastric Cancer via Visualization of Mucosal Acidity Compromise During Endoscopy
Source: Adv Sci (Weinh). 2025 Oct 20;12(46):e04932. doi: 10.1002/advs.202504932 (PMC12697849; doi:10.1002/advs.202504932)
Supplement: Supplementary file 2 — Supporting Data [file ADVS-12-e04932-s002.zip › Models by AGS cells/Model 4/Para-tumor/fast-20250724_172658.csv]

181.541	13220
184.445	20483
187.346	26643
190.245	29641
193.141	30758
196.035	30995
198.927	30723
201.816	30946
204.703	31081
207.588	31044
210.47	31321
213.35	31007
216.228	31097
219.103	31130
221.976	31035
224.846	31194
227.715	30868
230.58	30854
233.444	30826
236.305	31273
239.164	31332
242.02	31609
244.875	31889
247.727	31962
250.576	32027
253.423	32071
256.268	31859
259.111	31670
261.951	31541
264.789	31529
267.625	31484
270.459	31598
273.29	31484
276.119	31490
278.945	31169
281.769	31207
284.591	30834
287.411	30775
290.229	30689
293.044	30529
295.857	30405
298.667	30092
301.476	29758
304.282	29580
307.085	29322
309.887	29111
312.686	28841
315.483	28505
318.278	28541
321.071	28154
323.861	28124
326.649	27999
329.435	28132
332.219	27916
335	27818
337.779	27959
340.556	27850
343.331	28031
346.103	27997
348.873	28029
351.641	28281
354.407	28333
357.171	28376
359.932	28458
362.691	28337
365.448	28058
368.203	27909
370.955	27652
373.706	27475
376.454	27449
379.2	27243
381.943	27165
384.685	26940
387.424	26627
390.161	26500
392.896	26163
395.629	26069
398.36	25801
401.088	25968
403.815	25779
406.539	25660
409.261	25616
411.981	25522
414.698	25670
417.414	25913
420.127	25897
422.838	25857
425.547	26217
428.254	26151
430.959	26099
433.662	26143
436.362	26351
439.06	26274
441.757	26310
444.451	26254
447.142	26089
449.832	26188
452.52	26089
455.206	26070
457.889	25950
460.57	26040
463.249	25872
465.927	25725
468.601	25459
471.274	25170
473.945	24918
476.614	24526
479.28	24224
481.945	24136
484.607	24269
487.267	24002
489.926	23782
492.582	23618
495.236	23433
497.888	23216
500.537	23117
503.185	23202
505.831	23147
508.474	23404
511.116	23134
513.755	23291
516.393	23184
519.028	23293
521.661	23301
524.293	23327
526.922	23119
529.549	23278
532.174	23002
534.797	22980
537.418	23106
540.037	23055
542.654	22869
545.268	22936
547.881	23061
550.492	23188
553.101	22970
555.707	22438
558.312	22410
560.915	22285
563.515	22061
566.114	22336
568.71	22648
571.305	22783
573.897	22970
576.488	22946
579.076	22611
581.663	22076
584.247	21594
586.83	21009
589.41	20605
591.989	20304
594.565	19792
597.14	19128
599.712	18757
602.283	18739
604.851	18836
607.418	18527
609.982	18491
612.545	18499
615.106	18419
617.664	18476
620.221	18330
622.776	18343
625.328	18213
627.879	18326
630.428	17980
632.975	17815
635.52	17639
638.062	17518
640.603	17389
643.142	17430
645.679	17641
648.214	17686
650.748	17666
653.279	17719
655.808	17645
658.335	17496
660.861	17397
663.384	17085
665.906	17150
668.425	17230
670.943	17166
673.459	16912
675.973	16797
678.484	16638
680.994	16319
683.502	16057
686.009	15993
688.513	15885
691.015	15580
693.515	15626
696.014	15398
698.51	15096
701.005	14999
703.498	14808
705.989	14608
708.478	14389
710.965	14363
713.45	14214
715.933	14127
718.415	14007
720.894	13674
723.372	13850
725.848	13930
728.322	13902
730.794	13821
733.264	13821
735.732	13621
738.198	13197
740.663	13044
743.126	12755
745.586	12753
748.045	12556
750.502	12431
752.958	12331
755.411	12378
757.863	12224
760.312	12187
762.76	12200
765.206	12288
767.65	12013
770.092	11176
772.533	10432
774.971	10233
777.408	10684
779.843	11111
782.276	11049
784.707	11135
787.137	11140
789.564	11081
791.99	11049
794.414	10936
796.836	10865
799.257	10685
801.675	10529
804.092	10435
806.507	10412
808.92	10416
811.331	10169
813.741	9993
816.148	9922
818.554	9719
820.958	9591
823.36	9562
825.761	9524
828.159	9327
830.556	9242
832.951	9262
835.345	9109
837.736	9097
840.126	9046
842.514	8984
844.9	8902
847.284	8818
849.667	8721
852.048	8559
854.427	8577
856.804	8353
859.18	8176
861.553	8083
863.925	8121
866.296	8059
868.664	8003
871.031	8019
873.396	7908
875.759	7767
878.12	7721
880.48	7827
882.838	7674
885.194	7551
887.549	7565
889.902	7531
892.253	7384
894.602	7302
896.949	7202
899.295	7233
901.639	7197
903.981	7136
906.322	7062
908.661	7116
910.998	7041
913.333	6874
915.667	6896
917.999	6995
920.329	6992
922.658	6959
924.985	6909
927.31	6904
929.633	6848
931.955	6748
934.275	6701
936.593	6508
938.91	6429
941.225	6377
943.538	6242
945.849	6106
948.159	5922
950.467	5851
952.774	5768
955.078	5672
957.381	5603
959.683	5480
961.982	5462
964.28	5512
966.577	5512
968.871	5365
971.164	5295
973.456	5129
975.745	5101
978.033	4984
980.319	4963
982.604	4932
984.887	4868
987.168	4972
989.448	4853
991.726	4850
994.002	4839
996.277	4805
998.55	4733
1000.82	4798
1003.09	4783
1005.36	4926
1007.63	4876
1009.89	4863
1012.15	4944
1014.41	4942
1016.67	4972
1018.93	4932
1021.19	4793
1023.44	4865
1025.7	4910
1027.95	4896
1030.2	4811
1032.45	4672
1034.69	4509
1036.94	4483
1039.18	4425
1041.43	4330
1043.67	4374
1045.9	4362
1048.14	4272
1050.38	4151
1052.61	4173
1054.84	4114
1057.07	4053
1059.3	4092
1061.53	3859
1063.76	3949
1065.98	3898
1068.2	3852
1070.42	3834
1072.64	3723
1074.86	3709
1077.08	3645
1079.29	3658
1081.5	3571
1083.72	3548
1085.93	3627
1088.13	3508
1090.34	3576
1092.55	3600
1094.75	3590
1096.95	3526
1099.15	3533
1101.35	3524
1103.55	3431
1105.74	3400
1107.94	3360
1110.13	3322
1112.32	3276
1114.51	3170
1116.7	3173
1118.89	3099
1121.07	3105
1123.25	3062
1125.44	2980
1127.62	2980
1129.8	2982
1131.97	3006
1134.15	3099
1136.32	3137
1138.49	3036
1140.66	3012
1142.83	2992
1145	2887
1147.17	2823
1149.33	2823
1151.5	2829
1153.66	2821
1155.82	2825
1157.98	2786
1160.13	2745
1162.29	2752
1164.44	2670
1166.6	2686
1168.75	2712
1170.9	2722
1173.04	2742
1175.19	2768
1177.34	2736
1179.48	2598
1181.62	2532
1183.76	2499
1185.9	2574
1188.04	2742
1190.17	2865
1192.31	2877
1194.44	2849
1196.57	2843
1198.7	2819
1200.83	2736
1202.96	2643
1205.08	2567
1207.21	2399
1209.33	2287
1211.45	2264
1213.57	2170
1215.69	2170
1217.81	2037
1219.92	2085
1222.03	2047
1224.15	2062
1226.26	2063
1228.37	2030
1230.47	1976
1232.58	2019
1234.68	2029
1236.79	1983
1238.89	1980
1240.99	2006
1243.09	1995
1245.19	1878
1247.28	1942
1249.38	1870
1251.47	1844
1253.56	1868
1255.65	1810
1257.74	1801
1259.83	1827
1261.91	1761
1264	1684
1266.08	1675
1268.16	1694
1270.24	1617
1272.32	1587
1274.4	1576
1276.47	1579
1278.55	1487
1280.62	1543
1282.69	1441
1284.76	1457
1286.83	1467
1288.9	1491
1290.96	1455
1293.03	1372
1295.09	1368
1297.15	1334
1299.21	1330
1301.27	1312
1303.33	1269
1305.38	1295
1307.44	1364
1309.49	1311
1311.54	1237
1313.59	1204
1315.64	1219
1317.69	1279
1319.73	1211
1321.78	1217
1323.82	1249
1325.86	1160
1327.9	1194
1329.94	1160
1331.98	1182
1334.02	1201
1336.05	1194
1338.08	1182
1340.12	1141
1342.15	1167
1344.18	1266
1346.2	1285
1348.23	1298
1350.25	1287
1352.28	1289
1354.3	1318
1356.32	1326
1358.34	1335
1360.36	1342
1362.38	1336
1364.39	1352
1366.41	1342
1368.42	1330
1370.43	1329
1372.44	1277
1374.45	1316
1376.45	1310
1378.46	1313
1380.47	1227
1382.47	1235
1384.47	1169
1386.47	1145
1388.47	1096
1390.47	1092
1392.46	1014
1394.46	1161
1396.45	1148
1398.44	1185
1400.44	1086
1402.42	1094
1404.41	1044
1406.4	951
1408.39	901
1410.37	936
1412.35	864
1414.33	941
1416.31	876
1418.29	859
1420.27	854
1422.25	867
1424.22	870
1426.2	840
1428.17	850
1430.14	858
1432.11	792
1434.08	762
1436.04	731
1438.01	739
1439.97	774
1441.94	788
1443.9	814
1445.86	804
1447.82	824
1449.78	735
1451.73	739
1453.69	752
1455.64	806
1457.59	769
1459.54	689
1461.49	689
1463.44	645
1465.39	663
1467.34	661
1469.28	649
1471.22	661
1473.17	727
1475.11	673
1477.05	645
1478.99	525
1480.92	568
1482.86	529
1484.79	497
1486.73	480
1488.66	485
1490.59	510
1492.52	551
1494.45	524
1496.37	568
1498.3	578
1500.22	559
1502.14	477
1504.07	516
1505.99	512
1507.91	490
1509.82	492
1511.74	479
1513.66	528
1515.57	478
1517.48	524
1519.39	600
1521.3	599
1523.21	591
1525.12	558
1527.03	505
1528.93	515
1530.84	575
1532.74	621
1534.64	677
1536.54	697
1538.44	683
1540.34	615
1542.23	571
1544.13	531
1546.02	467
1547.92	522
1549.81	558
1551.7	604
1553.59	584
1555.48	600
1557.36	646
1559.25	637
1561.13	663
1563.01	717
1564.9	744
1566.78	709
1568.66	735
1570.53	675
1572.41	661
1574.29	687
1576.16	747
1578.03	848
1579.9	871
1581.78	804
1583.65	770
1585.51	761
1587.38	762
1589.25	816
1591.11	808
1592.97	777
1594.84	715
1596.7	689
1598.56	687
1600.42	665
1602.27	697
1604.13	691
1605.98	828
1607.84	951
1609.69	1029
1611.54	1027
1613.39	917
1615.24	774
1617.09	637
1618.94	578
1620.78	560
1622.62	591
1624.47	704
1626.31	719
1628.15	736
1629.99	721
1631.83	741
1633.67	719
1635.5	721
1637.34	637
1639.17	659
1641	633
1642.83	645
1644.66	675
1646.49	629
1648.32	540
1650.15	598
1651.97	612
1653.8	635
1655.62	639
1657.44	608
1659.26	497
1661.08	469
1662.9	469
1664.72	354
1666.53	254
1668.35	216
1670.16	211
1671.97	232
1673.79	325
1675.6	310
1677.4	301
1679.21	266
1681.02	274
1682.83	226
1684.63	251
1686.43	301
1688.24	317
1690.04	304
1691.84	223
1693.64	226
1695.43	264
1697.23	348
1699.02	411
1700.82	479
1702.61	435
1704.4	447
1706.2	439
1707.98	480
1709.77	550
1711.56	528
1713.35	576
1715.13	542
1716.92	413
1718.7	331
1720.48	401
1722.26	403
1724.04	369
1725.82	213
1727.6	247
1729.37	208
1731.15	187
1732.92	149
1734.7	125
1736.47	89
1738.24	113
1740.01	88
1741.78	105
1743.54	115
1745.31	181
1747.08	207
1748.84	203
1750.6	210
1752.36	274
1754.12	358
1755.88	386
1757.64	292
1759.4	251
1761.16	226
1762.91	202
1764.67	276
1766.42	355
1768.17	380
1769.92	411
1771.67	326
1773.42	252
1775.17	210
1776.91	250
1778.66	280
1780.4	367
1782.15	431
1783.89	425
1785.63	452
1787.37	437
1789.11	437
1790.85	445
1792.58	409
1794.32	322
1796.05	292
1797.79	252
1799.52	294
1801.25	284
1802.98	251
1804.71	246
1806.44	284
1808.17	332
1809.89	427
1811.62	425
1813.34	455
1815.07	407
1816.79	342
1818.51	321
1820.23	308
1821.95	264
1823.66	254
1825.38	210
1827.1	200
1828.81	207
1830.52	251
1832.24	284
1833.95	353
1835.66	363
1837.37	413
1839.08	435
1840.78	310
1842.49	262
1844.19	231
1845.9	242
1847.6	254
1849.3	258
1851	174
1852.7	141
1854.4	85
1856.1	139
1857.8	90
1859.49	169
1861.19	139
1862.88	159
1864.57	105
1866.27	16
1867.96	-32
1869.65	-44
1871.33	-16
1873.02	31
1874.71	93
1876.39	104
1878.08	81
1879.76	80
1881.44	70
1883.12	107
1884.81	137
1886.48	177
1888.16	103
1889.84	20
1891.52	20
1893.19	-6
1894.87	-11
1896.54	28
1898.21	6
1899.88	55
1901.55	87
1903.22	79
1904.89	95
1906.56	129
1908.22	111
1909.89	137
1911.55	133
1913.22	165
1914.88	157
1916.54	129
1918.2	145
1919.86	141
1921.52	125
1923.18	111
1924.83	93
1926.49	108
1928.14	77
1929.79	101
1931.45	85
1933.1	97
1934.75	51
1936.4	93
1938.05	131
1939.69	164
1941.34	97
1942.99	58
1944.63	27
1946.27	38
1947.92	17
1949.56	91
1951.2	84
1952.84	123
1954.48	129
1956.11	164
1957.75	202
1959.39	240
1961.02	272
1962.65	225
1964.29	194
1965.92	250
1967.55	256
1969.18	277
1970.81	255
1972.44	278
1974.06	211
1975.69	260
1977.32	240
1978.94	264
1980.56	248
1982.19	302
1983.81	279
1985.43	284
1987.05	296
1988.66	292
1990.28	298
1991.9	270
1993.51	278
1995.13	304
1996.74	309
1998.36	296
1999.97	290
2001.58	298
2003.19	284
2004.8	272
2006.4	326
2008.01	311
2009.62	302
2011.22	304
2012.83	298
2014.43	330
2016.03	332
2017.63	341
2019.23	286
2020.83	314
2022.43	298
2024.03	300
2025.63	310
2027.22	310
2028.82	304
2030.41	298
2032.01	306
2033.6	314
2035.19	296
2036.78	290
2038.37	300
2039.96	272
2041.55	264
2043.13	274
2044.72	268
2046.3	272
2047.89	282
2049.47	270
2051.05	284
2052.63	266
2054.21	274
2055.79	266
2057.37	248
2058.95	234
2060.52	252
2062.1	264
2063.68	252
2065.25	272
2066.82	242
2068.39	236
2069.97	278
2071.54	244
2073.1	244
2074.67	234
2076.24	250
2077.81	250
2079.37	240
2080.94	223
2082.5	256
2084.07	225
2085.63	210
2087.19	196
2088.75	176
2090.31	166
2091.87	146
2093.43	141
2094.98	163
2096.54	164
2098.09	165
2099.65	212
2101.2	189
2102.75	220
2104.3	196
2105.86	193
2107.41	208
2108.95	206
2110.5	187
2112.05	199
2113.6	159
2115.14	180
2116.69	194
2118.23	185
2119.77	199
2121.31	163
2122.86	190
2124.4	168
2125.93	193
2127.47	180
2129.01	181
2130.55	206
2132.08	185
2133.62	214
2135.15	212
2136.69	181
2138.22	169
2139.75	169
2141.28	151
2142.81	173
2144.34	164
2145.87	149
2147.39	167
2148.92	179
2150.45	207
2151.97	190
2153.5	173
2155.02	157
2156.54	161
2158.06	157
2159.58	149
2161.1	159
2162.62	208
2164.14	191
2165.66	179
2167.17	171
2168.69	200
2170.2	173
2171.72	173
2173.23	178
2174.74	139
2176.25	165
2177.76	143
2179.27	137
2180.78	159
2182.29	123
2183.79	137
2185.3	135
2186.81	161
2188.31	147
2189.81	157
2191.32	161
2192.82	139
2194.32	147
2195.82	159
2197.32	165
2198.82	129
2200.32	137
2201.81	103
2203.31	129
2204.8	147
2206.3	157
2207.79	123
2209.29	160
2210.78	161
2212.27	171
2213.76	167
2215.25	145
2216.74	177
2218.23	149
2219.71	124
2221.2	123
2222.69	113
2224.17	115
2225.65	103
2227.14	103
2228.62	109
2230.1	121
2231.58	119
2233.06	119
2234.54	149
2236.02	159
2237.5	155
2238.97	163
2240.45	145
2241.92	137
2243.4	163
2244.87	127
2246.34	139
2247.82	131
2249.29	121
2250.76	125
2252.23	131
2253.7	107
2255.16	105
2256.63	113
2258.1	85
2259.56	119
2261.03	115
2262.49	115
2263.95	137
2265.42	131
2266.88	115
2268.34	107
2269.8	107
2271.26	103
2272.72	113
2274.18	117
2275.63	105
2277.09	125
2278.54	133
2280	109
2281.45	93
2282.9	103
2284.36	77
2285.81	91
2287.26	95
2288.71	123
2290.16	111
2291.61	105
2293.05	109
2294.5	93
2295.95	61
2297.39	47
2298.84	41
2300.28	52
2301.72	69
2303.16	73
2304.61	87
2306.05	99
2307.49	79
2308.93	71
2310.36	113
2311.8	94
2313.24	111
2314.67	121
2316.11	117
2317.54	112
2318.98	125
2320.41	101
2321.84	103
2323.28	83
2324.71	113
2326.14	99
2327.57	92
2328.99	101
2330.42	65
2331.85	75
2333.27	73
2334.7	79
2336.12	47
2337.55	81
2338.97	49
2340.39	67
2341.82	29
2343.24	54
2344.66	47
2346.08	62
2347.5	63
2348.91	49
2350.33	65
2351.75	85
2353.16	83
2354.58	97
2355.99	95
2357.41	97
2358.82	51
2360.23	19
2361.64	37
2363.05	24
2364.46	28
2365.87	8
2367.28	33
2368.69	53
2370.1	22
2371.5	20
2372.91	67
2374.31	54
2375.72	30
2377.12	30
2378.52	36
2379.92	42
2381.33	45
2382.73	38
2384.13	34
2385.52	62
2386.92	32
2388.32	57
2389.72	49
2391.11	43
2392.51	66
2393.9	53
2395.3	77
2396.69	81
2398.08	53
2399.48	49
2400.87	56
2402.26	59
2403.65	16
2405.04	12
2406.42	16
2407.81	-54
2409.2	-59
2410.58	-79
2411.97	-72
2413.35	-20
2414.74	-80
2416.12	-51
2417.5	-40
2418.89	-45
2420.27	-20
2421.65	-28
2423.03	20
2424.41	-42
2425.79	-45
2427.16	-61
2428.54	-54
2429.92	-57
2431.29	-45
2432.67	-44
2434.04	-40
2435.42	-34
2436.79	-32
2438.16	-23
2439.53	-36
2440.9	-38
2442.27	-73
2443.64	-65
2445.01	-59
2446.38	-63
2447.75	-76
2449.11	-77
2450.48	-60
2451.84	-85
2453.21	-66
2454.57	-32
2455.94	-52
2457.3	-43
2458.66	-70
2460.02	-62
2461.38	-65
2462.74	-34
2464.1	-28
2465.46	-8
2466.82	-27
2468.17	4
2469.53	-43
2470.89	-14
2472.24	-52
2473.6	-46
2474.95	-8
2476.3	-20
2477.65	-2
2479.01	20
2480.36	-18
2481.71	22
2483.06	-18
2484.41	-8
2485.75	-22
2487.1	-4
2488.45	-26
2489.8	-14
2491.14	-14
2492.49	-2
2493.83	-14
2495.17	0
2496.52	-16
2497.86	0
2499.2	-8
2500.54	12
2501.88	22
2503.22	32
2504.56	14
2505.9	24
2507.24	20
2508.58	20
2509.91	-14
2511.25	-19
2512.58	-36
2513.92	-45
2515.25	-52
2516.58	-53
2517.92	-74
2519.25	-55
2520.58	-37
2521.91	-85
2523.24	-39
2524.57	-24
2525.9	2
2527.23	-18
2528.55	16
2529.88	-34
2531.21	-22
2532.53	-36
2533.86	-20
2535.18	-26
2536.5	-8
2537.83	-7
2539.15	-2
2540.47	-2
2541.79	20
2543.11	-20
2544.43	2
2545.75	-12
2547.07	10
2548.39	-48
2549.7	-4
2551.02	-8
2552.34	-29
2553.65	-39
2554.97	-62
2556.28	-58
2557.59	-71
2558.91	-57
2560.22	-49
2561.53	-57
2562.84	-73
2564.15	-43
2565.46	-45
2566.77	-49
2568.08	-46
2569.38	-59
2570.69	-52
2572	-53
2573.3	-38
2574.61	-51
2575.91	-40
2577.22	-33
2578.52	-30
2579.82	-47
2581.13	-53
2582.43	-49
2583.73	-34
2585.03	-73
2586.33	-58
2587.63	-61
2588.92	-97
2590.22	-46
2591.52	-83
2592.82	-54
2594.11	-51
2595.41	-39
2596.7	-55
2598	-50
2599.29	-52
2600.58	-77
2601.88	-26
2603.17	-34
2604.46	-73
2605.75	-62
2607.04	-74
2608.33	-73
2609.62	-69
2610.9	-76
2612.19	-83
2613.48	-109
2614.76	-79
2616.05	-63
2617.34	-53
2618.62	-107
2619.9	-88
2621.19	-83
2622.47	-87
2623.75	-72
2625.03	-73
2626.31	-75
2627.59	-57
2628.87	-47
2630.15	-73
2631.43	-59
2632.71	-76
2633.99	-68
2635.26	-66
2636.54	-93
2637.81	-87
2639.09	-97
2640.36	-91
2641.64	-70
2642.91	-107
2644.18	-89
2645.46	-63
2646.73	-87
2648	-68
2649.27	-63
2650.54	-59
2651.81	-45
2653.07	-42
2654.34	-69
2655.61	-51
2656.88	-51
2658.14	-56
2659.41	-79
2660.67	-93
2661.94	-45
2663.2	-51
2664.47	-81
2665.73	-58
2666.99	-80
2668.25	-83
2669.51	-93
2670.77	-95
2672.03	-77
2673.29	-58
2674.55	-63
2675.81	-72
2677.07	-79
2678.32	-85
2679.58	-89
2680.84	-45
2682.09	-61
2683.35	-38
2684.6	-43
2685.85	-38
2687.11	-76
2688.36	-65
2689.61	-63
2690.86	-65
2692.11	-75
2693.36	-47
2694.61	-27
2695.86	-47
2697.11	-77
2698.36	-59
2699.61	-79
2700.85	-56
2702.1	-68
2703.34	-61
2704.59	-86
2705.83	-44
2707.08	-45
2708.32	-60
2709.56	-71
2710.81	-71
2712.05	-74
2713.29	-67
2714.53	-56
2715.77	-60
2717.01	-53
2718.25	-71
2719.49	-67
2720.73	-73
2721.96	-83
2723.2	-51
2724.44	-59
2725.67	-61
2726.91	-62
2728.14	-67
2729.38	-72
2730.61	-49
2731.84	-60
2733.08	-63
2734.31	-58
2735.54	-34
2736.77	-69
2738	-58
2739.23	-67
2740.46	-51
2741.69	-67
2742.92	-74
2744.14	-27
2745.37	-58
2746.6	-58
2747.82	-26
2749.05	-42
2750.27	-46
2751.5	-38
2752.72	-74
2753.95	-44
2755.17	-52
2756.39	-34
2757.61	-56
2758.83	-58
2760.05	-26
2761.27	-56
2762.49	-28
2763.71	-52
2764.93	-20
2766.15	-68
2767.37	-30
2768.58	-38
2769.8	-48
2771.02	-34
2772.23	-36
2773.45	-48
2774.66	-54
2775.88	-44
2777.09	-68
2778.3	-38
2779.51	-36
2780.73	-49
2781.94	-34
2783.15	-28
2784.36	-30
2785.57	-32
2786.78	-66
2787.99	-10
2789.19	-36
2790.4	-50
2791.61	-13
2792.82	-50
2794.02	-34
2795.23	-50
2796.43	-28
2797.64	-22
2798.84	-42
2800.04	-48
2801.25	-25
2802.45	-48
2803.65	-72
2804.85	-10
2806.05	-48
2807.25	-60
2808.45	-32
2809.65	-52
2810.85	-31
2812.05	-18
2813.25	-46
2814.45	-32
2815.64	-22
2816.84	-56
2818.04	-50
2819.23	34
2820.43	-17
2821.62	-18
2822.82	-24
2824.01	-8
2825.2	-58
2826.39	-34
2827.59	-22
2828.78	-12
2829.97	2
2831.16	-36
2832.35	-8
2833.54	-50
2834.73	-18
2835.92	-26
2837.1	-14
2838.29	-42
2839.48	-6
2840.67	-33
2841.85	-32
2843.04	-26
2844.22	-6
2845.41	-25
2846.59	-2
2847.77	-8
2848.96	-16
2850.14	-29
2851.32	-6
2852.5	-21
2853.68	-24
2854.87	-6
2856.05	-36
2857.23	-30
2858.4	-30
2859.58	-31
2860.76	-26
2861.94	-4
2863.12	-10
2864.29	-10
2865.47	-32
2866.65	-18
2867.82	-14
2869	14
2870.17	-4
2871.34	-10
2872.52	-37
2873.69	-10
2874.86	-31
2876.03	-2
2877.21	-14
2878.38	-24
2879.55	-8
2880.72	-2
2881.89	-22
2883.06	2
2884.23	-8
2885.39	-21
2886.56	-10
2887.73	-32
2888.9	-12
2890.06	-18
2891.23	20
2892.39	-39
2893.56	8
2894.72	-12
2895.89	-2
2897.05	2
2898.21	-26
2899.38	-12
2900.54	-38
2901.7	-8
2902.86	-22
2904.02	-6
2905.18	-26
2906.34	0
2907.5	-5
2908.66	-18
2909.82	-26
2910.98	-18
2912.13	-18
2913.29	4
2914.45	-30
2915.6	-23
2916.76	-8
2917.91	-12
2919.07	-8
2920.22	-18
2921.38	6
2922.53	-20
2923.68	-2
2924.84	8
2925.99	-2
2927.14	-12
2928.29	-12
2929.44	-8
2930.59	-18
2931.74	-6
2932.89	-8
2934.04	1
2935.19	-22
2936.34	-15
2937.48	-9
2938.63	8
2939.78	-10
2940.93	2
2942.07	6
2943.22	12
2944.36	-14
2945.51	-14
2946.65	0
2947.79	-4
2948.94	-10
2950.08	-18
2951.22	2
2952.36	-18
2953.5	-14
2954.65	-16
2955.79	-16
2956.93	0
2958.07	-14
2959.2	-6
2960.34	-4
2961.48	4
2962.62	10
2963.76	-2
2964.89	-6
2966.03	-6
2967.17	0
2968.3	16
2969.44	-12
2970.57	8
2971.71	0
2972.84	4
2973.97	10
2975.11	16
2976.24	36
2977.37	-10
2978.5	10
2979.64	16
2980.77	2
2981.9	-6
2983.03	-20
2984.16	8
2985.29	20
2986.41	-10
2987.54	4
2988.67	6
2989.8	-2
2990.93	0
2992.05	-6
2993.18	6
2994.3	-30
2995.43	2
2996.55	20
2997.68	20
2998.8	6
2999.93	6
3001.05	0
3002.17	-2
3003.3	-4
3004.42	38
3005.54	34
3006.66	16
3007.78	28
3008.9	2
3010.02	-12
3011.14	30
3012.26	24
3013.38	20
3014.5	20
3015.62	-8
3016.73	32
3017.85	16
3018.97	4
3020.08	0
3021.2	24
3022.31	18
3023.43	26
3024.54	21
3025.66	0
3026.77	18
3027.89	20
3029	14
3030.11	8
3031.22	20
3032.34	0
3033.45	28
3034.56	18
3035.67	24
3036.78	105
3037.89	18
3039	22
3040.11	0
3041.22	-6
3042.32	10
3043.43	2
3044.54	22
3045.65	24
3046.75	20
3047.86	40
3048.96	16
3050.07	-10
3051.17	24
3052.28	22
3053.38	10
3054.49	16
3055.59	4
3056.69	14
3057.8	24
3058.9	18
3060	58
3061.1	0
3062.2	22
3063.3	35
3064.4	6
3065.5	-6
3066.6	6
3067.7	8
3068.8	32
3069.9	20
3071	20
3072.09	20
3073.19	22
3074.29	36
3075.38	20
3076.48	28
3077.57	21
3078.67	29
3079.76	34
3080.86	10
3081.95	20
3083.05	6
3084.14	12
3085.23	30
3086.33	23
3087.42	22
3088.51	21
3089.6	16
3090.69	8
3091.78	8
3092.87	51
3093.96	28
3095.05	30
3096.14	-6
3097.23	28
3098.32	32
3099.41	27
3100.49	16
3101.58	26
3102.67	54
3103.75	6
3104.84	26
3105.93	26
3107.01	0
3108.1	6
3109.18	42
3110.26	22
3111.35	26
3112.43	38
3113.51	20
3114.6	27
3115.68	38
3116.76	10
3117.84	26
3118.92	26
3120	32
3121.09	24
3122.17	28
3123.25	24
3124.32	42
3125.4	28
3126.48	16
3127.56	22
3128.64	16
3129.72	26
3130.79	34
3131.87	20
3132.95	10
3134.02	14
3135.1	34
3136.17	22
3137.25	34
3138.32	30
3139.4	40
3140.47	36
3141.55	4
3142.62	26
3143.69	20
3144.76	39
3145.84	28
3146.91	28
3147.98	22
3149.05	40
3150.12	28
3151.19	42
3152.26	20
3153.33	40
3154.4	20
3155.47	18
3156.54	22
3157.61	48
3158.67	24
3159.74	32
3160.81	28
3161.88	29
3162.94	20
3164.01	16
3165.07	26
3166.14	42
3167.2	26
3168.27	8
3169.33	20
3170.4	32
3171.46	28
3172.52	18
3173.59	6
3174.65	22
3175.71	6
3176.77	18
3177.84	28
3178.9	26
3179.96	22
3181.02	34
3182.08	38
3183.14	57
3184.2	30
3185.26	42
3186.32	38
3187.37	64
3188.43	58
3189.49	47
3190.55	16
3191.61	29
3192.66	34
3193.72	34
3194.77	28
3195.83	24
3196.89	24
3197.94	30
3199	30
3200.05	40
3201.1	28
3202.16	42
3203.21	48
3204.27	18
3205.32	32
3206.37	60
3207.42	27
3208.47	30
3209.53	28
3210.58	9
3211.63	32
3212.68	12
3213.73	46
3214.78	35
3215.83	22
3216.88	17
3217.93	24
3218.97	26
3220.02	22
3221.07	22
3222.12	34
3223.16	42
3224.21	32
3225.26	6
3226.3	18
3227.35	16
3228.4	58
3229.44	26
3230.49	12
3231.53	16
3232.57	34
3233.62	40
3234.66	38
3235.71	30
3236.75	32
3237.79	48
3238.83	52
3239.88	22
3240.92	38
3241.96	26
3243	24
3244.04	18
3245.08	34
3246.12	24
3247.16	16
3248.2	30
3249.24	22
3250.28	40
3251.32	6
3252.36	32
3253.39	42
3254.43	36
3255.47	58
3256.51	28
3257.54	24
3258.58	26
3259.61	51
3260.65	17
3261.69	30
3262.72	18
3263.76	20
3264.79	14
3265.82	57
3266.86	27
3267.89	52
3268.92	45
3269.96	32
3270.99	43
3272.02	28
3273.05	36
3274.09	18
3275.12	26
3276.15	26
3277.18	19
3278.21	28
3279.24	6
3280.27	34
3281.3	22
3282.33	20
3283.36	40
3284.39	30
3285.41	56
3286.44	48
3287.47	34
3288.5	34
3289.52	28
3290.55	48
3291.58	32
3292.6	24
3293.63	56
3294.66	28
3295.68	61
3296.71	24
3297.73	42
3298.76	87
3299.78	26
3300.8	16
3301.83	38
3302.85	88
3303.87	26
3304.9	24
3305.92	25
3306.94	46
3307.96	38
3308.98	40
3310.01	24
3311.03	32
3312.05	47
3313.07	34
3314.09	40
3315.11	26
3316.13	49
3317.15	10
3318.17	44
3319.18	44
3320.2	24
3321.22	52
3322.24	24
3323.26	37
3324.27	50
3325.29	56
3326.31	37
3327.32	38
3328.34	55
3329.35	52
3330.37	20
3331.38	22
3332.4	32
3333.41	46
3334.43	66
3335.44	18
3336.46	38
3337.47	28
3338.48	42
3339.5	6
3340.51	24
3341.52	33
3342.53	44
3343.54	30
3344.56	42
3345.57	40
3346.58	54
3347.59	44
3348.6	37
3349.61	38
3350.62	32
3351.63	24
3352.64	42
3353.65	34
3354.66	21
3355.66	57
3356.67	18
3357.68	44
3358.69	9
3359.7	44
3360.7	48
3361.71	22
3362.72	44
3363.72	40
3364.73	22
3365.73	40
3366.74	2
3367.75	37
3368.75	24
3369.75	36
3370.76	10
3371.76	32
3372.77	36
3373.77	26
3374.77	31
3375.78	22
3376.78	-2
3377.78	32
3378.78	26
3379.79	22
3380.79	25
3381.79	32
3382.79	44
3383.79	40
3384.79	54
3385.79	48
3386.79	34
3387.79	20
3388.79	43
3389.79	32
3390.79	40
3391.79	36
3392.79	32
3393.79	50
3394.78	40
3395.78	28
3396.78	40
3397.78	24
3398.77	87
3399.77	36
3400.77	26
3401.76	28
3402.76	54
3403.76	40
3404.75	14
3405.75	30
3406.74	40
3407.74	64
3408.73	26
3409.72	113
3410.72	44
3411.71	52
3412.71	52
3413.7	22
3414.69	14
3415.68	56
3416.68	22
3417.67	36
3418.66	34
3419.65	36
3420.64	58
3421.63	67
3422.63	44
3423.62	46
3424.61	96
3425.6	34
3426.59	35
3427.58	54
3428.57	33
[truncated: 48 more rows]
