# Supplementary material for: AI‐Assisted Detection of Early Gastric Cancer via Visualization of Mucosal Acidity Compromise During Endoscopy
Source: Adv Sci (Weinh). 2025 Oct 20;12(46):e04932. doi: 10.1002/advs.202504932 (PMC12697849; doi:10.1002/advs.202504932)
Supplement: Supplementary file 2 — Supporting Data [file ADVS-12-e04932-s002.zip › Models by AGS cells/Model 4/Para-tumor/fast-20250724_172724.csv]

181.541	23510
184.445	36783
187.346	47616
190.245	52980
193.141	54705
196.035	55011
198.927	54601
201.816	54791
204.703	55218
207.588	54914
210.47	55291
213.35	55159
216.228	55198
219.103	55140
221.976	55025
224.846	55204
227.715	54681
230.58	54619
233.444	54715
236.305	55251
239.164	55493
242.02	56453
244.875	56596
247.727	56925
250.576	57197
253.423	57106
256.268	56644
259.111	56482
261.951	56465
264.789	56184
267.625	56422
270.459	56538
273.29	56221
276.119	56372
278.945	55867
281.769	55742
284.591	55792
287.411	55419
290.229	55372
293.044	54978
295.857	54902
298.667	54092
301.476	53617
304.282	53136
307.085	52820
309.887	52756
312.686	52333
315.483	52007
318.278	51708
321.071	51561
323.861	51358
326.649	51170
329.435	51235
332.219	51118
335	51074
337.779	51098
340.556	51287
343.331	51628
346.103	51469
348.873	51638
351.641	52208
354.407	52160
357.171	52120
359.932	52464
362.691	52181
365.448	51850
368.203	51475
370.955	50993
373.706	50795
376.454	50889
379.2	50258
381.943	50268
384.685	49618
387.424	49479
390.161	49180
392.896	48745
395.629	48560
398.36	48297
401.088	48197
403.815	47937
406.539	47822
409.261	47504
411.981	47781
414.698	48025
417.414	48575
420.127	48388
422.838	48247
425.547	48978
428.254	48930
430.959	48538
433.662	48875
436.362	49234
439.06	49309
441.757	49234
444.451	49208
447.142	49152
449.832	49029
452.52	49164
455.206	49113
457.889	48866
460.57	48773
463.249	48507
465.927	48705
468.601	48191
471.274	47802
473.945	47476
476.614	46670
479.28	46178
481.945	45761
484.607	45992
487.267	45459
489.926	45133
492.582	45166
495.236	44860
497.888	44499
500.537	44425
503.185	44349
505.831	44701
508.474	44869
511.116	44754
513.755	44893
516.393	44703
519.028	44943
521.661	44733
524.293	44957
526.922	44876
529.549	44898
532.174	44796
534.797	44846
537.418	44875
540.037	44919
542.654	44945
545.268	45246
547.881	45755
550.492	45715
553.101	45189
555.707	44528
558.312	43976
560.915	43807
563.515	43980
566.114	44006
568.71	44355
571.305	44804
573.897	45058
576.488	45217
579.076	44352
581.663	43071
584.247	42540
586.83	41493
589.41	40679
591.989	40230
594.565	39418
597.14	38486
599.712	37754
602.283	37837
604.851	37763
607.418	37474
609.982	37545
612.545	37579
615.106	37394
617.664	37511
620.221	37263
622.776	37293
625.328	36956
627.879	37127
630.428	36747
632.975	36306
635.52	36026
638.062	35907
640.603	35798
643.142	35966
645.679	36048
648.214	36097
650.748	35875
653.279	36110
655.808	35939
658.335	35828
660.861	35842
663.384	35452
665.906	35512
668.425	35558
670.943	35645
673.459	35012
675.973	34874
678.484	34331
680.994	34100
683.502	33563
686.009	33394
688.513	33234
691.015	32754
693.515	32667
696.014	32312
698.51	31905
701.005	31897
703.498	31482
705.989	30950
708.478	30409
710.965	30227
713.45	29895
715.933	29824
718.415	29899
720.894	29486
723.372	29381
725.848	29768
728.322	29602
730.794	29621
733.264	29504
735.732	29264
738.198	28602
740.663	28076
743.126	27572
745.586	27499
748.045	27290
750.502	27078
752.958	26893
755.411	26681
757.863	26780
760.312	26702
762.76	26468
765.206	26754
767.65	26187
770.092	24421
772.533	22796
774.971	22426
777.408	23447
779.843	24479
782.276	24390
784.707	24439
787.137	24727
789.564	24564
791.99	24559
794.414	24342
796.836	24197
799.257	23907
801.675	23508
804.092	23529
806.507	23387
808.92	23226
811.331	22964
813.741	22450
816.148	22430
818.554	21965
820.958	21913
823.36	21677
825.761	21540
828.159	21272
830.556	21264
832.951	21076
835.345	20865
837.736	20673
840.126	20625
842.514	20529
844.9	20386
847.284	20177
849.667	20072
852.048	19636
854.427	19529
856.804	19154
859.18	19037
861.553	18953
863.925	18953
866.296	18725
868.664	18659
871.031	18633
873.396	18417
875.759	18258
878.12	18139
880.48	18042
882.838	17984
885.194	17641
887.549	17681
889.902	17504
892.253	17408
894.602	17347
896.949	17294
899.295	17468
901.639	17132
903.981	17115
906.322	16894
908.661	16875
910.998	17033
913.333	16755
915.667	16722
917.999	16563
920.329	16675
922.658	16624
924.985	16515
927.31	16436
929.633	16372
931.955	16298
934.275	15961
936.593	15836
938.91	15530
941.225	15449
943.538	15065
945.849	14810
948.159	14414
950.467	14198
952.774	14182
955.078	13803
957.381	13678
959.683	13406
961.982	13163
964.28	13140
966.577	13090
968.871	12914
971.164	12651
973.456	12469
975.745	12590
978.033	12318
980.319	12174
982.604	12145
984.887	12051
987.168	12099
989.448	11977
991.726	11960
994.002	11846
996.277	11883
998.55	11863
1000.82	11771
1003.09	11899
1005.36	12050
1007.63	12012
1009.89	12094
1012.15	12095
1014.41	12084
1016.67	12000
1018.93	12018
1021.19	11724
1023.44	11846
1025.7	11625
1027.95	11589
1030.2	11484
1032.45	11320
1034.69	11099
1036.94	10968
1039.18	11045
1041.43	10888
1043.67	10884
1045.9	10878
1048.14	10850
1050.38	10721
1052.61	10614
1054.84	10476
1057.07	10251
1059.3	10301
1061.53	10000
1063.76	10001
1065.98	9939
1068.2	9818
1070.42	9728
1072.64	9555
1074.86	9538
1077.08	9355
1079.29	9396
1081.5	9272
1083.72	9201
1085.93	9264
1088.13	9183
1090.34	9306
1092.55	9230
1094.75	9350
1096.95	9143
1099.15	9046
1101.35	9010
1103.55	8903
1105.74	8756
1107.94	8740
1110.13	8635
1112.32	8529
1114.51	8235
1116.7	8247
1118.89	8114
1121.07	8003
1123.25	7889
1125.44	7787
1127.62	7868
1129.8	7946
1131.97	8007
1134.15	8043
1136.32	8045
1138.49	7976
1140.66	7852
1142.83	7753
1145	7588
1147.17	7664
1149.33	7533
1151.5	7525
1153.66	7543
1155.82	7475
1157.98	7362
1160.13	7272
1162.29	7309
1164.44	7155
1166.6	7139
1168.75	7130
1170.9	7336
1173.04	7282
1175.19	7261
1177.34	7212
1179.48	6903
1181.62	6866
1183.76	6748
1185.9	6727
1188.04	6934
1190.17	7082
1192.31	7219
1194.44	7255
1196.57	7305
1198.7	7317
1200.83	7263
1202.96	7059
1205.08	6818
1207.21	6538
1209.33	6326
1211.45	6157
1213.57	5998
1215.69	5992
1217.81	5885
1219.92	5764
1222.03	5770
1224.15	5686
1226.26	5722
1228.37	5649
1230.47	5621
1232.58	5567
1234.68	5571
1236.79	5480
1238.89	5615
1240.99	5568
1243.09	5540
1245.19	5416
1247.28	5401
1249.38	5311
1251.47	5303
1253.56	5231
1255.65	5081
1257.74	5154
1259.83	5142
1261.91	5027
1264	4891
1266.08	4805
1268.16	4793
1270.24	4728
1272.32	4627
1274.4	4642
1276.47	4565
1278.55	4483
1280.62	4453
1282.69	4334
1284.76	4378
1286.83	4354
1288.9	4249
1290.96	4285
1293.03	4124
1295.09	4112
1297.15	4142
1299.21	4023
1301.27	4030
1303.33	4001
1305.38	3936
1307.44	4020
1309.49	3906
1311.54	3929
1313.59	3810
1315.64	3788
1317.69	3874
1319.73	3844
1321.78	3834
1323.82	3751
1325.86	3735
1327.9	3765
1329.94	3687
1331.98	3757
1334.02	3731
1336.05	3673
1338.08	3745
1340.12	3762
1342.15	3784
1344.18	3873
1346.2	3937
1348.23	3937
1350.25	3943
1352.28	3868
1354.3	3983
1356.32	3961
1358.34	4015
1360.36	3975
1362.38	4015
1364.39	3999
1366.41	4011
1368.42	3975
1370.43	3961
1372.44	3842
1374.45	3897
1376.45	3850
1378.46	3828
1380.47	3640
1382.47	3607
1384.47	3566
1386.47	3536
1388.47	3433
1390.47	3462
1392.46	3407
1394.46	3490
1396.45	3475
1398.44	3437
1400.44	3465
1402.42	3350
1404.41	3322
1406.4	3199
1408.39	3133
1410.37	3062
1412.35	3014
1414.33	3018
1416.31	3018
1418.29	2966
1420.27	2907
1422.25	2887
1424.22	2901
1426.2	2994
1428.17	2935
1430.14	2980
1432.11	2845
1434.08	2789
1436.04	2706
1438.01	2687
1439.97	2794
1441.94	2720
1443.9	2728
1445.86	2696
1447.82	2750
1449.78	2635
1451.73	2633
1453.69	2641
1455.64	2660
1457.59	2655
1459.54	2567
1461.49	2484
1463.44	2440
1465.39	2416
1467.34	2434
1469.28	2396
1471.22	2410
1473.17	2476
1475.11	2444
1477.05	2394
1478.99	2306
1480.92	2234
1482.86	2182
1484.79	2149
1486.73	2134
1488.66	2165
1490.59	2138
1492.52	2142
1494.45	2152
1496.37	2134
1498.3	2192
1500.22	2192
1502.14	2113
1504.07	2107
1505.99	2081
1507.91	2148
1509.82	2120
1511.74	2053
1513.66	2055
1515.57	2094
1517.48	2085
1519.39	2184
1521.3	2174
1523.21	2209
1525.12	2125
1527.03	2085
1528.93	2051
1530.84	2068
1532.74	2072
1534.64	2148
1536.54	2139
1538.44	2125
1540.34	2025
1542.23	1949
1544.13	1902
1546.02	1843
1547.92	1860
1549.81	1924
1551.7	1936
1553.59	1902
1555.48	1904
1557.36	1954
1559.25	1966
1561.13	1994
1563.01	2031
1564.9	2043
1566.78	2027
1568.66	2008
1570.53	1940
1572.41	1936
1574.29	1983
1576.16	2011
1578.03	2097
1579.9	2150
1581.78	2039
1583.65	1999
1585.51	1962
1587.38	1947
1589.25	2045
1591.11	2075
1592.97	1972
1594.84	1868
1596.7	1876
1598.56	1904
1600.42	1886
1602.27	1892
1604.13	1910
1605.98	2019
1607.84	2144
1609.69	2246
1611.54	2170
1613.39	2091
1615.24	1922
1617.09	1731
1618.94	1706
1620.78	1628
1622.62	1707
1624.47	1767
1626.31	1765
1628.15	1783
1629.99	1777
1631.83	1789
1633.67	1731
1635.5	1747
1637.34	1679
1639.17	1646
1641	1675
1642.83	1630
1644.66	1608
1646.49	1577
1648.32	1564
1650.15	1586
1651.97	1599
1653.8	1632
1655.62	1622
1657.44	1541
1659.26	1466
1661.08	1418
1662.9	1439
1664.72	1273
1666.53	1175
1668.35	1133
1670.16	1144
1671.97	1165
1673.79	1260
1675.6	1261
1677.4	1225
1679.21	1100
1681.02	1140
1682.83	1074
1684.63	1098
1686.43	1187
1688.24	1195
1690.04	1200
1691.84	1086
1693.64	1070
1695.43	1140
1697.23	1164
1699.02	1239
1700.82	1281
1702.61	1257
1704.4	1241
1706.2	1249
1707.98	1279
1709.77	1374
1711.56	1374
1713.35	1350
1715.13	1307
1716.92	1233
1718.7	1098
1720.48	1152
1722.26	1110
1724.04	1030
1725.82	858
1727.6	800
1729.37	714
1731.15	628
1732.92	546
1734.7	473
1736.47	447
1738.24	431
1740.01	459
1741.78	451
1743.54	486
1745.31	610
1747.08	626
1748.84	677
1750.6	724
1752.36	790
1754.12	933
1755.88	963
1757.64	921
1759.4	820
1761.16	866
1762.91	836
1764.67	844
1766.42	1007
1768.17	1001
1769.92	1021
1771.67	963
1773.42	858
1775.17	832
1776.91	873
1778.66	890
1780.4	989
1782.15	1020
1783.89	1002
1785.63	1028
1787.37	1048
1789.11	1024
1790.85	1018
1792.58	973
1794.32	909
1796.05	903
1797.79	850
1799.52	852
1801.25	849
1802.98	830
1804.71	820
1806.44	863
1808.17	906
1809.89	959
1811.62	981
1813.34	987
1815.07	961
1816.79	906
1818.51	836
1820.23	854
1821.95	772
1823.66	749
1825.38	738
1827.1	760
1828.81	733
1830.52	822
1832.24	834
1833.95	878
1835.66	889
1837.37	919
1839.08	899
1840.78	820
1842.49	764
1844.19	761
1845.9	697
1847.6	752
1849.3	764
1851	659
1852.7	592
1854.4	578
1856.1	588
1857.8	604
1859.49	626
1861.19	600
1862.88	612
1864.57	558
1866.27	498
1867.96	453
1869.65	397
1871.33	433
1873.02	490
1874.71	564
1876.39	580
1878.08	516
1879.76	552
1881.44	510
1883.12	514
1884.81	585
1886.48	617
1888.16	534
1889.84	437
1891.52	447
1893.19	407
1894.87	406
1896.54	391
1898.21	429
1899.88	441
1901.55	478
1903.22	463
1904.89	469
1906.56	518
1908.22	518
1909.89	546
1911.55	538
1913.22	552
1914.88	534
1916.54	482
1918.2	534
1919.86	497
1921.52	494
1923.18	474
1924.83	438
1926.49	461
1928.14	457
1929.79	496
1931.45	465
1933.1	448
1934.75	399
1936.4	489
1938.05	468
1939.69	520
1941.34	466
1942.99	404
1944.63	359
1946.27	380
1947.92	375
1949.56	454
1951.2	445
1952.84	463
1954.48	487
1956.11	512
1957.75	562
1959.39	578
1961.02	598
1962.65	576
1964.29	552
1965.92	558
1967.55	602
1969.18	603
1970.81	626
1972.44	625
1974.06	576
1975.69	580
1977.32	595
1978.94	605
1980.56	613
1982.19	643
1983.81	631
1985.43	592
1987.05	607
1988.66	622
1990.28	619
1991.9	588
1993.51	603
1995.13	645
1996.74	627
1998.36	578
1999.97	588
2001.58	596
2003.19	604
2004.8	578
2006.4	624
2008.01	599
2009.62	636
2011.22	622
2012.83	611
2014.43	620
2016.03	628
2017.63	603
2019.23	598
2020.83	572
2022.43	604
2024.03	604
2025.63	600
2027.22	572
2028.82	582
2030.41	582
2032.01	572
2033.6	596
2035.19	577
2036.78	580
2038.37	576
2039.96	548
2041.55	530
2043.13	524
2044.72	500
2046.3	516
2047.89	538
2049.47	526
2051.05	528
2052.63	532
2054.21	534
2055.79	537
2057.37	500
2058.95	514
2060.52	492
2062.1	467
2063.68	516
2065.25	520
2066.82	477
2068.39	488
2069.97	493
2071.54	447
2073.1	448
2074.67	471
2076.24	474
2077.81	483
2079.37	451
2080.94	449
2082.5	431
2084.07	431
2085.63	419
2087.19	425
2088.75	395
2090.31	385
2091.87	369
2093.43	356
2094.98	364
2096.54	367
2098.09	366
2099.65	397
2101.2	383
2102.75	409
2104.3	387
2105.86	383
2107.41	395
2108.95	401
2110.5	371
2112.05	401
2113.6	387
2115.14	371
2116.69	365
2118.23	367
2119.77	371
2121.31	361
2122.86	385
2124.4	365
2125.93	372
2127.47	343
2129.01	373
2130.55	387
2132.08	397
2133.62	367
2135.15	377
2136.69	371
2138.22	343
2139.75	336
2141.28	345
2142.81	354
2144.34	315
2145.87	347
2147.39	348
2148.92	346
2150.45	354
2151.97	349
2153.5	343
2155.02	324
2156.54	321
2158.06	342
2159.58	322
2161.1	322
2162.62	359
2164.14	338
2165.66	338
2167.17	343
2168.69	341
2170.2	352
2171.72	322
2173.23	343
2174.74	306
2176.25	325
2177.76	326
2179.27	317
2180.78	317
2182.29	310
2183.79	294
2185.3	272
2186.81	308
2188.31	296
2189.81	296
2191.32	313
2192.82	311
2194.32	264
2195.82	296
2197.32	303
2198.82	286
2200.32	274
2201.81	230
2203.31	266
2204.8	264
2206.3	286
2207.79	260
2209.29	315
2210.78	250
2212.27	294
2213.76	288
2215.25	300
2216.74	296
2218.23	300
2219.71	270
2221.2	258
2222.69	240
2224.17	230
2225.65	214
2227.14	222
2228.62	230
2230.1	232
2231.58	258
2233.06	230
2234.54	246
2236.02	258
2237.5	284
2238.97	284
2240.45	270
2241.92	263
2243.4	258
2244.87	198
2246.34	242
2247.82	208
2249.29	229
2250.76	222
2252.23	216
2253.7	210
2255.16	199
2256.63	230
2258.1	205
2259.56	216
2261.03	230
2262.49	201
2263.95	210
2265.42	228
2266.88	215
2268.34	220
2269.8	228
2271.26	206
2272.72	213
2274.18	224
2275.63	216
2277.09	209
2278.54	236
2280	185
2281.45	195
2282.9	202
2284.36	194
2285.81	218
2287.26	176
2288.71	214
2290.16	199
2291.61	206
2293.05	180
2294.5	167
2295.95	184
2297.39	137
2298.84	135
2300.28	167
2301.72	139
2303.16	176
2304.61	160
2306.05	164
2307.49	163
2308.93	161
2310.36	189
2311.8	185
2313.24	185
2314.67	208
2316.11	191
2317.54	185
2318.98	210
2320.41	159
2321.84	196
2323.28	187
2324.71	179
2326.14	152
2327.57	179
2328.99	152
2330.42	147
2331.85	141
2333.27	161
2334.7	159
2336.12	129
2337.55	141
2338.97	145
2340.39	131
2341.82	89
2343.24	128
2344.66	125
2346.08	91
2347.5	129
2348.91	131
2350.33	147
2351.75	161
2353.16	163
2354.58	139
2355.99	169
2357.41	137
2358.82	113
2360.23	107
2361.64	113
2363.05	91
2364.46	62
2365.87	93
2367.28	103
2368.69	141
2370.1	93
2371.5	85
2372.91	107
2374.31	116
2375.72	110
2377.12	107
2378.52	104
2379.92	107
2381.33	125
2382.73	115
2384.13	105
2385.52	99
2386.92	97
2388.32	109
2389.72	107
2391.11	125
2392.51	111
2393.9	121
2395.3	137
2396.69	149
2398.08	113
2399.48	91
2400.87	131
2402.26	99
2403.65	85
2405.04	81
2406.42	52
2407.81	-2
2409.2	-4
2410.58	-31
2411.97	-18
2413.35	18
2414.74	-28
2416.12	10
2417.5	2
2418.89	28
2420.27	34
2421.65	24
2423.03	24
2424.41	0
2425.79	24
2427.16	-6
2428.54	-10
2429.92	-12
2431.29	12
2432.67	13
2434.04	4
2435.42	26
2436.79	2
2438.16	20
2439.53	6
2440.9	-2
2442.27	-14
2443.64	-34
2445.01	-7
2446.38	-22
2447.75	-28
2449.11	-34
2450.48	-24
2451.84	-20
2453.21	-4
2454.57	-10
2455.94	0
2457.3	-14
2458.66	4
2460.02	2
2461.38	-10
2462.74	21
2464.1	34
2465.46	30
2466.82	14
2468.17	24
2469.53	24
2470.89	20
2472.24	-2
2473.6	2
2474.95	22
2476.3	28
2477.65	52
2479.01	65
2480.36	29
2481.71	69
2483.06	39
2484.41	26
2485.75	47
2487.1	35
2488.45	27
2489.8	13
2491.14	18
2492.49	32
2493.83	24
2495.17	35
2496.52	23
2497.86	43
2499.2	47
2500.54	35
2501.88	41
2503.22	58
2504.56	51
2505.9	42
2507.24	56
2508.58	40
2509.91	15
2511.25	0
2512.58	19
2513.92	-39
2515.25	-12
2516.58	-24
2517.92	-20
2519.25	-20
2520.58	4
2521.91	-20
2523.24	-8
2524.57	8
2525.9	34
2527.23	22
2528.55	34
2529.88	-2
2531.21	-4
2532.53	-6
2533.86	12
2535.18	18
2536.5	4
2537.83	30
2539.15	49
2540.47	32
2541.79	56
2543.11	-8
2544.43	-2
2545.75	18
2547.07	40
2548.39	-12
2549.7	30
2551.02	14
2552.34	-2
2553.65	0
2554.97	-22
2556.28	-18
2557.59	-55
2558.91	-47
2560.22	-43
2561.53	-14
2562.84	-18
2564.15	-18
2565.46	-12
2566.77	-14
2568.08	-18
2569.38	-41
2570.69	-18
2572	-28
2573.3	-14
2574.61	-12
2575.91	-22
2577.22	-23
2578.52	2
2579.82	-10
2581.13	-16
2582.43	-22
2583.73	-20
2585.03	-30
2586.33	-32
2587.63	-55
2588.92	-66
2590.22	-28
2591.52	-43
2592.82	-34
2594.11	-47
2595.41	-21
2596.7	-40
2598	-42
2599.29	-38
2600.58	-65
2601.88	-8
2603.17	-10
2604.46	-61
2605.75	-42
2607.04	-58
2608.33	-59
2609.62	-19
2610.9	-48
2612.19	-58
2613.48	-75
2614.76	-52
2616.05	-45
2617.34	-27
2618.62	-66
2619.9	-76
2621.19	-49
2622.47	-55
2623.75	-54
2625.03	-46
2626.31	-35
2627.59	-36
2628.87	-25
2630.15	-55
2631.43	-22
2632.71	-46
2633.99	-40
2635.26	-50
2636.54	-57
2637.81	-67
2639.09	-64
2640.36	-76
2641.64	-62
2642.91	-61
2644.18	-76
2645.46	-43
2646.73	-74
2648	-36
2649.27	-31
2650.54	-53
2651.81	-69
2653.07	-16
2654.34	-46
2655.61	-53
2656.88	-51
2658.14	-40
2659.41	-53
2660.67	-58
2661.94	-20
2663.2	-45
2664.47	-51
2665.73	-52
2666.99	-60
2668.25	-36
2669.51	-48
2670.77	-73
2672.03	-57
2673.29	-54
2674.55	-47
2675.81	-54
2677.07	-61
2678.32	-87
2679.58	-63
2680.84	-29
2682.09	-67
2683.35	-26
2684.6	-41
2685.85	-42
2687.11	-66
2688.36	-25
2689.61	-52
2690.86	-47
2692.11	-59
2693.36	-43
2694.61	-20
2695.86	-39
2697.11	-61
2698.36	-37
2699.61	-61
2700.85	-44
2702.1	-78
2703.34	-49
2704.59	-46
2705.83	-48
2707.08	-41
2708.32	-52
2709.56	-61
2710.81	-59
2712.05	-72
2713.29	-51
2714.53	-38
2715.77	-58
2717.01	-43
2718.25	-28
2719.49	-35
2720.73	-50
2721.96	-75
2723.2	-32
2724.44	-35
2725.67	-47
2726.91	-34
2728.14	-42
2729.38	-74
2730.61	-51
2731.84	-52
2733.08	-49
2734.31	-38
2735.54	-42
2736.77	-53
2738	-62
2739.23	-41
2740.46	-34
2741.69	-51
2742.92	-64
2744.14	-11
2745.37	-42
2746.6	-52
2747.82	-20
2749.05	-42
2750.27	-38
2751.5	-47
2752.72	-50
2753.95	-24
2755.17	-30
2756.39	-22
2757.61	-38
2758.83	-54
2760.05	-34
2761.27	-42
2762.49	-24
2763.71	-44
2764.93	-46
2766.15	-40
2767.37	-30
2768.58	-38
2769.8	-30
2771.02	-40
2772.23	-40
2773.45	-28
2774.66	-50
2775.88	-20
2777.09	-46
2778.3	-30
2779.51	-22
2780.73	-37
2781.94	-26
2783.15	-20
2784.36	-18
2785.57	-42
2786.78	-54
2787.99	-28
2789.19	-38
2790.4	-8
2791.61	6
2792.82	-44
2794.02	-38
2795.23	-36
2796.43	-40
2797.64	-12
2798.84	-26
2800.04	-40
2801.25	-21
2802.45	-50
2803.65	-54
2804.85	-19
2806.05	-32
2807.25	-46
2808.45	-36
2809.65	-42
2810.85	-15
2812.05	-20
2813.25	-20
2814.45	-30
2815.64	-28
2816.84	-32
2818.04	-26
2819.23	16
2820.43	-29
2821.62	-16
2822.82	-14
2824.01	-10
2825.2	-34
2826.39	-22
2827.59	-24
2828.78	-18
2829.97	-18
2831.16	-16
2832.35	-2
2833.54	-38
2834.73	-10
2835.92	-22
2837.1	-28
2838.29	-26
2839.48	4
2840.67	-4
2841.85	-18
2843.04	-16
2844.22	-30
2845.41	-29
2846.59	-8
2847.77	4
2848.96	-16
2850.14	-23
2851.32	-12
2852.5	-15
2853.68	-16
2854.87	-14
2856.05	-24
2857.23	-6
2858.4	-38
2859.58	-31
2860.76	-12
2861.94	16
2863.12	-6
2864.29	-12
2865.47	-10
2866.65	-10
2867.82	7
2869	28
2870.17	-14
2871.34	-8
2872.52	-20
2873.69	-2
2874.86	-23
2876.03	-12
2877.21	-35
2878.38	-34
2879.55	-10
2880.72	-12
2881.89	-36
2883.06	0
2884.23	-2
2885.39	-8
2886.56	-10
2887.73	-24
2888.9	0
2890.06	-8
2891.23	24
2892.39	-23
2893.56	14
2894.72	6
2895.89	-6
2897.05	10
2898.21	-18
2899.38	-12
2900.54	-26
2901.7	0
2902.86	-16
2904.02	8
2905.18	-20
2906.34	-2
2907.5	0
2908.66	-20
2909.82	-10
2910.98	0
2912.13	-24
2913.29	8
2914.45	-4
2915.6	0
2916.76	4
2917.91	4
2919.07	-13
2920.22	-14
2921.38	0
2922.53	-8
2923.68	8
2924.84	24
2925.99	2
2927.14	10
2928.29	2
2929.44	0
2930.59	-4
2931.74	8
2932.89	-2
2934.04	-10
2935.19	-32
2936.34	-8
2937.48	24
2938.63	4
2939.78	-20
2940.93	38
2942.07	20
2943.22	8
2944.36	16
2945.51	-8
2946.65	-14
2947.79	8
2948.94	8
2950.08	-10
2951.22	2
2952.36	0
2953.5	8
2954.65	-2
2955.79	0
2956.93	8
2958.07	-8
2959.2	0
2960.34	18
2961.48	8
2962.62	8
2963.76	8
2964.89	-16
2966.03	-2
2967.17	0
2968.3	26
2969.44	6
2970.57	2
2971.71	2
2972.84	10
2973.97	4
2975.11	6
2976.24	38
2977.37	2
2978.5	-6
2979.64	14
2980.77	6
2981.9	8
2983.03	-34
2984.16	-2
2985.29	-6
2986.41	2
2987.54	4
2988.67	18
2989.8	12
2990.93	18
2992.05	-2
2993.18	0
2994.3	-10
2995.43	-4
2996.55	27
2997.68	34
2998.8	18
2999.93	12
3001.05	8
3002.17	24
3003.3	6
3004.42	62
3005.54	40
3006.66	12
3007.78	14
3008.9	6
3010.02	8
3011.14	46
3012.26	18
3013.38	0
3014.5	30
3015.62	0
3016.73	30
3017.85	20
3018.97	2
3020.08	0
3021.2	26
3022.31	20
3023.43	32
3024.54	27
3025.66	10
3026.77	8
3027.89	16
3029	10
3030.11	38
3031.22	4
3032.34	-2
3033.45	4
3034.56	8
3035.67	24
3036.78	107
3037.89	28
3039	42
3040.11	-4
3041.22	0
3042.32	2
3043.43	24
3044.54	16
3045.65	8
3046.75	22
3047.86	22
3048.96	20
3050.07	-10
3051.17	36
3052.28	18
3053.38	18
3054.49	20
3055.59	32
3056.69	22
3057.8	16
3058.9	8
3060	50
3061.1	0
3062.2	26
3063.3	37
3064.4	-6
3065.5	10
3066.6	-8
3067.7	12
3068.8	22
3069.9	26
3071	16
3072.09	46
3073.19	28
3074.29	24
3075.38	28
3076.48	40
3077.57	0
3078.67	39
3079.76	48
3080.86	6
3081.95	16
3083.05	22
3084.14	20
3085.23	40
3086.33	12
3087.42	16
3088.51	21
3089.6	16
3090.69	24
3091.78	22
3092.87	67
3093.96	44
3095.05	22
3096.14	-16
3097.23	30
3098.32	39
3099.41	29
3100.49	14
3101.58	14
3102.67	30
3103.75	14
3104.84	26
3105.93	26
3107.01	-2
3108.1	20
3109.18	28
3110.26	30
3111.35	22
3112.43	24
3113.51	28
3114.6	31
3115.68	16
3116.76	6
3117.84	8
3118.92	30
3120	26
3121.09	24
3122.17	28
3123.25	4
3124.32	44
3125.4	28
3126.48	16
3127.56	40
3128.64	12
3129.72	40
3130.79	46
3131.87	46
3132.95	12
3134.02	24
3135.1	40
3136.17	16
3137.25	38
3138.32	36
3139.4	12
3140.47	42
3141.55	28
3142.62	0
3143.69	24
3144.76	33
3145.84	16
3146.91	26
3147.98	20
3149.05	20
3150.12	18
3151.19	30
3152.26	28
3153.33	44
3154.4	10
3155.47	22
3156.54	34
3157.61	56
3158.67	22
3159.74	12
3160.81	22
3161.88	25
3162.94	24
3164.01	34
3165.07	46
3166.14	26
3167.2	34
3168.27	19
3169.33	20
3170.4	34
3171.46	16
3172.52	24
3173.59	24
3174.65	24
3175.71	20
3176.77	22
3177.84	20
3178.9	34
3179.96	18
3181.02	42
3182.08	44
3183.14	30
3184.2	24
3185.26	36
3186.32	46
3187.37	26
3188.43	40
3189.49	37
3190.55	24
3191.61	23
3192.66	48
3193.72	12
3194.77	34
3195.83	26
3196.89	22
3197.94	22
3199	18
3200.05	20
3201.1	18
3202.16	30
3203.21	20
3204.27	28
3205.32	16
3206.37	42
3207.42	53
3208.47	22
3209.53	32
3210.58	15
3211.63	36
3212.68	2
3213.73	32
3214.78	23
3215.83	12
3216.88	17
3217.93	34
3218.97	30
3220.02	34
3221.07	18
3222.12	28
3223.16	32
3224.21	30
3225.26	30
3226.3	14
3227.35	18
3228.4	66
3229.44	32
3230.49	16
3231.53	8
3232.57	22
3233.62	24
3234.66	38
3235.71	34
3236.75	14
3237.79	50
3238.83	32
3239.88	-4
3240.92	36
3241.96	38
3243	34
3244.04	24
3245.08	36
3246.12	20
3247.16	12
3248.2	38
3249.24	26
3250.28	12
3251.32	16
3252.36	42
3253.39	28
3254.43	36
3255.47	48
3256.51	36
3257.54	24
3258.58	42
3259.61	26
3260.65	29
3261.69	30
3262.72	14
3263.76	22
3264.79	18
3265.82	53
3266.86	41
3267.89	42
3268.92	51
3269.96	38
3270.99	31
3272.02	34
3273.05	26
3274.09	22
3275.12	50
3276.15	36
3277.18	41
3278.21	16
3279.24	10
3280.27	48
3281.3	12
3282.33	24
3283.36	22
3284.39	32
3285.41	60
3286.44	26
3287.47	42
3288.5	50
3289.52	30
3290.55	60
3291.58	36
3292.6	32
3293.63	62
3294.66	28
3295.68	57
3296.71	26
3297.73	32
3298.76	81
3299.78	18
3300.8	18
3301.83	22
3302.85	82
3303.87	36
3304.9	22
3305.92	37
3306.94	20
3307.96	30
3308.98	40
3310.01	18
3311.03	22
3312.05	47
3313.07	20
3314.09	28
3315.11	36
3316.13	34
3317.15	14
3318.17	28
3319.18	42
3320.2	16
3321.22	52
3322.24	38
3323.26	39
3324.27	28
3325.29	68
3326.31	45
3327.32	56
3328.34	41
3329.35	44
3330.37	34
3331.38	32
3332.4	18
3333.41	34
3334.43	72
3335.44	24
3336.46	48
3337.47	30
3338.48	22
3339.5	24
3340.51	12
3341.52	51
3342.53	50
3343.54	26
3344.56	44
3345.57	42
3346.58	30
3347.59	34
3348.6	27
3349.61	52
3350.62	34
3351.63	36
3352.64	22
3353.65	44
3354.66	33
3355.66	53
3356.67	40
3357.68	34
3358.69	25
3359.7	30
3360.7	54
3361.71	28
3362.72	28
3363.72	40
3364.73	26
3365.73	44
3366.74	27
3367.75	41
3368.75	26
3369.75	48
3370.76	32
3371.76	44
3372.77	34
3373.77	52
3374.77	23
3375.78	32
3376.78	4
3377.78	34
3378.78	24
3379.79	20
3380.79	27
3381.79	32
3382.79	44
3383.79	34
3384.79	48
3385.79	40
3386.79	26
3387.79	34
3388.79	41
3389.79	36
3390.79	32
3391.79	51
3392.79	34
3393.79	52
3394.78	26
3395.78	42
3396.78	52
3397.78	46
3398.77	93
3399.77	36
3400.77	30
3401.76	32
3402.76	42
3403.76	36
3404.75	24
3405.75	44
3406.74	42
3407.74	83
3408.73	38
3409.72	99
3410.72	54
3411.71	48
3412.71	48
3413.7	30
3414.69	30
3415.68	82
3416.68	34
3417.67	32
3418.66	46
3419.65	30
3420.64	60
3421.63	25
3422.63	50
3423.62	58
3424.61	70
3425.6	26
3426.59	45
3427.58	58
3428.57	33
[truncated: 48 more rows]
