# Supplementary material for: AI‐Assisted Detection of Early Gastric Cancer via Visualization of Mucosal Acidity Compromise During Endoscopy
Source: Adv Sci (Weinh). 2025 Oct 20;12(46):e04932. doi: 10.1002/advs.202504932 (PMC12697849; doi:10.1002/advs.202504932)
Supplement: Supplementary file 2 — Supporting Data [file ADVS-12-e04932-s002.zip › Models by AGS cells/Model 4/Para-tumor/fast-20250724_172726.csv]

181.541	14288
184.445	22363
187.346	28998
190.245	32351
193.141	33475
196.035	33572
198.927	33420
201.816	33175
204.703	33672
207.588	33663
210.47	33526
213.35	33489
216.228	33308
219.103	33447
221.976	33191
224.846	33310
227.715	33052
230.58	33138
233.444	32935
236.305	33330
239.164	33399
242.02	33943
244.875	34168
247.727	34210
250.576	34489
253.423	34363
256.268	34051
259.111	33943
261.951	33815
264.789	33627
267.625	33978
270.459	33886
273.29	33844
276.119	33733
278.945	33270
281.769	33332
284.591	33413
287.411	33068
290.229	33066
293.044	32858
295.857	32454
298.667	32280
301.476	31892
304.282	31776
307.085	31516
309.887	31331
312.686	30964
315.483	30846
318.278	30513
321.071	30326
323.861	30334
326.649	30090
329.435	30255
332.219	30148
335	30068
337.779	30123
340.556	30058
343.331	30217
346.103	30229
348.873	30328
351.641	30519
354.407	30665
357.171	30667
359.932	30692
362.691	30531
365.448	30449
368.203	30280
370.955	29977
373.706	29856
376.454	29502
379.2	29381
381.943	29389
384.685	29174
387.424	28912
390.161	28648
392.896	28432
395.629	28169
398.36	28122
401.088	28134
403.815	27890
406.539	27862
409.261	27743
411.981	27763
414.698	27701
417.414	27942
420.127	28011
422.838	27961
425.547	28252
428.254	28311
430.959	28116
433.662	28303
436.362	28494
439.06	28555
441.757	28611
444.451	28376
447.142	28431
449.832	28345
452.52	28373
455.206	28272
457.889	28174
460.57	28180
463.249	28005
465.927	27917
468.601	27580
471.274	27455
473.945	27241
476.614	26782
479.28	26522
481.945	26445
484.607	26304
487.267	26037
489.926	25721
492.582	25857
495.236	25544
497.888	25371
500.537	25235
503.185	25233
505.831	25378
508.474	25561
511.116	25336
513.755	25382
516.393	25315
519.028	25491
521.661	25466
524.293	25360
526.922	25293
529.549	25260
532.174	25241
534.797	25178
537.418	25402
540.037	25223
542.654	25132
545.268	25213
547.881	25414
550.492	25406
553.101	24892
555.707	24719
558.312	24499
560.915	24304
563.515	24447
566.114	24326
568.71	24771
571.305	24874
573.897	25150
576.488	25011
579.076	24662
581.663	24034
584.247	23563
586.83	23238
589.41	22649
591.989	22136
594.565	21721
597.14	21040
599.712	20915
602.283	20689
604.851	20664
607.418	20508
609.982	20365
612.545	20280
615.106	20253
617.664	20555
620.221	20297
622.776	20285
625.328	20079
627.879	20167
630.428	19960
632.975	19835
635.52	19523
638.062	19329
640.603	19301
643.142	19328
645.679	19640
648.214	19707
650.748	19461
653.279	19595
655.808	19470
658.335	19360
660.861	19377
663.384	19036
665.906	19034
668.425	19130
670.943	19096
673.459	18751
675.973	18574
678.484	18405
680.994	18197
683.502	17846
686.009	17732
688.513	17710
691.015	17448
693.515	17375
696.014	17069
698.51	16889
701.005	16833
703.498	16511
705.989	16335
708.478	16062
710.965	16025
713.45	15838
715.933	15755
718.415	15687
720.894	15429
723.372	15500
725.848	15608
728.322	15415
730.794	15527
733.264	15445
735.732	15127
738.198	14895
740.663	14716
743.126	14258
745.586	14300
748.045	14079
750.502	13898
752.958	13955
755.411	13811
757.863	13751
760.312	13809
762.76	13642
765.206	13825
767.65	13494
770.092	12560
772.533	11623
774.971	11486
777.408	11983
779.843	12459
782.276	12312
784.707	12508
787.137	12520
789.564	12536
791.99	12449
794.414	12396
796.836	12251
799.257	12095
801.675	12036
804.092	11763
806.507	11756
808.92	11764
811.331	11601
813.741	11331
816.148	11210
818.554	11021
820.958	10955
823.36	10759
825.761	10847
828.159	10665
830.556	10614
832.951	10551
835.345	10364
837.736	10362
840.126	10398
842.514	10294
844.9	10157
847.284	9967
849.667	9912
852.048	9796
854.427	9685
856.804	9419
859.18	9326
861.553	9290
863.925	9308
866.296	9302
868.664	9139
871.031	9186
873.396	9097
875.759	8996
878.12	8932
880.48	8891
882.838	8839
885.194	8669
887.549	8547
889.902	8655
892.253	8497
894.602	8442
896.949	8359
899.295	8412
901.639	8245
903.981	8259
906.322	8083
908.661	8171
910.998	8198
913.333	7964
915.667	7934
917.999	8017
920.329	8051
922.658	8134
924.985	7950
927.31	7849
929.633	7908
931.955	7769
934.275	7614
936.593	7600
938.91	7483
941.225	7366
943.538	7249
945.849	7085
948.159	6980
950.467	6822
952.774	6715
955.078	6616
957.381	6518
959.683	6368
961.982	6331
964.28	6357
966.577	6332
968.871	6237
971.164	6157
973.456	5967
975.745	5970
978.033	5879
980.319	5767
982.604	5701
984.887	5746
987.168	5805
989.448	5722
991.726	5692
994.002	5677
996.277	5649
998.55	5630
1000.82	5513
1003.09	5658
1005.36	5689
1007.63	5658
1009.89	5653
1012.15	5676
1014.41	5812
1016.67	5661
1018.93	5689
1021.19	5559
1023.44	5617
1025.7	5728
1027.95	5667
1030.2	5535
1032.45	5449
1034.69	5308
1036.94	5198
1039.18	5120
1041.43	5154
1043.67	5087
1045.9	5055
1048.14	5096
1050.38	5025
1052.61	4955
1054.84	4831
1057.07	4726
1059.3	4769
1061.53	4570
1063.76	4625
1065.98	4618
1068.2	4553
1070.42	4562
1072.64	4432
1074.86	4344
1077.08	4342
1079.29	4279
1081.5	4282
1083.72	4177
1085.93	4257
1088.13	4229
1090.34	4172
1092.55	4302
1094.75	4300
1096.95	4217
1099.15	4148
1101.35	4150
1103.55	4076
1105.74	3981
1107.94	3979
1110.13	3920
1112.32	3935
1114.51	3764
1116.7	3740
1118.89	3699
1121.07	3647
1123.25	3638
1125.44	3564
1127.62	3582
1129.8	3564
1131.97	3637
1134.15	3600
1136.32	3703
1138.49	3612
1140.66	3584
1142.83	3524
1145	3502
1147.17	3431
1149.33	3399
1151.5	3399
1153.66	3435
1155.82	3329
1157.98	3314
1160.13	3270
1162.29	3290
1164.44	3212
1166.6	3212
1168.75	3189
1170.9	3286
1173.04	3250
1175.19	3314
1177.34	3288
1179.48	3148
1181.62	3092
1183.76	3025
1185.9	3082
1188.04	3195
1190.17	3390
1192.31	3343
1194.44	3355
1196.57	3369
1198.7	3385
1200.83	3268
1202.96	3139
1205.08	3084
1207.21	2865
1209.33	2778
1211.45	2760
1213.57	2656
1215.69	2593
1217.81	2597
1219.92	2518
1222.03	2532
1224.15	2525
1226.26	2496
1228.37	2468
1230.47	2456
1232.58	2404
1234.68	2495
1236.79	2476
1238.89	2450
1240.99	2441
1243.09	2401
1245.19	2371
1247.28	2371
1249.38	2327
1251.47	2335
1253.56	2342
1255.65	2229
1257.74	2200
1259.83	2210
1261.91	2144
1264	2119
1266.08	2031
1268.16	2091
1270.24	2071
1272.32	1986
1274.4	1981
1276.47	1974
1278.55	1880
1280.62	1896
1282.69	1801
1284.76	1841
1286.83	1850
1288.9	1828
1290.96	1813
1293.03	1741
1295.09	1710
1297.15	1733
1299.21	1650
1301.27	1715
1303.33	1612
1305.38	1644
1307.44	1680
1309.49	1668
1311.54	1590
1313.59	1593
1315.64	1598
1317.69	1658
1319.73	1594
1321.78	1590
1323.82	1569
1325.86	1535
1327.9	1525
1329.94	1521
1331.98	1499
1334.02	1586
1336.05	1537
1338.08	1521
1340.12	1497
1342.15	1543
1344.18	1519
1346.2	1616
1348.23	1645
1350.25	1632
1352.28	1642
1354.3	1614
1356.32	1714
1358.34	1680
1360.36	1618
1362.38	1658
1364.39	1698
1366.41	1707
1368.42	1682
1370.43	1714
1372.44	1620
1374.45	1658
1376.45	1636
1378.46	1686
1380.47	1563
1382.47	1552
1384.47	1471
1386.47	1489
1388.47	1426
1390.47	1435
1392.46	1437
1394.46	1481
1396.45	1447
1398.44	1445
1400.44	1398
1402.42	1396
1404.41	1336
1406.4	1305
1408.39	1245
1410.37	1219
1412.35	1209
1414.33	1225
1416.31	1188
1418.29	1203
1420.27	1146
1422.25	1149
1424.22	1172
1426.2	1142
1428.17	1100
1430.14	1150
1432.11	1120
1434.08	1006
1436.04	1056
1438.01	1043
1439.97	1110
1441.94	1059
1443.9	1090
1445.86	1084
1447.82	1126
1449.78	1003
1451.73	999
1453.69	1026
1455.64	1084
1457.59	1055
1459.54	1000
1461.49	931
1463.44	905
1465.39	875
1467.34	866
1469.28	873
1471.22	905
1473.17	927
1475.11	961
1477.05	889
1478.99	826
1480.92	820
1482.86	785
1484.79	759
1486.73	717
1488.66	785
1490.59	790
1492.52	772
1494.45	746
1496.37	766
1498.3	786
1500.22	792
1502.14	747
1504.07	741
1505.99	711
1507.91	778
1509.82	748
1511.74	745
1513.66	711
1515.57	748
1517.48	744
1519.39	824
1521.3	822
1523.21	871
1525.12	773
1527.03	747
1528.93	777
1530.84	808
1532.74	881
1534.64	935
1536.54	939
1538.44	923
1540.34	812
1542.23	782
1544.13	735
1546.02	683
1547.92	709
1549.81	762
1551.7	787
1553.59	786
1555.48	790
1557.36	848
1559.25	850
1561.13	862
1563.01	920
1564.9	917
1566.78	949
1568.66	938
1570.53	892
1572.41	882
1574.29	885
1576.16	949
1578.03	1024
1579.9	1080
1581.78	979
1583.65	943
1585.51	904
1587.38	935
1589.25	1014
1591.11	1030
1592.97	953
1594.84	887
1596.7	830
1598.56	901
1600.42	840
1602.27	845
1604.13	887
1605.98	986
1607.84	1100
1609.69	1199
1611.54	1188
1613.39	1108
1615.24	973
1617.09	814
1618.94	763
1620.78	716
1622.62	766
1624.47	883
1626.31	900
1628.15	905
1629.99	884
1631.83	906
1633.67	870
1635.5	844
1637.34	798
1639.17	796
1641	814
1642.83	836
1644.66	782
1646.49	814
1648.32	738
1650.15	766
1651.97	757
1653.8	802
1655.62	800
1657.44	751
1659.26	644
1661.08	614
1662.9	594
1664.72	483
1666.53	395
1668.35	387
1670.16	334
1671.97	403
1673.79	492
1675.6	471
1677.4	454
1679.21	371
1681.02	421
1682.83	371
1684.63	368
1686.43	488
1688.24	431
1690.04	471
1691.84	385
1693.64	367
1695.43	399
1697.23	499
1699.02	546
1700.82	602
1702.61	560
1704.4	558
1706.2	550
1707.98	635
1709.77	707
1711.56	691
1713.35	679
1715.13	661
1716.92	562
1718.7	476
1720.48	552
1722.26	510
1724.04	451
1725.82	376
1727.6	340
1729.37	305
1731.15	284
1732.92	225
1734.7	207
1736.47	171
1738.24	184
1740.01	173
1741.78	161
1743.54	206
1745.31	248
1747.08	294
1748.84	278
1750.6	298
1752.36	375
1754.12	463
1755.88	461
1757.64	423
1759.4	360
1761.16	340
1762.91	301
1764.67	365
1766.42	439
1768.17	481
1769.92	485
1771.67	443
1773.42	358
1775.17	326
1776.91	343
1778.66	387
1780.4	454
1782.15	538
1783.89	540
1785.63	546
1787.37	538
1789.11	552
1790.85	550
1792.58	491
1794.32	433
1796.05	405
1797.79	393
1799.52	345
1801.25	381
1802.98	318
1804.71	325
1806.44	385
1808.17	463
1809.89	522
1811.62	510
1813.34	546
1815.07	504
1816.79	447
1818.51	415
1820.23	371
1821.95	377
1823.66	338
1825.38	274
1827.1	286
1828.81	326
1830.52	348
1832.24	377
1833.95	427
1835.66	492
1837.37	510
1839.08	476
1840.78	398
1842.49	332
1844.19	332
1845.9	308
1847.6	323
1849.3	341
1851	246
1852.7	217
1854.4	192
1856.1	216
1857.8	207
1859.49	256
1861.19	237
1862.88	252
1864.57	171
1866.27	87
1867.96	75
1869.65	36
1871.33	68
1873.02	127
1874.71	155
1876.39	225
1878.08	137
1879.76	183
1881.44	163
1883.12	216
1884.81	230
1886.48	268
1888.16	186
1889.84	123
1891.52	129
1893.19	64
1894.87	72
1896.54	95
1898.21	113
1899.88	99
1901.55	141
1903.22	163
1904.89	181
1906.56	183
1908.22	204
1909.89	212
1911.55	226
1913.22	225
1914.88	218
1916.54	192
1918.2	230
1919.86	197
1921.52	175
1923.18	179
1924.83	166
1926.49	153
1928.14	139
1929.79	149
1931.45	151
1933.1	145
1934.75	119
1936.4	181
1938.05	194
1939.69	214
1941.34	157
1942.99	120
1944.63	117
1946.27	107
1947.92	101
1949.56	115
1951.2	185
1952.84	193
1954.48	175
1956.11	234
1957.75	242
1959.39	288
1961.02	300
1962.65	276
1964.29	284
1965.92	296
1967.55	326
1969.18	341
1970.81	326
1972.44	353
1974.06	314
1975.69	320
1977.32	327
1978.94	331
1980.56	319
1982.19	363
1983.81	323
1985.43	353
1987.05	335
1988.66	338
1990.28	353
1991.9	306
1993.51	341
1995.13	349
1996.74	381
1998.36	347
1999.97	347
2001.58	338
2003.19	355
2004.8	350
2006.4	403
2008.01	365
2009.62	368
2011.22	362
2012.83	369
2014.43	358
2016.03	390
2017.63	391
2019.23	342
2020.83	357
2022.43	381
2024.03	383
2025.63	370
2027.22	369
2028.82	384
2030.41	352
2032.01	344
2033.6	342
2035.19	357
2036.78	356
2038.37	361
2039.96	290
2041.55	322
2043.13	343
2044.72	333
2046.3	332
2047.89	346
2049.47	344
2051.05	329
2052.63	322
2054.21	330
2055.79	350
2057.37	296
2058.95	297
2060.52	306
2062.1	306
2063.68	317
2065.25	334
2066.82	306
2068.39	303
2069.97	306
2071.54	300
2073.1	296
2074.67	274
2076.24	296
2077.81	296
2079.37	280
2080.94	270
2082.5	266
2084.07	282
2085.63	252
2087.19	248
2088.75	238
2090.31	234
2091.87	200
2093.43	169
2094.98	181
2096.54	212
2098.09	207
2099.65	244
2101.2	230
2102.75	246
2104.3	222
2105.86	260
2107.41	228
2108.95	220
2110.5	244
2112.05	248
2113.6	225
2115.14	216
2116.69	234
2118.23	214
2119.77	230
2121.31	192
2122.86	206
2124.4	182
2125.93	225
2127.47	206
2129.01	197
2130.55	228
2132.08	230
2133.62	242
2135.15	248
2136.69	216
2138.22	208
2139.75	203
2141.28	200
2142.81	224
2144.34	196
2145.87	216
2147.39	226
2148.92	217
2150.45	232
2151.97	236
2153.5	236
2155.02	187
2156.54	186
2158.06	195
2159.58	185
2161.1	200
2162.62	216
2164.14	226
2165.66	211
2167.17	220
2168.69	216
2170.2	205
2171.72	193
2173.23	202
2174.74	202
2176.25	222
2177.76	218
2179.27	171
2180.78	180
2182.29	177
2183.79	175
2185.3	169
2186.81	202
2188.31	167
2189.81	188
2191.32	202
2192.82	206
2194.32	155
2195.82	195
2197.32	190
2198.82	165
2200.32	161
2201.81	133
2203.31	143
2204.8	159
2206.3	175
2207.79	163
2209.29	198
2210.78	163
2212.27	216
2213.76	204
2215.25	189
2216.74	191
2218.23	167
2219.71	171
2221.2	131
2222.69	175
2224.17	127
2225.65	129
2227.14	135
2228.62	135
2230.1	137
2231.58	170
2233.06	157
2234.54	167
2236.02	169
2237.5	199
2238.97	185
2240.45	153
2241.92	189
2243.4	173
2244.87	143
2246.34	151
2247.82	151
2249.29	127
2250.76	153
2252.23	133
2253.7	147
2255.16	117
2256.63	127
2258.1	111
2259.56	137
2261.03	139
2262.49	107
2263.95	157
2265.42	131
2266.88	149
2268.34	121
2269.8	147
2271.26	131
2272.72	133
2274.18	141
2275.63	159
2277.09	173
2278.54	161
2280	109
2281.45	103
2282.9	127
2284.36	103
2285.81	151
2287.26	131
2288.71	133
2290.16	125
2291.61	129
2293.05	111
2294.5	107
2295.95	81
2297.39	77
2298.84	75
2300.28	80
2301.72	87
2303.16	111
2304.61	117
2306.05	115
2307.49	97
2308.93	103
2310.36	111
2311.8	117
2313.24	127
2314.67	147
2316.11	151
2317.54	153
2318.98	153
2320.41	105
2321.84	115
2323.28	139
2324.71	125
2326.14	99
2327.57	90
2328.99	111
2330.42	79
2331.85	101
2333.27	103
2334.7	101
2336.12	77
2337.55	81
2338.97	63
2340.39	81
2341.82	33
2343.24	82
2344.66	81
2346.08	87
2347.5	91
2348.91	69
2350.33	93
2351.75	99
2353.16	107
2354.58	111
2355.99	107
2357.41	93
2358.82	77
2360.23	39
2361.64	33
2363.05	39
2364.46	32
2365.87	36
2367.28	23
2368.69	85
2370.1	67
2371.5	42
2372.91	57
2374.31	68
2375.72	50
2377.12	52
2378.52	68
2379.92	57
2381.33	77
2382.73	28
2384.13	43
2385.52	56
2386.92	45
2388.32	59
2389.72	75
2391.11	57
2392.51	78
2393.9	63
2395.3	91
2396.69	77
2398.08	69
2399.48	55
2400.87	82
2402.26	61
2403.65	52
2405.04	25
2406.42	-8
2407.81	-60
2409.2	-24
2410.58	-71
2411.97	-62
2413.35	-8
2414.74	-46
2416.12	-40
2417.5	-20
2418.89	-12
2420.27	-20
2421.65	-18
2423.03	-10
2424.41	-30
2425.79	-24
2427.16	-45
2428.54	-42
2429.92	-34
2431.29	-24
2432.67	-48
2434.04	-30
2435.42	-8
2436.79	-38
2438.16	-25
2439.53	-16
2440.9	-48
2442.27	-40
2443.64	-49
2445.01	-57
2446.38	-55
2447.75	-72
2449.11	-61
2450.48	-50
2451.84	-63
2453.21	-56
2454.57	-60
2455.94	-44
2457.3	-18
2458.66	-42
2460.02	-28
2461.38	-49
2462.74	-14
2464.1	-2
2465.46	-4
2466.82	-27
2468.17	-3
2469.53	-24
2470.89	4
2472.24	-30
2473.6	-26
2474.95	-6
2476.3	-4
2477.65	20
2479.01	20
2480.36	-2
2481.71	59
2483.06	3
2484.41	-2
2485.75	-18
2487.1	4
2488.45	-18
2489.8	-8
2491.14	6
2492.49	-9
2493.83	2
2495.17	13
2496.52	-8
2497.86	-4
2499.2	0
2500.54	14
2501.88	16
2503.22	22
2504.56	30
2505.9	16
2507.24	32
2508.58	28
2509.91	2
2511.25	-5
2512.58	-14
2513.92	-57
2515.25	-36
2516.58	-48
2517.92	-62
2519.25	-47
2520.58	-18
2521.91	-46
2523.24	-31
2524.57	-6
2525.9	12
2527.23	-10
2528.55	26
2529.88	-24
2531.21	-35
2532.53	-26
2533.86	-4
2535.18	-4
2536.5	-8
2537.83	-5
2539.15	2
2540.47	12
2541.79	14
2543.11	-24
2544.43	-11
2545.75	-14
2547.07	14
2548.39	-42
2549.7	4
2551.02	-12
2552.34	-27
2553.65	-27
2554.97	-34
2556.28	-54
2557.59	-65
2558.91	-51
2560.22	-45
2561.53	-63
2562.84	-47
2564.15	-63
2565.46	-59
2566.77	-28
2568.08	-56
2569.38	-51
2570.69	-42
2572	-59
2573.3	-24
2574.61	-31
2575.91	-42
2577.22	-43
2578.52	-26
2579.82	-14
2581.13	-37
2582.43	-46
2583.73	-44
2585.03	-41
2586.33	-56
2587.63	-61
2588.92	-71
2590.22	-34
2591.52	-75
2592.82	-40
2594.11	-45
2595.41	-57
2596.7	-52
2598	-34
2599.29	-32
2600.58	-83
2601.88	-28
2603.17	-30
2604.46	-83
2605.75	-58
2607.04	-72
2608.33	-57
2609.62	-53
2610.9	-70
2612.19	-91
2613.48	-99
2614.76	-75
2616.05	-55
2617.34	-33
2618.62	-77
2619.9	-90
2621.19	-73
2622.47	-79
2623.75	-60
2625.03	-65
2626.31	-57
2627.59	-38
2628.87	-41
2630.15	-77
2631.43	-57
2632.71	-66
2633.99	-78
2635.26	-50
2636.54	-83
2637.81	-71
2639.09	-81
2640.36	-72
2641.64	-62
2642.91	-89
2644.18	-82
2645.46	-63
2646.73	-101
2648	-62
2649.27	-51
2650.54	-53
2651.81	-53
2653.07	-34
2654.34	-56
2655.61	-51
2656.88	-37
2658.14	-46
2659.41	-75
2660.67	-74
2661.94	-47
2663.2	-69
2664.47	-71
2665.73	-63
2666.99	-72
2668.25	-65
2669.51	-64
2670.77	-69
2672.03	-73
2673.29	-52
2674.55	-59
2675.81	-50
2677.07	-83
2678.32	-97
2679.58	-51
2680.84	-41
2682.09	-55
2683.35	-28
2684.6	-41
2685.85	-59
2687.11	-64
2688.36	-39
2689.61	-79
2690.86	-53
2692.11	-57
2693.36	-35
2694.61	-27
2695.86	-35
2697.11	-87
2698.36	-51
2699.61	-81
2700.85	-60
2702.1	-68
2703.34	-35
2704.59	-54
2705.83	-46
2707.08	-57
2708.32	-56
2709.56	-79
2710.81	-67
2712.05	-62
2713.29	-77
2714.53	-52
2715.77	-64
2717.01	-51
2718.25	-48
2719.49	-79
2720.73	-69
2721.96	-83
2723.2	-51
2724.44	-69
2725.67	-51
2726.91	-70
2728.14	-63
2729.38	-84
2730.61	-40
2731.84	-58
2733.08	-73
2734.31	-46
2735.54	-52
2736.77	-33
2738	-66
2739.23	-43
2740.46	-42
2741.69	-63
2742.92	-68
2744.14	-31
2745.37	-44
2746.6	-67
2747.82	-50
2749.05	-58
2750.27	-38
2751.5	-32
2752.72	-56
2753.95	-46
2755.17	-36
2756.39	-38
2757.61	-64
2758.83	-48
2760.05	-38
2761.27	-58
2762.49	-36
2763.71	-40
2764.93	-30
2766.15	-64
2767.37	-38
2768.58	-36
2769.8	-62
2771.02	-60
2772.23	-46
2773.45	-48
2774.66	-50
2775.88	-20
2777.09	-54
2778.3	-36
2779.51	-40
2780.73	-39
2781.94	-34
2783.15	-18
2784.36	-38
2785.57	-42
2786.78	-22
2787.99	-16
2789.19	-38
2790.4	-36
2791.61	-4
2792.82	-34
2794.02	-32
2795.23	-44
2796.43	-20
2797.64	-28
2798.84	-16
2800.04	-46
2801.25	-29
2802.45	-50
2803.65	-50
2804.85	-19
2806.05	-36
2807.25	-40
2808.45	-28
2809.65	-40
2810.85	-23
2812.05	-22
2813.25	-22
2814.45	-48
2815.64	-20
2816.84	-30
2818.04	-20
2819.23	36
2820.43	-31
2821.62	14
2822.82	-26
2824.01	-18
2825.2	-30
2826.39	-30
2827.59	-6
2828.78	-16
2829.97	-8
2831.16	-34
2832.35	4
2833.54	-38
2834.73	-10
2835.92	-20
2837.1	-30
2838.29	-14
2839.48	-4
2840.67	-10
2841.85	-40
2843.04	-22
2844.22	-28
2845.41	-11
2846.59	6
2847.77	-6
2848.96	-20
2850.14	-8
2851.32	-4
2852.5	-5
2853.68	-16
2854.87	20
2856.05	-8
2857.23	-32
2858.4	-28
2859.58	-31
2860.76	-8
2861.94	6
2863.12	-20
2864.29	0
2865.47	-30
2866.65	-25
2867.82	-10
2869	24
2870.17	-14
2871.34	-8
2872.52	-12
2873.69	2
2874.86	-6
2876.03	-10
2877.21	-31
2878.38	-26
2879.55	16
2880.72	-18
2881.89	-42
2883.06	-24
2884.23	4
2885.39	-27
2886.56	-25
2887.73	-38
2888.9	-10
2890.06	-14
2891.23	-8
2892.39	-27
2893.56	8
2894.72	-18
2895.89	-10
2897.05	4
2898.21	-24
2899.38	-22
2900.54	-28
2901.7	6
2902.86	-20
2904.02	6
2905.18	-30
2906.34	-18
2907.5	-1
2908.66	-22
2909.82	-16
2910.98	-4
2912.13	-8
2913.29	4
2914.45	-20
2915.6	-23
2916.76	-6
2917.91	-14
2919.07	-11
2920.22	-10
2921.38	2
2922.53	-4
2923.68	14
2924.84	0
2925.99	-14
2927.14	-10
2928.29	-12
2929.44	6
2930.59	-10
2931.74	-4
2932.89	-12
2934.04	-10
2935.19	-16
2936.34	-8
2937.48	-9
2938.63	4
2939.78	-30
2940.93	34
2942.07	10
2943.22	12
2944.36	-14
2945.51	-8
2946.65	-6
2947.79	-8
2948.94	12
2950.08	-4
2951.22	-2
2952.36	0
2953.5	-2
2954.65	4
2955.79	-6
2956.93	4
2958.07	-12
2959.2	4
2960.34	2
2961.48	4
2962.62	0
2963.76	6
2964.89	-10
2966.03	-16
2967.17	-10
2968.3	6
2969.44	2
2970.57	6
2971.71	-2
2972.84	12
2973.97	0
2975.11	24
2976.24	36
2977.37	-22
2978.5	-2
2979.64	4
2980.77	0
2981.9	-2
2983.03	2
2984.16	6
2985.29	4
2986.41	-2
2987.54	-10
2988.67	14
2989.8	14
2990.93	6
2992.05	2
2993.18	0
2994.3	-16
2995.43	-4
2996.55	41
2997.68	20
2998.8	26
2999.93	10
3001.05	14
3002.17	-2
3003.3	0
3004.42	54
3005.54	34
3006.66	8
3007.78	26
3008.9	2
3010.02	-16
3011.14	38
3012.26	8
3013.38	14
3014.5	38
3015.62	22
3016.73	40
3017.85	16
3018.97	8
3020.08	7
3021.2	24
3022.31	28
3023.43	48
3024.54	25
3025.66	28
3026.77	42
3027.89	32
3029	4
3030.11	32
3031.22	32
3032.34	-2
3033.45	44
3034.56	16
3035.67	24
3036.78	107
3037.89	34
3039	24
3040.11	4
3041.22	2
3042.32	2
3043.43	18
3044.54	14
3045.65	20
3046.75	10
3047.86	56
3048.96	16
3050.07	8
3051.17	30
3052.28	10
3053.38	10
3054.49	0
3055.59	34
3056.69	20
3057.8	8
3058.9	6
3060	54
3061.1	-6
3062.2	24
3063.3	28
3064.4	0
3065.5	6
3066.6	10
3067.7	24
3068.8	28
3069.9	20
3071	18
3072.09	26
3073.19	30
3074.29	34
3075.38	20
3076.48	28
3077.57	11
3078.67	20
3079.76	20
3080.86	-4
3081.95	41
3083.05	0
3084.14	26
3085.23	20
3086.33	27
3087.42	28
3088.51	33
3089.6	16
3090.69	12
3091.78	-8
3092.87	61
3093.96	18
3095.05	18
3096.14	-4
3097.23	32
3098.32	35
3099.41	25
3100.49	4
3101.58	28
3102.67	24
3103.75	2
3104.84	34
3105.93	24
3107.01	6
3108.1	22
3109.18	20
3110.26	44
3111.35	40
3112.43	-4
3113.51	20
3114.6	31
3115.68	28
3116.76	22
3117.84	6
3118.92	44
3120	22
3121.09	20
3122.17	6
3123.25	18
3124.32	36
3125.4	44
3126.48	26
3127.56	14
3128.64	22
3129.72	30
3130.79	56
3131.87	20
3132.95	16
3134.02	2
3135.1	24
3136.17	46
3137.25	10
3138.32	52
3139.4	14
3140.47	52
3141.55	28
3142.62	32
3143.69	22
3144.76	27
3145.84	20
3146.91	52
3147.98	24
3149.05	24
3150.12	30
3151.19	48
3152.26	34
3153.33	50
3154.4	12
3155.47	22
3156.54	12
3157.61	64
3158.67	32
3159.74	10
3160.81	26
3161.88	37
3162.94	36
3164.01	40
3165.07	34
3166.14	20
3167.2	18
3168.27	12
3169.33	14
3170.4	38
3171.46	28
3172.52	42
3173.59	20
3174.65	26
3175.71	16
3176.77	24
3177.84	36
3178.9	24
3179.96	14
3181.02	36
3182.08	30
3183.14	49
3184.2	36
3185.26	42
3186.32	34
3187.37	22
3188.43	42
3189.49	39
3190.55	16
3191.61	27
3192.66	44
3193.72	32
3194.77	42
3195.83	18
3196.89	44
3197.94	38
3199	28
3200.05	22
3201.1	32
3202.16	26
3203.21	58
3204.27	18
3205.32	36
3206.37	34
3207.42	23
3208.47	38
3209.53	34
3210.58	29
3211.63	36
3212.68	30
3213.73	44
3214.78	21
3215.83	14
3216.88	17
3217.93	34
3218.97	34
3220.02	24
3221.07	28
3222.12	24
3223.16	28
3224.21	44
3225.26	30
3226.3	36
3227.35	32
3228.4	56
3229.44	28
3230.49	26
3231.53	8
3232.57	22
3233.62	45
3234.66	40
3235.71	26
3236.75	38
3237.79	54
3238.83	54
3239.88	18
3240.92	42
3241.96	42
3243	30
3244.04	34
3245.08	44
3246.12	20
3247.16	12
3248.2	34
3249.24	16
3250.28	36
3251.32	32
3252.36	28
3253.39	38
3254.43	34
3255.47	48
3256.51	34
3257.54	22
3258.58	32
3259.61	55
3260.65	21
3261.69	30
3262.72	34
3263.76	22
3264.79	34
3265.82	57
3266.86	37
3267.89	60
3268.92	49
3269.96	40
3270.99	27
3272.02	34
3273.05	14
3274.09	24
3275.12	44
3276.15	44
3277.18	27
3278.21	26
3279.24	22
3280.27	38
3281.3	44
3282.33	27
3283.36	32
3284.39	38
3285.41	60
3286.44	60
3287.47	32
3288.5	44
3289.52	38
3290.55	62
3291.58	32
3292.6	28
3293.63	40
3294.66	32
3295.68	43
3296.71	34
3297.73	54
3298.76	93
3299.78	38
3300.8	22
3301.83	30
3302.85	84
3303.87	8
3304.9	30
3305.92	41
3306.94	44
3307.96	44
3308.98	50
3310.01	28
3311.03	48
3312.05	51
3313.07	30
3314.09	30
3315.11	48
3316.13	61
3317.15	24
3318.17	40
3319.18	48
3320.2	32
3321.22	36
3322.24	34
3323.26	53
3324.27	36
3325.29	64
3326.31	55
3327.32	42
3328.34	39
3329.35	40
3330.37	40
3331.38	32
3332.4	16
3333.41	52
3334.43	79
3335.44	26
3336.46	30
3337.47	40
3338.48	56
3339.5	22
3340.51	32
3341.52	49
3342.53	38
3343.54	32
3344.56	44
3345.57	44
3346.58	62
3347.59	44
3348.6	21
3349.61	56
3350.62	40
3351.63	46
3352.64	34
3353.65	46
3354.66	35
3355.66	65
3356.67	32
3357.68	32
3358.69	19
3359.7	36
3360.7	42
3361.71	16
3362.72	40
3363.72	56
3364.73	40
3365.73	28
3366.74	31
3367.75	33
3368.75	38
3369.75	36
3370.76	28
3371.76	38
3372.77	44
3373.77	32
3374.77	51
3375.78	28
3376.78	-6
3377.78	52
3378.78	28
3379.79	28
3380.79	35
3381.79	36
3382.79	52
3383.79	44
3384.79	78
3385.79	28
3386.79	26
3387.79	34
3388.79	37
3389.79	32
3390.79	40
3391.79	48
3392.79	32
3393.79	62
3394.78	60
3395.78	30
3396.78	62
3397.78	48
3398.77	59
3399.77	58
3400.77	40
3401.76	36
3402.76	48
3403.76	48
3404.75	22
3405.75	22
3406.74	51
3407.74	91
3408.73	50
3409.72	93
3410.72	50
3411.71	50
3412.71	44
3413.7	36
3414.69	42
3415.68	76
3416.68	38
3417.67	34
3418.66	34
3419.65	36
3420.64	60
3421.63	51
3422.63	64
3423.62	40
3424.61	86
3425.6	44
3426.59	49
3427.58	54
3428.57	35
[truncated: 48 more rows]
