# Supplementary material for: AI‐Assisted Detection of Early Gastric Cancer via Visualization of Mucosal Acidity Compromise During Endoscopy
Source: Adv Sci (Weinh). 2025 Oct 20;12(46):e04932. doi: 10.1002/advs.202504932 (PMC12697849; doi:10.1002/advs.202504932)
Supplement: Supplementary file 2 — Supporting Data [file ADVS-12-e04932-s002.zip › Models by AGS cells/Model 4/Para-tumor/fast-20250724_172728.csv]

181.541	12054
184.445	19021
187.346	24632
190.245	27428
193.141	28547
196.035	28547
198.927	28202
201.816	28218
204.703	28351
207.588	28382
210.47	28453
213.35	28395
216.228	28234
219.103	28283
221.976	28156
224.846	28128
227.715	27953
230.58	28023
233.444	27937
236.305	28251
239.164	28431
242.02	28589
244.875	28900
247.727	28928
250.576	29031
253.423	28913
256.268	28933
259.111	28602
261.951	28565
264.789	28412
267.625	28665
270.459	28616
273.29	28466
276.119	28573
278.945	28223
281.769	28352
284.591	28160
287.411	27906
290.229	27937
293.044	27815
295.857	27647
298.667	27314
301.476	26998
304.282	26774
307.085	26502
309.887	26379
312.686	25970
315.483	25910
318.278	25625
321.071	25553
323.861	25483
326.649	25363
329.435	25454
332.219	25262
335	25257
337.779	25251
340.556	25360
343.331	25442
346.103	25331
348.873	25381
351.641	25690
354.407	25642
357.171	25851
359.932	25853
362.691	25631
365.448	25449
368.203	25358
370.955	25081
373.706	24898
376.454	24921
379.2	24662
381.943	24541
384.685	24294
387.424	24036
390.161	24036
392.896	23764
395.629	23641
398.36	23391
401.088	23555
403.815	23305
406.539	23315
409.261	23252
411.981	23157
414.698	23198
417.414	23375
420.127	23449
422.838	23448
425.547	23677
428.254	23721
430.959	23524
433.662	23397
436.362	23877
439.06	23828
441.757	23743
444.451	23829
447.142	23581
449.832	23661
452.52	23796
455.206	23657
457.889	23494
460.57	23566
463.249	23373
465.927	23259
468.601	23160
471.274	22869
473.945	22688
476.614	22293
479.28	22102
481.945	21958
484.607	22013
487.267	21743
489.926	21403
492.582	21447
495.236	21348
497.888	21068
500.537	20951
503.185	21000
505.831	21022
508.474	21252
511.116	21072
513.755	21014
516.393	20969
519.028	21111
521.661	21123
524.293	21151
526.922	20979
529.549	21013
532.174	21034
534.797	21102
537.418	21012
540.037	20943
542.654	20992
545.268	20976
547.881	21062
550.492	20915
553.101	20853
555.707	20588
558.312	20337
560.915	20166
563.515	20270
566.114	20287
568.71	20427
571.305	20661
573.897	20885
576.488	20774
579.076	20592
581.663	20091
584.247	19835
586.83	19093
589.41	18789
591.989	18493
594.565	17919
597.14	17426
599.712	17208
602.283	17190
604.851	17069
607.418	16954
609.982	16910
612.545	16887
615.106	16735
617.664	16838
620.221	16701
622.776	16753
625.328	16621
627.879	16613
630.428	16358
632.975	16126
635.52	15933
638.062	15941
640.603	15777
643.142	15927
645.679	16108
648.214	16290
650.748	16146
653.279	16162
655.808	16003
658.335	15977
660.861	15936
663.384	15602
665.906	15639
668.425	15650
670.943	15683
673.459	15493
675.973	15222
678.484	15095
680.994	14762
683.502	14679
686.009	14518
688.513	14454
691.015	14305
693.515	14165
696.014	14006
698.51	13827
701.005	13680
703.498	13579
705.989	13309
708.478	13122
710.965	13005
713.45	12999
715.933	12995
718.415	12871
720.894	12604
723.372	12633
725.848	12627
728.322	12602
730.794	12683
733.264	12685
735.732	12346
738.198	12093
740.663	11817
743.126	11641
745.586	11627
748.045	11514
750.502	11401
752.958	11355
755.411	11125
757.863	11190
760.312	11162
762.76	11083
765.206	11289
767.65	10928
770.092	10175
772.533	9433
774.971	9294
777.408	9737
779.843	10078
782.276	10104
784.707	10066
787.137	10118
789.564	10074
791.99	10100
794.414	10003
796.836	10043
799.257	9722
801.675	9620
804.092	9522
806.507	9484
808.92	9453
811.331	9333
813.741	9143
816.148	9044
818.554	8837
820.958	8841
823.36	8744
825.761	8766
828.159	8535
830.556	8540
832.951	8508
835.345	8366
837.736	8285
840.126	8275
842.514	8243
844.9	8108
847.284	8041
849.667	7962
852.048	7840
854.427	7826
856.804	7571
859.18	7513
861.553	7430
863.925	7448
866.296	7410
868.664	7362
871.031	7350
873.396	7152
875.759	7189
878.12	7054
880.48	7112
882.838	7013
885.194	6929
887.549	6854
889.902	6840
892.253	6734
894.602	6778
896.949	6689
899.295	6685
901.639	6587
903.981	6574
906.322	6417
908.661	6517
910.998	6397
913.333	6415
915.667	6363
917.999	6443
920.329	6335
922.658	6317
924.985	6328
927.31	6263
929.633	6231
931.955	6156
934.275	6081
936.593	5992
938.91	5877
941.225	5893
943.538	5781
945.849	5592
948.159	5420
950.467	5370
952.774	5311
955.078	5148
957.381	5182
959.683	5081
961.982	4969
964.28	5009
966.577	5000
968.871	4964
971.164	4848
973.456	4752
975.745	4793
978.033	4531
980.319	4546
982.604	4561
984.887	4515
987.168	4570
989.448	4513
991.726	4491
994.002	4410
996.277	4384
998.55	4411
1000.82	4389
1003.09	4417
1005.36	4557
1007.63	4485
1009.89	4461
1012.15	4517
1014.41	4436
1016.67	4487
1018.93	4527
1021.19	4390
1023.44	4442
1025.7	4535
1027.95	4541
1030.2	4495
1032.45	4299
1034.69	4156
1036.94	4116
1039.18	4104
1041.43	4064
1043.67	4044
1045.9	3976
1048.14	3907
1050.38	3897
1052.61	3835
1054.84	3813
1057.07	3697
1059.3	3691
1061.53	3552
1063.76	3664
1065.98	3600
1068.2	3500
1070.42	3492
1072.64	3380
1074.86	3326
1077.08	3347
1079.29	3364
1081.5	3345
1083.72	3270
1085.93	3336
1088.13	3292
1090.34	3318
1092.55	3316
1094.75	3351
1096.95	3268
1099.15	3239
1101.35	3220
1103.55	3177
1105.74	3139
1107.94	3044
1110.13	3050
1112.32	3020
1114.51	2871
1116.7	2908
1118.89	2811
1121.07	2885
1123.25	2774
1125.44	2781
1127.62	2750
1129.8	2718
1131.97	2789
1134.15	2809
1136.32	2851
1138.49	2766
1140.66	2718
1142.83	2722
1145	2708
1147.17	2611
1149.33	2615
1151.5	2615
1153.66	2591
1155.82	2614
1157.98	2557
1160.13	2525
1162.29	2462
1164.44	2410
1166.6	2398
1168.75	2496
1170.9	2565
1173.04	2519
1175.19	2593
1177.34	2510
1179.48	2398
1181.62	2423
1183.76	2370
1185.9	2377
1188.04	2562
1190.17	2631
1192.31	2664
1194.44	2641
1196.57	2643
1198.7	2583
1200.83	2545
1202.96	2486
1205.08	2329
1207.21	2190
1209.33	2107
1211.45	2043
1213.57	2011
1215.69	1969
1217.81	1948
1219.92	1932
1222.03	1920
1224.15	1906
1226.26	1861
1228.37	1873
1230.47	1865
1232.58	1835
1234.68	1834
1236.79	1846
1238.89	1916
1240.99	1875
1243.09	1843
1245.19	1799
1247.28	1763
1249.38	1741
1251.47	1803
1253.56	1739
1255.65	1670
1257.74	1670
1259.83	1680
1261.91	1608
1264	1591
1266.08	1566
1268.16	1545
1270.24	1464
1272.32	1414
1274.4	1493
1276.47	1428
1278.55	1388
1280.62	1348
1282.69	1354
1284.76	1348
1286.83	1356
1288.9	1360
1290.96	1320
1293.03	1277
1295.09	1239
1297.15	1251
1299.21	1253
1301.27	1239
1303.33	1188
1305.38	1184
1307.44	1282
1309.49	1196
1311.54	1171
1313.59	1160
1315.64	1116
1317.69	1152
1319.73	1134
1321.78	1167
1323.82	1160
1325.86	1110
1327.9	1118
1329.94	1110
1331.98	1063
1334.02	1124
1336.05	1072
1338.08	1114
1340.12	1072
1342.15	1110
1344.18	1139
1346.2	1203
1348.23	1205
1350.25	1166
1352.28	1189
1354.3	1187
1356.32	1233
1358.34	1194
1360.36	1258
1362.38	1251
1364.39	1269
1366.41	1229
1368.42	1257
1370.43	1241
1372.44	1166
1374.45	1245
1376.45	1251
1378.46	1269
1380.47	1128
1382.47	1094
1384.47	1072
1386.47	1082
1388.47	1003
1390.47	1002
1392.46	975
1394.46	1114
1396.45	1040
1398.44	1024
1400.44	1007
1402.42	965
1404.41	961
1406.4	896
1408.39	881
1410.37	900
1412.35	814
1414.33	858
1416.31	856
1418.29	853
1420.27	799
1422.25	794
1424.22	834
1426.2	812
1428.17	763
1430.14	796
1432.11	747
1434.08	726
1436.04	711
1438.01	721
1439.97	751
1441.94	711
1443.9	763
1445.86	784
1447.82	778
1449.78	672
1451.73	685
1453.69	711
1455.64	735
1457.59	713
1459.54	730
1461.49	635
1463.44	629
1465.39	570
1467.34	620
1469.28	569
1471.22	574
1473.17	671
1475.11	635
1477.05	574
1478.99	554
1480.92	496
1482.86	477
1484.79	453
1486.73	421
1488.66	503
1490.59	494
1492.52	520
1494.45	518
1496.37	494
1498.3	528
1500.22	512
1502.14	471
1504.07	461
1505.99	474
1507.91	486
1509.82	466
1511.74	435
1513.66	443
1515.57	496
1517.48	468
1519.39	537
1521.3	573
1523.21	538
1525.12	527
1527.03	505
1528.93	483
1530.84	569
1532.74	569
1534.64	671
1536.54	679
1538.44	661
1540.34	601
1542.23	534
1544.13	445
1546.02	443
1547.92	506
1549.81	518
1551.7	564
1553.59	558
1555.48	534
1557.36	616
1559.25	621
1561.13	620
1563.01	691
1564.9	695
1566.78	717
1568.66	683
1570.53	622
1572.41	643
1574.29	657
1576.16	717
1578.03	826
1579.9	836
1581.78	812
1583.65	745
1585.51	677
1587.38	744
1589.25	818
1591.11	784
1592.97	779
1594.84	713
1596.7	639
1598.56	641
1600.42	665
1602.27	657
1604.13	723
1605.98	794
1607.84	905
1609.69	979
1611.54	987
1613.39	923
1615.24	757
1617.09	588
1618.94	600
1620.78	534
1622.62	591
1624.47	665
1626.31	713
1628.15	699
1629.99	689
1631.83	697
1633.67	653
1635.5	701
1637.34	635
1639.17	642
1641	607
1642.83	643
1644.66	616
1646.49	641
1648.32	569
1650.15	596
1651.97	592
1653.8	651
1655.62	647
1657.44	580
1659.26	511
1661.08	473
1662.9	479
1664.72	332
1666.53	246
1668.35	230
1670.16	205
1671.97	260
1673.79	335
1675.6	306
1677.4	295
1679.21	254
1681.02	262
1682.83	220
1684.63	263
1686.43	297
1688.24	298
1690.04	318
1691.84	221
1693.64	232
1695.43	272
1697.23	330
1699.02	395
1700.82	459
1702.61	433
1704.4	423
1706.2	403
1707.98	461
1709.77	546
1711.56	576
1713.35	538
1715.13	521
1716.92	441
1718.7	349
1720.48	407
1722.26	411
1724.04	363
1725.82	255
1727.6	237
1729.37	216
1731.15	201
1732.92	155
1734.7	121
1736.47	115
1738.24	105
1740.01	119
1741.78	103
1743.54	127
1745.31	197
1747.08	205
1748.84	222
1750.6	210
1752.36	260
1754.12	330
1755.88	384
1757.64	288
1759.4	237
1761.16	228
1762.91	220
1764.67	262
1766.42	334
1768.17	370
1769.92	376
1771.67	345
1773.42	248
1775.17	228
1776.91	258
1778.66	266
1780.4	357
1782.15	403
1783.89	411
1785.63	442
1787.37	427
1789.11	417
1790.85	427
1792.58	387
1794.32	335
1796.05	314
1797.79	290
1799.52	270
1801.25	309
1802.98	251
1804.71	234
1806.44	305
1808.17	344
1809.89	421
1811.62	443
1813.34	431
1815.07	411
1816.79	364
1818.51	319
1820.23	288
1821.95	264
1823.66	243
1825.38	224
1827.1	224
1828.81	203
1830.52	270
1832.24	288
1833.95	357
1835.66	395
1837.37	425
1839.08	395
1840.78	338
1842.49	280
1844.19	274
1845.9	232
1847.6	238
1849.3	240
1851	200
1852.7	137
1854.4	107
1856.1	147
1857.8	127
1859.49	165
1861.19	127
1862.88	181
1864.57	89
1866.27	41
1867.96	-10
1869.65	-44
1871.33	4
1873.02	25
1874.71	93
1876.39	133
1878.08	81
1879.76	102
1881.44	84
1883.12	111
1884.81	143
1886.48	179
1888.16	115
1889.84	38
1891.52	50
1893.19	-10
1894.87	-13
1896.54	28
1898.21	32
1899.88	51
1901.55	87
1903.22	105
1904.89	86
1906.56	123
1908.22	151
1909.89	145
1911.55	176
1913.22	175
1914.88	161
1916.54	137
1918.2	161
1919.86	147
1921.52	133
1923.18	115
1924.83	95
1926.49	104
1928.14	77
1929.79	101
1931.45	99
1933.1	103
1934.75	49
1936.4	88
1938.05	127
1939.69	142
1941.34	141
1942.99	56
1944.63	41
1946.27	44
1947.92	31
1949.56	59
1951.2	107
1952.84	131
1954.48	149
1956.11	158
1957.75	202
1959.39	244
1961.02	254
1962.65	231
1964.29	244
1965.92	236
1967.55	272
1969.18	277
1970.81	274
1972.44	304
1974.06	254
1975.69	256
1977.32	276
1978.94	278
1980.56	282
1982.19	313
1983.81	266
1985.43	294
1987.05	292
1988.66	302
1990.28	310
1991.9	278
1993.51	309
1995.13	312
1996.74	315
1998.36	302
1999.97	292
2001.58	302
2003.19	290
2004.8	300
2006.4	338
2008.01	300
2009.62	322
2011.22	334
2012.83	328
2014.43	320
2016.03	330
2017.63	317
2019.23	298
2020.83	308
2022.43	314
2024.03	316
2025.63	316
2027.22	330
2028.82	320
2030.41	300
2032.01	290
2033.6	310
2035.19	313
2036.78	292
2038.37	310
2039.96	268
2041.55	264
2043.13	300
2044.72	280
2046.3	258
2047.89	276
2049.47	304
2051.05	292
2052.63	260
2054.21	242
2055.79	276
2057.37	266
2058.95	248
2060.52	250
2062.1	260
2063.68	266
2065.25	296
2066.82	252
2068.39	250
2069.97	255
2071.54	256
2073.1	244
2074.67	226
2076.24	254
2077.81	254
2079.37	246
2080.94	249
2082.5	234
2084.07	219
2085.63	218
2087.19	210
2088.75	212
2090.31	168
2091.87	160
2093.43	131
2094.98	173
2096.54	160
2098.09	173
2099.65	216
2101.2	200
2102.75	200
2104.3	206
2105.86	213
2107.41	210
2108.95	208
2110.5	201
2112.05	193
2113.6	197
2115.14	200
2116.69	214
2118.23	175
2119.77	197
2121.31	185
2122.86	204
2124.4	168
2125.93	199
2127.47	190
2129.01	187
2130.55	222
2132.08	208
2133.62	200
2135.15	197
2136.69	187
2138.22	171
2139.75	171
2141.28	173
2142.81	181
2144.34	172
2145.87	202
2147.39	205
2148.92	191
2150.45	189
2151.97	206
2153.5	190
2155.02	149
2156.54	151
2158.06	185
2159.58	167
2161.1	161
2162.62	208
2164.14	195
2165.66	189
2167.17	185
2168.69	198
2170.2	197
2171.72	183
2173.23	169
2174.74	165
2176.25	177
2177.76	181
2179.27	143
2180.78	184
2182.29	151
2183.79	151
2185.3	127
2186.81	173
2188.31	157
2189.81	179
2191.32	178
2192.82	176
2194.32	161
2195.82	175
2197.32	168
2198.82	121
2200.32	135
2201.81	127
2203.31	113
2204.8	153
2206.3	149
2207.79	153
2209.29	186
2210.78	147
2212.27	187
2213.76	179
2215.25	173
2216.74	177
2218.23	165
2219.71	133
2221.2	125
2222.69	147
2224.17	101
2225.65	127
2227.14	107
2228.62	109
2230.1	119
2231.58	159
2233.06	111
2234.54	161
2236.02	157
2237.5	163
2238.97	181
2240.45	161
2241.92	179
2243.4	153
2244.87	115
2246.34	127
2247.82	123
2249.29	147
2250.76	121
2252.23	121
2253.7	131
2255.16	103
2256.63	135
2258.1	93
2259.56	115
2261.03	111
2262.49	119
2263.95	135
2265.42	135
2266.88	133
2268.34	125
2269.8	131
2271.26	107
2272.72	123
2274.18	121
2275.63	123
2277.09	133
2278.54	163
2280	115
2281.45	87
2282.9	127
2284.36	73
2285.81	99
2287.26	97
2288.71	119
2290.16	119
2291.61	107
2293.05	95
2294.5	95
2295.95	85
2297.39	67
2298.84	55
2300.28	78
2301.72	45
2303.16	77
2304.61	101
2306.05	125
2307.49	85
2308.93	75
2310.36	98
2311.8	97
2313.24	135
2314.67	133
2316.11	131
2317.54	117
2318.98	125
2320.41	97
2321.84	123
2323.28	107
2324.71	119
2326.14	105
2327.57	94
2328.99	97
2330.42	57
2331.85	83
2333.27	68
2334.7	81
2336.12	85
2337.55	89
2338.97	71
2340.39	43
2341.82	27
2343.24	50
2344.66	55
2346.08	56
2347.5	67
2348.91	55
2350.33	61
2351.75	101
2353.16	101
2354.58	79
2355.99	90
2357.41	75
2358.82	53
2360.23	69
2361.64	27
2363.05	33
2364.46	10
2365.87	34
2367.28	31
2368.69	55
2370.1	40
2371.5	28
2372.91	73
2374.31	62
2375.72	74
2377.12	52
2378.52	54
2379.92	50
2381.33	43
2382.73	61
2384.13	65
2385.52	50
2386.92	44
2388.32	51
2389.72	55
2391.11	39
2392.51	74
2393.9	53
2395.3	83
2396.69	79
2398.08	59
2399.48	53
2400.87	68
2402.26	61
2403.65	38
2405.04	8
2406.42	16
2407.81	-40
2409.2	-50
2410.58	-91
2411.97	-72
2413.35	-22
2414.74	-74
2416.12	-44
2417.5	-30
2418.89	-39
2420.27	0
2421.65	-20
2423.03	-10
2424.41	-42
2425.79	-37
2427.16	-55
2428.54	-48
2429.92	-51
2431.29	-41
2432.67	-30
2434.04	-18
2435.42	-28
2436.79	-44
2438.16	-31
2439.53	-26
2440.9	-57
2442.27	-55
2443.64	-63
2445.01	-55
2446.38	-53
2447.75	-56
2449.11	-73
2450.48	-52
2451.84	-73
2453.21	-64
2454.57	-40
2455.94	-34
2457.3	-49
2458.66	-62
2460.02	-44
2461.38	-65
2462.74	-12
2464.1	-8
2465.46	-13
2466.82	-31
2468.17	8
2469.53	-10
2470.89	-2
2472.24	-38
2473.6	-28
2474.95	0
2476.3	-14
2477.65	16
2479.01	24
2480.36	9
2481.71	55
2483.06	-6
2484.41	6
2485.75	6
2487.1	-6
2488.45	-12
2489.8	-20
2491.14	-12
2492.49	-6
2493.83	-2
2495.17	15
2496.52	0
2497.86	-10
2499.2	16
2500.54	31
2501.88	2
2503.22	28
2504.56	14
2505.9	18
2507.24	14
2508.58	16
2509.91	13
2511.25	-4
2512.58	-44
2513.92	-61
2515.25	-48
2516.58	-55
2517.92	-58
2519.25	-38
2520.58	-29
2521.91	-42
2523.24	-43
2524.57	-22
2525.9	6
2527.23	-18
2528.55	16
2529.88	-26
2531.21	-35
2532.53	-14
2533.86	-16
2535.18	-6
2536.5	-16
2537.83	6
2539.15	2
2540.47	18
2541.79	18
2543.11	-22
2544.43	-11
2545.75	4
2547.07	20
2548.39	-55
2549.7	0
2551.02	-20
2552.34	-35
2553.65	-22
2554.97	-54
2556.28	-54
2557.59	-41
2558.91	-61
2560.22	-59
2561.53	-59
2562.84	-53
2564.15	-36
2565.46	-41
2566.77	-28
2568.08	-24
2569.38	-53
2570.69	-52
2572	-63
2573.3	-28
2574.61	-33
2575.91	-44
2577.22	-31
2578.52	-26
2579.82	-37
2581.13	-27
2582.43	-46
2583.73	-26
2585.03	-57
2586.33	-54
2587.63	-46
2588.92	-85
2590.22	-38
2591.52	-75
2592.82	-46
2594.11	-57
2595.41	-45
2596.7	-38
2598	-34
2599.29	-24
2600.58	-55
2601.88	-22
2603.17	-43
2604.46	-61
2605.75	-46
2607.04	-62
2608.33	-65
2609.62	-33
2610.9	-76
2612.19	-85
2613.48	-117
2614.76	-83
2616.05	-73
2617.34	-49
2618.62	-97
2619.9	-112
2621.19	-63
2622.47	-65
2623.75	-70
2625.03	-61
2626.31	-63
2627.59	-30
2628.87	-43
2630.15	-81
2631.43	-53
2632.71	-54
2633.99	-78
2635.26	-68
2636.54	-87
2637.81	-83
2639.09	-79
2640.36	-68
2641.64	-66
2642.91	-107
2644.18	-78
2645.46	-63
2646.73	-99
2648	-71
2649.27	-69
2650.54	-67
2651.81	-44
2653.07	-28
2654.34	-62
2655.61	-53
2656.88	-51
2658.14	-72
2659.41	-69
2660.67	-82
2661.94	-45
2663.2	-57
2664.47	-73
2665.73	-75
2666.99	-68
2668.25	-83
2669.51	-76
2670.77	-81
2672.03	-85
2673.29	-50
2674.55	-69
2675.81	-52
2677.07	-81
2678.32	-83
2679.58	-93
2680.84	-35
2682.09	-57
2683.35	-26
2684.6	-41
2685.85	-57
2687.11	-86
2688.36	-51
2689.61	-42
2690.86	-55
2692.11	-63
2693.36	-43
2694.61	-39
2695.86	-39
2697.11	-56
2698.36	-71
2699.61	-71
2700.85	-71
2702.1	-66
2703.34	-35
2704.59	-68
2705.83	-48
2707.08	-57
2708.32	-62
2709.56	-83
2710.81	-73
2712.05	-66
2713.29	-67
2714.53	-63
2715.77	-56
2717.01	-41
2718.25	-36
2719.49	-57
2720.73	-68
2721.96	-69
2723.2	-71
2724.44	-69
2725.67	-31
2726.91	-46
2728.14	-46
2729.38	-70
2730.61	-55
2731.84	-44
2733.08	-71
2734.31	-38
2735.54	-26
2736.77	-43
2738	-62
2739.23	-41
2740.46	-46
2741.69	-48
2742.92	-56
2744.14	-17
2745.37	-42
2746.6	-59
2747.82	-34
2749.05	-44
2750.27	-44
2751.5	-36
2752.72	-62
2753.95	-26
2755.17	-38
2756.39	-18
2757.61	-56
2758.83	-58
2760.05	-42
2761.27	-52
2762.49	-36
2763.71	-42
2764.93	-48
2766.15	-40
2767.37	-22
2768.58	-48
2769.8	-32
2771.02	-58
2772.23	-10
2773.45	-42
2774.66	-52
2775.88	-24
2777.09	-46
2778.3	-42
2779.51	-40
2780.73	-41
2781.94	-14
2783.15	-20
2784.36	-26
2785.57	-34
2786.78	-34
2787.99	-18
2789.19	-48
2790.4	-16
2791.61	-4
2792.82	-44
2794.02	-32
2795.23	-34
2796.43	-34
2797.64	-22
2798.84	-28
2800.04	-44
2801.25	-19
2802.45	-64
2803.65	-46
2804.85	6
2806.05	-38
2807.25	-40
2808.45	-12
2809.65	-52
2810.85	-21
2812.05	-26
2813.25	-16
2814.45	-40
2815.64	-30
2816.84	-12
2818.04	-32
2819.23	20
2820.43	-47
2821.62	2
2822.82	-26
2824.01	-10
2825.2	-34
2826.39	-30
2827.59	-22
2828.78	2
2829.97	-4
2831.16	-40
2832.35	-16
2833.54	-46
2834.73	-18
2835.92	-36
2837.1	-18
2838.29	-18
2839.48	-6
2840.67	-4
2841.85	-24
2843.04	-22
2844.22	-20
2845.41	-33
2846.59	6
2847.77	8
2848.96	-26
2850.14	-21
2851.32	6
2852.5	-4
2853.68	-34
2854.87	4
2856.05	-6
2857.23	-26
2858.4	-14
2859.58	-25
2860.76	-24
2861.94	-4
2863.12	-4
2864.29	-10
2865.47	-12
2866.65	-14
2867.82	-8
2869	14
2870.17	-10
2871.34	-14
2872.52	-32
2873.69	-2
2874.86	-33
2876.03	6
2877.21	-10
2878.38	-22
2879.55	22
2880.72	-20
2881.89	-16
2883.06	8
2884.23	6
2885.39	-21
2886.56	-4
2887.73	-34
2888.9	-8
2890.06	-4
2891.23	-4
2892.39	-14
2893.56	6
2894.72	-4
2895.89	-6
2897.05	8
2898.21	-28
2899.38	-8
2900.54	-8
2901.7	0
2902.86	-8
2904.02	-7
2905.18	-6
2906.34	-2
2907.5	-17
2908.66	-12
2909.82	-18
2910.98	-22
2912.13	-14
2913.29	19
2914.45	-10
2915.6	6
2916.76	2
2917.91	10
2919.07	4
2920.22	0
2921.38	2
2922.53	-24
2923.68	4
2924.84	22
2925.99	-12
2927.14	-6
2928.29	4
2929.44	-6
2930.59	-2
2931.74	4
2932.89	10
2934.04	-8
2935.19	2
2936.34	-4
2937.48	16
2938.63	22
2939.78	-10
2940.93	14
2942.07	22
2943.22	28
2944.36	0
2945.51	-10
2946.65	-16
2947.79	2
2948.94	8
2950.08	4
2951.22	6
2952.36	10
2953.5	4
2954.65	10
2955.79	2
2956.93	4
2958.07	0
2959.2	16
2960.34	20
2961.48	8
2962.62	4
2963.76	12
2964.89	-10
2966.03	-4
2967.17	12
2968.3	16
2969.44	24
2970.57	16
2971.71	4
2972.84	24
2973.97	16
2975.11	0
2976.24	18
2977.37	-14
2978.5	16
2979.64	10
2980.77	22
2981.9	30
2983.03	-12
2984.16	30
2985.29	4
2986.41	-4
2987.54	26
2988.67	22
2989.8	28
2990.93	14
2992.05	-8
2993.18	18
2994.3	14
2995.43	4
2996.55	65
2997.68	20
2998.8	24
2999.93	6
3001.05	6
3002.17	20
3003.3	4
3004.42	42
3005.54	48
3006.66	20
3007.78	30
3008.9	16
3010.02	-18
3011.14	38
3012.26	18
3013.38	18
3014.5	28
3015.62	8
3016.73	38
3017.85	26
3018.97	12
3020.08	7
3021.2	32
3022.31	8
3023.43	48
3024.54	6
3025.66	28
3026.77	40
3027.89	40
3029	-4
3030.11	26
3031.22	10
3032.34	0
3033.45	34
3034.56	8
3035.67	14
3036.78	95
3037.89	24
3039	42
3040.11	-4
3041.22	12
3042.32	12
3043.43	18
3044.54	22
3045.65	8
3046.75	18
3047.86	50
3048.96	30
3050.07	-4
3051.17	34
3052.28	24
3053.38	12
3054.49	2
3055.59	22
3056.69	10
3057.8	14
3058.9	16
3060	52
3061.1	18
3062.2	14
3063.3	24
3064.4	-10
3065.5	26
3066.6	13
3067.7	14
3068.8	40
3069.9	20
3071	38
3072.09	20
3073.19	26
3074.29	34
3075.38	26
3076.48	38
3077.57	19
3078.67	18
3079.76	46
3080.86	22
3081.95	29
3083.05	16
3084.14	28
3085.23	42
3086.33	27
3087.42	20
3088.51	15
3089.6	22
3090.69	26
3091.78	6
3092.87	87
3093.96	24
3095.05	48
3096.14	-8
3097.23	34
3098.32	33
3099.41	39
3100.49	22
3101.58	10
3102.67	46
3103.75	12
3104.84	38
3105.93	36
3107.01	10
3108.1	22
3109.18	46
3110.26	30
3111.35	14
3112.43	18
3113.51	20
3114.6	31
3115.68	44
3116.76	20
3117.84	10
3118.92	38
3120	34
3121.09	20
3122.17	34
3123.25	22
3124.32	38
3125.4	44
3126.48	10
3127.56	50
3128.64	8
3129.72	30
3130.79	46
3131.87	30
3132.95	20
3134.02	14
3135.1	26
3136.17	36
3137.25	32
3138.32	34
3139.4	10
3140.47	34
3141.55	38
3142.62	24
3143.69	22
3144.76	29
3145.84	36
3146.91	40
3147.98	30
3149.05	30
3150.12	32
3151.19	50
3152.26	36
3153.33	24
3154.4	16
3155.47	12
3156.54	26
3157.61	42
3158.67	20
3159.74	16
3160.81	38
3161.88	23
3162.94	50
3164.01	57
3165.07	28
3166.14	32
3167.2	24
3168.27	16
3169.33	30
3170.4	38
3171.46	20
3172.52	34
3173.59	16
3174.65	32
3175.71	24
3176.77	34
3177.84	24
3178.9	20
3179.96	26
3181.02	53
3182.08	34
3183.14	41
3184.2	51
3185.26	36
3186.32	40
3187.37	24
3188.43	54
3189.49	45
3190.55	20
3191.61	35
3192.66	56
3193.72	22
3194.77	22
3195.83	24
3196.89	26
3197.94	40
3199	18
3200.05	32
3201.1	36
3202.16	32
3203.21	38
3204.27	34
3205.32	30
3206.37	46
3207.42	35
3208.47	44
3209.53	40
3210.58	35
3211.63	30
3212.68	24
3213.73	40
3214.78	25
3215.83	54
3216.88	31
3217.93	40
3218.97	32
3220.02	30
3221.07	44
3222.12	26
3223.16	36
3224.21	34
3225.26	26
3226.3	16
3227.35	18
3228.4	50
3229.44	46
3230.49	14
3231.53	16
3232.57	38
3233.62	40
3234.66	34
3235.71	52
3236.75	38
3237.79	38
3238.83	46
3239.88	28
3240.92	36
3241.96	44
3243	46
3244.04	24
3245.08	46
3246.12	20
3247.16	26
3248.2	34
3249.24	38
3250.28	36
3251.32	36
3252.36	38
3253.39	46
3254.43	48
3255.47	66
3256.51	36
3257.54	16
3258.58	40
3259.61	46
3260.65	17
3261.69	26
3262.72	16
3263.76	30
3264.79	36
3265.82	65
3266.86	29
3267.89	66
3268.92	69
3269.96	36
3270.99	33
3272.02	36
3273.05	30
3274.09	26
3275.12	46
3276.15	46
3277.18	45
3278.21	48
3279.24	32
3280.27	38
3281.3	26
3282.33	33
3283.36	40
3284.39	28
3285.41	66
3286.44	44
3287.47	28
3288.5	40
3289.52	24
3290.55	64
3291.58	46
3292.6	22
3293.63	42
3294.66	52
3295.68	55
3296.71	36
3297.73	62
3298.76	91
3299.78	34
3300.8	24
3301.83	36
3302.85	68
3303.87	32
3304.9	34
3305.92	51
3306.94	42
3307.96	46
3308.98	48
3310.01	38
3311.03	36
3312.05	57
3313.07	46
3314.09	14
3315.11	44
3316.13	43
3317.15	16
3318.17	54
3319.18	48
3320.2	36
3321.22	34
3322.24	36
3323.26	45
3324.27	30
3325.29	46
3326.31	43
3327.32	46
3328.34	43
3329.35	58
3330.37	44
3331.38	34
3332.4	30
3333.41	54
3334.43	66
3335.44	36
3336.46	58
3337.47	32
3338.48	50
3339.5	26
3340.51	40
3341.52	30
3342.53	54
3343.54	40
3344.56	50
3345.57	55
3346.58	54
3347.59	40
3348.6	35
3349.61	50
3350.62	36
3351.63	28
3352.64	38
3353.65	48
3354.66	57
3355.66	61
3356.67	44
3357.68	38
3358.69	21
3359.7	32
3360.7	52
3361.71	32
3362.72	38
3363.72	36
3364.73	28
3365.73	42
3366.74	29
3367.75	51
3368.75	34
3369.75	50
3370.76	26
3371.76	50
3372.77	34
3373.77	48
3374.77	53
3375.78	38
3376.78	12
3377.78	66
3378.78	44
3379.79	26
3380.79	19
3381.79	38
3382.79	66
3383.79	42
3384.79	62
3385.79	34
3386.79	48
3387.79	30
3388.79	57
3389.79	58
3390.79	50
3391.79	59
3392.79	32
3393.79	66
3394.78	50
3395.78	28
3396.78	42
3397.78	34
3398.77	97
3399.77	38
3400.77	38
3401.76	34
3402.76	38
3403.76	40
3404.75	24
3405.75	20
3406.74	46
3407.74	72
3408.73	52
3409.72	105
3410.72	32
3411.71	66
3412.71	36
3413.7	24
3414.69	74
3415.68	70
3416.68	58
3417.67	38
3418.66	30
3419.65	32
3420.64	70
3421.63	57
3422.63	50
3423.62	60
3424.61	98
3425.6	44
3426.59	49
3427.58	60
3428.57	53
[truncated: 48 more rows]
