# Supplementary material for: AI‐Assisted Detection of Early Gastric Cancer via Visualization of Mucosal Acidity Compromise During Endoscopy
Source: Adv Sci (Weinh). 2025 Oct 20;12(46):e04932. doi: 10.1002/advs.202504932 (PMC12697849; doi:10.1002/advs.202504932)
Supplement: Supplementary file 2 — Supporting Data [file ADVS-12-e04932-s002.zip › Models by AGS cells/Model 4/Para-tumor/fast-20250724_172801.csv]

181.541	21497
184.445	33412
187.346	43071
190.245	47916
193.141	49481
196.035	49621
198.927	49230
201.816	49536
204.703	49619
207.588	49640
210.47	49904
213.35	49667
216.228	49649
219.103	49825
221.976	49448
224.846	49790
227.715	49358
230.58	49438
233.444	49361
236.305	49785
239.164	49843
242.02	50625
244.875	50943
247.727	51072
250.576	51215
253.423	51277
256.268	50854
259.111	50607
261.951	50356
264.789	50278
267.625	50600
270.459	50560
273.29	50465
276.119	50298
278.945	49994
281.769	49768
284.591	49885
287.411	49369
290.229	49362
293.044	49039
295.857	49017
298.667	48394
301.476	47923
304.282	47487
307.085	47129
309.887	46786
312.686	46377
315.483	46015
318.278	45823
321.071	45503
323.861	45544
326.649	45211
329.435	45317
332.219	45136
335	45126
337.779	45306
340.556	45243
343.331	45326
346.103	45590
348.873	45519
351.641	45902
354.407	45928
357.171	46103
359.932	46159
362.691	46020
365.448	45701
368.203	45374
370.955	44969
373.706	44751
376.454	44510
379.2	44191
381.943	44302
384.685	43608
387.424	43263
390.161	43044
392.896	42596
395.629	42459
398.36	42344
401.088	42280
403.815	41877
406.539	41933
409.261	41591
411.981	41620
414.698	41876
417.414	42158
420.127	42239
422.838	42066
425.547	42343
428.254	42499
430.959	42314
433.662	42501
436.362	42833
439.06	42765
441.757	42621
444.451	42771
447.142	42596
449.832	42547
452.52	42622
455.206	42515
457.889	42163
460.57	42324
463.249	41911
465.927	42141
468.601	41635
471.274	41225
473.945	40869
476.614	40120
479.28	39566
481.945	39559
484.607	39289
487.267	39094
489.926	38895
492.582	38711
495.236	38350
497.888	38155
500.537	37893
503.185	37912
505.831	38056
508.474	38057
511.116	38166
513.755	38135
516.393	37982
519.028	38161
521.661	38206
524.293	38327
526.922	38034
529.549	38110
532.174	37938
534.797	37934
537.418	38077
540.037	38315
542.654	37785
545.268	38170
547.881	38601
550.492	38432
553.101	38059
555.707	37498
558.312	37174
560.915	36811
563.515	37025
566.114	37011
568.71	37402
571.305	37642
573.897	37837
576.488	37537
579.076	37216
581.663	36338
584.247	35647
586.83	34819
589.41	34198
591.989	33726
594.565	32868
597.14	32027
599.712	31486
602.283	31541
604.851	31620
607.418	31232
609.982	31390
612.545	31128
615.106	30973
617.664	31118
620.221	30840
622.776	30768
625.328	30469
627.879	30670
630.428	30223
632.975	30006
635.52	29712
638.062	29578
640.603	29562
643.142	29545
645.679	29637
648.214	29871
650.748	29683
653.279	29713
655.808	29441
658.335	29395
660.861	29197
663.384	28910
665.906	28856
668.425	29052
670.943	28998
673.459	28557
675.973	28283
678.484	28112
680.994	27644
683.502	27279
686.009	27126
688.513	26952
691.015	26643
693.515	26403
696.014	26066
698.51	25833
701.005	25837
703.498	25269
705.989	25011
708.478	24534
710.965	24330
713.45	24276
715.933	24108
718.415	24058
720.894	23621
723.372	23726
725.848	23871
728.322	23655
730.794	23699
733.264	23701
735.732	23252
738.198	22785
740.663	22483
743.126	22086
745.586	21926
748.045	21661
750.502	21513
752.958	21335
755.411	21372
757.863	21272
760.312	21272
762.76	21008
765.206	21270
767.65	20737
770.092	19461
772.533	18044
774.971	17805
777.408	18559
779.843	19295
782.276	19265
784.707	19321
787.137	19468
789.564	19267
791.99	19247
794.414	18999
796.836	19172
799.257	18764
801.675	18398
804.092	18391
806.507	18254
808.92	18205
811.331	17982
813.741	17474
816.148	17447
818.554	17085
820.958	17114
823.36	16829
825.761	16748
828.159	16515
830.556	16573
832.951	16428
835.345	16187
837.736	16074
840.126	16013
842.514	15792
844.9	15774
847.284	15544
849.667	15426
852.048	15135
854.427	15121
856.804	14899
859.18	14609
861.553	14603
863.925	14558
866.296	14419
868.664	14458
871.031	14321
873.396	14083
875.759	14007
878.12	14013
880.48	13923
882.838	13743
885.194	13579
887.549	13521
889.902	13471
892.253	13425
894.602	13261
896.949	13246
899.295	13181
901.639	12979
903.981	12991
906.322	12869
908.661	12771
910.998	12753
913.333	12659
915.667	12578
917.999	12602
920.329	12635
922.658	12705
924.985	12538
927.31	12578
929.633	12455
931.955	12282
934.275	12187
936.593	11996
938.91	11657
941.225	11581
943.538	11353
945.849	11181
948.159	10878
950.467	10674
952.774	10694
955.078	10412
957.381	10223
959.683	10124
961.982	9949
964.28	10110
966.577	9941
968.871	9840
971.164	9605
973.456	9445
975.745	9437
978.033	9294
980.319	9091
982.604	9167
984.887	9043
987.168	9099
989.448	9048
991.726	8948
994.002	8871
996.277	8895
998.55	8897
1000.82	8839
1003.09	8861
1005.36	8967
1007.63	9059
1009.89	8988
1012.15	9079
1014.41	9038
1016.67	9016
1018.93	8953
1021.19	8845
1023.44	8859
1025.7	8677
1027.95	8792
1030.2	8589
1032.45	8469
1034.69	8310
1036.94	8216
1039.18	8242
1041.43	8116
1043.67	8170
1045.9	8124
1048.14	8122
1050.38	7971
1052.61	7878
1054.84	7789
1057.07	7625
1059.3	7612
1061.53	7445
1063.76	7418
1065.98	7366
1068.2	7275
1070.42	7239
1072.64	7069
1074.86	6983
1077.08	6983
1079.29	6870
1081.5	6887
1083.72	6790
1085.93	6828
1088.13	6854
1090.34	6755
1092.55	6832
1094.75	6872
1096.95	6798
1099.15	6684
1101.35	6615
1103.55	6578
1105.74	6479
1107.94	6393
1110.13	6346
1112.32	6194
1114.51	6030
1116.7	6040
1118.89	5942
1121.07	5875
1123.25	5786
1125.44	5732
1127.62	5780
1129.8	5873
1131.97	5907
1134.15	5921
1136.32	5961
1138.49	5842
1140.66	5784
1142.83	5662
1145	5573
1147.17	5613
1149.33	5486
1151.5	5494
1153.66	5458
1155.82	5444
1157.98	5403
1160.13	5329
1162.29	5307
1164.44	5269
1166.6	5164
1168.75	5242
1170.9	5295
1173.04	5289
1175.19	5361
1177.34	5329
1179.48	5072
1181.62	5014
1183.76	4965
1185.9	4932
1188.04	5111
1190.17	5325
1192.31	5380
1194.44	5323
1196.57	5410
1198.7	5379
1200.83	5317
1202.96	5196
1205.08	4954
1207.21	4743
1209.33	4646
1211.45	4450
1213.57	4392
1215.69	4280
1217.81	4289
1219.92	4241
1222.03	4230
1224.15	4109
1226.26	4158
1228.37	4144
1230.47	4118
1232.58	4114
1234.68	4117
1236.79	4048
1238.89	4041
1240.99	4063
1243.09	4003
1245.19	3949
1247.28	3919
1249.38	3855
1251.47	3842
1253.56	3786
1255.65	3715
1257.74	3675
1259.83	3709
1261.91	3556
1264	3590
1266.08	3482
1268.16	3485
1270.24	3425
1272.32	3326
1274.4	3300
1276.47	3280
1278.55	3232
1280.62	3201
1282.69	3173
1284.76	3135
1286.83	3169
1288.9	3178
1290.96	3058
1293.03	2966
1295.09	2988
1297.15	2879
1299.21	2962
1301.27	2867
1303.33	2891
1305.38	2820
1307.44	2893
1309.49	2838
1311.54	2792
1313.59	2732
1315.64	2704
1317.69	2798
1319.73	2686
1321.78	2726
1323.82	2716
1325.86	2653
1327.9	2659
1329.94	2595
1331.98	2671
1334.02	2680
1336.05	2647
1338.08	2687
1340.12	2617
1342.15	2672
1344.18	2777
1346.2	2817
1348.23	2807
1350.25	2778
1352.28	2817
1354.3	2845
1356.32	2889
1358.34	2826
1360.36	2857
1362.38	2905
1364.39	2885
1366.41	2805
1368.42	2859
1370.43	2850
1372.44	2754
1374.45	2763
1376.45	2799
1378.46	2768
1380.47	2665
1382.47	2593
1384.47	2545
1386.47	2575
1388.47	2520
1390.47	2479
1392.46	2458
1394.46	2495
1396.45	2522
1398.44	2478
1400.44	2468
1402.42	2367
1404.41	2355
1406.4	2281
1408.39	2216
1410.37	2192
1412.35	2170
1414.33	2132
1416.31	2135
1418.29	2128
1420.27	2101
1422.25	2057
1424.22	2077
1426.2	2138
1428.17	2009
1430.14	2081
1432.11	1984
1434.08	1959
1436.04	1930
1438.01	1900
1439.97	1902
1441.94	1934
1443.9	1902
1445.86	1942
1447.82	1950
1449.78	1827
1451.73	1811
1453.69	1852
1455.64	1912
1457.59	1863
1459.54	1820
1461.49	1719
1463.44	1716
1465.39	1640
1467.34	1684
1469.28	1624
1471.22	1689
1473.17	1767
1475.11	1678
1477.05	1667
1478.99	1650
1480.92	1557
1482.86	1501
1484.79	1448
1486.73	1513
1488.66	1404
1490.59	1457
1492.52	1526
1494.45	1485
1496.37	1531
1498.3	1531
1500.22	1495
1502.14	1426
1504.07	1462
1505.99	1413
1507.91	1431
1509.82	1447
1511.74	1476
1513.66	1445
1515.57	1388
1517.48	1439
1519.39	1501
1521.3	1536
1523.21	1481
1525.12	1505
1527.03	1384
1528.93	1390
1530.84	1495
1532.74	1493
1534.64	1578
1536.54	1561
1538.44	1549
1540.34	1479
1542.23	1397
1544.13	1366
1546.02	1279
1547.92	1330
1549.81	1340
1551.7	1378
1553.59	1374
1555.48	1374
1557.36	1392
1559.25	1424
1561.13	1420
1563.01	1473
1564.9	1497
1566.78	1501
1568.66	1478
1570.53	1428
1572.41	1432
1574.29	1411
1576.16	1461
1578.03	1551
1579.9	1620
1581.78	1527
1583.65	1479
1585.51	1475
1587.38	1469
1589.25	1550
1591.11	1505
1592.97	1521
1594.84	1419
1596.7	1398
1598.56	1414
1600.42	1374
1602.27	1425
1604.13	1380
1605.98	1556
1607.84	1679
1609.69	1688
1611.54	1690
1613.39	1584
1615.24	1471
1617.09	1269
1618.94	1212
1620.78	1203
1622.62	1251
1624.47	1338
1626.31	1344
1628.15	1306
1629.99	1331
1631.83	1356
1633.67	1310
1635.5	1281
1637.34	1243
1639.17	1239
1641	1229
1642.83	1237
1644.66	1215
1646.49	1229
1648.32	1141
1650.15	1175
1651.97	1184
1653.8	1248
1655.62	1225
1657.44	1162
1659.26	1061
1661.08	1009
1662.9	1013
1664.72	862
1666.53	804
1668.35	796
1670.16	745
1671.97	794
1673.79	865
1675.6	890
1677.4	820
1679.21	774
1681.02	760
1682.83	725
1684.63	777
1686.43	806
1688.24	800
1690.04	830
1691.84	741
1693.64	732
1695.43	781
1697.23	876
1699.02	917
1700.82	949
1702.61	929
1704.4	912
1706.2	893
1707.98	989
1709.77	1030
1711.56	1042
1713.35	1056
1715.13	999
1716.92	904
1718.7	788
1720.48	844
1722.26	840
1724.04	752
1725.82	576
1727.6	550
1729.37	506
1731.15	481
1732.92	374
1734.7	350
1736.47	310
1738.24	317
1740.01	320
1741.78	338
1743.54	363
1745.31	441
1747.08	463
1748.84	524
1750.6	500
1752.36	582
1754.12	697
1755.88	751
1757.64	657
1759.4	594
1761.16	562
1762.91	603
1764.67	596
1766.42	697
1768.17	757
1769.92	777
1771.67	683
1773.42	610
1775.17	588
1776.91	621
1778.66	653
1780.4	719
1782.15	768
1783.89	758
1785.63	794
1787.37	802
1789.11	810
1790.85	782
1792.58	737
1794.32	689
1796.05	633
1797.79	584
1799.52	611
1801.25	611
1802.98	582
1804.71	588
1806.44	621
1808.17	677
1809.89	717
1811.62	756
1813.34	751
1815.07	715
1816.79	664
1818.51	629
1820.23	635
1821.95	582
1823.66	558
1825.38	550
1827.1	526
1828.81	513
1830.52	582
1832.24	597
1833.95	647
1835.66	695
1837.37	731
1839.08	679
1840.78	624
1842.49	552
1844.19	532
1845.9	508
1847.6	510
1849.3	548
1851	472
1852.7	419
1854.4	367
1856.1	409
1857.8	407
1859.49	435
1861.19	392
1862.88	457
1864.57	363
1866.27	274
1867.96	236
1869.65	205
1871.33	244
1873.02	303
1874.71	369
1876.39	405
1878.08	334
1879.76	358
1881.44	334
1883.12	363
1884.81	419
1886.48	423
1888.16	349
1889.84	274
1891.52	270
1893.19	262
1894.87	241
1896.54	260
1898.21	256
1899.88	298
1901.55	311
1903.22	329
1904.89	344
1906.56	334
1908.22	337
1909.89	371
1911.55	365
1913.22	405
1914.88	373
1916.54	351
1918.2	343
1919.86	368
1921.52	341
1923.18	300
1924.83	290
1926.49	320
1928.14	288
1929.79	342
1931.45	296
1933.1	297
1934.75	276
1936.4	326
1938.05	351
1939.69	365
1941.34	302
1942.99	255
1944.63	240
1946.27	254
1947.92	256
1949.56	288
1951.2	292
1952.84	340
1954.48	338
1956.11	351
1957.75	423
1959.39	441
1961.02	471
1962.65	417
1964.29	429
1965.92	457
1967.55	459
1969.18	474
1970.81	455
1972.44	490
1974.06	431
1975.69	445
1977.32	444
1978.94	476
1980.56	478
1982.19	528
1983.81	466
1985.43	490
1987.05	480
1988.66	485
1990.28	494
1991.9	457
1993.51	484
1995.13	502
1996.74	492
1998.36	498
1999.97	486
2001.58	475
2003.19	473
2004.8	483
2006.4	514
2008.01	498
2009.62	489
2011.22	477
2012.83	504
2014.43	499
2016.03	525
2017.63	484
2019.23	457
2020.83	461
2022.43	465
2024.03	461
2025.63	493
2027.22	494
2028.82	457
2030.41	447
2032.01	457
2033.6	493
2035.19	462
2036.78	453
2038.37	483
2039.96	409
2041.55	413
2043.13	431
2044.72	405
2046.3	417
2047.89	431
2049.47	435
2051.05	437
2052.63	419
2054.21	423
2055.79	433
2057.37	409
2058.95	391
2060.52	433
2062.1	395
2063.68	399
2065.25	415
2066.82	393
2068.39	391
2069.97	376
2071.54	377
2073.1	385
2074.67	353
2076.24	371
2077.81	366
2079.37	381
2080.94	352
2082.5	351
2084.07	346
2085.63	353
2087.19	337
2088.75	337
2090.31	278
2091.87	266
2093.43	260
2094.98	280
2096.54	291
2098.09	276
2099.65	339
2101.2	316
2102.75	319
2104.3	308
2105.86	328
2107.41	308
2108.95	300
2110.5	316
2112.05	304
2113.6	292
2115.14	309
2116.69	299
2118.23	278
2119.77	298
2121.31	296
2122.86	296
2124.4	264
2125.93	300
2127.47	295
2129.01	298
2130.55	304
2132.08	286
2133.62	298
2135.15	306
2136.69	312
2138.22	292
2139.75	278
2141.28	280
2142.81	304
2144.34	280
2145.87	252
2147.39	282
2148.92	292
2150.45	306
2151.97	289
2153.5	296
2155.02	248
2156.54	258
2158.06	268
2159.58	246
2161.1	250
2162.62	306
2164.14	272
2165.66	280
2167.17	294
2168.69	298
2170.2	272
2171.72	270
2173.23	278
2174.74	246
2176.25	264
2177.76	266
2179.27	244
2180.78	256
2182.29	242
2183.79	226
2185.3	226
2186.81	260
2188.31	226
2189.81	242
2191.32	268
2192.82	246
2194.32	240
2195.82	250
2197.32	242
2198.82	222
2200.32	232
2201.81	188
2203.31	183
2204.8	214
2206.3	212
2207.79	213
2209.29	244
2210.78	226
2212.27	268
2213.76	238
2215.25	228
2216.74	250
2218.23	232
2219.71	193
2221.2	202
2222.69	198
2224.17	179
2225.65	176
2227.14	179
2228.62	168
2230.1	185
2231.58	202
2233.06	205
2234.54	213
2236.02	225
2237.5	262
2238.97	219
2240.45	222
2241.92	243
2243.4	215
2244.87	178
2246.34	211
2247.82	178
2249.29	175
2250.76	206
2252.23	181
2253.7	180
2255.16	187
2256.63	170
2258.1	165
2259.56	186
2261.03	175
2262.49	187
2263.95	181
2265.42	203
2266.88	183
2268.34	179
2269.8	175
2271.26	167
2272.72	167
2274.18	191
2275.63	190
2277.09	205
2278.54	198
2280	175
2281.45	163
2282.9	168
2284.36	165
2285.81	172
2287.26	170
2288.71	173
2290.16	167
2291.61	165
2293.05	139
2294.5	151
2295.95	121
2297.39	111
2298.84	123
2300.28	110
2301.72	97
2303.16	139
2304.61	145
2306.05	164
2307.49	145
2308.93	129
2310.36	151
2311.8	155
2313.24	167
2314.67	185
2316.11	163
2317.54	173
2318.98	179
2320.41	131
2321.84	165
2323.28	135
2324.71	157
2326.14	135
2327.57	130
2328.99	131
2330.42	123
2331.85	137
2333.27	113
2334.7	127
2336.12	107
2337.55	123
2338.97	103
2340.39	85
2341.82	77
2343.24	100
2344.66	79
2346.08	101
2347.5	101
2348.91	103
2350.33	115
2351.75	137
2353.16	129
2354.58	131
2355.99	147
2357.41	133
2358.82	87
2360.23	77
2361.64	61
2363.05	73
2364.46	62
2365.87	71
2367.28	75
2368.69	95
2370.1	89
2371.5	61
2372.91	95
2374.31	106
2375.72	86
2377.12	93
2378.52	92
2379.92	89
2381.33	81
2382.73	79
2384.13	83
2385.52	85
2386.92	89
2388.32	79
2389.72	95
2391.11	93
2392.51	107
2393.9	95
2395.3	109
2396.69	129
2398.08	119
2399.48	83
2400.87	117
2402.26	103
2403.65	65
2405.04	49
2406.42	36
2407.81	-22
2409.2	-16
2410.58	-59
2411.97	-34
2413.35	24
2414.74	-16
2416.12	-12
2417.5	-4
2418.89	14
2420.27	24
2421.65	-2
2423.03	12
2424.41	-16
2425.79	14
2427.16	-23
2428.54	-4
2429.92	-40
2431.29	10
2432.67	-6
2434.04	-6
2435.42	-14
2436.79	-8
2438.16	-6
2439.53	-10
2440.9	-24
2442.27	-20
2443.64	-34
2445.01	-43
2446.38	-18
2447.75	-40
2449.11	-34
2450.48	-22
2451.84	-47
2453.21	-30
2454.57	-12
2455.94	-24
2457.3	-33
2458.66	-30
2460.02	-28
2461.38	-12
2462.74	17
2464.1	34
2465.46	24
2466.82	-15
2468.17	12
2469.53	-8
2470.89	24
2472.24	-10
2473.6	6
2474.95	47
2476.3	12
2477.65	36
2479.01	49
2480.36	31
2481.71	69
2483.06	21
2484.41	36
2485.75	16
2487.1	29
2488.45	4
2489.8	21
2491.14	22
2492.49	36
2493.83	18
2495.17	51
2496.52	25
2497.86	23
2499.2	37
2500.54	29
2501.88	45
2503.22	52
2504.56	41
2505.9	34
2507.24	54
2508.58	38
2509.91	19
2511.25	-5
2512.58	3
2513.92	-28
2515.25	-22
2516.58	-24
2517.92	-38
2519.25	-10
2520.58	-2
2521.91	-20
2523.24	-12
2524.57	12
2525.9	32
2527.23	4
2528.55	50
2529.88	0
2531.21	-2
2532.53	-2
2533.86	0
2535.18	6
2536.5	10
2537.83	10
2539.15	28
2540.47	24
2541.79	36
2543.11	1
2544.43	-4
2545.75	16
2547.07	32
2548.39	-20
2549.7	10
2551.02	-10
2552.34	6
2553.65	-8
2554.97	-20
2556.28	-22
2557.59	-53
2558.91	-41
2560.22	-32
2561.53	-46
2562.84	-47
2564.15	-39
2565.46	-25
2566.77	-24
2568.08	-32
2569.38	-31
2570.69	-32
2572	-44
2573.3	-10
2574.61	-22
2575.91	-26
2577.22	-33
2578.52	4
2579.82	-24
2581.13	-26
2582.43	-40
2583.73	-22
2585.03	-30
2586.33	-28
2587.63	-48
2588.92	-69
2590.22	-20
2591.52	-55
2592.82	-26
2594.11	-29
2595.41	-13
2596.7	-30
2598	-52
2599.29	-14
2600.58	-27
2601.88	-20
2603.17	-10
2604.46	-57
2605.75	-36
2607.04	-56
2608.33	-43
2609.62	-47
2610.9	-56
2612.19	-68
2613.48	-97
2614.76	-54
2616.05	-53
2617.34	-25
2618.62	-83
2619.9	-62
2621.19	-53
2622.47	-75
2623.75	-38
2625.03	-46
2626.31	-39
2627.59	-24
2628.87	-21
2630.15	-63
2631.43	-55
2632.71	-30
2633.99	-50
2635.26	-56
2636.54	-65
2637.81	-65
2639.09	-83
2640.36	-56
2641.64	-54
2642.91	-61
2644.18	-84
2645.46	-38
2646.73	-86
2648	-60
2649.27	-55
2650.54	-33
2651.81	-36
2653.07	-40
2654.34	-40
2655.61	-47
2656.88	-37
2658.14	-36
2659.41	-45
2660.67	-54
2661.94	-32
2663.2	-53
2664.47	-53
2665.73	-58
2666.99	-58
2668.25	-56
2669.51	-66
2670.77	-65
2672.03	-45
2673.29	-22
2674.55	-45
2675.81	-26
2677.07	-77
2678.32	-63
2679.58	-48
2680.84	-41
2682.09	-67
2683.35	-22
2684.6	-47
2685.85	-32
2687.11	-70
2688.36	-31
2689.61	-36
2690.86	-43
2692.11	-27
2693.36	-29
2694.61	-27
2695.86	-41
2697.11	-65
2698.36	-49
2699.61	-63
2700.85	-52
2702.1	-44
2703.34	-45
2704.59	-60
2705.83	-32
2707.08	-41
2708.32	-58
2709.56	-55
2710.81	-73
2712.05	-54
2713.29	-47
2714.53	-50
2715.77	-42
2717.01	-21
2718.25	-44
2719.49	-43
2720.73	-54
2721.96	-61
2723.2	-53
2724.44	-30
2725.67	-45
2726.91	-30
2728.14	-48
2729.38	-68
2730.61	-53
2731.84	-46
2733.08	-53
2734.31	-16
2735.54	-34
2736.77	-24
2738	-58
2739.23	-35
2740.46	-22
2741.69	-28
2742.92	-48
2744.14	-4
2745.37	-40
2746.6	-59
2747.82	-24
2749.05	-40
2750.27	-42
2751.5	-40
2752.72	-64
2753.95	-8
2755.17	-24
2756.39	-34
2757.61	-32
2758.83	-58
2760.05	-24
2761.27	-60
2762.49	-12
2763.71	-42
2764.93	-30
2766.15	-48
2767.37	-30
2768.58	-38
2769.8	-36
2771.02	-36
2772.23	-18
2773.45	-34
2774.66	-32
2775.88	-10
2777.09	-44
2778.3	-14
2779.51	-32
2780.73	-33
2781.94	-20
2783.15	-16
2784.36	-32
2785.57	-22
2786.78	-56
2787.99	-26
2789.19	-22
2790.4	-10
2791.61	12
2792.82	-26
2794.02	-8
2795.23	-32
2796.43	-38
2797.64	0
2798.84	-18
2800.04	-40
2801.25	-23
2802.45	-30
2803.65	-52
2804.85	0
2806.05	-42
2807.25	-34
2808.45	-22
2809.65	-22
2810.85	-11
2812.05	6
2813.25	-24
2814.45	-22
2815.64	-12
2816.84	-32
2818.04	-8
2819.23	54
2820.43	-13
2821.62	6
2822.82	-2
2824.01	4
2825.2	-18
2826.39	-18
2827.59	4
2828.78	-4
2829.97	4
2831.16	-8
2832.35	-8
2833.54	-30
2834.73	-6
2835.92	-10
2837.1	-14
2838.29	-4
2839.48	2
2840.67	8
2841.85	-10
2843.04	2
2844.22	-18
2845.41	-21
2846.59	0
2847.77	0
2848.96	-12
2850.14	-4
2851.32	-2
2852.5	-7
2853.68	-18
2854.87	0
2856.05	-24
2857.23	-14
2858.4	-18
2859.58	-25
2860.76	-22
2861.94	10
2863.12	-12
2864.29	-2
2865.47	-10
2866.65	-10
2867.82	15
2869	16
2870.17	-12
2871.34	4
2872.52	-6
2873.69	-10
2874.86	-19
2876.03	14
2877.21	-6
2878.38	-12
2879.55	14
2880.72	-12
2881.89	-26
2883.06	0
2884.23	10
2885.39	-29
2886.56	-8
2887.73	-41
2888.9	-6
2890.06	-4
2891.23	8
2892.39	-21
2893.56	10
2894.72	6
2895.89	16
2897.05	20
2898.21	-10
2899.38	-24
2900.54	-20
2901.7	22
2902.86	2
2904.02	8
2905.18	-18
2906.34	0
2907.5	-11
2908.66	-12
2909.82	-2
2910.98	-18
2912.13	4
2913.29	4
2914.45	-8
2915.6	2
2916.76	8
2917.91	0
2919.07	-6
2920.22	-22
2921.38	18
2922.53	-6
2923.68	12
2924.84	28
2925.99	20
2927.14	-8
2928.29	6
2929.44	-8
2930.59	-6
2931.74	12
2932.89	10
2934.04	-10
2935.19	-28
2936.34	-2
2937.48	12
2938.63	20
2939.78	-10
2940.93	22
2942.07	38
2943.22	32
2944.36	-10
2945.51	-6
2946.65	2
2947.79	16
2948.94	2
2950.08	-8
2951.22	4
2952.36	6
2953.5	16
2954.65	21
2955.79	6
2956.93	14
2958.07	0
2959.2	16
2960.34	20
2961.48	26
2962.62	16
2963.76	10
2964.89	-2
2966.03	-14
2967.17	-4
2968.3	28
2969.44	10
2970.57	2
2971.71	16
2972.84	12
2973.97	12
2975.11	24
2976.24	28
2977.37	-4
2978.5	12
2979.64	24
2980.77	2
2981.9	20
2983.03	-24
2984.16	12
2985.29	22
2986.41	12
2987.54	8
2988.67	28
2989.8	20
2990.93	18
2992.05	4
2993.18	10
2994.3	40
2995.43	2
2996.55	31
2997.68	28
2998.8	18
2999.93	18
3001.05	14
3002.17	20
3003.3	18
3004.42	64
3005.54	56
3006.66	36
3007.78	32
3008.9	10
3010.02	8
3011.14	46
3012.26	16
3013.38	34
3014.5	38
3015.62	10
3016.73	44
3017.85	30
3018.97	16
3020.08	5
3021.2	26
3022.31	12
3023.43	24
3024.54	9
3025.66	28
3026.77	16
3027.89	44
3029	28
3030.11	26
3031.22	32
3032.34	16
3033.45	54
3034.56	18
3035.67	30
3036.78	111
3037.89	34
3039	32
3040.11	6
3041.22	16
3042.32	0
3043.43	26
3044.54	32
3045.65	22
3046.75	38
3047.86	36
3048.96	30
3050.07	-16
3051.17	42
3052.28	6
3053.38	20
3054.49	18
3055.59	32
3056.69	14
3057.8	36
3058.9	20
3060	46
3061.1	0
3062.2	40
3063.3	47
3064.4	16
3065.5	8
3066.6	6
3067.7	28
3068.8	36
3069.9	34
3071	22
3072.09	16
3073.19	20
3074.29	38
3075.38	28
3076.48	64
3077.57	13
3078.67	26
3079.76	30
3080.86	16
3081.95	33
3083.05	2
3084.14	28
3085.23	36
3086.33	21
3087.42	26
3088.51	49
3089.6	20
3090.69	20
3091.78	14
3092.87	73
3093.96	28
3095.05	36
3096.14	-4
3097.23	16
3098.32	47
3099.41	27
3100.49	28
3101.58	30
3102.67	42
3103.75	12
3104.84	38
3105.93	30
3107.01	2
3108.1	30
3109.18	20
3110.26	54
3111.35	42
3112.43	34
3113.51	46
3114.6	35
3115.68	38
3116.76	8
3117.84	30
3118.92	32
3120	36
3121.09	34
3122.17	22
3123.25	14
3124.32	38
3125.4	38
3126.48	12
3127.56	40
3128.64	28
3129.72	38
3130.79	62
3131.87	36
3132.95	36
3134.02	24
3135.1	40
3136.17	30
3137.25	40
3138.32	52
3139.4	34
3140.47	44
3141.55	32
3142.62	30
3143.69	24
3144.76	43
3145.84	32
3146.91	40
3147.98	40
3149.05	30
3150.12	26
3151.19	40
3152.26	44
3153.33	50
3154.4	16
3155.47	18
3156.54	24
3157.61	56
3158.67	24
3159.74	22
3160.81	34
3161.88	33
3162.94	46
3164.01	40
3165.07	44
3166.14	12
3167.2	44
3168.27	43
3169.33	26
3170.4	50
3171.46	26
3172.52	30
3173.59	58
3174.65	30
3175.71	40
3176.77	34
3177.84	44
3178.9	38
3179.96	18
3181.02	65
3182.08	38
3183.14	43
3184.2	38
3185.26	30
3186.32	56
3187.37	42
3188.43	54
3189.49	59
3190.55	24
3191.61	25
3192.66	60
3193.72	8
3194.77	46
3195.83	30
3196.89	36
3197.94	38
3199	30
3200.05	34
3201.1	38
3202.16	34
3203.21	58
3204.27	36
3205.32	42
3206.37	56
3207.42	45
3208.47	50
3209.53	32
3210.58	49
3211.63	40
3212.68	30
3213.73	42
3214.78	15
3215.83	48
3216.88	37
3217.93	26
3218.97	44
3220.02	28
3221.07	28
3222.12	32
3223.16	32
3224.21	44
3225.26	16
3226.3	28
3227.35	-10
3228.4	48
3229.44	44
3230.49	26
3231.53	18
3232.57	34
3233.62	41
3234.66	30
3235.71	24
3236.75	36
3237.79	42
3238.83	38
3239.88	24
3240.92	40
3241.96	36
3243	38
3244.04	28
3245.08	30
3246.12	42
3247.16	26
3248.2	50
3249.24	42
3250.28	38
3251.32	44
3252.36	40
3253.39	54
3254.43	46
3255.47	52
3256.51	32
3257.54	42
3258.58	42
3259.61	42
3260.65	14
3261.69	28
3262.72	26
3263.76	26
3264.79	36
3265.82	51
3266.86	37
3267.89	52
3268.92	55
3269.96	44
3270.99	43
3272.02	40
3273.05	30
3274.09	40
3275.12	28
3276.15	42
3277.18	45
3278.21	8
3279.24	30
3280.27	46
3281.3	20
3282.33	47
3283.36	34
3284.39	42
3285.41	76
3286.44	60
3287.47	62
3288.5	40
3289.52	30
3290.55	54
3291.58	38
3292.6	46
3293.63	64
3294.66	42
3295.68	71
3296.71	36
3297.73	56
3298.76	59
3299.78	34
3300.8	16
3301.83	40
3302.85	72
3303.87	36
3304.9	30
3305.92	29
3306.94	74
3307.96	56
3308.98	42
3310.01	44
3311.03	34
3312.05	55
3313.07	48
3314.09	50
3315.11	48
3316.13	49
3317.15	26
3318.17	32
3319.18	48
3320.2	58
3321.22	62
3322.24	30
3323.26	43
3324.27	44
3325.29	56
3326.31	23
3327.32	56
3328.34	53
3329.35	58
3330.37	34
3331.38	32
3332.4	18
3333.41	48
3334.43	77
3335.44	30
3336.46	48
3337.47	30
3338.48	42
3339.5	42
3340.51	40
3341.52	45
3342.53	60
3343.54	50
3344.56	38
3345.57	46
3346.58	52
3347.59	48
3348.6	31
3349.61	48
3350.62	44
3351.63	28
3352.64	50
3353.65	52
3354.66	29
3355.66	63
3356.67	32
3357.68	30
3358.69	15
3359.7	38
3360.7	34
3361.71	34
3362.72	32
3363.72	44
3364.73	34
3365.73	56
3366.74	43
3367.75	45
3368.75	24
3369.75	50
3370.76	40
3371.76	38
3372.77	40
3373.77	58
3374.77	39
3375.78	38
3376.78	16
3377.78	54
3378.78	38
3379.79	38
3380.79	29
3381.79	38
3382.79	36
3383.79	38
3384.79	52
3385.79	46
3386.79	38
3387.79	24
3388.79	33
3389.79	38
3390.79	34
3391.79	81
3392.79	44
3393.79	66
3394.78	46
3395.78	32
3396.78	32
3397.78	58
3398.77	97
3399.77	42
3400.77	44
3401.76	42
3402.76	58
3403.76	60
3404.75	24
3405.75	32
3406.74	51
3407.74	79
3408.73	40
3409.72	127
3410.72	56
3411.71	62
3412.71	40
3413.7	42
3414.69	28
3415.68	88
3416.68	50
3417.67	62
3418.66	28
3419.65	28
3420.64	68
3421.63	55
3422.63	50
3423.62	44
3424.61	82
3425.6	38
3426.59	37
3427.58	48
3428.57	65
[truncated: 48 more rows]
