# Supplementary material for: AI‐Assisted Detection of Early Gastric Cancer via Visualization of Mucosal Acidity Compromise During Endoscopy
Source: Adv Sci (Weinh). 2025 Oct 20;12(46):e04932. doi: 10.1002/advs.202504932 (PMC12697849; doi:10.1002/advs.202504932)
Supplement: Supplementary file 2 — Supporting Data [file ADVS-12-e04932-s002.zip › Models by AGS cells/Model 4/Para-tumor/fast-20250724_172842.csv]

181.541	17145
184.445	26900
187.346	34873
190.245	38963
193.141	40340
196.035	40442
198.927	40248
201.816	40250
204.703	40674
207.588	40664
210.47	40732
213.35	40675
216.228	40561
219.103	40706
221.976	40434
224.846	40613
227.715	40452
230.58	40369
233.444	40299
236.305	40724
239.164	40831
242.02	41609
244.875	41729
247.727	41768
250.576	42092
253.423	42140
256.268	41739
259.111	41462
261.951	41413
264.789	41283
267.625	41272
270.459	41422
273.29	41302
276.119	41153
278.945	40946
281.769	40883
284.591	40805
287.411	40410
290.229	40555
293.044	40127
295.857	39997
298.667	39542
301.476	39095
304.282	38719
307.085	38598
309.887	38234
312.686	37921
315.483	37696
318.278	37585
321.071	37168
323.861	37112
326.649	36991
329.435	37178
332.219	37000
335	37033
337.779	36979
340.556	37013
343.331	37152
346.103	37104
348.873	37287
351.641	37343
354.407	37567
357.171	37690
359.932	37681
362.691	37573
365.448	37328
368.203	37044
370.955	36644
373.706	36523
376.454	36372
379.2	36050
381.943	36168
384.685	35651
387.424	35379
390.161	35214
392.896	34752
395.629	34642
398.36	34494
401.088	34493
403.815	34331
406.539	34138
409.261	34015
411.981	34003
414.698	34239
417.414	34518
420.127	34633
422.838	34356
425.547	34911
428.254	34766
430.959	34813
433.662	34661
436.362	35000
439.06	35056
441.757	34921
444.451	34982
447.142	34904
449.832	34899
452.52	34907
455.206	34748
457.889	34509
460.57	34722
463.249	34301
465.927	34408
468.601	33987
471.274	33668
473.945	33622
476.614	32810
479.28	32518
481.945	32280
484.607	32223
487.267	31970
489.926	31640
492.582	31577
495.236	31518
497.888	31293
500.537	30975
503.185	30955
505.831	31146
508.474	31424
511.116	31380
513.755	31412
516.393	31045
519.028	31362
521.661	31170
524.293	31185
526.922	31109
529.549	31234
532.174	31112
534.797	31071
537.418	31253
540.037	31066
542.654	31220
545.268	31303
547.881	31531
550.492	31503
553.101	31051
555.707	30707
558.312	30296
560.915	30124
563.515	30271
566.114	30378
568.71	30608
571.305	30751
573.897	31051
576.488	31128
579.076	30569
581.663	29780
584.247	29192
586.83	28428
589.41	27854
591.989	27618
594.565	26868
597.14	26138
599.712	25811
602.283	25767
604.851	25511
607.418	25448
609.982	25347
612.545	25243
615.106	25173
617.664	25269
620.221	25287
622.776	25072
625.328	25007
627.879	24954
630.428	24703
632.975	24377
635.52	24137
638.062	24052
640.603	24015
643.142	24119
645.679	24304
648.214	24407
650.748	24254
653.279	24245
655.808	24164
658.335	23828
660.861	23953
663.384	23633
665.906	23615
668.425	23709
670.943	23732
673.459	23438
675.973	23166
678.484	22940
680.994	22615
683.502	22257
686.009	22108
688.513	21983
691.015	21723
693.515	21606
696.014	21336
698.51	20866
701.005	21005
703.498	20714
705.989	20332
708.478	19954
710.965	19708
713.45	19791
715.933	19545
718.415	19644
720.894	19158
723.372	19255
725.848	19422
728.322	19349
730.794	19444
733.264	19319
735.732	18981
738.198	18526
740.663	18244
743.126	17947
745.586	17816
748.045	17633
750.502	17448
752.958	17426
755.411	17351
757.863	17303
760.312	17252
762.76	17192
765.206	17258
767.65	16821
770.092	15617
772.533	14643
774.971	14275
777.408	15018
779.843	15657
782.276	15606
784.707	15663
787.137	15737
789.564	15662
791.99	15576
794.414	15531
796.836	15425
799.257	15151
801.675	14985
804.092	14831
806.507	14782
808.92	14619
811.331	14569
813.741	14224
816.148	14000
818.554	13870
820.958	13729
823.36	13652
825.761	13541
828.159	13338
830.556	13434
832.951	13267
835.345	13000
837.736	13001
840.126	12894
842.514	12955
844.9	12744
847.284	12556
849.667	12378
852.048	12304
854.427	12244
856.804	12022
859.18	11782
861.553	11629
863.925	11764
866.296	11580
868.664	11607
871.031	11563
873.396	11347
875.759	11307
878.12	11194
880.48	11169
882.838	11085
885.194	10890
887.549	10896
889.902	10741
892.253	10747
894.602	10689
896.949	10541
899.295	10586
901.639	10531
903.981	10473
906.322	10300
908.661	10402
910.998	10346
913.333	10241
915.667	10039
917.999	10245
920.329	10046
922.658	10074
924.985	10062
927.31	10071
929.633	10126
931.955	9909
934.275	9743
936.593	9703
938.91	9419
941.225	9443
943.538	9169
945.849	8945
948.159	8803
950.467	8680
952.774	8585
955.078	8393
957.381	8311
959.683	8143
961.982	8011
964.28	8041
966.577	7966
968.871	7873
971.164	7644
973.456	7539
975.745	7505
978.033	7390
980.319	7312
982.604	7412
984.887	7223
987.168	7298
989.448	7301
991.726	7148
994.002	7120
996.277	7128
998.55	7135
1000.82	7084
1003.09	7114
1005.36	7317
1007.63	7294
1009.89	7225
1012.15	7247
1014.41	7351
1016.67	7275
1018.93	7204
1021.19	7132
1023.44	7146
1025.7	7106
1027.95	7106
1030.2	6971
1032.45	6858
1034.69	6687
1036.94	6651
1039.18	6609
1041.43	6637
1043.67	6637
1045.9	6488
1048.14	6462
1050.38	6349
1052.61	6317
1054.84	6233
1057.07	6088
1059.3	6137
1061.53	5916
1063.76	5965
1065.98	5849
1068.2	5804
1070.42	5791
1072.64	5621
1074.86	5603
1077.08	5517
1079.29	5609
1081.5	5507
1083.72	5466
1085.93	5448
1088.13	5397
1090.34	5429
1092.55	5502
1094.75	5472
1096.95	5432
1099.15	5389
1101.35	5357
1103.55	5297
1105.74	5186
1107.94	5164
1110.13	5105
1112.32	4999
1114.51	4866
1116.7	4914
1118.89	4767
1121.07	4711
1123.25	4648
1125.44	4604
1127.62	4620
1129.8	4632
1131.97	4680
1134.15	4733
1136.32	4740
1138.49	4646
1140.66	4634
1142.83	4596
1145	4530
1147.17	4463
1149.33	4414
1151.5	4424
1153.66	4352
1155.82	4342
1157.98	4342
1160.13	4274
1162.29	4257
1164.44	4104
1166.6	4169
1168.75	4199
1170.9	4364
1173.04	4227
1175.19	4273
1177.34	4273
1179.48	3990
1181.62	3955
1183.76	3957
1185.9	4005
1188.04	4138
1190.17	4243
1192.31	4372
1194.44	4364
1196.57	4384
1198.7	4362
1200.83	4278
1202.96	4144
1205.08	3947
1207.21	3774
1209.33	3697
1211.45	3562
1213.57	3526
1215.69	3456
1217.81	3395
1219.92	3387
1222.03	3308
1224.15	3351
1226.26	3298
1228.37	3219
1230.47	3217
1232.58	3219
1234.68	3266
1236.79	3252
1238.89	3250
1240.99	3221
1243.09	3226
1245.19	3157
1247.28	3143
1249.38	3097
1251.47	3056
1253.56	3017
1255.65	2960
1257.74	2960
1259.83	2956
1261.91	2829
1264	2887
1266.08	2704
1268.16	2724
1270.24	2693
1272.32	2655
1274.4	2662
1276.47	2563
1278.55	2583
1280.62	2438
1282.69	2446
1284.76	2438
1286.83	2418
1288.9	2412
1290.96	2458
1293.03	2343
1295.09	2311
1297.15	2313
1299.21	2317
1301.27	2236
1303.33	2232
1305.38	2220
1307.44	2261
1309.49	2204
1311.54	2142
1313.59	2147
1315.64	2112
1317.69	2164
1319.73	2053
1321.78	2106
1323.82	2107
1325.86	2051
1327.9	2113
1329.94	2083
1331.98	2079
1334.02	2073
1336.05	2051
1338.08	2069
1340.12	2078
1342.15	2108
1344.18	2200
1346.2	2176
1348.23	2247
1350.25	2214
1352.28	2228
1354.3	2267
1356.32	2238
1358.34	2252
1360.36	2237
1362.38	2293
1364.39	2293
1366.41	2299
1368.42	2309
1370.43	2333
1372.44	2224
1374.45	2184
1376.45	2182
1378.46	2268
1380.47	2145
1382.47	2085
1384.47	2037
1386.47	1979
1388.47	1966
1390.47	1993
1392.46	1928
1394.46	2033
1396.45	1976
1398.44	1958
1400.44	1930
1402.42	1839
1404.41	1801
1406.4	1751
1408.39	1715
1410.37	1684
1412.35	1664
1414.33	1689
1416.31	1624
1418.29	1638
1420.27	1601
1422.25	1618
1424.22	1565
1426.2	1587
1428.17	1604
1430.14	1620
1432.11	1579
1434.08	1471
1436.04	1450
1438.01	1450
1439.97	1535
1441.94	1464
1443.9	1493
1445.86	1493
1447.82	1477
1449.78	1402
1451.73	1368
1453.69	1398
1455.64	1491
1457.59	1430
1459.54	1401
1461.49	1332
1463.44	1301
1465.39	1282
1467.34	1273
1469.28	1237
1471.22	1259
1473.17	1311
1475.11	1310
1477.05	1282
1478.99	1208
1480.92	1169
1482.86	1106
1484.79	1092
1486.73	1086
1488.66	1082
1490.59	1160
1492.52	1088
1494.45	1139
1496.37	1171
1498.3	1165
1500.22	1185
1502.14	1088
1504.07	1066
1505.99	1060
1507.91	1062
1509.82	1129
1511.74	1053
1513.66	1044
1515.57	1082
1517.48	1128
1519.39	1142
1521.3	1149
1523.21	1159
1525.12	1128
1527.03	1053
1528.93	1079
1530.84	1145
1532.74	1149
1534.64	1255
1536.54	1223
1538.44	1178
1540.34	1122
1542.23	1113
1544.13	1023
1546.02	975
1547.92	1031
1549.81	1054
1551.7	1078
1553.59	1040
1555.48	1084
1557.36	1140
1559.25	1074
1561.13	1152
1563.01	1166
1564.9	1185
1566.78	1192
1568.66	1182
1570.53	1142
1572.41	1118
1574.29	1159
1576.16	1199
1578.03	1298
1579.9	1286
1581.78	1271
1583.65	1197
1585.51	1183
1587.38	1209
1589.25	1270
1591.11	1253
1592.97	1253
1594.84	1147
1596.7	1132
1598.56	1116
1600.42	1090
1602.27	1169
1604.13	1116
1605.98	1245
1607.84	1380
1609.69	1461
1611.54	1418
1613.39	1358
1615.24	1183
1617.09	1044
1618.94	997
1620.78	891
1622.62	973
1624.47	1090
1626.31	1104
1628.15	1128
1629.99	1082
1631.83	1134
1633.67	1066
1635.5	1042
1637.34	1014
1639.17	1021
1641	986
1642.83	993
1644.66	1034
1646.49	995
1648.32	935
1650.15	965
1651.97	983
1653.8	1004
1655.62	1009
1657.44	939
1659.26	836
1661.08	818
1662.9	818
1664.72	677
1666.53	564
1668.35	573
1670.16	558
1671.97	609
1673.79	647
1675.6	672
1677.4	669
1679.21	578
1681.02	552
1682.83	526
1684.63	558
1686.43	605
1688.24	611
1690.04	642
1691.84	554
1693.64	552
1695.43	600
1697.23	638
1699.02	697
1700.82	753
1702.61	764
1704.4	709
1706.2	717
1707.98	770
1709.77	868
1711.56	824
1713.35	852
1715.13	838
1716.92	731
1718.7	615
1720.48	651
1722.26	657
1724.04	599
1725.82	503
1727.6	443
1729.37	395
1731.15	375
1732.92	280
1734.7	284
1736.47	260
1738.24	222
1740.01	237
1741.78	228
1743.54	260
1745.31	351
1747.08	374
1748.84	361
1750.6	381
1752.36	468
1754.12	558
1755.88	594
1757.64	510
1759.4	461
1761.16	435
1762.91	433
1764.67	498
1766.42	586
1768.17	610
1769.92	626
1771.67	568
1773.42	493
1775.17	476
1776.91	456
1778.66	503
1780.4	552
1782.15	653
1783.89	663
1785.63	681
1787.37	651
1789.11	667
1790.85	679
1792.58	614
1794.32	520
1796.05	542
1797.79	464
1799.52	486
1801.25	500
1802.98	421
1804.71	449
1806.44	504
1808.17	525
1809.89	613
1811.62	631
1813.34	669
1815.07	601
1816.79	564
1818.51	532
1820.23	502
1821.95	461
1823.66	415
1825.38	429
1827.1	437
1828.81	399
1830.52	475
1832.24	510
1833.95	538
1835.66	574
1837.37	605
1839.08	572
1840.78	503
1842.49	451
1844.19	447
1845.9	397
1847.6	446
1849.3	403
1851	359
1852.7	320
1854.4	284
1856.1	300
1857.8	286
1859.49	342
1861.19	322
1862.88	355
1864.57	278
1866.27	208
1867.96	159
1869.65	125
1871.33	147
1873.02	158
1874.71	278
1876.39	268
1878.08	240
1879.76	266
1881.44	266
1883.12	252
1884.81	305
1886.48	335
1888.16	260
1889.84	197
1891.52	195
1893.19	155
1894.87	157
1896.54	169
1898.21	181
1899.88	163
1901.55	222
1903.22	254
1904.89	230
1906.56	280
1908.22	262
1909.89	272
1911.55	307
1913.22	286
1914.88	292
1916.54	302
1918.2	276
1919.86	229
1921.52	272
1923.18	246
1924.83	240
1926.49	264
1928.14	194
1929.79	250
1931.45	250
1933.1	214
1934.75	212
1936.4	240
1938.05	298
1939.69	283
1941.34	226
1942.99	177
1944.63	156
1946.27	177
1947.92	186
1949.56	202
1951.2	228
1952.84	245
1954.48	256
1956.11	293
1957.75	334
1959.39	340
1961.02	382
1962.65	360
1964.29	345
1965.92	371
1967.55	389
1969.18	405
1970.81	376
1972.44	415
1974.06	374
1975.69	362
1977.32	381
1978.94	395
1980.56	383
1982.19	425
1983.81	395
1985.43	423
1987.05	397
1988.66	427
1990.28	389
1991.9	369
1993.51	405
1995.13	427
1996.74	413
1998.36	399
1999.97	403
2001.58	421
2003.19	375
2004.8	403
2006.4	451
2008.01	417
2009.62	429
2011.22	449
2012.83	427
2014.43	435
2016.03	423
2017.63	445
2019.23	417
2020.83	411
2022.43	439
2024.03	423
2025.63	433
2027.22	439
2028.82	413
2030.41	405
2032.01	387
2033.6	391
2035.19	401
2036.78	380
2038.37	399
2039.96	373
2041.55	351
2043.13	377
2044.72	365
2046.3	358
2047.89	397
2049.47	382
2051.05	361
2052.63	371
2054.21	363
2055.79	372
2057.37	341
2058.95	345
2060.52	349
2062.1	362
2063.68	367
2065.25	350
2066.82	334
2068.39	339
2069.97	322
2071.54	314
2073.1	341
2074.67	334
2076.24	323
2077.81	320
2079.37	334
2080.94	318
2082.5	298
2084.07	306
2085.63	304
2087.19	284
2088.75	268
2090.31	248
2091.87	234
2093.43	227
2094.98	217
2096.54	250
2098.09	223
2099.65	293
2101.2	244
2102.75	270
2104.3	290
2105.86	276
2107.41	246
2108.95	280
2110.5	262
2112.05	246
2113.6	238
2115.14	258
2116.69	278
2118.23	246
2119.77	282
2121.31	246
2122.86	260
2124.4	232
2125.93	262
2127.47	258
2129.01	256
2130.55	264
2132.08	270
2133.62	258
2135.15	256
2136.69	240
2138.22	254
2139.75	238
2141.28	216
2142.81	252
2144.34	252
2145.87	240
2147.39	246
2148.92	234
2150.45	260
2151.97	244
2153.5	280
2155.02	212
2156.54	208
2158.06	227
2159.58	228
2161.1	206
2162.62	264
2164.14	236
2165.66	244
2167.17	240
2168.69	264
2170.2	248
2171.72	226
2173.23	236
2174.74	202
2176.25	234
2177.76	218
2179.27	204
2180.78	242
2182.29	216
2183.79	214
2185.3	205
2186.81	236
2188.31	224
2189.81	226
2191.32	238
2192.82	234
2194.32	214
2195.82	228
2197.32	226
2198.82	179
2200.32	216
2201.81	167
2203.31	169
2204.8	196
2206.3	175
2207.79	179
2209.29	224
2210.78	200
2212.27	234
2213.76	218
2215.25	205
2216.74	218
2218.23	185
2219.71	177
2221.2	181
2222.69	175
2224.17	133
2225.65	151
2227.14	131
2228.62	150
2230.1	169
2231.58	170
2233.06	167
2234.54	181
2236.02	199
2237.5	216
2238.97	213
2240.45	202
2241.92	203
2243.4	203
2244.87	159
2246.34	179
2247.82	149
2249.29	163
2250.76	163
2252.23	167
2253.7	157
2255.16	135
2256.63	156
2258.1	139
2259.56	157
2261.03	155
2262.49	155
2263.95	161
2265.42	171
2266.88	155
2268.34	147
2269.8	161
2271.26	155
2272.72	141
2274.18	167
2275.63	169
2277.09	151
2278.54	159
2280	161
2281.45	133
2282.9	143
2284.36	105
2285.81	141
2287.26	141
2288.71	129
2290.16	141
2291.61	133
2293.05	121
2294.5	139
2295.95	109
2297.39	61
2298.84	79
2300.28	98
2301.72	97
2303.16	129
2304.61	109
2306.05	144
2307.49	113
2308.93	117
2310.36	125
2311.8	135
2313.24	137
2314.67	161
2316.11	143
2317.54	147
2318.98	145
2320.41	133
2321.84	165
2323.28	133
2324.71	127
2326.14	117
2327.57	130
2328.99	117
2330.42	91
2331.85	133
2333.27	125
2334.7	123
2336.12	107
2337.55	109
2338.97	87
2340.39	87
2341.82	47
2343.24	94
2344.66	59
2346.08	89
2347.5	103
2348.91	97
2350.33	99
2351.75	141
2353.16	107
2354.58	121
2355.99	125
2357.41	103
2358.82	71
2360.23	53
2361.64	71
2363.05	59
2364.46	44
2365.87	46
2367.28	67
2368.69	87
2370.1	65
2371.5	50
2372.91	83
2374.31	96
2375.72	96
2377.12	72
2378.52	64
2379.92	73
2381.33	69
2382.73	67
2384.13	79
2385.52	44
2386.92	51
2388.32	79
2389.72	63
2391.11	77
2392.51	87
2393.9	99
2395.3	101
2396.69	97
2398.08	91
2399.48	87
2400.87	121
2402.26	63
2403.65	63
2405.04	41
2406.42	28
2407.81	-32
2409.2	-38
2410.58	-47
2411.97	-46
2413.35	-10
2414.74	-54
2416.12	-32
2417.5	-12
2418.89	-10
2420.27	0
2421.65	-22
2423.03	0
2424.41	-24
2425.79	-12
2427.16	-23
2428.54	-42
2429.92	-40
2431.29	-34
2432.67	-16
2434.04	-24
2435.42	-26
2436.79	-30
2438.16	-4
2439.53	-20
2440.9	-30
2442.27	-22
2443.64	-34
2445.01	-25
2446.38	-67
2447.75	-76
2449.11	-49
2450.48	-28
2451.84	-67
2453.21	-24
2454.57	-22
2455.94	-30
2457.3	-16
2458.66	-42
2460.02	-38
2461.38	-24
2462.74	-10
2464.1	4
2465.46	-10
2466.82	0
2468.17	20
2469.53	0
2470.89	6
2472.24	-28
2473.6	-30
2474.95	8
2476.3	6
2477.65	26
2479.01	32
2480.36	9
2481.71	67
2483.06	25
2484.41	8
2485.75	10
2487.1	14
2488.45	20
2489.8	7
2491.14	-4
2492.49	16
2493.83	16
2495.17	23
2496.52	17
2497.86	31
2499.2	10
2500.54	33
2501.88	41
2503.22	30
2504.56	22
2505.9	26
2507.24	28
2508.58	40
2509.91	10
2511.25	0
2512.58	-4
2513.92	-35
2515.25	-34
2516.58	-34
2517.92	-32
2519.25	-28
2520.58	-22
2521.91	-32
2523.24	-37
2524.57	10
2525.9	20
2527.23	2
2528.55	34
2529.88	-6
2531.21	-14
2532.53	-14
2533.86	-4
2535.18	6
2536.5	6
2537.83	8
2539.15	12
2540.47	10
2541.79	28
2543.11	-18
2544.43	-2
2545.75	6
2547.07	18
2548.39	-26
2549.7	18
2551.02	2
2552.34	-10
2553.65	-16
2554.97	-34
2556.28	-36
2557.59	-51
2558.91	-45
2560.22	-55
2561.53	-49
2562.84	-59
2564.15	-26
2565.46	-21
2566.77	-40
2568.08	-28
2569.38	-37
2570.69	-28
2572	-38
2573.3	-12
2574.61	-24
2575.91	-24
2577.22	-29
2578.52	-16
2579.82	-37
2581.13	-20
2582.43	-38
2583.73	-24
2585.03	-37
2586.33	-36
2587.63	-52
2588.92	-81
2590.22	-42
2591.52	-57
2592.82	-26
2594.11	-33
2595.41	-39
2596.7	-30
2598	-40
2599.29	-22
2600.58	-47
2601.88	-22
2603.17	-20
2604.46	-63
2605.75	-54
2607.04	-66
2608.33	-55
2609.62	-37
2610.9	-58
2612.19	-72
2613.48	-95
2614.76	-64
2616.05	-51
2617.34	-33
2618.62	-91
2619.9	-80
2621.19	-49
2622.47	-61
2623.75	-68
2625.03	-44
2626.31	-67
2627.59	-32
2628.87	-37
2630.15	-52
2631.43	-43
2632.71	-56
2633.99	-48
2635.26	-52
2636.54	-91
2637.81	-51
2639.09	-66
2640.36	-74
2641.64	-77
2642.91	-99
2644.18	-76
2645.46	-61
2646.73	-76
2648	-56
2649.27	-57
2650.54	-41
2651.81	-38
2653.07	-24
2654.34	-50
2655.61	-47
2656.88	-55
2658.14	-56
2659.41	-69
2660.67	-72
2661.94	-41
2663.2	-47
2664.47	-65
2665.73	-50
2666.99	-62
2668.25	-61
2669.51	-70
2670.77	-67
2672.03	-59
2673.29	-50
2674.55	-43
2675.81	-68
2677.07	-75
2678.32	-75
2679.58	-49
2680.84	-49
2682.09	-55
2683.35	-26
2684.6	-24
2685.85	-55
2687.11	-70
2688.36	-53
2689.61	-58
2690.86	-55
2692.11	-55
2693.36	-39
2694.61	-22
2695.86	-39
2697.11	-61
2698.36	-55
2699.61	-65
2700.85	-52
2702.1	-62
2703.34	-27
2704.59	-74
2705.83	-32
2707.08	-45
2708.32	-50
2709.56	-53
2710.81	-67
2712.05	-54
2713.29	-65
2714.53	-42
2715.77	-56
2717.01	-27
2718.25	-34
2719.49	-51
2720.73	-62
2721.96	-63
2723.2	-61
2724.44	-39
2725.67	-37
2726.91	-48
2728.14	-48
2729.38	-80
2730.61	-49
2731.84	-52
2733.08	-39
2734.31	-40
2735.54	-34
2736.77	-37
2738	-66
2739.23	-49
2740.46	-34
2741.69	-65
2742.92	-58
2744.14	-9
2745.37	-24
2746.6	-56
2747.82	-28
2749.05	-52
2750.27	-30
2751.5	-51
2752.72	-54
2753.95	-28
2755.17	-30
2756.39	-26
2757.61	-54
2758.83	-42
2760.05	-20
2761.27	-50
2762.49	-4
2763.71	-24
2764.93	-6
2766.15	-36
2767.37	-28
2768.58	-40
2769.8	-28
2771.02	-36
2772.23	-36
2773.45	-22
2774.66	-36
2775.88	-42
2777.09	-40
2778.3	-36
2779.51	-14
2780.73	-41
2781.94	-26
2783.15	-22
2784.36	-34
2785.57	-32
2786.78	-36
2787.99	-12
2789.19	-30
2790.4	-24
2791.61	-7
2792.82	-26
2794.02	-22
2795.23	-34
2796.43	-54
2797.64	-2
2798.84	-32
2800.04	-30
2801.25	-23
2802.45	-38
2803.65	-52
2804.85	-13
2806.05	-40
2807.25	-52
2808.45	-14
2809.65	-26
2810.85	-17
2812.05	-2
2813.25	-10
2814.45	-32
2815.64	-20
2816.84	-30
2818.04	-20
2819.23	40
2820.43	-37
2821.62	6
2822.82	-6
2824.01	10
2825.2	-22
2826.39	-26
2827.59	2
2828.78	6
2829.97	12
2831.16	-12
2832.35	0
2833.54	-32
2834.73	-4
2835.92	-30
2837.1	6
2838.29	-12
2839.48	18
2840.67	-16
2841.85	4
2843.04	-4
2844.22	-2
2845.41	-17
2846.59	2
2847.77	0
2848.96	-28
2850.14	-2
2851.32	-2
2852.5	4
2853.68	-20
2854.87	20
2856.05	-12
2857.23	6
2858.4	-10
2859.58	-17
2860.76	-24
2861.94	-4
2863.12	2
2864.29	-6
2865.47	2
2866.65	-12
2867.82	-6
2869	16
2870.17	4
2871.34	14
2872.52	0
2873.69	12
2874.86	-19
2876.03	12
2877.21	-16
2878.38	-22
2879.55	6
2880.72	-20
2881.89	-24
2883.06	8
2884.23	0
2885.39	-15
2886.56	-4
2887.73	-26
2888.9	-14
2890.06	4
2891.23	4
2892.39	-41
2893.56	2
2894.72	6
2895.89	6
2897.05	14
2898.21	-36
2899.38	-2
2900.54	-26
2901.7	8
2902.86	-14
2904.02	8
2905.18	-22
2906.34	-2
2907.5	-1
2908.66	-4
2909.82	-8
2910.98	0
2912.13	4
2913.29	19
2914.45	-4
2915.6	-16
2916.76	28
2917.91	10
2919.07	-8
2920.22	-10
2921.38	2
2922.53	-14
2923.68	6
2924.84	26
2925.99	4
2927.14	16
2928.29	4
2929.44	-10
2930.59	4
2931.74	16
2932.89	12
2934.04	13
2935.19	-12
2936.34	-4
2937.48	-2
2938.63	18
2939.78	-8
2940.93	12
2942.07	22
2943.22	22
2944.36	2
2945.51	0
2946.65	-28
2947.79	10
2948.94	8
2950.08	12
2951.22	-4
2952.36	10
2953.5	-12
2954.65	4
2955.79	-8
2956.93	14
2958.07	-6
2959.2	12
2960.34	16
2961.48	20
2962.62	2
2963.76	14
2964.89	4
2966.03	-12
2967.17	4
2968.3	18
2969.44	20
2970.57	-10
2971.71	4
2972.84	-2
2973.97	-6
2975.11	26
2976.24	20
2977.37	-4
2978.5	12
2979.64	16
2980.77	0
2981.9	18
2983.03	-4
2984.16	2
2985.29	24
2986.41	6
2987.54	14
2988.67	32
2989.8	16
2990.93	14
2992.05	0
2993.18	6
2994.3	-6
2995.43	4
2996.55	31
2997.68	18
2998.8	12
2999.93	24
3001.05	16
3002.17	18
3003.3	4
3004.42	60
3005.54	60
3006.66	24
3007.78	18
3008.9	2
3010.02	-4
3011.14	48
3012.26	10
3013.38	24
3014.5	32
3015.62	10
3016.73	26
3017.85	28
3018.97	14
3020.08	17
3021.2	48
3022.31	36
3023.43	48
3024.54	37
3025.66	38
3026.77	18
3027.89	28
3029	18
3030.11	14
3031.22	14
3032.34	10
3033.45	18
3034.56	8
3035.67	32
3036.78	107
3037.89	22
3039	38
3040.11	4
3041.22	12
3042.32	6
3043.43	14
3044.54	24
3045.65	6
3046.75	30
3047.86	52
3048.96	32
3050.07	0
3051.17	24
3052.28	24
3053.38	10
3054.49	6
3055.59	30
3056.69	22
3057.8	18
3058.9	24
3060	48
3061.1	6
3062.2	26
3063.3	6
3064.4	12
3065.5	22
3066.6	8
3067.7	24
3068.8	42
3069.9	36
3071	40
3072.09	30
3073.19	26
3074.29	24
3075.38	32
3076.48	54
3077.57	17
3078.67	35
3079.76	32
3080.86	8
3081.95	31
3083.05	12
3084.14	22
3085.23	38
3086.33	27
3087.42	20
3088.51	25
3089.6	28
3090.69	14
3091.78	30
3092.87	81
3093.96	40
3095.05	44
3096.14	-14
3097.23	24
3098.32	35
3099.41	33
3100.49	16
3101.58	22
3102.67	54
3103.75	24
3104.84	42
3105.93	38
3107.01	12
3108.1	24
3109.18	32
3110.26	30
3111.35	48
3112.43	6
3113.51	36
3114.6	35
3115.68	30
3116.76	16
3117.84	28
3118.92	48
3120	24
3121.09	22
3122.17	54
3123.25	24
3124.32	44
3125.4	38
3126.48	18
3127.56	18
3128.64	12
3129.72	34
3130.79	60
3131.87	28
3132.95	32
3134.02	20
3135.1	44
3136.17	20
3137.25	51
3138.32	32
3139.4	38
3140.47	36
3141.55	34
3142.62	36
3143.69	36
3144.76	45
3145.84	36
3146.91	30
3147.98	16
3149.05	38
3150.12	20
3151.19	30
3152.26	34
3153.33	32
3154.4	32
3155.47	24
3156.54	20
3157.61	56
3158.67	18
3159.74	20
3160.81	40
3161.88	37
3162.94	28
3164.01	55
3165.07	54
3166.14	40
3167.2	30
3168.27	25
3169.33	36
3170.4	56
3171.46	32
3172.52	34
3173.59	18
3174.65	16
3175.71	36
3176.77	26
3177.84	24
3178.9	6
3179.96	26
3181.02	51
3182.08	50
3183.14	61
3184.2	24
3185.26	32
3186.32	62
3187.37	20
3188.43	46
3189.49	57
3190.55	12
3191.61	25
3192.66	52
3193.72	52
3194.77	28
3195.83	10
3196.89	28
3197.94	40
3199	34
3200.05	30
3201.1	48
3202.16	28
3203.21	54
3204.27	44
3205.32	20
3206.37	54
3207.42	49
3208.47	30
3209.53	46
3210.58	19
3211.63	34
3212.68	46
3213.73	48
3214.78	13
3215.83	32
3216.88	19
3217.93	24
3218.97	34
3220.02	20
3221.07	26
3222.12	48
3223.16	24
3224.21	34
3225.26	20
3226.3	24
3227.35	24
3228.4	66
3229.44	44
3230.49	36
3231.53	14
3232.57	32
3233.62	43
3234.66	56
3235.71	32
3236.75	44
3237.79	46
3238.83	42
3239.88	8
3240.92	40
3241.96	48
3243	28
3244.04	16
3245.08	42
3246.12	44
3247.16	22
3248.2	28
3249.24	44
3250.28	46
3251.32	26
3252.36	38
3253.39	50
3254.43	44
3255.47	48
3256.51	50
3257.54	24
3258.58	46
3259.61	47
3260.65	31
3261.69	58
3262.72	22
3263.76	14
3264.79	34
3265.82	51
3266.86	31
3267.89	62
3268.92	49
3269.96	38
3270.99	63
3272.02	28
3273.05	32
3274.09	36
3275.12	44
3276.15	42
3277.18	25
3278.21	26
3279.24	28
3280.27	62
3281.3	18
3282.33	33
3283.36	48
3284.39	57
3285.41	74
3286.44	50
3287.47	44
3288.5	74
3289.52	26
3290.55	68
3291.58	52
3292.6	40
3293.63	42
3294.66	42
3295.68	57
3296.71	52
3297.73	50
3298.76	69
3299.78	40
3300.8	10
3301.83	28
3302.85	90
3303.87	24
3304.9	38
3305.92	43
3306.94	56
3307.96	26
3308.98	52
3310.01	42
3311.03	32
3312.05	49
3313.07	48
3314.09	36
3315.11	36
3316.13	67
3317.15	22
3318.17	60
3319.18	50
3320.2	50
3321.22	48
3322.24	38
3323.26	43
3324.27	42
3325.29	44
3326.31	41
3327.32	34
3328.34	59
3329.35	62
3330.37	26
3331.38	34
3332.4	34
3333.41	46
3334.43	62
3335.44	26
3336.46	30
3337.47	22
3338.48	48
3339.5	24
3340.51	38
3341.52	35
3342.53	46
3343.54	32
3344.56	52
3345.57	55
3346.58	56
3347.59	40
3348.6	45
3349.61	54
3350.62	50
3351.63	40
3352.64	52
3353.65	50
3354.66	51
3355.66	51
3356.67	36
3357.68	40
3358.69	25
3359.7	36
3360.7	40
3361.71	36
3362.72	40
3363.72	44
3364.73	26
3365.73	48
3366.74	49
3367.75	37
3368.75	42
3369.75	44
3370.76	24
3371.76	38
3372.77	42
3373.77	46
3374.77	33
3375.78	32
3376.78	26
3377.78	60
3378.78	20
3379.79	22
3380.79	21
3381.79	34
3382.79	46
3383.79	42
3384.79	64
3385.79	34
3386.79	54
3387.79	44
3388.79	33
3389.79	38
3390.79	62
3391.79	61
3392.79	48
3393.79	74
3394.78	58
3395.78	30
3396.78	40
3397.78	54
3398.77	91
3399.77	32
3400.77	32
3401.76	40
3402.76	56
3403.76	58
3404.75	14
3405.75	32
3406.74	59
3407.74	72
3408.73	34
3409.72	107
3410.72	58
3411.71	52
3412.71	26
3413.7	44
3414.69	44
3415.68	76
3416.68	40
3417.67	52
3418.66	64
3419.65	40
3420.64	76
3421.63	51
3422.63	42
3423.62	52
3424.61	98
3425.6	26
3426.59	51
3427.58	72
3428.57	37
[truncated: 48 more rows]
