# Supplementary material for: AI‐Assisted Detection of Early Gastric Cancer via Visualization of Mucosal Acidity Compromise During Endoscopy
Source: Adv Sci (Weinh). 2025 Oct 20;12(46):e04932. doi: 10.1002/advs.202504932 (PMC12697849; doi:10.1002/advs.202504932)
Supplement: Supplementary file 2 — Supporting Data [file ADVS-12-e04932-s002.zip › Models by AGS cells/Model 4/Para-tumor/fast-20250724_172845.csv]

181.541	12517
184.445	19557
187.346	25508
190.245	28432
193.141	29641
196.035	29643
198.927	29494
201.816	29588
204.703	30004
207.588	29579
210.47	29843
213.35	29774
216.228	29744
219.103	29925
221.976	29705
224.846	29806
227.715	29722
230.58	29770
233.444	29641
236.305	29919
239.164	29851
242.02	30409
244.875	30588
247.727	30664
250.576	30760
253.423	30733
256.268	30632
259.111	30449
261.951	30324
264.789	30314
267.625	30408
270.459	30403
273.29	30249
276.119	30320
278.945	29903
281.769	29955
284.591	29720
287.411	29778
290.229	29462
293.044	29288
295.857	29063
298.667	28942
301.476	28618
304.282	28490
307.085	27974
309.887	27962
312.686	27547
315.483	27375
318.278	27203
321.071	26971
323.861	26859
326.649	26838
329.435	26931
332.219	26812
335	26732
337.779	26839
340.556	26778
343.331	26969
346.103	26873
348.873	26860
351.641	27131
354.407	26978
357.171	27302
359.932	27255
362.691	27201
365.448	26938
368.203	26742
370.955	26421
373.706	26417
376.454	26307
379.2	26121
381.943	25932
384.685	25539
387.424	25505
390.161	25247
392.896	25112
395.629	24967
398.36	24741
401.088	24747
403.815	24737
406.539	24453
409.261	24504
411.981	24433
414.698	24441
417.414	24813
420.127	24781
422.838	24693
425.547	24936
428.254	24926
430.959	24921
433.662	25071
436.362	25212
439.06	25176
441.757	25053
444.451	25046
447.142	25048
449.832	24932
452.52	24987
455.206	25097
457.889	24761
460.57	24878
463.249	24645
465.927	24695
468.601	24385
471.274	24104
473.945	23931
476.614	23551
479.28	23249
481.945	23274
484.607	23087
487.267	22892
489.926	22664
492.582	22529
495.236	22339
497.888	22329
500.537	22128
503.185	22235
505.831	22245
508.474	22386
511.116	22225
513.755	22281
516.393	22084
519.028	22362
521.661	22223
524.293	22241
526.922	22083
529.549	22202
532.174	22057
534.797	22031
537.418	22153
540.037	22176
542.654	21906
545.268	22082
547.881	22263
550.492	22203
553.101	21854
555.707	21604
558.312	21370
560.915	21227
563.515	21249
566.114	21391
568.71	21733
571.305	21886
573.897	21932
576.488	21989
579.076	21793
581.663	21169
584.247	20670
586.83	20091
589.41	19754
591.989	19387
594.565	18894
597.14	18306
599.712	18056
602.283	18012
604.851	18042
607.418	17778
609.982	17639
612.545	17619
615.106	17583
617.664	17676
620.221	17502
622.776	17500
625.328	17528
627.879	17504
630.428	17091
632.975	16958
635.52	16733
638.062	16656
640.603	16660
643.142	16741
645.679	16864
648.214	17069
650.748	16874
653.279	16914
655.808	16772
658.335	16763
660.861	16599
663.384	16332
665.906	16403
668.425	16386
670.943	16464
673.459	16110
675.973	16040
678.484	15854
680.994	15630
683.502	15459
686.009	15229
688.513	15242
691.015	15024
693.515	14937
696.014	14701
698.51	14464
701.005	14472
703.498	14317
705.989	14040
708.478	13729
710.965	13596
713.45	13658
715.933	13559
718.415	13429
720.894	13170
723.372	13138
725.848	13223
728.322	13237
730.794	13329
733.264	13206
735.732	13039
738.198	12647
740.663	12465
743.126	12201
745.586	12169
748.045	12010
750.502	11873
752.958	11847
755.411	11629
757.863	11700
760.312	11658
762.76	11549
765.206	11655
767.65	11433
770.092	10672
772.533	9952
774.971	9651
777.408	10098
779.843	10485
782.276	10473
784.707	10547
787.137	10573
789.564	10547
791.99	10629
794.414	10404
796.836	10430
799.257	10141
801.675	10051
804.092	9996
806.507	9987
808.92	9969
811.331	9800
813.741	9613
816.148	9409
818.554	9212
820.958	9194
823.36	9177
825.761	8990
828.159	8992
830.556	8869
832.951	8897
835.345	8748
837.736	8740
840.126	8593
842.514	8553
844.9	8487
847.284	8351
849.667	8423
852.048	8180
854.427	8081
856.804	8013
859.18	7805
861.553	7795
863.925	7739
866.296	7664
868.664	7614
871.031	7662
873.396	7533
875.759	7455
878.12	7463
880.48	7424
882.838	7305
885.194	7243
887.549	7104
889.902	7106
892.253	7018
894.602	7042
896.949	6944
899.295	6951
901.639	6871
903.981	6820
906.322	6774
908.661	6767
910.998	6745
913.333	6671
915.667	6665
917.999	6671
920.329	6689
922.658	6585
924.985	6598
927.31	6547
929.633	6673
931.955	6482
934.275	6399
936.593	6308
938.91	6218
941.225	6147
943.538	6000
945.849	5891
948.159	5718
950.467	5613
952.774	5589
955.078	5400
957.381	5395
959.683	5333
961.982	5216
964.28	5333
966.577	5232
968.871	5194
971.164	5049
973.456	4940
975.745	4888
978.033	4817
980.319	4739
982.604	4734
984.887	4666
987.168	4785
989.448	4718
991.726	4608
994.002	4658
996.277	4587
998.55	4594
1000.82	4558
1003.09	4648
1005.36	4712
1007.63	4671
1009.89	4741
1012.15	4747
1014.41	4750
1016.67	4715
1018.93	4720
1021.19	4618
1023.44	4694
1025.7	4746
1027.95	4753
1030.2	4592
1032.45	4502
1034.69	4442
1036.94	4314
1039.18	4241
1041.43	4213
1043.67	4219
1045.9	4237
1048.14	4217
1050.38	4048
1052.61	4050
1054.84	4009
1057.07	3973
1059.3	3943
1061.53	3820
1063.76	3818
1065.98	3725
1068.2	3731
1070.42	3706
1072.64	3602
1074.86	3608
1077.08	3516
1079.29	3543
1081.5	3472
1083.72	3477
1085.93	3451
1088.13	3481
1090.34	3529
1092.55	3498
1094.75	3586
1096.95	3441
1099.15	3455
1101.35	3441
1103.55	3350
1105.74	3270
1107.94	3280
1110.13	3255
1112.32	3206
1114.51	3121
1116.7	3083
1118.89	3020
1121.07	3020
1123.25	2929
1125.44	2924
1127.62	2903
1129.8	2883
1131.97	2982
1134.15	2988
1136.32	3002
1138.49	2955
1140.66	2920
1142.83	2938
1145	2827
1147.17	2782
1149.33	2792
1151.5	2784
1153.66	2748
1155.82	2761
1157.98	2744
1160.13	2628
1162.29	2716
1164.44	2579
1166.6	2607
1168.75	2613
1170.9	2686
1173.04	2738
1175.19	2690
1177.34	2645
1179.48	2569
1181.62	2462
1183.76	2491
1185.9	2550
1188.04	2685
1190.17	2804
1192.31	2849
1194.44	2762
1196.57	2847
1198.7	2782
1200.83	2807
1202.96	2699
1205.08	2518
1207.21	2377
1209.33	2272
1211.45	2230
1213.57	2152
1215.69	2138
1217.81	2085
1219.92	2039
1222.03	2045
1224.15	2027
1226.26	2000
1228.37	1992
1230.47	2008
1232.58	1962
1234.68	2007
1236.79	1924
1238.89	1970
1240.99	2008
1243.09	1966
1245.19	1924
1247.28	1912
1249.38	1866
1251.47	1928
1253.56	1876
1255.65	1765
1257.74	1777
1259.83	1815
1261.91	1729
1264	1730
1266.08	1602
1268.16	1618
1270.24	1632
1272.32	1593
1274.4	1546
1276.47	1577
1278.55	1529
1280.62	1497
1282.69	1471
1284.76	1450
1286.83	1457
1288.9	1431
1290.96	1438
1293.03	1378
1295.09	1386
1297.15	1346
1299.21	1334
1301.27	1328
1303.33	1305
1305.38	1311
1307.44	1342
1309.49	1301
1311.54	1253
1313.59	1279
1315.64	1245
1317.69	1285
1319.73	1257
1321.78	1193
1323.82	1161
1325.86	1154
1327.9	1214
1329.94	1172
1331.98	1136
1334.02	1227
1336.05	1158
1338.08	1203
1340.12	1135
1342.15	1223
1344.18	1254
1346.2	1301
1348.23	1324
1350.25	1291
1352.28	1306
1354.3	1342
1356.32	1364
1358.34	1309
1360.36	1384
1362.38	1376
1364.39	1416
1366.41	1358
1368.42	1370
1370.43	1374
1372.44	1328
1374.45	1310
1376.45	1276
1378.46	1350
1380.47	1283
1382.47	1245
1384.47	1213
1386.47	1165
1388.47	1110
1390.47	1082
1392.46	1124
1394.46	1207
1396.45	1150
1398.44	1159
1400.44	1134
1402.42	1098
1404.41	1050
1406.4	1001
1408.39	971
1410.37	981
1412.35	915
1414.33	961
1416.31	930
1418.29	961
1420.27	898
1422.25	885
1424.22	880
1426.2	874
1428.17	856
1430.14	858
1432.11	820
1434.08	792
1436.04	790
1438.01	783
1439.97	834
1441.94	822
1443.9	832
1445.86	870
1447.82	862
1449.78	787
1451.73	765
1453.69	810
1455.64	856
1457.59	775
1459.54	754
1461.49	669
1463.44	669
1465.39	655
1467.34	649
1469.28	609
1471.22	667
1473.17	727
1475.11	675
1477.05	687
1478.99	608
1480.92	598
1482.86	537
1484.79	507
1486.73	538
1488.66	531
1490.59	538
1492.52	593
1494.45	571
1496.37	558
1498.3	594
1500.22	569
1502.14	548
1504.07	556
1505.99	514
1507.91	526
1509.82	518
1511.74	489
1513.66	520
1515.57	528
1517.48	520
1519.39	618
1521.3	599
1523.21	611
1525.12	562
1527.03	574
1528.93	572
1530.84	603
1532.74	643
1534.64	695
1536.54	701
1538.44	695
1540.34	653
1542.23	569
1544.13	531
1546.02	509
1547.92	544
1549.81	586
1551.7	626
1553.59	627
1555.48	572
1557.36	646
1559.25	657
1561.13	705
1563.01	709
1564.9	800
1566.78	784
1568.66	727
1570.53	669
1572.41	661
1574.29	701
1576.16	745
1578.03	860
1579.9	869
1581.78	846
1583.65	764
1585.51	715
1587.38	778
1589.25	824
1591.11	846
1592.97	783
1594.84	713
1596.7	697
1598.56	715
1600.42	669
1602.27	716
1604.13	715
1605.98	794
1607.84	947
1609.69	1017
1611.54	1023
1613.39	909
1615.24	788
1617.09	629
1618.94	576
1620.78	540
1622.62	633
1624.47	714
1626.31	737
1628.15	721
1629.99	735
1631.83	735
1633.67	701
1635.5	697
1637.34	669
1639.17	659
1641	625
1642.83	681
1644.66	665
1646.49	635
1648.32	569
1650.15	608
1651.97	618
1653.8	671
1655.62	653
1657.44	612
1659.26	550
1661.08	463
1662.9	475
1664.72	356
1666.53	256
1668.35	252
1670.16	227
1671.97	292
1673.79	359
1675.6	322
1677.4	321
1679.21	266
1681.02	278
1682.83	232
1684.63	280
1686.43	327
1688.24	345
1690.04	314
1691.84	254
1693.64	222
1695.43	260
1697.23	338
1699.02	421
1700.82	485
1702.61	437
1704.4	423
1706.2	431
1707.98	464
1709.77	528
1711.56	566
1713.35	532
1715.13	519
1716.92	437
1718.7	319
1720.48	427
1722.26	431
1724.04	363
1725.82	267
1727.6	247
1729.37	258
1731.15	221
1732.92	175
1734.7	147
1736.47	139
1738.24	129
1740.01	133
1741.78	107
1743.54	115
1745.31	169
1747.08	215
1748.84	199
1750.6	224
1752.36	284
1754.12	350
1755.88	354
1757.64	315
1759.4	243
1761.16	212
1762.91	214
1764.67	280
1766.42	330
1768.17	392
1769.92	399
1771.67	344
1773.42	286
1775.17	238
1776.91	260
1778.66	272
1780.4	377
1782.15	409
1783.89	436
1785.63	482
1787.37	423
1789.11	457
1790.85	443
1792.58	421
1794.32	312
1796.05	308
1797.79	294
1799.52	298
1801.25	311
1802.98	260
1804.71	246
1806.44	305
1808.17	384
1809.89	405
1811.62	435
1813.34	441
1815.07	385
1816.79	350
1818.51	339
1820.23	308
1821.95	280
1823.66	268
1825.38	218
1827.1	208
1828.81	237
1830.52	274
1832.24	301
1833.95	359
1835.66	405
1837.37	427
1839.08	409
1840.78	304
1842.49	266
1844.19	242
1845.9	264
1847.6	254
1849.3	244
1851	198
1852.7	139
1854.4	103
1856.1	127
1857.8	137
1859.49	153
1861.19	157
1862.88	173
1864.57	89
1866.27	57
1867.96	-12
1869.65	-51
1871.33	-18
1873.02	65
1874.71	131
1876.39	112
1878.08	64
1879.76	104
1881.44	93
1883.12	129
1884.81	147
1886.48	179
1888.16	125
1889.84	48
1891.52	50
1893.19	10
1894.87	20
1896.54	45
1898.21	46
1899.88	51
1901.55	63
1903.22	103
1904.89	125
1906.56	123
1908.22	133
1909.89	153
1911.55	182
1913.22	171
1914.88	155
1916.54	143
1918.2	145
1919.86	155
1921.52	139
1923.18	121
1924.83	121
1926.49	117
1928.14	103
1929.79	123
1931.45	83
1933.1	99
1934.75	53
1936.4	133
1938.05	145
1939.69	138
1941.34	111
1942.99	40
1944.63	59
1946.27	74
1947.92	49
1949.56	63
1951.2	121
1952.84	143
1954.48	139
1956.11	174
1957.75	218
1959.39	242
1961.02	264
1962.65	235
1964.29	206
1965.92	230
1967.55	268
1969.18	289
1970.81	259
1972.44	278
1974.06	252
1975.69	258
1977.32	272
1978.94	284
1980.56	266
1982.19	331
1983.81	262
1985.43	294
1987.05	298
1988.66	326
1990.28	300
1991.9	256
1993.51	282
1995.13	334
1996.74	333
1998.36	272
1999.97	282
2001.58	296
2003.19	292
2004.8	306
2006.4	320
2008.01	315
2009.62	314
2011.22	298
2012.83	324
2014.43	308
2016.03	334
2017.63	317
2019.23	300
2020.83	280
2022.43	300
2024.03	332
2025.63	304
2027.22	328
2028.82	308
2030.41	304
2032.01	292
2033.6	300
2035.19	298
2036.78	296
2038.37	318
2039.96	260
2041.55	278
2043.13	276
2044.72	256
2046.3	270
2047.89	276
2049.47	292
2051.05	264
2052.63	274
2054.21	260
2055.79	288
2057.37	244
2058.95	254
2060.52	266
2062.1	260
2063.68	299
2065.25	258
2066.82	238
2068.39	238
2069.97	260
2071.54	236
2073.1	258
2074.67	238
2076.24	252
2077.81	248
2079.37	248
2080.94	235
2082.5	238
2084.07	215
2085.63	238
2087.19	216
2088.75	196
2090.31	170
2091.87	148
2093.43	137
2094.98	179
2096.54	164
2098.09	183
2099.65	220
2101.2	191
2102.75	198
2104.3	198
2105.86	218
2107.41	190
2108.95	214
2110.5	179
2112.05	185
2113.6	185
2115.14	180
2116.69	206
2118.23	177
2119.77	201
2121.31	171
2122.86	196
2124.4	176
2125.93	187
2127.47	186
2129.01	181
2130.55	220
2132.08	212
2133.62	186
2135.15	191
2136.69	173
2138.22	169
2139.75	171
2141.28	143
2142.81	189
2144.34	178
2145.87	179
2147.39	177
2148.92	195
2150.45	203
2151.97	192
2153.5	198
2155.02	169
2156.54	163
2158.06	193
2159.58	171
2161.1	157
2162.62	216
2164.14	195
2165.66	185
2167.17	149
2168.69	188
2170.2	177
2171.72	181
2173.23	188
2174.74	133
2176.25	169
2177.76	165
2179.27	163
2180.78	178
2182.29	149
2183.79	155
2185.3	137
2186.81	165
2188.31	153
2189.81	159
2191.32	173
2192.82	163
2194.32	151
2195.82	165
2197.32	157
2198.82	133
2200.32	135
2201.81	103
2203.31	115
2204.8	129
2206.3	149
2207.79	119
2209.29	184
2210.78	133
2212.27	167
2213.76	171
2215.25	161
2216.74	155
2218.23	153
2219.71	137
2221.2	119
2222.69	125
2224.17	105
2225.65	111
2227.14	85
2228.62	105
2230.1	121
2231.58	129
2233.06	133
2234.54	149
2236.02	147
2237.5	161
2238.97	157
2240.45	141
2241.92	151
2243.4	139
2244.87	113
2246.34	121
2247.82	123
2249.29	125
2250.76	129
2252.23	123
2253.7	115
2255.16	123
2256.63	109
2258.1	113
2259.56	123
2261.03	137
2262.49	109
2263.95	145
2265.42	125
2266.88	133
2268.34	105
2269.8	117
2271.26	101
2272.72	99
2274.18	117
2275.63	121
2277.09	121
2278.54	143
2280	129
2281.45	91
2282.9	103
2284.36	101
2285.81	107
2287.26	97
2288.71	103
2290.16	93
2291.61	93
2293.05	105
2294.5	91
2295.95	83
2297.39	61
2298.84	49
2300.28	70
2301.72	51
2303.16	85
2304.61	83
2306.05	83
2307.49	73
2308.93	68
2310.36	105
2311.8	92
2313.24	99
2314.67	125
2316.11	111
2317.54	123
2318.98	117
2320.41	95
2321.84	101
2323.28	111
2324.71	95
2326.14	105
2327.57	86
2328.99	87
2330.42	47
2331.85	79
2333.27	66
2334.7	85
2336.12	51
2337.55	79
2338.97	63
2340.39	45
2341.82	39
2343.24	56
2344.66	43
2346.08	48
2347.5	75
2348.91	67
2350.33	71
2351.75	83
2353.16	87
2354.58	83
2355.99	93
2357.41	85
2358.82	63
2360.23	43
2361.64	27
2363.05	20
2364.46	16
2365.87	38
2367.28	45
2368.69	57
2370.1	46
2371.5	18
2372.91	55
2374.31	56
2375.72	52
2377.12	42
2378.52	46
2379.92	55
2381.33	55
2382.73	57
2384.13	38
2385.52	62
2386.92	26
2388.32	41
2389.72	34
2391.11	31
2392.51	70
2393.9	57
2395.3	83
2396.69	91
2398.08	57
2399.48	43
2400.87	64
2402.26	55
2403.65	40
2405.04	15
2406.42	12
2407.81	-64
2409.2	-36
2410.58	-65
2411.97	-82
2413.35	-8
2414.74	-50
2416.12	-61
2417.5	-28
2418.89	-24
2420.27	-36
2421.65	-32
2423.03	-12
2424.41	-42
2425.79	-39
2427.16	-65
2428.54	-30
2429.92	-51
2431.29	-43
2432.67	-42
2434.04	-42
2435.42	-46
2436.79	-42
2438.16	-13
2439.53	-34
2440.9	-49
2442.27	-49
2443.64	-59
2445.01	-53
2446.38	-63
2447.75	-60
2449.11	-73
2450.48	-56
2451.84	-73
2453.21	-64
2454.57	-38
2455.94	-24
2457.3	-57
2458.66	-48
2460.02	-54
2461.38	-53
2462.74	-26
2464.1	-10
2465.46	-11
2466.82	-35
2468.17	-25
2469.53	-28
2470.89	-2
2472.24	-42
2473.6	-30
2474.95	-18
2476.3	-24
2477.65	-6
2479.01	10
2480.36	-14
2481.71	43
2483.06	-16
2484.41	6
2485.75	-10
2487.1	4
2488.45	-4
2489.8	-8
2491.14	-16
2492.49	6
2493.83	-14
2495.17	8
2496.52	-18
2497.86	-4
2499.2	14
2500.54	12
2501.88	10
2503.22	18
2504.56	12
2505.9	30
2507.24	6
2508.58	10
2509.91	13
2511.25	-15
2512.58	-40
2513.92	-75
2515.25	-42
2516.58	-48
2517.92	-56
2519.25	-30
2520.58	-31
2521.91	-58
2523.24	-53
2524.57	-32
2525.9	-2
2527.23	-2
2528.55	12
2529.88	-32
2531.21	-51
2532.53	-30
2533.86	-2
2535.18	-12
2536.5	-4
2537.83	-1
2539.15	22
2540.47	6
2541.79	14
2543.11	-24
2544.43	-31
2545.75	-4
2547.07	4
2548.39	-42
2549.7	0
2551.02	-18
2552.34	-35
2553.65	-29
2554.97	-58
2556.28	-52
2557.59	-65
2558.91	-67
2560.22	-26
2561.53	-51
2562.84	-61
2564.15	-41
2565.46	-61
2566.77	-59
2568.08	-48
2569.38	-59
2570.69	-38
2572	-49
2573.3	-22
2574.61	-37
2575.91	-36
2577.22	-41
2578.52	-18
2579.82	-47
2581.13	-43
2582.43	-46
2583.73	-54
2585.03	-63
2586.33	-52
2587.63	-61
2588.92	-81
2590.22	-26
2591.52	-71
2592.82	-36
2594.11	-39
2595.41	-17
2596.7	-44
2598	-46
2599.29	-30
2600.58	-53
2601.88	-20
2603.17	-30
2604.46	-79
2605.75	-46
2607.04	-70
2608.33	-57
2609.62	-53
2610.9	-64
2612.19	-70
2613.48	-79
2614.76	-62
2616.05	-69
2617.34	-41
2618.62	-87
2619.9	-78
2621.19	-61
2622.47	-57
2623.75	-64
2625.03	-79
2626.31	-67
2627.59	-49
2628.87	-21
2630.15	-71
2631.43	-55
2632.71	-50
2633.99	-68
2635.26	-66
2636.54	-91
2637.81	-51
2639.09	-68
2640.36	-56
2641.64	-68
2642.91	-77
2644.18	-84
2645.46	-57
2646.73	-101
2648	-60
2649.27	-65
2650.54	-71
2651.81	-49
2653.07	-48
2654.34	-58
2655.61	-61
2656.88	-49
2658.14	-44
2659.41	-65
2660.67	-88
2661.94	-43
2663.2	-67
2664.47	-75
2665.73	-62
2666.99	-58
2668.25	-67
2669.51	-87
2670.77	-71
2672.03	-75
2673.29	-36
2674.55	-53
2675.81	-62
2677.07	-93
2678.32	-79
2679.58	-63
2680.84	-53
2682.09	-57
2683.35	-30
2684.6	-40
2685.85	-42
2687.11	-78
2688.36	-33
2689.61	-69
2690.86	-57
2692.11	-53
2693.36	-51
2694.61	-37
2695.86	-39
2697.11	-69
2698.36	-51
2699.61	-67
2700.85	-69
2702.1	-64
2703.34	-65
2704.59	-68
2705.83	-34
2707.08	-49
2708.32	-50
2709.56	-61
2710.81	-73
2712.05	-64
2713.29	-65
2714.53	-50
2715.77	-54
2717.01	-39
2718.25	-24
2719.49	-73
2720.73	-75
2721.96	-75
2723.2	-73
2724.44	-33
2725.67	-39
2726.91	-46
2728.14	-55
2729.38	-90
2730.61	-38
2731.84	-64
2733.08	-67
2734.31	-36
2735.54	-24
2736.77	-37
2738	-66
2739.23	-47
2740.46	-32
2741.69	-48
2742.92	-60
2744.14	-31
2745.37	-52
2746.6	-75
2747.82	-38
2749.05	-44
2750.27	-56
2751.5	-42
2752.72	-62
2753.95	-30
2755.17	-22
2756.39	-44
2757.61	-38
2758.83	-44
2760.05	-24
2761.27	-74
2762.49	-46
2763.71	-50
2764.93	-36
2766.15	-58
2767.37	-30
2768.58	-61
2769.8	-54
2771.02	-56
2772.23	-50
2773.45	-22
2774.66	-30
2775.88	-28
2777.09	-38
2778.3	-38
2779.51	-38
2780.73	-25
2781.94	-42
2783.15	-26
2784.36	-40
2785.57	-28
2786.78	-32
2787.99	-2
2789.19	-26
2790.4	-26
2791.61	2
2792.82	-36
2794.02	-40
2795.23	-26
2796.43	-30
2797.64	-24
2798.84	-26
2800.04	-40
2801.25	-13
2802.45	-52
2803.65	-38
2804.85	-17
2806.05	-38
2807.25	-48
2808.45	-18
2809.65	-36
2810.85	-41
2812.05	-8
2813.25	-8
2814.45	-28
2815.64	-14
2816.84	-34
2818.04	-10
2819.23	30
2820.43	-15
2821.62	-18
2822.82	-10
2824.01	-6
2825.2	8
2826.39	-26
2827.59	-4
2828.78	6
2829.97	-8
2831.16	-24
2832.35	-20
2833.54	-32
2834.73	-6
2835.92	-20
2837.1	-8
2838.29	-20
2839.48	18
2840.67	12
2841.85	-24
2843.04	-24
2844.22	-18
2845.41	-23
2846.59	4
2847.77	2
2848.96	-22
2850.14	-15
2851.32	0
2852.5	-9
2853.68	-18
2854.87	18
2856.05	-18
2857.23	-8
2858.4	-24
2859.58	-16
2860.76	-26
2861.94	-2
2863.12	-6
2864.29	-8
2865.47	-20
2866.65	6
2867.82	-12
2869	10
2870.17	-8
2871.34	6
2872.52	-18
2873.69	-6
2874.86	-25
2876.03	-2
2877.21	-14
2878.38	-30
2879.55	0
2880.72	-12
2881.89	-16
2883.06	0
2884.23	-4
2885.39	-29
2886.56	-19
2887.73	-32
2888.9	-6
2890.06	-14
2891.23	6
2892.39	-4
2893.56	8
2894.72	2
2895.89	4
2897.05	10
2898.21	-12
2899.38	-8
2900.54	-6
2901.7	-4
2902.86	-24
2904.02	12
2905.18	-10
2906.34	8
2907.5	-11
2908.66	-22
2909.82	-14
2910.98	-8
2912.13	-6
2913.29	12
2914.45	-18
2915.6	-12
2916.76	12
2917.91	4
2919.07	-10
2920.22	-18
2921.38	12
2922.53	-16
2923.68	6
2924.84	22
2925.99	2
2927.14	6
2928.29	4
2929.44	0
2930.59	-16
2931.74	24
2932.89	-6
2934.04	1
2935.19	-28
2936.34	-6
2937.48	4
2938.63	4
2939.78	-20
2940.93	14
2942.07	6
2943.22	14
2944.36	-6
2945.51	-10
2946.65	-26
2947.79	-2
2948.94	0
2950.08	0
2951.22	0
2952.36	-6
2953.5	-2
2954.65	-14
2955.79	-10
2956.93	12
2958.07	-8
2959.2	4
2960.34	16
2961.48	18
2962.62	6
2963.76	-2
2964.89	-4
2966.03	2
2967.17	6
2968.3	26
2969.44	-12
2970.57	2
2971.71	16
2972.84	14
2973.97	14
2975.11	10
2976.24	22
2977.37	8
2978.5	4
2979.64	-2
2980.77	-2
2981.9	16
2983.03	-10
2984.16	6
2985.29	14
2986.41	12
2987.54	28
2988.67	24
2989.8	18
2990.93	4
2992.05	8
2993.18	8
2994.3	-4
2995.43	-4
2996.55	41
2997.68	26
2998.8	10
2999.93	14
3001.05	14
3002.17	8
3003.3	-8
3004.42	40
3005.54	44
3006.66	24
3007.78	12
3008.9	0
3010.02	-14
3011.14	38
3012.26	10
3013.38	16
3014.5	18
3015.62	26
3016.73	14
3017.85	22
3018.97	4
3020.08	21
3021.2	34
3022.31	6
3023.43	46
3024.54	19
3025.66	18
3026.77	26
3027.89	26
3029	10
3030.11	20
3031.22	16
3032.34	0
3033.45	16
3034.56	18
3035.67	28
3036.78	99
3037.89	28
3039	20
3040.11	8
3041.22	12
3042.32	-8
3043.43	32
3044.54	22
3045.65	14
3046.75	24
3047.86	40
3048.96	18
3050.07	-12
3051.17	46
3052.28	24
3053.38	26
3054.49	8
3055.59	24
3056.69	-4
3057.8	22
3058.9	24
3060	40
3061.1	2
3062.2	14
3063.3	24
3064.4	-2
3065.5	8
3066.6	21
3067.7	4
3068.8	22
3069.9	20
3071	20
3072.09	28
3073.19	24
3074.29	20
3075.38	22
3076.48	38
3077.57	5
3078.67	35
3079.76	28
3080.86	-4
3081.95	23
3083.05	10
3084.14	28
3085.23	24
3086.33	43
3087.42	22
3088.51	23
3089.6	30
3090.69	18
3091.78	12
3092.87	73
3093.96	16
3095.05	16
3096.14	4
3097.23	22
3098.32	35
3099.41	45
3100.49	4
3101.58	20
3102.67	20
3103.75	0
3104.84	36
3105.93	24
3107.01	24
3108.1	26
3109.18	36
3110.26	22
3111.35	36
3112.43	22
3113.51	22
3114.6	29
3115.68	24
3116.76	8
3117.84	16
3118.92	42
3120	26
3121.09	24
3122.17	32
3123.25	34
3124.32	56
3125.4	40
3126.48	28
3127.56	34
3128.64	8
3129.72	32
3130.79	54
3131.87	32
3132.95	24
3134.02	10
3135.1	36
3136.17	32
3137.25	24
3138.32	18
3139.4	14
3140.47	50
3141.55	40
3142.62	32
3143.69	42
3144.76	53
3145.84	16
3146.91	34
3147.98	26
3149.05	44
3150.12	24
3151.19	32
3152.26	30
3153.33	42
3154.4	14
3155.47	16
3156.54	32
3157.61	52
3158.67	16
3159.74	4
3160.81	8
3161.88	17
3162.94	46
3164.01	34
3165.07	46
3166.14	34
3167.2	22
3168.27	33
3169.33	46
3170.4	48
3171.46	26
3172.52	42
3173.59	40
3174.65	26
3175.71	24
3176.77	34
3177.84	28
3178.9	20
3179.96	12
3181.02	53
3182.08	34
3183.14	37
3184.2	18
3185.26	44
3186.32	44
3187.37	30
3188.43	48
3189.49	53
3190.55	28
3191.61	35
3192.66	50
3193.72	14
3194.77	20
3195.83	18
3196.89	36
3197.94	40
3199	34
3200.05	28
3201.1	28
3202.16	26
3203.21	58
3204.27	22
3205.32	30
3206.37	18
3207.42	55
3208.47	54
3209.53	24
3210.58	29
3211.63	56
3212.68	46
3213.73	40
3214.78	29
3215.83	22
3216.88	25
3217.93	30
3218.97	14
3220.02	36
3221.07	20
3222.12	34
3223.16	40
3224.21	40
3225.26	16
3226.3	8
3227.35	8
3228.4	54
3229.44	44
3230.49	16
3231.53	6
3232.57	32
3233.62	40
3234.66	30
3235.71	26
3236.75	30
3237.79	38
3238.83	62
3239.88	30
3240.92	44
3241.96	40
3243	34
3244.04	26
3245.08	46
3246.12	32
3247.16	30
3248.2	32
3249.24	34
3250.28	34
3251.32	24
3252.36	44
3253.39	32
3254.43	34
3255.47	58
3256.51	48
3257.54	22
3258.58	38
3259.61	47
3260.65	15
3261.69	30
3262.72	22
3263.76	24
3264.79	22
3265.82	49
3266.86	19
3267.89	62
3268.92	61
3269.96	46
3270.99	35
3272.02	34
3273.05	30
3274.09	24
3275.12	38
3276.15	38
3277.18	37
3278.21	40
3279.24	28
3280.27	44
3281.3	30
3282.33	18
3283.36	38
3284.39	40
3285.41	74
3286.44	48
3287.47	48
3288.5	54
3289.52	30
3290.55	66
3291.58	42
3292.6	28
3293.63	50
3294.66	34
3295.68	51
3296.71	8
3297.73	40
3298.76	85
3299.78	26
3300.8	24
3301.83	18
3302.85	86
3303.87	20
3304.9	32
3305.92	41
3306.94	52
3307.96	48
3308.98	30
3310.01	44
3311.03	24
3312.05	57
3313.07	30
3314.09	38
3315.11	26
3316.13	34
3317.15	20
3318.17	30
3319.18	44
3320.2	40
3321.22	44
3322.24	48
3323.26	27
3324.27	48
3325.29	42
3326.31	33
3327.32	42
3328.34	55
3329.35	54
3330.37	50
3331.38	24
3332.4	36
3333.41	46
3334.43	77
3335.44	30
3336.46	30
3337.47	44
3338.48	46
3339.5	24
3340.51	20
3341.52	41
3342.53	44
3343.54	46
3344.56	32
3345.57	36
3346.58	50
3347.59	38
3348.6	33
3349.61	46
3350.62	28
3351.63	42
3352.64	48
3353.65	56
3354.66	25
3355.66	57
3356.67	20
3357.68	44
3358.69	25
3359.7	26
3360.7	40
3361.71	40
3362.72	20
3363.72	36
3364.73	32
3365.73	22
3366.74	25
3367.75	41
3368.75	24
3369.75	40
3370.76	32
3371.76	38
3372.77	34
3373.77	44
3374.77	49
3375.78	38
3376.78	26
3377.78	46
3378.78	36
3379.79	10
3380.79	23
3381.79	30
3382.79	54
3383.79	34
3384.79	60
3385.79	18
3386.79	32
3387.79	30
3388.79	41
3389.79	30
3390.79	34
3391.79	55
3392.79	24
3393.79	64
3394.78	50
3395.78	30
3396.78	58
3397.78	66
3398.77	87
3399.77	34
3400.77	20
3401.76	26
3402.76	38
3403.76	40
3404.75	26
3405.75	30
3406.74	63
3407.74	93
3408.73	34
3409.72	85
3410.72	58
3411.71	54
3412.71	22
3413.7	32
3414.69	24
3415.68	92
3416.68	34
3417.67	42
3418.66	48
3419.65	32
3420.64	52
3421.63	45
3422.63	56
3423.62	56
3424.61	82
3425.6	40
3426.59	33
3427.58	62
3428.57	43
[truncated: 48 more rows]
