# Supplementary material for: AI‐Assisted Detection of Early Gastric Cancer via Visualization of Mucosal Acidity Compromise During Endoscopy
Source: Adv Sci (Weinh). 2025 Oct 20;12(46):e04932. doi: 10.1002/advs.202504932 (PMC12697849; doi:10.1002/advs.202504932)
Supplement: Supplementary file 2 — Supporting Data [file ADVS-12-e04932-s002.zip › Models by AGS cells/Model 4/Tumor/fast-20250724_172430.csv]

181.541	16547
184.445	25899
187.346	33523
190.245	37436
193.141	38736
196.035	38877
198.927	38580
201.816	38445
204.703	38913
207.588	38810
210.47	38863
213.35	38663
216.228	38645
219.103	38686
221.976	38524
224.846	38520
227.715	38190
230.58	38362
233.444	38220
236.305	38524
239.164	38728
242.02	39219
244.875	39493
247.727	39699
250.576	39759
253.423	39719
256.268	39489
259.111	39338
261.951	39096
264.789	38889
267.625	39057
270.459	38954
273.29	38782
276.119	38852
278.945	38561
281.769	38405
284.591	38310
287.411	37883
290.229	37819
293.044	37694
295.857	37553
298.667	37140
301.476	36592
304.282	36164
307.085	36183
309.887	35929
312.686	35461
315.483	35232
318.278	35121
321.071	34845
323.861	34747
326.649	34444
329.435	34690
332.219	34405
335	34327
337.779	34331
340.556	34202
343.331	34517
346.103	34418
348.873	34377
351.641	34932
354.407	34906
357.171	34877
359.932	35074
362.691	34837
365.448	34692
368.203	34348
370.955	33918
373.706	33813
376.454	33713
379.2	33418
381.943	33372
384.685	32938
387.424	32724
390.161	32518
392.896	32252
395.629	31846
398.36	31716
401.088	31595
403.815	31495
406.539	31422
409.261	31267
411.981	31250
414.698	31359
417.414	31788
420.127	31688
422.838	31648
425.547	31955
428.254	31797
430.959	31819
433.662	31756
436.362	32097
439.06	31899
441.757	31788
444.451	31839
447.142	31773
449.832	31760
452.52	31875
455.206	31615
457.889	31499
460.57	31426
463.249	31177
465.927	31281
468.601	30824
471.274	30555
473.945	30161
476.614	29911
479.28	29440
481.945	29379
484.607	29195
487.267	28960
489.926	28561
492.582	28567
495.236	28403
497.888	28099
500.537	27946
503.185	27892
505.831	27902
508.474	28180
511.116	28144
513.755	28116
516.393	27922
519.028	28142
521.661	27945
524.293	28090
526.922	27787
529.549	27902
532.174	27908
534.797	27832
537.418	27939
540.037	27765
542.654	27564
545.268	27860
547.881	28219
550.492	28088
553.101	27634
555.707	27348
558.312	26877
560.915	26726
563.515	26872
566.114	26915
568.71	27120
571.305	27401
573.897	27509
576.488	27554
579.076	27251
581.663	26431
584.247	25878
586.83	25218
589.41	24763
591.989	24209
594.565	23689
597.14	22973
599.712	22595
602.283	22640
604.851	22543
607.418	22309
609.982	22168
612.545	22206
615.106	22197
617.664	22231
620.221	22068
622.776	22021
625.328	21971
627.879	21932
630.428	21642
632.975	21373
635.52	21079
638.062	21052
640.603	20860
643.142	21004
645.679	21109
648.214	21188
650.748	21209
653.279	21161
655.808	20890
658.335	20756
660.861	20667
663.384	20543
665.906	20478
668.425	20637
670.943	20474
673.459	20264
675.973	20005
678.484	19870
680.994	19549
683.502	19224
686.009	19154
688.513	19122
691.015	18854
693.515	18648
696.014	18340
698.51	18183
701.005	18020
703.498	17681
705.989	17518
708.478	17138
710.965	17089
713.45	16992
715.933	17002
718.415	16801
720.894	16563
723.372	16566
725.848	16578
728.322	16486
730.794	16615
733.264	16577
735.732	16287
738.198	15933
740.663	15643
743.126	15357
745.586	15259
748.045	15095
750.502	14931
752.958	14883
755.411	14756
757.863	14686
760.312	14589
762.76	14527
765.206	14686
767.65	14419
770.092	13302
772.533	12477
774.971	12252
777.408	12785
779.843	13283
782.276	13245
784.707	13323
787.137	13354
789.564	13333
791.99	13269
794.414	13192
796.836	13140
799.257	12897
801.675	12705
804.092	12516
806.507	12558
808.92	12511
811.331	12236
813.741	12069
816.148	11883
818.554	11680
820.958	11543
823.36	11466
825.761	11470
828.159	11329
830.556	11222
832.951	11190
835.345	11039
837.736	10982
840.126	10910
842.514	10967
844.9	10664
847.284	10585
849.667	10472
852.048	10342
854.427	10229
856.804	10031
859.18	9911
861.553	9796
863.925	9761
866.296	9755
868.664	9667
871.031	9661
873.396	9558
875.759	9403
878.12	9349
880.48	9340
882.838	9248
885.194	9157
887.549	9115
889.902	9056
892.253	8956
894.602	8944
896.949	8828
899.295	8960
901.639	8877
903.981	8704
906.322	8551
908.661	8637
910.998	8581
913.333	8524
915.667	8407
917.999	8569
920.329	8497
922.658	8442
924.985	8393
927.31	8316
929.633	8327
931.955	8239
934.275	8077
936.593	8029
938.91	7767
941.225	7686
943.538	7566
945.849	7418
948.159	7157
950.467	7165
952.774	7126
955.078	6927
957.381	6836
959.683	6769
961.982	6613
964.28	6739
966.577	6620
968.871	6497
971.164	6335
973.456	6284
975.745	6280
978.033	6119
980.319	6057
982.604	5963
984.887	6028
987.168	6155
989.448	5971
991.726	5956
994.002	5895
996.277	5879
998.55	5869
1000.82	5918
1003.09	5845
1005.36	6003
1007.63	6023
1009.89	5961
1012.15	5990
1014.41	5999
1016.67	5986
1018.93	6078
1021.19	5879
1023.44	5865
1025.7	5840
1027.95	5915
1030.2	5778
1032.45	5657
1034.69	5544
1036.94	5537
1039.18	5474
1041.43	5400
1043.67	5365
1045.9	5368
1048.14	5333
1050.38	5225
1052.61	5194
1054.84	5113
1057.07	4970
1059.3	5025
1061.53	4830
1063.76	4889
1065.98	4823
1068.2	4783
1070.42	4757
1072.64	4587
1074.86	4622
1077.08	4560
1079.29	4523
1081.5	4550
1083.72	4451
1085.93	4471
1088.13	4444
1090.34	4486
1092.55	4578
1094.75	4517
1096.95	4434
1099.15	4392
1101.35	4344
1103.55	4334
1105.74	4249
1107.94	4199
1110.13	4295
1112.32	4181
1114.51	3911
1116.7	3969
1118.89	3852
1121.07	3873
1123.25	3797
1125.44	3822
1127.62	3798
1129.8	3788
1131.97	3822
1134.15	3842
1136.32	3920
1138.49	3801
1140.66	3758
1142.83	3750
1145	3673
1147.17	3689
1149.33	3592
1151.5	3625
1153.66	3586
1155.82	3558
1157.98	3546
1160.13	3508
1162.29	3483
1164.44	3423
1166.6	3393
1168.75	3500
1170.9	3463
1173.04	3526
1175.19	3490
1177.34	3511
1179.48	3369
1181.62	3247
1183.76	3240
1185.9	3298
1188.04	3441
1190.17	3586
1192.31	3613
1194.44	3524
1196.57	3586
1198.7	3552
1200.83	3445
1202.96	3409
1205.08	3310
1207.21	3074
1209.33	3014
1211.45	2893
1213.57	2879
1215.69	2833
1217.81	2766
1219.92	2712
1222.03	2736
1224.15	2668
1226.26	2661
1228.37	2613
1230.47	2601
1232.58	2583
1234.68	2638
1236.79	2652
1238.89	2611
1240.99	2621
1243.09	2585
1245.19	2541
1247.28	2544
1249.38	2509
1251.47	2462
1253.56	2432
1255.65	2353
1257.74	2329
1259.83	2373
1261.91	2351
1264	2286
1266.08	2253
1268.16	2224
1270.24	2127
1272.32	2101
1274.4	2118
1276.47	2129
1278.55	2051
1280.62	2043
1282.69	1932
1284.76	1934
1286.83	2013
1288.9	1969
1290.96	1932
1293.03	1841
1295.09	1862
1297.15	1803
1299.21	1827
1301.27	1807
1303.33	1809
1305.38	1809
1307.44	1884
1309.49	1756
1311.54	1747
1313.59	1736
1315.64	1695
1317.69	1761
1319.73	1749
1321.78	1729
1323.82	1702
1325.86	1686
1327.9	1706
1329.94	1660
1331.98	1638
1334.02	1650
1336.05	1654
1338.08	1674
1340.12	1662
1342.15	1654
1344.18	1775
1346.2	1757
1348.23	1784
1350.25	1757
1352.28	1765
1354.3	1811
1356.32	1807
1358.34	1793
1360.36	1840
1362.38	1868
1364.39	1839
1366.41	1868
1368.42	1827
1370.43	1891
1372.44	1785
1374.45	1785
1376.45	1785
1378.46	1809
1380.47	1712
1382.47	1640
1384.47	1642
1386.47	1620
1388.47	1553
1390.47	1536
1392.46	1529
1394.46	1598
1396.45	1571
1398.44	1610
1400.44	1543
1402.42	1471
1404.41	1471
1406.4	1354
1408.39	1362
1410.37	1285
1412.35	1312
1414.33	1360
1416.31	1333
1418.29	1294
1420.27	1299
1422.25	1267
1424.22	1229
1426.2	1253
1428.17	1225
1430.14	1239
1432.11	1209
1434.08	1165
1436.04	1164
1438.01	1122
1439.97	1150
1441.94	1198
1443.9	1136
1445.86	1213
1447.82	1189
1449.78	1093
1451.73	1114
1453.69	1088
1455.64	1155
1457.59	1120
1459.54	1165
1461.49	1007
1463.44	995
1465.39	985
1467.34	1019
1469.28	978
1471.22	985
1473.17	1050
1475.11	1044
1477.05	975
1478.99	904
1480.92	878
1482.86	848
1484.79	810
1486.73	838
1488.66	848
1490.59	888
1492.52	881
1494.45	863
1496.37	875
1498.3	917
1500.22	887
1502.14	802
1504.07	838
1505.99	850
1507.91	870
1509.82	828
1511.74	816
1513.66	822
1515.57	830
1517.48	867
1519.39	906
1521.3	921
1523.21	921
1525.12	928
1527.03	832
1528.93	814
1530.84	875
1532.74	911
1534.64	979
1536.54	1019
1538.44	1017
1540.34	909
1542.23	837
1544.13	838
1546.02	816
1547.92	794
1549.81	842
1551.7	900
1553.59	860
1555.48	860
1557.36	922
1559.25	911
1561.13	925
1563.01	971
1564.9	1022
1566.78	993
1568.66	983
1570.53	929
1572.41	943
1574.29	953
1576.16	1021
1578.03	1092
1579.9	1136
1581.78	1066
1583.65	1001
1585.51	989
1587.38	1018
1589.25	1048
1591.11	1076
1592.97	1047
1594.84	945
1596.7	949
1598.56	937
1600.42	911
1602.27	953
1604.13	935
1605.98	1064
1607.84	1231
1609.69	1263
1611.54	1245
1613.39	1179
1615.24	995
1617.09	856
1618.94	799
1620.78	778
1622.62	824
1624.47	943
1626.31	985
1628.15	961
1629.99	951
1631.83	955
1633.67	911
1635.5	933
1637.34	865
1639.17	836
1641	849
1642.83	860
1644.66	872
1646.49	840
1648.32	764
1650.15	796
1651.97	818
1653.8	859
1655.62	838
1657.44	808
1659.26	711
1661.08	669
1662.9	661
1664.72	530
1666.53	480
1668.35	438
1670.16	384
1671.97	446
1673.79	544
1675.6	539
1677.4	524
1679.21	441
1681.02	445
1682.83	405
1684.63	463
1686.43	494
1688.24	514
1690.04	501
1691.84	457
1693.64	399
1695.43	425
1697.23	503
1699.02	613
1700.82	636
1702.61	607
1704.4	612
1706.2	562
1707.98	655
1709.77	725
1711.56	718
1713.35	705
1715.13	699
1716.92	602
1718.7	470
1720.48	584
1722.26	554
1724.04	484
1725.82	409
1727.6	358
1729.37	321
1731.15	296
1732.92	250
1734.7	245
1736.47	193
1738.24	182
1740.01	171
1741.78	193
1743.54	188
1745.31	282
1747.08	306
1748.84	308
1750.6	321
1752.36	367
1754.12	453
1755.88	469
1757.64	423
1759.4	374
1761.16	341
1762.91	361
1764.67	399
1766.42	455
1768.17	543
1769.92	525
1771.67	449
1773.42	366
1775.17	349
1776.91	371
1778.66	411
1780.4	480
1782.15	556
1783.89	542
1785.63	575
1787.37	556
1789.11	586
1790.85	572
1792.58	520
1794.32	478
1796.05	393
1797.79	381
1799.52	413
1801.25	429
1802.98	374
1804.71	367
1806.44	425
1808.17	455
1809.89	534
1811.62	556
1813.34	566
1815.07	498
1816.79	463
1818.51	452
1820.23	395
1821.95	379
1823.66	344
1825.38	341
1827.1	328
1828.81	358
1830.52	368
1832.24	423
1833.95	482
1835.66	502
1837.37	536
1839.08	486
1840.78	431
1842.49	349
1844.19	332
1845.9	341
1847.6	353
1849.3	337
1851	317
1852.7	231
1854.4	200
1856.1	238
1857.8	240
1859.49	245
1861.19	245
1862.88	290
1864.57	192
1866.27	143
1867.96	113
1869.65	48
1871.33	80
1873.02	121
1874.71	177
1876.39	233
1878.08	187
1879.76	191
1881.44	185
1883.12	230
1884.81	240
1886.48	264
1888.16	198
1889.84	143
1891.52	105
1893.19	62
1894.87	76
1896.54	93
1898.21	121
1899.88	143
1901.55	178
1903.22	163
1904.89	191
1906.56	201
1908.22	202
1909.89	232
1911.55	242
1913.22	246
1914.88	244
1916.54	238
1918.2	222
1919.86	217
1921.52	206
1923.18	187
1924.83	178
1926.49	175
1928.14	173
1929.79	179
1931.45	163
1933.1	176
1934.75	129
1936.4	175
1938.05	236
1939.69	236
1941.34	200
1942.99	122
1944.63	95
1946.27	111
1947.92	113
1949.56	143
1951.2	167
1952.84	185
1954.48	181
1956.11	224
1957.75	270
1959.39	314
1961.02	310
1962.65	314
1964.29	274
1965.92	290
1967.55	318
1969.18	317
1970.81	336
1972.44	349
1974.06	330
1975.69	308
1977.32	325
1978.94	355
1980.56	327
1982.19	367
1983.81	339
1985.43	349
1987.05	343
1988.66	358
1990.28	349
1991.9	318
1993.51	347
1995.13	367
1996.74	377
1998.36	338
1999.97	333
2001.58	367
2003.19	343
2004.8	330
2006.4	389
2008.01	355
2009.62	376
2011.22	371
2012.83	367
2014.43	370
2016.03	376
2017.63	377
2019.23	338
2020.83	336
2022.43	354
2024.03	371
2025.63	372
2027.22	347
2028.82	350
2030.41	360
2032.01	356
2033.6	362
2035.19	335
2036.78	364
2038.37	340
2039.96	306
2041.55	300
2043.13	316
2044.72	317
2046.3	298
2047.89	330
2049.47	322
2051.05	300
2052.63	308
2054.21	316
2055.79	318
2057.37	294
2058.95	303
2060.52	308
2062.1	292
2063.68	313
2065.25	324
2066.82	314
2068.39	305
2069.97	294
2071.54	284
2073.1	270
2074.67	290
2076.24	306
2077.81	262
2079.37	290
2080.94	266
2082.5	270
2084.07	241
2085.63	250
2087.19	236
2088.75	226
2090.31	184
2091.87	186
2093.43	179
2094.98	207
2096.54	200
2098.09	195
2099.65	240
2101.2	222
2102.75	226
2104.3	240
2105.86	226
2107.41	262
2108.95	240
2110.5	215
2112.05	214
2113.6	217
2115.14	196
2116.69	256
2118.23	208
2119.77	201
2121.31	198
2122.86	214
2124.4	206
2125.93	215
2127.47	202
2129.01	228
2130.55	232
2132.08	240
2133.62	228
2135.15	232
2136.69	224
2138.22	200
2139.75	195
2141.28	202
2142.81	213
2144.34	194
2145.87	210
2147.39	222
2148.92	213
2150.45	227
2151.97	226
2153.5	208
2155.02	161
2156.54	186
2158.06	195
2159.58	183
2161.1	165
2162.62	220
2164.14	187
2165.66	213
2167.17	206
2168.69	244
2170.2	207
2171.72	198
2173.23	196
2174.74	171
2176.25	200
2177.76	195
2179.27	165
2180.78	198
2182.29	175
2183.79	175
2185.3	155
2186.81	177
2188.31	167
2189.81	185
2191.32	198
2192.82	194
2194.32	153
2195.82	197
2197.32	192
2198.82	165
2200.32	149
2201.81	113
2203.31	151
2204.8	147
2206.3	159
2207.79	163
2209.29	182
2210.78	179
2212.27	195
2213.76	194
2215.25	181
2216.74	187
2218.23	149
2219.71	139
2221.2	145
2222.69	141
2224.17	107
2225.65	121
2227.14	111
2228.62	117
2230.1	131
2231.58	155
2233.06	151
2234.54	171
2236.02	139
2237.5	185
2238.97	161
2240.45	151
2241.92	169
2243.4	169
2244.87	123
2246.34	139
2247.82	117
2249.29	131
2250.76	137
2252.23	135
2253.7	127
2255.16	115
2256.63	149
2258.1	113
2259.56	139
2261.03	121
2262.49	129
2263.95	149
2265.42	147
2266.88	127
2268.34	113
2269.8	135
2271.26	117
2272.72	127
2274.18	143
2275.63	131
2277.09	113
2278.54	155
2280	115
2281.45	101
2282.9	99
2284.36	89
2285.81	123
2287.26	103
2288.71	145
2290.16	137
2291.61	127
2293.05	109
2294.5	101
2295.95	51
2297.39	65
2298.84	67
2300.28	60
2301.72	65
2303.16	101
2304.61	101
2306.05	101
2307.49	107
2308.93	85
2310.36	117
2311.8	113
2313.24	115
2314.67	125
2316.11	121
2317.54	123
2318.98	131
2320.41	95
2321.84	119
2323.28	103
2324.71	105
2326.14	89
2327.57	96
2328.99	105
2330.42	73
2331.85	93
2333.27	91
2334.7	95
2336.12	63
2337.55	81
2338.97	73
2340.39	75
2341.82	31
2343.24	68
2344.66	47
2346.08	44
2347.5	73
2348.91	53
2350.33	81
2351.75	121
2353.16	79
2354.58	95
2355.99	111
2357.41	93
2358.82	55
2360.23	51
2361.64	43
2363.05	26
2364.46	34
2365.87	50
2367.28	51
2368.69	59
2370.1	53
2371.5	24
2372.91	67
2374.31	78
2375.72	62
2377.12	48
2378.52	68
2379.92	63
2381.33	79
2382.73	53
2384.13	47
2385.52	50
2386.92	42
2388.32	30
2389.72	51
2391.11	59
2392.51	72
2393.9	67
2395.3	71
2396.69	81
2398.08	59
2399.48	61
2400.87	78
2402.26	49
2403.65	24
2405.04	17
2406.42	-15
2407.81	-50
2409.2	-50
2410.58	-93
2411.97	-66
2413.35	-10
2414.74	-68
2416.12	-63
2417.5	-36
2418.89	-22
2420.27	-18
2421.65	-38
2423.03	-19
2424.41	-40
2425.79	-10
2427.16	-37
2428.54	-59
2429.92	-50
2431.29	-36
2432.67	-58
2434.04	-28
2435.42	-24
2436.79	-30
2438.16	-25
2439.53	-54
2440.9	-38
2442.27	-53
2443.64	-75
2445.01	-59
2446.38	-61
2447.75	-81
2449.11	-81
2450.48	-54
2451.84	-83
2453.21	-75
2454.57	-44
2455.94	-42
2457.3	-59
2458.66	-60
2460.02	-50
2461.38	-65
2462.74	-44
2464.1	-14
2465.46	-8
2466.82	-19
2468.17	-7
2469.53	-26
2470.89	-8
2472.24	-38
2473.6	-16
2474.95	-14
2476.3	-14
2477.65	12
2479.01	6
2480.36	2
2481.71	45
2483.06	-10
2484.41	-14
2485.75	-6
2487.1	4
2488.45	-30
2489.8	-4
2491.14	-18
2492.49	4
2493.83	-10
2495.17	17
2496.52	-16
2497.86	-4
2499.2	8
2500.54	18
2501.88	20
2503.22	24
2504.56	16
2505.9	16
2507.24	32
2508.58	8
2509.91	-10
2511.25	-19
2512.58	-18
2513.92	-71
2515.25	-56
2516.58	-46
2517.92	-70
2519.25	-45
2520.58	-22
2521.91	-48
2523.24	-41
2524.57	-34
2525.9	-8
2527.23	-18
2528.55	12
2529.88	-38
2531.21	-33
2532.53	-28
2533.86	-4
2535.18	-14
2536.5	-10
2537.83	-5
2539.15	10
2540.47	-8
2541.79	30
2543.11	-32
2544.43	-31
2545.75	-16
2547.07	14
2548.39	-24
2549.7	-8
2551.02	-12
2552.34	-33
2553.65	-37
2554.97	-58
2556.28	-65
2557.59	-65
2558.91	-73
2560.22	-69
2561.53	-63
2562.84	-55
2564.15	-41
2565.46	-57
2566.77	-46
2568.08	-28
2569.38	-55
2570.69	-52
2572	-51
2573.3	-46
2574.61	-43
2575.91	-38
2577.22	-31
2578.52	-36
2579.82	-45
2581.13	-49
2582.43	-49
2583.73	-67
2585.03	-67
2586.33	-66
2587.63	-59
2588.92	-83
2590.22	-44
2591.52	-85
2592.82	-77
2594.11	-53
2595.41	-57
2596.7	-63
2598	-48
2599.29	-54
2600.58	-83
2601.88	-32
2603.17	-26
2604.46	-83
2605.75	-64
2607.04	-74
2608.33	-55
2609.62	-49
2610.9	-72
2612.19	-93
2613.48	-113
2614.76	-89
2616.05	-93
2617.34	-73
2618.62	-99
2619.9	-110
2621.19	-57
2622.47	-75
2623.75	-74
2625.03	-83
2626.31	-63
2627.59	-57
2628.87	-57
2630.15	-81
2631.43	-71
2632.71	-60
2633.99	-88
2635.26	-88
2636.54	-97
2637.81	-81
2639.09	-107
2640.36	-93
2641.64	-81
2642.91	-91
2644.18	-84
2645.46	-73
2646.73	-105
2648	-77
2649.27	-87
2650.54	-79
2651.81	-45
2653.07	-38
2654.34	-73
2655.61	-55
2656.88	-37
2658.14	-70
2659.41	-73
2660.67	-89
2661.94	-53
2663.2	-79
2664.47	-73
2665.73	-73
2666.99	-78
2668.25	-83
2669.51	-95
2670.77	-73
2672.03	-65
2673.29	-62
2674.55	-79
2675.81	-70
2677.07	-95
2678.32	-93
2679.58	-77
2680.84	-59
2682.09	-71
2683.35	-56
2684.6	-53
2685.85	-63
2687.11	-86
2688.36	-41
2689.61	-59
2690.86	-55
2692.11	-75
2693.36	-43
2694.61	-43
2695.86	-57
2697.11	-85
2698.36	-61
2699.61	-77
2700.85	-73
2702.1	-76
2703.34	-53
2704.59	-102
2705.83	-30
2707.08	-63
2708.32	-58
2709.56	-85
2710.81	-65
2712.05	-72
2713.29	-73
2714.53	-65
2715.77	-69
2717.01	-47
2718.25	-54
2719.49	-53
2720.73	-77
2721.96	-89
2723.2	-65
2724.44	-65
2725.67	-57
2726.91	-72
2728.14	-67
2729.38	-84
2730.61	-63
2731.84	-64
2733.08	-85
2734.31	-71
2735.54	-54
2736.77	-35
2738	-73
2739.23	-57
2740.46	-44
2741.69	-59
2742.92	-80
2744.14	-43
2745.37	-52
2746.6	-81
2747.82	-44
2749.05	-52
2750.27	-64
2751.5	-53
2752.72	-66
2753.95	-40
2755.17	-58
2756.39	-52
2757.61	-70
2758.83	-78
2760.05	-32
2761.27	-74
2762.49	-46
2763.71	-67
2764.93	-54
2766.15	-68
2767.37	-48
2768.58	-50
2769.8	-58
2771.02	-70
2772.23	-44
2773.45	-56
2774.66	-60
2775.88	-36
2777.09	-56
2778.3	-36
2779.51	-44
2780.73	-59
2781.94	-18
2783.15	-54
2784.36	-46
2785.57	-52
2786.78	-46
2787.99	-22
2789.19	-38
2790.4	-20
2791.61	-11
2792.82	-48
2794.02	-52
2795.23	-56
2796.43	-42
2797.64	-46
2798.84	-36
2800.04	-60
2801.25	-51
2802.45	-72
2803.65	-80
2804.85	-25
2806.05	-34
2807.25	-42
2808.45	-30
2809.65	-58
2810.85	-43
2812.05	-26
2813.25	-38
2814.45	-36
2815.64	-38
2816.84	-44
2818.04	-30
2819.23	14
2820.43	-37
2821.62	-26
2822.82	-22
2824.01	-22
2825.2	-46
2826.39	-26
2827.59	-32
2828.78	-22
2829.97	-30
2831.16	-52
2832.35	-12
2833.54	-52
2834.73	-18
2835.92	-30
2837.1	-26
2838.29	-44
2839.48	-8
2840.67	-33
2841.85	-30
2843.04	-32
2844.22	-24
2845.41	-37
2846.59	-2
2847.77	-2
2848.96	-18
2850.14	-35
2851.32	-2
2852.5	-23
2853.68	-38
2854.87	-12
2856.05	-42
2857.23	-28
2858.4	-14
2859.58	-29
2860.76	-12
2861.94	-12
2863.12	-28
2864.29	-28
2865.47	-30
2866.65	-16
2867.82	-18
2869	16
2870.17	-2
2871.34	-8
2872.52	-24
2873.69	-32
2874.86	-23
2876.03	-8
2877.21	-16
2878.38	-28
2879.55	-12
2880.72	-26
2881.89	-50
2883.06	-22
2884.23	-6
2885.39	-21
2886.56	-25
2887.73	-26
2888.9	-24
2890.06	-10
2891.23	-10
2892.39	-41
2893.56	-12
2894.72	-18
2895.89	-4
2897.05	0
2898.21	-28
2899.38	-4
2900.54	-51
2901.7	-16
2902.86	-34
2904.02	-11
2905.18	-38
2906.34	-14
2907.5	-13
2908.66	-16
2909.82	-30
2910.98	-16
2912.13	-14
2913.29	6
2914.45	-38
2915.6	-12
2916.76	0
2917.91	-28
2919.07	-13
2920.22	-22
2921.38	-18
2922.53	-38
2923.68	-6
2924.84	-22
2925.99	-18
2927.14	-20
2928.29	-22
2929.44	-40
2930.59	-24
2931.74	-29
2932.89	0
2934.04	-32
2935.19	-30
2936.34	-29
2937.48	-25
2938.63	-6
2939.78	-32
2940.93	14
2942.07	4
2943.22	4
2944.36	-18
2945.51	-18
2946.65	-14
2947.79	-14
2948.94	-6
2950.08	-18
2951.22	-8
2952.36	-22
2953.5	-10
2954.65	-10
2955.79	-16
2956.93	-30
2958.07	-12
2959.2	-12
2960.34	-4
2961.48	-23
2962.62	2
2963.76	-6
2964.89	6
2966.03	-10
2967.17	-14
2968.3	0
2969.44	4
2970.57	2
2971.71	-16
2972.84	-10
2973.97	-2
2975.11	2
2976.24	14
2977.37	-24
2978.5	-8
2979.64	-6
2980.77	-2
2981.9	10
2983.03	-30
2984.16	12
2985.29	-6
2986.41	-14
2987.54	-8
2988.67	-2
2989.8	-4
2990.93	-6
2992.05	-16
2993.18	12
2994.3	-16
2995.43	-8
2996.55	22
2997.68	10
2998.8	22
2999.93	-2
3001.05	-10
3002.17	8
3003.3	-6
3004.42	56
3005.54	32
3006.66	2
3007.78	10
3008.9	0
3010.02	-8
3011.14	14
3012.26	-9
3013.38	-4
3014.5	4
3015.62	-14
3016.73	38
3017.85	12
3018.97	12
3020.08	4
3021.2	10
3022.31	2
3023.43	22
3024.54	2
3025.66	-6
3026.77	-6
3027.89	4
3029	4
3030.11	22
3031.22	14
3032.34	-4
3033.45	8
3034.56	-6
3035.67	4
3036.78	89
3037.89	32
3039	30
3040.11	-16
3041.22	-4
3042.32	-12
3043.43	2
3044.54	4
3045.65	16
3046.75	8
3047.86	30
3048.96	14
3050.07	-12
3051.17	16
3052.28	8
3053.38	-9
3054.49	-4
3055.59	20
3056.69	-17
3057.8	14
3058.9	18
3060	14
3061.1	0
3062.2	6
3063.3	12
3064.4	-17
3065.5	4
3066.6	13
3067.7	12
3068.8	38
3069.9	14
3071	6
3072.09	8
3073.19	4
3074.29	6
3075.38	0
3076.48	38
3077.57	5
3078.67	24
3079.76	32
3080.86	-6
3081.95	12
3083.05	2
3084.14	6
3085.23	20
3086.33	16
3087.42	6
3088.51	12
3089.6	10
3090.69	0
3091.78	12
3092.87	55
3093.96	22
3095.05	10
3096.14	-18
3097.23	14
3098.32	12
3099.41	6
3100.49	10
3101.58	4
3102.67	-8
3103.75	6
3104.84	22
3105.93	22
3107.01	-8
3108.1	8
3109.18	16
3110.26	22
3111.35	16
3112.43	0
3113.51	20
3114.6	25
3115.68	26
3116.76	16
3117.84	24
3118.92	24
3120	20
3121.09	24
3122.17	12
3123.25	16
3124.32	30
3125.4	26
3126.48	8
3127.56	40
3128.64	-2
3129.72	24
3130.79	42
3131.87	16
3132.95	22
3134.02	6
3135.1	6
3136.17	14
3137.25	10
3138.32	16
3139.4	2
3140.47	40
3141.55	18
3142.62	8
3143.69	8
3144.76	27
3145.84	20
3146.91	28
3147.98	20
3149.05	24
3150.12	8
3151.19	28
3152.26	26
3153.33	32
3154.4	2
3155.47	18
3156.54	10
3157.61	52
3158.67	-2
3159.74	12
3160.81	14
3161.88	23
3162.94	22
3164.01	42
3165.07	28
3166.14	26
3167.2	8
3168.27	10
3169.33	6
3170.4	22
3171.46	14
3172.52	10
3173.59	22
3174.65	12
3175.71	16
3176.77	34
3177.84	0
3178.9	14
3179.96	-4
3181.02	32
3182.08	36
3183.14	37
3184.2	8
3185.26	18
3186.32	16
3187.37	26
3188.43	48
3189.49	47
3190.55	10
3191.61	9
3192.66	34
3193.72	12
3194.77	36
3195.83	14
3196.89	14
3197.94	26
3199	14
3200.05	16
3201.1	14
3202.16	16
3203.21	24
3204.27	22
3205.32	28
3206.37	26
3207.42	27
3208.47	30
3209.53	10
3210.58	31
3211.63	36
3212.68	18
3213.73	20
3214.78	19
3215.83	38
3216.88	23
3217.93	30
3218.97	12
3220.02	14
3221.07	2
3222.12	10
3223.16	20
3224.21	36
3225.26	12
3226.3	6
3227.35	8
3228.4	64
3229.44	30
3230.49	0
3231.53	6
3232.57	22
3233.62	22
3234.66	24
3235.71	26
3236.75	2
3237.79	26
3238.83	40
3239.88	10
3240.92	40
3241.96	40
3243	24
3244.04	14
3245.08	38
3246.12	28
3247.16	28
3248.2	18
3249.24	14
3250.28	26
3251.32	24
3252.36	28
3253.39	28
3254.43	26
3255.47	38
3256.51	12
3257.54	36
3258.58	12
3259.61	47
3260.65	31
3261.69	34
3262.72	12
3263.76	8
3264.79	36
3265.82	41
3266.86	41
3267.89	44
3268.92	47
3269.96	18
3270.99	31
3272.02	30
3273.05	12
3274.09	20
3275.12	32
3276.15	32
3277.18	35
3278.21	34
3279.24	18
3280.27	38
3281.3	38
3282.33	39
3283.36	28
3284.39	36
3285.41	66
3286.44	30
3287.47	34
3288.5	54
3289.52	28
3290.55	60
3291.58	20
3292.6	36
3293.63	24
3294.66	32
3295.68	31
3296.71	-4
3297.73	48
3298.76	75
3299.78	14
3300.8	26
3301.83	40
3302.85	86
3303.87	22
3304.9	38
3305.92	25
3306.94	34
3307.96	26
3308.98	26
3310.01	30
3311.03	38
3312.05	59
3313.07	28
3314.09	30
3315.11	36
3316.13	43
3317.15	22
3318.17	30
3319.18	40
3320.2	50
3321.22	34
3322.24	50
3323.26	49
3324.27	36
3325.29	34
3326.31	39
3327.32	38
3328.34	32
3329.35	54
3330.37	28
3331.38	14
3332.4	4
3333.41	30
3334.43	50
3335.44	30
3336.46	16
3337.47	10
3338.48	38
3339.5	30
3340.51	28
3341.52	24
3342.53	42
3343.54	32
3344.56	44
3345.57	34
3346.58	54
3347.59	40
3348.6	33
3349.61	48
3350.62	32
3351.63	34
3352.64	24
3353.65	32
3354.66	9
3355.66	35
3356.67	36
3357.68	30
3358.69	11
3359.7	26
3360.7	42
3361.71	18
3362.72	18
3363.72	46
3364.73	46
3365.73	30
3366.74	39
3367.75	43
3368.75	38
3369.75	36
3370.76	18
3371.76	36
3372.77	14
3373.77	14
3374.77	41
3375.78	16
3376.78	-8
3377.78	42
3378.78	30
3379.79	22
3380.79	19
3381.79	24
3382.79	38
3383.79	34
3384.79	38
3385.79	30
3386.79	22
3387.79	20
3388.79	33
3389.79	32
3390.79	34
3391.79	49
3392.79	30
3393.79	54
3394.78	18
3395.78	40
3396.78	30
3397.78	48
3398.77	87
3399.77	24
3400.77	32
3401.76	34
3402.76	48
3403.76	32
3404.75	22
3405.75	32
3406.74	51
3407.74	62
3408.73	28
3409.72	107
3410.72	38
3411.71	36
3412.71	20
3413.7	38
3414.69	24
3415.68	84
3416.68	36
3417.67	40
3418.66	20
3419.65	20
3420.64	50
3421.63	21
3422.63	52
3423.62	40
3424.61	74
3425.6	22
3426.59	11
3427.58	46
3428.57	21
[truncated: 48 more rows]
