# Supplementary material for: AI‐Assisted Detection of Early Gastric Cancer via Visualization of Mucosal Acidity Compromise During Endoscopy
Source: Adv Sci (Weinh). 2025 Oct 20;12(46):e04932. doi: 10.1002/advs.202504932 (PMC12697849; doi:10.1002/advs.202504932)
Supplement: Supplementary file 2 — Supporting Data [file ADVS-12-e04932-s002.zip › Models by AGS cells/Model 4/Tumor/fast-20250724_172432.csv]

181.541	13067
184.445	20266
187.346	26528
190.245	29407
193.141	30306
196.035	30451
198.927	30334
201.816	30336
204.703	30596
207.588	30443
210.47	30457
213.35	30380
216.228	30328
219.103	30461
221.976	30235
224.846	30384
227.715	30157
230.58	30096
233.444	29965
236.305	30266
239.164	30445
242.02	30703
244.875	31003
247.727	30918
250.576	31114
253.423	31128
256.268	30952
259.111	30564
261.951	30483
264.789	30405
267.625	30589
270.459	30655
273.29	30483
276.119	30344
278.945	30226
281.769	30111
284.591	29975
287.411	29814
290.229	29609
293.044	29469
295.857	29309
298.667	28914
301.476	28600
304.282	28482
307.085	28172
309.887	27954
312.686	27459
315.483	27385
318.278	27193
321.071	27044
323.861	27109
326.649	26744
329.435	26935
332.219	26804
335	26603
337.779	26780
340.556	26760
343.331	26961
346.103	26673
348.873	26864
351.641	26937
354.407	27094
357.171	27096
359.932	27205
362.691	27104
365.448	26917
368.203	26672
370.955	26298
373.706	26373
376.454	26142
379.2	25831
381.943	26000
384.685	25515
387.424	25386
390.161	25203
392.896	24821
395.629	24822
398.36	24602
401.088	24669
403.815	24383
406.539	24288
409.261	24209
411.981	24088
414.698	24278
417.414	24572
420.127	24610
422.838	24356
425.547	24775
428.254	24703
430.959	24522
433.662	24638
436.362	24852
439.06	24834
441.757	24795
444.451	24675
447.142	24510
449.832	24606
452.52	24459
455.206	24489
457.889	24445
460.57	24400
463.249	24151
465.927	24248
468.601	23784
471.274	23522
473.945	23309
476.614	23093
479.28	22666
481.945	22684
484.607	22657
487.267	22360
489.926	22136
492.582	21995
495.236	21978
497.888	21686
500.537	21501
503.185	21614
505.831	21584
508.474	21826
511.116	21663
513.755	21576
516.393	21542
519.028	21747
521.661	21622
524.293	21721
526.922	21511
529.549	21535
532.174	21481
534.797	21419
537.418	21431
540.037	21455
542.654	21360
545.268	21288
547.881	21453
550.492	21385
553.101	21108
555.707	20877
558.312	20560
560.915	20577
563.515	20361
566.114	20573
568.71	20478
571.305	21064
573.897	21024
576.488	21153
579.076	20691
581.663	20321
584.247	19860
586.83	19388
589.41	19005
591.989	18573
594.565	18029
597.14	17557
599.712	17365
602.283	17244
604.851	17162
607.418	16928
609.982	16950
612.545	16970
615.106	16753
617.664	16789
620.221	16686
622.776	16731
625.328	16629
627.879	16637
630.428	16370
632.975	16249
635.52	15997
638.062	15902
640.603	15902
643.142	15877
645.679	16144
648.214	16233
650.748	16132
653.279	16045
655.808	16041
658.335	15937
660.861	15836
663.384	15576
665.906	15522
668.425	15632
670.943	15618
673.459	15334
675.973	15117
678.484	14982
680.994	14881
683.502	14607
686.009	14460
688.513	14337
691.015	14196
693.515	14117
696.014	13835
698.51	13696
701.005	13565
703.498	13460
705.989	13271
708.478	12915
710.965	12917
713.45	12880
715.933	12753
718.415	12699
720.894	12399
723.372	12367
725.848	12474
728.322	12483
730.794	12517
733.264	12459
735.732	12251
738.198	11960
740.663	11774
743.126	11480
745.586	11470
748.045	11273
750.502	11200
752.958	11081
755.411	10998
757.863	10934
760.312	10958
762.76	10832
765.206	11067
767.65	10734
770.092	10012
772.533	9316
774.971	9063
777.408	9475
779.843	9802
782.276	9713
784.707	9910
787.137	9896
789.564	9908
791.99	9850
794.414	9785
796.836	9789
799.257	9597
801.675	9433
804.092	9331
806.507	9312
808.92	9231
811.331	9046
813.741	8964
816.148	8760
818.554	8619
820.958	8589
823.36	8504
825.761	8405
828.159	8291
830.556	8246
832.951	8170
835.345	8096
837.736	8053
840.126	8023
842.514	8013
844.9	7870
847.284	7660
849.667	7744
852.048	7535
854.427	7546
856.804	7382
859.18	7217
861.553	7233
863.925	7156
866.296	7172
868.664	7054
871.031	7068
873.396	6969
875.759	6933
878.12	6857
880.48	6830
882.838	6757
885.194	6606
887.549	6586
889.902	6554
892.253	6504
894.602	6478
896.949	6501
899.295	6488
901.639	6278
903.981	6361
906.322	6222
908.661	6231
910.998	6181
913.333	6197
915.667	6074
917.999	6205
920.329	6154
922.658	6119
924.985	6028
927.31	6008
929.633	6018
931.955	5908
934.275	5851
936.593	5762
938.91	5682
941.225	5599
943.538	5438
945.849	5385
948.159	5209
950.467	5156
952.774	5152
955.078	4989
957.381	4926
959.683	4823
961.982	4761
964.28	4819
966.577	4817
968.871	4672
971.164	4636
973.456	4517
975.745	4557
978.033	4358
980.319	4318
982.604	4372
984.887	4332
987.168	4374
989.448	4331
991.726	4348
994.002	4231
996.277	4222
998.55	4227
1000.82	4161
1003.09	4243
1005.36	4331
1007.63	4284
1009.89	4285
1012.15	4282
1014.41	4355
1016.67	4295
1018.93	4333
1021.19	4162
1023.44	4339
1025.7	4325
1027.95	4344
1030.2	4203
1032.45	4106
1034.69	3981
1036.94	3941
1039.18	3881
1041.43	3834
1043.67	3780
1045.9	3804
1048.14	3802
1050.38	3720
1052.61	3667
1054.84	3596
1057.07	3547
1059.3	3508
1061.53	3426
1063.76	3523
1065.98	3437
1068.2	3409
1070.42	3363
1072.64	3298
1074.86	3256
1077.08	3210
1079.29	3251
1081.5	3182
1083.72	3173
1085.93	3173
1088.13	3101
1090.34	3181
1092.55	3224
1094.75	3302
1096.95	3177
1099.15	3136
1101.35	3109
1103.55	3087
1105.74	2979
1107.94	2962
1110.13	2969
1112.32	2893
1114.51	2757
1116.7	2787
1118.89	2740
1121.07	2708
1123.25	2653
1125.44	2611
1127.62	2593
1129.8	2613
1131.97	2682
1134.15	2716
1136.32	2734
1138.49	2649
1140.66	2662
1142.83	2611
1145	2521
1147.17	2533
1149.33	2508
1151.5	2452
1153.66	2511
1155.82	2420
1157.98	2454
1160.13	2386
1162.29	2369
1164.44	2355
1166.6	2315
1168.75	2385
1170.9	2386
1173.04	2464
1175.19	2474
1177.34	2460
1179.48	2311
1181.62	2262
1183.76	2249
1185.9	2296
1188.04	2450
1190.17	2575
1192.31	2601
1194.44	2506
1196.57	2516
1198.7	2518
1200.83	2456
1202.96	2403
1205.08	2266
1207.21	2121
1209.33	2097
1211.45	1964
1213.57	1942
1215.69	1876
1217.81	1918
1219.92	1809
1222.03	1865
1224.15	1784
1226.26	1849
1228.37	1815
1230.47	1797
1232.58	1773
1234.68	1747
1236.79	1802
1238.89	1749
1240.99	1764
1243.09	1767
1245.19	1713
1247.28	1692
1249.38	1671
1251.47	1717
1253.56	1671
1255.65	1584
1257.74	1610
1259.83	1559
1261.91	1535
1264	1555
1266.08	1487
1268.16	1459
1270.24	1434
1272.32	1366
1274.4	1378
1276.47	1396
1278.55	1322
1280.62	1279
1282.69	1271
1284.76	1287
1286.83	1320
1288.9	1318
1290.96	1293
1293.03	1243
1295.09	1203
1297.15	1205
1299.21	1203
1301.27	1145
1303.33	1156
1305.38	1146
1307.44	1195
1309.49	1158
1311.54	1098
1313.59	1164
1315.64	1078
1317.69	1110
1319.73	1078
1321.78	1151
1323.82	1076
1325.86	1019
1327.9	1075
1329.94	1037
1331.98	1033
1334.02	1074
1336.05	1047
1338.08	1007
1340.12	1034
1342.15	1108
1344.18	1119
1346.2	1136
1348.23	1147
1350.25	1168
1352.28	1088
1354.3	1169
1356.32	1174
1358.34	1142
1360.36	1209
1362.38	1187
1364.39	1249
1366.41	1183
1368.42	1217
1370.43	1198
1372.44	1126
1374.45	1191
1376.45	1167
1378.46	1199
1380.47	1120
1382.47	1102
1384.47	1034
1386.47	1002
1388.47	963
1390.47	974
1392.46	959
1394.46	1034
1396.45	1029
1398.44	1032
1400.44	993
1402.42	963
1404.41	939
1406.4	880
1408.39	812
1410.37	805
1412.35	800
1414.33	826
1416.31	798
1418.29	774
1420.27	767
1422.25	776
1424.22	783
1426.2	735
1428.17	723
1430.14	769
1432.11	697
1434.08	667
1436.04	685
1438.01	695
1439.97	691
1441.94	699
1443.9	697
1445.86	715
1447.82	747
1449.78	672
1451.73	634
1453.69	657
1455.64	744
1457.59	705
1459.54	689
1461.49	606
1463.44	556
1465.39	597
1467.34	618
1469.28	569
1471.22	597
1473.17	651
1475.11	643
1477.05	617
1478.99	554
1480.92	494
1482.86	449
1484.79	471
1486.73	397
1488.66	433
1490.59	524
1492.52	478
1494.45	472
1496.37	462
1498.3	504
1500.22	492
1502.14	441
1504.07	447
1505.99	451
1507.91	468
1509.82	423
1511.74	429
1513.66	437
1515.57	431
1517.48	449
1519.39	503
1521.3	548
1523.21	506
1525.12	479
1527.03	477
1528.93	449
1530.84	524
1532.74	544
1534.64	594
1536.54	640
1538.44	610
1540.34	568
1542.23	526
1544.13	473
1546.02	421
1547.92	471
1549.81	496
1551.7	568
1553.59	540
1555.48	522
1557.36	592
1559.25	605
1561.13	608
1563.01	651
1564.9	677
1566.78	693
1568.66	713
1570.53	618
1572.41	614
1574.29	667
1576.16	701
1578.03	798
1579.9	810
1581.78	766
1583.65	683
1585.51	713
1587.38	708
1589.25	818
1591.11	770
1592.97	751
1594.84	633
1596.7	639
1598.56	635
1600.42	629
1602.27	621
1604.13	655
1605.98	758
1607.84	881
1609.69	957
1611.54	927
1613.39	866
1615.24	739
1617.09	568
1618.94	523
1620.78	484
1622.62	570
1624.47	673
1626.31	693
1628.15	677
1629.99	713
1631.83	669
1633.67	669
1635.5	659
1637.34	607
1639.17	610
1641	567
1642.83	619
1644.66	598
1646.49	560
1648.32	555
1650.15	590
1651.97	586
1653.8	603
1655.62	578
1657.44	566
1659.26	455
1661.08	435
1662.9	443
1664.72	292
1666.53	238
1668.35	228
1670.16	161
1671.97	224
1673.79	286
1675.6	322
1677.4	250
1679.21	228
1681.02	246
1682.83	197
1684.63	235
1686.43	309
1688.24	278
1690.04	298
1691.84	201
1693.64	194
1695.43	249
1697.23	338
1699.02	405
1700.82	451
1702.61	417
1704.4	378
1706.2	387
1707.98	437
1709.77	514
1711.56	500
1713.35	536
1715.13	495
1716.92	399
1718.7	304
1720.48	383
1722.26	385
1724.04	321
1725.82	243
1727.6	231
1729.37	194
1731.15	203
1732.92	153
1734.7	143
1736.47	91
1738.24	135
1740.01	110
1741.78	105
1743.54	101
1745.31	183
1747.08	213
1748.84	173
1750.6	194
1752.36	224
1754.12	330
1755.88	376
1757.64	284
1759.4	243
1761.16	201
1762.91	159
1764.67	270
1766.42	306
1768.17	388
1769.92	360
1771.67	320
1773.42	256
1775.17	191
1776.91	234
1778.66	278
1780.4	345
1782.15	393
1783.89	405
1785.63	440
1787.37	425
1789.11	427
1790.85	391
1792.58	350
1794.32	316
1796.05	282
1797.79	266
1799.52	250
1801.25	260
1802.98	229
1804.71	224
1806.44	288
1808.17	304
1809.89	403
1811.62	417
1813.34	411
1815.07	371
1816.79	336
1818.51	276
1820.23	266
1821.95	250
1823.66	215
1825.38	208
1827.1	208
1828.81	219
1830.52	261
1832.24	288
1833.95	330
1835.66	391
1837.37	397
1839.08	367
1840.78	300
1842.49	234
1844.19	229
1845.9	206
1847.6	226
1849.3	246
1851	160
1852.7	145
1854.4	105
1856.1	97
1857.8	105
1859.49	123
1861.19	120
1862.88	161
1864.57	91
1866.27	20
1867.96	-8
1869.65	-55
1871.33	-34
1873.02	35
1874.71	68
1876.39	108
1878.08	46
1879.76	66
1881.44	78
1883.12	85
1884.81	113
1886.48	171
1888.16	79
1889.84	12
1891.52	2
1893.19	-2
1894.87	-11
1896.54	4
1898.21	24
1899.88	41
1901.55	55
1903.22	55
1904.89	74
1906.56	113
1908.22	123
1909.89	125
1911.55	141
1913.22	141
1914.88	137
1916.54	123
1918.2	135
1919.86	94
1921.52	111
1923.18	79
1924.83	75
1926.49	96
1928.14	91
1929.79	97
1931.45	77
1933.1	51
1934.75	43
1936.4	82
1938.05	129
1939.69	133
1941.34	93
1942.99	58
1944.63	29
1946.27	40
1947.92	41
1949.56	77
1951.2	90
1952.84	98
1954.48	100
1956.11	154
1957.75	191
1959.39	234
1961.02	231
1962.65	203
1964.29	214
1965.92	211
1967.55	247
1969.18	240
1970.81	259
1972.44	266
1974.06	237
1975.69	215
1977.32	236
1978.94	270
1980.56	240
1982.19	302
1983.81	244
1985.43	284
1987.05	274
1988.66	282
1990.28	262
1991.9	246
1993.51	260
1995.13	296
1996.74	305
1998.36	254
1999.97	294
2001.58	284
2003.19	262
2004.8	262
2006.4	298
2008.01	306
2009.62	286
2011.22	302
2012.83	284
2014.43	308
2016.03	314
2017.63	304
2019.23	274
2020.83	270
2022.43	272
2024.03	286
2025.63	290
2027.22	308
2028.82	272
2030.41	282
2032.01	266
2033.6	292
2035.19	262
2036.78	266
2038.37	282
2039.96	252
2041.55	256
2043.13	258
2044.72	260
2046.3	246
2047.89	282
2049.47	274
2051.05	246
2052.63	258
2054.21	266
2055.79	261
2057.37	236
2058.95	234
2060.52	244
2062.1	237
2063.68	258
2065.25	234
2066.82	242
2068.39	254
2069.97	231
2071.54	226
2073.1	232
2074.67	216
2076.24	246
2077.81	211
2079.37	228
2080.94	201
2082.5	212
2084.07	203
2085.63	212
2087.19	196
2088.75	188
2090.31	135
2091.87	154
2093.43	129
2094.98	135
2096.54	178
2098.09	167
2099.65	204
2101.2	151
2102.75	204
2104.3	183
2105.86	201
2107.41	171
2108.95	185
2110.5	171
2112.05	173
2113.6	173
2115.14	162
2116.69	198
2118.23	175
2119.77	185
2121.31	165
2122.86	165
2124.4	150
2125.93	153
2127.47	164
2129.01	175
2130.55	175
2132.08	179
2133.62	169
2135.15	197
2136.69	171
2138.22	143
2139.75	143
2141.28	167
2142.81	177
2144.34	164
2145.87	157
2147.39	159
2148.92	155
2150.45	189
2151.97	170
2153.5	198
2155.02	151
2156.54	141
2158.06	163
2159.58	163
2161.1	155
2162.62	182
2164.14	175
2165.66	165
2167.17	167
2168.69	170
2170.2	171
2171.72	165
2173.23	151
2174.74	139
2176.25	143
2177.76	163
2179.27	139
2180.78	159
2182.29	131
2183.79	105
2185.3	127
2186.81	135
2188.31	127
2189.81	139
2191.32	159
2192.82	137
2194.32	133
2195.82	145
2197.32	123
2198.82	105
2200.32	113
2201.81	99
2203.31	113
2204.8	127
2206.3	127
2207.79	107
2209.29	158
2210.78	151
2212.27	177
2213.76	139
2215.25	169
2216.74	165
2218.23	123
2219.71	110
2221.2	111
2222.69	111
2224.17	93
2225.65	81
2227.14	83
2228.62	93
2230.1	85
2231.58	137
2233.06	119
2234.54	119
2236.02	149
2237.5	131
2238.97	163
2240.45	131
2241.92	141
2243.4	133
2244.87	111
2246.34	123
2247.82	107
2249.29	117
2250.76	113
2252.23	105
2253.7	107
2255.16	93
2256.63	111
2258.1	85
2259.56	105
2261.03	97
2262.49	103
2263.95	111
2265.42	117
2266.88	107
2268.34	107
2269.8	101
2271.26	97
2272.72	101
2274.18	105
2275.63	99
2277.09	115
2278.54	153
2280	99
2281.45	89
2282.9	73
2284.36	83
2285.81	105
2287.26	103
2288.71	105
2290.16	95
2291.61	99
2293.05	77
2294.5	101
2295.95	93
2297.39	39
2298.84	39
2300.28	58
2301.72	39
2303.16	55
2304.61	97
2306.05	69
2307.49	59
2308.93	68
2310.36	94
2311.8	80
2313.24	103
2314.67	103
2316.11	95
2317.54	94
2318.98	107
2320.41	81
2321.84	89
2323.28	79
2324.71	95
2326.14	59
2327.57	76
2328.99	59
2330.42	36
2331.85	69
2333.27	48
2334.7	73
2336.12	61
2337.55	52
2338.97	47
2340.39	51
2341.82	31
2343.24	52
2344.66	21
2346.08	40
2347.5	43
2348.91	43
2350.33	67
2351.75	87
2353.16	69
2354.58	85
2355.99	84
2357.41	67
2358.82	47
2360.23	27
2361.64	9
2363.05	18
2364.46	-2
2365.87	12
2367.28	8
2368.69	39
2370.1	18
2371.5	0
2372.91	47
2374.31	58
2375.72	42
2377.12	32
2378.52	24
2379.92	20
2381.33	31
2382.73	36
2384.13	42
2385.52	30
2386.92	22
2388.32	16
2389.72	18
2391.11	39
2392.51	58
2393.9	42
2395.3	59
2396.69	73
2398.08	43
2399.48	39
2400.87	64
2402.26	24
2403.65	8
2405.04	14
2406.42	-19
2407.81	-64
2409.2	-69
2410.58	-87
2411.97	-90
2413.35	-50
2414.74	-70
2416.12	-59
2417.5	-40
2418.89	-53
2420.27	-30
2421.65	-52
2423.03	-15
2424.41	-56
2425.79	-35
2427.16	-51
2428.54	-75
2429.92	-79
2431.29	-57
2432.67	-40
2434.04	-30
2435.42	-34
2436.79	-54
2438.16	-43
2439.53	-54
2440.9	-48
2442.27	-49
2443.64	-73
2445.01	-69
2446.38	-73
2447.75	-91
2449.11	-91
2450.48	-76
2451.84	-79
2453.21	-68
2454.57	-50
2455.94	-54
2457.3	-61
2458.66	-91
2460.02	-62
2461.38	-71
2462.74	-30
2464.1	-30
2465.46	-23
2466.82	-43
2468.17	-17
2469.53	-45
2470.89	-2
2472.24	-52
2473.6	-42
2474.95	-24
2476.3	-28
2477.65	6
2479.01	18
2480.36	-34
2481.71	31
2483.06	-10
2484.41	-32
2485.75	-14
2487.1	-20
2488.45	-40
2489.8	-30
2491.14	-22
2492.49	-39
2493.83	-44
2495.17	-4
2496.52	-28
2497.86	10
2499.2	-14
2500.54	16
2501.88	-10
2503.22	12
2504.56	8
2505.9	8
2507.24	10
2508.58	8
2509.91	0
2511.25	-17
2512.58	-40
2513.92	-65
2515.25	-56
2516.58	-55
2517.92	-62
2519.25	-57
2520.58	-47
2521.91	-73
2523.24	-45
2524.57	-38
2525.9	-35
2527.23	-16
2528.55	2
2529.88	-46
2531.21	-55
2532.53	-55
2533.86	-20
2535.18	-26
2536.5	-4
2537.83	-15
2539.15	0
2540.47	-24
2541.79	4
2543.11	-36
2544.43	-31
2545.75	-14
2547.07	-2
2548.39	-77
2549.7	-39
2551.02	-36
2552.34	-41
2553.65	-37
2554.97	-56
2556.28	-69
2557.59	-75
2558.91	-69
2560.22	-71
2561.53	-75
2562.84	-65
2564.15	-69
2565.46	-39
2566.77	-51
2568.08	-58
2569.38	-79
2570.69	-44
2572	-71
2573.3	-60
2574.61	-45
2575.91	-50
2577.22	-55
2578.52	-38
2579.82	-53
2581.13	-57
2582.43	-63
2583.73	-54
2585.03	-47
2586.33	-85
2587.63	-73
2588.92	-101
2590.22	-44
2591.52	-93
2592.82	-65
2594.11	-53
2595.41	-57
2596.7	-63
2598	-83
2599.29	-54
2600.58	-71
2601.88	-50
2603.17	-51
2604.46	-93
2605.75	-75
2607.04	-89
2608.33	-95
2609.62	-65
2610.9	-77
2612.19	-91
2613.48	-121
2614.76	-81
2616.05	-83
2617.34	-71
2618.62	-117
2619.9	-108
2621.19	-69
2622.47	-69
2623.75	-60
2625.03	-75
2626.31	-65
2627.59	-67
2628.87	-59
2630.15	-99
2631.43	-43
2632.71	-64
2633.99	-82
2635.26	-82
2636.54	-109
2637.81	-83
2639.09	-81
2640.36	-95
2641.64	-75
2642.91	-99
2644.18	-97
2645.46	-63
2646.73	-95
2648	-64
2649.27	-81
2650.54	-75
2651.81	-79
2653.07	-48
2654.34	-65
2655.61	-63
2656.88	-61
2658.14	-66
2659.41	-73
2660.67	-95
2661.94	-51
2663.2	-77
2664.47	-89
2665.73	-69
2666.99	-60
2668.25	-59
2669.51	-95
2670.77	-85
2672.03	-95
2673.29	-54
2674.55	-57
2675.81	-54
2677.07	-85
2678.32	-85
2679.58	-85
2680.84	-79
2682.09	-83
2683.35	-36
2684.6	-73
2685.85	-71
2687.11	-95
2688.36	-57
2689.61	-71
2690.86	-53
2692.11	-65
2693.36	-37
2694.61	-31
2695.86	-69
2697.11	-81
2698.36	-75
2699.61	-87
2700.85	-73
2702.1	-95
2703.34	-53
2704.59	-80
2705.83	-61
2707.08	-57
2708.32	-81
2709.56	-97
2710.81	-87
2712.05	-78
2713.29	-105
2714.53	-85
2715.77	-66
2717.01	-55
2718.25	-54
2719.49	-81
2720.73	-77
2721.96	-91
2723.2	-46
2724.44	-73
2725.67	-75
2726.91	-60
2728.14	-57
2729.38	-80
2730.61	-55
2731.84	-70
2733.08	-73
2734.31	-60
2735.54	-58
2736.77	-51
2738	-77
2739.23	-55
2740.46	-53
2741.69	-63
2742.92	-89
2744.14	-21
2745.37	-50
2746.6	-73
2747.82	-62
2749.05	-69
2750.27	-68
2751.5	-59
2752.72	-76
2753.95	-56
2755.17	-48
2756.39	-50
2757.61	-62
2758.83	-60
2760.05	-36
2761.27	-62
2762.49	-68
2763.71	-65
2764.93	-42
2766.15	-62
2767.37	-34
2768.58	-65
2769.8	-52
2771.02	-74
2772.23	-66
2773.45	-42
2774.66	-52
2775.88	-36
2777.09	-80
2778.3	-58
2779.51	-54
2780.73	-59
2781.94	-20
2783.15	-36
2784.36	-56
2785.57	-42
2786.78	-76
2787.99	-30
2789.19	-52
2790.4	-30
2791.61	-23
2792.82	-38
2794.02	-48
2795.23	-42
2796.43	-50
2797.64	-46
2798.84	-38
2800.04	-64
2801.25	-41
2802.45	-50
2803.65	-64
2804.85	-25
2806.05	-54
2807.25	-56
2808.45	-42
2809.65	-48
2810.85	-51
2812.05	-22
2813.25	-54
2814.45	-36
2815.64	-32
2816.84	-62
2818.04	-28
2819.23	14
2820.43	-45
2821.62	-28
2822.82	-50
2824.01	-24
2825.2	-44
2826.39	-28
2827.59	-30
2828.78	-14
2829.97	-30
2831.16	-36
2832.35	-18
2833.54	-44
2834.73	-10
2835.92	-42
2837.1	-14
2838.29	-50
2839.48	-12
2840.67	-29
2841.85	-36
2843.04	-28
2844.22	-42
2845.41	-21
2846.59	-18
2847.77	-43
2848.96	-37
2850.14	-21
2851.32	6
2852.5	-27
2853.68	-26
2854.87	-23
2856.05	-18
2857.23	-54
2858.4	-38
2859.58	-35
2860.76	-29
2861.94	-8
2863.12	-8
2864.29	-22
2865.47	-18
2866.65	-39
2867.82	-18
2869	6
2870.17	-14
2871.34	-10
2872.52	-18
2873.69	-22
2874.86	-33
2876.03	-18
2877.21	-37
2878.38	-34
2879.55	-16
2880.72	-34
2881.89	-56
2883.06	-34
2884.23	-37
2885.39	-35
2886.56	-27
2887.73	-36
2888.9	-24
2890.06	-20
2891.23	-6
2892.39	-31
2893.56	0
2894.72	-20
2895.89	-29
2897.05	4
2898.21	-40
2899.38	-18
2900.54	-24
2901.7	-2
2902.86	-28
2904.02	-21
2905.18	-30
2906.34	-25
2907.5	-29
2908.66	-20
2909.82	-39
2910.98	-22
2912.13	-20
2913.29	-2
2914.45	-26
2915.6	-21
2916.76	-10
2917.91	-16
2919.07	-19
2920.22	-14
2921.38	0
2922.53	-34
2923.68	-4
2924.84	6
2925.99	-16
2927.14	-23
2928.29	-4
2929.44	-26
2930.59	-30
2931.74	-6
2932.89	-22
2934.04	-18
2935.19	-26
2936.34	-11
2937.48	-6
2938.63	-4
2939.78	-57
2940.93	2
2942.07	0
2943.22	-6
2944.36	-12
2945.51	-27
2946.65	-28
2947.79	-14
2948.94	6
2950.08	-14
2951.22	-4
2952.36	0
2953.5	-16
2954.65	10
2955.79	-26
2956.93	-4
2958.07	-22
2959.2	-6
2960.34	-6
2961.48	-6
2962.62	-6
2963.76	-10
2964.89	-18
2966.03	-12
2967.17	6
2968.3	30
2969.44	-8
2970.57	-16
2971.71	2
2972.84	-18
2973.97	-2
2975.11	-6
2976.24	10
2977.37	-10
2978.5	0
2979.64	-8
2980.77	0
2981.9	-8
2983.03	-38
2984.16	-6
2985.29	-8
2986.41	-24
2987.54	4
2988.67	8
2989.8	8
2990.93	4
2992.05	-36
2993.18	-17
2994.3	2
2995.43	-16
2996.55	33
2997.68	18
2998.8	4
2999.93	-8
3001.05	-4
3002.17	0
3003.3	-2
3004.42	38
3005.54	18
3006.66	-6
3007.78	8
3008.9	2
3010.02	-32
3011.14	16
3012.26	8
3013.38	16
3014.5	10
3015.62	-6
3016.73	6
3017.85	4
3018.97	8
3020.08	2
3021.2	6
3022.31	-20
3023.43	28
3024.54	6
3025.66	-6
3026.77	2
3027.89	10
3029	-6
3030.11	4
3031.22	-8
3032.34	-8
3033.45	18
3034.56	-10
3035.67	12
3036.78	81
3037.89	16
3039	28
3040.11	-10
3041.22	-8
3042.32	-20
3043.43	18
3044.54	-4
3045.65	4
3046.75	10
3047.86	30
3048.96	-2
3050.07	-16
3051.17	20
3052.28	18
3053.38	6
3054.49	6
3055.59	0
3056.69	-2
3057.8	-4
3058.9	-10
3060	24
3061.1	-13
3062.2	10
3063.3	22
3064.4	-17
3065.5	-10
3066.6	2
3067.7	-10
3068.8	22
3069.9	2
3071	6
3072.09	12
3073.19	0
3074.29	24
3075.38	22
3076.48	40
3077.57	2
3078.67	8
3079.76	20
3080.86	10
3081.95	21
3083.05	-8
3084.14	16
3085.23	36
3086.33	20
3087.42	22
3088.51	4
3089.6	18
3090.69	2
3091.78	2
3092.87	47
3093.96	18
3095.05	20
3096.14	-2
3097.23	12
3098.32	22
3099.41	6
3100.49	0
3101.58	2
3102.67	30
3103.75	6
3104.84	34
3105.93	8
3107.01	4
3108.1	10
3109.18	10
3110.26	30
3111.35	30
3112.43	10
3113.51	22
3114.6	23
3115.68	16
3116.76	2
3117.84	12
3118.92	24
3120	14
3121.09	22
3122.17	4
3123.25	14
3124.32	32
3125.4	42
3126.48	12
3127.56	28
3128.64	2
3129.72	14
3130.79	34
3131.87	28
3132.95	4
3134.02	-7
3135.1	-4
3136.17	8
3137.25	22
3138.32	20
3139.4	6
3140.47	40
3141.55	32
3142.62	24
3143.69	10
3144.76	29
3145.84	6
3146.91	30
3147.98	16
3149.05	22
3150.12	6
3151.19	38
3152.26	38
3153.33	36
3154.4	2
3155.47	6
3156.54	14
3157.61	36
3158.67	12
3159.74	22
3160.81	30
3161.88	25
3162.94	20
3164.01	34
3165.07	54
3166.14	24
3167.2	20
3168.27	2
3169.33	18
3170.4	44
3171.46	8
3172.52	16
3173.59	24
3174.65	14
3175.71	16
3176.77	20
3177.84	12
3178.9	6
3179.96	0
3181.02	44
3182.08	42
3183.14	24
3184.2	30
3185.26	12
3186.32	34
3187.37	24
3188.43	36
3189.49	29
3190.55	12
3191.61	7
3192.66	36
3193.72	4
3194.77	36
3195.83	-4
3196.89	4
3197.94	32
3199	32
3200.05	18
3201.1	28
3202.16	20
3203.21	32
3204.27	12
3205.32	26
3206.37	36
3207.42	39
3208.47	20
3209.53	34
3210.58	33
3211.63	14
3212.68	14
3213.73	42
3214.78	23
3215.83	20
3216.88	15
3217.93	32
3218.97	32
3220.02	22
3221.07	20
3222.12	34
3223.16	12
3224.21	34
3225.26	10
3226.3	24
3227.35	12
3228.4	58
3229.44	32
3230.49	16
3231.53	-6
3232.57	18
3233.62	18
3234.66	8
3235.71	18
3236.75	14
3237.79	20
3238.83	38
3239.88	8
3240.92	26
3241.96	24
3243	28
3244.04	12
3245.08	26
3246.12	26
3247.16	16
3248.2	20
3249.24	16
3250.28	22
3251.32	26
3252.36	34
3253.39	22
3254.43	30
3255.47	38
3256.51	22
3257.54	18
3258.58	28
3259.61	32
3260.65	10
3261.69	26
3262.72	16
3263.76	20
3264.79	22
3265.82	53
3266.86	5
3267.89	30
3268.92	30
3269.96	28
3270.99	27
3272.02	30
3273.05	34
3274.09	14
3275.12	14
3276.15	24
3277.18	13
3278.21	44
3279.24	10
3280.27	28
3281.3	44
3282.33	33
3283.36	22
3284.39	24
3285.41	46
3286.44	32
3287.47	28
3288.5	50
3289.52	28
3290.55	40
3291.58	48
3292.6	12
3293.63	54
3294.66	18
3295.68	25
3296.71	22
3297.73	54
3298.76	65
3299.78	34
3300.8	6
3301.83	26
3302.85	74
3303.87	14
3304.9	34
3305.92	31
3306.94	44
3307.96	36
3308.98	26
3310.01	20
3311.03	28
3312.05	69
3313.07	24
3314.09	26
3315.11	24
3316.13	32
3317.15	20
3318.17	46
3319.18	28
3320.2	26
3321.22	20
3322.24	12
3323.26	29
3324.27	56
3325.29	42
3326.31	33
3327.32	28
3328.34	49
3329.35	36
3330.37	30
3331.38	22
3332.4	12
3333.41	30
3334.43	48
3335.44	26
3336.46	24
3337.47	18
3338.48	30
3339.5	14
3340.51	18
3341.52	18
3342.53	52
3343.54	24
3344.56	28
3345.57	22
3346.58	54
3347.59	28
3348.6	21
3349.61	30
3350.62	24
3351.63	34
3352.64	22
3353.65	38
3354.66	21
3355.66	29
3356.67	44
3357.68	38
3358.69	17
3359.7	32
3360.7	34
3361.71	22
3362.72	6
3363.72	30
3364.73	16
3365.73	36
3366.74	37
3367.75	29
3368.75	30
3369.75	44
3370.76	12
3371.76	34
3372.77	34
3373.77	20
3374.77	25
3375.78	48
3376.78	6
3377.78	48
3378.78	20
3379.79	30
3380.79	21
3381.79	20
3382.79	40
3383.79	32
3384.79	54
3385.79	14
3386.79	32
3387.79	26
3388.79	39
3389.79	32
3390.79	26
3391.79	51
3392.79	28
3393.79	46
3394.78	28
3395.78	30
3396.78	38
3397.78	44
3398.77	77
3399.77	30
3400.77	20
3401.76	42
3402.76	38
3403.76	26
3404.75	8
3405.75	18
3406.74	49
3407.74	68
3408.73	12
3409.72	129
3410.72	26
3411.71	34
3412.71	26
3413.7	28
3414.69	36
3415.68	84
3416.68	30
3417.67	36
3418.66	12
3419.65	26
3420.64	40
3421.63	53
3422.63	48
3423.62	46
3424.61	50
3425.6	14
3426.59	33
3427.58	52
3428.57	13
[truncated: 48 more rows]
