# Supplementary material for: AI‐Assisted Detection of Early Gastric Cancer via Visualization of Mucosal Acidity Compromise During Endoscopy
Source: Adv Sci (Weinh). 2025 Oct 20;12(46):e04932. doi: 10.1002/advs.202504932 (PMC12697849; doi:10.1002/advs.202504932)
Supplement: Supplementary file 2 — Supporting Data [file ADVS-12-e04932-s002.zip › Models by AGS cells/Model 4/Tumor/fast-20250724_172503.csv]

181.541	17768
184.445	27950
187.346	36243
190.245	40528
193.141	42074
196.035	42320
198.927	41963
201.816	41973
204.703	42249
207.588	42179
210.47	42253
213.35	42168
216.228	42197
219.103	42296
221.976	41931
224.846	42126
227.715	41784
230.58	41925
233.444	41645
236.305	42300
239.164	42344
242.02	42987
244.875	43232
247.727	43243
250.576	43523
253.423	43299
256.268	43248
259.111	42926
261.951	42835
264.789	42520
267.625	42748
270.459	42868
273.29	42547
276.119	42551
278.945	42322
281.769	42044
284.591	41937
287.411	41661
290.229	41568
293.044	41250
295.857	41127
298.667	40662
301.476	40396
304.282	40025
307.085	39539
309.887	39462
312.686	38941
315.483	38907
318.278	38409
321.071	38320
323.861	38250
326.649	37893
329.435	38008
332.219	37913
335	37811
337.779	37813
340.556	37972
343.331	37897
346.103	37932
348.873	38004
351.641	38220
354.407	38333
357.171	38407
359.932	38334
362.691	38235
365.448	38057
368.203	37727
370.955	37329
373.706	37270
376.454	36987
379.2	36549
381.943	36682
384.685	36373
387.424	36040
390.161	35756
392.896	35371
395.629	35220
398.36	35058
401.088	34914
403.815	34797
406.539	34615
409.261	34430
411.981	34468
414.698	34551
417.414	34897
420.127	35050
422.838	34829
425.547	35119
428.254	35234
430.959	34890
433.662	35147
436.362	35409
439.06	35254
441.757	35070
444.451	35194
447.142	35188
449.832	35095
452.52	34992
455.206	35171
457.889	34736
460.57	34857
463.249	34608
465.927	34608
468.601	34207
471.274	33900
473.945	33523
476.614	33203
479.28	32518
481.945	32431
484.607	32316
487.267	31888
489.926	31807
492.582	31609
495.236	31460
497.888	31170
500.537	30882
503.185	31037
505.831	31011
508.474	31499
511.116	31249
513.755	31253
516.393	31172
519.028	31208
521.661	31271
524.293	31247
526.922	31039
529.549	31285
532.174	31013
534.797	30938
537.418	31058
540.037	31241
542.654	31067
545.268	31223
547.881	31436
550.492	31499
553.101	31009
555.707	30650
558.312	30211
560.915	29945
563.515	30106
566.114	30384
568.71	30552
571.305	30919
573.897	31190
576.488	30983
579.076	30541
581.663	29750
584.247	28950
586.83	28458
589.41	27672
591.989	27233
594.565	26709
597.14	25856
599.712	25533
602.283	25497
604.851	25301
607.418	25106
609.982	25154
612.545	25212
615.106	24985
617.664	24965
620.221	24858
622.776	24882
625.328	24676
627.879	24598
630.428	24405
632.975	24010
635.52	23754
638.062	23723
640.603	23474
643.142	23694
645.679	23931
648.214	23970
650.748	23804
653.279	23870
655.808	23743
658.335	23548
660.861	23383
663.384	23115
665.906	23283
668.425	23300
670.943	23276
673.459	22879
675.973	22725
678.484	22527
680.994	22122
683.502	21904
686.009	21656
688.513	21540
691.015	21336
693.515	21144
696.014	20856
698.51	20611
701.005	20625
703.498	20389
705.989	19994
708.478	19471
710.965	19493
713.45	19291
715.933	19152
718.415	19038
720.894	18890
723.372	18882
725.848	18969
728.322	18876
730.794	18955
733.264	18928
735.732	18544
738.198	18159
740.663	17804
743.126	17406
745.586	17415
748.045	17124
750.502	17004
752.958	16884
755.411	16881
757.863	16783
760.312	16775
762.76	16559
765.206	16769
767.65	16450
770.092	15316
772.533	14435
774.971	14057
777.408	14570
779.843	15254
782.276	15020
784.707	15242
787.137	15258
789.564	15221
791.99	15183
794.414	15038
796.836	14937
799.257	14764
801.675	14617
804.092	14460
806.507	14345
808.92	14268
811.331	14126
813.741	13912
816.148	13640
818.554	13493
820.958	13439
823.36	13241
825.761	13142
828.159	12971
830.556	13043
832.951	12949
835.345	12790
837.736	12735
840.126	12556
842.514	12498
844.9	12349
847.284	12149
849.667	12165
852.048	11927
854.427	11905
856.804	11722
859.18	11482
861.553	11389
863.925	11419
866.296	11365
868.664	11299
871.031	11184
873.396	11047
875.759	10999
878.12	10953
880.48	10867
882.838	10827
885.194	10610
887.549	10606
889.902	10392
892.253	10405
894.602	10400
896.949	10313
899.295	10346
901.639	10211
903.981	10152
906.322	10116
908.661	10073
910.998	10051
913.333	10031
915.667	9880
917.999	9904
920.329	10006
922.658	9979
924.985	9838
927.31	9868
929.633	9834
931.955	9699
934.275	9629
936.593	9443
938.91	9226
941.225	9320
943.538	8994
945.849	8806
948.159	8619
950.467	8398
952.774	8438
955.078	8134
957.381	8140
959.683	8035
961.982	7860
964.28	7890
966.577	7851
968.871	7730
971.164	7612
973.456	7440
975.745	7325
978.033	7255
980.319	7151
982.604	7200
984.887	7213
987.168	7237
989.448	7130
991.726	7009
994.002	6973
996.277	6961
998.55	7024
1000.82	6984
1003.09	7080
1005.36	7224
1007.63	7163
1009.89	7192
1012.15	7249
1014.41	7208
1016.67	7213
1018.93	7138
1021.19	6927
1023.44	6957
1025.7	6987
1027.95	7023
1030.2	6907
1032.45	6719
1034.69	6630
1036.94	6534
1039.18	6480
1041.43	6538
1043.67	6365
1045.9	6438
1048.14	6444
1050.38	6325
1052.61	6230
1054.84	6094
1057.07	6020
1059.3	6014
1061.53	5843
1063.76	5869
1065.98	5867
1068.2	5718
1070.42	5765
1072.64	5607
1074.86	5587
1077.08	5533
1079.29	5554
1081.5	5537
1083.72	5377
1085.93	5480
1088.13	5468
1090.34	5524
1092.55	5456
1094.75	5524
1096.95	5478
1099.15	5433
1101.35	5402
1103.55	5331
1105.74	5226
1107.94	5099
1110.13	5085
1112.32	5019
1114.51	4878
1116.7	4876
1118.89	4691
1121.07	4725
1123.25	4648
1125.44	4646
1127.62	4710
1129.8	4634
1131.97	4763
1134.15	4840
1136.32	4771
1138.49	4700
1140.66	4684
1142.83	4568
1145	4534
1147.17	4543
1149.33	4467
1151.5	4378
1153.66	4453
1155.82	4411
1157.98	4366
1160.13	4356
1162.29	4275
1164.44	4217
1166.6	4205
1168.75	4277
1170.9	4285
1173.04	4302
1175.19	4332
1177.34	4355
1179.48	4113
1181.62	4013
1183.76	3953
1185.9	4007
1188.04	4186
1190.17	4345
1192.31	4403
1194.44	4437
1196.57	4449
1198.7	4497
1200.83	4431
1202.96	4273
1205.08	4029
1207.21	3896
1209.33	3777
1211.45	3646
1213.57	3524
1215.69	3494
1217.81	3461
1219.92	3439
1222.03	3415
1224.15	3387
1226.26	3429
1228.37	3334
1230.47	3310
1232.58	3338
1234.68	3341
1236.79	3313
1238.89	3272
1240.99	3378
1243.09	3292
1245.19	3308
1247.28	3179
1249.38	3178
1251.47	3147
1253.56	3117
1255.65	3018
1257.74	3032
1259.83	3000
1261.91	2964
1264	2885
1266.08	2843
1268.16	2804
1270.24	2808
1272.32	2697
1274.4	2692
1276.47	2712
1278.55	2605
1280.62	2607
1282.69	2492
1284.76	2540
1286.83	2490
1288.9	2521
1290.96	2506
1293.03	2422
1295.09	2373
1297.15	2404
1299.21	2327
1301.27	2317
1303.33	2311
1305.38	2308
1307.44	2368
1309.49	2258
1311.54	2281
1313.59	2202
1315.64	2194
1317.69	2214
1319.73	2236
1321.78	2208
1323.82	2172
1325.86	2156
1327.9	2105
1329.94	2091
1331.98	2123
1334.02	2140
1336.05	2184
1338.08	2196
1340.12	2118
1342.15	2174
1344.18	2289
1346.2	2313
1348.23	2303
1350.25	2281
1352.28	2319
1354.3	2325
1356.32	2287
1358.34	2345
1360.36	2394
1362.38	2402
1364.39	2478
1366.41	2371
1368.42	2456
1370.43	2427
1372.44	2357
1374.45	2329
1376.45	2349
1378.46	2299
1380.47	2282
1382.47	2144
1384.47	2154
1386.47	2128
1388.47	2099
1390.47	2049
1392.46	2035
1394.46	2092
1396.45	2119
1398.44	2098
1400.44	2028
1402.42	1924
1404.41	1926
1406.4	1866
1408.39	1848
1410.37	1789
1412.35	1817
1414.33	1803
1416.31	1775
1418.29	1814
1420.27	1708
1422.25	1707
1424.22	1684
1426.2	1664
1428.17	1658
1430.14	1698
1432.11	1636
1434.08	1596
1436.04	1577
1438.01	1533
1439.97	1579
1441.94	1618
1443.9	1600
1445.86	1624
1447.82	1573
1449.78	1502
1451.73	1501
1453.69	1552
1455.64	1553
1457.59	1545
1459.54	1491
1461.49	1451
1463.44	1408
1465.39	1366
1467.34	1372
1469.28	1358
1471.22	1384
1473.17	1410
1475.11	1428
1477.05	1340
1478.99	1289
1480.92	1294
1482.86	1178
1484.79	1172
1486.73	1138
1488.66	1194
1490.59	1211
1492.52	1233
1494.45	1221
1496.37	1201
1498.3	1219
1500.22	1250
1502.14	1201
1504.07	1209
1505.99	1173
1507.91	1217
1509.82	1171
1511.74	1156
1513.66	1169
1515.57	1155
1517.48	1195
1519.39	1245
1521.3	1248
1523.21	1278
1525.12	1247
1527.03	1217
1528.93	1212
1530.84	1229
1532.74	1264
1534.64	1271
1536.54	1277
1538.44	1283
1540.34	1207
1542.23	1163
1544.13	1110
1546.02	1083
1547.92	1060
1549.81	1092
1551.7	1146
1553.59	1140
1555.48	1134
1557.36	1204
1559.25	1179
1561.13	1207
1563.01	1251
1564.9	1294
1566.78	1249
1568.66	1253
1570.53	1196
1572.41	1215
1574.29	1237
1576.16	1277
1578.03	1410
1579.9	1382
1581.78	1308
1583.65	1259
1585.51	1227
1587.38	1264
1589.25	1304
1591.11	1352
1592.97	1293
1594.84	1219
1596.7	1187
1598.56	1221
1600.42	1189
1602.27	1227
1604.13	1221
1605.98	1344
1607.84	1433
1609.69	1521
1611.54	1485
1613.39	1390
1615.24	1279
1617.09	1088
1618.94	1037
1620.78	994
1622.62	1048
1624.47	1179
1626.31	1152
1628.15	1179
1629.99	1170
1631.83	1184
1633.67	1110
1635.5	1134
1637.34	1100
1639.17	1078
1641	1074
1642.83	1064
1644.66	1072
1646.49	1040
1648.32	1004
1650.15	1005
1651.97	1021
1653.8	1090
1655.62	1068
1657.44	993
1659.26	908
1661.08	860
1662.9	876
1664.72	741
1666.53	643
1668.35	639
1670.16	600
1671.97	653
1673.79	728
1675.6	753
1677.4	689
1679.21	633
1681.02	635
1682.83	594
1684.63	638
1686.43	653
1688.24	703
1690.04	703
1691.84	608
1693.64	597
1695.43	642
1697.23	723
1699.02	748
1700.82	802
1702.61	790
1704.4	779
1706.2	740
1707.98	840
1709.77	909
1711.56	899
1713.35	902
1715.13	872
1716.92	789
1718.7	637
1720.48	711
1722.26	705
1724.04	639
1725.82	541
1727.6	485
1729.37	448
1731.15	421
1732.92	360
1734.7	304
1736.47	282
1738.24	258
1740.01	262
1741.78	284
1743.54	298
1745.31	373
1747.08	413
1748.84	413
1750.6	427
1752.36	498
1754.12	600
1755.88	640
1757.64	556
1759.4	485
1761.16	467
1762.91	508
1764.67	556
1766.42	606
1768.17	624
1769.92	677
1771.67	568
1773.42	534
1775.17	492
1776.91	520
1778.66	562
1780.4	615
1782.15	685
1783.89	661
1785.63	720
1787.37	689
1789.11	691
1790.85	707
1792.58	636
1794.32	584
1796.05	566
1797.79	538
1799.52	516
1801.25	546
1802.98	491
1804.71	510
1806.44	542
1808.17	580
1809.89	659
1811.62	653
1813.34	657
1815.07	635
1816.79	590
1818.51	589
1820.23	540
1821.95	510
1823.66	473
1825.38	462
1827.1	441
1828.81	455
1830.52	505
1832.24	518
1833.95	558
1835.66	594
1837.37	637
1839.08	610
1840.78	533
1842.49	467
1844.19	457
1845.9	466
1847.6	470
1849.3	458
1851	383
1852.7	360
1854.4	310
1856.1	351
1857.8	366
1859.49	358
1861.19	320
1862.88	361
1864.57	298
1866.27	234
1867.96	222
1869.65	163
1871.33	195
1873.02	230
1874.71	308
1876.39	342
1878.08	270
1879.76	294
1881.44	274
1883.12	299
1884.81	365
1886.48	387
1888.16	290
1889.84	228
1891.52	208
1893.19	193
1894.87	173
1896.54	198
1898.21	197
1899.88	230
1901.55	262
1903.22	284
1904.89	296
1906.56	296
1908.22	308
1909.89	300
1911.55	331
1913.22	322
1914.88	318
1916.54	292
1918.2	329
1919.86	330
1921.52	266
1923.18	270
1924.83	248
1926.49	258
1928.14	258
1929.79	278
1931.45	248
1933.1	244
1934.75	212
1936.4	266
1938.05	292
1939.69	285
1941.34	254
1942.99	209
1944.63	200
1946.27	197
1947.92	188
1949.56	220
1951.2	246
1952.84	282
1954.48	268
1956.11	311
1957.75	371
1959.39	371
1961.02	423
1962.65	395
1964.29	359
1965.92	377
1967.55	391
1969.18	405
1970.81	403
1972.44	431
1974.06	378
1975.69	405
1977.32	401
1978.94	419
1980.56	413
1982.19	439
1983.81	411
1985.43	431
1987.05	425
1988.66	445
1990.28	409
1991.9	401
1993.51	435
1995.13	453
1996.74	440
1998.36	411
1999.97	435
2001.58	447
2003.19	395
2004.8	415
2006.4	465
2008.01	433
2009.62	435
2011.22	435
2012.83	423
2014.43	439
2016.03	437
2017.63	435
2019.23	435
2020.83	405
2022.43	419
2024.03	433
2025.63	437
2027.22	403
2028.82	423
2030.41	425
2032.01	409
2033.6	407
2035.19	435
2036.78	394
2038.37	409
2039.96	387
2041.55	375
2043.13	387
2044.72	355
2046.3	371
2047.89	401
2049.47	387
2051.05	369
2052.63	373
2054.21	403
2055.79	368
2057.37	341
2058.95	351
2060.52	345
2062.1	350
2063.68	361
2065.25	375
2066.82	338
2068.39	361
2069.97	350
2071.54	344
2073.1	339
2074.67	310
2076.24	349
2077.81	356
2079.37	336
2080.94	324
2082.5	324
2084.07	314
2085.63	327
2087.19	266
2088.75	282
2090.31	258
2091.87	242
2093.43	227
2094.98	225
2096.54	250
2098.09	257
2099.65	284
2101.2	276
2102.75	272
2104.3	288
2105.86	306
2107.41	286
2108.95	292
2110.5	278
2112.05	244
2113.6	276
2115.14	264
2116.69	299
2118.23	250
2119.77	258
2121.31	242
2122.86	252
2124.4	258
2125.93	254
2127.47	244
2129.01	252
2130.55	294
2132.08	272
2133.62	260
2135.15	284
2136.69	270
2138.22	238
2139.75	240
2141.28	244
2142.81	256
2144.34	234
2145.87	268
2147.39	248
2148.92	240
2150.45	280
2151.97	246
2153.5	266
2155.02	224
2156.54	218
2158.06	227
2159.58	238
2161.1	218
2162.62	286
2164.14	264
2165.66	254
2167.17	234
2168.69	260
2170.2	244
2171.72	238
2173.23	250
2174.74	214
2176.25	234
2177.76	232
2179.27	218
2180.78	238
2182.29	192
2183.79	212
2185.3	199
2186.81	228
2188.31	220
2189.81	218
2191.32	236
2192.82	244
2194.32	206
2195.82	220
2197.32	230
2198.82	197
2200.32	208
2201.81	147
2203.31	171
2204.8	200
2206.3	218
2207.79	207
2209.29	216
2210.78	177
2212.27	230
2213.76	230
2215.25	199
2216.74	220
2218.23	183
2219.71	185
2221.2	173
2222.69	177
2224.17	149
2225.65	155
2227.14	153
2228.62	172
2230.1	155
2231.58	176
2233.06	187
2234.54	175
2236.02	199
2237.5	214
2238.97	197
2240.45	195
2241.92	203
2243.4	195
2244.87	164
2246.34	173
2247.82	162
2249.29	161
2250.76	173
2252.23	169
2253.7	151
2255.16	149
2256.63	160
2258.1	159
2259.56	169
2261.03	145
2262.49	153
2263.95	157
2265.42	165
2266.88	181
2268.34	153
2269.8	169
2271.26	135
2272.72	135
2274.18	153
2275.63	157
2277.09	165
2278.54	195
2280	157
2281.45	141
2282.9	137
2284.36	121
2285.81	149
2287.26	152
2288.71	171
2290.16	149
2291.61	131
2293.05	133
2294.5	135
2295.95	123
2297.39	95
2298.84	75
2300.28	78
2301.72	105
2303.16	105
2304.61	117
2306.05	117
2307.49	103
2308.93	107
2310.36	129
2311.8	149
2313.24	163
2314.67	159
2316.11	153
2317.54	153
2318.98	157
2320.41	117
2321.84	125
2323.28	135
2324.71	119
2326.14	137
2327.57	114
2328.99	117
2330.42	83
2331.85	127
2333.27	103
2334.7	123
2336.12	91
2337.55	111
2338.97	97
2340.39	115
2341.82	71
2343.24	70
2344.66	71
2346.08	76
2347.5	85
2348.91	101
2350.33	107
2351.75	113
2353.16	113
2354.58	115
2355.99	121
2357.41	103
2358.82	85
2360.23	63
2361.64	69
2363.05	51
2364.46	48
2365.87	48
2367.28	59
2368.69	67
2370.1	53
2371.5	54
2372.91	73
2374.31	82
2375.72	88
2377.12	60
2378.52	80
2379.92	79
2381.33	79
2382.73	83
2384.13	63
2385.52	72
2386.92	75
2388.32	75
2389.72	93
2391.11	87
2392.51	83
2393.9	91
2395.3	79
2396.69	101
2398.08	77
2399.48	79
2400.87	86
2402.26	87
2403.65	69
2405.04	29
2406.42	20
2407.81	-24
2409.2	-20
2410.58	-43
2411.97	-50
2413.35	8
2414.74	-52
2416.12	-38
2417.5	-8
2418.89	-10
2420.27	8
2421.65	-24
2423.03	-12
2424.41	-12
2425.79	-14
2427.16	-23
2428.54	-16
2429.92	-34
2431.29	-10
2432.67	-14
2434.04	-30
2435.42	-4
2436.79	-14
2438.16	-2
2439.53	-10
2440.9	-20
2442.27	-24
2443.64	-45
2445.01	-45
2446.38	-47
2447.75	-60
2449.11	-51
2450.48	-30
2451.84	-47
2453.21	-40
2454.57	-18
2455.94	-20
2457.3	-45
2458.66	-44
2460.02	-46
2461.38	-41
2462.74	-6
2464.1	0
2465.46	12
2466.82	-10
2468.17	28
2469.53	-6
2470.89	22
2472.24	-8
2473.6	-16
2474.95	2
2476.3	6
2477.65	18
2479.01	35
2480.36	0
2481.71	51
2483.06	25
2484.41	10
2485.75	18
2487.1	8
2488.45	0
2489.8	-14
2491.14	6
2492.49	24
2493.83	-6
2495.17	17
2496.52	2
2497.86	25
2499.2	25
2500.54	37
2501.88	20
2503.22	30
2504.56	47
2505.9	26
2507.24	30
2508.58	28
2509.91	4
2511.25	-2
2512.58	-26
2513.92	-51
2515.25	-28
2516.58	-48
2517.92	-52
2519.25	-36
2520.58	-27
2521.91	-46
2523.24	-29
2524.57	-2
2525.9	30
2527.23	22
2528.55	34
2529.88	-28
2531.21	-25
2532.53	-16
2533.86	12
2535.18	-4
2536.5	4
2537.83	-9
2539.15	36
2540.47	6
2541.79	52
2543.11	-10
2544.43	-2
2545.75	8
2547.07	18
2548.39	-34
2549.7	18
2551.02	10
2552.34	-20
2553.65	-22
2554.97	-28
2556.28	-38
2557.59	-43
2558.91	-65
2560.22	-51
2561.53	-51
2562.84	-57
2564.15	-34
2565.46	-43
2566.77	-40
2568.08	-30
2569.38	-37
2570.69	-36
2572	-42
2573.3	-44
2574.61	-35
2575.91	-44
2577.22	-27
2578.52	-24
2579.82	-35
2581.13	-37
2582.43	-20
2583.73	-32
2585.03	-55
2586.33	-64
2587.63	-55
2588.92	-81
2590.22	-50
2591.52	-79
2592.82	-46
2594.11	-25
2595.41	-37
2596.7	-40
2598	-26
2599.29	-18
2600.58	-57
2601.88	-8
2603.17	-8
2604.46	-63
2605.75	-40
2607.04	-66
2608.33	-49
2609.62	-45
2610.9	-70
2612.19	-70
2613.48	-103
2614.76	-68
2616.05	-53
2617.34	-25
2618.62	-79
2619.9	-104
2621.19	-55
2622.47	-63
2623.75	-44
2625.03	-69
2626.31	-37
2627.59	-36
2628.87	-35
2630.15	-55
2631.43	-41
2632.71	-42
2633.99	-58
2635.26	-56
2636.54	-81
2637.81	-75
2639.09	-76
2640.36	-85
2641.64	-62
2642.91	-89
2644.18	-70
2645.46	-59
2646.73	-95
2648	-66
2649.27	-49
2650.54	-57
2651.81	-38
2653.07	-34
2654.34	-52
2655.61	-39
2656.88	-17
2658.14	-58
2659.41	-83
2660.67	-70
2661.94	-37
2663.2	-55
2664.47	-61
2665.73	-44
2666.99	-60
2668.25	-85
2669.51	-87
2670.77	-83
2672.03	-61
2673.29	-24
2674.55	-41
2675.81	-48
2677.07	-67
2678.32	-75
2679.58	-63
2680.84	-53
2682.09	-51
2683.35	-16
2684.6	-41
2685.85	-55
2687.11	-74
2688.36	-65
2689.61	-52
2690.86	-59
2692.11	-49
2693.36	-35
2694.61	-8
2695.86	-37
2697.11	-59
2698.36	-61
2699.61	-75
2700.85	-46
2702.1	-62
2703.34	-31
2704.59	-64
2705.83	-55
2707.08	-47
2708.32	-68
2709.56	-71
2710.81	-63
2712.05	-58
2713.29	-67
2714.53	-67
2715.77	-75
2717.01	-49
2718.25	-40
2719.49	-51
2720.73	-77
2721.96	-61
2723.2	-59
2724.44	-63
2725.67	-35
2726.91	-46
2728.14	-57
2729.38	-58
2730.61	-51
2731.84	-60
2733.08	-57
2734.31	-38
2735.54	-50
2736.77	-49
2738	-48
2739.23	-49
2740.46	-12
2741.69	-42
2742.92	-56
2744.14	-2
2745.37	-42
2746.6	-59
2747.82	-28
2749.05	-38
2750.27	-52
2751.5	-71
2752.72	-58
2753.95	-26
2755.17	-40
2756.39	-40
2757.61	-48
2758.83	-68
2760.05	-24
2761.27	-42
2762.49	-34
2763.71	-54
2764.93	-38
2766.15	-38
2767.37	-54
2768.58	-32
2769.8	-34
2771.02	-52
2772.23	-32
2773.45	-50
2774.66	-46
2775.88	-20
2777.09	-50
2778.3	-30
2779.51	-44
2780.73	-29
2781.94	-34
2783.15	-38
2784.36	-46
2785.57	-22
2786.78	-38
2787.99	-32
2789.19	-58
2790.4	-22
2791.61	-2
2792.82	-26
2794.02	-30
2795.23	-20
2796.43	-32
2797.64	-10
2798.84	-34
2800.04	-44
2801.25	-19
2802.45	-42
2803.65	-68
2804.85	-13
2806.05	-16
2807.25	-48
2808.45	-14
2809.65	-30
2810.85	-21
2812.05	-26
2813.25	-28
2814.45	-42
2815.64	-20
2816.84	-42
2818.04	-26
2819.23	20
2820.43	-35
2821.62	8
2822.82	-28
2824.01	-14
2825.2	-4
2826.39	-24
2827.59	-22
2828.78	0
2829.97	-18
2831.16	-30
2832.35	-24
2833.54	-42
2834.73	-2
2835.92	-22
2837.1	-14
2838.29	-26
2839.48	6
2840.67	-18
2841.85	-24
2843.04	-6
2844.22	-18
2845.41	-23
2846.59	-4
2847.77	-27
2848.96	-14
2850.14	-14
2851.32	-18
2852.5	-33
2853.68	-22
2854.87	0
2856.05	-18
2857.23	-30
2858.4	-28
2859.58	-49
2860.76	-29
2861.94	8
2863.12	0
2864.29	-14
2865.47	-16
2866.65	-25
2867.82	-10
2869	2
2870.17	2
2871.34	-8
2872.52	-24
2873.69	-4
2874.86	-21
2876.03	-6
2877.21	-14
2878.38	-20
2879.55	2
2880.72	-32
2881.89	-2
2883.06	-8
2884.23	-6
2885.39	-10
2886.56	-10
2887.73	-32
2888.9	-12
2890.06	-26
2891.23	0
2892.39	-23
2893.56	-10
2894.72	-4
2895.89	-14
2897.05	6
2898.21	-34
2899.38	-8
2900.54	-28
2901.7	10
2902.86	-22
2904.02	-6
2905.18	-14
2906.34	4
2907.5	-11
2908.66	-6
2909.82	-26
2910.98	0
2912.13	-16
2913.29	12
2914.45	-30
2915.6	0
2916.76	-2
2917.91	-8
2919.07	-6
2920.22	-22
2921.38	2
2922.53	-16
2923.68	-4
2924.84	-10
2925.99	-6
2927.14	-23
2928.29	-16
2929.44	-20
2930.59	-30
2931.74	-12
2932.89	16
2934.04	1
2935.19	-40
2936.34	-4
2937.48	-17
2938.63	-8
2939.78	-16
2940.93	20
2942.07	22
2943.22	10
2944.36	-26
2945.51	-20
2946.65	-22
2947.79	6
2948.94	4
2950.08	4
2951.22	-6
2952.36	-8
2953.5	2
2954.65	0
2955.79	-6
2956.93	2
2958.07	-18
2959.2	-6
2960.34	10
2961.48	14
2962.62	-16
2963.76	-6
2964.89	-8
2966.03	-6
2967.17	-24
2968.3	22
2969.44	-6
2970.57	8
2971.71	-14
2972.84	-4
2973.97	8
2975.11	0
2976.24	22
2977.37	-6
2978.5	6
2979.64	8
2980.77	4
2981.9	4
2983.03	-26
2984.16	10
2985.29	8
2986.41	-6
2987.54	-10
2988.67	24
2989.8	-6
2990.93	4
2992.05	-10
2993.18	-11
2994.3	-30
2995.43	-12
2996.55	33
2997.68	18
2998.8	4
2999.93	6
3001.05	6
3002.17	-2
3003.3	0
3004.42	52
3005.54	64
3006.66	4
3007.78	20
3008.9	-14
3010.02	-20
3011.14	26
3012.26	24
3013.38	16
3014.5	28
3015.62	0
3016.73	30
3017.85	18
3018.97	10
3020.08	11
3021.2	24
3022.31	-4
3023.43	24
3024.54	9
3025.66	26
3026.77	12
3027.89	28
3029	10
3030.11	32
3031.22	4
3032.34	8
3033.45	12
3034.56	8
3035.67	18
3036.78	107
3037.89	22
3039	16
3040.11	-12
3041.22	8
3042.32	4
3043.43	24
3044.54	30
3045.65	22
3046.75	6
3047.86	24
3048.96	8
3050.07	-20
3051.17	16
3052.28	16
3053.38	18
3054.49	-2
3055.59	8
3056.69	-8
3057.8	18
3058.9	4
3060	32
3061.1	14
3062.2	18
3063.3	20
3064.4	4
3065.5	-10
3066.6	11
3067.7	12
3068.8	20
3069.9	12
3071	28
3072.09	22
3073.19	20
3074.29	8
3075.38	14
3076.48	18
3077.57	-6
3078.67	14
3079.76	22
3080.86	6
3081.95	27
3083.05	-16
3084.14	20
3085.23	22
3086.33	33
3087.42	2
3088.51	25
3089.6	10
3090.69	16
3091.78	8
3092.87	49
3093.96	26
3095.05	30
3096.14	-6
3097.23	20
3098.32	18
3099.41	27
3100.49	22
3101.58	18
3102.67	16
3103.75	0
3104.84	-2
3105.93	0
3107.01	-2
3108.1	18
3109.18	42
3110.26	16
3111.35	30
3112.43	2
3113.51	34
3114.6	17
3115.68	16
3116.76	0
3117.84	22
3118.92	30
3120	8
3121.09	16
3122.17	26
3123.25	6
3124.32	52
3125.4	34
3126.48	37
3127.56	28
3128.64	-4
3129.72	-2
3130.79	46
3131.87	10
3132.95	14
3134.02	18
3135.1	26
3136.17	18
3137.25	16
3138.32	20
3139.4	22
3140.47	44
3141.55	38
3142.62	16
3143.69	26
3144.76	17
3145.84	20
3146.91	22
3147.98	28
3149.05	32
3150.12	32
3151.19	36
3152.26	24
3153.33	26
3154.4	14
3155.47	16
3156.54	22
3157.61	26
3158.67	26
3159.74	4
3160.81	16
3161.88	21
3162.94	26
3164.01	34
3165.07	16
3166.14	18
3167.2	16
3168.27	17
3169.33	24
3170.4	30
3171.46	30
3172.52	10
3173.59	36
3174.65	28
3175.71	28
3176.77	20
3177.84	30
3178.9	16
3179.96	0
3181.02	34
3182.08	38
3183.14	35
3184.2	32
3185.26	44
3186.32	42
3187.37	36
3188.43	22
3189.49	39
3190.55	18
3191.61	29
3192.66	22
3193.72	38
3194.77	18
3195.83	-9
3196.89	30
3197.94	38
3199	18
3200.05	26
3201.1	14
3202.16	18
3203.21	28
3204.27	26
3205.32	28
3206.37	26
3207.42	49
3208.47	32
3209.53	42
3210.58	19
3211.63	20
3212.68	22
3213.73	34
3214.78	35
3215.83	38
3216.88	13
3217.93	34
3218.97	10
3220.02	14
3221.07	22
3222.12	22
3223.16	24
3224.21	22
3225.26	20
3226.3	10
3227.35	-4
3228.4	42
3229.44	40
3230.49	24
3231.53	-4
3232.57	8
3233.62	49
3234.66	22
3235.71	12
3236.75	22
3237.79	56
3238.83	48
3239.88	22
3240.92	20
3241.96	32
3243	26
3244.04	28
3245.08	16
3246.12	20
3247.16	18
3248.2	18
3249.24	18
3250.28	6
3251.32	16
3252.36	24
3253.39	32
3254.43	42
3255.47	50
3256.51	38
3257.54	14
3258.58	24
3259.61	46
3260.65	33
3261.69	36
3262.72	8
3263.76	26
3264.79	22
3265.82	53
3266.86	17
3267.89	46
3268.92	53
3269.96	46
3270.99	18
3272.02	30
3273.05	28
3274.09	22
3275.12	34
3276.15	18
3277.18	47
3278.21	10
3279.24	20
3280.27	24
3281.3	24
3282.33	35
3283.36	38
3284.39	26
3285.41	44
3286.44	30
3287.47	40
3288.5	42
3289.52	16
3290.55	52
3291.58	40
3292.6	28
3293.63	32
3294.66	26
3295.68	51
3296.71	18
3297.73	26
3298.76	75
3299.78	24
3300.8	8
3301.83	44
3302.85	72
3303.87	30
3304.9	10
3305.92	43
3306.94	56
3307.96	48
3308.98	46
3310.01	18
3311.03	34
3312.05	63
3313.07	42
3314.09	16
3315.11	30
3316.13	41
3317.15	14
3318.17	58
3319.18	28
3320.2	28
3321.22	44
3322.24	34
3323.26	27
3324.27	32
3325.29	36
3326.31	33
3327.32	24
3328.34	41
3329.35	48
3330.37	38
3331.38	12
3332.4	28
3333.41	28
3334.43	48
3335.44	22
3336.46	8
3337.47	22
3338.48	42
3339.5	8
3340.51	30
3341.52	18
3342.53	68
3343.54	44
3344.56	38
3345.57	40
3346.58	58
3347.59	46
3348.6	31
3349.61	52
3350.62	18
3351.63	26
3352.64	20
3353.65	26
3354.66	27
3355.66	65
3356.67	52
3357.68	30
3358.69	13
3359.7	34
3360.7	26
3361.71	40
3362.72	24
3363.72	38
3364.73	28
3365.73	42
3366.74	39
3367.75	39
3368.75	24
3369.75	26
3370.76	22
3371.76	22
3372.77	42
3373.77	64
3374.77	63
3375.78	22
3376.78	28
3377.78	44
3378.78	34
3379.79	32
3380.79	23
3381.79	28
3382.79	50
3383.79	34
3384.79	48
3385.79	44
3386.79	42
3387.79	40
3388.79	37
3389.79	24
3390.79	46
3391.79	44
3392.79	40
3393.79	50
3394.78	48
3395.78	14
3396.78	36
3397.78	40
3398.77	73
3399.77	32
3400.77	36
3401.76	58
3402.76	60
3403.76	38
3404.75	30
3405.75	14
3406.74	34
3407.74	81
3408.73	40
3409.72	79
3410.72	56
3411.71	44
3412.71	48
3413.7	36
3414.69	48
3415.68	82
3416.68	24
3417.67	48
3418.66	22
3419.65	28
3420.64	66
3421.63	29
3422.63	40
3423.62	30
3424.61	62
3425.6	26
3426.59	33
3427.58	50
3428.57	51
[truncated: 48 more rows]
