# Supplementary material for: AI‐Assisted Detection of Early Gastric Cancer via Visualization of Mucosal Acidity Compromise During Endoscopy
Source: Adv Sci (Weinh). 2025 Oct 20;12(46):e04932. doi: 10.1002/advs.202504932 (PMC12697849; doi:10.1002/advs.202504932)
Supplement: Supplementary file 2 — Supporting Data [file ADVS-12-e04932-s002.zip › Models by AGS cells/Model 4/Tumor/fast-20250724_172506.csv]

181.541	15721
184.445	24803
187.346	32250
190.245	36183
193.141	37402
196.035	37612
198.927	37327
201.816	37525
204.703	37656
207.588	37563
210.47	37771
213.35	37587
216.228	37597
219.103	37650
221.976	37488
224.846	37476
227.715	37281
230.58	37101
233.444	37251
236.305	37607
239.164	37610
242.02	38222
244.875	38347
247.727	38530
250.576	38710
253.423	38578
256.268	38429
259.111	38266
261.951	38097
264.789	38039
267.625	38092
270.459	38025
273.29	37877
276.119	37863
278.945	37513
281.769	37474
284.591	37378
287.411	37011
290.229	36908
293.044	36626
295.857	36407
298.667	36012
301.476	35694
304.282	35511
307.085	35032
309.887	34976
312.686	34530
315.483	34257
318.278	34079
321.071	33900
323.861	33765
326.649	33598
329.435	33636
332.219	33557
335	33391
337.779	33521
340.556	33457
343.331	33691
346.103	33606
348.873	33714
351.641	33906
354.407	33828
357.171	33930
359.932	33960
362.691	33884
365.448	33584
368.203	33340
370.955	33039
373.706	32878
376.454	32661
379.2	32461
381.943	32429
384.685	31962
387.424	31777
390.161	31576
392.896	31333
395.629	31106
398.36	30960
401.088	30955
403.815	30596
406.539	30556
409.261	30417
411.981	30441
414.698	30600
417.414	30928
420.127	30874
422.838	30659
425.547	30992
428.254	31192
430.959	30933
433.662	31109
436.362	31198
439.06	31228
441.757	31073
444.451	31195
447.142	31106
449.832	31035
452.52	31071
455.206	31012
457.889	30775
460.57	30602
463.249	30387
465.927	30393
468.601	30256
471.274	30046
473.945	29631
476.614	29152
479.28	28711
481.945	28617
484.607	28490
487.267	28293
489.926	27983
492.582	27958
495.236	27660
497.888	27428
500.537	27191
503.185	27532
505.831	27378
508.474	27588
511.116	27522
513.755	27622
516.393	27306
519.028	27505
521.661	27534
524.293	27512
526.922	27340
529.549	27330
532.174	27288
534.797	27342
537.418	27308
540.037	27387
542.654	27263
545.268	27459
547.881	27713
550.492	27695
553.101	27304
555.707	26746
558.312	26349
560.915	26377
563.515	26401
566.114	26595
568.71	26720
571.305	27052
573.897	27408
576.488	27284
579.076	26935
581.663	26166
584.247	25525
586.83	24946
589.41	24326
591.989	23892
594.565	23256
597.14	22638
599.712	22378
602.283	22205
604.851	22245
607.418	22114
609.982	22116
612.545	21944
615.106	21784
617.664	21889
620.221	21762
622.776	21836
625.328	21654
627.879	21610
630.428	21334
632.975	21034
635.52	20873
638.062	20756
640.603	20631
643.142	20738
645.679	20905
648.214	20986
650.748	20823
653.279	21007
655.808	20814
658.335	20542
660.861	20494
663.384	20309
665.906	20225
668.425	20395
670.943	20301
673.459	19986
675.973	19858
678.484	19714
680.994	19406
683.502	19013
686.009	18906
688.513	18875
691.015	18514
693.515	18366
696.014	18261
698.51	17862
701.005	17885
703.498	17792
705.989	17401
708.478	16987
710.965	16783
713.45	16809
715.933	16682
718.415	16628
720.894	16331
723.372	16467
725.848	16626
728.322	16492
730.794	16587
733.264	16490
735.732	16190
738.198	15826
740.663	15558
743.126	15203
745.586	15140
748.045	14972
750.502	14671
752.958	14684
755.411	14615
757.863	14623
760.312	14531
762.76	14400
765.206	14550
767.65	14226
770.092	13427
772.533	12372
774.971	12278
777.408	12588
779.843	13132
782.276	13084
784.707	13148
787.137	13285
789.564	13168
791.99	13216
794.414	13134
796.836	13035
799.257	12812
801.675	12713
804.092	12528
806.507	12353
808.92	12390
811.331	12196
813.741	12012
816.148	11889
818.554	11647
820.958	11541
823.36	11432
825.761	11375
828.159	11347
830.556	11291
832.951	11151
835.345	11039
837.736	10906
840.126	10767
842.514	10868
844.9	10677
847.284	10501
849.667	10515
852.048	10358
854.427	10263
856.804	10148
859.18	9957
861.553	9848
863.925	9818
866.296	9765
868.664	9629
871.031	9655
873.396	9576
875.759	9431
878.12	9363
880.48	9400
882.838	9316
885.194	9189
887.549	9129
889.902	9068
892.253	8978
894.602	9022
896.949	8856
899.295	8906
901.639	8710
903.981	8750
906.322	8619
908.661	8647
910.998	8585
913.333	8619
915.667	8494
917.999	8643
920.329	8543
922.658	8571
924.985	8387
927.31	8500
929.633	8448
931.955	8342
934.275	8273
936.593	8154
938.91	7864
941.225	7878
943.538	7695
945.849	7541
948.159	7306
950.467	7189
952.774	7178
955.078	7013
957.381	6925
959.683	6830
961.982	6671
964.28	6689
966.577	6709
968.871	6650
971.164	6484
973.456	6358
975.745	6362
978.033	6256
980.319	6151
982.604	6116
984.887	6024
987.168	6226
989.448	6082
991.726	6093
994.002	6014
996.277	6038
998.55	5994
1000.82	5974
1003.09	6081
1005.36	6100
1007.63	6145
1009.89	6117
1012.15	6177
1014.41	6199
1016.67	6123
1018.93	6171
1021.19	5982
1023.44	6004
1025.7	6068
1027.95	6048
1030.2	6020
1032.45	5816
1034.69	5653
1036.94	5621
1039.18	5569
1041.43	5484
1043.67	5535
1045.9	5501
1048.14	5476
1050.38	5394
1052.61	5289
1054.84	5276
1057.07	5115
1059.3	5113
1061.53	4949
1063.76	4972
1065.98	4990
1068.2	4864
1070.42	4862
1072.64	4817
1074.86	4781
1077.08	4666
1079.29	4625
1081.5	4578
1083.72	4638
1085.93	4700
1088.13	4567
1090.34	4684
1092.55	4674
1094.75	4765
1096.95	4636
1099.15	4617
1101.35	4588
1103.55	4424
1105.74	4420
1107.94	4370
1110.13	4351
1112.32	4298
1114.51	4125
1116.7	4074
1118.89	4062
1121.07	4024
1123.25	3955
1125.44	3965
1127.62	3888
1129.8	3947
1131.97	3975
1134.15	4020
1136.32	4031
1138.49	3955
1140.66	3971
1142.83	3931
1145	3838
1147.17	3838
1149.33	3776
1151.5	3774
1153.66	3756
1155.82	3768
1157.98	3675
1160.13	3679
1162.29	3638
1164.44	3486
1166.6	3585
1168.75	3624
1170.9	3651
1173.04	3717
1175.19	3677
1177.34	3680
1179.48	3454
1181.62	3386
1183.76	3397
1185.9	3443
1188.04	3596
1190.17	3749
1192.31	3846
1194.44	3784
1196.57	3820
1198.7	3882
1200.83	3742
1202.96	3610
1205.08	3435
1207.21	3332
1209.33	3165
1211.45	3064
1213.57	2964
1215.69	2905
1217.81	2923
1219.92	2897
1222.03	2848
1224.15	2849
1226.26	2855
1228.37	2826
1230.47	2778
1232.58	2792
1234.68	2793
1236.79	2787
1238.89	2824
1240.99	2802
1243.09	2772
1245.19	2724
1247.28	2645
1249.38	2680
1251.47	2668
1253.56	2624
1255.65	2484
1257.74	2522
1259.83	2496
1261.91	2468
1264	2452
1266.08	2380
1268.16	2381
1270.24	2323
1272.32	2171
1274.4	2269
1276.47	2246
1278.55	2206
1280.62	2130
1282.69	2103
1284.76	2138
1286.83	2124
1288.9	2126
1290.96	2079
1293.03	1976
1295.09	1976
1297.15	1960
1299.21	1932
1301.27	1948
1303.33	1884
1305.38	1906
1307.44	2017
1309.49	1909
1311.54	1829
1313.59	1805
1315.64	1777
1317.69	1845
1319.73	1839
1321.78	1810
1323.82	1807
1325.86	1727
1327.9	1807
1329.94	1746
1331.98	1736
1334.02	1809
1336.05	1761
1338.08	1783
1340.12	1737
1342.15	1819
1344.18	1856
1346.2	1900
1348.23	1957
1350.25	1845
1352.28	1922
1354.3	1952
1356.32	1998
1358.34	1958
1360.36	1981
1362.38	2015
1364.39	2047
1366.41	2007
1368.42	1970
1370.43	2039
1372.44	1920
1374.45	1959
1376.45	1965
1378.46	1964
1380.47	1877
1382.47	1858
1384.47	1745
1386.47	1731
1388.47	1696
1390.47	1705
1392.46	1642
1394.46	1755
1396.45	1702
1398.44	1725
1400.44	1690
1402.42	1593
1404.41	1588
1406.4	1491
1408.39	1525
1410.37	1470
1412.35	1473
1414.33	1421
1416.31	1438
1418.29	1429
1420.27	1418
1422.25	1404
1424.22	1402
1426.2	1368
1428.17	1378
1430.14	1392
1432.11	1315
1434.08	1340
1436.04	1251
1438.01	1265
1439.97	1310
1441.94	1297
1443.9	1285
1445.86	1293
1447.82	1322
1449.78	1239
1451.73	1221
1453.69	1247
1455.64	1255
1457.59	1303
1459.54	1215
1461.49	1166
1463.44	1116
1465.39	1076
1467.34	1102
1469.28	1070
1471.22	1132
1473.17	1160
1475.11	1130
1477.05	1090
1478.99	1031
1480.92	993
1482.86	963
1484.79	920
1486.73	939
1488.66	945
1490.59	963
1492.52	990
1494.45	955
1496.37	975
1498.3	1001
1500.22	1014
1502.14	892
1504.07	953
1505.99	941
1507.91	911
1509.82	929
1511.74	926
1513.66	937
1515.57	893
1517.48	963
1519.39	1017
1521.3	1016
1523.21	1018
1525.12	989
1527.03	910
1528.93	922
1530.84	994
1532.74	1010
1534.64	1094
1536.54	1082
1538.44	1043
1540.34	975
1542.23	925
1544.13	896
1546.02	856
1547.92	856
1549.81	891
1551.7	945
1553.59	931
1555.48	941
1557.36	989
1559.25	983
1561.13	999
1563.01	1035
1564.9	1080
1566.78	1100
1568.66	1057
1570.53	975
1572.41	1009
1574.29	1002
1576.16	1080
1578.03	1215
1579.9	1199
1581.78	1136
1583.65	1072
1585.51	1046
1587.38	1068
1589.25	1179
1591.11	1104
1592.97	1100
1594.84	1026
1596.7	999
1598.56	1025
1600.42	1004
1602.27	996
1604.13	1024
1605.98	1131
1607.84	1286
1609.69	1336
1611.54	1311
1613.39	1207
1615.24	1078
1617.09	935
1618.94	880
1620.78	802
1622.62	875
1624.47	994
1626.31	981
1628.15	1005
1629.99	1019
1631.83	977
1633.67	977
1635.5	971
1637.34	929
1639.17	908
1641	907
1642.83	923
1644.66	909
1646.49	872
1648.32	818
1650.15	858
1651.97	858
1653.8	925
1655.62	892
1657.44	832
1659.26	765
1661.08	715
1662.9	713
1664.72	598
1666.53	496
1668.35	460
1670.16	441
1671.97	514
1673.79	577
1675.6	564
1677.4	532
1679.21	476
1681.02	512
1682.83	461
1684.63	481
1686.43	512
1688.24	564
1690.04	548
1691.84	485
1693.64	468
1695.43	521
1697.23	552
1699.02	649
1700.82	665
1702.61	661
1704.4	671
1706.2	631
1707.98	697
1709.77	744
1711.56	776
1713.35	773
1715.13	719
1716.92	654
1718.7	558
1720.48	604
1722.26	612
1724.04	534
1725.82	457
1727.6	397
1729.37	367
1731.15	340
1732.92	256
1734.7	249
1736.47	228
1738.24	224
1740.01	223
1741.78	213
1743.54	248
1745.31	322
1747.08	324
1748.84	322
1750.6	351
1752.36	401
1754.12	489
1755.88	511
1757.64	429
1759.4	394
1761.16	359
1762.91	381
1764.67	401
1766.42	504
1768.17	545
1769.92	552
1771.67	494
1773.42	443
1775.17	417
1776.91	415
1778.66	459
1780.4	522
1782.15	566
1783.89	575
1785.63	591
1787.37	602
1789.11	617
1790.85	594
1792.58	548
1794.32	478
1796.05	460
1797.79	431
1799.52	433
1801.25	444
1802.98	399
1804.71	433
1806.44	464
1808.17	509
1809.89	562
1811.62	584
1813.34	578
1815.07	556
1816.79	487
1818.51	484
1820.23	482
1821.95	421
1823.66	378
1825.38	371
1827.1	383
1828.81	354
1830.52	419
1832.24	442
1833.95	461
1835.66	508
1837.37	540
1839.08	536
1840.78	449
1842.49	395
1844.19	405
1845.9	353
1847.6	387
1849.3	371
1851	307
1852.7	244
1854.4	222
1856.1	254
1857.8	256
1859.49	282
1861.19	266
1862.88	324
1864.57	208
1866.27	151
1867.96	127
1869.65	84
1871.33	113
1873.02	192
1874.71	219
1876.39	231
1878.08	203
1879.76	213
1881.44	209
1883.12	226
1884.81	297
1886.48	323
1888.16	232
1889.84	161
1891.52	177
1893.19	87
1894.87	130
1896.54	157
1898.21	145
1899.88	159
1901.55	196
1903.22	204
1904.89	223
1906.56	244
1908.22	246
1909.89	234
1911.55	272
1913.22	264
1914.88	238
1916.54	240
1918.2	254
1919.86	240
1921.52	236
1923.18	218
1924.83	194
1926.49	221
1928.14	167
1929.79	199
1931.45	202
1933.1	188
1934.75	169
1936.4	217
1938.05	210
1939.69	258
1941.34	204
1942.99	163
1944.63	135
1946.27	117
1947.92	135
1949.56	155
1951.2	187
1952.84	203
1954.48	240
1956.11	248
1957.75	288
1959.39	318
1961.02	336
1962.65	330
1964.29	302
1965.92	324
1967.55	358
1969.18	349
1970.81	332
1972.44	387
1974.06	354
1975.69	312
1977.32	357
1978.94	355
1980.56	349
1982.19	395
1983.81	373
1985.43	365
1987.05	355
1988.66	378
1990.28	387
1991.9	339
1993.51	363
1995.13	377
1996.74	401
1998.36	369
1999.97	379
2001.58	389
2003.19	365
2004.8	368
2006.4	419
2008.01	377
2009.62	399
2011.22	429
2012.83	401
2014.43	354
2016.03	400
2017.63	389
2019.23	364
2020.83	375
2022.43	391
2024.03	403
2025.63	397
2027.22	381
2028.82	366
2030.41	374
2032.01	360
2033.6	383
2035.19	379
2036.78	354
2038.37	361
2039.96	346
2041.55	322
2043.13	331
2044.72	323
2046.3	330
2047.89	346
2049.47	354
2051.05	337
2052.63	320
2054.21	336
2055.79	342
2057.37	330
2058.95	327
2060.52	298
2062.1	306
2063.68	329
2065.25	338
2066.82	314
2068.39	307
2069.97	326
2071.54	306
2073.1	296
2074.67	292
2076.24	302
2077.81	286
2079.37	282
2080.94	304
2082.5	274
2084.07	260
2085.63	274
2087.19	268
2088.75	244
2090.31	226
2091.87	206
2093.43	195
2094.98	203
2096.54	184
2098.09	211
2099.65	262
2101.2	226
2102.75	278
2104.3	256
2105.86	270
2107.41	230
2108.95	250
2110.5	221
2112.05	218
2113.6	213
2115.14	236
2116.69	264
2118.23	230
2119.77	230
2121.31	222
2122.86	230
2124.4	204
2125.93	229
2127.47	220
2129.01	228
2130.55	260
2132.08	250
2133.62	238
2135.15	248
2136.69	222
2138.22	220
2139.75	195
2141.28	196
2142.81	219
2144.34	216
2145.87	224
2147.39	234
2148.92	197
2150.45	264
2151.97	242
2153.5	246
2155.02	210
2156.54	214
2158.06	209
2159.58	205
2161.1	214
2162.62	236
2164.14	244
2165.66	223
2167.17	220
2168.69	256
2170.2	229
2171.72	208
2173.23	202
2174.74	196
2176.25	198
2177.76	197
2179.27	184
2180.78	208
2182.29	171
2183.79	163
2185.3	179
2186.81	214
2188.31	185
2189.81	202
2191.32	200
2192.82	200
2194.32	180
2195.82	222
2197.32	190
2198.82	167
2200.32	183
2201.81	153
2203.31	155
2204.8	176
2206.3	177
2207.79	177
2209.29	188
2210.78	173
2212.27	195
2213.76	200
2215.25	187
2216.74	218
2218.23	173
2219.71	157
2221.2	161
2222.69	151
2224.17	129
2225.65	135
2227.14	119
2228.62	131
2230.1	135
2231.58	145
2233.06	161
2234.54	157
2236.02	163
2237.5	195
2238.97	183
2240.45	173
2241.92	197
2243.4	183
2244.87	135
2246.34	165
2247.82	170
2249.29	151
2250.76	159
2252.23	145
2253.7	127
2255.16	117
2256.63	137
2258.1	143
2259.56	135
2261.03	137
2262.49	147
2263.95	155
2265.42	143
2266.88	137
2268.34	129
2269.8	129
2271.26	121
2272.72	131
2274.18	141
2275.63	157
2277.09	145
2278.54	165
2280	141
2281.45	103
2282.9	131
2284.36	111
2285.81	127
2287.26	121
2288.71	131
2290.16	135
2291.61	119
2293.05	113
2294.5	107
2295.95	97
2297.39	67
2298.84	79
2300.28	82
2301.72	91
2303.16	99
2304.61	115
2306.05	95
2307.49	85
2308.93	93
2310.36	105
2311.8	117
2313.24	119
2314.67	141
2316.11	133
2317.54	127
2318.98	145
2320.41	93
2321.84	131
2323.28	109
2324.71	99
2326.14	99
2327.57	106
2328.99	97
2330.42	61
2331.85	109
2333.27	87
2334.7	91
2336.12	71
2337.55	97
2338.97	91
2340.39	81
2341.82	63
2343.24	80
2344.66	63
2346.08	56
2347.5	67
2348.91	73
2350.33	95
2351.75	123
2353.16	105
2354.58	117
2355.99	103
2357.41	99
2358.82	65
2360.23	53
2361.64	57
2363.05	39
2364.46	36
2365.87	55
2367.28	79
2368.69	85
2370.1	51
2371.5	40
2372.91	65
2374.31	60
2375.72	46
2377.12	66
2378.52	64
2379.92	61
2381.33	59
2382.73	40
2384.13	65
2385.52	68
2386.92	47
2388.32	61
2389.72	53
2391.11	63
2392.51	80
2393.9	63
2395.3	89
2396.69	101
2398.08	57
2399.48	43
2400.87	70
2402.26	39
2403.65	42
2405.04	33
2406.42	12
2407.81	-32
2409.2	-22
2410.58	-75
2411.97	-70
2413.35	-22
2414.74	-44
2416.12	-24
2417.5	-22
2418.89	-8
2420.27	-28
2421.65	-34
2423.03	-35
2424.41	-40
2425.79	-39
2427.16	-47
2428.54	-44
2429.92	-42
2431.29	-28
2432.67	-24
2434.04	-22
2435.42	-14
2436.79	-14
2438.16	-17
2439.53	-20
2440.9	-49
2442.27	-51
2443.64	-61
2445.01	-61
2446.38	-51
2447.75	-66
2449.11	-71
2450.48	-54
2451.84	-69
2453.21	-38
2454.57	-32
2455.94	-36
2457.3	-35
2458.66	-52
2460.02	-26
2461.38	-47
2462.74	-24
2464.1	-10
2465.46	0
2466.82	-15
2468.17	0
2469.53	-20
2470.89	2
2472.24	-22
2473.6	-18
2474.95	-12
2476.3	-24
2477.65	32
2479.01	28
2480.36	-4
2481.71	55
2483.06	-4
2484.41	-4
2485.75	4
2487.1	4
2488.45	-8
2489.8	-6
2491.14	-20
2492.49	8
2493.83	-2
2495.17	-4
2496.52	-12
2497.86	6
2499.2	-2
2500.54	10
2501.88	2
2503.22	4
2504.56	22
2505.9	24
2507.24	14
2508.58	0
2509.91	17
2511.25	-7
2512.58	-24
2513.92	-73
2515.25	-22
2516.58	-44
2517.92	-52
2519.25	-28
2520.58	-33
2521.91	-44
2523.24	-35
2524.57	-22
2525.9	0
2527.23	-4
2528.55	20
2529.88	-26
2531.21	-45
2532.53	-14
2533.86	-22
2535.18	-12
2536.5	2
2537.83	4
2539.15	-12
2540.47	-8
2541.79	24
2543.11	-14
2544.43	-19
2545.75	-12
2547.07	12
2548.39	-61
2549.7	2
2551.02	-14
2552.34	-24
2553.65	-33
2554.97	-52
2556.28	-44
2557.59	-59
2558.91	-67
2560.22	-43
2561.53	-44
2562.84	-71
2564.15	-38
2565.46	-45
2566.77	-40
2568.08	-42
2569.38	-43
2570.69	-28
2572	-69
2573.3	-26
2574.61	-43
2575.91	-42
2577.22	-35
2578.52	-30
2579.82	-24
2581.13	-53
2582.43	-55
2583.73	-38
2585.03	-49
2586.33	-58
2587.63	-69
2588.92	-79
2590.22	-32
2591.52	-55
2592.82	-57
2594.11	-51
2595.41	-55
2596.7	-57
2598	-44
2599.29	-64
2600.58	-53
2601.88	-24
2603.17	2
2604.46	-67
2605.75	-64
2607.04	-60
2608.33	-43
2609.62	-33
2610.9	-68
2612.19	-74
2613.48	-93
2614.76	-54
2616.05	-67
2617.34	-63
2618.62	-89
2619.9	-100
2621.19	-63
2622.47	-77
2623.75	-60
2625.03	-71
2626.31	-51
2627.59	-59
2628.87	-43
2630.15	-89
2631.43	-61
2632.71	-74
2633.99	-52
2635.26	-68
2636.54	-89
2637.81	-67
2639.09	-83
2640.36	-74
2641.64	-66
2642.91	-75
2644.18	-89
2645.46	-59
2646.73	-95
2648	-64
2649.27	-61
2650.54	-61
2651.81	-59
2653.07	-48
2654.34	-71
2655.61	-51
2656.88	-41
2658.14	-56
2659.41	-69
2660.67	-70
2661.94	-59
2663.2	-59
2664.47	-69
2665.73	-71
2666.99	-70
2668.25	-63
2669.51	-81
2670.77	-77
2672.03	-59
2673.29	-67
2674.55	-73
2675.81	-68
2677.07	-81
2678.32	-85
2679.58	-67
2680.84	-51
2682.09	-77
2683.35	-36
2684.6	-45
2685.85	-55
2687.11	-89
2688.36	-35
2689.61	-56
2690.86	-55
2692.11	-59
2693.36	-39
2694.61	-24
2695.86	-49
2697.11	-81
2698.36	-69
2699.61	-77
2700.85	-69
2702.1	-64
2703.34	-57
2704.59	-70
2705.83	-53
2707.08	-63
2708.32	-50
2709.56	-81
2710.81	-99
2712.05	-78
2713.29	-71
2714.53	-56
2715.77	-68
2717.01	-57
2718.25	-67
2719.49	-57
2720.73	-71
2721.96	-79
2723.2	-61
2724.44	-51
2725.67	-63
2726.91	-66
2728.14	-40
2729.38	-86
2730.61	-40
2731.84	-58
2733.08	-73
2734.31	-52
2735.54	-54
2736.77	-43
2738	-64
2739.23	-51
2740.46	-55
2741.69	-53
2742.92	-72
2744.14	-31
2745.37	-44
2746.6	-75
2747.82	-40
2749.05	-46
2750.27	-66
2751.5	-53
2752.72	-60
2753.95	-20
2755.17	-40
2756.39	-48
2757.61	-48
2758.83	-76
2760.05	-24
2761.27	-54
2762.49	-32
2763.71	-63
2764.93	-36
2766.15	-56
2767.37	-20
2768.58	-38
2769.8	-58
2771.02	-44
2772.23	-40
2773.45	-75
2774.66	-34
2775.88	-24
2777.09	-60
2778.3	-30
2779.51	-38
2780.73	-49
2781.94	-22
2783.15	-18
2784.36	-28
2785.57	-44
2786.78	-46
2787.99	-18
2789.19	-40
2790.4	-28
2791.61	-7
2792.82	-44
2794.02	-44
2795.23	-30
2796.43	-40
2797.64	-24
2798.84	-28
2800.04	-40
2801.25	-35
2802.45	-60
2803.65	-54
2804.85	-11
2806.05	-36
2807.25	-67
2808.45	-18
2809.65	-40
2810.85	-29
2812.05	-14
2813.25	-42
2814.45	-44
2815.64	-40
2816.84	-38
2818.04	-26
2819.23	26
2820.43	-13
2821.62	-16
2822.82	-22
2824.01	-22
2825.2	-4
2826.39	-24
2827.59	-44
2828.78	-20
2829.97	-18
2831.16	-26
2832.35	-12
2833.54	-42
2834.73	-10
2835.92	-36
2837.1	-18
2838.29	-28
2839.48	2
2840.67	-10
2841.85	-26
2843.04	-26
2844.22	-10
2845.41	-35
2846.59	8
2847.77	-31
2848.96	-10
2850.14	-37
2851.32	-14
2852.5	-31
2853.68	-24
2854.87	4
2856.05	-24
2857.23	-26
2858.4	-24
2859.58	-43
2860.76	-41
2861.94	14
2863.12	-6
2864.29	-20
2865.47	-26
2866.65	-33
2867.82	-12
2869	6
2870.17	-20
2871.34	-14
2872.52	-32
2873.69	0
2874.86	-27
2876.03	-2
2877.21	-18
2878.38	-36
2879.55	2
2880.72	-22
2881.89	-22
2883.06	8
2884.23	-4
2885.39	-31
2886.56	-21
2887.73	-57
2888.9	-12
2890.06	-18
2891.23	20
2892.39	-37
2893.56	22
2894.72	-6
2895.89	-12
2897.05	8
2898.21	-16
2899.38	-14
2900.54	-32
2901.7	6
2902.86	-20
2904.02	-4
2905.18	-22
2906.34	-12
2907.5	-19
2908.66	-16
2909.82	-33
2910.98	-2
2912.13	-24
2913.29	-6
2914.45	-32
2915.6	-21
2916.76	-6
2917.91	0
2919.07	-13
2920.22	-24
2921.38	10
2922.53	-16
2923.68	-2
2924.84	18
2925.99	-8
2927.14	-23
2928.29	-16
2929.44	-20
2930.59	-8
2931.74	-8
2932.89	10
2934.04	-14
2935.19	-24
2936.34	-9
2937.48	-7
2938.63	-4
2939.78	-36
2940.93	4
2942.07	-6
2943.22	12
2944.36	-22
2945.51	-4
2946.65	-28
2947.79	-32
2948.94	-18
2950.08	-8
2951.22	-6
2952.36	0
2953.5	-10
2954.65	-14
2955.79	-10
2956.93	-10
2958.07	-4
2959.2	-12
2960.34	10
2961.48	2
2962.62	8
2963.76	2
2964.89	0
2966.03	0
2967.17	-2
2968.3	6
2969.44	4
2970.57	2
2971.71	-2
2972.84	-8
2973.97	8
2975.11	8
2976.24	18
2977.37	-16
2978.5	-6
2979.64	6
2980.77	-22
2981.9	-2
2983.03	-34
2984.16	-2
2985.29	10
2986.41	-8
2987.54	10
2988.67	26
2989.8	-2
2990.93	6
2992.05	-10
2993.18	8
2994.3	-12
2995.43	-20
2996.55	35
2997.68	8
2998.8	-2
2999.93	8
3001.05	-4
3002.17	-6
3003.3	4
3004.42	42
3005.54	54
3006.66	8
3007.78	2
3008.9	-2
3010.02	-20
3011.14	22
3012.26	20
3013.38	12
3014.5	38
3015.62	-20
3016.73	22
3017.85	10
3018.97	4
3020.08	-8
3021.2	18
3022.31	-8
3023.43	24
3024.54	17
3025.66	-4
3026.77	28
3027.89	16
3029	-2
3030.11	22
3031.22	-2
3032.34	-20
3033.45	26
3034.56	16
3035.67	20
3036.78	97
3037.89	12
3039	14
3040.11	-2
3041.22	8
3042.32	-6
3043.43	2
3044.54	-6
3045.65	8
3046.75	16
3047.86	26
3048.96	4
3050.07	-18
3051.17	22
3052.28	14
3053.38	10
3054.49	-6
3055.59	14
3056.69	-4
3057.8	16
3058.9	12
3060	44
3061.1	-2
3062.2	10
3063.3	35
3064.4	-2
3065.5	0
3066.6	13
3067.7	12
3068.8	20
3069.9	-2
3071	6
3072.09	0
3073.19	6
3074.29	20
3075.38	6
3076.48	42
3077.57	3
3078.67	22
3079.76	12
3080.86	4
3081.95	20
3083.05	-18
3084.14	4
3085.23	32
3086.33	2
3087.42	16
3088.51	4
3089.6	4
3090.69	4
3091.78	6
3092.87	47
3093.96	18
3095.05	22
3096.14	-22
3097.23	-6
3098.32	32
3099.41	18
3100.49	24
3101.58	16
3102.67	32
3103.75	20
3104.84	32
3105.93	24
3107.01	4
3108.1	6
3109.18	26
3110.26	48
3111.35	14
3112.43	6
3113.51	30
3114.6	23
3115.68	24
3116.76	10
3117.84	16
3118.92	20
3120	14
3121.09	26
3122.17	28
3123.25	4
3124.32	38
3125.4	36
3126.48	10
3127.56	0
3128.64	8
3129.72	12
3130.79	52
3131.87	8
3132.95	10
3134.02	22
3135.1	6
3136.17	20
3137.25	24
3138.32	12
3139.4	-10
3140.47	40
3141.55	20
3142.62	12
3143.69	20
3144.76	27
3145.84	18
3146.91	24
3147.98	24
3149.05	34
3150.12	20
3151.19	24
3152.26	20
3153.33	48
3154.4	18
3155.47	16
3156.54	14
3157.61	42
3158.67	20
3159.74	14
3160.81	10
3161.88	27
3162.94	20
3164.01	30
3165.07	40
3166.14	36
3167.2	44
3168.27	19
3169.33	22
3170.4	46
3171.46	10
3172.52	28
3173.59	18
3174.65	6
3175.71	26
3176.77	16
3177.84	18
3178.9	32
3179.96	16
3181.02	49
3182.08	36
3183.14	53
3184.2	22
3185.26	48
3186.32	30
3187.37	42
3188.43	48
3189.49	59
3190.55	20
3191.61	11
3192.66	40
3193.72	50
3194.77	32
3195.83	22
3196.89	28
3197.94	34
3199	14
3200.05	38
3201.1	28
3202.16	20
3203.21	30
3204.27	24
3205.32	24
3206.37	40
3207.42	39
3208.47	20
3209.53	20
3210.58	33
3211.63	38
3212.68	12
3213.73	34
3214.78	35
3215.83	46
3216.88	19
3217.93	40
3218.97	18
3220.02	28
3221.07	14
3222.12	34
3223.16	38
3224.21	34
3225.26	16
3226.3	10
3227.35	10
3228.4	50
3229.44	26
3230.49	16
3231.53	6
3232.57	20
3233.62	43
3234.66	26
3235.71	28
3236.75	22
3237.79	36
3238.83	40
3239.88	24
3240.92	22
3241.96	30
3243	30
3244.04	28
3245.08	26
3246.12	38
3247.16	12
3248.2	18
3249.24	18
3250.28	28
3251.32	18
3252.36	20
3253.39	30
3254.43	26
3255.47	46
3256.51	36
3257.54	16
3258.58	32
3259.61	40
3260.65	19
3261.69	20
3262.72	26
3263.76	20
3264.79	24
3265.82	43
3266.86	35
3267.89	48
3268.92	53
3269.96	24
3270.99	25
3272.02	32
3273.05	30
3274.09	12
3275.12	42
3276.15	38
3277.18	29
3278.21	20
3279.24	38
3280.27	36
3281.3	20
3282.33	41
3283.36	38
3284.39	38
3285.41	74
3286.44	30
3287.47	8
3288.5	40
3289.52	24
3290.55	69
3291.58	28
3292.6	30
3293.63	24
3294.66	24
3295.68	47
3296.71	36
3297.73	50
3298.76	71
3299.78	26
3300.8	14
3301.83	28
3302.85	66
3303.87	26
3304.9	18
3305.92	17
3306.94	36
3307.96	28
3308.98	44
3310.01	36
3311.03	16
3312.05	47
3313.07	44
3314.09	36
3315.11	24
3316.13	20
3317.15	12
3318.17	36
3319.18	44
3320.2	24
3321.22	42
3322.24	18
3323.26	37
3324.27	40
3325.29	52
3326.31	51
3327.32	40
3328.34	49
3329.35	46
3330.37	26
3331.38	28
3332.4	32
3333.41	52
3334.43	54
3335.44	34
3336.46	44
3337.47	22
3338.48	34
3339.5	20
3340.51	18
3341.52	26
3342.53	52
3343.54	32
3344.56	46
3345.57	40
3346.58	52
3347.59	28
3348.6	31
3349.61	24
3350.62	22
3351.63	16
3352.64	46
3353.65	50
3354.66	21
3355.66	65
3356.67	40
3357.68	28
3358.69	27
3359.7	34
3360.7	48
3361.71	34
3362.72	32
3363.72	28
3364.73	34
3365.73	38
3366.74	53
3367.75	29
3368.75	22
3369.75	40
3370.76	38
3371.76	42
3372.77	40
3373.77	30
3374.77	27
3375.78	24
3376.78	10
3377.78	40
3378.78	30
3379.79	14
3380.79	6
3381.79	34
3382.79	38
3383.79	12
3384.79	60
3385.79	16
3386.79	26
3387.79	36
3388.79	55
3389.79	28
3390.79	34
3391.79	55
3392.79	50
3393.79	54
3394.78	30
3395.78	20
3396.78	26
3397.78	56
3398.77	97
3399.77	40
3400.77	36
3401.76	34
3402.76	38
3403.76	38
3404.75	22
3405.75	30
3406.74	46
3407.74	79
3408.73	44
3409.72	93
3410.72	58
3411.71	58
3412.71	34
3413.7	20
3414.69	36
3415.68	46
3416.68	20
3417.67	18
3418.66	10
3419.65	22
3420.64	60
3421.63	47
3422.63	54
3423.62	44
3424.61	72
3425.6	30
3426.59	39
3427.58	52
3428.57	35
[truncated: 48 more rows]
