# Supplementary material for: AI‐Assisted Detection of Early Gastric Cancer via Visualization of Mucosal Acidity Compromise During Endoscopy
Source: Adv Sci (Weinh). 2025 Oct 20;12(46):e04932. doi: 10.1002/advs.202504932 (PMC12697849; doi:10.1002/advs.202504932)
Supplement: Supplementary file 2 — Supporting Data [file ADVS-12-e04932-s002.zip › Models by AGS cells/Model 4/Tumor/fast-20250724_172804.csv]

181.541	15513
184.445	24191
187.346	31385
190.245	35068
193.141	36375
196.035	36455
198.927	36030
201.816	36044
204.703	36360
207.588	36165
210.47	36590
213.35	36249
216.228	36086
219.103	36270
221.976	36006
224.846	36241
227.715	36002
230.58	35868
233.444	35857
236.305	36205
239.164	36228
242.02	36975
244.875	36979
247.727	37096
250.576	37138
253.423	37250
256.268	37065
259.111	36882
261.951	36537
264.789	36673
267.625	36686
270.459	36743
273.29	36425
276.119	36410
278.945	36228
281.769	36064
284.591	36030
287.411	35792
290.229	35770
293.044	35377
295.857	35393
298.667	34857
301.476	34608
304.282	34123
307.085	34051
309.887	33674
312.686	33378
315.483	33165
318.278	32951
321.071	32776
323.861	32575
326.649	32355
329.435	32566
332.219	32403
335	32297
337.779	32387
340.556	32266
343.331	32516
346.103	32466
348.873	32564
351.641	32691
354.407	32832
357.171	33016
359.932	32979
362.691	32826
365.448	32672
368.203	32267
370.955	31883
373.706	31921
376.454	31636
379.2	31412
381.943	31508
384.685	31009
387.424	30913
390.161	30649
392.896	30201
395.629	30069
398.36	29991
401.088	29992
403.815	29853
406.539	29681
409.261	29476
411.981	29405
414.698	29591
417.414	29901
420.127	29844
422.838	29802
425.547	30239
428.254	30151
430.959	30058
433.662	30102
436.362	30328
439.06	30221
441.757	30253
444.451	30340
447.142	30083
449.832	30209
452.52	30156
455.206	30056
457.889	29800
460.57	29844
463.249	29732
465.927	29668
468.601	29345
471.274	29058
473.945	28732
476.614	28255
479.28	27874
481.945	27846
484.607	27763
487.267	27518
489.926	27127
492.582	27259
495.236	27011
497.888	26836
500.537	26633
503.185	26811
505.831	26820
508.474	26905
511.116	26780
513.755	26710
516.393	26578
519.028	26841
521.661	26649
524.293	26754
526.922	26679
529.549	26717
532.174	26538
534.797	26540
537.418	26563
540.037	26669
542.654	26498
545.268	26482
547.881	26732
550.492	26639
553.101	26355
555.707	25992
558.312	25833
560.915	25482
563.515	25643
566.114	25696
568.71	25831
571.305	26123
573.897	26294
576.488	26214
579.076	25943
581.663	25235
584.247	24852
586.83	24163
589.41	23699
591.989	23300
594.565	22734
597.14	21983
599.712	21695
602.283	21646
604.851	21488
607.418	21370
609.982	21300
612.545	21267
615.106	21129
617.664	21232
620.221	21054
622.776	21093
625.328	20967
627.879	21058
630.428	20738
632.975	20446
635.52	20202
638.062	20083
640.603	20073
643.142	20136
645.679	20291
648.214	20372
650.748	20289
653.279	20274
655.808	20127
658.335	20014
660.861	19982
663.384	19676
665.906	19616
668.425	19835
670.943	19686
673.459	19366
675.973	19269
678.484	19060
680.994	18775
683.502	18473
686.009	18396
688.513	18353
691.015	18012
693.515	17905
696.014	17723
698.51	17453
701.005	17502
703.498	17145
705.989	16794
708.478	16445
710.965	16398
713.45	16416
715.933	16249
718.415	16177
720.894	15789
723.372	15862
725.848	16040
728.322	15832
730.794	15985
733.264	15938
735.732	15652
738.198	15341
740.663	14990
743.126	14744
745.586	14645
748.045	14527
750.502	14385
752.958	14311
755.411	14131
757.863	14243
760.312	14111
762.76	13956
765.206	14220
767.65	13899
770.092	12953
772.533	11975
774.971	11688
777.408	12390
779.843	12741
782.276	12735
784.707	12814
787.137	12790
789.564	12743
791.99	12749
794.414	12648
796.836	12614
799.257	12363
801.675	12034
804.092	12077
806.507	12022
808.92	11969
811.331	11791
813.741	11557
816.148	11385
818.554	11273
820.958	11100
823.36	11099
825.761	11039
828.159	10850
830.556	10795
832.951	10616
835.345	10521
837.736	10511
840.126	10447
842.514	10487
844.9	10169
847.284	10168
849.667	10132
852.048	9999
854.427	9864
856.804	9632
859.18	9512
861.553	9413
863.925	9491
866.296	9358
868.664	9339
871.031	9262
873.396	9145
875.759	9093
878.12	8982
880.48	9044
882.838	8909
885.194	8829
887.549	8684
889.902	8669
892.253	8607
894.602	8490
896.949	8472
899.295	8517
901.639	8348
903.981	8434
906.322	8239
908.661	8300
910.998	8164
913.333	8148
915.667	8077
917.999	8226
920.329	8184
922.658	8082
924.985	8073
927.31	8065
929.633	7986
931.955	7906
934.275	7749
936.593	7801
938.91	7618
941.225	7495
943.538	7267
945.849	7085
948.159	6879
950.467	6822
952.774	6796
955.078	6659
957.381	6530
959.683	6467
961.982	6371
964.28	6413
966.577	6348
968.871	6292
971.164	6151
973.456	5977
975.745	6032
978.033	5867
980.319	5799
982.604	5838
984.887	5752
987.168	5799
989.448	5754
991.726	5774
994.002	5663
996.277	5675
998.55	5569
1000.82	5638
1003.09	5599
1005.36	5707
1007.63	5722
1009.89	5692
1012.15	5773
1014.41	5758
1016.67	5714
1018.93	5778
1021.19	5663
1023.44	5708
1025.7	5619
1027.95	5663
1030.2	5619
1032.45	5492
1034.69	5296
1036.94	5224
1039.18	5253
1041.43	5184
1043.67	5212
1045.9	5196
1048.14	5182
1050.38	5025
1052.61	4953
1054.84	4942
1057.07	4835
1059.3	4819
1061.53	4634
1063.76	4688
1065.98	4614
1068.2	4567
1070.42	4532
1072.64	4422
1074.86	4382
1077.08	4308
1079.29	4307
1081.5	4332
1083.72	4259
1085.93	4303
1088.13	4201
1090.34	4297
1092.55	4326
1094.75	4275
1096.95	4251
1099.15	4190
1101.35	4251
1103.55	4187
1105.74	4085
1107.94	3977
1110.13	3954
1112.32	3909
1114.51	3790
1116.7	3828
1118.89	3750
1121.07	3683
1123.25	3667
1125.44	3556
1127.62	3504
1129.8	3570
1131.97	3685
1134.15	3709
1136.32	3707
1138.49	3604
1140.66	3615
1142.83	3574
1145	3486
1147.17	3439
1149.33	3504
1151.5	3435
1153.66	3375
1155.82	3375
1157.98	3300
1160.13	3353
1162.29	3334
1164.44	3206
1166.6	3256
1168.75	3250
1170.9	3314
1173.04	3327
1175.19	3272
1177.34	3346
1179.48	3160
1181.62	3094
1183.76	3061
1185.9	3187
1188.04	3272
1190.17	3409
1192.31	3427
1194.44	3363
1196.57	3439
1198.7	3463
1200.83	3351
1202.96	3231
1205.08	3123
1207.21	2941
1209.33	2849
1211.45	2754
1213.57	2676
1215.69	2585
1217.81	2577
1219.92	2554
1222.03	2574
1224.15	2533
1226.26	2506
1228.37	2502
1230.47	2458
1232.58	2430
1234.68	2501
1236.79	2462
1238.89	2522
1240.99	2445
1243.09	2460
1245.19	2376
1247.28	2409
1249.38	2331
1251.47	2341
1253.56	2327
1255.65	2245
1257.74	2228
1259.83	2236
1261.91	2210
1264	2174
1266.08	2086
1268.16	2119
1270.24	2059
1272.32	1964
1274.4	1952
1276.47	2000
1278.55	1932
1280.62	1876
1282.69	1846
1284.76	1839
1286.83	1819
1288.9	1864
1290.96	1809
1293.03	1741
1295.09	1704
1297.15	1708
1299.21	1678
1301.27	1646
1303.33	1638
1305.38	1652
1307.44	1719
1309.49	1648
1311.54	1622
1313.59	1611
1315.64	1602
1317.69	1581
1319.73	1608
1321.78	1544
1323.82	1547
1325.86	1563
1327.9	1529
1329.94	1533
1331.98	1493
1334.02	1495
1336.05	1553
1338.08	1533
1340.12	1501
1342.15	1525
1344.18	1600
1346.2	1640
1348.23	1642
1350.25	1606
1352.28	1624
1354.3	1666
1356.32	1686
1358.34	1662
1360.36	1679
1362.38	1737
1364.39	1749
1366.41	1705
1368.42	1686
1370.43	1724
1372.44	1634
1374.45	1654
1376.45	1664
1378.46	1726
1380.47	1589
1382.47	1582
1384.47	1497
1386.47	1449
1388.47	1408
1390.47	1421
1392.46	1342
1394.46	1489
1396.45	1483
1398.44	1463
1400.44	1486
1402.42	1340
1404.41	1308
1406.4	1251
1408.39	1261
1410.37	1210
1412.35	1185
1414.33	1223
1416.31	1192
1418.29	1173
1420.27	1164
1422.25	1155
1424.22	1124
1426.2	1172
1428.17	1132
1430.14	1158
1432.11	1074
1434.08	1058
1436.04	1051
1438.01	1049
1439.97	1064
1441.94	1072
1443.9	1027
1445.86	1096
1447.82	1088
1449.78	987
1451.73	1017
1453.69	995
1455.64	1058
1457.59	1019
1459.54	965
1461.49	921
1463.44	923
1465.39	868
1467.34	933
1469.28	877
1471.22	909
1473.17	959
1475.11	947
1477.05	905
1478.99	832
1480.92	806
1482.86	765
1484.79	745
1486.73	717
1488.66	737
1490.59	792
1492.52	786
1494.45	764
1496.37	774
1498.3	786
1500.22	788
1502.14	745
1504.07	737
1505.99	732
1507.91	766
1509.82	720
1511.74	703
1513.66	709
1515.57	711
1517.48	758
1519.39	820
1521.3	826
1523.21	841
1525.12	812
1527.03	725
1528.93	779
1530.84	796
1532.74	867
1534.64	883
1536.54	896
1538.44	886
1540.34	804
1542.23	780
1544.13	739
1546.02	638
1547.92	685
1549.81	742
1551.7	763
1553.59	782
1555.48	747
1557.36	817
1559.25	834
1561.13	824
1563.01	886
1564.9	885
1566.78	927
1568.66	882
1570.53	850
1572.41	836
1574.29	897
1576.16	951
1578.03	1046
1579.9	1054
1581.78	987
1583.65	923
1585.51	890
1587.38	925
1589.25	998
1591.11	1018
1592.97	979
1594.84	893
1596.7	852
1598.56	899
1600.42	834
1602.27	877
1604.13	862
1605.98	1016
1607.84	1094
1609.69	1175
1611.54	1160
1613.39	1092
1615.24	915
1617.09	784
1618.94	767
1620.78	683
1622.62	778
1624.47	865
1626.31	886
1628.15	860
1629.99	864
1631.83	862
1633.67	854
1635.5	842
1637.34	772
1639.17	771
1641	790
1642.83	796
1644.66	762
1646.49	776
1648.32	714
1650.15	727
1651.97	763
1653.8	790
1655.62	802
1657.44	721
1659.26	628
1661.08	582
1662.9	602
1664.72	427
1666.53	377
1668.35	365
1670.16	344
1671.97	375
1673.79	442
1675.6	485
1677.4	450
1679.21	363
1681.02	389
1682.83	300
1684.63	364
1686.43	418
1688.24	440
1690.04	465
1691.84	371
1693.64	335
1695.43	399
1697.23	457
1699.02	526
1700.82	558
1702.61	546
1704.4	550
1706.2	544
1707.98	601
1709.77	649
1711.56	645
1713.35	685
1715.13	622
1716.92	538
1718.7	447
1720.48	526
1722.26	512
1724.04	449
1725.82	350
1727.6	334
1729.37	274
1731.15	254
1732.92	219
1734.7	181
1736.47	163
1738.24	165
1740.01	171
1741.78	155
1743.54	175
1745.31	240
1747.08	304
1748.84	292
1750.6	282
1752.36	341
1754.12	439
1755.88	473
1757.64	403
1759.4	346
1761.16	278
1762.91	303
1764.67	361
1766.42	431
1768.17	483
1769.92	465
1771.67	425
1773.42	350
1775.17	308
1776.91	343
1778.66	368
1780.4	445
1782.15	514
1783.89	510
1785.63	528
1787.37	544
1789.11	538
1790.85	514
1792.58	461
1794.32	431
1796.05	369
1797.79	341
1799.52	359
1801.25	389
1802.98	332
1804.71	310
1806.44	387
1808.17	423
1809.89	504
1811.62	528
1813.34	538
1815.07	476
1816.79	431
1818.51	385
1820.23	381
1821.95	348
1823.66	318
1825.38	296
1827.1	308
1828.81	340
1830.52	374
1832.24	393
1833.95	431
1835.66	484
1837.37	504
1839.08	465
1840.78	380
1842.49	324
1844.19	346
1845.9	312
1847.6	293
1849.3	306
1851	246
1852.7	203
1854.4	169
1856.1	173
1857.8	211
1859.49	205
1861.19	213
1862.88	228
1864.57	145
1866.27	97
1867.96	51
1869.65	8
1871.33	52
1873.02	97
1874.71	149
1876.39	227
1878.08	131
1879.76	145
1881.44	147
1883.12	174
1884.81	202
1886.48	244
1888.16	174
1889.84	93
1891.52	85
1893.19	60
1894.87	72
1896.54	71
1898.21	80
1899.88	103
1901.55	131
1903.22	163
1904.89	145
1906.56	177
1908.22	175
1909.89	181
1911.55	208
1913.22	215
1914.88	218
1916.54	183
1918.2	216
1919.86	181
1921.52	189
1923.18	151
1924.83	151
1926.49	153
1928.14	165
1929.79	159
1931.45	155
1933.1	125
1934.75	99
1936.4	157
1938.05	181
1939.69	206
1941.34	137
1942.99	92
1944.63	85
1946.27	86
1947.92	95
1949.56	147
1951.2	147
1952.84	181
1954.48	167
1956.11	206
1957.75	272
1959.39	292
1961.02	282
1962.65	280
1964.29	260
1965.92	278
1967.55	318
1969.18	315
1970.81	314
1972.44	357
1974.06	296
1975.69	306
1977.32	339
1978.94	326
1980.56	312
1982.19	363
1983.81	329
1985.43	322
1987.05	367
1988.66	344
1990.28	340
1991.9	288
1993.51	333
1995.13	355
1996.74	367
1998.36	342
1999.97	341
2001.58	342
2003.19	300
2004.8	310
2006.4	387
2008.01	347
2009.62	344
2011.22	367
2012.83	367
2014.43	356
2016.03	364
2017.63	377
2019.23	340
2020.83	348
2022.43	356
2024.03	348
2025.63	354
2027.22	336
2028.82	364
2030.41	342
2032.01	332
2033.6	348
2035.19	325
2036.78	338
2038.37	338
2039.96	296
2041.55	302
2043.13	306
2044.72	290
2046.3	290
2047.89	300
2049.47	324
2051.05	298
2052.63	300
2054.21	308
2055.79	322
2057.37	272
2058.95	280
2060.52	296
2062.1	286
2063.68	319
2065.25	316
2066.82	306
2068.39	276
2069.97	260
2071.54	272
2073.1	288
2074.67	278
2076.24	276
2077.81	272
2079.37	268
2080.94	272
2082.5	254
2084.07	270
2085.63	248
2087.19	226
2088.75	192
2090.31	196
2091.87	190
2093.43	179
2094.98	193
2096.54	202
2098.09	197
2099.65	242
2101.2	212
2102.75	224
2104.3	210
2105.86	240
2107.41	242
2108.95	224
2110.5	211
2112.05	201
2113.6	207
2115.14	202
2116.69	252
2118.23	204
2119.77	215
2121.31	198
2122.86	210
2124.4	194
2125.93	201
2127.47	198
2129.01	199
2130.55	220
2132.08	208
2133.62	216
2135.15	224
2136.69	209
2138.22	192
2139.75	177
2141.28	169
2142.81	187
2144.34	180
2145.87	173
2147.39	205
2148.92	233
2150.45	203
2151.97	210
2153.5	224
2155.02	177
2156.54	182
2158.06	177
2159.58	171
2161.1	179
2162.62	224
2164.14	185
2165.66	195
2167.17	202
2168.69	210
2170.2	199
2171.72	191
2173.23	202
2174.74	167
2176.25	190
2177.76	187
2179.27	161
2180.78	196
2182.29	159
2183.79	185
2185.3	157
2186.81	183
2188.31	175
2189.81	181
2191.32	190
2192.82	180
2194.32	159
2195.82	193
2197.32	174
2198.82	159
2200.32	141
2201.81	119
2203.31	131
2204.8	155
2206.3	153
2207.79	155
2209.29	174
2210.78	177
2212.27	201
2213.76	179
2215.25	185
2216.74	173
2218.23	147
2219.71	151
2221.2	149
2222.69	143
2224.17	91
2225.65	115
2227.14	117
2228.62	121
2230.1	129
2231.58	137
2233.06	143
2234.54	173
2236.02	171
2237.5	191
2238.97	181
2240.45	167
2241.92	177
2243.4	167
2244.87	121
2246.34	153
2247.82	135
2249.29	147
2250.76	135
2252.23	143
2253.7	121
2255.16	123
2256.63	125
2258.1	113
2259.56	143
2261.03	123
2262.49	131
2263.95	143
2265.42	137
2266.88	133
2268.34	141
2269.8	117
2271.26	93
2272.72	121
2274.18	141
2275.63	143
2277.09	143
2278.54	149
2280	123
2281.45	89
2282.9	115
2284.36	93
2285.81	117
2287.26	133
2288.71	135
2290.16	125
2291.61	113
2293.05	83
2294.5	103
2295.95	103
2297.39	85
2298.84	59
2300.28	52
2301.72	41
2303.16	83
2304.61	95
2306.05	103
2307.49	91
2308.93	71
2310.36	102
2311.8	115
2313.24	135
2314.67	123
2316.11	107
2317.54	117
2318.98	125
2320.41	107
2321.84	105
2323.28	103
2324.71	103
2326.14	89
2327.57	98
2328.99	79
2330.42	71
2331.85	105
2333.27	83
2334.7	83
2336.12	61
2337.55	81
2338.97	77
2340.39	53
2341.82	31
2343.24	52
2344.66	33
2346.08	38
2347.5	85
2348.91	65
2350.33	69
2351.75	119
2353.16	89
2354.58	101
2355.99	107
2357.41	97
2358.82	63
2360.23	57
2361.64	35
2363.05	31
2364.46	24
2365.87	26
2367.28	31
2368.69	75
2370.1	42
2371.5	12
2372.91	57
2374.31	60
2375.72	54
2377.12	60
2378.52	56
2379.92	67
2381.33	47
2382.73	61
2384.13	49
2385.52	74
2386.92	45
2388.32	47
2389.72	61
2391.11	55
2392.51	58
2393.9	77
2395.3	91
2396.69	99
2398.08	65
2399.48	61
2400.87	76
2402.26	61
2403.65	34
2405.04	6
2406.42	-2
2407.81	-34
2409.2	-34
2410.58	-71
2411.97	-84
2413.35	-8
2414.74	-52
2416.12	-50
2417.5	-34
2418.89	-20
2420.27	-16
2421.65	-20
2423.03	-15
2424.41	-38
2425.79	-41
2427.16	-45
2428.54	-44
2429.92	-50
2431.29	-22
2432.67	-26
2434.04	-60
2435.42	-28
2436.79	-34
2438.16	-39
2439.53	-22
2440.9	-48
2442.27	-47
2443.64	-57
2445.01	-51
2446.38	-59
2447.75	-76
2449.11	-73
2450.48	-58
2451.84	-79
2453.21	-50
2454.57	-40
2455.94	-32
2457.3	-55
2458.66	-52
2460.02	-42
2461.38	-55
2462.74	-24
2464.1	-8
2465.46	-10
2466.82	-27
2468.17	-29
2469.53	-36
2470.89	-16
2472.24	-28
2473.6	-30
2474.95	10
2476.3	-2
2477.65	8
2479.01	28
2480.36	-2
2481.71	55
2483.06	25
2484.41	0
2485.75	-8
2487.1	0
2488.45	-16
2489.8	-14
2491.14	-10
2492.49	10
2493.83	-12
2495.17	23
2496.52	-18
2497.86	19
2499.2	6
2500.54	-4
2501.88	22
2503.22	46
2504.56	22
2505.9	18
2507.24	26
2508.58	16
2509.91	-12
2511.25	0
2512.58	-32
2513.92	-71
2515.25	-38
2516.58	-44
2517.92	-60
2519.25	-26
2520.58	-31
2521.91	-60
2523.24	-47
2524.57	-6
2525.9	-12
2527.23	-6
2528.55	10
2529.88	-36
2531.21	-31
2532.53	-20
2533.86	-4
2535.18	-30
2536.5	-18
2537.83	-9
2539.15	10
2540.47	10
2541.79	48
2543.11	-12
2544.43	-9
2545.75	-16
2547.07	10
2548.39	-30
2549.7	-10
2551.02	-8
2552.34	-37
2553.65	-16
2554.97	-52
2556.28	-46
2557.59	-67
2558.91	-41
2560.22	-49
2561.53	-49
2562.84	-57
2564.15	-43
2565.46	-41
2566.77	-42
2568.08	-46
2569.38	-47
2570.69	-50
2572	-28
2573.3	-20
2574.61	-43
2575.91	-50
2577.22	-51
2578.52	-20
2579.82	-35
2581.13	-29
2582.43	-40
2583.73	-54
2585.03	-49
2586.33	-60
2587.63	-67
2588.92	-83
2590.22	-30
2591.52	-73
2592.82	-50
2594.11	-45
2595.41	-59
2596.7	-48
2598	-34
2599.29	-36
2600.58	-13
2601.88	-28
2603.17	-24
2604.46	-77
2605.75	-56
2607.04	-66
2608.33	-65
2609.62	-47
2610.9	-74
2612.19	-78
2613.48	-95
2614.76	-73
2616.05	-61
2617.34	-53
2618.62	-91
2619.9	-76
2621.19	-49
2622.47	-79
2623.75	-46
2625.03	-73
2626.31	-53
2627.59	-28
2628.87	-17
2630.15	-77
2631.43	-55
2632.71	-68
2633.99	-72
2635.26	-66
2636.54	-75
2637.81	-55
2639.09	-93
2640.36	-72
2641.64	-66
2642.91	-111
2644.18	-89
2645.46	-47
2646.73	-99
2648	-58
2649.27	-57
2650.54	-67
2651.81	-51
2653.07	-22
2654.34	-60
2655.61	-69
2656.88	-67
2658.14	-56
2659.41	-73
2660.67	-72
2661.94	-45
2663.2	-77
2664.47	-91
2665.73	-65
2666.99	-68
2668.25	-63
2669.51	-74
2670.77	-77
2672.03	-67
2673.29	-44
2674.55	-57
2675.81	-62
2677.07	-77
2678.32	-83
2679.58	-73
2680.84	-57
2682.09	-63
2683.35	-36
2684.6	-43
2685.85	-69
2687.11	-78
2688.36	-23
2689.61	-69
2690.86	-47
2692.11	-57
2693.36	-55
2694.61	-39
2695.86	-51
2697.11	-69
2698.36	-85
2699.61	-63
2700.85	-48
2702.1	-62
2703.34	-29
2704.59	-56
2705.83	-38
2707.08	-59
2708.32	-62
2709.56	-61
2710.81	-73
2712.05	-84
2713.29	-61
2714.53	-65
2715.77	-44
2717.01	-47
2718.25	-42
2719.49	-55
2720.73	-60
2721.96	-81
2723.2	-67
2724.44	-47
2725.67	-39
2726.91	-54
2728.14	-55
2729.38	-78
2730.61	-42
2731.84	-64
2733.08	-81
2734.31	-42
2735.54	-69
2736.77	-43
2738	-62
2739.23	-35
2740.46	-44
2741.69	-57
2742.92	-70
2744.14	-37
2745.37	-54
2746.6	-65
2747.82	-36
2749.05	-52
2750.27	-70
2751.5	-44
2752.72	-56
2753.95	-44
2755.17	-54
2756.39	-22
2757.61	-48
2758.83	-52
2760.05	-22
2761.27	-52
2762.49	-46
2763.71	-36
2764.93	-24
2766.15	-50
2767.37	-22
2768.58	-46
2769.8	-42
2771.02	-36
2772.23	-34
2773.45	-36
2774.66	-48
2775.88	-32
2777.09	-54
2778.3	-26
2779.51	-48
2780.73	-35
2781.94	-22
2783.15	-34
2784.36	-42
2785.57	-50
2786.78	-42
2787.99	-24
2789.19	-32
2790.4	-10
2791.61	-5
2792.82	-30
2794.02	-18
2795.23	-40
2796.43	-30
2797.64	-36
2798.84	-28
2800.04	-38
2801.25	-37
2802.45	-56
2803.65	-68
2804.85	-8
2806.05	-32
2807.25	-40
2808.45	-30
2809.65	-16
2810.85	-31
2812.05	-14
2813.25	-4
2814.45	-14
2815.64	-30
2816.84	-36
2818.04	-30
2819.23	36
2820.43	-53
2821.62	0
2822.82	-22
2824.01	-12
2825.2	-12
2826.39	-36
2827.59	-20
2828.78	-16
2829.97	-28
2831.16	-36
2832.35	-10
2833.54	-38
2834.73	-16
2835.92	-30
2837.1	-22
2838.29	-26
2839.48	2
2840.67	-22
2841.85	-36
2843.04	-10
2844.22	-20
2845.41	-39
2846.59	4
2847.77	0
2848.96	-20
2850.14	-29
2851.32	-6
2852.5	-7
2853.68	-20
2854.87	14
2856.05	-12
2857.23	-18
2858.4	-24
2859.58	-21
2860.76	2
2861.94	10
2863.12	-8
2864.29	-14
2865.47	-22
2866.65	-37
2867.82	-6
2869	34
2870.17	-6
2871.34	-2
2872.52	-4
2873.69	4
2874.86	-21
2876.03	2
2877.21	-20
2878.38	-20
2879.55	-14
2880.72	-20
2881.89	-30
2883.06	-10
2884.23	-16
2885.39	-17
2886.56	-8
2887.73	-51
2888.9	6
2890.06	-10
2891.23	-4
2892.39	-12
2893.56	8
2894.72	-6
2895.89	-22
2897.05	2
2898.21	-24
2899.38	-2
2900.54	-18
2901.7	2
2902.86	-30
2904.02	-7
2905.18	-16
2906.34	-2
2907.5	-3
2908.66	-4
2909.82	-26
2910.98	2
2912.13	-16
2913.29	2
2914.45	-6
2915.6	8
2916.76	-12
2917.91	-14
2919.07	4
2920.22	-20
2921.38	14
2922.53	-38
2923.68	20
2924.84	22
2925.99	4
2927.14	-14
2928.29	-8
2929.44	-6
2930.59	-6
2931.74	-4
2932.89	4
2934.04	-22
2935.19	-20
2936.34	-17
2937.48	-13
2938.63	4
2939.78	-32
2940.93	16
2942.07	22
2943.22	12
2944.36	-24
2945.51	-4
2946.65	-22
2947.79	-18
2948.94	2
2950.08	-6
2951.22	8
2952.36	-6
2953.5	6
2954.65	13
2955.79	-24
2956.93	12
2958.07	-10
2959.2	20
2960.34	12
2961.48	32
2962.62	-6
2963.76	10
2964.89	-24
2966.03	-2
2967.17	-2
2968.3	20
2969.44	-2
2970.57	0
2971.71	10
2972.84	14
2973.97	10
2975.11	2
2976.24	38
2977.37	-12
2978.5	10
2979.64	2
2980.77	6
2981.9	20
2983.03	-16
2984.16	-6
2985.29	0
2986.41	4
2987.54	20
2988.67	10
2989.8	14
2990.93	-2
2992.05	10
2993.18	6
2994.3	18
2995.43	0
2996.55	22
2997.68	38
2998.8	22
2999.93	6
3001.05	6
3002.17	10
3003.3	14
3004.42	44
3005.54	20
3006.66	22
3007.78	40
3008.9	2
3010.02	2
3011.14	42
3012.26	22
3013.38	6
3014.5	26
3015.62	16
3016.73	32
3017.85	26
3018.97	24
3020.08	4
3021.2	22
3022.31	6
3023.43	30
3024.54	19
3025.66	22
3026.77	16
3027.89	30
3029	16
3030.11	20
3031.22	14
3032.34	-10
3033.45	40
3034.56	12
3035.67	24
3036.78	97
3037.89	44
3039	26
3040.11	-4
3041.22	-6
3042.32	-10
3043.43	14
3044.54	24
3045.65	14
3046.75	24
3047.86	38
3048.96	14
3050.07	-2
3051.17	28
3052.28	24
3053.38	20
3054.49	14
3055.59	22
3056.69	-2
3057.8	22
3058.9	18
3060	44
3061.1	18
3062.2	12
3063.3	39
3064.4	6
3065.5	28
3066.6	10
3067.7	28
3068.8	30
3069.9	8
3071	10
3072.09	10
3073.19	18
3074.29	18
3075.38	20
3076.48	42
3077.57	25
3078.67	27
3079.76	40
3080.86	-2
3081.95	18
3083.05	0
3084.14	22
3085.23	36
3086.33	18
3087.42	42
3088.51	37
3089.6	48
3090.69	12
3091.78	18
3092.87	59
3093.96	24
3095.05	22
3096.14	-20
3097.23	14
3098.32	32
3099.41	29
3100.49	32
3101.58	16
3102.67	28
3103.75	12
3104.84	36
3105.93	28
3107.01	10
3108.1	8
3109.18	34
3110.26	34
3111.35	26
3112.43	24
3113.51	28
3114.6	39
3115.68	28
3116.76	24
3117.84	26
3118.92	34
3120	20
3121.09	32
3122.17	18
3123.25	30
3124.32	46
3125.4	46
3126.48	4
3127.56	42
3128.64	32
3129.72	12
3130.79	48
3131.87	20
3132.95	14
3134.02	24
3135.1	24
3136.17	16
3137.25	38
3138.32	22
3139.4	24
3140.47	36
3141.55	28
3142.62	20
3143.69	28
3144.76	29
3145.84	14
3146.91	30
3147.98	20
3149.05	20
3150.12	22
3151.19	24
3152.26	28
3153.33	46
3154.4	8
3155.47	26
3156.54	26
3157.61	52
3158.67	26
3159.74	12
3160.81	30
3161.88	35
3162.94	40
3164.01	42
3165.07	40
3166.14	36
3167.2	28
3168.27	12
3169.33	18
3170.4	36
3171.46	0
3172.52	36
3173.59	32
3174.65	16
3175.71	32
3176.77	18
3177.84	18
3178.9	32
3179.96	34
3181.02	24
3182.08	42
3183.14	49
3184.2	38
3185.26	42
3186.32	50
3187.37	16
3188.43	34
3189.49	57
3190.55	18
3191.61	21
3192.66	50
3193.72	18
3194.77	44
3195.83	38
3196.89	42
3197.94	26
3199	28
3200.05	20
3201.1	32
3202.16	28
3203.21	44
3204.27	24
3205.32	14
3206.37	12
3207.42	37
3208.47	38
3209.53	38
3210.58	33
3211.63	34
3212.68	26
3213.73	58
3214.78	29
3215.83	36
3216.88	25
3217.93	40
3218.97	20
3220.02	28
3221.07	18
3222.12	24
3223.16	30
3224.21	32
3225.26	14
3226.3	22
3227.35	18
3228.4	66
3229.44	44
3230.49	10
3231.53	4
3232.57	28
3233.62	41
3234.66	44
3235.71	18
3236.75	30
3237.79	48
3238.83	56
3239.88	14
3240.92	52
3241.96	26
3243	24
3244.04	38
3245.08	26
3246.12	26
3247.16	24
3248.2	30
3249.24	52
3250.28	30
3251.32	24
3252.36	28
3253.39	26
3254.43	44
3255.47	62
3256.51	38
3257.54	26
3258.58	24
3259.61	40
3260.65	31
3261.69	40
3262.72	24
3263.76	30
3264.79	28
3265.82	47
3266.86	21
3267.89	54
3268.92	49
3269.96	32
3270.99	29
3272.02	24
3273.05	28
3274.09	36
3275.12	50
3276.15	28
3277.18	41
3278.21	26
3279.24	10
3280.27	58
3281.3	36
3282.33	33
3283.36	34
3284.39	34
3285.41	70
3286.44	28
3287.47	56
3288.5	54
3289.52	34
3290.55	50
3291.58	34
3292.6	24
3293.63	32
3294.66	26
3295.68	63
3296.71	48
3297.73	52
3298.76	75
3299.78	38
3300.8	18
3301.83	40
3302.85	101
3303.87	28
3304.9	20
3305.92	21
3306.94	50
3307.96	38
3308.98	42
3310.01	40
3311.03	22
3312.05	63
3313.07	40
3314.09	38
3315.11	18
3316.13	39
3317.15	24
3318.17	44
3319.18	40
3320.2	44
3321.22	58
3322.24	34
3323.26	47
3324.27	30
3325.29	52
3326.31	65
3327.32	42
3328.34	43
3329.35	50
3330.37	46
3331.38	32
3332.4	30
3333.41	40
3334.43	52
3335.44	34
3336.46	32
3337.47	24
3338.48	38
3339.5	20
3340.51	18
3341.52	59
3342.53	32
3343.54	30
3344.56	60
3345.57	53
3346.58	30
3347.59	46
3348.6	25
3349.61	32
3350.62	42
3351.63	42
3352.64	30
3353.65	36
3354.66	31
3355.66	55
3356.67	48
3357.68	24
3358.69	15
3359.7	28
3360.7	36
3361.71	20
3362.72	38
3363.72	26
3364.73	24
3365.73	44
3366.74	41
3367.75	31
3368.75	24
3369.75	34
3370.76	28
3371.76	44
3372.77	50
3373.77	44
3374.77	49
3375.78	34
3376.78	8
3377.78	50
3378.78	26
3379.79	20
3380.79	15
3381.79	38
3382.79	30
3383.79	34
3384.79	62
3385.79	34
3386.79	46
3387.79	32
3388.79	35
3389.79	34
3390.79	44
3391.79	46
3392.79	46
3393.79	50
3394.78	48
3395.78	20
3396.78	34
3397.78	42
3398.77	71
3399.77	32
3400.77	34
3401.76	40
3402.76	44
3403.76	58
3404.75	20
3405.75	46
3406.74	51
3407.74	77
3408.73	30
3409.72	85
3410.72	38
3411.71	48
3412.71	34
3413.7	48
3414.69	22
3415.68	72
3416.68	34
3417.67	26
3418.66	48
3419.65	34
3420.64	80
3421.63	55
3422.63	40
3423.62	48
3424.61	68
3425.6	38
3426.59	39
3427.58	52
3428.57	45
[truncated: 48 more rows]
