# Supplementary material for: AI‐Assisted Detection of Early Gastric Cancer via Visualization of Mucosal Acidity Compromise During Endoscopy
Source: Adv Sci (Weinh). 2025 Oct 20;12(46):e04932. doi: 10.1002/advs.202504932 (PMC12697849; doi:10.1002/advs.202504932)
Supplement: Supplementary file 2 — Supporting Data [file ADVS-12-e04932-s002.zip › Models by AGS cells/Model 4/Tumor/fast-20250724_172806.csv]

181.541	13057
184.445	20614
187.346	26747
190.245	29766
193.141	30786
196.035	30923
198.927	30515
201.816	30668
204.703	30823
207.588	30685
210.47	30838
213.35	30670
216.228	30666
219.103	30679
221.976	30475
224.846	30709
227.715	30477
230.58	30483
233.444	30429
236.305	30677
239.164	30701
242.02	31144
244.875	31343
247.727	31378
250.576	31453
253.423	31343
256.268	31288
259.111	31168
261.951	31035
264.789	30917
267.625	30928
270.459	30985
273.29	30985
276.119	30769
278.945	30707
281.769	30393
284.591	30314
287.411	30318
290.229	30177
293.044	30098
295.857	29567
298.667	29448
301.476	29178
304.282	28849
307.085	28591
309.887	28406
312.686	28190
315.483	27977
318.278	27769
321.071	27523
323.861	27487
326.649	27396
329.435	27453
332.219	27317
335	27199
337.779	27264
340.556	27199
343.331	27362
346.103	27443
348.873	27299
351.641	27566
354.407	27667
357.171	27648
359.932	27624
362.691	27581
365.448	27441
368.203	27145
370.955	26802
373.706	26846
376.454	26577
379.2	26472
381.943	26510
384.685	25989
387.424	25779
390.161	25765
392.896	25357
395.629	25437
398.36	25112
401.088	25092
403.815	24985
406.539	24912
409.261	24773
411.981	24797
414.698	24868
417.414	25160
420.127	25198
422.838	24850
425.547	25303
428.254	25257
430.959	25048
433.662	25126
436.362	25472
439.06	25543
441.757	25371
444.451	25448
447.142	25195
449.832	25257
452.52	25265
455.206	25081
457.889	25076
460.57	24999
463.249	24885
465.927	24917
468.601	24605
471.274	24265
473.945	24094
476.614	23782
479.28	23494
481.945	23327
484.607	23399
487.267	23065
489.926	22787
492.582	22758
495.236	22585
497.888	22484
500.537	22279
503.185	22398
505.831	22287
508.474	22461
511.116	22287
513.755	22467
516.393	22289
519.028	22454
521.661	22344
524.293	22293
526.922	22339
529.549	22256
532.174	22227
534.797	22245
537.418	22326
540.037	22134
542.654	22100
545.268	22122
547.881	22334
550.492	22285
553.101	21959
555.707	21769
558.312	21392
560.915	21219
563.515	21378
566.114	21385
568.71	21580
571.305	21923
573.897	22071
576.488	21911
579.076	21781
581.663	21094
584.247	20746
586.83	20131
589.41	19682
591.989	19365
594.565	18763
597.14	18347
599.712	17955
602.283	17891
604.851	17895
607.418	17711
609.982	17798
612.545	17542
615.106	17440
617.664	17615
620.221	17652
622.776	17452
625.328	17377
627.879	17413
630.428	17202
632.975	16940
635.52	16731
638.062	16660
640.603	16525
643.142	16568
645.679	16807
648.214	16963
650.748	16817
653.279	16843
655.808	16766
658.335	16517
660.861	16585
663.384	16255
665.906	16227
668.425	16384
670.943	16489
673.459	16108
675.973	15985
678.484	15739
680.994	15433
683.502	15163
686.009	15211
688.513	15083
691.015	14778
693.515	14701
696.014	14635
698.51	14349
701.005	14278
703.498	14115
705.989	13829
708.478	13578
710.965	13455
713.45	13509
715.933	13355
718.415	13296
720.894	13037
723.372	13094
725.848	13094
728.322	13126
730.794	13172
733.264	13088
735.732	12884
738.198	12582
740.663	12270
743.126	12111
745.586	12014
748.045	11879
750.502	11706
752.958	11609
755.411	11510
757.863	11623
760.312	11470
762.76	11384
765.206	11502
767.65	11238
770.092	10517
772.533	9717
774.971	9578
777.408	9989
779.843	10392
782.276	10323
784.707	10350
787.137	10461
789.564	10404
791.99	10454
794.414	10297
796.836	10249
799.257	9975
801.675	9878
804.092	9933
806.507	9810
808.92	9681
811.331	9574
813.741	9435
816.148	9302
818.554	9070
820.958	9053
823.36	9054
825.761	8893
828.159	8736
830.556	8762
832.951	8687
835.345	8624
837.736	8518
840.126	8514
842.514	8475
844.9	8327
847.284	8147
849.667	8135
852.048	8049
854.427	8005
856.804	7704
859.18	7676
861.553	7614
863.925	7634
866.296	7555
868.664	7449
871.031	7469
873.396	7320
875.759	7304
878.12	7288
880.48	7305
882.838	7213
885.194	7074
887.549	7042
889.902	6933
892.253	6845
894.602	6895
896.949	6797
899.295	6871
901.639	6712
903.981	6733
906.322	6500
908.661	6679
910.998	6566
913.333	6522
915.667	6473
917.999	6538
920.329	6567
922.658	6520
924.985	6449
927.31	6421
929.633	6362
931.955	6295
934.275	6214
936.593	6238
938.91	6020
941.225	6024
943.538	5837
945.849	5721
948.159	5599
950.467	5458
952.774	5456
955.078	5301
957.381	5269
959.683	5147
961.982	5087
964.28	5116
966.577	5083
968.871	5014
971.164	4987
973.456	4783
975.745	4777
978.033	4656
980.319	4600
982.604	4599
984.887	4564
987.168	4582
989.448	4567
991.726	4572
994.002	4527
996.277	4434
998.55	4477
1000.82	4437
1003.09	4489
1005.36	4587
1007.63	4566
1009.89	4553
1012.15	4570
1014.41	4638
1016.67	4588
1018.93	4585
1021.19	4459
1023.44	4569
1025.7	4615
1027.95	4595
1030.2	4465
1032.45	4398
1034.69	4271
1036.94	4179
1039.18	4128
1041.43	4124
1043.67	4042
1045.9	4076
1048.14	4064
1050.38	3953
1052.61	3907
1054.84	3834
1057.07	3797
1059.3	3784
1061.53	3589
1063.76	3695
1065.98	3663
1068.2	3584
1070.42	3565
1072.64	3437
1074.86	3415
1077.08	3452
1079.29	3348
1081.5	3349
1083.72	3300
1085.93	3429
1088.13	3320
1090.34	3386
1092.55	3349
1094.75	3375
1096.95	3272
1099.15	3255
1101.35	3294
1103.55	3219
1105.74	3165
1107.94	3127
1110.13	3167
1112.32	3053
1114.51	2972
1116.7	2932
1118.89	2914
1121.07	2873
1123.25	2869
1125.44	2837
1127.62	2718
1129.8	2774
1131.97	2905
1134.15	2887
1136.32	2917
1138.49	2857
1140.66	2787
1142.83	2777
1145	2702
1147.17	2706
1149.33	2673
1151.5	2688
1153.66	2648
1155.82	2622
1157.98	2625
1160.13	2517
1162.29	2567
1164.44	2480
1166.6	2505
1168.75	2486
1170.9	2545
1173.04	2567
1175.19	2567
1177.34	2586
1179.48	2390
1181.62	2436
1183.76	2378
1185.9	2466
1188.04	2593
1190.17	2691
1192.31	2710
1194.44	2696
1196.57	2724
1198.7	2696
1200.83	2619
1202.96	2520
1205.08	2438
1207.21	2289
1209.33	2198
1211.45	2097
1213.57	2065
1215.69	2025
1217.81	1972
1219.92	1964
1222.03	1932
1224.15	1912
1226.26	1910
1228.37	1867
1230.47	1872
1232.58	1896
1234.68	1898
1236.79	1846
1238.89	1869
1240.99	1835
1243.09	1813
1245.19	1771
1247.28	1819
1249.38	1741
1251.47	1787
1253.56	1741
1255.65	1713
1257.74	1745
1259.83	1705
1261.91	1642
1264	1630
1266.08	1580
1268.16	1583
1270.24	1486
1272.32	1426
1274.4	1533
1276.47	1450
1278.55	1410
1280.62	1412
1282.69	1374
1284.76	1344
1286.83	1372
1288.9	1352
1290.96	1344
1293.03	1257
1295.09	1297
1297.15	1249
1299.21	1225
1301.27	1275
1303.33	1160
1305.38	1245
1307.44	1314
1309.49	1210
1311.54	1136
1313.59	1202
1315.64	1138
1317.69	1156
1319.73	1140
1321.78	1175
1323.82	1154
1325.86	1108
1327.9	1094
1329.94	1039
1331.98	1072
1334.02	1136
1336.05	1096
1338.08	1122
1340.12	1050
1342.15	1147
1344.18	1173
1346.2	1181
1348.23	1236
1350.25	1181
1352.28	1185
1354.3	1235
1356.32	1197
1358.34	1277
1360.36	1225
1362.38	1253
1364.39	1275
1366.41	1263
1368.42	1249
1370.43	1271
1372.44	1229
1374.45	1262
1376.45	1229
1378.46	1263
1380.47	1198
1382.47	1151
1384.47	1102
1386.47	1050
1388.47	1021
1390.47	1018
1392.46	1020
1394.46	1074
1396.45	1021
1398.44	1084
1400.44	1017
1402.42	1019
1404.41	953
1406.4	907
1408.39	883
1410.37	860
1412.35	840
1414.33	846
1416.31	838
1418.29	883
1420.27	828
1422.25	792
1424.22	818
1426.2	828
1428.17	842
1430.14	842
1432.11	765
1434.08	754
1436.04	735
1438.01	701
1439.97	743
1441.94	798
1443.9	729
1445.86	794
1447.82	786
1449.78	721
1451.73	715
1453.69	725
1455.64	727
1457.59	725
1459.54	659
1461.49	649
1463.44	639
1465.39	582
1467.34	614
1469.28	573
1471.22	595
1473.17	663
1475.11	655
1477.05	619
1478.99	527
1480.92	514
1482.86	509
1484.79	457
1486.73	443
1488.66	451
1490.59	467
1492.52	442
1494.45	508
1496.37	492
1498.3	508
1500.22	520
1502.14	461
1504.07	451
1505.99	425
1507.91	488
1509.82	444
1511.74	443
1513.66	484
1515.57	439
1517.48	484
1519.39	556
1521.3	560
1523.21	552
1525.12	525
1527.03	501
1528.93	501
1530.84	538
1532.74	611
1534.64	677
1536.54	646
1538.44	634
1540.34	540
1542.23	536
1544.13	447
1546.02	445
1547.92	483
1549.81	542
1551.7	592
1553.59	536
1555.48	556
1557.36	658
1559.25	613
1561.13	655
1563.01	663
1564.9	736
1566.78	739
1568.66	685
1570.53	642
1572.41	639
1574.29	635
1576.16	754
1578.03	808
1579.9	862
1581.78	770
1583.65	723
1585.51	697
1587.38	728
1589.25	784
1591.11	796
1592.97	727
1594.84	651
1596.7	661
1598.56	671
1600.42	621
1602.27	643
1604.13	665
1605.98	782
1607.84	903
1609.69	975
1611.54	975
1613.39	901
1615.24	747
1617.09	616
1618.94	568
1620.78	540
1622.62	575
1624.47	690
1626.31	693
1628.15	713
1629.99	715
1631.83	689
1633.67	647
1635.5	631
1637.34	613
1639.17	626
1641	619
1642.83	627
1644.66	616
1646.49	612
1648.32	561
1650.15	602
1651.97	594
1653.8	639
1655.62	633
1657.44	578
1659.26	457
1661.08	447
1662.9	435
1664.72	306
1666.53	226
1668.35	212
1670.16	181
1671.97	244
1673.79	303
1675.6	314
1677.4	274
1679.21	230
1681.02	222
1682.83	181
1684.63	233
1686.43	283
1688.24	317
1690.04	306
1691.84	205
1693.64	180
1695.43	249
1697.23	332
1699.02	403
1700.82	445
1702.61	413
1704.4	366
1706.2	419
1707.98	480
1709.77	512
1711.56	510
1713.35	522
1715.13	475
1716.92	401
1718.7	349
1720.48	411
1722.26	391
1724.04	359
1725.82	272
1727.6	243
1729.37	192
1731.15	191
1732.92	153
1734.7	143
1736.47	125
1738.24	125
1740.01	112
1741.78	103
1743.54	113
1745.31	187
1747.08	189
1748.84	213
1750.6	198
1752.36	256
1754.12	350
1755.88	350
1757.64	317
1759.4	229
1761.16	208
1762.91	194
1764.67	264
1766.42	330
1768.17	364
1769.92	380
1771.67	334
1773.42	243
1775.17	226
1776.91	224
1778.66	304
1780.4	335
1782.15	407
1783.89	438
1785.63	442
1787.37	445
1789.11	441
1790.85	417
1792.58	373
1794.32	322
1796.05	294
1797.79	254
1799.52	248
1801.25	284
1802.98	249
1804.71	204
1806.44	315
1808.17	352
1809.89	397
1811.62	427
1813.34	423
1815.07	379
1816.79	322
1818.51	331
1820.23	296
1821.95	250
1823.66	243
1825.38	210
1827.1	196
1828.81	207
1830.52	261
1832.24	280
1833.95	355
1835.66	397
1837.37	415
1839.08	381
1840.78	296
1842.49	266
1844.19	260
1845.9	236
1847.6	250
1849.3	216
1851	172
1852.7	119
1854.4	93
1856.1	107
1857.8	129
1859.49	135
1861.19	114
1862.88	151
1864.57	89
1866.27	18
1867.96	-18
1869.65	-67
1871.33	-43
1873.02	35
1874.71	93
1876.39	126
1878.08	64
1879.76	80
1881.44	48
1883.12	109
1884.81	133
1886.48	151
1888.16	105
1889.84	22
1891.52	36
1893.19	-30
1894.87	10
1896.54	22
1898.21	38
1899.88	67
1901.55	81
1903.22	87
1904.89	107
1906.56	137
1908.22	127
1909.89	129
1911.55	153
1913.22	163
1914.88	135
1916.54	131
1918.2	135
1919.86	119
1921.52	131
1923.18	107
1924.83	103
1926.49	121
1928.14	77
1929.79	97
1931.45	83
1933.1	69
1934.75	53
1936.4	93
1938.05	121
1939.69	117
1941.34	97
1942.99	54
1944.63	39
1946.27	36
1947.92	45
1949.56	73
1951.2	82
1952.84	102
1954.48	113
1956.11	166
1957.75	187
1959.39	221
1961.02	239
1962.65	205
1964.29	204
1965.92	246
1967.55	251
1969.18	274
1970.81	249
1972.44	260
1974.06	249
1975.69	260
1977.32	268
1978.94	286
1980.56	268
1982.19	302
1983.81	266
1985.43	280
1987.05	268
1988.66	290
1990.28	268
1991.9	246
1993.51	282
1995.13	308
1996.74	305
1998.36	298
1999.97	284
2001.58	292
2003.19	286
2004.8	280
2006.4	320
2008.01	286
2009.62	300
2011.22	302
2012.83	326
2014.43	310
2016.03	316
2017.63	315
2019.23	288
2020.83	286
2022.43	302
2024.03	324
2025.63	320
2027.22	294
2028.82	292
2030.41	280
2032.01	290
2033.6	284
2035.19	286
2036.78	280
2038.37	284
2039.96	272
2041.55	270
2043.13	296
2044.72	254
2046.3	256
2047.89	274
2049.47	272
2051.05	258
2052.63	260
2054.21	272
2055.79	284
2057.37	250
2058.95	252
2060.52	254
2062.1	245
2063.68	264
2065.25	278
2066.82	238
2068.39	258
2069.97	251
2071.54	256
2073.1	230
2074.67	228
2076.24	238
2077.81	244
2079.37	224
2080.94	223
2082.5	240
2084.07	215
2085.63	206
2087.19	194
2088.75	178
2090.31	161
2091.87	141
2093.43	129
2094.98	165
2096.54	162
2098.09	169
2099.65	226
2101.2	198
2102.75	214
2104.3	200
2105.86	209
2107.41	196
2108.95	195
2110.5	165
2112.05	179
2113.6	177
2115.14	182
2116.69	204
2118.23	171
2119.77	181
2121.31	179
2122.86	180
2124.4	172
2125.93	197
2127.47	172
2129.01	181
2130.55	208
2132.08	214
2133.62	192
2135.15	199
2136.69	199
2138.22	165
2139.75	159
2141.28	167
2142.81	173
2144.34	160
2145.87	185
2147.39	203
2148.92	179
2150.45	207
2151.97	176
2153.5	185
2155.02	155
2156.54	145
2158.06	191
2159.58	149
2161.1	147
2162.62	204
2164.14	185
2165.66	183
2167.17	161
2168.69	176
2170.2	163
2171.72	171
2173.23	173
2174.74	171
2176.25	169
2177.76	183
2179.27	151
2180.78	172
2182.29	129
2183.79	121
2185.3	141
2186.81	173
2188.31	143
2189.81	153
2191.32	161
2192.82	149
2194.32	149
2195.82	167
2197.32	159
2198.82	141
2200.32	135
2201.81	109
2203.31	102
2204.8	123
2206.3	137
2207.79	149
2209.29	168
2210.78	139
2212.27	169
2213.76	163
2215.25	151
2216.74	153
2218.23	151
2219.71	143
2221.2	145
2222.69	135
2224.17	87
2225.65	89
2227.14	81
2228.62	125
2230.1	117
2231.58	115
2233.06	127
2234.54	141
2236.02	165
2237.5	171
2238.97	155
2240.45	155
2241.92	139
2243.4	141
2244.87	119
2246.34	141
2247.82	105
2249.29	121
2250.76	107
2252.23	133
2253.7	115
2255.16	117
2256.63	127
2258.1	101
2259.56	131
2261.03	123
2262.49	111
2263.95	129
2265.42	119
2266.88	127
2268.34	103
2269.8	125
2271.26	93
2272.72	109
2274.18	131
2275.63	127
2277.09	137
2278.54	145
2280	109
2281.45	91
2282.9	99
2284.36	79
2285.81	117
2287.26	103
2288.71	131
2290.16	117
2291.61	101
2293.05	103
2294.5	71
2295.95	77
2297.39	49
2298.84	57
2300.28	52
2301.72	57
2303.16	69
2304.61	99
2306.05	109
2307.49	77
2308.93	83
2310.36	115
2311.8	105
2313.24	105
2314.67	143
2316.11	119
2317.54	127
2318.98	121
2320.41	97
2321.84	99
2323.28	95
2324.71	107
2326.14	75
2327.57	90
2328.99	85
2330.42	73
2331.85	79
2333.27	79
2334.7	95
2336.12	57
2337.55	56
2338.97	63
2340.39	41
2341.82	45
2343.24	60
2344.66	55
2346.08	38
2347.5	61
2348.91	77
2350.33	89
2351.75	111
2353.16	87
2354.58	89
2355.99	82
2357.41	75
2358.82	39
2360.23	41
2361.64	53
2363.05	35
2364.46	36
2365.87	44
2367.28	25
2368.69	65
2370.1	40
2371.5	26
2372.91	59
2374.31	54
2375.72	52
2377.12	40
2378.52	32
2379.92	50
2381.33	47
2382.73	57
2384.13	59
2385.52	48
2386.92	38
2388.32	49
2389.72	47
2391.11	55
2392.51	62
2393.9	53
2395.3	65
2396.69	93
2398.08	57
2399.48	49
2400.87	70
2402.26	57
2403.65	44
2405.04	17
2406.42	-2
2407.81	-54
2409.2	-58
2410.58	-83
2411.97	-76
2413.35	-16
2414.74	-74
2416.12	-57
2417.5	-46
2418.89	-35
2420.27	-30
2421.65	-18
2423.03	-6
2424.41	-58
2425.79	-6
2427.16	-47
2428.54	-46
2429.92	-55
2431.29	-45
2432.67	-44
2434.04	-6
2435.42	-46
2436.79	-38
2438.16	-33
2439.53	-50
2440.9	-48
2442.27	-51
2443.64	-55
2445.01	-61
2446.38	-63
2447.75	-68
2449.11	-63
2450.48	-62
2451.84	-71
2453.21	-52
2454.57	-24
2455.94	-52
2457.3	-41
2458.66	-44
2460.02	-50
2461.38	-55
2462.74	-24
2464.1	-24
2465.46	-23
2466.82	-31
2468.17	-17
2469.53	-32
2470.89	-6
2472.24	-36
2473.6	-24
2474.95	-22
2476.3	-16
2477.65	20
2479.01	22
2480.36	-6
2481.71	37
2483.06	-16
2484.41	-6
2485.75	-12
2487.1	2
2488.45	-18
2489.8	-18
2491.14	-12
2492.49	12
2493.83	-32
2495.17	11
2496.52	2
2497.86	10
2499.2	4
2500.54	2
2501.88	16
2503.22	16
2504.56	16
2505.9	20
2507.24	12
2508.58	10
2509.91	-6
2511.25	-9
2512.58	-28
2513.92	-69
2515.25	-42
2516.58	-40
2517.92	-48
2519.25	-51
2520.58	-25
2521.91	-71
2523.24	-33
2524.57	-18
2525.9	-8
2527.23	-26
2528.55	22
2529.88	-34
2531.21	-39
2532.53	-38
2533.86	-22
2535.18	-20
2536.5	-12
2537.83	6
2539.15	-4
2540.47	12
2541.79	10
2543.11	-36
2544.43	10
2545.75	18
2547.07	4
2548.39	-65
2549.7	6
2551.02	-34
2552.34	-22
2553.65	-8
2554.97	-60
2556.28	-42
2557.59	-69
2558.91	-45
2560.22	-51
2561.53	-55
2562.84	-69
2564.15	-63
2565.46	-49
2566.77	-51
2568.08	-40
2569.38	-67
2570.69	-42
2572	-61
2573.3	-18
2574.61	-53
2575.91	-36
2577.22	-41
2578.52	-24
2579.82	-29
2581.13	-43
2582.43	-44
2583.73	-38
2585.03	-45
2586.33	-60
2587.63	-83
2588.92	-81
2590.22	-52
2591.52	-67
2592.82	-65
2594.11	-41
2595.41	-53
2596.7	-52
2598	-38
2599.29	-56
2600.58	-61
2601.88	-16
2603.17	2
2604.46	-67
2605.75	-66
2607.04	-72
2608.33	-81
2609.62	-35
2610.9	-76
2612.19	-87
2613.48	-109
2614.76	-77
2616.05	-73
2617.34	-39
2618.62	-89
2619.9	-90
2621.19	-67
2622.47	-93
2623.75	-52
2625.03	-61
2626.31	-51
2627.59	-57
2628.87	-47
2630.15	-83
2631.43	-49
2632.71	-66
2633.99	-94
2635.26	-56
2636.54	-93
2637.81	-71
2639.09	-60
2640.36	-76
2641.64	-58
2642.91	-85
2644.18	-82
2645.46	-57
2646.73	-101
2648	-62
2649.27	-51
2650.54	-61
2651.81	-59
2653.07	-40
2654.34	-56
2655.61	-59
2656.88	-49
2658.14	-64
2659.41	-67
2660.67	-78
2661.94	-37
2663.2	-87
2664.47	-91
2665.73	-71
2666.99	-56
2668.25	-63
2669.51	-80
2670.77	-67
2672.03	-63
2673.29	-56
2674.55	-65
2675.81	-48
2677.07	-79
2678.32	-77
2679.58	-59
2680.84	-55
2682.09	-75
2683.35	-36
2684.6	-41
2685.85	-67
2687.11	-80
2688.36	-29
2689.61	-69
2690.86	-55
2692.11	-51
2693.36	-49
2694.61	-39
2695.86	-37
2697.11	-75
2698.36	-57
2699.61	-71
2700.85	-58
2702.1	-68
2703.34	-37
2704.59	-84
2705.83	-36
2707.08	-45
2708.32	-81
2709.56	-83
2710.81	-81
2712.05	-76
2713.29	-85
2714.53	-54
2715.77	-52
2717.01	-51
2718.25	-44
2719.49	-69
2720.73	-68
2721.96	-77
2723.2	-50
2724.44	-47
2725.67	-41
2726.91	-48
2728.14	-61
2729.38	-68
2730.61	-47
2731.84	-64
2733.08	-51
2734.31	-52
2735.54	-42
2736.77	-25
2738	-58
2739.23	-35
2740.46	-47
2741.69	-67
2742.92	-74
2744.14	-21
2745.37	-56
2746.6	-83
2747.82	-34
2749.05	-48
2750.27	-50
2751.5	-57
2752.72	-58
2753.95	-32
2755.17	-26
2756.39	-38
2757.61	-58
2758.83	-52
2760.05	-34
2761.27	-46
2762.49	-28
2763.71	-63
2764.93	-46
2766.15	-56
2767.37	-32
2768.58	-44
2769.8	-38
2771.02	-44
2772.23	-24
2773.45	-75
2774.66	-36
2775.88	-34
2777.09	-52
2778.3	-42
2779.51	-36
2780.73	-43
2781.94	-16
2783.15	-18
2784.36	-28
2785.57	-34
2786.78	-60
2787.99	-24
2789.19	-30
2790.4	-24
2791.61	-11
2792.82	-28
2794.02	-18
2795.23	-34
2796.43	-30
2797.64	-20
2798.84	-32
2800.04	-54
2801.25	-31
2802.45	-48
2803.65	-72
2804.85	6
2806.05	-28
2807.25	-48
2808.45	-26
2809.65	-42
2810.85	-31
2812.05	-20
2813.25	-24
2814.45	-46
2815.64	-14
2816.84	-28
2818.04	-20
2819.23	20
2820.43	-25
2821.62	-12
2822.82	-30
2824.01	-4
2825.2	-18
2826.39	-16
2827.59	-10
2828.78	-10
2829.97	-20
2831.16	-38
2832.35	-6
2833.54	-38
2834.73	-2
2835.92	-28
2837.1	-20
2838.29	-24
2839.48	6
2840.67	-2
2841.85	-12
2843.04	-12
2844.22	-18
2845.41	-23
2846.59	-2
2847.77	18
2848.96	-16
2850.14	-15
2851.32	6
2852.5	6
2853.68	-18
2854.87	0
2856.05	-8
2857.23	-18
2858.4	-32
2859.58	-41
2860.76	-27
2861.94	-4
2863.12	-6
2864.29	-14
2865.47	-18
2866.65	-4
2867.82	-8
2869	20
2870.17	-4
2871.34	4
2872.52	-12
2873.69	-4
2874.86	-12
2876.03	12
2877.21	-4
2878.38	-20
2879.55	18
2880.72	-20
2881.89	-18
2883.06	4
2884.23	2
2885.39	-23
2886.56	0
2887.73	-30
2888.9	-8
2890.06	-26
2891.23	20
2892.39	-27
2893.56	8
2894.72	6
2895.89	-10
2897.05	10
2898.21	-12
2899.38	-12
2900.54	-30
2901.7	-2
2902.86	-24
2904.02	4
2905.18	-10
2906.34	-2
2907.5	-7
2908.66	-10
2909.82	-6
2910.98	0
2912.13	-10
2913.29	17
2914.45	-16
2915.6	0
2916.76	2
2917.91	12
2919.07	10
2920.22	-18
2921.38	-2
2922.53	-26
2923.68	6
2924.84	14
2925.99	-10
2927.14	-2
2928.29	-2
2929.44	6
2930.59	4
2931.74	6
2932.89	0
2934.04	1
2935.19	-14
2936.34	-8
2937.48	-6
2938.63	6
2939.78	-20
2940.93	10
2942.07	2
2943.22	10
2944.36	-6
2945.51	-8
2946.65	8
2947.79	14
2948.94	2
2950.08	10
2951.22	14
2952.36	2
2953.5	-4
2954.65	11
2955.79	8
2956.93	0
2958.07	-8
2959.2	16
2960.34	26
2961.48	28
2962.62	14
2963.76	20
2964.89	8
2966.03	-2
2967.17	0
2968.3	6
2969.44	14
2970.57	18
2971.71	4
2972.84	8
2973.97	12
2975.11	-6
2976.24	26
2977.37	-18
2978.5	8
2979.64	-2
2980.77	-4
2981.9	14
2983.03	-8
2984.16	4
2985.29	8
2986.41	4
2987.54	16
2988.67	20
2989.8	10
2990.93	8
2992.05	-4
2993.18	10
2994.3	-8
2995.43	4
2996.55	37
2997.68	32
2998.8	32
2999.93	10
3001.05	12
3002.17	18
3003.3	16
3004.42	40
3005.54	70
3006.66	22
3007.78	32
3008.9	22
3010.02	-12
3011.14	28
3012.26	34
3013.38	34
3014.5	14
3015.62	-8
3016.73	28
3017.85	18
3018.97	16
3020.08	5
3021.2	28
3022.31	-2
3023.43	42
3024.54	19
3025.66	14
3026.77	32
3027.89	22
3029	12
3030.11	26
3031.22	22
3032.34	10
3033.45	24
3034.56	16
3035.67	26
3036.78	107
3037.89	34
3039	40
3040.11	8
3041.22	-8
3042.32	8
3043.43	26
3044.54	16
3045.65	10
3046.75	4
3047.86	28
3048.96	20
3050.07	-8
3051.17	12
3052.28	30
3053.38	16
3054.49	14
3055.59	30
3056.69	4
3057.8	10
3058.9	32
3060	58
3061.1	2
3062.2	36
3063.3	26
3064.4	4
3065.5	16
3066.6	15
3067.7	24
3068.8	34
3069.9	22
3071	30
3072.09	18
3073.19	22
3074.29	30
3075.38	20
3076.48	40
3077.57	0
3078.67	18
3079.76	32
3080.86	34
3081.95	31
3083.05	16
3084.14	22
3085.23	38
3086.33	37
3087.42	32
3088.51	33
3089.6	36
3090.69	6
3091.78	14
3092.87	95
3093.96	36
3095.05	26
3096.14	-4
3097.23	26
3098.32	49
3099.41	35
3100.49	12
3101.58	6
3102.67	16
3103.75	10
3104.84	32
3105.93	38
3107.01	14
3108.1	4
3109.18	38
3110.26	44
3111.35	46
3112.43	28
3113.51	34
3114.6	45
3115.68	18
3116.76	18
3117.84	34
3118.92	58
3120	16
3121.09	18
3122.17	34
3123.25	18
3124.32	48
3125.4	42
3126.48	28
3127.56	36
3128.64	30
3129.72	24
3130.79	58
3131.87	26
3132.95	30
3134.02	18
3135.1	32
3136.17	30
3137.25	26
3138.32	26
3139.4	24
3140.47	56
3141.55	28
3142.62	16
3143.69	20
3144.76	27
3145.84	26
3146.91	28
3147.98	36
3149.05	20
3150.12	30
3151.19	50
3152.26	32
3153.33	48
3154.4	12
3155.47	24
3156.54	30
3157.61	40
3158.67	12
3159.74	18
3160.81	28
3161.88	27
3162.94	24
3164.01	24
3165.07	54
3166.14	42
3167.2	56
3168.27	8
3169.33	36
3170.4	34
3171.46	8
3172.52	26
3173.59	22
3174.65	24
3175.71	40
3176.77	32
3177.84	30
3178.9	36
3179.96	38
3181.02	30
3182.08	48
3183.14	47
3184.2	30
3185.26	38
3186.32	28
3187.37	30
3188.43	50
3189.49	51
3190.55	44
3191.61	33
3192.66	40
3193.72	18
3194.77	46
3195.83	32
3196.89	32
3197.94	44
3199	28
3200.05	32
3201.1	52
3202.16	32
3203.21	36
3204.27	30
3205.32	18
3206.37	36
3207.42	41
3208.47	40
3209.53	48
3210.58	43
3211.63	38
3212.68	32
3213.73	36
3214.78	39
3215.83	18
3216.88	25
3217.93	36
3218.97	34
3220.02	44
3221.07	28
3222.12	32
3223.16	42
3224.21	40
3225.26	22
3226.3	26
3227.35	6
3228.4	58
3229.44	48
3230.49	22
3231.53	14
3232.57	38
3233.62	38
3234.66	30
3235.71	28
3236.75	28
3237.79	36
3238.83	42
3239.88	22
3240.92	44
3241.96	48
3243	32
3244.04	38
3245.08	52
3246.12	56
3247.16	22
3248.2	30
3249.24	34
3250.28	26
3251.32	28
3252.36	22
3253.39	38
3254.43	46
3255.47	66
3256.51	24
3257.54	16
3258.58	34
3259.61	53
3260.65	35
3261.69	56
3262.72	26
3263.76	44
3264.79	30
3265.82	53
3266.86	33
3267.89	56
3268.92	57
3269.96	46
3270.99	43
3272.02	26
3273.05	38
3274.09	34
3275.12	54
3276.15	42
3277.18	31
3278.21	30
3279.24	26
3280.27	42
3281.3	24
3282.33	37
3283.36	42
3284.39	36
3285.41	74
3286.44	52
3287.47	42
3288.5	54
3289.52	36
3290.55	58
3291.58	40
3292.6	34
3293.63	50
3294.66	40
3295.68	55
3296.71	38
3297.73	48
3298.76	65
3299.78	42
3300.8	8
3301.83	44
3302.85	82
3303.87	36
3304.9	26
3305.92	53
3306.94	42
3307.96	38
3308.98	54
3310.01	40
3311.03	40
3312.05	71
3313.07	44
3314.09	32
3315.11	38
3316.13	57
3317.15	12
3318.17	46
3319.18	36
3320.2	34
3321.22	24
3322.24	30
3323.26	43
3324.27	34
3325.29	64
3326.31	39
3327.32	38
3328.34	53
3329.35	50
3330.37	44
3331.38	28
3332.4	40
3333.41	42
3334.43	48
3335.44	24
3336.46	36
3337.47	42
3338.48	30
3339.5	24
3340.51	34
3341.52	45
3342.53	42
3343.54	50
3344.56	56
3345.57	59
3346.58	44
3347.59	38
3348.6	23
3349.61	52
3350.62	28
3351.63	24
3352.64	34
3353.65	66
3354.66	39
3355.66	65
3356.67	44
3357.68	38
3358.69	39
3359.7	44
3360.7	44
3361.71	34
3362.72	40
3363.72	50
3364.73	42
3365.73	50
3366.74	43
3367.75	53
3368.75	34
3369.75	36
3370.76	30
3371.76	46
3372.77	44
3373.77	40
3374.77	41
3375.78	42
3376.78	18
3377.78	42
3378.78	20
3379.79	28
3380.79	-4
3381.79	34
3382.79	36
3383.79	40
3384.79	44
3385.79	24
3386.79	42
3387.79	38
3388.79	39
3389.79	40
3390.79	40
3391.79	59
3392.79	36
3393.79	58
3394.78	26
3395.78	16
3396.78	56
3397.78	60
3398.77	109
3399.77	20
3400.77	28
3401.76	20
3402.76	52
3403.76	56
3404.75	12
3405.75	32
3406.74	44
3407.74	95
3408.73	42
3409.72	121
3410.72	46
3411.71	62
3412.71	40
3413.7	40
3414.69	40
3415.68	78
3416.68	34
3417.67	34
3418.66	50
3419.65	34
3420.64	64
3421.63	41
3422.63	48
3423.62	50
3424.61	84
3425.6	34
3426.59	49
3427.58	50
3428.57	39
[truncated: 48 more rows]
