# Supplementary material for: AI‐Assisted Detection of Early Gastric Cancer via Visualization of Mucosal Acidity Compromise During Endoscopy
Source: Adv Sci (Weinh). 2025 Oct 20;12(46):e04932. doi: 10.1002/advs.202504932 (PMC12697849; doi:10.1002/advs.202504932)
Supplement: Supplementary file 2 — Supporting Data [file ADVS-12-e04932-s002.zip › Models by AGS cells/Model 5/Para-tumor/fast-20250724_173355.csv]

181.541	21241
184.445	33049
187.346	42593
190.245	47445
193.141	49215
196.035	49277
198.927	49037
201.816	48944
204.703	49506
207.588	49398
210.47	49581
213.35	49498
216.228	49442
219.103	49579
221.976	49130
224.846	49619
227.715	49305
230.58	49357
233.444	49196
236.305	49807
239.164	49940
242.02	50846
244.875	51231
247.727	51388
250.576	51574
253.423	51714
256.268	51224
259.111	51072
261.951	50981
264.789	50836
267.625	50890
270.459	50875
273.29	50981
276.119	50777
278.945	50522
281.769	50256
284.591	50216
287.411	49861
290.229	49881
293.044	49564
295.857	49273
298.667	48680
301.476	48252
304.282	48031
307.085	47791
309.887	47526
312.686	47096
315.483	46825
318.278	46575
321.071	46198
323.861	46071
326.649	46089
329.435	46139
332.219	46055
335	46021
337.779	45955
340.556	46150
343.331	46206
346.103	46289
348.873	46425
351.641	46623
354.407	46855
357.171	46797
359.932	47072
362.691	46887
365.448	46626
368.203	46313
370.955	45726
373.706	45775
376.454	45570
379.2	44985
381.943	45108
384.685	44677
387.424	44452
390.161	44105
392.896	43583
395.629	43479
398.36	43160
401.088	43428
403.815	43271
406.539	43013
409.261	42842
411.981	42930
414.698	43126
417.414	43738
420.127	43780
422.838	43692
425.547	44000
428.254	44193
430.959	44047
433.662	44139
436.362	44467
439.06	44643
441.757	44233
444.451	44474
447.142	44393
449.832	44377
452.52	44282
455.206	44491
457.889	44091
460.57	44205
463.249	43908
465.927	44081
468.601	43531
471.274	43170
473.945	42936
476.614	42235
479.28	41585
481.945	41651
484.607	41570
487.267	41047
489.926	40819
492.582	40780
495.236	40512
497.888	40450
500.537	40196
503.185	40168
505.831	40162
508.474	40485
511.116	40537
513.755	40750
516.393	40450
519.028	40907
521.661	40639
524.293	40894
526.922	40633
529.549	40875
532.174	40637
534.797	40631
537.418	40855
540.037	40851
542.654	40821
545.268	41307
547.881	41560
550.492	41701
553.101	41204
555.707	40458
558.312	39906
560.915	39892
563.515	39990
566.114	40229
568.71	40496
571.305	41043
573.897	41435
576.488	41403
579.076	40744
581.663	39666
584.247	38794
586.83	37962
589.41	37107
591.989	36674
594.565	35920
597.14	34958
599.712	34402
602.283	34406
604.851	34473
607.418	34238
609.982	34369
612.545	34202
615.106	33959
617.664	34338
620.221	34088
622.776	33884
625.328	33765
627.879	33882
630.428	33596
632.975	33177
635.52	32861
638.062	32913
640.603	32864
643.142	32748
645.679	33044
648.214	33165
650.748	33016
653.279	33078
655.808	32874
658.335	32824
660.861	32719
663.384	32291
665.906	32474
668.425	32665
670.943	32528
673.459	32242
675.973	31910
678.484	31571
680.994	31281
683.502	30795
686.009	30731
688.513	30463
691.015	30181
693.515	29882
696.014	29826
698.51	29459
701.005	29413
703.498	28998
705.989	28405
708.478	28023
710.965	27683
713.45	27733
715.933	27503
718.415	27620
720.894	27157
723.372	27445
725.848	27598
728.322	27294
730.794	27606
733.264	27207
735.732	27106
738.198	26406
740.663	25904
743.126	25465
745.586	25353
748.045	25283
750.502	25001
752.958	24897
755.411	24773
757.863	24655
760.312	24634
762.76	24544
765.206	24717
767.65	24259
770.092	22650
772.533	21082
774.971	20593
777.408	21638
779.843	22513
782.276	22593
784.707	22535
787.137	22755
789.564	22887
791.99	22656
794.414	22555
796.836	22545
799.257	22187
801.675	21930
804.092	21754
806.507	21643
808.92	21525
811.331	21228
813.741	20984
816.148	20766
818.554	20577
820.958	20444
823.36	20164
825.761	20059
828.159	19852
830.556	20071
832.951	19732
835.345	19489
837.736	19428
840.126	19307
842.514	19253
844.9	18895
847.284	18753
849.667	18680
852.048	18365
854.427	18258
856.804	18179
859.18	17788
861.553	17657
863.925	17750
866.296	17655
868.664	17549
871.031	17329
873.396	17244
875.759	17011
878.12	17067
880.48	16976
882.838	16777
885.194	16618
887.549	16547
889.902	16527
892.253	16382
894.602	16322
896.949	16385
899.295	16356
901.639	16096
903.981	16156
906.322	15939
908.661	15989
910.998	15922
913.333	15848
915.667	15681
917.999	15876
920.329	15828
922.658	15792
924.985	15588
927.31	15630
929.633	15670
931.955	15413
934.275	15211
936.593	15093
938.91	14665
941.225	14573
943.538	14297
945.849	14010
948.159	13749
950.467	13451
952.774	13331
955.078	13025
957.381	12916
959.683	12767
961.982	12524
964.28	12576
966.577	12455
968.871	12308
971.164	12057
973.456	12009
975.745	11847
978.033	11562
980.319	11466
982.604	11456
984.887	11539
987.168	11539
989.448	11365
991.726	11371
994.002	11292
996.277	11302
998.55	11287
1000.82	11352
1003.09	11394
1005.36	11484
1007.63	11557
1009.89	11504
1012.15	11555
1014.41	11600
1016.67	11633
1018.93	11480
1021.19	11202
1023.44	11244
1025.7	11206
1027.95	11137
1030.2	10958
1032.45	10911
1034.69	10738
1036.94	10632
1039.18	10580
1041.43	10495
1043.67	10423
1045.9	10419
1048.14	10443
1050.38	10324
1052.61	10243
1054.84	10037
1057.07	9805
1059.3	9846
1061.53	9659
1063.76	9644
1065.98	9538
1068.2	9350
1070.42	9397
1072.64	9209
1074.86	9123
1077.08	8986
1079.29	9011
1081.5	8908
1083.72	8814
1085.93	9030
1088.13	8935
1090.34	9032
1092.55	8909
1094.75	9076
1096.95	8869
1099.15	8854
1101.35	8700
1103.55	8655
1105.74	8512
1107.94	8422
1110.13	8395
1112.32	8214
1114.51	8033
1116.7	7965
1118.89	7842
1121.07	7624
1123.25	7656
1125.44	7505
1127.62	7598
1129.8	7726
1131.97	7779
1134.15	7801
1136.32	7817
1138.49	7638
1140.66	7594
1142.83	7566
1145	7451
1147.17	7390
1149.33	7293
1151.5	7241
1153.66	7294
1155.82	7258
1157.98	7148
1160.13	7106
1162.29	7043
1164.44	6949
1166.6	6961
1168.75	7064
1170.9	7094
1173.04	7018
1175.19	7100
1177.34	7033
1179.48	6786
1181.62	6598
1183.76	6556
1185.9	6562
1188.04	6743
1190.17	6914
1192.31	7040
1194.44	7036
1196.57	7201
1198.7	7213
1200.83	7100
1202.96	6940
1205.08	6614
1207.21	6338
1209.33	6135
1211.45	5923
1213.57	5801
1215.69	5748
1217.81	5762
1219.92	5639
1222.03	5657
1224.15	5481
1226.26	5480
1228.37	5456
1230.47	5462
1232.58	5414
1234.68	5460
1236.79	5456
1238.89	5434
1240.99	5455
1243.09	5397
1245.19	5283
1247.28	5272
1249.38	5190
1251.47	5230
1253.56	5106
1255.65	5035
1257.74	4924
1259.83	4962
1261.91	4934
1264	4835
1266.08	4687
1268.16	4696
1270.24	4601
1272.32	4525
1274.4	4525
1276.47	4479
1278.55	4406
1280.62	4344
1282.69	4277
1284.76	4223
1286.83	4173
1288.9	4116
1290.96	4116
1293.03	4072
1295.09	3999
1297.15	3999
1299.21	3959
1301.27	3870
1303.33	3844
1305.38	3797
1307.44	3877
1309.49	3840
1311.54	3725
1313.59	3691
1315.64	3665
1317.69	3699
1319.73	3667
1321.78	3623
1323.82	3621
1325.86	3633
1327.9	3600
1329.94	3578
1331.98	3608
1334.02	3617
1336.05	3608
1338.08	3614
1340.12	3623
1342.15	3683
1344.18	3784
1346.2	3870
1348.23	3893
1350.25	3840
1352.28	3848
1354.3	3874
1356.32	3832
1358.34	3858
1360.36	3901
1362.38	4001
1364.39	3951
1366.41	3949
1368.42	3957
1370.43	3916
1372.44	3802
1374.45	3752
1376.45	3699
1378.46	3773
1380.47	3606
1382.47	3534
1384.47	3518
1386.47	3490
1388.47	3433
1390.47	3436
1392.46	3383
1394.46	3484
1396.45	3409
1398.44	3383
1400.44	3350
1402.42	3195
1404.41	3201
1406.4	3099
1408.39	3036
1410.37	2977
1412.35	2937
1414.33	2938
1416.31	2891
1418.29	2890
1420.27	2848
1422.25	2883
1424.22	2875
1426.2	2877
1428.17	2851
1430.14	2861
1432.11	2752
1434.08	2732
1436.04	2685
1438.01	2639
1439.97	2617
1441.94	2611
1443.9	2617
1445.86	2694
1447.82	2615
1449.78	2524
1451.73	2494
1453.69	2557
1455.64	2561
1457.59	2570
1459.54	2527
1461.49	2444
1463.44	2379
1465.39	2347
1467.34	2353
1469.28	2289
1471.22	2331
1473.17	2428
1475.11	2410
1477.05	2319
1478.99	2268
1480.92	2216
1482.86	2129
1484.79	2097
1486.73	2124
1488.66	2053
1490.59	2091
1492.52	2076
1494.45	2065
1496.37	2081
1498.3	2142
1500.22	2156
1502.14	2009
1504.07	2031
1505.99	2041
1507.91	2091
1509.82	2029
1511.74	2008
1513.66	2001
1515.57	2007
1517.48	2065
1519.39	2095
1521.3	2118
1523.21	2076
1525.12	2063
1527.03	2039
1528.93	2055
1530.84	1997
1532.74	2082
1534.64	2095
1536.54	2097
1538.44	2045
1540.34	1940
1542.23	1935
1544.13	1853
1546.02	1847
1547.92	1781
1549.81	1842
1551.7	1914
1553.59	1844
1555.48	1845
1557.36	1859
1559.25	1858
1561.13	1908
1563.01	1930
1564.9	1981
1566.78	1960
1568.66	1952
1570.53	1845
1572.41	1859
1574.29	1852
1576.16	1934
1578.03	2025
1579.9	2053
1581.78	1979
1583.65	1924
1585.51	1863
1587.38	1925
1589.25	1991
1591.11	1993
1592.97	1942
1594.84	1844
1596.7	1888
1598.56	1890
1600.42	1797
1602.27	1842
1604.13	1815
1605.98	1953
1607.84	2098
1609.69	2212
1611.54	2145
1613.39	2049
1615.24	1884
1617.09	1696
1618.94	1648
1620.78	1584
1622.62	1656
1624.47	1713
1626.31	1759
1628.15	1711
1629.99	1736
1631.83	1674
1633.67	1684
1635.5	1664
1637.34	1600
1639.17	1583
1641	1620
1642.83	1640
1644.66	1596
1646.49	1594
1648.32	1485
1650.15	1501
1651.97	1567
1653.8	1602
1655.62	1606
1657.44	1509
1659.26	1446
1661.08	1378
1662.9	1382
1664.72	1235
1666.53	1141
1668.35	1090
1670.16	1078
1671.97	1121
1673.79	1227
1675.6	1220
1677.4	1169
1679.21	1070
1681.02	1102
1682.83	1001
1684.63	1073
1686.43	1099
1688.24	1129
1690.04	1100
1691.84	1064
1693.64	1002
1695.43	1092
1697.23	1144
1699.02	1177
1700.82	1263
1702.61	1199
1704.4	1184
1706.2	1191
1707.98	1275
1709.77	1348
1711.56	1342
1713.35	1332
1715.13	1297
1716.92	1221
1718.7	1070
1720.48	1092
1722.26	1060
1724.04	1006
1725.82	868
1727.6	761
1729.37	699
1731.15	639
1732.92	538
1734.7	489
1736.47	419
1738.24	429
1740.01	431
1741.78	439
1743.54	460
1745.31	612
1747.08	644
1748.84	681
1750.6	689
1752.36	830
1754.12	906
1755.88	930
1757.64	869
1759.4	824
1761.16	818
1762.91	812
1764.67	836
1766.42	945
1768.17	975
1769.92	971
1771.67	899
1773.42	838
1775.17	796
1776.91	833
1778.66	872
1780.4	907
1782.15	988
1783.89	1000
1785.63	1016
1787.37	991
1789.11	1012
1790.85	1014
1792.58	953
1794.32	838
1796.05	842
1797.79	828
1799.52	824
1801.25	830
1802.98	785
1804.71	752
1806.44	849
1808.17	898
1809.89	953
1811.62	923
1813.34	965
1815.07	889
1816.79	900
1818.51	822
1820.23	830
1821.95	792
1823.66	759
1825.38	723
1827.1	742
1828.81	731
1830.52	759
1832.24	816
1833.95	806
1835.66	870
1837.37	919
1839.08	878
1840.78	777
1842.49	772
1844.19	751
1845.9	703
1847.6	724
1849.3	723
1851	647
1852.7	638
1854.4	554
1856.1	558
1857.8	562
1859.49	594
1861.19	600
1862.88	633
1864.57	508
1866.27	472
1867.96	433
1869.65	381
1871.33	399
1873.02	466
1874.71	534
1876.39	574
1878.08	486
1879.76	507
1881.44	508
1883.12	522
1884.81	542
1886.48	578
1888.16	506
1889.84	449
1891.52	437
1893.19	409
1894.87	411
1896.54	387
1898.21	417
1899.88	419
1901.55	458
1903.22	486
1904.89	469
1906.56	504
1908.22	520
1909.89	500
1911.55	518
1913.22	530
1914.88	510
1916.54	522
1918.2	498
1919.86	481
1921.52	510
1923.18	476
1924.83	470
1926.49	465
1928.14	449
1929.79	453
1931.45	459
1933.1	438
1934.75	421
1936.4	459
1938.05	494
1939.69	474
1941.34	465
1942.99	386
1944.63	385
1946.27	391
1947.92	397
1949.56	417
1951.2	453
1952.84	477
1954.48	447
1956.11	506
1957.75	536
1959.39	552
1961.02	600
1962.65	566
1964.29	534
1965.92	532
1967.55	580
1969.18	583
1970.81	602
1972.44	617
1974.06	538
1975.69	600
1977.32	562
1978.94	592
1980.56	605
1982.19	615
1983.81	601
1985.43	613
1987.05	570
1988.66	608
1990.28	594
1991.9	586
1993.51	583
1995.13	600
1996.74	647
1998.36	584
1999.97	586
2001.58	570
2003.19	578
2004.8	584
2006.4	616
2008.01	617
2009.62	600
2011.22	586
2012.83	633
2014.43	610
2016.03	604
2017.63	599
2019.23	570
2020.83	576
2022.43	578
2024.03	572
2025.63	610
2027.22	592
2028.82	586
2030.41	566
2032.01	548
2033.6	562
2035.19	552
2036.78	548
2038.37	566
2039.96	510
2041.55	524
2043.13	522
2044.72	516
2046.3	534
2047.89	506
2049.47	536
2051.05	524
2052.63	492
2054.21	526
2055.79	527
2057.37	475
2058.95	524
2060.52	494
2062.1	499
2063.68	490
2065.25	501
2066.82	475
2068.39	472
2069.97	513
2071.54	467
2073.1	478
2074.67	461
2076.24	445
2077.81	447
2079.37	469
2080.94	443
2082.5	443
2084.07	427
2085.63	419
2087.19	397
2088.75	393
2090.31	369
2091.87	365
2093.43	342
2094.98	342
2096.54	369
2098.09	338
2099.65	415
2101.2	381
2102.75	377
2104.3	399
2105.86	391
2107.41	413
2108.95	395
2110.5	375
2112.05	365
2113.6	363
2115.14	371
2116.69	389
2118.23	389
2119.77	356
2121.31	359
2122.86	349
2124.4	343
2125.93	385
2127.47	371
2129.01	373
2130.55	373
2132.08	371
2133.62	353
2135.15	365
2136.69	367
2138.22	341
2139.75	330
2141.28	306
2142.81	373
2144.34	347
2145.87	337
2147.39	342
2148.92	348
2150.45	369
2151.97	349
2153.5	367
2155.02	312
2156.54	319
2158.06	324
2159.58	312
2161.1	298
2162.62	365
2164.14	320
2165.66	352
2167.17	337
2168.69	333
2170.2	338
2171.72	326
2173.23	333
2174.74	323
2176.25	319
2177.76	322
2179.27	304
2180.78	321
2182.29	288
2183.79	312
2185.3	290
2186.81	316
2188.31	300
2189.81	310
2191.32	315
2192.82	304
2194.32	305
2195.82	296
2197.32	284
2198.82	268
2200.32	254
2201.81	240
2203.31	252
2204.8	282
2206.3	274
2207.79	270
2209.29	279
2210.78	274
2212.27	316
2213.76	318
2215.25	300
2216.74	304
2218.23	298
2219.71	272
2221.2	234
2222.69	264
2224.17	214
2225.65	216
2227.14	204
2228.62	236
2230.1	222
2231.58	244
2233.06	248
2234.54	244
2236.02	266
2237.5	304
2238.97	284
2240.45	246
2241.92	267
2243.4	260
2244.87	234
2246.34	260
2247.82	222
2249.29	237
2250.76	240
2252.23	224
2253.7	214
2255.16	193
2256.63	234
2258.1	209
2259.56	216
2261.03	214
2262.49	226
2263.95	216
2265.42	213
2266.88	225
2268.34	220
2269.8	212
2271.26	210
2272.72	199
2274.18	224
2275.63	230
2277.09	237
2278.54	238
2280	206
2281.45	189
2282.9	196
2284.36	188
2285.81	184
2287.26	220
2288.71	212
2290.16	205
2291.61	206
2293.05	179
2294.5	192
2295.95	202
2297.39	131
2298.84	144
2300.28	128
2301.72	135
2303.16	167
2304.61	168
2306.05	176
2307.49	171
2308.93	169
2310.36	185
2311.8	191
2313.24	198
2314.67	212
2316.11	199
2317.54	195
2318.98	200
2320.41	155
2321.84	194
2323.28	183
2324.71	194
2326.14	158
2327.57	175
2328.99	168
2330.42	157
2331.85	176
2333.27	167
2334.7	167
2336.12	147
2337.55	155
2338.97	129
2340.39	129
2341.82	127
2343.24	128
2344.66	113
2346.08	121
2347.5	133
2348.91	129
2350.33	165
2351.75	175
2353.16	151
2354.58	153
2355.99	171
2357.41	153
2358.82	139
2360.23	115
2361.64	99
2363.05	109
2364.46	92
2365.87	103
2367.28	113
2368.69	117
2370.1	117
2371.5	93
2372.91	121
2374.31	143
2375.72	113
2377.12	103
2378.52	115
2379.92	121
2381.33	115
2382.73	121
2384.13	113
2385.52	119
2386.92	101
2388.32	107
2389.72	113
2391.11	121
2392.51	127
2393.9	135
2395.3	135
2396.69	141
2398.08	117
2399.48	97
2400.87	127
2402.26	111
2403.65	99
2405.04	59
2406.42	48
2407.81	-4
2409.2	28
2410.58	-19
2411.97	-6
2413.35	34
2414.74	-20
2416.12	12
2417.5	28
2418.89	30
2420.27	32
2421.65	8
2423.03	42
2424.41	4
2425.79	24
2427.16	-16
2428.54	20
2429.92	-18
2431.29	20
2432.67	35
2434.04	22
2435.42	14
2436.79	24
2438.16	26
2439.53	16
2440.9	16
2442.27	-22
2443.64	-14
2445.01	12
2446.38	-18
2447.75	-28
2449.11	-36
2450.48	-6
2451.84	-28
2453.21	-18
2454.57	26
2455.94	14
2457.3	20
2458.66	-6
2460.02	-4
2461.38	-36
2462.74	15
2464.1	28
2465.46	22
2466.82	24
2468.17	24
2469.53	32
2470.89	48
2472.24	7
2473.6	-8
2474.95	25
2476.3	30
2477.65	65
2479.01	59
2480.36	37
2481.71	87
2483.06	43
2484.41	10
2485.75	45
2487.1	45
2488.45	8
2489.8	11
2491.14	32
2492.49	46
2493.83	2
2495.17	47
2496.52	10
2497.86	49
2499.2	37
2500.54	39
2501.88	47
2503.22	68
2504.56	53
2505.9	56
2507.24	52
2508.58	55
2509.91	43
2511.25	14
2512.58	-6
2513.92	-39
2515.25	6
2516.58	-28
2517.92	-20
2519.25	-10
2520.58	4
2521.91	-34
2523.24	2
2524.57	14
2525.9	24
2527.23	41
2528.55	53
2529.88	12
2531.21	-10
2532.53	-2
2533.86	18
2535.18	22
2536.5	4
2537.83	28
2539.15	36
2540.47	30
2541.79	42
2543.11	5
2544.43	12
2545.75	18
2547.07	36
2548.39	-8
2549.7	38
2551.02	28
2552.34	16
2553.65	2
2554.97	-2
2556.28	-30
2557.59	-27
2558.91	-35
2560.22	-30
2561.53	-34
2562.84	-32
2564.15	-45
2565.46	-12
2566.77	-16
2568.08	-14
2569.38	-30
2570.69	-8
2572	-20
2573.3	-8
2574.61	-10
2575.91	-18
2577.22	-8
2578.52	8
2579.82	-16
2581.13	-12
2582.43	-24
2583.73	-36
2585.03	-30
2586.33	-26
2587.63	-30
2588.92	-64
2590.22	-14
2591.52	-49
2592.82	-6
2594.11	-25
2595.41	-19
2596.7	-10
2598	-30
2599.29	-10
2600.58	-15
2601.88	-10
2603.17	-4
2604.46	-63
2605.75	-44
2607.04	-60
2608.33	-30
2609.62	-6
2610.9	-44
2612.19	-62
2613.48	-63
2614.76	-56
2616.05	-51
2617.34	-25
2618.62	-54
2619.9	-70
2621.19	-44
2622.47	-35
2623.75	-48
2625.03	-42
2626.31	-39
2627.59	-26
2628.87	-17
2630.15	-48
2631.43	-37
2632.71	-44
2633.99	-60
2635.26	-20
2636.54	-59
2637.81	-34
2639.09	-81
2640.36	-60
2641.64	-68
2642.91	-63
2644.18	-62
2645.46	-55
2646.73	-66
2648	-38
2649.27	-45
2650.54	-55
2651.81	-38
2653.07	-26
2654.34	-46
2655.61	-37
2656.88	-23
2658.14	-54
2659.41	-43
2660.67	-66
2661.94	-12
2663.2	-45
2664.47	-79
2665.73	-52
2666.99	-38
2668.25	-44
2669.51	-56
2670.77	-50
2672.03	-63
2673.29	-26
2674.55	-32
2675.81	-44
2677.07	-58
2678.32	-63
2679.58	-44
2680.84	-31
2682.09	-51
2683.35	-18
2684.6	-8
2685.85	-36
2687.11	-62
2688.36	-35
2689.61	-61
2690.86	-49
2692.11	-43
2693.36	-22
2694.61	-24
2695.86	-45
2697.11	-56
2698.36	-51
2699.61	-67
2700.85	-32
2702.1	-44
2703.34	-57
2704.59	-58
2705.83	-22
2707.08	-27
2708.32	-34
2709.56	-63
2710.81	-59
2712.05	-46
2713.29	-49
2714.53	-42
2715.77	-44
2717.01	-49
2718.25	-36
2719.49	-35
2720.73	-56
2721.96	-49
2723.2	-48
2724.44	-30
2725.67	-41
2726.91	-36
2728.14	-38
2729.38	-60
2730.61	-61
2731.84	-44
2733.08	-43
2734.31	-34
2735.54	-28
2736.77	-47
2738	-42
2739.23	-26
2740.46	-36
2741.69	-32
2742.92	-44
2744.14	-5
2745.37	-38
2746.6	-52
2747.82	-10
2749.05	-42
2750.27	-56
2751.5	-34
2752.72	-54
2753.95	-36
2755.17	-30
2756.39	-44
2757.61	-30
2758.83	-38
2760.05	-6
2761.27	-42
2762.49	-30
2763.71	-28
2764.93	-22
2766.15	-32
2767.37	-22
2768.58	-44
2769.8	-30
2771.02	-40
2772.23	-26
2773.45	-32
2774.66	-28
2775.88	-10
2777.09	-38
2778.3	-12
2779.51	-28
2780.73	-21
2781.94	-16
2783.15	-34
2784.36	-22
2785.57	-20
2786.78	-36
2787.99	-12
2789.19	-30
2790.4	2
2791.61	14
2792.82	-28
2794.02	-14
2795.23	-10
2796.43	-18
2797.64	-16
2798.84	-14
2800.04	-34
2801.25	-25
2802.45	-52
2803.65	-48
2804.85	2
2806.05	-24
2807.25	-44
2808.45	-10
2809.65	-22
2810.85	0
2812.05	2
2813.25	-2
2814.45	-16
2815.64	-10
2816.84	-16
2818.04	-14
2819.23	36
2820.43	-11
2821.62	-4
2822.82	-28
2824.01	-4
2825.2	-34
2826.39	-14
2827.59	-10
2828.78	-14
2829.97	-8
2831.16	-10
2832.35	0
2833.54	-24
2834.73	-18
2835.92	-20
2837.1	0
2838.29	-18
2839.48	-12
2840.67	-8
2841.85	-24
2843.04	-4
2844.22	-12
2845.41	-23
2846.59	-8
2847.77	6
2848.96	-16
2850.14	0
2851.32	-6
2852.5	-11
2853.68	-10
2854.87	22
2856.05	-16
2857.23	-26
2858.4	-10
2859.58	-12
2860.76	-16
2861.94	4
2863.12	18
2864.29	2
2865.47	0
2866.65	-8
2867.82	7
2869	26
2870.17	8
2871.34	0
2872.52	-18
2873.69	8
2874.86	-10
2876.03	30
2877.21	10
2878.38	-36
2879.55	16
2880.72	-8
2881.89	-18
2883.06	8
2884.23	-8
2885.39	-10
2886.56	-13
2887.73	-38
2888.9	8
2890.06	-22
2891.23	12
2892.39	-10
2893.56	-2
2894.72	-4
2895.89	-10
2897.05	0
2898.21	-18
2899.38	0
2900.54	-20
2901.7	12
2902.86	-12
2904.02	20
2905.18	-24
2906.34	-14
2907.5	0
2908.66	-18
2909.82	0
2910.98	-4
2912.13	8
2913.29	12
2914.45	-2
2915.6	8
2916.76	6
2917.91	2
2919.07	-2
2920.22	-16
2921.38	10
2922.53	-8
2923.68	4
2924.84	20
2925.99	-6
2927.14	-14
2928.29	-8
2929.44	2
2930.59	-18
2931.74	0
2932.89	12
2934.04	-2
2935.19	2
2936.34	-4
2937.48	10
2938.63	10
2939.78	-16
2940.93	24
2942.07	36
2943.22	22
2944.36	-12
2945.51	-4
2946.65	6
2947.79	0
2948.94	20
2950.08	-8
2951.22	10
2952.36	-2
2953.5	18
2954.65	13
2955.79	4
2956.93	8
2958.07	4
2959.2	18
2960.34	30
2961.48	14
2962.62	-4
2963.76	18
2964.89	4
2966.03	-12
2967.17	12
2968.3	20
2969.44	20
2970.57	6
2971.71	16
2972.84	12
2973.97	16
2975.11	28
2976.24	24
2977.37	-6
2978.5	2
2979.64	4
2980.77	2
2981.9	10
2983.03	-4
2984.16	12
2985.29	8
2986.41	4
2987.54	18
2988.67	26
2989.8	4
2990.93	12
2992.05	-14
2993.18	12
2994.3	-6
2995.43	8
2996.55	31
2997.68	30
2998.8	12
2999.93	20
3001.05	16
3002.17	14
3003.3	10
3004.42	66
3005.54	48
3006.66	12
3007.78	24
3008.9	10
3010.02	-2
3011.14	34
3012.26	28
3013.38	28
3014.5	36
3015.62	12
3016.73	32
3017.85	18
3018.97	12
3020.08	15
3021.2	24
3022.31	26
3023.43	36
3024.54	27
3025.66	38
3026.77	22
3027.89	30
3029	26
3030.11	38
3031.22	30
3032.34	2
3033.45	34
3034.56	26
3035.67	30
3036.78	111
3037.89	24
3039	50
3040.11	4
3041.22	12
3042.32	12
3043.43	28
3044.54	18
3045.65	18
3046.75	24
3047.86	38
3048.96	44
3050.07	10
3051.17	46
3052.28	36
3053.38	24
3054.49	14
3055.59	22
3056.69	20
3057.8	34
3058.9	12
3060	46
3061.1	4
3062.2	24
3063.3	20
3064.4	0
3065.5	-4
3066.6	11
3067.7	28
3068.8	22
3069.9	40
3071	36
3072.09	40
3073.19	36
3074.29	14
3075.38	22
3076.48	44
3077.57	33
3078.67	43
3079.76	40
3080.86	24
3081.95	16
3083.05	40
3084.14	42
3085.23	36
3086.33	18
3087.42	30
3088.51	29
3089.6	30
3090.69	4
3091.78	22
3092.87	75
3093.96	30
3095.05	36
3096.14	-12
3097.23	16
3098.32	30
3099.41	37
3100.49	34
3101.58	24
3102.67	30
3103.75	6
3104.84	56
3105.93	20
3107.01	8
3108.1	20
3109.18	30
3110.26	30
3111.35	38
3112.43	12
3113.51	32
3114.6	41
3115.68	44
3116.76	12
3117.84	22
3118.92	22
3120	28
3121.09	28
3122.17	4
3123.25	20
3124.32	50
3125.4	42
3126.48	30
3127.56	30
3128.64	16
3129.72	34
3130.79	56
3131.87	36
3132.95	16
3134.02	28
3135.1	28
3136.17	34
3137.25	30
3138.32	22
3139.4	22
3140.47	48
3141.55	22
3142.62	16
3143.69	22
3144.76	53
3145.84	8
3146.91	42
3147.98	34
3149.05	28
3150.12	28
3151.19	34
3152.26	34
3153.33	44
3154.4	6
3155.47	10
3156.54	40
3157.61	54
3158.67	10
3159.74	32
3160.81	24
3161.88	27
3162.94	38
3164.01	47
3165.07	38
3166.14	24
3167.2	38
3168.27	21
3169.33	26
3170.4	58
3171.46	20
3172.52	16
3173.59	16
3174.65	14
3175.71	28
3176.77	26
3177.84	20
3178.9	40
3179.96	22
3181.02	24
3182.08	42
3183.14	61
3184.2	36
3185.26	36
3186.32	50
3187.37	36
3188.43	56
3189.49	41
3190.55	16
3191.61	27
3192.66	32
3193.72	14
3194.77	32
3195.83	28
3196.89	30
3197.94	48
3199	38
3200.05	20
3201.1	38
3202.16	30
3203.21	26
3204.27	38
3205.32	36
3206.37	34
3207.42	47
3208.47	38
3209.53	38
3210.58	47
3211.63	58
3212.68	28
3213.73	52
3214.78	25
3215.83	40
3216.88	9
3217.93	40
3218.97	42
3220.02	32
3221.07	30
3222.12	38
3223.16	34
3224.21	36
3225.26	24
3226.3	26
3227.35	24
3228.4	68
3229.44	42
3230.49	26
3231.53	18
3232.57	52
3233.62	43
3234.66	38
3235.71	28
3236.75	36
3237.79	54
3238.83	52
3239.88	14
3240.92	32
3241.96	42
3243	34
3244.04	26
3245.08	40
3246.12	26
3247.16	20
3248.2	34
3249.24	36
3250.28	48
3251.32	18
3252.36	42
3253.39	40
3254.43	68
3255.47	70
3256.51	42
3257.54	38
3258.58	32
3259.61	42
3260.65	27
3261.69	36
3262.72	36
3263.76	28
3264.79	32
3265.82	45
3266.86	33
3267.89	58
3268.92	69
3269.96	28
3270.99	53
3272.02	40
3273.05	32
3274.09	42
3275.12	44
3276.15	40
3277.18	43
3278.21	36
3279.24	28
3280.27	62
3281.3	44
3282.33	37
3283.36	42
3284.39	44
3285.41	52
3286.44	40
3287.47	48
3288.5	54
3289.52	20
3290.55	66
3291.58	48
3292.6	28
3293.63	54
3294.66	30
3295.68	45
3296.71	26
3297.73	44
3298.76	83
3299.78	38
3300.8	32
3301.83	28
3302.85	72
3303.87	44
3304.9	46
3305.92	41
3306.94	32
3307.96	42
3308.98	42
3310.01	54
3311.03	32
3312.05	49
3313.07	34
3314.09	30
3315.11	38
3316.13	37
3317.15	26
3318.17	52
3319.18	32
3320.2	30
3321.22	56
3322.24	36
3323.26	51
3324.27	62
3325.29	56
3326.31	41
3327.32	36
3328.34	39
3329.35	70
3330.37	34
3331.38	40
3332.4	22
3333.41	46
3334.43	62
3335.44	34
3336.46	32
3337.47	26
3338.48	42
3339.5	22
3340.51	34
3341.52	22
3342.53	36
3343.54	46
3344.56	44
3345.57	61
3346.58	58
3347.59	38
3348.6	39
3349.61	54
3350.62	42
3351.63	40
3352.64	38
3353.65	54
3354.66	53
3355.66	73
3356.67	62
3357.68	26
3358.69	21
3359.7	38
3360.7	42
3361.71	40
3362.72	34
3363.72	44
3364.73	26
3365.73	54
3366.74	37
3367.75	33
3368.75	30
3369.75	40
3370.76	18
3371.76	48
3372.77	44
3373.77	24
3374.77	33
3375.78	40
3376.78	20
3377.78	58
3378.78	36
3379.79	8
3380.79	23
3381.79	38
3382.79	46
3383.79	38
3384.79	54
3385.79	48
3386.79	44
3387.79	46
3388.79	43
3389.79	34
3390.79	48
3391.79	44
3392.79	36
3393.79	74
3394.78	44
3395.78	48
3396.78	46
3397.78	40
3398.77	87
3399.77	36
3400.77	30
3401.76	44
3402.76	54
3403.76	38
3404.75	34
3405.75	24
3406.74	48
3407.74	70
3408.73	40
3409.72	119
3410.72	56
3411.71	40
3412.71	18
3413.7	52
3414.69	18
3415.68	76
3416.68	20
3417.67	46
3418.66	54
3419.65	42
3420.64	70
3421.63	27
3422.63	54
3423.62	50
3424.61	104
3425.6	38
3426.59	45
3427.58	72
3428.57	49
[truncated: 48 more rows]
