# Supplementary material for: AI‐Assisted Detection of Early Gastric Cancer via Visualization of Mucosal Acidity Compromise During Endoscopy
Source: Adv Sci (Weinh). 2025 Oct 20;12(46):e04932. doi: 10.1002/advs.202504932 (PMC12697849; doi:10.1002/advs.202504932)
Supplement: Supplementary file 2 — Supporting Data [file ADVS-12-e04932-s002.zip › Models by AGS cells/Model 5/Para-tumor/fast-20250724_173357.csv]

181.541	14479
184.445	22643
187.346	29600
190.245	33038
193.141	34261
196.035	34370
198.927	34329
201.816	34359
204.703	34573
207.588	34354
210.47	34541
213.35	34639
216.228	34605
219.103	34676
221.976	34432
224.846	34547
227.715	34269
230.58	34297
233.444	34390
236.305	34749
239.164	34922
242.02	35248
244.875	35703
247.727	35685
250.576	35792
253.423	35741
256.268	35715
259.111	35506
261.951	35244
264.789	35176
267.625	35316
270.459	35432
273.29	35230
276.119	35147
278.945	34902
281.769	34777
284.591	34696
287.411	34380
290.229	34410
293.044	34154
295.857	33993
298.667	33812
301.476	33322
304.282	33215
307.085	32663
309.887	32576
312.686	32256
315.483	32071
318.278	31716
321.071	31716
323.861	31561
326.649	31621
329.435	31551
332.219	31440
335	31420
337.779	31525
340.556	31454
343.331	31593
346.103	31593
348.873	31478
351.641	31722
354.407	31924
357.171	31942
359.932	31976
362.691	31939
365.448	31751
368.203	31451
370.955	31317
373.706	30990
376.454	30717
379.2	30519
381.943	30574
384.685	30373
387.424	30083
390.161	29885
392.896	29564
395.629	29305
398.36	29220
401.088	29323
403.815	29024
406.539	29055
409.261	28825
411.981	28794
414.698	28986
417.414	29264
420.127	29421
422.838	29008
425.547	29751
428.254	29653
430.959	29404
433.662	29596
436.362	29820
439.06	29816
441.757	29564
444.451	29651
447.142	29728
449.832	29506
452.52	29610
455.206	29604
457.889	29476
460.57	29441
463.249	29202
465.927	29420
468.601	29031
471.274	28645
473.945	28416
476.614	28013
479.28	27588
481.945	27467
484.607	27495
487.267	27350
489.926	26903
492.582	26896
495.236	26693
497.888	26427
500.537	26329
503.185	26418
505.831	26526
508.474	26734
511.116	26631
513.755	26611
516.393	26528
519.028	26653
521.661	26538
524.293	26772
526.922	26476
529.549	26538
532.174	26451
534.797	26556
537.418	26510
540.037	26577
542.654	26417
545.268	26581
547.881	26816
550.492	26754
553.101	26435
555.707	26044
558.312	25837
560.915	25609
563.515	25686
566.114	25843
568.71	26014
571.305	26325
573.897	26498
576.488	26611
579.076	26238
581.663	25674
584.247	25023
586.83	24328
589.41	23903
591.989	23359
594.565	22772
597.14	22137
599.712	21888
602.283	21719
604.851	21770
607.418	21576
609.982	21588
612.545	21417
615.106	21353
617.664	21451
620.221	21365
622.776	21427
625.328	21128
627.879	21177
630.428	20982
632.975	20750
635.52	20458
638.062	20415
640.603	20367
643.142	20368
645.679	20482
648.214	20682
650.748	20555
653.279	20472
655.808	20479
658.335	20301
660.861	20268
663.384	20065
665.906	20114
668.425	20200
670.943	20071
673.459	19825
675.973	19670
678.484	19505
680.994	19170
683.502	18819
686.009	18725
688.513	18607
691.015	18445
693.515	18269
696.014	18038
698.51	17792
701.005	17701
703.498	17615
705.989	17224
708.478	17011
710.965	16821
713.45	16672
715.933	16617
718.415	16648
720.894	16233
723.372	16429
725.848	16495
728.322	16343
730.794	16462
733.264	16414
735.732	16088
738.198	15725
740.663	15435
743.126	15087
745.586	15092
748.045	14915
750.502	14706
752.958	14609
755.411	14589
757.863	14535
760.312	14565
762.76	14432
765.206	14502
767.65	14264
770.092	13370
772.533	12416
774.971	12167
777.408	12624
779.843	13191
782.276	13094
784.707	13148
787.137	13253
789.564	13086
791.99	13263
794.414	13083
796.836	13035
799.257	12838
801.675	12672
804.092	12494
806.507	12498
808.92	12495
811.331	12288
813.741	11919
816.148	11863
818.554	11665
820.958	11623
823.36	11498
825.761	11432
828.159	11231
830.556	11234
832.951	11101
835.345	11019
837.736	10858
840.126	10960
842.514	10874
844.9	10727
847.284	10607
849.667	10583
852.048	10465
854.427	10286
856.804	10203
859.18	9887
861.553	9848
863.925	9961
866.296	9817
868.664	9784
871.031	9661
873.396	9627
875.759	9518
878.12	9407
880.48	9465
882.838	9352
885.194	9272
887.549	9153
889.902	9101
892.253	8966
894.602	8982
896.949	8937
899.295	8978
901.639	8759
903.981	8835
906.322	8740
908.661	8647
910.998	8651
913.333	8621
915.667	8544
917.999	8579
920.329	8597
922.658	8603
924.985	8416
927.31	8451
929.633	8349
931.955	8285
934.275	8214
936.593	8228
938.91	7938
941.225	7743
943.538	7658
945.849	7549
948.159	7360
950.467	7249
952.774	7130
955.078	6959
957.381	6904
959.683	6808
961.982	6641
964.28	6772
966.577	6632
968.871	6544
971.164	6480
973.456	6290
975.745	6401
978.033	6183
980.319	6174
982.604	6048
984.887	5998
987.168	6103
989.448	5992
991.726	5976
994.002	5931
996.277	5947
998.55	6002
1000.82	5948
1003.09	5984
1005.36	6076
1007.63	6071
1009.89	6064
1012.15	6069
1014.41	6126
1016.67	6087
1018.93	5987
1021.19	5897
1023.44	6062
1025.7	5987
1027.95	6032
1030.2	5877
1032.45	5828
1034.69	5611
1036.94	5557
1039.18	5527
1041.43	5474
1043.67	5440
1045.9	5446
1048.14	5468
1050.38	5354
1052.61	5229
1054.84	5157
1057.07	5046
1059.3	5047
1061.53	4848
1063.76	5000
1065.98	4870
1068.2	4856
1070.42	4838
1072.64	4664
1074.86	4581
1077.08	4620
1079.29	4569
1081.5	4608
1083.72	4527
1085.93	4553
1088.13	4507
1090.34	4583
1092.55	4566
1094.75	4612
1096.95	4485
1099.15	4462
1101.35	4481
1103.55	4348
1105.74	4269
1107.94	4195
1110.13	4222
1112.32	4102
1114.51	4026
1116.7	4012
1118.89	3871
1121.07	3927
1123.25	3918
1125.44	3822
1127.62	3719
1129.8	3842
1131.97	3923
1134.15	3828
1136.32	3934
1138.49	3836
1140.66	3820
1142.83	3764
1145	3710
1147.17	3689
1149.33	3598
1151.5	3620
1153.66	3667
1155.82	3587
1157.98	3560
1160.13	3559
1162.29	3515
1164.44	3345
1166.6	3492
1168.75	3469
1170.9	3512
1173.04	3522
1175.19	3496
1177.34	3515
1179.48	3335
1181.62	3316
1183.76	3228
1185.9	3356
1188.04	3431
1190.17	3538
1192.31	3593
1194.44	3600
1196.57	3606
1198.7	3600
1200.83	3643
1202.96	3398
1205.08	3395
1207.21	3141
1209.33	3004
1211.45	2881
1213.57	2873
1215.69	2752
1217.81	2752
1219.92	2730
1222.03	2725
1224.15	2682
1226.26	2718
1228.37	2597
1230.47	2659
1232.58	2583
1234.68	2666
1236.79	2611
1238.89	2609
1240.99	2697
1243.09	2615
1245.19	2531
1247.28	2528
1249.38	2493
1251.47	2466
1253.56	2487
1255.65	2400
1257.74	2321
1259.83	2323
1261.91	2343
1264	2325
1266.08	2188
1268.16	2198
1270.24	2204
1272.32	2111
1274.4	2087
1276.47	2119
1278.55	2037
1280.62	1989
1282.69	1960
1284.76	1994
1286.83	1964
1288.9	1971
1290.96	1924
1293.03	1809
1295.09	1791
1297.15	1866
1299.21	1801
1301.27	1745
1303.33	1722
1305.38	1726
1307.44	1854
1309.49	1772
1311.54	1682
1313.59	1722
1315.64	1650
1317.69	1702
1319.73	1644
1321.78	1677
1323.82	1696
1325.86	1608
1327.9	1599
1329.94	1567
1331.98	1618
1334.02	1642
1336.05	1603
1338.08	1652
1340.12	1604
1342.15	1662
1344.18	1683
1346.2	1767
1348.23	1773
1350.25	1745
1352.28	1733
1354.3	1777
1356.32	1773
1358.34	1807
1360.36	1836
1362.38	1842
1364.39	1884
1366.41	1842
1368.42	1874
1370.43	1859
1372.44	1825
1374.45	1741
1376.45	1769
1378.46	1793
1380.47	1700
1382.47	1652
1384.47	1590
1386.47	1568
1388.47	1582
1390.47	1538
1392.46	1479
1394.46	1616
1396.45	1569
1398.44	1572
1400.44	1511
1402.42	1444
1404.41	1447
1406.4	1378
1408.39	1334
1410.37	1345
1412.35	1271
1414.33	1318
1416.31	1289
1418.29	1258
1420.27	1219
1422.25	1227
1424.22	1219
1426.2	1253
1428.17	1203
1430.14	1207
1432.11	1160
1434.08	1149
1436.04	1114
1438.01	1124
1439.97	1142
1441.94	1164
1443.9	1136
1445.86	1146
1447.82	1178
1449.78	1063
1451.73	1037
1453.69	1092
1455.64	1142
1457.59	1090
1459.54	1066
1461.49	1044
1463.44	997
1465.39	987
1467.34	979
1469.28	939
1471.22	965
1473.17	1062
1475.11	1011
1477.05	941
1478.99	886
1480.92	883
1482.86	811
1484.79	759
1486.73	816
1488.66	812
1490.59	828
1492.52	845
1494.45	838
1496.37	810
1498.3	888
1500.22	831
1502.14	780
1504.07	824
1505.99	816
1507.91	808
1509.82	802
1511.74	794
1513.66	818
1515.57	802
1517.48	796
1519.39	890
1521.3	885
1523.21	915
1525.12	832
1527.03	822
1528.93	807
1530.84	835
1532.74	885
1534.64	963
1536.54	945
1538.44	953
1540.34	868
1542.23	818
1544.13	753
1546.02	711
1547.92	755
1549.81	786
1551.7	842
1553.59	816
1555.48	814
1557.36	856
1559.25	905
1561.13	908
1563.01	931
1564.9	990
1566.78	955
1568.66	963
1570.53	884
1572.41	882
1574.29	905
1576.16	989
1578.03	1086
1579.9	1080
1581.78	999
1583.65	979
1585.51	911
1587.38	1000
1589.25	1054
1591.11	1056
1592.97	987
1594.84	919
1596.7	921
1598.56	907
1600.42	877
1602.27	911
1604.13	880
1605.98	1048
1607.84	1165
1609.69	1231
1611.54	1235
1613.39	1149
1615.24	973
1617.09	818
1618.94	775
1620.78	744
1622.62	784
1624.47	895
1626.31	917
1628.15	907
1629.99	912
1631.83	894
1633.67	874
1635.5	868
1637.34	816
1639.17	832
1641	832
1642.83	828
1644.66	822
1646.49	784
1648.32	736
1650.15	788
1651.97	771
1653.8	825
1655.62	820
1657.44	786
1659.26	687
1661.08	624
1662.9	661
1664.72	483
1666.53	383
1668.35	407
1670.16	392
1671.97	429
1673.79	472
1675.6	489
1677.4	482
1679.21	413
1681.02	409
1682.83	375
1684.63	421
1686.43	446
1688.24	470
1690.04	501
1691.84	415
1693.64	395
1695.43	419
1697.23	493
1699.02	556
1700.82	594
1702.61	597
1704.4	566
1706.2	554
1707.98	613
1709.77	671
1711.56	683
1713.35	693
1715.13	630
1716.92	576
1718.7	482
1720.48	532
1722.26	528
1724.04	526
1725.82	388
1727.6	346
1729.37	327
1731.15	280
1732.92	215
1734.7	209
1736.47	175
1738.24	175
1740.01	167
1741.78	177
1743.54	179
1745.31	254
1747.08	300
1748.84	302
1750.6	300
1752.36	359
1754.12	453
1755.88	473
1757.64	409
1759.4	360
1761.16	310
1762.91	309
1764.67	387
1766.42	447
1768.17	507
1769.92	503
1771.67	411
1773.42	374
1775.17	337
1776.91	369
1778.66	405
1780.4	466
1782.15	548
1783.89	536
1785.63	563
1787.37	558
1789.11	572
1790.85	516
1792.58	477
1794.32	423
1796.05	395
1797.79	365
1799.52	383
1801.25	405
1802.98	354
1804.71	337
1806.44	427
1808.17	455
1809.89	526
1811.62	512
1813.34	542
1815.07	514
1816.79	457
1818.51	438
1820.23	425
1821.95	344
1823.66	348
1825.38	323
1827.1	318
1828.81	292
1830.52	368
1832.24	379
1833.95	421
1835.66	494
1837.37	500
1839.08	486
1840.78	423
1842.49	347
1844.19	338
1845.9	314
1847.6	325
1849.3	347
1851	266
1852.7	205
1854.4	196
1856.1	214
1857.8	203
1859.49	221
1861.19	223
1862.88	250
1864.57	174
1866.27	91
1867.96	73
1869.65	32
1871.33	40
1873.02	117
1874.71	203
1876.39	215
1878.08	173
1879.76	165
1881.44	173
1883.12	192
1884.81	218
1886.48	268
1888.16	178
1889.84	115
1891.52	131
1893.19	68
1894.87	72
1896.54	99
1898.21	103
1899.88	119
1901.55	168
1903.22	157
1904.89	147
1906.56	183
1908.22	198
1909.89	216
1911.55	224
1913.22	244
1914.88	216
1916.54	220
1918.2	216
1919.86	213
1921.52	177
1923.18	153
1924.83	147
1926.49	161
1928.14	149
1929.79	193
1931.45	177
1933.1	133
1934.75	113
1936.4	167
1938.05	212
1939.69	208
1941.34	141
1942.99	102
1944.63	79
1946.27	92
1947.92	95
1949.56	127
1951.2	165
1952.84	175
1954.48	175
1956.11	238
1957.75	268
1959.39	304
1961.02	312
1962.65	262
1964.29	276
1965.92	278
1967.55	312
1969.18	339
1970.81	350
1972.44	345
1974.06	312
1975.69	300
1977.32	345
1978.94	337
1980.56	345
1982.19	377
1983.81	315
1985.43	332
1987.05	333
1988.66	346
1990.28	332
1991.9	312
1993.51	329
1995.13	357
1996.74	351
1998.36	357
1999.97	347
2001.58	345
2003.19	347
2004.8	342
2006.4	364
2008.01	369
2009.62	344
2011.22	344
2012.83	363
2014.43	356
2016.03	372
2017.63	373
2019.23	322
2020.83	334
2022.43	362
2024.03	373
2025.63	358
2027.22	355
2028.82	336
2030.41	340
2032.01	348
2033.6	356
2035.19	329
2036.78	326
2038.37	352
2039.96	314
2041.55	316
2043.13	335
2044.72	284
2046.3	306
2047.89	308
2049.47	340
2051.05	318
2052.63	308
2054.21	324
2055.79	338
2057.37	310
2058.95	292
2060.52	304
2062.1	290
2063.68	315
2065.25	308
2066.82	300
2068.39	292
2069.97	302
2071.54	284
2073.1	282
2074.67	286
2076.24	282
2077.81	256
2079.37	276
2080.94	266
2082.5	258
2084.07	249
2085.63	246
2087.19	234
2088.75	228
2090.31	214
2091.87	178
2093.43	173
2094.98	183
2096.54	200
2098.09	193
2099.65	238
2101.2	224
2102.75	238
2104.3	216
2105.86	244
2107.41	232
2108.95	220
2110.5	219
2112.05	222
2113.6	217
2115.14	212
2116.69	232
2118.23	210
2119.77	221
2121.31	185
2122.86	228
2124.4	208
2125.93	219
2127.47	210
2129.01	216
2130.55	226
2132.08	212
2133.62	222
2135.15	220
2136.69	193
2138.22	194
2139.75	167
2141.28	198
2142.81	217
2144.34	190
2145.87	202
2147.39	195
2148.92	211
2150.45	225
2151.97	232
2153.5	236
2155.02	163
2156.54	190
2158.06	197
2159.58	169
2161.1	195
2162.62	222
2164.14	222
2165.66	197
2167.17	214
2168.69	236
2170.2	201
2171.72	212
2173.23	190
2174.74	169
2176.25	186
2177.76	217
2179.27	172
2180.78	200
2182.29	171
2183.79	169
2185.3	155
2186.81	173
2188.31	183
2189.81	185
2191.32	202
2192.82	192
2194.32	172
2195.82	191
2197.32	182
2198.82	165
2200.32	167
2201.81	113
2203.31	153
2204.8	159
2206.3	165
2207.79	157
2209.29	200
2210.78	181
2212.27	207
2213.76	177
2215.25	181
2216.74	175
2218.23	165
2219.71	145
2221.2	149
2222.69	143
2224.17	125
2225.65	129
2227.14	103
2228.62	111
2230.1	113
2231.58	153
2233.06	143
2234.54	137
2236.02	165
2237.5	175
2238.97	179
2240.45	171
2241.92	173
2243.4	165
2244.87	135
2246.34	139
2247.82	147
2249.29	129
2250.76	137
2252.23	139
2253.7	145
2255.16	119
2256.63	141
2258.1	125
2259.56	121
2261.03	135
2262.49	119
2263.95	151
2265.42	123
2266.88	147
2268.34	143
2269.8	147
2271.26	95
2272.72	133
2274.18	137
2275.63	133
2277.09	161
2278.54	177
2280	121
2281.45	115
2282.9	105
2284.36	97
2285.81	109
2287.26	119
2288.71	113
2290.16	129
2291.61	107
2293.05	111
2294.5	115
2295.95	115
2297.39	53
2298.84	67
2300.28	60
2301.72	79
2303.16	99
2304.61	105
2306.05	113
2307.49	79
2308.93	79
2310.36	117
2311.8	127
2313.24	113
2314.67	129
2316.11	131
2317.54	129
2318.98	125
2320.41	91
2321.84	115
2323.28	117
2324.71	105
2326.14	71
2327.57	100
2328.99	85
2330.42	63
2331.85	111
2333.27	77
2334.7	97
2336.12	69
2337.55	75
2338.97	67
2340.39	69
2341.82	47
2343.24	66
2344.66	63
2346.08	60
2347.5	73
2348.91	75
2350.33	67
2351.75	93
2353.16	93
2354.58	79
2355.99	109
2357.41	87
2358.82	71
2360.23	39
2361.64	43
2363.05	53
2364.46	20
2365.87	22
2367.28	35
2368.69	57
2370.1	49
2371.5	42
2372.91	69
2374.31	56
2375.72	76
2377.12	52
2378.52	54
2379.92	55
2381.33	47
2382.73	53
2384.13	45
2385.52	56
2386.92	55
2388.32	57
2389.72	43
2391.11	59
2392.51	72
2393.9	61
2395.3	87
2396.69	97
2398.08	61
2399.48	57
2400.87	58
2402.26	57
2403.65	36
2405.04	17
2406.42	6
2407.81	-30
2409.2	-40
2410.58	-87
2411.97	-64
2413.35	-16
2414.74	-70
2416.12	-38
2417.5	-18
2418.89	-4
2420.27	-30
2421.65	-36
2423.03	-23
2424.41	-60
2425.79	-25
2427.16	-51
2428.54	-26
2429.92	-51
2431.29	-24
2432.67	-30
2434.04	-24
2435.42	-16
2436.79	-14
2438.16	-11
2439.53	-28
2440.9	-40
2442.27	-36
2443.64	-53
2445.01	-51
2446.38	-55
2447.75	-68
2449.11	-69
2450.48	-48
2451.84	-71
2453.21	-66
2454.57	-36
2455.94	-30
2457.3	-29
2458.66	-62
2460.02	-30
2461.38	-59
2462.74	-16
2464.1	4
2465.46	-13
2466.82	-23
2468.17	-13
2469.53	-36
2470.89	2
2472.24	-26
2473.6	-26
2474.95	-18
2476.3	-4
2477.65	16
2479.01	37
2480.36	0
2481.71	59
2483.06	9
2484.41	-12
2485.75	-6
2487.1	6
2488.45	-12
2489.8	4
2491.14	-8
2492.49	-2
2493.83	-8
2495.17	4
2496.52	-18
2497.86	8
2499.2	-2
2500.54	0
2501.88	22
2503.22	20
2504.56	6
2505.9	38
2507.24	8
2508.58	8
2509.91	0
2511.25	-4
2512.58	-28
2513.92	-69
2515.25	-60
2516.58	-46
2517.92	-52
2519.25	-30
2520.58	-27
2521.91	-71
2523.24	-53
2524.57	-10
2525.9	-4
2527.23	0
2528.55	24
2529.88	-24
2531.21	-31
2532.53	-48
2533.86	-2
2535.18	-2
2536.5	-10
2537.83	4
2539.15	22
2540.47	-10
2541.79	32
2543.11	-26
2544.43	-4
2545.75	6
2547.07	2
2548.39	-59
2549.7	10
2551.02	-14
2552.34	-20
2553.65	-24
2554.97	-52
2556.28	-38
2557.59	-71
2558.91	-69
2560.22	-59
2561.53	-46
2562.84	-61
2564.15	-32
2565.46	-41
2566.77	-57
2568.08	-40
2569.38	-35
2570.69	-34
2572	-47
2573.3	-44
2574.61	-55
2575.91	-34
2577.22	-45
2578.52	-16
2579.82	-41
2581.13	-55
2582.43	-55
2583.73	-48
2585.03	-49
2586.33	-46
2587.63	-50
2588.92	-79
2590.22	-36
2591.52	-61
2592.82	-54
2594.11	-57
2595.41	-47
2596.7	-46
2598	-52
2599.29	-44
2600.58	-69
2601.88	-38
2603.17	-49
2604.46	-77
2605.75	-56
2607.04	-74
2608.33	-71
2609.62	-55
2610.9	-58
2612.19	-78
2613.48	-77
2614.76	-66
2616.05	-67
2617.34	-47
2618.62	-93
2619.9	-96
2621.19	-61
2622.47	-69
2623.75	-44
2625.03	-65
2626.31	-63
2627.59	-59
2628.87	-49
2630.15	-79
2631.43	-47
2632.71	-68
2633.99	-86
2635.26	-72
2636.54	-103
2637.81	-83
2639.09	-91
2640.36	-70
2641.64	-72
2642.91	-87
2644.18	-68
2645.46	-51
2646.73	-93
2648	-58
2649.27	-45
2650.54	-57
2651.81	-53
2653.07	-48
2654.34	-65
2655.61	-57
2656.88	-43
2658.14	-50
2659.41	-73
2660.67	-80
2661.94	-51
2663.2	-69
2664.47	-67
2665.73	-75
2666.99	-60
2668.25	-69
2669.51	-78
2670.77	-75
2672.03	-87
2673.29	-46
2674.55	-47
2675.81	-66
2677.07	-67
2678.32	-79
2679.58	-81
2680.84	-71
2682.09	-67
2683.35	-10
2684.6	-49
2685.85	-47
2687.11	-78
2688.36	-43
2689.61	-63
2690.86	-65
2692.11	-51
2693.36	-49
2694.61	-20
2695.86	-59
2697.11	-87
2698.36	-57
2699.61	-65
2700.85	-62
2702.1	-70
2703.34	-49
2704.59	-50
2705.83	-32
2707.08	-59
2708.32	-56
2709.56	-67
2710.81	-67
2712.05	-74
2713.29	-69
2714.53	-65
2715.77	-42
2717.01	-41
2718.25	-36
2719.49	-57
2720.73	-79
2721.96	-79
2723.2	-57
2724.44	-57
2725.67	-41
2726.91	-58
2728.14	-52
2729.38	-66
2730.61	-61
2731.84	-58
2733.08	-59
2734.31	-52
2735.54	-44
2736.77	-65
2738	-77
2739.23	-61
2740.46	-49
2741.69	-48
2742.92	-66
2744.14	-17
2745.37	-54
2746.6	-56
2747.82	-30
2749.05	-42
2750.27	-62
2751.5	-55
2752.72	-60
2753.95	-50
2755.17	-36
2756.39	-26
2757.61	-44
2758.83	-76
2760.05	-34
2761.27	-70
2762.49	-46
2763.71	-44
2764.93	-52
2766.15	-56
2767.37	-26
2768.58	-54
2769.8	-56
2771.02	-44
2772.23	-40
2773.45	-36
2774.66	-44
2775.88	-32
2777.09	-52
2778.3	-50
2779.51	-26
2780.73	-37
2781.94	-24
2783.15	-28
2784.36	-50
2785.57	-42
2786.78	-62
2787.99	-12
2789.19	-38
2790.4	-24
2791.61	-9
2792.82	-34
2794.02	-38
2795.23	-40
2796.43	-40
2797.64	-34
2798.84	-26
2800.04	-44
2801.25	-35
2802.45	-52
2803.65	-58
2804.85	-21
2806.05	-50
2807.25	-32
2808.45	-4
2809.65	-20
2810.85	-25
2812.05	-18
2813.25	-14
2814.45	-46
2815.64	-12
2816.84	-34
2818.04	-44
2819.23	24
2820.43	-31
2821.62	-8
2822.82	-26
2824.01	-24
2825.2	-28
2826.39	-26
2827.59	-8
2828.78	-28
2829.97	-28
2831.16	-30
2832.35	-20
2833.54	-58
2834.73	-18
2835.92	-30
2837.1	-14
2838.29	-26
2839.48	-12
2840.67	-12
2841.85	-34
2843.04	-26
2844.22	-36
2845.41	-27
2846.59	-12
2847.77	14
2848.96	-22
2850.14	-19
2851.32	10
2852.5	-17
2853.68	-16
2854.87	16
2856.05	-26
2857.23	-24
2858.4	-30
2859.58	-25
2860.76	-26
2861.94	0
2863.12	-6
2864.29	-12
2865.47	-22
2866.65	-19
2867.82	-2
2869	26
2870.17	0
2871.34	-6
2872.52	-35
2873.69	-6
2874.86	-25
2876.03	-28
2877.21	-12
2878.38	-28
2879.55	-4
2880.72	-20
2881.89	-32
2883.06	8
2884.23	-16
2885.39	-12
2886.56	-19
2887.73	-41
2888.9	-16
2890.06	-36
2891.23	14
2892.39	-18
2893.56	12
2894.72	-16
2895.89	-6
2897.05	-10
2898.21	-26
2899.38	-4
2900.54	-26
2901.7	8
2902.86	-20
2904.02	-7
2905.18	-14
2906.34	-12
2907.5	-23
2908.66	-24
2909.82	-16
2910.98	-6
2912.13	-18
2913.29	-4
2914.45	-18
2915.6	-16
2916.76	4
2917.91	-6
2919.07	-37
2920.22	-14
2921.38	8
2922.53	-36
2923.68	0
2924.84	6
2925.99	-20
2927.14	0
2928.29	-32
2929.44	-12
2930.59	-18
2931.74	-4
2932.89	-8
2934.04	1
2935.19	-12
2936.34	-15
2937.48	-23
2938.63	10
2939.78	-20
2940.93	18
2942.07	16
2943.22	26
2944.36	-4
2945.51	-12
2946.65	-4
2947.79	-22
2948.94	-6
2950.08	-18
2951.22	12
2952.36	-4
2953.5	4
2954.65	10
2955.79	-6
2956.93	8
2958.07	-12
2959.2	0
2960.34	20
2961.48	0
2962.62	14
2963.76	-10
2964.89	-12
2966.03	-8
2967.17	-8
2968.3	20
2969.44	6
2970.57	-6
2971.71	-6
2972.84	-6
2973.97	6
2975.11	18
2976.24	18
2977.37	-6
2978.5	4
2979.64	14
2980.77	0
2981.9	-6
2983.03	-22
2984.16	-6
2985.29	4
2986.41	-20
2987.54	14
2988.67	22
2989.8	14
2990.93	0
2992.05	-8
2993.18	4
2994.3	-14
2995.43	10
2996.55	41
2997.68	14
2998.8	18
2999.93	-2
3001.05	-12
3002.17	8
3003.3	-18
3004.42	50
3005.54	2
3006.66	18
3007.78	28
3008.9	6
3010.02	-26
3011.14	22
3012.26	6
3013.38	-2
3014.5	24
3015.62	-8
3016.73	42
3017.85	18
3018.97	6
3020.08	-12
3021.2	22
3022.31	2
3023.43	26
3024.54	17
3025.66	4
3026.77	24
3027.89	14
3029	14
3030.11	14
3031.22	10
3032.34	2
3033.45	28
3034.56	8
3035.67	12
3036.78	79
3037.89	34
3039	24
3040.11	8
3041.22	-2
3042.32	-10
3043.43	26
3044.54	10
3045.65	4
3046.75	20
3047.86	16
3048.96	4
3050.07	0
3051.17	10
3052.28	14
3053.38	16
3054.49	8
3055.59	18
3056.69	2
3057.8	22
3058.9	24
3060	38
3061.1	8
3062.2	10
3063.3	32
3064.4	-6
3065.5	6
3066.6	25
3067.7	6
3068.8	8
3069.9	6
3071	16
3072.09	22
3073.19	28
3074.29	24
3075.38	8
3076.48	28
3077.57	5
3078.67	35
3079.76	44
3080.86	2
3081.95	33
3083.05	-22
3084.14	40
3085.23	14
3086.33	10
3087.42	18
3088.51	33
3089.6	24
3090.69	8
3091.78	-2
3092.87	71
3093.96	30
3095.05	34
3096.14	-14
3097.23	14
3098.32	33
3099.41	8
3100.49	8
3101.58	28
3102.67	30
3103.75	2
3104.84	34
3105.93	46
3107.01	10
3108.1	14
3109.18	22
3110.26	36
3111.35	32
3112.43	28
3113.51	24
3114.6	27
3115.68	20
3116.76	24
3117.84	4
3118.92	28
3120	32
3121.09	28
3122.17	32
3123.25	26
3124.32	26
3125.4	30
3126.48	8
3127.56	34
3128.64	8
3129.72	34
3130.79	60
3131.87	24
3132.95	18
3134.02	16
3135.1	24
3136.17	30
3137.25	30
3138.32	26
3139.4	14
3140.47	38
3141.55	32
3142.62	14
3143.69	30
3144.76	31
3145.84	14
3146.91	26
3147.98	24
3149.05	38
3150.12	40
3151.19	46
3152.26	32
3153.33	50
3154.4	14
3155.47	26
3156.54	22
3157.61	40
3158.67	22
3159.74	6
3160.81	42
3161.88	15
3162.94	30
3164.01	28
3165.07	48
3166.14	32
3167.2	38
3168.27	29
3169.33	20
3170.4	28
3171.46	26
3172.52	22
3173.59	16
3174.65	36
3175.71	18
3176.77	28
3177.84	12
3178.9	26
3179.96	20
3181.02	55
3182.08	38
3183.14	43
3184.2	40
3185.26	24
3186.32	30
3187.37	24
3188.43	66
3189.49	39
3190.55	30
3191.61	23
3192.66	28
3193.72	20
3194.77	18
3195.83	8
3196.89	20
3197.94	28
3199	20
3200.05	16
3201.1	42
3202.16	32
3203.21	34
3204.27	28
3205.32	18
3206.37	30
3207.42	39
3208.47	42
3209.53	42
3210.58	39
3211.63	32
3212.68	36
3213.73	34
3214.78	45
3215.83	36
3216.88	23
3217.93	38
3218.97	16
3220.02	18
3221.07	26
3222.12	26
3223.16	24
3224.21	20
3225.26	16
3226.3	24
3227.35	20
3228.4	56
3229.44	56
3230.49	34
3231.53	8
3232.57	14
3233.62	28
3234.66	30
3235.71	36
3236.75	28
3237.79	40
3238.83	38
3239.88	22
3240.92	32
3241.96	44
3243	30
3244.04	26
3245.08	38
3246.12	14
3247.16	28
3248.2	26
3249.24	34
3250.28	32
3251.32	28
3252.36	24
3253.39	38
3254.43	54
3255.47	46
3256.51	22
3257.54	22
3258.58	30
3259.61	59
3260.65	31
3261.69	28
3262.72	16
3263.76	8
3264.79	18
3265.82	38
3266.86	19
3267.89	54
3268.92	38
3269.96	22
3270.99	23
3272.02	26
3273.05	36
3274.09	20
3275.12	28
3276.15	22
3277.18	45
3278.21	32
3279.24	28
3280.27	34
3281.3	38
3282.33	29
3283.36	34
3284.39	44
3285.41	54
3286.44	32
3287.47	34
3288.5	52
3289.52	16
3290.55	50
3291.58	36
3292.6	32
3293.63	64
3294.66	40
3295.68	55
3296.71	18
3297.73	58
3298.76	91
3299.78	36
3300.8	6
3301.83	32
3302.85	72
3303.87	26
3304.9	16
3305.92	35
3306.94	52
3307.96	40
3308.98	42
3310.01	58
3311.03	36
3312.05	55
3313.07	28
3314.09	28
3315.11	44
3316.13	41
3317.15	36
3318.17	42
3319.18	38
3320.2	38
3321.22	38
3322.24	46
3323.26	33
3324.27	32
3325.29	50
3326.31	35
3327.32	38
3328.34	26
3329.35	56
3330.37	34
3331.38	34
3332.4	20
3333.41	38
3334.43	60
3335.44	40
3336.46	28
3337.47	40
3338.48	46
3339.5	28
3340.51	26
3341.52	35
3342.53	66
3343.54	36
3344.56	26
3345.57	44
3346.58	38
3347.59	38
3348.6	31
3349.61	56
3350.62	40
3351.63	32
3352.64	44
3353.65	62
3354.66	39
3355.66	53
3356.67	36
3357.68	40
3358.69	17
3359.7	26
3360.7	52
3361.71	36
3362.72	32
3363.72	44
3364.73	44
3365.73	36
3366.74	39
3367.75	39
3368.75	22
3369.75	22
3370.76	32
3371.76	20
3372.77	26
3373.77	42
3374.77	47
3375.78	34
3376.78	26
3377.78	48
3378.78	30
3379.79	20
3380.79	25
3381.79	36
3382.79	42
3383.79	30
3384.79	58
3385.79	42
3386.79	44
3387.79	30
3388.79	45
3389.79	38
3390.79	38
3391.79	51
3392.79	58
3393.79	74
3394.78	28
3395.78	18
3396.78	34
3397.78	46
3398.77	83
3399.77	30
3400.77	34
3401.76	20
3402.76	42
3403.76	40
3404.75	22
3405.75	18
3406.74	61
3407.74	83
3408.73	54
3409.72	117
3410.72	52
3411.71	50
3412.71	18
3413.7	22
3414.69	4
3415.68	78
3416.68	28
3417.67	32
3418.66	36
3419.65	22
3420.64	66
3421.63	41
3422.63	62
3423.62	58
3424.61	92
3425.6	34
3426.59	43
3427.58	58
3428.57	41
[truncated: 48 more rows]
