# Supplementary material for: AI‐Assisted Detection of Early Gastric Cancer via Visualization of Mucosal Acidity Compromise During Endoscopy
Source: Adv Sci (Weinh). 2025 Oct 20;12(46):e04932. doi: 10.1002/advs.202504932 (PMC12697849; doi:10.1002/advs.202504932)
Supplement: Supplementary file 2 — Supporting Data [file ADVS-12-e04932-s002.zip › Models by AGS cells/Model 5/Para-tumor/fast-20250724_173433.csv]

181.541	19514
184.445	30376
187.346	39374
190.245	43853
193.141	45425
196.035	45556
198.927	45509
201.816	45505
204.703	45853
207.588	45830
210.47	45985
213.35	45827
216.228	45795
219.103	46162
221.976	45997
224.846	45936
227.715	45751
230.58	45801
233.444	45658
236.305	46132
239.164	46364
242.02	46964
244.875	47409
247.727	47296
250.576	47575
253.423	47576
256.268	47344
259.111	47020
261.951	46885
264.789	46718
267.625	47036
270.459	47057
273.29	46907
276.119	46834
278.945	46464
281.769	46182
284.591	46238
287.411	45920
290.229	45922
293.044	45801
295.857	45304
298.667	45056
301.476	44625
304.282	44165
307.085	44014
309.887	43659
312.686	43288
315.483	43029
318.278	42805
321.071	42592
323.861	42624
326.649	42360
329.435	42491
332.219	42217
335	42290
337.779	42362
340.556	42453
343.331	42457
346.103	42545
348.873	42477
351.641	42902
354.407	42856
357.171	43081
359.932	43361
362.691	42968
365.448	42765
368.203	42433
370.955	42071
373.706	41906
376.454	41649
379.2	41423
381.943	41487
384.685	40978
387.424	40730
390.161	40660
392.896	40013
395.629	39878
398.36	39636
401.088	39783
403.815	39497
406.539	39314
409.261	39264
411.981	39295
414.698	39429
417.414	39817
420.127	39845
422.838	39775
425.547	40127
428.254	40136
430.959	40122
433.662	40280
436.362	40440
439.06	40472
441.757	40460
444.451	40333
447.142	40295
449.832	40355
452.52	40426
455.206	40359
457.889	40184
460.57	40271
463.249	39850
465.927	40100
468.601	39546
471.274	39144
473.945	38879
476.614	38478
479.28	37777
481.945	37601
484.607	37567
487.267	37368
489.926	37096
492.582	36938
495.236	36616
497.888	36533
500.537	36432
503.185	36368
505.831	36501
508.474	36667
511.116	36779
513.755	36697
516.393	36547
519.028	36761
521.661	36697
524.293	36773
526.922	36658
529.549	36809
532.174	36656
534.797	36688
537.418	36782
540.037	36926
542.654	36678
545.268	36953
547.881	37229
550.492	37205
553.101	36737
555.707	36352
558.312	35931
560.915	35786
563.515	35743
566.114	36098
568.71	36330
571.305	36409
573.897	36763
576.488	36779
579.076	36392
581.663	35212
584.247	34652
586.83	33795
589.41	33269
591.989	32600
594.565	31885
597.14	31251
599.712	30823
602.283	30723
604.851	30550
607.418	30473
609.982	30340
612.545	30316
615.106	30272
617.664	30397
620.221	30175
622.776	30125
625.328	29987
627.879	29991
630.428	29728
632.975	29466
635.52	29085
638.062	29133
640.603	28913
643.142	28932
645.679	29184
648.214	29357
650.748	29170
653.279	29151
655.808	28970
658.335	29037
660.861	28843
663.384	28759
665.906	28586
668.425	28712
670.943	28615
673.459	28190
675.973	28088
678.484	27652
680.994	27340
683.502	26959
686.009	26822
688.513	26833
691.015	26337
693.515	26268
696.014	26056
698.51	25625
701.005	25524
703.498	25267
705.989	24811
708.478	24250
710.965	24014
713.45	24175
715.933	23925
718.415	23865
720.894	23578
723.372	23438
725.848	23746
728.322	23711
730.794	23731
733.264	23550
735.732	23218
738.198	22700
740.663	22454
743.126	21975
745.586	21910
748.045	21747
750.502	21530
752.958	21453
755.411	21312
757.863	21347
760.312	21244
762.76	21046
765.206	21258
767.65	20800
770.092	19426
772.533	18078
774.971	17817
777.408	18608
779.843	19285
782.276	19156
784.707	19412
787.137	19732
789.564	19366
791.99	19492
794.414	19206
796.836	19229
799.257	18870
801.675	18580
804.092	18534
806.507	18482
808.92	18255
811.331	18046
813.741	17649
816.148	17502
818.554	17436
820.958	17229
823.36	17103
825.761	17069
828.159	16697
830.556	16789
832.951	16587
835.345	16461
837.736	16275
840.126	16229
842.514	16125
844.9	15911
847.284	15759
849.667	15638
852.048	15431
854.427	15385
856.804	15112
859.18	14807
861.553	14796
863.925	14712
866.296	14776
868.664	14623
871.031	14478
873.396	14325
875.759	14214
878.12	14255
880.48	14105
882.838	14025
885.194	13757
887.549	13716
889.902	13654
892.253	13463
894.602	13527
896.949	13369
899.295	13370
901.639	13187
903.981	13322
906.322	13175
908.661	13130
910.998	13039
913.333	13013
915.667	12882
917.999	12931
920.329	12935
922.658	12931
924.985	12717
927.31	12630
929.633	12707
931.955	12490
934.275	12453
936.593	12286
938.91	12056
941.225	11893
943.538	11599
945.849	11413
948.159	11090
950.467	10961
952.774	10878
955.078	10636
957.381	10491
959.683	10354
961.982	10102
964.28	10275
966.577	10184
968.871	10035
971.164	9816
973.456	9598
975.745	9600
978.033	9386
980.319	9391
982.604	9286
984.887	9266
987.168	9346
989.448	9225
991.726	9125
994.002	9173
996.277	9104
998.55	9097
1000.82	9004
1003.09	9195
1005.36	9233
1007.63	9208
1009.89	9235
1012.15	9264
1014.41	9312
1016.67	9242
1018.93	9114
1021.19	9002
1023.44	9006
1025.7	8949
1027.95	8943
1030.2	8849
1032.45	8737
1034.69	8560
1036.94	8516
1039.18	8428
1041.43	8373
1043.67	8363
1045.9	8281
1048.14	8285
1050.38	8100
1052.61	8076
1054.84	8016
1057.07	7776
1059.3	7811
1061.53	7544
1063.76	7595
1065.98	7537
1068.2	7406
1070.42	7451
1072.64	7239
1074.86	7235
1077.08	7118
1079.29	7067
1081.5	7032
1083.72	6955
1085.93	6981
1088.13	6959
1090.34	7021
1092.55	7086
1094.75	7100
1096.95	7009
1099.15	6868
1101.35	6874
1103.55	6745
1105.74	6614
1107.94	6493
1110.13	6576
1112.32	6377
1114.51	6284
1116.7	6103
1118.89	6091
1121.07	6030
1123.25	6004
1125.44	5865
1127.62	5905
1129.8	5943
1131.97	5986
1134.15	6048
1136.32	6064
1138.49	5963
1140.66	5909
1142.83	5917
1145	5761
1147.17	5784
1149.33	5665
1151.5	5673
1153.66	5629
1155.82	5585
1157.98	5557
1160.13	5444
1162.29	5462
1164.44	5365
1166.6	5319
1168.75	5416
1170.9	5464
1173.04	5482
1175.19	5442
1177.34	5476
1179.48	5158
1181.62	5161
1183.76	5039
1185.9	5087
1188.04	5294
1190.17	5407
1192.31	5480
1194.44	5490
1196.57	5504
1198.7	5500
1200.83	5434
1202.96	5262
1205.08	5115
1207.21	4890
1209.33	4704
1211.45	4583
1213.57	4459
1215.69	4435
1217.81	4337
1219.92	4341
1222.03	4299
1224.15	4203
1226.26	4301
1228.37	4162
1230.47	4182
1232.58	4056
1234.68	4169
1236.79	4131
1238.89	4128
1240.99	4114
1243.09	4124
1245.19	4028
1247.28	4017
1249.38	3979
1251.47	3945
1253.56	3929
1255.65	3786
1257.74	3719
1259.83	3786
1261.91	3715
1264	3658
1266.08	3599
1268.16	3512
1270.24	3540
1272.32	3419
1274.4	3415
1276.47	3356
1278.55	3296
1280.62	3214
1282.69	3199
1284.76	3167
1286.83	3177
1288.9	3103
1290.96	3117
1293.03	3014
1295.09	2945
1297.15	2964
1299.21	2945
1301.27	2899
1303.33	2899
1305.38	2814
1307.44	2913
1309.49	2854
1311.54	2802
1313.59	2760
1315.64	2716
1317.69	2840
1319.73	2792
1321.78	2797
1323.82	2772
1325.86	2684
1327.9	2677
1329.94	2665
1331.98	2633
1334.02	2716
1336.05	2710
1338.08	2679
1340.12	2694
1342.15	2768
1344.18	2807
1346.2	2762
1348.23	2916
1350.25	2823
1352.28	2823
1354.3	2881
1356.32	2891
1358.34	2937
1360.36	2912
1362.38	2948
1364.39	2947
1366.41	2954
1368.42	2919
1370.43	2967
1372.44	2871
1374.45	2847
1376.45	2821
1378.46	2790
1380.47	2675
1382.47	2708
1384.47	2629
1386.47	2509
1388.47	2537
1390.47	2511
1392.46	2462
1394.46	2597
1396.45	2545
1398.44	2543
1400.44	2484
1402.42	2444
1404.41	2375
1406.4	2325
1408.39	2236
1410.37	2226
1412.35	2152
1414.33	2208
1416.31	2107
1418.29	2162
1420.27	2137
1422.25	2047
1424.22	2119
1426.2	2069
1428.17	2067
1430.14	2115
1432.11	1976
1434.08	1983
1436.04	1954
1438.01	1900
1439.97	1918
1441.94	1894
1443.9	1934
1445.86	1944
1447.82	1914
1449.78	1787
1451.73	1819
1453.69	1882
1455.64	1924
1457.59	1875
1459.54	1826
1461.49	1710
1463.44	1678
1465.39	1680
1467.34	1668
1469.28	1628
1471.22	1687
1473.17	1743
1475.11	1733
1477.05	1648
1478.99	1589
1480.92	1588
1482.86	1474
1484.79	1458
1486.73	1465
1488.66	1432
1490.59	1559
1492.52	1453
1494.45	1477
1496.37	1503
1498.3	1509
1500.22	1516
1502.14	1461
1504.07	1505
1505.99	1465
1507.91	1481
1509.82	1433
1511.74	1432
1513.66	1426
1515.57	1396
1517.48	1467
1519.39	1501
1521.3	1610
1523.21	1562
1525.12	1470
1527.03	1467
1528.93	1460
1530.84	1475
1532.74	1463
1534.64	1578
1536.54	1515
1538.44	1541
1540.34	1483
1542.23	1411
1544.13	1309
1546.02	1285
1547.92	1279
1549.81	1330
1551.7	1356
1553.59	1362
1555.48	1368
1557.36	1372
1559.25	1424
1561.13	1400
1563.01	1481
1564.9	1558
1566.78	1493
1568.66	1452
1570.53	1400
1572.41	1388
1574.29	1392
1576.16	1541
1578.03	1588
1579.9	1630
1581.78	1545
1583.65	1453
1585.51	1436
1587.38	1479
1589.25	1548
1591.11	1547
1592.97	1493
1594.84	1413
1596.7	1394
1598.56	1418
1600.42	1386
1602.27	1360
1604.13	1422
1605.98	1556
1607.84	1666
1609.69	1725
1611.54	1710
1613.39	1632
1615.24	1426
1617.09	1281
1618.94	1247
1620.78	1145
1622.62	1243
1624.47	1342
1626.31	1334
1628.15	1366
1629.99	1347
1631.83	1331
1633.67	1269
1635.5	1326
1637.34	1235
1639.17	1249
1641	1235
1642.83	1243
1644.66	1261
1646.49	1185
1648.32	1139
1650.15	1189
1651.97	1166
1653.8	1221
1655.62	1191
1657.44	1146
1659.26	1055
1661.08	997
1662.9	1030
1664.72	896
1666.53	830
1668.35	776
1670.16	737
1671.97	762
1673.79	885
1675.6	868
1677.4	832
1679.21	792
1681.02	784
1682.83	760
1684.63	769
1686.43	802
1688.24	838
1690.04	816
1691.84	731
1693.64	722
1695.43	771
1697.23	840
1699.02	917
1700.82	947
1702.61	895
1704.4	870
1706.2	883
1707.98	961
1709.77	1007
1711.56	1012
1713.35	1051
1715.13	977
1716.92	906
1718.7	796
1720.48	812
1722.26	796
1724.04	738
1725.82	616
1727.6	544
1729.37	542
1731.15	459
1732.92	374
1734.7	344
1736.47	322
1738.24	306
1740.01	320
1741.78	288
1743.54	318
1745.31	413
1747.08	447
1748.84	491
1750.6	510
1752.36	592
1754.12	697
1755.88	705
1757.64	641
1759.4	586
1761.16	584
1762.91	552
1764.67	655
1766.42	703
1768.17	739
1769.92	735
1771.67	713
1773.42	638
1775.17	588
1776.91	595
1778.66	649
1780.4	730
1782.15	746
1783.89	774
1785.63	796
1787.37	778
1789.11	790
1790.85	750
1792.58	723
1794.32	669
1796.05	635
1797.79	603
1799.52	598
1801.25	619
1802.98	588
1804.71	572
1806.44	593
1808.17	670
1809.89	744
1811.62	748
1813.34	759
1815.07	752
1816.79	665
1818.51	635
1820.23	629
1821.95	560
1823.66	582
1825.38	540
1827.1	538
1828.81	544
1830.52	576
1832.24	611
1833.95	651
1835.66	703
1837.37	725
1839.08	667
1840.78	604
1842.49	546
1844.19	542
1845.9	510
1847.6	520
1849.3	520
1851	472
1852.7	417
1854.4	377
1856.1	385
1857.8	401
1859.49	425
1861.19	425
1862.88	447
1864.57	353
1866.27	282
1867.96	262
1869.65	197
1871.33	264
1873.02	311
1874.71	352
1876.39	374
1878.08	332
1879.76	330
1881.44	322
1883.12	347
1884.81	395
1886.48	415
1888.16	339
1889.84	258
1891.52	262
1893.19	206
1894.87	241
1896.54	254
1898.21	262
1899.88	274
1901.55	303
1903.22	329
1904.89	322
1906.56	310
1908.22	327
1909.89	357
1911.55	391
1913.22	385
1914.88	389
1916.54	395
1918.2	353
1919.86	352
1921.52	371
1923.18	361
1924.83	309
1926.49	328
1928.14	302
1929.79	308
1931.45	339
1933.1	299
1934.75	228
1936.4	324
1938.05	337
1939.69	353
1941.34	286
1942.99	255
1944.63	232
1946.27	239
1947.92	232
1949.56	290
1951.2	268
1952.84	322
1954.48	302
1956.11	367
1957.75	401
1959.39	435
1961.02	451
1962.65	429
1964.29	411
1965.92	437
1967.55	437
1969.18	470
1970.81	465
1972.44	472
1974.06	427
1975.69	433
1977.32	452
1978.94	468
1980.56	441
1982.19	494
1983.81	472
1985.43	469
1987.05	478
1988.66	473
1990.28	461
1991.9	435
1993.51	490
1995.13	475
1996.74	496
1998.36	488
1999.97	482
2001.58	469
2003.19	465
2004.8	465
2006.4	499
2008.01	476
2009.62	503
2011.22	524
2012.83	480
2014.43	489
2016.03	501
2017.63	480
2019.23	463
2020.83	471
2022.43	493
2024.03	494
2025.63	467
2027.22	447
2028.82	461
2030.41	451
2032.01	451
2033.6	425
2035.19	468
2036.78	467
2038.37	447
2039.96	417
2041.55	411
2043.13	443
2044.72	389
2046.3	433
2047.89	435
2049.47	419
2051.05	405
2052.63	405
2054.21	419
2055.79	417
2057.37	389
2058.95	389
2060.52	401
2062.1	389
2063.68	413
2065.25	417
2066.82	383
2068.39	385
2069.97	380
2071.54	387
2073.1	355
2074.67	353
2076.24	381
2077.81	364
2079.37	383
2080.94	356
2082.5	339
2084.07	348
2085.63	316
2087.19	327
2088.75	289
2090.31	286
2091.87	266
2093.43	262
2094.98	268
2096.54	287
2098.09	288
2099.65	319
2101.2	282
2102.75	319
2104.3	320
2105.86	312
2107.41	311
2108.95	296
2110.5	298
2112.05	266
2113.6	296
2115.14	295
2116.69	323
2118.23	280
2119.77	326
2121.31	266
2122.86	309
2124.4	289
2125.93	302
2127.47	278
2129.01	268
2130.55	296
2132.08	292
2133.62	306
2135.15	310
2136.69	282
2138.22	246
2139.75	280
2141.28	248
2142.81	266
2144.34	254
2145.87	274
2147.39	260
2148.92	274
2150.45	280
2151.97	291
2153.5	282
2155.02	236
2156.54	258
2158.06	272
2159.58	258
2161.1	248
2162.62	288
2164.14	270
2165.66	270
2167.17	254
2168.69	290
2170.2	260
2171.72	236
2173.23	286
2174.74	238
2176.25	258
2177.76	242
2179.27	232
2180.78	236
2182.29	214
2183.79	222
2185.3	242
2186.81	254
2188.31	226
2189.81	256
2191.32	260
2192.82	222
2194.32	228
2195.82	236
2197.32	254
2198.82	208
2200.32	206
2201.81	190
2203.31	195
2204.8	234
2206.3	234
2207.79	221
2209.29	240
2210.78	206
2212.27	258
2213.76	242
2215.25	252
2216.74	218
2218.23	222
2219.71	193
2221.2	181
2222.69	177
2224.17	159
2225.65	172
2227.14	175
2228.62	180
2230.1	167
2231.58	190
2233.06	189
2234.54	201
2236.02	207
2237.5	222
2238.97	235
2240.45	210
2241.92	219
2243.4	227
2244.87	172
2246.34	189
2247.82	188
2249.29	185
2250.76	175
2252.23	169
2253.7	167
2255.16	151
2256.63	184
2258.1	155
2259.56	163
2261.03	190
2262.49	169
2263.95	185
2265.42	193
2266.88	167
2268.34	161
2269.8	181
2271.26	157
2272.72	173
2274.18	165
2275.63	186
2277.09	167
2278.54	212
2280	161
2281.45	135
2282.9	153
2284.36	137
2285.81	157
2287.26	145
2288.71	157
2290.16	147
2291.61	157
2293.05	137
2294.5	151
2295.95	115
2297.39	101
2298.84	113
2300.28	106
2301.72	101
2303.16	129
2304.61	145
2306.05	156
2307.49	119
2308.93	133
2310.36	133
2311.8	149
2313.24	175
2314.67	187
2316.11	177
2317.54	163
2318.98	173
2320.41	145
2321.84	145
2323.28	137
2324.71	147
2326.14	133
2327.57	118
2328.99	113
2330.42	91
2331.85	125
2333.27	115
2334.7	125
2336.12	111
2337.55	113
2338.97	109
2340.39	99
2341.82	73
2343.24	66
2344.66	91
2346.08	76
2347.5	107
2348.91	117
2350.33	113
2351.75	123
2353.16	123
2354.58	115
2355.99	123
2357.41	109
2358.82	85
2360.23	79
2361.64	55
2363.05	61
2364.46	40
2365.87	71
2367.28	65
2368.69	77
2370.1	63
2371.5	50
2372.91	85
2374.31	94
2375.72	76
2377.12	77
2378.52	58
2379.92	73
2381.33	81
2382.73	83
2384.13	71
2385.52	74
2386.92	63
2388.32	77
2389.72	67
2391.11	65
2392.51	103
2393.9	99
2395.3	109
2396.69	115
2398.08	93
2399.48	65
2400.87	86
2402.26	83
2403.65	58
2405.04	33
2406.42	12
2407.81	-38
2409.2	-20
2410.58	-39
2411.97	-44
2413.35	-16
2414.74	-50
2416.12	-36
2417.5	-12
2418.89	-14
2420.27	6
2421.65	-8
2423.03	14
2424.41	-8
2425.79	18
2427.16	-29
2428.54	-67
2429.92	-34
2431.29	-16
2432.67	-6
2434.04	-18
2435.42	0
2436.79	-32
2438.16	-13
2439.53	-26
2440.9	-6
2442.27	-34
2443.64	-45
2445.01	-45
2446.38	-51
2447.75	-64
2449.11	-57
2450.48	-34
2451.84	-59
2453.21	-42
2454.57	-18
2455.94	-38
2457.3	-37
2458.66	-46
2460.02	-42
2461.38	-49
2462.74	-14
2464.1	6
2465.46	-6
2466.82	6
2468.17	2
2469.53	-2
2470.89	6
2472.24	-18
2473.6	-14
2474.95	6
2476.3	-6
2477.65	34
2479.01	39
2480.36	0
2481.71	65
2483.06	15
2484.41	20
2485.75	-2
2487.1	16
2488.45	-6
2489.8	11
2491.14	4
2492.49	6
2493.83	-10
2495.17	29
2496.52	6
2497.86	2
2499.2	4
2500.54	31
2501.88	33
2503.22	40
2504.56	35
2505.9	38
2507.24	38
2508.58	40
2509.91	21
2511.25	2
2512.58	-22
2513.92	-53
2515.25	-36
2516.58	-24
2517.92	-22
2519.25	-38
2520.58	-23
2521.91	-68
2523.24	-37
2524.57	-8
2525.9	0
2527.23	20
2528.55	30
2529.88	-16
2531.21	-29
2532.53	4
2533.86	4
2535.18	-16
2536.5	4
2537.83	8
2539.15	36
2540.47	6
2541.79	32
2543.11	-8
2544.43	-4
2545.75	4
2547.07	24
2548.39	-44
2549.7	24
2551.02	-12
2552.34	-29
2553.65	-26
2554.97	-42
2556.28	-36
2557.59	-63
2558.91	-61
2560.22	-42
2561.53	-48
2562.84	-53
2564.15	-28
2565.46	-39
2566.77	-40
2568.08	-12
2569.38	-43
2570.69	-42
2572	-47
2573.3	-34
2574.61	-27
2575.91	-34
2577.22	-12
2578.52	-12
2579.82	-14
2581.13	-41
2582.43	-46
2583.73	-48
2585.03	-51
2586.33	-56
2587.63	-48
2588.92	-75
2590.22	-38
2591.52	-49
2592.82	-57
2594.11	-33
2595.41	-35
2596.7	-46
2598	-56
2599.29	-36
2600.58	-53
2601.88	-30
2603.17	-24
2604.46	-75
2605.75	-54
2607.04	-70
2608.33	-59
2609.62	-45
2610.9	-81
2612.19	-78
2613.48	-97
2614.76	-66
2616.05	-69
2617.34	-37
2618.62	-85
2619.9	-78
2621.19	-65
2622.47	-53
2623.75	-50
2625.03	-65
2626.31	-55
2627.59	-36
2628.87	-39
2630.15	-67
2631.43	-39
2632.71	-64
2633.99	-76
2635.26	-60
2636.54	-81
2637.81	-63
2639.09	-79
2640.36	-74
2641.64	-58
2642.91	-95
2644.18	-80
2645.46	-55
2646.73	-87
2648	-73
2649.27	-65
2650.54	-65
2651.81	-53
2653.07	-42
2654.34	-48
2655.61	-57
2656.88	-41
2658.14	-60
2659.41	-75
2660.67	-64
2661.94	-47
2663.2	-71
2664.47	-75
2665.73	-63
2666.99	-88
2668.25	-77
2669.51	-89
2670.77	-85
2672.03	-89
2673.29	-50
2674.55	-35
2675.81	-56
2677.07	-71
2678.32	-85
2679.58	-81
2680.84	-63
2682.09	-71
2683.35	-38
2684.6	-47
2685.85	-63
2687.11	-72
2688.36	-41
2689.61	-61
2690.86	-69
2692.11	-65
2693.36	-37
2694.61	-35
2695.86	-55
2697.11	-57
2698.36	-51
2699.61	-95
2700.85	-67
2702.1	-58
2703.34	-55
2704.59	-64
2705.83	-46
2707.08	-51
2708.32	-50
2709.56	-71
2710.81	-61
2712.05	-74
2713.29	-53
2714.53	-71
2715.77	-48
2717.01	-33
2718.25	-32
2719.49	-45
2720.73	-75
2721.96	-75
2723.2	-57
2724.44	-53
2725.67	-35
2726.91	-66
2728.14	-46
2729.38	-72
2730.61	-47
2731.84	-48
2733.08	-57
2734.31	-54
2735.54	-56
2736.77	-57
2738	-66
2739.23	-51
2740.46	-40
2741.69	-71
2742.92	-82
2744.14	-19
2745.37	-46
2746.6	-58
2747.82	-40
2749.05	-46
2750.27	-60
2751.5	-44
2752.72	-52
2753.95	-36
2755.17	-56
2756.39	-42
2757.61	-42
2758.83	-50
2760.05	-18
2761.27	-50
2762.49	-22
2763.71	-46
2764.93	-42
2766.15	-34
2767.37	-36
2768.58	-60
2769.8	-48
2771.02	-54
2772.23	-38
2773.45	-40
2774.66	-56
2775.88	-34
2777.09	-44
2778.3	-38
2779.51	-38
2780.73	-41
2781.94	-42
2783.15	-40
2784.36	-32
2785.57	-34
2786.78	-52
2787.99	-18
2789.19	-38
2790.4	-28
2791.61	-19
2792.82	-42
2794.02	-32
2795.23	-44
2796.43	-34
2797.64	-20
2798.84	-32
2800.04	-40
2801.25	-35
2802.45	-44
2803.65	-62
2804.85	-10
2806.05	-34
2807.25	-56
2808.45	-20
2809.65	-38
2810.85	-25
2812.05	-14
2813.25	-48
2814.45	-38
2815.64	-28
2816.84	-42
2818.04	-30
2819.23	46
2820.43	-33
2821.62	-10
2822.82	-28
2824.01	-4
2825.2	-14
2826.39	-30
2827.59	-26
2828.78	-14
2829.97	-12
2831.16	-36
2832.35	-24
2833.54	-34
2834.73	-18
2835.92	-38
2837.1	-20
2838.29	-24
2839.48	-8
2840.67	-22
2841.85	-28
2843.04	-26
2844.22	-18
2845.41	-23
2846.59	14
2847.77	0
2848.96	-32
2850.14	-35
2851.32	-10
2852.5	-15
2853.68	-28
2854.87	-23
2856.05	-20
2857.23	-8
2858.4	-30
2859.58	-33
2860.76	-16
2861.94	-12
2863.12	-4
2864.29	-6
2865.47	-22
2866.65	-19
2867.82	3
2869	8
2870.17	-10
2871.34	-10
2872.52	-24
2873.69	-8
2874.86	-35
2876.03	-6
2877.21	-27
2878.38	-38
2879.55	14
2880.72	-30
2881.89	-40
2883.06	-12
2884.23	-8
2885.39	-19
2886.56	-13
2887.73	-32
2888.9	2
2890.06	-12
2891.23	-2
2892.39	-19
2893.56	-6
2894.72	6
2895.89	-18
2897.05	4
2898.21	-38
2899.38	-14
2900.54	-49
2901.7	0
2902.86	-16
2904.02	-13
2905.18	-22
2906.34	-18
2907.5	-19
2908.66	-24
2909.82	-37
2910.98	-26
2912.13	-16
2913.29	12
2914.45	-26
2915.6	-8
2916.76	-6
2917.91	-16
2919.07	-11
2920.22	-14
2921.38	10
2922.53	-42
2923.68	8
2924.84	-2
2925.99	4
2927.14	-2
2928.29	-18
2929.44	-8
2930.59	-22
2931.74	-2
2932.89	8
2934.04	-14
2935.19	-22
2936.34	-11
2937.48	-11
2938.63	2
2939.78	-30
2940.93	2
2942.07	14
2943.22	2
2944.36	-10
2945.51	-14
2946.65	12
2947.79	-4
2948.94	8
2950.08	-6
2951.22	0
2952.36	-14
2953.5	-6
2954.65	-8
2955.79	-10
2956.93	-8
2958.07	-26
2959.2	8
2960.34	22
2961.48	-6
2962.62	-14
2963.76	-6
2964.89	-2
2966.03	-4
2967.17	6
2968.3	20
2969.44	-2
2970.57	14
2971.71	2
2972.84	12
2973.97	2
2975.11	6
2976.24	18
2977.37	-12
2978.5	6
2979.64	-8
2980.77	2
2981.9	-4
2983.03	-24
2984.16	-2
2985.29	8
2986.41	-4
2987.54	-4
2988.67	6
2989.8	10
2990.93	6
2992.05	-10
2993.18	-9
2994.3	-18
2995.43	-4
2996.55	26
2997.68	30
2998.8	6
2999.93	32
3001.05	12
3002.17	-8
3003.3	-8
3004.42	52
3005.54	30
3006.66	26
3007.78	20
3008.9	14
3010.02	-2
3011.14	12
3012.26	10
3013.38	0
3014.5	12
3015.62	-6
3016.73	24
3017.85	2
3018.97	2
3020.08	9
3021.2	10
3022.31	12
3023.43	36
3024.54	2
3025.66	4
3026.77	36
3027.89	16
3029	18
3030.11	14
3031.22	2
3032.34	-2
3033.45	18
3034.56	6
3035.67	16
3036.78	97
3037.89	26
3039	38
3040.11	-8
3041.22	6
3042.32	0
3043.43	8
3044.54	14
3045.65	-2
3046.75	-4
3047.86	40
3048.96	2
3050.07	-2
3051.17	22
3052.28	2
3053.38	22
3054.49	2
3055.59	4
3056.69	14
3057.8	-2
3058.9	16
3060	48
3061.1	4
3062.2	24
3063.3	10
3064.4	-2
3065.5	-4
3066.6	-2
3067.7	4
3068.8	24
3069.9	18
3071	38
3072.09	22
3073.19	6
3074.29	18
3075.38	14
3076.48	22
3077.57	13
3078.67	41
3079.76	34
3080.86	-2
3081.95	12
3083.05	-6
3084.14	16
3085.23	30
3086.33	35
3087.42	6
3088.51	0
3089.6	12
3090.69	-4
3091.78	-2
3092.87	85
3093.96	30
3095.05	16
3096.14	2
3097.23	10
3098.32	30
3099.41	24
3100.49	-2
3101.58	18
3102.67	12
3103.75	-2
3104.84	30
3105.93	18
3107.01	14
3108.1	-2
3109.18	14
3110.26	30
3111.35	20
3112.43	16
3113.51	24
3114.6	31
3115.68	26
3116.76	4
3117.84	24
3118.92	14
3120	34
3121.09	24
3122.17	16
3123.25	10
3124.32	36
3125.4	26
3126.48	12
3127.56	14
3128.64	8
3129.72	20
3130.79	48
3131.87	16
3132.95	6
3134.02	2
3135.1	40
3136.17	20
3137.25	18
3138.32	16
3139.4	26
3140.47	36
3141.55	32
3142.62	6
3143.69	12
3144.76	39
3145.84	20
3146.91	12
3147.98	14
3149.05	18
3150.12	6
3151.19	40
3152.26	24
3153.33	20
3154.4	6
3155.47	2
3156.54	20
3157.61	42
3158.67	8
3159.74	12
3160.81	18
3161.88	25
3162.94	16
3164.01	22
3165.07	32
3166.14	42
3167.2	30
3168.27	4
3169.33	24
3170.4	32
3171.46	10
3172.52	12
3173.59	18
3174.65	26
3175.71	12
3176.77	16
3177.84	18
3178.9	2
3179.96	16
3181.02	46
3182.08	30
3183.14	45
3184.2	50
3185.26	26
3186.32	30
3187.37	34
3188.43	42
3189.49	37
3190.55	8
3191.61	25
3192.66	16
3193.72	22
3194.77	34
3195.83	8
3196.89	38
3197.94	36
3199	30
3200.05	24
3201.1	22
3202.16	20
3203.21	24
3204.27	28
3205.32	16
3206.37	28
3207.42	53
3208.47	32
3209.53	30
3210.58	31
3211.63	38
3212.68	20
3213.73	34
3214.78	39
3215.83	34
3216.88	2
3217.93	18
3218.97	26
3220.02	20
3221.07	18
3222.12	28
3223.16	16
3224.21	26
3225.26	26
3226.3	14
3227.35	16
3228.4	60
3229.44	26
3230.49	22
3231.53	12
3232.57	12
3233.62	26
3234.66	28
3235.71	30
3236.75	24
3237.79	40
3238.83	40
3239.88	18
3240.92	30
3241.96	46
3243	18
3244.04	34
3245.08	40
3246.12	36
3247.16	28
3248.2	16
3249.24	14
3250.28	40
3251.32	16
3252.36	20
3253.39	34
3254.43	24
3255.47	32
3256.51	34
3257.54	26
3258.58	46
3259.61	44
3260.65	21
3261.69	38
3262.72	30
3263.76	6
3264.79	26
3265.82	45
3266.86	27
3267.89	46
3268.92	40
3269.96	40
3270.99	25
3272.02	24
3273.05	18
3274.09	16
3275.12	48
3276.15	16
3277.18	29
3278.21	44
3279.24	28
3280.27	32
3281.3	12
3282.33	37
3283.36	44
3284.39	55
3285.41	64
3286.44	42
3287.47	38
3288.5	40
3289.52	12
3290.55	44
3291.58	36
3292.6	24
3293.63	58
3294.66	34
3295.68	51
3296.71	24
3297.73	46
3298.76	71
3299.78	24
3300.8	-4
3301.83	34
3302.85	98
3303.87	24
3304.9	26
3305.92	23
3306.94	36
3307.96	22
3308.98	34
3310.01	22
3311.03	34
3312.05	61
3313.07	28
3314.09	38
3315.11	30
3316.13	37
3317.15	10
3318.17	54
3319.18	36
3320.2	38
3321.22	46
3322.24	48
3323.26	43
3324.27	42
3325.29	30
3326.31	45
3327.32	44
3328.34	45
3329.35	52
3330.37	20
3331.38	28
3332.4	30
3333.41	28
3334.43	44
3335.44	24
3336.46	24
3337.47	10
3338.48	26
3339.5	16
3340.51	28
3341.52	35
3342.53	56
3343.54	38
3344.56	44
3345.57	42
3346.58	52
3347.59	42
3348.6	13
3349.61	44
3350.62	34
3351.63	50
3352.64	26
3353.65	44
3354.66	35
3355.66	59
3356.67	36
3357.68	12
3358.69	21
3359.7	26
3360.7	40
3361.71	34
3362.72	36
3363.72	36
3364.73	16
3365.73	26
3366.74	43
3367.75	37
3368.75	32
3369.75	50
3370.76	28
3371.76	48
3372.77	24
3373.77	36
3374.77	23
3375.78	30
3376.78	-10
3377.78	32
3378.78	40
3379.79	24
3380.79	37
3381.79	28
3382.79	46
3383.79	42
3384.79	44
3385.79	20
3386.79	40
3387.79	32
3388.79	37
3389.79	42
3390.79	28
3391.79	40
3392.79	28
3393.79	50
3394.78	22
3395.78	24
3396.78	42
3397.78	44
3398.77	69
3399.77	32
3400.77	34
3401.76	22
3402.76	54
3403.76	48
3404.75	16
3405.75	32
3406.74	67
3407.74	77
3408.73	32
3409.72	105
3410.72	42
3411.71	46
3412.71	32
3413.7	24
3414.69	46
3415.68	68
3416.68	36
3417.67	40
3418.66	42
3419.65	18
3420.64	50
3421.63	29
3422.63	44
3423.62	32
3424.61	82
3425.6	34
3426.59	19
3427.58	38
3428.57	39
[truncated: 48 more rows]
