# Supplementary material for: AI‐Assisted Detection of Early Gastric Cancer via Visualization of Mucosal Acidity Compromise During Endoscopy
Source: Adv Sci (Weinh). 2025 Oct 20;12(46):e04932. doi: 10.1002/advs.202504932 (PMC12697849; doi:10.1002/advs.202504932)
Supplement: Supplementary file 2 — Supporting Data [file ADVS-12-e04932-s002.zip › Models by AGS cells/Model 5/Para-tumor/fast-20250724_173435.csv]

181.541	16734
184.445	26223
187.346	33819
190.245	37669
193.141	39365
196.035	39419
198.927	39090
201.816	39241
204.703	39437
207.588	39314
210.47	39820
213.35	39603
216.228	39523
219.103	39755
221.976	39592
224.846	39626
227.715	39413
230.58	39446
233.444	39360
236.305	39725
239.164	39902
242.02	40547
244.875	40903
247.727	40732
250.576	40912
253.423	41066
256.268	40762
259.111	40547
261.951	40389
264.789	40299
267.625	40544
270.459	40461
273.29	40404
276.119	40361
278.945	40080
281.769	39880
284.591	39858
287.411	39459
290.229	39411
293.044	39360
295.857	39221
298.667	38689
301.476	38222
304.282	38062
307.085	37677
309.887	37563
312.686	36964
315.483	37019
318.278	36509
321.071	36360
323.861	36493
326.649	36128
329.435	36384
332.219	36140
335	36074
337.779	36056
340.556	36308
343.331	36302
346.103	36269
348.873	36362
351.641	36592
354.407	36673
357.171	36761
359.932	36948
362.691	36662
365.448	36647
368.203	36463
370.955	35850
373.706	35769
376.454	35544
379.2	35318
381.943	35387
384.685	34912
387.424	34656
390.161	34551
392.896	34220
395.629	34011
398.36	33779
401.088	33775
403.815	33783
406.539	33406
409.261	33270
411.981	33424
414.698	33485
417.414	33908
420.127	33874
422.838	33812
425.547	34242
428.254	34188
430.959	34013
433.662	34317
436.362	34670
439.06	34470
441.757	34401
444.451	34390
447.142	34316
449.832	34311
452.52	34403
455.206	34180
457.889	34083
460.57	34132
463.249	33870
465.927	33868
468.601	33590
471.274	33334
473.945	32990
476.614	32549
479.28	31980
481.945	31994
484.607	31698
487.267	31581
489.926	31308
492.582	31045
495.236	30972
497.888	30801
500.537	30727
503.185	30733
505.831	30684
508.474	31108
511.116	30872
513.755	30975
516.393	30952
519.028	30880
521.661	30801
524.293	30894
526.922	30829
529.549	30813
532.174	30725
534.797	30761
537.418	30899
540.037	30995
542.654	30856
545.268	31015
547.881	31138
550.492	31259
553.101	30902
555.707	30412
558.312	30050
560.915	29923
563.515	30028
566.114	30084
568.71	30346
571.305	30713
573.897	30894
576.488	30888
579.076	30323
581.663	29544
584.247	29111
586.83	28214
589.41	27733
591.989	27273
594.565	26560
597.14	25946
599.712	25730
602.283	25525
604.851	25471
607.418	25327
609.982	25319
612.545	25182
615.106	25038
617.664	25197
620.221	25158
622.776	24937
625.328	24844
627.879	24837
630.428	24481
632.975	24306
635.52	24185
638.062	23997
640.603	23852
643.142	24000
645.679	24137
648.214	24220
650.748	24030
653.279	24114
655.808	24076
658.335	23738
660.861	23826
663.384	23547
665.906	23549
668.425	23689
670.943	23718
673.459	23365
675.973	23138
678.484	22793
680.994	22559
683.502	22182
686.009	21995
688.513	21969
691.015	21683
693.515	21628
696.014	21310
698.51	20901
701.005	21034
703.498	20663
705.989	20195
708.478	19858
710.965	19855
713.45	19664
715.933	19543
718.415	19624
720.894	19275
723.372	19205
725.848	19545
728.322	19279
730.794	19345
733.264	19339
735.732	18973
738.198	18572
740.663	18284
743.126	17990
745.586	17792
748.045	17704
750.502	17432
752.958	17446
755.411	17288
757.863	17349
760.312	17234
762.76	17059
765.206	17309
767.65	16891
770.092	15814
772.533	14655
774.971	14525
777.408	15030
779.843	15659
782.276	15520
784.707	15693
787.137	15830
789.564	15783
791.99	15717
794.414	15729
796.836	15457
799.257	15339
801.675	15052
804.092	14946
806.507	14791
808.92	14748
811.331	14595
813.741	14315
816.148	14165
818.554	13952
820.958	13916
823.36	13719
825.761	13662
828.159	13457
830.556	13438
832.951	13422
835.345	13126
837.736	13112
840.126	13040
842.514	12998
844.9	12857
847.284	12618
849.667	12622
852.048	12373
854.427	12339
856.804	12117
859.18	11976
861.553	11748
863.925	11824
866.296	11711
868.664	11772
871.031	11585
873.396	11595
875.759	11462
878.12	11370
880.48	11347
882.838	11260
885.194	11095
887.549	10997
889.902	10948
892.253	10850
894.602	10747
896.949	10686
899.295	10697
901.639	10534
903.981	10636
906.322	10449
908.661	10517
910.998	10507
913.333	10354
915.667	10235
917.999	10265
920.329	10332
922.658	10354
924.985	10185
927.31	10216
929.633	10144
931.955	9969
934.275	9933
936.593	9834
938.91	9643
941.225	9498
943.538	9302
945.849	9118
948.159	8861
950.467	8676
952.774	8768
955.078	8486
957.381	8373
959.683	8188
961.982	8091
964.28	8113
966.577	8107
968.871	7877
971.164	7842
973.456	7676
975.745	7614
978.033	7466
980.319	7405
982.604	7432
984.887	7346
987.168	7511
989.448	7366
991.726	7273
994.002	7315
996.277	7208
998.55	7247
1000.82	7179
1003.09	7263
1005.36	7371
1007.63	7322
1009.89	7450
1012.15	7384
1014.41	7359
1016.67	7392
1018.93	7265
1021.19	7180
1023.44	7257
1025.7	7224
1027.95	7138
1030.2	7144
1032.45	6983
1034.69	6814
1036.94	6691
1039.18	6655
1041.43	6641
1043.67	6649
1045.9	6572
1048.14	6599
1050.38	6442
1052.61	6434
1054.84	6286
1057.07	6134
1059.3	6131
1061.53	5924
1063.76	6074
1065.98	5895
1068.2	5847
1070.42	5894
1072.64	5715
1074.86	5683
1077.08	5613
1079.29	5603
1081.5	5593
1083.72	5484
1085.93	5557
1088.13	5468
1090.34	5665
1092.55	5609
1094.75	5625
1096.95	5545
1099.15	5472
1101.35	5440
1103.55	5385
1105.74	5218
1107.94	5194
1110.13	5161
1112.32	5094
1114.51	4969
1116.7	4953
1118.89	4824
1121.07	4793
1123.25	4716
1125.44	4668
1127.62	4658
1129.8	4727
1131.97	4773
1134.15	4809
1136.32	4752
1138.49	4766
1140.66	4751
1142.83	4658
1145	4582
1147.17	4537
1149.33	4448
1151.5	4509
1153.66	4445
1155.82	4393
1157.98	4332
1160.13	4272
1162.29	4279
1164.44	4207
1166.6	4217
1168.75	4211
1170.9	4320
1173.04	4288
1175.19	4296
1177.34	4275
1179.48	4052
1181.62	4051
1183.76	3992
1185.9	4029
1188.04	4231
1190.17	4352
1192.31	4413
1194.44	4364
1196.57	4451
1198.7	4463
1200.83	4348
1202.96	4231
1205.08	4053
1207.21	3838
1209.33	3723
1211.45	3604
1213.57	3455
1215.69	3492
1217.81	3467
1219.92	3395
1222.03	3372
1224.15	3325
1226.26	3292
1228.37	3272
1230.47	3274
1232.58	3266
1234.68	3286
1236.79	3226
1238.89	3213
1240.99	3255
1243.09	3250
1245.19	3216
1247.28	3135
1249.38	3111
1251.47	3083
1253.56	3059
1255.65	2944
1257.74	2940
1259.83	2974
1261.91	2865
1264	2907
1266.08	2763
1268.16	2754
1270.24	2752
1272.32	2649
1274.4	2666
1276.47	2605
1278.55	2549
1280.62	2522
1282.69	2476
1284.76	2442
1286.83	2448
1288.9	2438
1290.96	2470
1293.03	2337
1295.09	2317
1297.15	2297
1299.21	2269
1301.27	2263
1303.33	2180
1305.38	2169
1307.44	2333
1309.49	2177
1311.54	2132
1313.59	2131
1315.64	2112
1317.69	2155
1319.73	2132
1321.78	2118
1323.82	2095
1325.86	2049
1327.9	2115
1329.94	2032
1331.98	2081
1334.02	2095
1336.05	2055
1338.08	2071
1340.12	2086
1342.15	2132
1344.18	2200
1346.2	2184
1348.23	2245
1350.25	2218
1352.28	2248
1354.3	2178
1356.32	2230
1358.34	2236
1360.36	2291
1362.38	2309
1364.39	2345
1366.41	2317
1368.42	2270
1370.43	2319
1372.44	2216
1374.45	2257
1376.45	2243
1378.46	2254
1380.47	2143
1382.47	2081
1384.47	2011
1386.47	1979
1388.47	1950
1390.47	1973
1392.46	1944
1394.46	2027
1396.45	1926
1398.44	1938
1400.44	1950
1402.42	1908
1404.41	1825
1406.4	1747
1408.39	1690
1410.37	1668
1412.35	1650
1414.33	1701
1416.31	1690
1418.29	1608
1420.27	1587
1422.25	1582
1424.22	1557
1426.2	1618
1428.17	1561
1430.14	1614
1432.11	1509
1434.08	1520
1436.04	1467
1438.01	1456
1439.97	1493
1441.94	1477
1443.9	1505
1445.86	1521
1447.82	1529
1449.78	1438
1451.73	1424
1453.69	1461
1455.64	1400
1457.59	1446
1459.54	1381
1461.49	1336
1463.44	1275
1465.39	1298
1467.34	1265
1469.28	1242
1471.22	1261
1473.17	1305
1475.11	1314
1477.05	1253
1478.99	1200
1480.92	1189
1482.86	1112
1484.79	1092
1486.73	1054
1488.66	1100
1490.59	1112
1492.52	1159
1494.45	1165
1496.37	1138
1498.3	1167
1500.22	1104
1502.14	1066
1504.07	1076
1505.99	1112
1507.91	1138
1509.82	1090
1511.74	1082
1513.66	1108
1515.57	1088
1517.48	1056
1519.39	1166
1521.3	1171
1523.21	1143
1525.12	1073
1527.03	1053
1528.93	1116
1530.84	1129
1532.74	1106
1534.64	1171
1536.54	1194
1538.44	1168
1540.34	1068
1542.23	1052
1544.13	1009
1546.02	918
1547.92	961
1549.81	1014
1551.7	1045
1553.59	1056
1555.48	1048
1557.36	1081
1559.25	1108
1561.13	1122
1563.01	1154
1564.9	1173
1566.78	1190
1568.66	1176
1570.53	1084
1572.41	1116
1574.29	1137
1576.16	1215
1578.03	1310
1579.9	1296
1581.78	1225
1583.65	1171
1585.51	1120
1587.38	1185
1589.25	1221
1591.11	1257
1592.97	1215
1594.84	1137
1596.7	1082
1598.56	1122
1600.42	1132
1602.27	1121
1604.13	1148
1605.98	1233
1607.84	1350
1609.69	1453
1611.54	1412
1613.39	1320
1615.24	1176
1617.09	1007
1618.94	987
1620.78	935
1622.62	967
1624.47	1058
1626.31	1112
1628.15	1072
1629.99	1075
1631.83	1074
1633.67	1054
1635.5	1038
1637.34	1030
1639.17	991
1641	1004
1642.83	965
1644.66	997
1646.49	963
1648.32	949
1650.15	927
1651.97	929
1653.8	982
1655.62	971
1657.44	937
1659.26	812
1661.08	763
1662.9	812
1664.72	673
1666.53	599
1668.35	540
1670.16	544
1671.97	567
1673.79	647
1675.6	638
1677.4	647
1679.21	546
1681.02	560
1682.83	534
1684.63	546
1686.43	633
1688.24	607
1690.04	646
1691.84	530
1693.64	504
1695.43	582
1697.23	622
1699.02	711
1700.82	757
1702.61	691
1704.4	707
1706.2	703
1707.98	752
1709.77	840
1711.56	836
1713.35	838
1715.13	812
1716.92	697
1718.7	617
1720.48	685
1722.26	661
1724.04	603
1725.82	465
1727.6	435
1729.37	391
1731.15	350
1732.92	304
1734.7	286
1736.47	234
1738.24	208
1740.01	231
1741.78	244
1743.54	248
1745.31	330
1747.08	389
1748.84	371
1750.6	387
1752.36	463
1754.12	522
1755.88	578
1757.64	500
1759.4	443
1761.16	461
1762.91	415
1764.67	479
1766.42	576
1768.17	576
1769.92	610
1771.67	556
1773.42	495
1775.17	453
1776.91	470
1778.66	510
1780.4	560
1782.15	645
1783.89	641
1785.63	655
1787.37	643
1789.11	637
1790.85	655
1792.58	610
1794.32	522
1796.05	502
1797.79	474
1799.52	471
1801.25	510
1802.98	431
1804.71	427
1806.44	504
1808.17	544
1809.89	593
1811.62	609
1813.34	636
1815.07	580
1816.79	556
1818.51	512
1820.23	522
1821.95	431
1823.66	435
1825.38	399
1827.1	391
1828.81	391
1830.52	431
1832.24	474
1833.95	534
1835.66	566
1837.37	596
1839.08	576
1840.78	495
1842.49	445
1844.19	427
1845.9	389
1847.6	395
1849.3	425
1851	337
1852.7	312
1854.4	252
1856.1	278
1857.8	292
1859.49	308
1861.19	302
1862.88	342
1864.57	288
1866.27	160
1867.96	173
1869.65	101
1871.33	119
1873.02	194
1874.71	244
1876.39	284
1878.08	220
1879.76	265
1881.44	246
1883.12	262
1884.81	297
1886.48	321
1888.16	260
1889.84	191
1891.52	187
1893.19	145
1894.87	153
1896.54	192
1898.21	171
1899.88	182
1901.55	220
1903.22	230
1904.89	242
1906.56	270
1908.22	260
1909.89	270
1911.55	292
1913.22	288
1914.88	282
1916.54	270
1918.2	276
1919.86	262
1921.52	250
1923.18	252
1924.83	202
1926.49	221
1928.14	214
1929.79	230
1931.45	191
1933.1	194
1934.75	208
1936.4	215
1938.05	242
1939.69	281
1941.34	238
1942.99	181
1944.63	174
1946.27	169
1947.92	168
1949.56	173
1951.2	219
1952.84	256
1954.48	246
1956.11	282
1957.75	324
1959.39	332
1961.02	360
1962.65	358
1964.29	351
1965.92	354
1967.55	370
1969.18	379
1970.81	382
1972.44	401
1974.06	362
1975.69	344
1977.32	379
1978.94	387
1980.56	367
1982.19	417
1983.81	405
1985.43	409
1987.05	397
1988.66	380
1990.28	383
1991.9	341
1993.51	405
1995.13	421
1996.74	436
1998.36	391
1999.97	391
2001.58	413
2003.19	369
2004.8	403
2006.4	407
2008.01	411
2009.62	419
2011.22	429
2012.83	401
2014.43	403
2016.03	427
2017.63	403
2019.23	395
2020.83	381
2022.43	399
2024.03	437
2025.63	405
2027.22	391
2028.82	392
2030.41	399
2032.01	373
2033.6	399
2035.19	389
2036.78	405
2038.37	391
2039.96	350
2041.55	365
2043.13	347
2044.72	349
2046.3	365
2047.89	385
2049.47	368
2051.05	359
2052.63	357
2054.21	354
2055.79	374
2057.37	332
2058.95	339
2060.52	316
2062.1	328
2063.68	353
2065.25	344
2066.82	334
2068.39	329
2069.97	324
2071.54	328
2073.1	280
2074.67	330
2076.24	318
2077.81	336
2079.37	312
2080.94	288
2082.5	306
2084.07	298
2085.63	280
2087.19	278
2088.75	266
2090.31	226
2091.87	220
2093.43	207
2094.98	233
2096.54	214
2098.09	219
2099.65	272
2101.2	268
2102.75	258
2104.3	242
2105.86	270
2107.41	256
2108.95	262
2110.5	229
2112.05	248
2113.6	250
2115.14	254
2116.69	274
2118.23	262
2119.77	250
2121.31	222
2122.86	232
2124.4	238
2125.93	242
2127.47	220
2129.01	240
2130.55	260
2132.08	270
2133.62	252
2135.15	258
2136.69	254
2138.22	212
2139.75	211
2141.28	246
2142.81	252
2144.34	240
2145.87	230
2147.39	224
2148.92	234
2150.45	242
2151.97	258
2153.5	274
2155.02	204
2156.54	206
2158.06	247
2159.58	210
2161.1	218
2162.62	234
2164.14	232
2165.66	228
2167.17	228
2168.69	236
2170.2	223
2171.72	224
2173.23	224
2174.74	204
2176.25	228
2177.76	228
2179.27	198
2180.78	208
2182.29	181
2183.79	195
2185.3	179
2186.81	198
2188.31	204
2189.81	218
2191.32	218
2192.82	210
2194.32	190
2195.82	216
2197.32	214
2198.82	177
2200.32	183
2201.81	165
2203.31	171
2204.8	182
2206.3	175
2207.79	181
2209.29	192
2210.78	196
2212.27	224
2213.76	214
2215.25	216
2216.74	207
2218.23	179
2219.71	181
2221.2	151
2222.69	179
2224.17	141
2225.65	153
2227.14	135
2228.62	145
2230.1	139
2231.58	159
2233.06	167
2234.54	177
2236.02	191
2237.5	207
2238.97	207
2240.45	181
2241.92	215
2243.4	185
2244.87	145
2246.34	169
2247.82	151
2249.29	151
2250.76	161
2252.23	155
2253.7	159
2255.16	133
2256.63	162
2258.1	155
2259.56	151
2261.03	159
2262.49	137
2263.95	151
2265.42	169
2266.88	165
2268.34	151
2269.8	143
2271.26	145
2272.72	141
2274.18	141
2275.63	153
2277.09	159
2278.54	163
2280	157
2281.45	135
2282.9	133
2284.36	115
2285.81	149
2287.26	139
2288.71	139
2290.16	147
2291.61	151
2293.05	139
2294.5	123
2295.95	141
2297.39	79
2298.84	83
2300.28	88
2301.72	93
2303.16	95
2304.61	115
2306.05	107
2307.49	115
2308.93	111
2310.36	115
2311.8	117
2313.24	137
2314.67	141
2316.11	137
2317.54	141
2318.98	159
2320.41	119
2321.84	129
2323.28	113
2324.71	125
2326.14	131
2327.57	141
2328.99	105
2330.42	95
2331.85	127
2333.27	93
2334.7	105
2336.12	95
2337.55	73
2338.97	85
2340.39	53
2341.82	59
2343.24	74
2344.66	61
2346.08	68
2347.5	79
2348.91	101
2350.33	93
2351.75	123
2353.16	125
2354.58	125
2355.99	109
2357.41	109
2358.82	85
2360.23	61
2361.64	55
2363.05	41
2364.46	24
2365.87	50
2367.28	57
2368.69	75
2370.1	59
2371.5	30
2372.91	63
2374.31	100
2375.72	68
2377.12	54
2378.52	56
2379.92	65
2381.33	57
2382.73	61
2384.13	61
2385.52	62
2386.92	49
2388.32	57
2389.72	75
2391.11	57
2392.51	83
2393.9	93
2395.3	93
2396.69	89
2398.08	81
2399.48	63
2400.87	90
2402.26	67
2403.65	50
2405.04	33
2406.42	4
2407.81	-36
2409.2	-30
2410.58	-79
2411.97	-48
2413.35	-14
2414.74	-36
2416.12	-34
2417.5	-6
2418.89	-4
2420.27	-12
2421.65	-6
2423.03	0
2424.41	-24
2425.79	-18
2427.16	-47
2428.54	-26
2429.92	-50
2431.29	-22
2432.67	-36
2434.04	-18
2435.42	-12
2436.79	-22
2438.16	-2
2439.53	-36
2440.9	-30
2442.27	-51
2443.64	-47
2445.01	-51
2446.38	-53
2447.75	-77
2449.11	-61
2450.48	-24
2451.84	-65
2453.21	-44
2454.57	-24
2455.94	-28
2457.3	-26
2458.66	-46
2460.02	-48
2461.38	-43
2462.74	-24
2464.1	10
2465.46	10
2466.82	-13
2468.17	2
2469.53	-26
2470.89	10
2472.24	-28
2473.6	-2
2474.95	16
2476.3	-2
2477.65	26
2479.01	47
2480.36	4
2481.71	35
2483.06	-16
2484.41	8
2485.75	20
2487.1	-4
2488.45	2
2489.8	4
2491.14	-12
2492.49	0
2493.83	12
2495.17	15
2496.52	2
2497.86	2
2499.2	14
2500.54	25
2501.88	20
2503.22	42
2504.56	30
2505.9	26
2507.24	30
2508.58	24
2509.91	10
2511.25	-11
2512.58	-16
2513.92	-47
2515.25	-28
2516.58	-44
2517.92	-52
2519.25	-26
2520.58	-23
2521.91	-40
2523.24	-27
2524.57	-10
2525.9	4
2527.23	-4
2528.55	20
2529.88	-26
2531.21	-18
2532.53	-24
2533.86	-12
2535.18	-6
2536.5	6
2537.83	4
2539.15	12
2540.47	10
2541.79	30
2543.11	-20
2544.43	2
2545.75	-10
2547.07	18
2548.39	-48
2549.7	32
2551.02	4
2552.34	-22
2553.65	-2
2554.97	-36
2556.28	-52
2557.59	-59
2558.91	-49
2560.22	-43
2561.53	-53
2562.84	-41
2564.15	-51
2565.46	-8
2566.77	-40
2568.08	-44
2569.38	-51
2570.69	-36
2572	-59
2573.3	-14
2574.61	-45
2575.91	-36
2577.22	-43
2578.52	-30
2579.82	-49
2581.13	-27
2582.43	-32
2583.73	-36
2585.03	-47
2586.33	-44
2587.63	-44
2588.92	-71
2590.22	-50
2591.52	-59
2592.82	-50
2594.11	-29
2595.41	-33
2596.7	-14
2598	-22
2599.29	-30
2600.58	-37
2601.88	-26
2603.17	-14
2604.46	-57
2605.75	-52
2607.04	-68
2608.33	-47
2609.62	-53
2610.9	-64
2612.19	-76
2613.48	-87
2614.76	-46
2616.05	-71
2617.34	-31
2618.62	-73
2619.9	-82
2621.19	-53
2622.47	-65
2623.75	-52
2625.03	-73
2626.31	-57
2627.59	-40
2628.87	-49
2630.15	-69
2631.43	-24
2632.71	-36
2633.99	-60
2635.26	-58
2636.54	-89
2637.81	-79
2639.09	-81
2640.36	-76
2641.64	-75
2642.91	-73
2644.18	-76
2645.46	-71
2646.73	-89
2648	-81
2649.27	-49
2650.54	-55
2651.81	-53
2653.07	-38
2654.34	-46
2655.61	-55
2656.88	-67
2658.14	-66
2659.41	-61
2660.67	-74
2661.94	-26
2663.2	-73
2664.47	-67
2665.73	-54
2666.99	-58
2668.25	-67
2669.51	-78
2670.77	-71
2672.03	-75
2673.29	-50
2674.55	-65
2675.81	-40
2677.07	-75
2678.32	-73
2679.58	-73
2680.84	-45
2682.09	-63
2683.35	-28
2684.6	-41
2685.85	-51
2687.11	-72
2688.36	-35
2689.61	-67
2690.86	-51
2692.11	-47
2693.36	-43
2694.61	-39
2695.86	-39
2697.11	-59
2698.36	-53
2699.61	-65
2700.85	-42
2702.1	-56
2703.34	-41
2704.59	-60
2705.83	-51
2707.08	-55
2708.32	-62
2709.56	-75
2710.81	-73
2712.05	-52
2713.29	-61
2714.53	-48
2715.77	-54
2717.01	-35
2718.25	-34
2719.49	-55
2720.73	-62
2721.96	-61
2723.2	-69
2724.44	-30
2725.67	-49
2726.91	-44
2728.14	-50
2729.38	-82
2730.61	-38
2731.84	-70
2733.08	-49
2734.31	-48
2735.54	-28
2736.77	-35
2738	-60
2739.23	-53
2740.46	-32
2741.69	-63
2742.92	-50
2744.14	-13
2745.37	-32
2746.6	-59
2747.82	-28
2749.05	-52
2750.27	-46
2751.5	-42
2752.72	-54
2753.95	-40
2755.17	-42
2756.39	-38
2757.61	-44
2758.83	-48
2760.05	-2
2761.27	-62
2762.49	-32
2763.71	-50
2764.93	-42
2766.15	-42
2767.37	-28
2768.58	-50
2769.8	-50
2771.02	-58
2772.23	-48
2773.45	-36
2774.66	-20
2775.88	-40
2777.09	-52
2778.3	-56
2779.51	-30
2780.73	-45
2781.94	-18
2783.15	-44
2784.36	-38
2785.57	-30
2786.78	-54
2787.99	-34
2789.19	-36
2790.4	-14
2791.61	-5
2792.82	-22
2794.02	-26
2795.23	-34
2796.43	-32
2797.64	-16
2798.84	-22
2800.04	-40
2801.25	-33
2802.45	-42
2803.65	-44
2804.85	-21
2806.05	-38
2807.25	-36
2808.45	-44
2809.65	-24
2810.85	-27
2812.05	-26
2813.25	-40
2814.45	-14
2815.64	-26
2816.84	-28
2818.04	-18
2819.23	36
2820.43	-23
2821.62	-4
2822.82	-26
2824.01	2
2825.2	-14
2826.39	-24
2827.59	-6
2828.78	-10
2829.97	-2
2831.16	-50
2832.35	-20
2833.54	-38
2834.73	-30
2835.92	-10
2837.1	-14
2838.29	-34
2839.48	18
2840.67	-6
2841.85	-18
2843.04	0
2844.22	-36
2845.41	-31
2846.59	-4
2847.77	4
2848.96	-33
2850.14	-27
2851.32	-2
2852.5	-17
2853.68	-18
2854.87	8
2856.05	-28
2857.23	-6
2858.4	-30
2859.58	-14
2860.76	-18
2861.94	10
2863.12	-6
2864.29	-18
2865.47	-24
2866.65	-14
2867.82	7
2869	2
2870.17	-2
2871.34	0
2872.52	-18
2873.69	14
2874.86	-31
2876.03	8
2877.21	-18
2878.38	-40
2879.55	-2
2880.72	-4
2881.89	-18
2883.06	4
2884.23	-16
2885.39	-10
2886.56	-11
2887.73	-30
2888.9	-14
2890.06	-12
2891.23	2
2892.39	-18
2893.56	18
2894.72	-23
2895.89	0
2897.05	8
2898.21	-34
2899.38	-30
2900.54	-28
2901.7	4
2902.86	-16
2904.02	6
2905.18	-12
2906.34	-10
2907.5	-11
2908.66	-10
2909.82	-26
2910.98	-10
2912.13	-8
2913.29	16
2914.45	-24
2915.6	12
2916.76	4
2917.91	8
2919.07	-8
2920.22	-10
2921.38	-16
2922.53	-16
2923.68	18
2924.84	-4
2925.99	10
2927.14	-20
2928.29	-6
2929.44	-4
2930.59	2
2931.74	-2
2932.89	14
2934.04	-10
2935.19	-22
2936.34	-4
2937.48	-17
2938.63	14
2939.78	-26
2940.93	16
2942.07	6
2943.22	12
2944.36	-8
2945.51	-14
2946.65	-30
2947.79	4
2948.94	12
2950.08	-6
2951.22	-2
2952.36	10
2953.5	8
2954.65	2
2955.79	-4
2956.93	16
2958.07	4
2959.2	28
2960.34	26
2961.48	10
2962.62	-8
2963.76	10
2964.89	8
2966.03	-10
2967.17	0
2968.3	2
2969.44	12
2970.57	-8
2971.71	12
2972.84	14
2973.97	8
2975.11	2
2976.24	40
2977.37	0
2978.5	10
2979.64	16
2980.77	8
2981.9	14
2983.03	-24
2984.16	-4
2985.29	16
2986.41	-10
2987.54	26
2988.67	24
2989.8	18
2990.93	-4
2992.05	-8
2993.18	-7
2994.3	-26
2995.43	2
2996.55	59
2997.68	30
2998.8	16
2999.93	16
3001.05	20
3002.17	10
3003.3	-6
3004.42	52
3005.54	22
3006.66	18
3007.78	16
3008.9	10
3010.02	-26
3011.14	30
3012.26	0
3013.38	16
3014.5	32
3015.62	6
3016.73	20
3017.85	20
3018.97	44
3020.08	-6
3021.2	36
3022.31	10
3023.43	44
3024.54	29
3025.66	20
3026.77	16
3027.89	24
3029	22
3030.11	34
3031.22	4
3032.34	6
3033.45	22
3034.56	-8
3035.67	14
3036.78	113
3037.89	22
3039	22
3040.11	0
3041.22	10
3042.32	-10
3043.43	30
3044.54	30
3045.65	20
3046.75	26
3047.86	40
3048.96	6
3050.07	6
3051.17	18
3052.28	14
3053.38	18
3054.49	8
3055.59	18
3056.69	4
3057.8	14
3058.9	20
3060	28
3061.1	12
3062.2	8
3063.3	22
3064.4	-4
3065.5	-4
3066.6	19
3067.7	10
3068.8	52
3069.9	10
3071	24
3072.09	32
3073.19	22
3074.29	30
3075.38	18
3076.48	50
3077.57	-10
3078.67	24
3079.76	34
3080.86	-6
3081.95	27
3083.05	2
3084.14	24
3085.23	28
3086.33	16
3087.42	26
3088.51	31
3089.6	28
3090.69	32
3091.78	8
3092.87	63
3093.96	16
3095.05	26
3096.14	-8
3097.23	16
3098.32	35
3099.41	20
3100.49	22
3101.58	2
3102.67	40
3103.75	20
3104.84	54
3105.93	20
3107.01	6
3108.1	14
3109.18	32
3110.26	32
3111.35	36
3112.43	6
3113.51	18
3114.6	63
3115.68	20
3116.76	14
3117.84	24
3118.92	46
3120	58
3121.09	26
3122.17	4
3123.25	24
3124.32	32
3125.4	22
3126.48	16
3127.56	28
3128.64	4
3129.72	26
3130.79	54
3131.87	40
3132.95	28
3134.02	14
3135.1	12
3136.17	26
3137.25	18
3138.32	24
3139.4	0
3140.47	46
3141.55	18
3142.62	20
3143.69	24
3144.76	17
3145.84	16
3146.91	16
3147.98	18
3149.05	20
3150.12	52
3151.19	38
3152.26	38
3153.33	32
3154.4	20
3155.47	24
3156.54	10
3157.61	46
3158.67	20
3159.74	18
3160.81	22
3161.88	25
3162.94	40
3164.01	32
3165.07	20
3166.14	30
3167.2	26
3168.27	16
3169.33	20
3170.4	38
3171.46	28
3172.52	2
3173.59	20
3174.65	28
3175.71	36
3176.77	16
3177.84	10
3178.9	30
3179.96	22
3181.02	49
3182.08	42
3183.14	45
3184.2	20
3185.26	40
3186.32	40
3187.37	36
3188.43	62
3189.49	39
3190.55	6
3191.61	39
3192.66	36
3193.72	10
3194.77	28
3195.83	8
3196.89	26
3197.94	38
3199	18
3200.05	20
3201.1	40
3202.16	30
3203.21	38
3204.27	34
3205.32	34
3206.37	30
3207.42	41
3208.47	32
3209.53	30
3210.58	37
3211.63	32
3212.68	34
3213.73	32
3214.78	23
3215.83	48
3216.88	11
3217.93	34
3218.97	24
3220.02	34
3221.07	22
3222.12	26
3223.16	46
3224.21	46
3225.26	24
3226.3	24
3227.35	12
3228.4	50
3229.44	34
3230.49	14
3231.53	18
3232.57	36
3233.62	30
3234.66	38
3235.71	24
3236.75	22
3237.79	42
3238.83	22
3239.88	14
3240.92	32
3241.96	38
3243	28
3244.04	20
3245.08	38
3246.12	10
3247.16	18
3248.2	22
3249.24	38
3250.28	28
3251.32	22
3252.36	30
3253.39	38
3254.43	50
3255.47	50
3256.51	20
3257.54	22
3258.58	34
3259.61	44
3260.65	14
3261.69	24
3262.72	18
3263.76	16
3264.79	42
3265.82	61
3266.86	31
3267.89	36
3268.92	30
3269.96	34
3270.99	29
3272.02	26
3273.05	18
3274.09	20
3275.12	36
3276.15	48
3277.18	41
3278.21	48
3279.24	12
3280.27	52
3281.3	34
3282.33	33
3283.36	34
3284.39	51
3285.41	62
3286.44	20
3287.47	42
3288.5	54
3289.52	28
3290.55	54
3291.58	44
3292.6	20
3293.63	40
3294.66	50
3295.68	33
3296.71	20
3297.73	56
3298.76	87
3299.78	18
3300.8	4
3301.83	30
3302.85	76
3303.87	32
3304.9	20
3305.92	47
3306.94	42
3307.96	44
3308.98	60
3310.01	46
3311.03	44
3312.05	67
3313.07	50
3314.09	42
3315.11	44
3316.13	37
3317.15	14
3318.17	54
3319.18	67
3320.2	34
3321.22	32
3322.24	40
3323.26	47
3324.27	52
3325.29	56
3326.31	49
3327.32	32
3328.34	51
3329.35	52
3330.37	24
3331.38	36
3332.4	36
3333.41	54
3334.43	68
3335.44	36
3336.46	44
3337.47	34
3338.48	36
3339.5	30
3340.51	38
3341.52	57
3342.53	30
3343.54	40
3344.56	42
3345.57	38
3346.58	34
3347.59	48
3348.6	43
3349.61	54
3350.62	38
3351.63	38
3352.64	38
3353.65	44
3354.66	45
3355.66	55
3356.67	30
3357.68	20
3358.69	21
3359.7	46
3360.7	40
3361.71	32
3362.72	40
3363.72	34
3364.73	24
3365.73	42
3366.74	23
3367.75	51
3368.75	34
3369.75	46
3370.76	38
3371.76	34
3372.77	38
3373.77	42
3374.77	49
3375.78	34
3376.78	24
3377.78	46
3378.78	36
3379.79	30
3380.79	25
3381.79	18
3382.79	38
3383.79	42
3384.79	44
3385.79	34
3386.79	42
3387.79	36
3388.79	29
3389.79	36
3390.79	36
3391.79	69
3392.79	40
3393.79	64
3394.78	44
3395.78	30
3396.78	30
3397.78	38
3398.77	103
3399.77	28
3400.77	50
3401.76	20
3402.76	40
3403.76	56
3404.75	38
3405.75	28
3406.74	44
3407.74	87
3408.73	32
3409.72	109
3410.72	28
3411.71	62
3412.71	46
3413.7	52
3414.69	28
3415.68	66
3416.68	44
3417.67	54
3418.66	44
3419.65	32
3420.64	66
3421.63	47
3422.63	52
3423.62	38
3424.61	78
3425.6	26
3426.59	45
3427.58	68
3428.57	55
[truncated: 48 more rows]
