# Supplementary material for: AI‐Assisted Detection of Early Gastric Cancer via Visualization of Mucosal Acidity Compromise During Endoscopy
Source: Adv Sci (Weinh). 2025 Oct 20;12(46):e04932. doi: 10.1002/advs.202504932 (PMC12697849; doi:10.1002/advs.202504932)
Supplement: Supplementary file 2 — Supporting Data [file ADVS-12-e04932-s002.zip › Models by AGS cells/Model 5/Para-tumor/fast-20250724_173438.csv]

181.541	13990
184.445	21860
187.346	28365
190.245	31857
193.141	32941
196.035	33143
198.927	32854
201.816	32925
204.703	33265
207.588	33276
210.47	33268
213.35	33176
216.228	33062
219.103	33203
221.976	33179
224.846	33112
227.715	33012
230.58	33170
233.444	33096
236.305	33350
239.164	33346
242.02	33751
244.875	34140
247.727	34156
250.576	34400
253.423	34315
256.268	34230
259.111	34011
261.951	33789
264.789	33753
267.625	34087
270.459	34042
273.29	33769
276.119	33859
278.945	33407
281.769	33332
284.591	33263
287.411	33052
290.229	32911
293.044	32917
295.857	32671
298.667	32325
301.476	32085
304.282	31825
307.085	31571
309.887	31345
312.686	30779
315.483	30755
318.278	30622
321.071	30274
323.861	30367
326.649	30076
329.435	30311
332.219	30199
335	30050
337.779	30127
340.556	30308
343.331	30306
346.103	30207
348.873	30285
351.641	30536
354.407	30501
357.171	30600
359.932	30773
362.691	30575
365.448	30369
368.203	30101
370.955	29886
373.706	29848
376.454	29655
379.2	29321
381.943	29270
384.685	29037
387.424	28741
390.161	28688
392.896	28226
395.629	28241
398.36	27916
401.088	28029
403.815	27894
406.539	27963
409.261	27594
411.981	27777
414.698	27703
417.414	27985
420.127	28039
422.838	27961
425.547	28129
428.254	28289
430.959	28297
433.662	28355
436.362	28448
439.06	28656
441.757	28549
444.451	28507
447.142	28416
449.832	28380
452.52	28535
455.206	28450
457.889	28229
460.57	28210
463.249	28092
465.927	28011
468.601	27750
471.274	27654
473.945	27278
476.614	26861
479.28	26343
481.945	26532
484.607	26203
487.267	26099
489.926	25934
492.582	25881
495.236	25621
497.888	25301
500.537	25341
503.185	25231
505.831	25315
508.474	25620
511.116	25509
513.755	25398
516.393	25261
519.028	25466
521.661	25483
524.293	25521
526.922	25400
529.549	25468
532.174	25424
534.797	25416
537.418	25531
540.037	25463
542.654	25444
545.268	25420
547.881	25569
550.492	25666
553.101	25299
555.707	24940
558.312	24670
560.915	24425
563.515	24666
566.114	24715
568.71	24892
571.305	25191
573.897	25414
576.488	25519
579.076	25192
581.663	24395
584.247	23992
586.83	23282
589.41	22851
591.989	22402
594.565	21805
597.14	21427
599.712	21062
602.283	20851
604.851	20883
607.418	20669
609.982	20613
612.545	20502
615.106	20498
617.664	20577
620.221	20355
622.776	20525
625.328	20242
627.879	20371
630.428	20105
632.975	19833
635.52	19642
638.062	19428
640.603	19470
643.142	19483
645.679	19666
648.214	19819
650.748	19642
653.279	19623
655.808	19557
658.335	19358
660.861	19438
663.384	19090
665.906	19201
668.425	19285
670.943	19162
673.459	18999
675.973	18808
678.484	18548
680.994	18310
683.502	17991
686.009	17848
688.513	17771
691.015	17579
693.515	17405
696.014	17379
698.51	17113
701.005	17059
703.498	16674
705.989	16363
708.478	16243
710.965	16017
713.45	16037
715.933	15997
718.415	15856
720.894	15650
723.372	15657
725.848	15711
728.322	15608
730.794	15675
733.264	15685
735.732	15358
738.198	15057
740.663	14724
743.126	14335
745.586	14312
748.045	14295
750.502	14077
752.958	14035
755.411	13912
757.863	13904
760.312	13876
762.76	13707
765.206	13926
767.65	13577
770.092	12711
772.533	11864
774.971	11585
777.408	12008
779.843	12479
782.276	12439
784.707	12570
787.137	12643
789.564	12580
791.99	12580
794.414	12467
796.836	12437
799.257	12157
801.675	11991
804.092	11948
806.507	11853
808.92	11800
811.331	11710
813.741	11422
816.148	11313
818.554	11105
820.958	11019
823.36	10932
825.761	10861
828.159	10759
830.556	10700
832.951	10666
835.345	10546
837.736	10449
840.126	10372
842.514	10391
844.9	10225
847.284	10086
849.667	10063
852.048	9866
854.427	9836
856.804	9644
859.18	9443
861.553	9346
863.925	9314
866.296	9334
868.664	9347
871.031	9246
873.396	9236
875.759	9063
878.12	9047
880.48	8991
882.838	8887
885.194	8750
887.549	8653
889.902	8659
892.253	8535
894.602	8513
896.949	8451
899.295	8450
901.639	8410
903.981	8357
906.322	8269
908.661	8278
910.998	8264
913.333	8196
915.667	8150
917.999	8154
920.329	8146
922.658	8073
924.985	7970
927.31	8036
929.633	8063
931.955	7832
934.275	7900
936.593	7713
938.91	7557
941.225	7515
943.538	7265
945.849	7152
948.159	6945
950.467	6923
952.774	6908
955.078	6669
957.381	6556
959.683	6536
961.982	6268
964.28	6467
966.577	6395
968.871	6302
971.164	6172
973.456	6003
975.745	5994
978.033	5861
980.319	5833
982.604	5742
984.887	5742
987.168	5829
989.448	5770
991.726	5696
994.002	5710
996.277	5637
998.55	5684
1000.82	5676
1003.09	5716
1005.36	5788
1007.63	5829
1009.89	5770
1012.15	5839
1014.41	5826
1016.67	5784
1018.93	5756
1021.19	5579
1023.44	5762
1025.7	5778
1027.95	5704
1030.2	5599
1032.45	5508
1034.69	5325
1036.94	5273
1039.18	5190
1041.43	5212
1043.67	5194
1045.9	5132
1048.14	5134
1050.38	5078
1052.61	4969
1054.84	4930
1057.07	4871
1059.3	4771
1061.53	4675
1063.76	4773
1065.98	4626
1068.2	4553
1070.42	4560
1072.64	4404
1074.86	4412
1077.08	4340
1079.29	4367
1081.5	4320
1083.72	4257
1085.93	4287
1088.13	4314
1090.34	4321
1092.55	4338
1094.75	4356
1096.95	4269
1099.15	4255
1101.35	4231
1103.55	4138
1105.74	4069
1107.94	3947
1110.13	4051
1112.32	3923
1114.51	3838
1116.7	3786
1118.89	3798
1121.07	3703
1123.25	3671
1125.44	3603
1127.62	3554
1129.8	3614
1131.97	3687
1134.15	3651
1136.32	3677
1138.49	3630
1140.66	3588
1142.83	3566
1145	3446
1147.17	3492
1149.33	3437
1151.5	3441
1153.66	3453
1155.82	3383
1157.98	3314
1160.13	3305
1162.29	3290
1164.44	3238
1166.6	3216
1168.75	3268
1170.9	3278
1173.04	3313
1175.19	3328
1177.34	3314
1179.48	3139
1181.62	3086
1183.76	3041
1185.9	3136
1188.04	3229
1190.17	3443
1192.31	3385
1194.44	3413
1196.57	3445
1198.7	3354
1200.83	3353
1202.96	3274
1205.08	3107
1207.21	2939
1209.33	2800
1211.45	2738
1213.57	2623
1215.69	2613
1217.81	2577
1219.92	2627
1222.03	2584
1224.15	2473
1226.26	2490
1228.37	2454
1230.47	2460
1232.58	2472
1234.68	2450
1236.79	2452
1238.89	2502
1240.99	2445
1243.09	2448
1245.19	2355
1247.28	2373
1249.38	2333
1251.47	2309
1253.56	2329
1255.65	2216
1257.74	2214
1259.83	2253
1261.91	2188
1264	2119
1266.08	2076
1268.16	2071
1270.24	2020
1272.32	2008
1274.4	2037
1276.47	1972
1278.55	1900
1280.62	1884
1282.69	1868
1284.76	1813
1286.83	1797
1288.9	1830
1290.96	1755
1293.03	1725
1295.09	1688
1297.15	1690
1299.21	1712
1301.27	1618
1303.33	1614
1305.38	1621
1307.44	1685
1309.49	1660
1311.54	1577
1313.59	1557
1315.64	1547
1317.69	1609
1319.73	1563
1321.78	1580
1323.82	1529
1325.86	1513
1327.9	1583
1329.94	1462
1331.98	1483
1334.02	1503
1336.05	1495
1338.08	1527
1340.12	1521
1342.15	1541
1344.18	1640
1346.2	1642
1348.23	1622
1350.25	1612
1352.28	1660
1354.3	1686
1356.32	1654
1358.34	1736
1360.36	1705
1362.38	1690
1364.39	1731
1366.41	1723
1368.42	1714
1370.43	1666
1372.44	1610
1374.45	1713
1376.45	1666
1378.46	1688
1380.47	1601
1382.47	1580
1384.47	1509
1386.47	1443
1388.47	1416
1390.47	1457
1392.46	1388
1394.46	1473
1396.45	1420
1398.44	1406
1400.44	1430
1402.42	1370
1404.41	1328
1406.4	1289
1408.39	1241
1410.37	1257
1412.35	1189
1414.33	1241
1416.31	1176
1418.29	1193
1420.27	1148
1422.25	1179
1424.22	1172
1426.2	1164
1428.17	1128
1430.14	1146
1432.11	1082
1434.08	1070
1436.04	1047
1438.01	995
1439.97	1044
1441.94	1080
1443.9	1082
1445.86	1104
1447.82	1082
1449.78	1005
1451.73	1021
1453.69	1056
1455.64	1046
1457.59	1035
1459.54	969
1461.49	983
1463.44	862
1465.39	911
1467.34	866
1469.28	877
1471.22	925
1473.17	894
1475.11	955
1477.05	879
1478.99	803
1480.92	782
1482.86	727
1484.79	745
1486.73	685
1488.66	713
1490.59	764
1492.52	770
1494.45	784
1496.37	760
1498.3	822
1500.22	762
1502.14	713
1504.07	715
1505.99	703
1507.91	715
1509.82	726
1511.74	691
1513.66	713
1515.57	726
1517.48	784
1519.39	795
1521.3	824
1523.21	820
1525.12	803
1527.03	757
1528.93	753
1530.84	778
1532.74	847
1534.64	856
1536.54	868
1538.44	866
1540.34	810
1542.23	774
1544.13	675
1546.02	674
1547.92	661
1549.81	719
1551.7	763
1553.59	770
1555.48	761
1557.36	809
1559.25	808
1561.13	796
1563.01	886
1564.9	909
1566.78	896
1568.66	892
1570.53	836
1572.41	834
1574.29	852
1576.16	901
1578.03	999
1579.9	1006
1581.78	961
1583.65	917
1585.51	880
1587.38	955
1589.25	953
1591.11	989
1592.97	918
1594.84	852
1596.7	905
1598.56	848
1600.42	802
1602.27	845
1604.13	856
1605.98	969
1607.84	1130
1609.69	1168
1611.54	1211
1613.39	1088
1615.24	947
1617.09	719
1618.94	743
1620.78	649
1622.62	776
1624.47	845
1626.31	854
1628.15	846
1629.99	862
1631.83	838
1633.67	860
1635.5	818
1637.34	750
1639.17	773
1641	760
1642.83	772
1644.66	782
1646.49	782
1648.32	681
1650.15	756
1651.97	745
1653.8	802
1655.62	751
1657.44	715
1659.26	636
1661.08	614
1662.9	556
1664.72	441
1666.53	395
1668.35	311
1670.16	334
1671.97	395
1673.79	456
1675.6	417
1677.4	421
1679.21	377
1681.02	371
1682.83	306
1684.63	370
1686.43	418
1688.24	427
1690.04	437
1691.84	348
1693.64	357
1695.43	362
1697.23	405
1699.02	478
1700.82	550
1702.61	554
1704.4	529
1706.2	506
1707.98	598
1709.77	645
1711.56	633
1713.35	655
1715.13	630
1716.92	554
1718.7	433
1720.48	496
1722.26	475
1724.04	433
1725.82	310
1727.6	318
1729.37	290
1731.15	234
1732.92	213
1734.7	197
1736.47	171
1738.24	169
1740.01	157
1741.78	157
1743.54	185
1745.31	232
1747.08	274
1748.84	274
1750.6	282
1752.36	345
1754.12	397
1755.88	447
1757.64	417
1759.4	322
1761.16	316
1762.91	292
1764.67	340
1766.42	417
1768.17	445
1769.92	485
1771.67	409
1773.42	356
1775.17	312
1776.91	335
1778.66	375
1780.4	427
1782.15	484
1783.89	518
1785.63	532
1787.37	512
1789.11	498
1790.85	516
1792.58	487
1794.32	391
1796.05	363
1797.79	337
1799.52	339
1801.25	377
1802.98	322
1804.71	308
1806.44	377
1808.17	433
1809.89	490
1811.62	516
1813.34	477
1815.07	474
1816.79	429
1818.51	407
1820.23	367
1821.95	348
1823.66	312
1825.38	278
1827.1	278
1828.81	306
1830.52	330
1832.24	343
1833.95	389
1835.66	447
1837.37	480
1839.08	459
1840.78	366
1842.49	324
1844.19	310
1845.9	284
1847.6	303
1849.3	325
1851	242
1852.7	207
1854.4	171
1856.1	181
1857.8	181
1859.49	219
1861.19	201
1862.88	226
1864.57	151
1866.27	69
1867.96	77
1869.65	-6
1871.33	20
1873.02	97
1874.71	135
1876.39	183
1878.08	135
1879.76	155
1881.44	139
1883.12	170
1884.81	210
1886.48	220
1888.16	147
1889.84	89
1891.52	107
1893.19	50
1894.87	52
1896.54	73
1898.21	82
1899.88	91
1901.55	125
1903.22	133
1904.89	159
1906.56	193
1908.22	190
1909.89	188
1911.55	210
1913.22	223
1914.88	205
1916.54	167
1918.2	200
1919.86	175
1921.52	157
1923.18	155
1924.83	155
1926.49	159
1928.14	129
1929.79	161
1931.45	155
1933.1	147
1934.75	73
1936.4	163
1938.05	175
1939.69	204
1941.34	165
1942.99	86
1944.63	67
1946.27	100
1947.92	85
1949.56	113
1951.2	131
1952.84	179
1954.48	159
1956.11	190
1957.75	258
1959.39	258
1961.02	310
1962.65	282
1964.29	264
1965.92	278
1967.55	298
1969.18	327
1970.81	282
1972.44	357
1974.06	298
1975.69	290
1977.32	302
1978.94	316
1980.56	317
1982.19	347
1983.81	319
1985.43	334
1987.05	318
1988.66	352
1990.28	326
1991.9	298
1993.51	313
1995.13	345
1996.74	353
1998.36	308
1999.97	335
2001.58	336
2003.19	318
2004.8	320
2006.4	354
2008.01	357
2009.62	362
2011.22	356
2012.83	326
2014.43	362
2016.03	356
2017.63	351
2019.23	348
2020.83	312
2022.43	356
2024.03	338
2025.63	360
2027.22	346
2028.82	358
2030.41	316
2032.01	312
2033.6	328
2035.19	335
2036.78	328
2038.37	334
2039.96	292
2041.55	298
2043.13	322
2044.72	286
2046.3	314
2047.89	316
2049.47	298
2051.05	325
2052.63	300
2054.21	320
2055.79	322
2057.37	280
2058.95	301
2060.52	280
2062.1	284
2063.68	307
2065.25	312
2066.82	280
2068.39	292
2069.97	276
2071.54	290
2073.1	262
2074.67	264
2076.24	270
2077.81	272
2079.37	270
2080.94	270
2082.5	250
2084.07	245
2085.63	232
2087.19	244
2088.75	222
2090.31	194
2091.87	196
2093.43	177
2094.98	185
2096.54	200
2098.09	213
2099.65	228
2101.2	212
2102.75	244
2104.3	220
2105.86	228
2107.41	216
2108.95	226
2110.5	213
2112.05	210
2113.6	199
2115.14	196
2116.69	222
2118.23	204
2119.77	230
2121.31	196
2122.86	208
2124.4	198
2125.93	197
2127.47	202
2129.01	210
2130.55	220
2132.08	230
2133.62	220
2135.15	222
2136.69	214
2138.22	186
2139.75	187
2141.28	192
2142.81	209
2144.34	194
2145.87	196
2147.39	211
2148.92	203
2150.45	242
2151.97	230
2153.5	224
2155.02	196
2156.54	165
2158.06	207
2159.58	191
2161.1	173
2162.62	230
2164.14	215
2165.66	201
2167.17	199
2168.69	212
2170.2	189
2171.72	183
2173.23	208
2174.74	167
2176.25	186
2177.76	191
2179.27	171
2180.78	190
2182.29	171
2183.79	165
2185.3	151
2186.81	163
2188.31	165
2189.81	173
2191.32	184
2192.82	171
2194.32	186
2195.82	191
2197.32	174
2198.82	153
2200.32	155
2201.81	135
2203.31	151
2204.8	149
2206.3	169
2207.79	161
2209.29	172
2210.78	161
2212.27	193
2213.76	190
2215.25	185
2216.74	167
2218.23	145
2219.71	143
2221.2	117
2222.69	125
2224.17	115
2225.65	107
2227.14	103
2228.62	127
2230.1	123
2231.58	133
2233.06	141
2234.54	139
2236.02	165
2237.5	195
2238.97	173
2240.45	155
2241.92	149
2243.4	145
2244.87	133
2246.34	161
2247.82	135
2249.29	149
2250.76	129
2252.23	135
2253.7	129
2255.16	107
2256.63	141
2258.1	135
2259.56	141
2261.03	131
2262.49	121
2263.95	141
2265.42	129
2266.88	139
2268.34	129
2269.8	131
2271.26	117
2272.72	125
2274.18	119
2275.63	141
2277.09	141
2278.54	161
2280	145
2281.45	99
2282.9	107
2284.36	99
2285.81	139
2287.26	131
2288.71	123
2290.16	137
2291.61	119
2293.05	103
2294.5	111
2295.95	107
2297.39	59
2298.84	57
2300.28	72
2301.72	59
2303.16	85
2304.61	85
2306.05	87
2307.49	87
2308.93	89
2310.36	111
2311.8	113
2313.24	105
2314.67	141
2316.11	127
2317.54	125
2318.98	145
2320.41	97
2321.84	113
2323.28	101
2324.71	93
2326.14	121
2327.57	102
2328.99	101
2330.42	71
2331.85	93
2333.27	66
2334.7	89
2336.12	67
2337.55	69
2338.97	63
2340.39	75
2341.82	27
2343.24	70
2344.66	23
2346.08	77
2347.5	75
2348.91	77
2350.33	85
2351.75	97
2353.16	89
2354.58	93
2355.99	93
2357.41	93
2358.82	57
2360.23	49
2361.64	33
2363.05	51
2364.46	20
2365.87	32
2367.28	29
2368.69	67
2370.1	40
2371.5	30
2372.91	81
2374.31	72
2375.72	46
2377.12	46
2378.52	48
2379.92	42
2381.33	61
2382.73	67
2384.13	45
2385.52	40
2386.92	36
2388.32	55
2389.72	67
2391.11	53
2392.51	80
2393.9	63
2395.3	91
2396.69	93
2398.08	57
2399.48	65
2400.87	76
2402.26	61
2403.65	42
2405.04	23
2406.42	2
2407.81	-12
2409.2	-44
2410.58	-81
2411.97	-62
2413.35	-28
2414.74	-50
2416.12	-40
2417.5	-44
2418.89	-29
2420.27	-18
2421.65	-32
2423.03	-17
2424.41	-38
2425.79	-35
2427.16	-43
2428.54	-42
2429.92	-40
2431.29	-47
2432.67	-50
2434.04	-40
2435.42	-22
2436.79	-6
2438.16	-17
2439.53	-42
2440.9	-26
2442.27	-61
2443.64	-42
2445.01	-59
2446.38	-55
2447.75	-83
2449.11	-65
2450.48	-54
2451.84	-75
2453.21	-58
2454.57	-28
2455.94	-56
2457.3	-41
2458.66	-60
2460.02	-46
2461.38	-34
2462.74	-24
2464.1	-16
2465.46	-27
2466.82	-29
2468.17	-3
2469.53	-26
2470.89	-16
2472.24	-36
2473.6	-28
2474.95	-4
2476.3	0
2477.65	18
2479.01	35
2480.36	-8
2481.71	45
2483.06	3
2484.41	-4
2485.75	2
2487.1	14
2488.45	-14
2489.8	-8
2491.14	-6
2492.49	8
2493.83	-20
2495.17	-6
2496.52	-8
2497.86	4
2499.2	-2
2500.54	25
2501.88	10
2503.22	34
2504.56	6
2505.9	30
2507.24	38
2508.58	28
2509.91	10
2511.25	0
2512.58	-42
2513.92	-47
2515.25	-40
2516.58	-49
2517.92	-44
2519.25	-41
2520.58	-47
2521.91	-64
2523.24	-45
2524.57	-8
2525.9	-12
2527.23	-16
2528.55	32
2529.88	-36
2531.21	-31
2532.53	-20
2533.86	-12
2535.18	-28
2536.5	-12
2537.83	-29
2539.15	8
2540.47	6
2541.79	16
2543.11	-40
2544.43	-21
2545.75	2
2547.07	12
2548.39	-46
2549.7	-2
2551.02	-22
2552.34	-29
2553.65	-22
2554.97	-60
2556.28	-46
2557.59	-67
2558.91	-63
2560.22	-65
2561.53	-61
2562.84	-47
2564.15	-55
2565.46	-57
2566.77	-59
2568.08	-63
2569.38	-43
2570.69	-24
2572	-57
2573.3	-20
2574.61	-49
2575.91	-44
2577.22	-18
2578.52	-30
2579.82	-43
2581.13	-45
2582.43	-53
2583.73	-36
2585.03	-47
2586.33	-60
2587.63	-57
2588.92	-75
2590.22	-44
2591.52	-71
2592.82	-63
2594.11	-47
2595.41	-47
2596.7	-44
2598	-46
2599.29	-62
2600.58	-81
2601.88	-42
2603.17	-10
2604.46	-73
2605.75	-60
2607.04	-66
2608.33	-73
2609.62	-53
2610.9	-64
2612.19	-83
2613.48	-115
2614.76	-71
2616.05	-57
2617.34	-43
2618.62	-85
2619.9	-102
2621.19	-65
2622.47	-65
2623.75	-72
2625.03	-54
2626.31	-63
2627.59	-34
2628.87	-39
2630.15	-75
2631.43	-47
2632.71	-58
2633.99	-88
2635.26	-78
2636.54	-91
2637.81	-77
2639.09	-79
2640.36	-91
2641.64	-68
2642.91	-89
2644.18	-72
2645.46	-61
2646.73	-87
2648	-60
2649.27	-39
2650.54	-59
2651.81	-59
2653.07	-30
2654.34	-65
2655.61	-67
2656.88	-51
2658.14	-58
2659.41	-61
2660.67	-70
2661.94	-37
2663.2	-69
2664.47	-65
2665.73	-69
2666.99	-64
2668.25	-67
2669.51	-91
2670.77	-75
2672.03	-67
2673.29	-62
2674.55	-55
2675.81	-40
2677.07	-89
2678.32	-69
2679.58	-73
2680.84	-47
2682.09	-63
2683.35	-52
2684.6	-41
2685.85	-59
2687.11	-64
2688.36	-43
2689.61	-61
2690.86	-61
2692.11	-65
2693.36	-51
2694.61	-33
2695.86	-53
2697.11	-75
2698.36	-53
2699.61	-73
2700.85	-62
2702.1	-78
2703.34	-63
2704.59	-72
2705.83	-50
2707.08	-61
2708.32	-62
2709.56	-65
2710.81	-85
2712.05	-82
2713.29	-65
2714.53	-50
2715.77	-68
2717.01	-35
2718.25	-34
2719.49	-61
2720.73	-73
2721.96	-73
2723.2	-57
2724.44	-39
2725.67	-55
2726.91	-54
2728.14	-61
2729.38	-90
2730.61	-45
2731.84	-56
2733.08	-61
2734.31	-44
2735.54	-38
2736.77	-71
2738	-58
2739.23	-39
2740.46	-49
2741.69	-69
2742.92	-72
2744.14	-11
2745.37	-42
2746.6	-63
2747.82	-28
2749.05	-52
2750.27	-60
2751.5	-61
2752.72	-48
2753.95	-26
2755.17	-34
2756.39	-46
2757.61	-58
2758.83	-60
2760.05	-28
2761.27	-66
2762.49	-50
2763.71	-48
2764.93	-54
2766.15	-46
2767.37	-34
2768.58	-48
2769.8	-48
2771.02	-50
2772.23	-46
2773.45	-60
2774.66	-42
2775.88	-32
2777.09	-56
2778.3	-40
2779.51	-44
2780.73	-31
2781.94	-26
2783.15	-40
2784.36	-34
2785.57	-36
2786.78	-54
2787.99	-12
2789.19	-32
2790.4	-20
2791.61	-19
2792.82	-46
2794.02	-36
2795.23	-44
2796.43	-38
2797.64	-24
2798.84	-8
2800.04	-42
2801.25	-29
2802.45	-42
2803.65	-40
2804.85	-11
2806.05	-42
2807.25	-38
2808.45	-6
2809.65	-50
2810.85	-29
2812.05	-10
2813.25	-12
2814.45	-22
2815.64	-28
2816.84	-30
2818.04	-12
2819.23	18
2820.43	-37
2821.62	2
2822.82	-28
2824.01	-14
2825.2	-40
2826.39	-22
2827.59	-12
2828.78	-4
2829.97	-18
2831.16	-34
2832.35	-24
2833.54	-34
2834.73	-20
2835.92	-42
2837.1	-16
2838.29	-40
2839.48	-6
2840.67	-12
2841.85	-22
2843.04	-24
2844.22	-18
2845.41	-21
2846.59	-16
2847.77	40
2848.96	-28
2850.14	-19
2851.32	-14
2852.5	-9
2853.68	-38
2854.87	-2
2856.05	-28
2857.23	-32
2858.4	-16
2859.58	-39
2860.76	-20
2861.94	12
2863.12	-4
2864.29	-12
2865.47	-18
2866.65	-27
2867.82	9
2869	-5
2870.17	-8
2871.34	0
2872.52	-8
2873.69	-2
2874.86	-17
2876.03	-10
2877.21	-23
2878.38	-14
2879.55	-2
2880.72	-30
2881.89	-20
2883.06	10
2884.23	-12
2885.39	-25
2886.56	-11
2887.73	-18
2888.9	-10
2890.06	-14
2891.23	4
2892.39	-27
2893.56	-10
2894.72	-10
2895.89	-14
2897.05	10
2898.21	-20
2899.38	-10
2900.54	-26
2901.7	18
2902.86	-10
2904.02	0
2905.18	2
2906.34	26
2907.5	-9
2908.66	-6
2909.82	-16
2910.98	-22
2912.13	-6
2913.29	10
2914.45	-8
2915.6	-2
2916.76	-6
2917.91	-20
2919.07	2
2920.22	-14
2921.38	-4
2922.53	-26
2923.68	-2
2924.84	10
2925.99	-10
2927.14	-2
2928.29	2
2929.44	-6
2930.59	-20
2931.74	0
2932.89	14
2934.04	-6
2935.19	-36
2936.34	4
2937.48	-19
2938.63	-14
2939.78	-12
2940.93	10
2942.07	12
2943.22	26
2944.36	-18
2945.51	-20
2946.65	-10
2947.79	0
2948.94	12
2950.08	-18
2951.22	12
2952.36	-2
2953.5	-4
2954.65	17
2955.79	-4
2956.93	-14
2958.07	-6
2959.2	16
2960.34	12
2961.48	34
2962.62	-2
2963.76	20
2964.89	-16
2966.03	-6
2967.17	-10
2968.3	12
2969.44	-10
2970.57	2
2971.71	8
2972.84	18
2973.97	2
2975.11	4
2976.24	20
2977.37	-4
2978.5	-6
2979.64	8
2980.77	2
2981.9	2
2983.03	-22
2984.16	4
2985.29	-6
2986.41	6
2987.54	0
2988.67	22
2989.8	2
2990.93	2
2992.05	-10
2993.18	8
2994.3	-10
2995.43	6
2996.55	31
2997.68	24
2998.8	10
2999.93	-2
3001.05	-2
3002.17	0
3003.3	-14
3004.42	76
3005.54	62
3006.66	20
3007.78	26
3008.9	30
3010.02	-10
3011.14	26
3012.26	22
3013.38	4
3014.5	26
3015.62	-8
3016.73	18
3017.85	6
3018.97	14
3020.08	0
3021.2	44
3022.31	-8
3023.43	18
3024.54	9
3025.66	2
3026.77	18
3027.89	10
3029	-2
3030.11	14
3031.22	-8
3032.34	0
3033.45	12
3034.56	6
3035.67	10
3036.78	91
3037.89	20
3039	34
3040.11	6
3041.22	12
3042.32	-2
3043.43	4
3044.54	14
3045.65	20
3046.75	14
3047.86	30
3048.96	10
3050.07	-12
3051.17	26
3052.28	30
3053.38	12
3054.49	6
3055.59	16
3056.69	0
3057.8	20
3058.9	10
3060	58
3061.1	12
3062.2	14
3063.3	22
3064.4	8
3065.5	4
3066.6	10
3067.7	14
3068.8	24
3069.9	20
3071	22
3072.09	36
3073.19	22
3074.29	22
3075.38	24
3076.48	24
3077.57	11
3078.67	0
3079.76	32
3080.86	0
3081.95	18
3083.05	0
3084.14	28
3085.23	26
3086.33	31
3087.42	12
3088.51	33
3089.6	16
3090.69	24
3091.78	10
3092.87	55
3093.96	32
3095.05	38
3096.14	2
3097.23	20
3098.32	8
3099.41	18
3100.49	18
3101.58	4
3102.67	20
3103.75	2
3104.84	24
3105.93	30
3107.01	10
3108.1	14
3109.18	38
3110.26	30
3111.35	32
3112.43	40
3113.51	30
3114.6	9
3115.68	32
3116.76	20
3117.84	24
3118.92	34
3120	16
3121.09	28
3122.17	18
3123.25	16
3124.32	40
3125.4	30
3126.48	20
3127.56	28
3128.64	24
3129.72	22
3130.79	42
3131.87	28
3132.95	12
3134.02	12
3135.1	30
3136.17	30
3137.25	34
3138.32	44
3139.4	10
3140.47	36
3141.55	24
3142.62	34
3143.69	6
3144.76	15
3145.84	16
3146.91	28
3147.98	22
3149.05	22
3150.12	40
3151.19	36
3152.26	32
3153.33	34
3154.4	2
3155.47	30
3156.54	22
3157.61	50
3158.67	8
3159.74	26
3160.81	28
3161.88	15
3162.94	22
3164.01	38
3165.07	52
3166.14	38
3167.2	14
3168.27	19
3169.33	28
3170.4	38
3171.46	18
3172.52	24
3173.59	42
3174.65	14
3175.71	28
3176.77	30
3177.84	22
3178.9	28
3179.96	18
3181.02	46
3182.08	32
3183.14	39
3184.2	48
3185.26	36
3186.32	38
3187.37	38
3188.43	56
3189.49	53
3190.55	22
3191.61	23
3192.66	56
3193.72	28
3194.77	32
3195.83	12
3196.89	16
3197.94	42
3199	38
3200.05	16
3201.1	20
3202.16	34
3203.21	40
3204.27	34
3205.32	26
3206.37	38
3207.42	57
3208.47	28
3209.53	32
3210.58	39
3211.63	40
3212.68	34
3213.73	40
3214.78	23
3215.83	34
3216.88	25
3217.93	34
3218.97	36
3220.02	24
3221.07	30
3222.12	28
3223.16	36
3224.21	36
3225.26	32
3226.3	24
3227.35	6
3228.4	42
3229.44	38
3230.49	28
3231.53	16
3232.57	32
3233.62	32
3234.66	30
3235.71	12
3236.75	22
3237.79	66
3238.83	46
3239.88	16
3240.92	34
3241.96	28
3243	26
3244.04	30
3245.08	32
3246.12	34
3247.16	24
3248.2	22
3249.24	24
3250.28	26
3251.32	36
3252.36	38
3253.39	24
3254.43	36
3255.47	58
3256.51	38
3257.54	20
3258.58	42
3259.61	42
3260.65	25
3261.69	30
3262.72	36
3263.76	58
3264.79	34
3265.82	49
3266.86	45
3267.89	48
3268.92	42
3269.96	32
3270.99	27
3272.02	32
3273.05	34
3274.09	28
3275.12	48
3276.15	42
3277.18	55
3278.21	32
3279.24	26
3280.27	52
3281.3	20
3282.33	29
3283.36	28
3284.39	40
3285.41	70
3286.44	24
3287.47	30
3288.5	44
3289.52	32
3290.55	64
3291.58	60
3292.6	24
3293.63	52
3294.66	36
3295.68	51
3296.71	36
3297.73	44
3298.76	91
3299.78	30
3300.8	26
3301.83	30
3302.85	82
3303.87	36
3304.9	24
3305.92	35
3306.94	44
3307.96	34
3308.98	38
3310.01	46
3311.03	38
3312.05	53
3313.07	44
3314.09	16
3315.11	30
3316.13	28
3317.15	36
3318.17	52
3319.18	44
3320.2	34
3321.22	48
3322.24	34
3323.26	43
3324.27	38
3325.29	56
3326.31	43
3327.32	38
3328.34	26
3329.35	54
3330.37	46
3331.38	28
3332.4	8
3333.41	40
3334.43	73
3335.44	30
3336.46	40
3337.47	32
3338.48	40
3339.5	30
3340.51	22
3341.52	37
3342.53	38
3343.54	16
3344.56	28
3345.57	49
3346.58	56
3347.59	42
3348.6	37
3349.61	40
3350.62	34
3351.63	44
3352.64	30
3353.65	58
3354.66	51
3355.66	49
3356.67	52
3357.68	32
3358.69	31
3359.7	34
3360.7	56
3361.71	44
3362.72	26
3363.72	42
3364.73	34
3365.73	60
3366.74	33
3367.75	35
3368.75	24
3369.75	42
3370.76	28
3371.76	42
3372.77	36
3373.77	46
3374.77	53
3375.78	30
3376.78	32
3377.78	56
3378.78	44
3379.79	26
3380.79	21
3381.79	36
3382.79	64
3383.79	48
3384.79	54
3385.79	42
3386.79	36
3387.79	32
3388.79	51
3389.79	26
3390.79	50
3391.79	48
3392.79	36
3393.79	54
3394.78	32
3395.78	20
3396.78	40
3397.78	36
3398.77	103
3399.77	32
3400.77	36
3401.76	32
3402.76	48
3403.76	42
3404.75	38
3405.75	28
3406.74	51
3407.74	85
3408.73	52
3409.72	107
3410.72	44
3411.71	52
3412.71	42
3413.7	44
3414.69	74
3415.68	60
3416.68	48
3417.67	38
3418.66	38
3419.65	42
3420.64	72
3421.63	35
3422.63	74
3423.62	50
3424.61	76
3425.6	10
3426.59	51
3427.58	74
3428.57	51
[truncated: 48 more rows]
