# Supplementary material for: AI‐Assisted Detection of Early Gastric Cancer via Visualization of Mucosal Acidity Compromise During Endoscopy
Source: Adv Sci (Weinh). 2025 Oct 20;12(46):e04932. doi: 10.1002/advs.202504932 (PMC12697849; doi:10.1002/advs.202504932)
Supplement: Supplementary file 2 — Supporting Data [file ADVS-12-e04932-s002.zip › Models by AGS cells/Model 5/Para-tumor/fast-20250724_173505.csv]

181.541	18606
184.445	29143
187.346	37764
190.245	42241
193.141	43831
196.035	44057
198.927	43784
201.816	43802
204.703	44205
207.588	44004
210.47	44331
213.35	44050
216.228	43984
219.103	44321
221.976	44177
224.846	44236
227.715	44087
230.58	44012
233.444	43865
236.305	44462
239.164	44619
242.02	45245
244.875	45461
247.727	45570
250.576	45771
253.423	45666
256.268	45372
259.111	45540
261.951	45215
264.789	45183
267.625	45309
270.459	45268
273.29	44965
276.119	45086
278.945	44792
281.769	44687
284.591	44365
287.411	44244
290.229	44159
293.044	43945
295.857	43759
298.667	43229
301.476	42856
304.282	42605
307.085	42172
309.887	41975
312.686	41491
315.483	41188
318.278	40947
321.071	40883
323.861	40662
326.649	40393
329.435	40627
332.219	40546
335	40462
337.779	40505
340.556	40627
343.331	40716
346.103	40682
348.873	40685
351.641	41071
354.407	41087
357.171	41145
359.932	41391
362.691	41264
365.448	41087
368.203	40666
370.955	40248
373.706	40395
376.454	40126
379.2	39539
381.943	39571
384.685	39058
387.424	38881
390.161	38698
392.896	38203
395.629	38123
398.36	37744
401.088	37932
403.815	37754
406.539	37515
409.261	37362
411.981	37498
414.698	37569
417.414	37988
420.127	38026
422.838	37783
425.547	38312
428.254	38268
430.959	38180
433.662	38266
436.362	38655
439.06	38739
441.757	38449
444.451	38788
447.142	38430
449.832	38498
452.52	38485
455.206	38407
457.889	38188
460.57	38340
463.249	37972
465.927	37997
468.601	37541
471.274	37327
473.945	36902
476.614	36520
479.28	35913
481.945	35721
484.607	35673
487.267	35381
489.926	35033
492.582	35028
495.236	34738
497.888	34583
500.537	34522
503.185	34608
505.831	34557
508.474	34821
511.116	34749
513.755	34747
516.393	34722
519.028	34704
521.661	34766
524.293	34821
526.922	34663
529.549	34627
532.174	34454
534.797	34644
537.418	34751
540.037	34771
542.654	34646
545.268	34904
547.881	35149
550.492	35033
553.101	34664
555.707	34202
558.312	33858
560.915	33745
563.515	33890
566.114	33910
568.71	34239
571.305	34616
573.897	34833
576.488	34861
579.076	34291
581.663	33324
584.247	32750
586.83	31939
589.41	31293
591.989	30827
594.565	30051
597.14	29398
599.712	28907
602.283	28811
604.851	28672
607.418	28611
609.982	28627
612.545	28412
615.106	28441
617.664	28368
620.221	28187
622.776	28225
625.328	28051
627.879	28019
630.428	27816
632.975	27449
635.52	27203
638.062	27205
640.603	27050
643.142	27135
645.679	27334
648.214	27339
650.748	27332
653.279	27293
655.808	27124
658.335	27016
660.861	26985
663.384	26678
665.906	26744
668.425	26792
670.943	26693
673.459	26343
675.973	26109
678.484	25759
680.994	25539
683.502	25299
686.009	25063
688.513	24876
691.015	24497
693.515	24457
696.014	24229
698.51	23860
701.005	23659
703.498	23474
705.989	22931
708.478	22585
710.965	22376
713.45	22243
715.933	22281
718.415	22199
720.894	21870
723.372	21838
725.848	21993
728.322	21898
730.794	22122
733.264	21848
735.732	21556
738.198	21139
740.663	20655
743.126	20252
745.586	20276
748.045	20107
750.502	19863
752.958	19668
755.411	19698
757.863	19640
760.312	19537
762.76	19451
765.206	19644
767.65	19176
770.092	17903
772.533	16714
774.971	16533
777.408	17187
779.843	17756
782.276	17794
784.707	17937
787.137	18046
789.564	17861
791.99	17925
794.414	17808
796.836	17707
799.257	17388
801.675	17270
804.092	17023
806.507	16888
808.92	16857
811.331	16648
813.741	16308
816.148	16204
818.554	15993
820.958	15770
823.36	15667
825.761	15663
828.159	15369
830.556	15377
832.951	15290
835.345	15042
837.736	14935
840.126	14939
842.514	14771
844.9	14642
847.284	14458
849.667	14312
852.048	14134
854.427	14033
856.804	13898
859.18	13680
861.553	13470
863.925	13638
866.296	13492
868.664	13497
871.031	13288
873.396	13251
875.759	13064
878.12	13030
880.48	12926
882.838	12838
885.194	12651
887.549	12624
889.902	12473
892.253	12433
894.602	12486
896.949	12263
899.295	12311
901.639	12149
903.981	12183
906.322	12038
908.661	11961
910.998	11917
913.333	11889
915.667	11824
917.999	11843
920.329	11821
922.658	11817
924.985	11629
927.31	11719
929.633	11720
931.955	11468
934.275	11335
936.593	11263
938.91	11029
941.225	10926
943.538	10822
945.849	10519
948.159	10294
950.467	10034
952.774	9987
955.078	9774
957.381	9655
959.683	9578
961.982	9250
964.28	9429
966.577	9266
968.871	9141
971.164	9059
973.456	8846
975.745	8835
978.033	8661
980.319	8549
982.604	8568
984.887	8482
987.168	8520
989.448	8514
991.726	8390
994.002	8345
996.277	8421
998.55	8315
1000.82	8293
1003.09	8373
1005.36	8486
1007.63	8555
1009.89	8478
1012.15	8517
1014.41	8435
1016.67	8462
1018.93	8441
1021.19	8228
1023.44	8304
1025.7	8250
1027.95	8232
1030.2	8152
1032.45	7990
1034.69	7895
1036.94	7753
1039.18	7696
1041.43	7662
1043.67	7678
1045.9	7576
1048.14	7606
1050.38	7453
1052.61	7441
1054.84	7235
1057.07	7239
1059.3	7195
1061.53	6931
1063.76	7009
1065.98	6917
1068.2	6768
1070.42	6804
1072.64	6670
1074.86	6644
1077.08	6508
1079.29	6475
1081.5	6417
1083.72	6435
1085.93	6508
1088.13	6346
1090.34	6453
1092.55	6459
1094.75	6441
1096.95	6336
1099.15	6360
1101.35	6272
1103.55	6211
1105.74	6098
1107.94	5992
1110.13	6042
1112.32	5909
1114.51	5748
1116.7	5756
1118.89	5672
1121.07	5539
1123.25	5450
1125.44	5446
1127.62	5432
1129.8	5466
1131.97	5567
1134.15	5591
1136.32	5587
1138.49	5500
1140.66	5436
1142.83	5480
1145	5269
1147.17	5245
1149.33	5246
1151.5	5230
1153.66	5210
1155.82	5144
1157.98	5077
1160.13	5051
1162.29	4998
1164.44	4904
1166.6	4922
1168.75	4992
1170.9	5015
1173.04	5049
1175.19	5120
1177.34	5040
1179.48	4836
1181.62	4692
1183.76	4729
1185.9	4730
1188.04	4932
1190.17	5061
1192.31	5067
1194.44	5071
1196.57	5120
1198.7	5134
1200.83	5069
1202.96	4942
1205.08	4708
1207.21	4479
1209.33	4299
1211.45	4190
1213.57	4088
1215.69	4096
1217.81	3999
1219.92	3987
1222.03	3934
1224.15	3963
1226.26	3933
1228.37	3890
1230.47	3834
1232.58	3806
1234.68	3832
1236.79	3776
1238.89	3860
1240.99	3830
1243.09	3763
1245.19	3713
1247.28	3689
1249.38	3679
1251.47	3675
1253.56	3599
1255.65	3494
1257.74	3461
1259.83	3512
1261.91	3469
1264	3316
1266.08	3254
1268.16	3238
1270.24	3167
1272.32	3126
1274.4	3119
1276.47	3078
1278.55	3040
1280.62	3018
1282.69	2932
1284.76	2933
1286.83	2996
1288.9	2897
1290.96	2859
1293.03	2798
1295.09	2746
1297.15	2796
1299.21	2704
1301.27	2706
1303.33	2655
1305.38	2645
1307.44	2678
1309.49	2631
1311.54	2585
1313.59	2601
1315.64	2551
1317.69	2568
1319.73	2539
1321.78	2593
1323.82	2583
1325.86	2500
1327.9	2520
1329.94	2468
1331.98	2466
1334.02	2490
1336.05	2478
1338.08	2522
1340.12	2452
1342.15	2508
1344.18	2617
1346.2	2621
1348.23	2658
1350.25	2631
1352.28	2655
1354.3	2680
1356.32	2744
1358.34	2718
1360.36	2712
1362.38	2730
1364.39	2742
1366.41	2758
1368.42	2710
1370.43	2738
1372.44	2635
1374.45	2668
1376.45	2640
1378.46	2655
1380.47	2530
1382.47	2496
1384.47	2446
1386.47	2386
1388.47	2416
1390.47	2364
1392.46	2319
1394.46	2364
1396.45	2347
1398.44	2376
1400.44	2315
1402.42	2254
1404.41	2158
1406.4	2081
1408.39	2103
1410.37	2057
1412.35	2001
1414.33	1983
1416.31	2008
1418.29	1975
1420.27	1924
1422.25	1896
1424.22	1892
1426.2	1922
1428.17	1926
1430.14	1888
1432.11	1813
1434.08	1820
1436.04	1821
1438.01	1791
1439.97	1775
1441.94	1785
1443.9	1819
1445.86	1775
1447.82	1829
1449.78	1724
1451.73	1716
1453.69	1688
1455.64	1743
1457.59	1769
1459.54	1707
1461.49	1612
1463.44	1551
1465.39	1568
1467.34	1575
1469.28	1483
1471.22	1592
1473.17	1610
1475.11	1630
1477.05	1532
1478.99	1486
1480.92	1459
1482.86	1400
1484.79	1396
1486.73	1350
1488.66	1374
1490.59	1408
1492.52	1401
1494.45	1360
1496.37	1396
1498.3	1449
1500.22	1407
1502.14	1354
1504.07	1362
1505.99	1358
1507.91	1340
1509.82	1338
1511.74	1299
1513.66	1330
1515.57	1304
1517.48	1302
1519.39	1404
1521.3	1401
1523.21	1407
1525.12	1404
1527.03	1319
1528.93	1341
1530.84	1336
1532.74	1380
1534.64	1433
1536.54	1448
1538.44	1400
1540.34	1324
1542.23	1332
1544.13	1231
1546.02	1182
1547.92	1257
1549.81	1237
1551.7	1283
1553.59	1271
1555.48	1289
1557.36	1315
1559.25	1352
1561.13	1317
1563.01	1352
1564.9	1421
1566.78	1438
1568.66	1370
1570.53	1321
1572.41	1334
1574.29	1342
1576.16	1394
1578.03	1479
1579.9	1513
1581.78	1491
1583.65	1398
1585.51	1289
1587.38	1417
1589.25	1491
1591.11	1471
1592.97	1382
1594.84	1362
1596.7	1328
1598.56	1330
1600.42	1269
1602.27	1310
1604.13	1340
1605.98	1445
1607.84	1588
1609.69	1660
1611.54	1624
1613.39	1527
1615.24	1384
1617.09	1207
1618.94	1140
1620.78	1118
1622.62	1173
1624.47	1234
1626.31	1283
1628.15	1259
1629.99	1283
1631.83	1287
1633.67	1237
1635.5	1193
1637.34	1167
1639.17	1174
1641	1179
1642.83	1167
1644.66	1177
1646.49	1154
1648.32	1105
1650.15	1126
1651.97	1118
1653.8	1129
1655.62	1160
1657.44	1056
1659.26	1011
1661.08	941
1662.9	949
1664.72	792
1666.53	718
1668.35	685
1670.16	707
1671.97	746
1673.79	810
1675.6	809
1677.4	778
1679.21	681
1681.02	715
1682.83	671
1684.63	699
1686.43	746
1688.24	774
1690.04	783
1691.84	677
1693.64	639
1695.43	709
1697.23	791
1699.02	858
1700.82	876
1702.61	842
1704.4	852
1706.2	850
1707.98	895
1709.77	977
1711.56	975
1713.35	975
1715.13	926
1716.92	812
1718.7	788
1720.48	806
1722.26	774
1724.04	732
1725.82	586
1727.6	505
1729.37	484
1731.15	435
1732.92	372
1734.7	358
1736.47	306
1738.24	317
1740.01	284
1741.78	298
1743.54	327
1745.31	387
1747.08	445
1748.84	439
1750.6	492
1752.36	552
1754.12	653
1755.88	670
1757.64	607
1759.4	548
1761.16	534
1762.91	532
1764.67	580
1766.42	679
1768.17	719
1769.92	733
1771.67	651
1773.42	620
1775.17	556
1776.91	571
1778.66	612
1780.4	677
1782.15	712
1783.89	724
1785.63	762
1787.37	762
1789.11	752
1790.85	746
1792.58	687
1794.32	637
1796.05	593
1797.79	564
1799.52	580
1801.25	597
1802.98	532
1804.71	498
1806.44	585
1808.17	650
1809.89	687
1811.62	693
1813.34	713
1815.07	677
1816.79	652
1818.51	609
1820.23	588
1821.95	552
1823.66	542
1825.38	492
1827.1	496
1828.81	483
1830.52	558
1832.24	571
1833.95	617
1835.66	657
1837.37	709
1839.08	683
1840.78	590
1842.49	520
1844.19	506
1845.9	516
1847.6	480
1849.3	522
1851	432
1852.7	397
1854.4	353
1856.1	355
1857.8	374
1859.49	393
1861.19	409
1862.88	409
1864.57	319
1866.27	268
1867.96	218
1869.65	189
1871.33	209
1873.02	248
1874.71	338
1876.39	350
1878.08	314
1879.76	310
1881.44	308
1883.12	329
1884.81	363
1886.48	401
1888.16	323
1889.84	236
1891.52	252
1893.19	201
1894.87	203
1896.54	228
1898.21	219
1899.88	246
1901.55	278
1903.22	284
1904.89	300
1906.56	300
1908.22	317
1909.89	333
1911.55	365
1913.22	356
1914.88	363
1916.54	333
1918.2	335
1919.86	346
1921.52	316
1923.18	300
1924.83	292
1926.49	304
1928.14	284
1929.79	306
1931.45	310
1933.1	285
1934.75	268
1936.4	294
1938.05	300
1939.69	347
1941.34	296
1942.99	221
1944.63	202
1946.27	233
1947.92	212
1949.56	250
1951.2	254
1952.84	302
1954.48	322
1956.11	357
1957.75	383
1959.39	407
1961.02	433
1962.65	391
1964.29	413
1965.92	429
1967.55	433
1969.18	462
1970.81	415
1972.44	464
1974.06	413
1975.69	427
1977.32	448
1978.94	439
1980.56	451
1982.19	494
1983.81	434
1985.43	455
1987.05	439
1988.66	443
1990.28	441
1991.9	433
1993.51	470
1995.13	482
1996.74	466
1998.36	461
1999.97	453
2001.58	453
2003.19	449
2004.8	431
2006.4	469
2008.01	478
2009.62	461
2011.22	471
2012.83	461
2014.43	469
2016.03	461
2017.63	480
2019.23	449
2020.83	433
2022.43	439
2024.03	477
2025.63	481
2027.22	473
2028.82	447
2030.41	421
2032.01	453
2033.6	405
2035.19	425
2036.78	441
2038.37	421
2039.96	401
2041.55	397
2043.13	429
2044.72	397
2046.3	399
2047.89	381
2049.47	399
2051.05	381
2052.63	381
2054.21	401
2055.79	413
2057.37	363
2058.95	387
2060.52	383
2062.1	389
2063.68	397
2065.25	401
2066.82	350
2068.39	353
2069.97	364
2071.54	363
2073.1	353
2074.67	359
2076.24	381
2077.81	348
2079.37	369
2080.94	358
2082.5	334
2084.07	340
2085.63	323
2087.19	319
2088.75	311
2090.31	274
2091.87	256
2093.43	251
2094.98	259
2096.54	256
2098.09	264
2099.65	303
2101.2	288
2102.75	315
2104.3	264
2105.86	334
2107.41	298
2108.95	300
2110.5	280
2112.05	290
2113.6	288
2115.14	286
2116.69	301
2118.23	270
2119.77	282
2121.31	280
2122.86	278
2124.4	291
2125.93	278
2127.47	274
2129.01	288
2130.55	298
2132.08	296
2133.62	300
2135.15	294
2136.69	276
2138.22	256
2139.75	254
2141.28	244
2142.81	278
2144.34	256
2145.87	276
2147.39	272
2148.92	260
2150.45	286
2151.97	262
2153.5	282
2155.02	242
2156.54	248
2158.06	248
2159.58	232
2161.1	226
2162.62	282
2164.14	284
2165.66	262
2167.17	246
2168.69	276
2170.2	278
2171.72	262
2173.23	260
2174.74	272
2176.25	256
2177.76	256
2179.27	256
2180.78	236
2182.29	228
2183.79	236
2185.3	228
2186.81	248
2188.31	230
2189.81	238
2191.32	250
2192.82	230
2194.32	230
2195.82	238
2197.32	246
2198.82	206
2200.32	208
2201.81	196
2203.31	209
2204.8	222
2206.3	202
2207.79	193
2209.29	238
2210.78	224
2212.27	232
2213.76	222
2215.25	240
2216.74	226
2218.23	207
2219.71	195
2221.2	177
2222.69	206
2224.17	157
2225.65	161
2227.14	145
2228.62	162
2230.1	165
2231.58	204
2233.06	179
2234.54	211
2236.02	221
2237.5	234
2238.97	227
2240.45	204
2241.92	185
2243.4	225
2244.87	159
2246.34	189
2247.82	160
2249.29	153
2250.76	169
2252.23	181
2253.7	173
2255.16	175
2256.63	168
2258.1	149
2259.56	178
2261.03	187
2262.49	161
2263.95	189
2265.42	157
2266.88	175
2268.34	183
2269.8	167
2271.26	149
2272.72	181
2274.18	185
2275.63	190
2277.09	163
2278.54	206
2280	165
2281.45	157
2282.9	149
2284.36	141
2285.81	178
2287.26	170
2288.71	141
2290.16	167
2291.61	137
2293.05	131
2294.5	151
2295.95	127
2297.39	101
2298.84	93
2300.28	112
2301.72	101
2303.16	127
2304.61	137
2306.05	127
2307.49	127
2308.93	145
2310.36	145
2311.8	153
2313.24	159
2314.67	169
2316.11	161
2317.54	157
2318.98	169
2320.41	133
2321.84	159
2323.28	145
2324.71	155
2326.14	129
2327.57	133
2328.99	127
2330.42	87
2331.85	103
2333.27	121
2334.7	129
2336.12	99
2337.55	123
2338.97	101
2340.39	73
2341.82	63
2343.24	76
2344.66	75
2346.08	99
2347.5	105
2348.91	111
2350.33	109
2351.75	133
2353.16	129
2354.58	121
2355.99	135
2357.41	87
2358.82	99
2360.23	65
2361.64	73
2363.05	57
2364.46	46
2365.87	61
2367.28	77
2368.69	91
2370.1	71
2371.5	52
2372.91	103
2374.31	76
2375.72	76
2377.12	75
2378.52	76
2379.92	81
2381.33	81
2382.73	77
2384.13	89
2385.52	76
2386.92	59
2388.32	75
2389.72	91
2391.11	85
2392.51	95
2393.9	93
2395.3	89
2396.69	97
2398.08	79
2399.48	85
2400.87	115
2402.26	87
2403.65	63
2405.04	47
2406.42	32
2407.81	-34
2409.2	-8
2410.58	-55
2411.97	-48
2413.35	14
2414.74	-36
2416.12	-30
2417.5	12
2418.89	16
2420.27	2
2421.65	-34
2423.03	4
2424.41	-14
2425.79	-8
2427.16	-25
2428.54	-42
2429.92	-18
2431.29	-18
2432.67	-10
2434.04	-10
2435.42	10
2436.79	-10
2438.16	-4
2439.53	-20
2440.9	-14
2442.27	-24
2443.64	-34
2445.01	-23
2446.38	-41
2447.75	-48
2449.11	-59
2450.48	-32
2451.84	-45
2453.21	-60
2454.57	-28
2455.94	-18
2457.3	-6
2458.66	-36
2460.02	-22
2461.38	-26
2462.74	7
2464.1	6
2465.46	16
2466.82	-8
2468.17	4
2469.53	-6
2470.89	18
2472.24	-20
2473.6	-14
2474.95	14
2476.3	22
2477.65	18
2479.01	47
2480.36	29
2481.71	79
2483.06	7
2484.41	30
2485.75	29
2487.1	29
2488.45	6
2489.8	2
2491.14	4
2492.49	-7
2493.83	20
2495.17	47
2496.52	8
2497.86	23
2499.2	23
2500.54	25
2501.88	16
2503.22	46
2504.56	32
2505.9	30
2507.24	36
2508.58	45
2509.91	15
2511.25	-13
2512.58	-6
2513.92	-43
2515.25	-20
2516.58	-36
2517.92	-28
2519.25	-47
2520.58	-22
2521.91	-12
2523.24	-20
2524.57	8
2525.9	8
2527.23	20
2528.55	32
2529.88	-20
2531.21	-25
2532.53	-12
2533.86	6
2535.18	10
2536.5	0
2537.83	20
2539.15	24
2540.47	24
2541.79	38
2543.11	-10
2544.43	-13
2545.75	10
2547.07	24
2548.39	-48
2549.7	24
2551.02	2
2552.34	-6
2553.65	-20
2554.97	-38
2556.28	-24
2557.59	-67
2558.91	-53
2560.22	-42
2561.53	-48
2562.84	-53
2564.15	-34
2565.46	-29
2566.77	-38
2568.08	-34
2569.38	-51
2570.69	-24
2572	-28
2573.3	-12
2574.61	-16
2575.91	-18
2577.22	-35
2578.52	-16
2579.82	-20
2581.13	-43
2582.43	-42
2583.73	-34
2585.03	-41
2586.33	-36
2587.63	-63
2588.92	-69
2590.22	-40
2591.52	-65
2592.82	-44
2594.11	-53
2595.41	-25
2596.7	-44
2598	-52
2599.29	-60
2600.58	-8
2601.88	-12
2603.17	-6
2604.46	-30
2605.75	-62
2607.04	-62
2608.33	-63
2609.62	-45
2610.9	-81
2612.19	-52
2613.48	-101
2614.76	-68
2616.05	-53
2617.34	-19
2618.62	-75
2619.9	-84
2621.19	-63
2622.47	-59
2623.75	-52
2625.03	-65
2626.31	-65
2627.59	-40
2628.87	-25
2630.15	-53
2631.43	-45
2632.71	-54
2633.99	-64
2635.26	-54
2636.54	-75
2637.81	-71
2639.09	-89
2640.36	-76
2641.64	-79
2642.91	-85
2644.18	-54
2645.46	-45
2646.73	-89
2648	-60
2649.27	-61
2650.54	-47
2651.81	-32
2653.07	-38
2654.34	-44
2655.61	-55
2656.88	-47
2658.14	-64
2659.41	-53
2660.67	-56
2661.94	-28
2663.2	-67
2664.47	-51
2665.73	-62
2666.99	-52
2668.25	-63
2669.51	-60
2670.77	-69
2672.03	-77
2673.29	-40
2674.55	-43
2675.81	-54
2677.07	-93
2678.32	-69
2679.58	-48
2680.84	-51
2682.09	-53
2683.35	-20
2684.6	-43
2685.85	-47
2687.11	-70
2688.36	-37
2689.61	-63
2690.86	-32
2692.11	-49
2693.36	-35
2694.61	-24
2695.86	-37
2697.11	-63
2698.36	-51
2699.61	-67
2700.85	-54
2702.1	-46
2703.34	-31
2704.59	-62
2705.83	-48
2707.08	-43
2708.32	-70
2709.56	-49
2710.81	-77
2712.05	-68
2713.29	-83
2714.53	-46
2715.77	-50
2717.01	-41
2718.25	-59
2719.49	-53
2720.73	-58
2721.96	-55
2723.2	-53
2724.44	-49
2725.67	-35
2726.91	-44
2728.14	-48
2729.38	-80
2730.61	-42
2731.84	-64
2733.08	-57
2734.31	-38
2735.54	-42
2736.77	-22
2738	-73
2739.23	-47
2740.46	-38
2741.69	-51
2742.92	-62
2744.14	-9
2745.37	-32
2746.6	-65
2747.82	-28
2749.05	-32
2750.27	-62
2751.5	-38
2752.72	-56
2753.95	-16
2755.17	-36
2756.39	-42
2757.61	-50
2758.83	-64
2760.05	-22
2761.27	-56
2762.49	-40
2763.71	-40
2764.93	-32
2766.15	-46
2767.37	-28
2768.58	-50
2769.8	-42
2771.02	-54
2772.23	-50
2773.45	-36
2774.66	-52
2775.88	-28
2777.09	-44
2778.3	-36
2779.51	-20
2780.73	-39
2781.94	-24
2783.15	-20
2784.36	-38
2785.57	-34
2786.78	-48
2787.99	-14
2789.19	-36
2790.4	-4
2791.61	4
2792.82	-34
2794.02	-34
2795.23	-28
2796.43	-26
2797.64	-26
2798.84	-4
2800.04	-54
2801.25	-25
2802.45	-40
2803.65	-74
2804.85	-19
2806.05	-36
2807.25	-52
2808.45	-22
2809.65	-18
2810.85	-29
2812.05	-14
2813.25	-10
2814.45	-34
2815.64	-28
2816.84	-24
2818.04	-18
2819.23	20
2820.43	-23
2821.62	10
2822.82	-12
2824.01	-4
2825.2	-26
2826.39	-22
2827.59	-12
2828.78	-10
2829.97	-12
2831.16	-30
2832.35	-2
2833.54	-42
2834.73	-18
2835.92	-10
2837.1	-2
2838.29	-34
2839.48	-14
2840.67	-6
2841.85	-10
2843.04	-40
2844.22	-10
2845.41	-39
2846.59	8
2847.77	-6
2848.96	-8
2850.14	-27
2851.32	-8
2852.5	-9
2853.68	-6
2854.87	4
2856.05	-28
2857.23	-2
2858.4	-16
2859.58	-35
2860.76	-18
2861.94	14
2863.12	0
2864.29	-12
2865.47	-4
2866.65	-12
2867.82	-2
2869	20
2870.17	10
2871.34	-4
2872.52	-12
2873.69	-10
2874.86	-17
2876.03	-6
2877.21	-31
2878.38	-10
2879.55	22
2880.72	-10
2881.89	-34
2883.06	-18
2884.23	6
2885.39	-13
2886.56	-11
2887.73	-32
2888.9	-4
2890.06	-28
2891.23	12
2892.39	-35
2893.56	8
2894.72	6
2895.89	-6
2897.05	-8
2898.21	-22
2899.38	-20
2900.54	-24
2901.7	-6
2902.86	-18
2904.02	4
2905.18	-26
2906.34	-8
2907.5	-21
2908.66	-16
2909.82	-18
2910.98	-8
2912.13	-12
2913.29	6
2914.45	-24
2915.6	-2
2916.76	-2
2917.91	2
2919.07	-13
2920.22	-16
2921.38	22
2922.53	-16
2923.68	6
2924.84	6
2925.99	14
2927.14	-8
2928.29	4
2929.44	11
2930.59	-8
2931.74	0
2932.89	2
2934.04	-12
2935.19	-14
2936.34	0
2937.48	-9
2938.63	12
2939.78	-20
2940.93	22
2942.07	2
2943.22	14
2944.36	-14
2945.51	4
2946.65	-10
2947.79	8
2948.94	12
2950.08	6
2951.22	-8
2952.36	2
2953.5	2
2954.65	-2
2955.79	8
2956.93	2
2958.07	-18
2959.2	-6
2960.34	16
2961.48	4
2962.62	-4
2963.76	10
2964.89	6
2966.03	10
2967.17	-4
2968.3	16
2969.44	8
2970.57	4
2971.71	6
2972.84	-14
2973.97	8
2975.11	6
2976.24	20
2977.37	-2
2978.5	10
2979.64	12
2980.77	6
2981.9	14
2983.03	-14
2984.16	2
2985.29	16
2986.41	-6
2987.54	18
2988.67	28
2989.8	24
2990.93	2
2992.05	4
2993.18	4
2994.3	16
2995.43	8
2996.55	51
2997.68	14
2998.8	20
2999.93	14
3001.05	12
3002.17	6
3003.3	4
3004.42	54
3005.54	50
3006.66	28
3007.78	34
3008.9	2
3010.02	-22
3011.14	34
3012.26	12
3013.38	10
3014.5	34
3015.62	14
3016.73	22
3017.85	22
3018.97	12
3020.08	7
3021.2	28
3022.31	2
3023.43	46
3024.54	9
3025.66	10
3026.77	24
3027.89	30
3029	20
3030.11	20
3031.22	8
3032.34	-2
3033.45	10
3034.56	16
3035.67	10
3036.78	91
3037.89	22
3039	36
3040.11	8
3041.22	10
3042.32	6
3043.43	10
3044.54	12
3045.65	24
3046.75	18
3047.86	40
3048.96	8
3050.07	0
3051.17	32
3052.28	36
3053.38	10
3054.49	2
3055.59	30
3056.69	12
3057.8	26
3058.9	12
3060	32
3061.1	18
3062.2	22
3063.3	12
3064.4	16
3065.5	8
3066.6	21
3067.7	30
3068.8	28
3069.9	16
3071	26
3072.09	32
3073.19	34
3074.29	22
3075.38	20
3076.48	46
3077.57	11
3078.67	29
3079.76	46
3080.86	20
3081.95	29
3083.05	10
3084.14	38
3085.23	30
3086.33	27
3087.42	22
3088.51	23
3089.6	36
3090.69	24
3091.78	12
3092.87	65
3093.96	12
3095.05	42
3096.14	-4
3097.23	22
3098.32	24
3099.41	33
3100.49	20
3101.58	8
3102.67	32
3103.75	8
3104.84	42
3105.93	32
3107.01	4
3108.1	26
3109.18	32
3110.26	28
3111.35	46
3112.43	28
3113.51	32
3114.6	29
3115.68	20
3116.76	8
3117.84	44
3118.92	36
3120	34
3121.09	14
3122.17	24
3123.25	20
3124.32	32
3125.4	42
3126.48	32
3127.56	30
3128.64	16
3129.72	48
3130.79	50
3131.87	28
3132.95	30
3134.02	24
3135.1	28
3136.17	24
3137.25	30
3138.32	22
3139.4	14
3140.47	50
3141.55	28
3142.62	30
3143.69	24
3144.76	35
3145.84	32
3146.91	40
3147.98	30
3149.05	34
3150.12	40
3151.19	46
3152.26	32
3153.33	42
3154.4	12
3155.47	32
3156.54	32
3157.61	56
3158.67	32
3159.74	2
3160.81	32
3161.88	15
3162.94	18
3164.01	32
3165.07	34
3166.14	22
3167.2	42
3168.27	14
3169.33	16
3170.4	28
3171.46	38
3172.52	32
3173.59	26
3174.65	22
3175.71	38
3176.77	24
3177.84	14
3178.9	18
3179.96	26
3181.02	65
3182.08	38
3183.14	47
3184.2	34
3185.26	18
3186.32	32
3187.37	40
3188.43	58
3189.49	69
3190.55	18
3191.61	37
3192.66	42
3193.72	26
3194.77	34
3195.83	10
3196.89	38
3197.94	40
3199	38
3200.05	16
3201.1	22
3202.16	16
3203.21	36
3204.27	38
3205.32	24
3206.37	42
3207.42	53
3208.47	48
3209.53	46
3210.58	37
3211.63	44
3212.68	22
3213.73	52
3214.78	39
3215.83	46
3216.88	27
3217.93	22
3218.97	44
3220.02	24
3221.07	26
3222.12	26
3223.16	34
3224.21	32
3225.26	8
3226.3	24
3227.35	18
3228.4	60
3229.44	30
3230.49	20
3231.53	16
3232.57	40
3233.62	32
3234.66	36
3235.71	24
3236.75	24
3237.79	34
3238.83	48
3239.88	22
3240.92	36
3241.96	30
3243	48
3244.04	32
3245.08	46
3246.12	28
3247.16	28
3248.2	52
3249.24	44
3250.28	32
3251.32	24
3252.36	44
3253.39	28
3254.43	52
3255.47	66
3256.51	34
3257.54	26
3258.58	42
3259.61	36
3260.65	29
3261.69	36
3262.72	28
3263.76	12
3264.79	36
3265.82	51
3266.86	27
3267.89	60
3268.92	57
3269.96	30
3270.99	41
3272.02	36
3273.05	24
3274.09	38
3275.12	40
3276.15	16
3277.18	39
3278.21	28
3279.24	42
3280.27	56
3281.3	24
3282.33	33
3283.36	44
3284.39	38
3285.41	54
3286.44	40
3287.47	46
3288.5	50
3289.52	34
3290.55	40
3291.58	38
3292.6	30
3293.63	42
3294.66	36
3295.68	63
3296.71	34
3297.73	42
3298.76	57
3299.78	22
3300.8	24
3301.83	18
3302.85	78
3303.87	38
3304.9	36
3305.92	33
3306.94	42
3307.96	36
3308.98	38
3310.01	36
3311.03	48
3312.05	61
3313.07	56
3314.09	32
3315.11	38
3316.13	47
3317.15	16
3318.17	24
3319.18	42
3320.2	28
3321.22	50
3322.24	32
3323.26	47
3324.27	36
3325.29	64
3326.31	37
3327.32	36
3328.34	65
3329.35	56
3330.37	52
3331.38	30
3332.4	26
3333.41	52
3334.43	60
3335.44	24
3336.46	40
3337.47	34
3338.48	38
3339.5	30
3340.51	26
3341.52	51
3342.53	52
3343.54	58
3344.56	48
3345.57	48
3346.58	58
3347.59	44
3348.6	45
3349.61	60
3350.62	30
3351.63	42
3352.64	50
3353.65	50
3354.66	45
3355.66	69
3356.67	40
3357.68	40
3358.69	27
3359.7	38
3360.7	66
3361.71	30
3362.72	44
3363.72	46
3364.73	24
3365.73	36
3366.74	33
3367.75	37
3368.75	28
3369.75	44
3370.76	34
3371.76	62
3372.77	50
3373.77	48
3374.77	25
3375.78	28
3376.78	0
3377.78	46
3378.78	26
3379.79	34
3380.79	33
3381.79	46
3382.79	48
3383.79	48
3384.79	46
3385.79	38
3386.79	30
3387.79	28
3388.79	27
3389.79	48
3390.79	54
3391.79	75
3392.79	30
3393.79	70
3394.78	54
3395.78	40
3396.78	42
3397.78	40
3398.77	113
3399.77	18
3400.77	6
3401.76	42
3402.76	42
3403.76	50
3404.75	20
3405.75	34
3406.74	61
3407.74	79
3408.73	34
3409.72	119
3410.72	60
3411.71	58
3412.71	44
3413.7	40
3414.69	30
3415.68	74
3416.68	28
3417.67	46
3418.66	32
3419.65	26
3420.64	80
3421.63	45
3422.63	66
3423.62	44
3424.61	82
3425.6	40
3426.59	23
3427.58	56
3428.57	51
[truncated: 48 more rows]
