# Supplementary material for: AI‐Assisted Detection of Early Gastric Cancer via Visualization of Mucosal Acidity Compromise During Endoscopy
Source: Adv Sci (Weinh). 2025 Oct 20;12(46):e04932. doi: 10.1002/advs.202504932 (PMC12697849; doi:10.1002/advs.202504932)
Supplement: Supplementary file 2 — Supporting Data [file ADVS-12-e04932-s002.zip › Models by AGS cells/Model 5/Para-tumor/fast-20250724_173508.csv]

181.541	15890
184.445	24876
187.346	32419
190.245	36148
193.141	37541
196.035	37692
198.927	37607
201.816	37676
204.703	37889
207.588	37755
210.47	37847
213.35	37641
216.228	37811
219.103	37954
221.976	37918
224.846	37929
227.715	37680
230.58	37593
233.444	37611
236.305	38020
239.164	38099
242.02	38639
244.875	38872
247.727	39040
250.576	39215
253.423	39136
256.268	39003
259.111	38863
261.951	38649
264.789	38605
267.625	38854
270.459	38897
273.29	38671
276.119	38657
278.945	38297
281.769	38143
284.591	38085
287.411	37795
290.229	37769
293.044	37524
295.857	37241
298.667	36983
301.476	36653
304.282	36325
307.085	36110
309.887	35870
312.686	35556
315.483	35077
318.278	34949
321.071	34781
323.861	34718
326.649	34547
329.435	34571
332.219	34562
335	34432
337.779	34583
340.556	34404
343.331	34716
346.103	34631
348.873	34688
351.641	34966
354.407	35075
357.171	35036
359.932	35246
362.691	35010
365.448	34990
368.203	34624
370.955	34210
373.706	34069
376.454	34023
379.2	33596
381.943	33682
384.685	33185
387.424	32943
390.161	32851
392.896	32526
395.629	32416
398.36	32123
401.088	32295
403.815	31976
406.539	31863
409.261	31815
411.981	31587
414.698	31875
417.414	32244
420.127	32332
422.838	31968
425.547	32411
428.254	32496
430.959	32224
433.662	32473
436.362	32786
439.06	32596
441.757	32651
444.451	32563
447.142	32565
449.832	32675
452.52	32643
455.206	32626
457.889	32319
460.57	32330
463.249	32297
465.927	32138
468.601	31797
471.274	31541
473.945	31309
476.614	30856
479.28	30316
481.945	30293
484.607	30207
487.267	29933
489.926	29565
492.582	29669
495.236	29332
497.888	29177
500.537	29016
503.185	29156
505.831	29290
508.474	29377
511.116	29206
513.755	29460
516.393	29169
519.028	29349
521.661	29226
524.293	29426
526.922	29193
529.549	29409
532.174	29328
534.797	29218
537.418	29248
540.037	29226
542.654	29175
545.268	29389
547.881	29540
550.492	29484
553.101	29210
555.707	28714
558.312	28351
560.915	28309
563.515	28295
566.114	28396
568.71	28710
571.305	28992
573.897	29274
576.488	29323
579.076	28998
581.663	28078
584.247	27467
586.83	26846
589.41	26369
591.989	25873
594.565	25309
597.14	24570
599.712	24249
602.283	24239
604.851	24036
607.418	23875
609.982	23832
612.545	23768
615.106	23662
617.664	23734
620.221	23617
622.776	23647
625.328	23463
627.879	23576
630.428	23254
632.975	22952
635.52	22713
638.062	22652
640.603	22508
643.142	22489
645.679	22849
648.214	22938
650.748	22608
653.279	22760
655.808	22651
658.335	22436
660.861	22476
663.384	22195
665.906	22134
668.425	22450
670.943	22315
673.459	21975
675.973	21756
678.484	21483
680.994	21286
683.502	20909
686.009	20862
688.513	20591
691.015	20428
693.515	20284
696.014	20250
698.51	19815
701.005	19754
703.498	19485
705.989	19059
708.478	18784
710.965	18661
713.45	18673
715.933	18628
718.415	18429
720.894	18064
723.372	18099
725.848	18326
728.322	18219
730.794	18135
733.264	18175
735.732	17889
738.198	17519
740.663	17093
743.126	16880
745.586	16688
748.045	16626
750.502	16412
752.958	16340
755.411	16214
757.863	16237
760.312	16213
762.76	16096
765.206	16170
767.65	15848
770.092	14994
772.533	13796
774.971	13664
777.408	14051
779.843	14748
782.276	14575
784.707	14633
787.137	14710
789.564	14804
791.99	14772
794.414	14603
796.836	14562
799.257	14331
801.675	14113
804.092	13961
806.507	13970
808.92	13908
811.331	13707
813.741	13521
816.148	13307
818.554	13058
820.958	12971
823.36	12896
825.761	12862
828.159	12627
830.556	12622
832.951	12385
835.345	12482
837.736	12296
840.126	12250
842.514	12123
844.9	11930
847.284	11877
849.667	11750
852.048	11569
854.427	11557
856.804	11349
859.18	11095
861.553	11043
863.925	11085
866.296	10912
868.664	10963
871.031	10866
873.396	10761
875.759	10608
878.12	10594
880.48	10529
882.838	10525
885.194	10338
887.549	10227
889.902	10181
892.253	10119
894.602	10066
896.949	10035
899.295	10104
901.639	9931
903.981	9826
906.322	9707
908.661	9793
910.998	9677
913.333	9630
915.667	9538
917.999	9614
920.329	9607
922.658	9619
924.985	9592
927.31	9501
929.633	9538
931.955	9278
934.275	9248
936.593	9171
938.91	8994
941.225	8855
943.538	8660
945.849	8463
948.159	8245
950.467	8116
952.774	8125
955.078	7960
957.381	7855
959.683	7622
961.982	7519
964.28	7598
966.577	7499
968.871	7490
971.164	7294
973.456	7218
975.745	7100
978.033	6987
980.319	6875
982.604	6957
984.887	6925
987.168	6931
989.448	6860
991.726	6737
994.002	6735
996.277	6670
998.55	6722
1000.82	6691
1003.09	6735
1005.36	6860
1007.63	6812
1009.89	6890
1012.15	6854
1014.41	6902
1016.67	6874
1018.93	6809
1021.19	6701
1023.44	6802
1025.7	6773
1027.95	6701
1030.2	6739
1032.45	6489
1034.69	6332
1036.94	6244
1039.18	6266
1041.43	6187
1043.67	6159
1045.9	6113
1048.14	6172
1050.38	6025
1052.61	5932
1054.84	5838
1057.07	5723
1059.3	5808
1061.53	5565
1063.76	5673
1065.98	5538
1068.2	5492
1070.42	5537
1072.64	5401
1074.86	5295
1077.08	5229
1079.29	5268
1081.5	5154
1083.72	5121
1085.93	5142
1088.13	5129
1090.34	5218
1092.55	5154
1094.75	5281
1096.95	5136
1099.15	5109
1101.35	4989
1103.55	4960
1105.74	4883
1107.94	4868
1110.13	4875
1112.32	4757
1114.51	4576
1116.7	4552
1118.89	4533
1121.07	4459
1123.25	4347
1125.44	4382
1127.62	4352
1129.8	4384
1131.97	4437
1134.15	4418
1136.32	4495
1138.49	4442
1140.66	4400
1142.83	4300
1145	4256
1147.17	4199
1149.33	4150
1151.5	4193
1153.66	4195
1155.82	4056
1157.98	4076
1160.13	3990
1162.29	4049
1164.44	3953
1166.6	3897
1168.75	3965
1170.9	4080
1173.04	4074
1175.19	4074
1177.34	4023
1179.48	3824
1181.62	3771
1183.76	3764
1185.9	3753
1188.04	3938
1190.17	4037
1192.31	4122
1194.44	4122
1196.57	4165
1198.7	4146
1200.83	4006
1202.96	3926
1205.08	3816
1207.21	3560
1209.33	3479
1211.45	3342
1213.57	3310
1215.69	3212
1217.81	3181
1219.92	3159
1222.03	3102
1224.15	3077
1226.26	3088
1228.37	3040
1230.47	3086
1232.58	3016
1234.68	3010
1236.79	3022
1238.89	3010
1240.99	3070
1243.09	3056
1245.19	2922
1247.28	2903
1249.38	2869
1251.47	2871
1253.56	2805
1255.65	2720
1257.74	2754
1259.83	2730
1261.91	2676
1264	2671
1266.08	2597
1268.16	2536
1270.24	2520
1272.32	2462
1274.4	2484
1276.47	2526
1278.55	2408
1280.62	2355
1282.69	2307
1284.76	2317
1286.83	2311
1288.9	2261
1290.96	2262
1293.03	2174
1295.09	2125
1297.15	2134
1299.21	2079
1301.27	2063
1303.33	2059
1305.38	2026
1307.44	2120
1309.49	2044
1311.54	1968
1313.59	1972
1315.64	1932
1317.69	1990
1319.73	1984
1321.78	1920
1323.82	1938
1325.86	1948
1327.9	1922
1329.94	1934
1331.98	1920
1334.02	1948
1336.05	1910
1338.08	1930
1340.12	1890
1342.15	1960
1344.18	2001
1346.2	2021
1348.23	2037
1350.25	2031
1352.28	2031
1354.3	2077
1356.32	2097
1358.34	2091
1360.36	2098
1362.38	2146
1364.39	2105
1366.41	2142
1368.42	2142
1370.43	2133
1372.44	2005
1374.45	2075
1376.45	2043
1378.46	2087
1380.47	2020
1382.47	1946
1384.47	1896
1386.47	1866
1388.47	1797
1390.47	1830
1392.46	1743
1394.46	1798
1396.45	1843
1398.44	1779
1400.44	1789
1402.42	1720
1404.41	1670
1406.4	1594
1408.39	1592
1410.37	1531
1412.35	1569
1414.33	1497
1416.31	1551
1418.29	1536
1420.27	1495
1422.25	1493
1424.22	1483
1426.2	1434
1428.17	1485
1430.14	1469
1432.11	1440
1434.08	1389
1436.04	1325
1438.01	1323
1439.97	1362
1441.94	1368
1443.9	1366
1445.86	1412
1447.82	1398
1449.78	1245
1451.73	1313
1453.69	1310
1455.64	1322
1457.59	1368
1459.54	1288
1461.49	1179
1463.44	1168
1465.39	1136
1467.34	1130
1469.28	1115
1471.22	1138
1473.17	1237
1475.11	1221
1477.05	1137
1478.99	1065
1480.92	1082
1482.86	1013
1484.79	983
1486.73	981
1488.66	987
1490.59	1035
1492.52	998
1494.45	1006
1496.37	1032
1498.3	1054
1500.22	1004
1502.14	945
1504.07	975
1505.99	925
1507.91	925
1509.82	961
1511.74	928
1513.66	963
1515.57	965
1517.48	953
1519.39	1027
1521.3	1074
1523.21	1044
1525.12	987
1527.03	989
1528.93	987
1530.84	1014
1532.74	1056
1534.64	1110
1536.54	1124
1538.44	1098
1540.34	989
1542.23	992
1544.13	918
1546.02	872
1547.92	890
1549.81	939
1551.7	979
1553.59	959
1555.48	983
1557.36	1025
1559.25	1013
1561.13	1033
1563.01	1078
1564.9	1139
1566.78	1114
1568.66	1110
1570.53	1035
1572.41	1039
1574.29	1054
1576.16	1120
1578.03	1201
1579.9	1215
1581.78	1181
1583.65	1104
1585.51	1054
1587.38	1098
1589.25	1203
1591.11	1189
1592.97	1110
1594.84	1068
1596.7	1027
1598.56	1025
1600.42	1020
1602.27	1064
1604.13	1015
1605.98	1201
1607.84	1276
1609.69	1364
1611.54	1354
1613.39	1267
1615.24	1106
1617.09	947
1618.94	928
1620.78	881
1622.62	949
1624.47	1004
1626.31	1050
1628.15	1042
1629.99	1067
1631.83	1021
1633.67	1017
1635.5	979
1637.34	929
1639.17	973
1641	925
1642.83	913
1644.66	911
1646.49	963
1648.32	863
1650.15	917
1651.97	880
1653.8	929
1655.62	939
1657.44	884
1659.26	751
1661.08	735
1662.9	747
1664.72	578
1666.53	526
1668.35	476
1670.16	437
1671.97	524
1673.79	593
1675.6	598
1677.4	563
1679.21	520
1681.02	520
1682.83	455
1684.63	501
1686.43	534
1688.24	568
1690.04	540
1691.84	487
1693.64	442
1695.43	511
1697.23	566
1699.02	637
1700.82	685
1702.61	659
1704.4	652
1706.2	659
1707.98	740
1709.77	796
1711.56	806
1713.35	769
1715.13	711
1716.92	648
1718.7	566
1720.48	622
1722.26	633
1724.04	554
1725.82	425
1727.6	409
1729.37	361
1731.15	316
1732.92	280
1734.7	247
1736.47	218
1738.24	194
1740.01	217
1741.78	203
1743.54	222
1745.31	326
1747.08	330
1748.84	336
1750.6	345
1752.36	431
1754.12	518
1755.88	562
1757.64	476
1759.4	398
1761.16	401
1762.91	367
1764.67	427
1766.42	496
1768.17	566
1769.92	590
1771.67	538
1773.42	445
1775.17	407
1776.91	442
1778.66	457
1780.4	534
1782.15	577
1783.89	589
1785.63	633
1787.37	621
1789.11	625
1790.85	592
1792.58	540
1794.32	500
1796.05	456
1797.79	459
1799.52	417
1801.25	468
1802.98	403
1804.71	409
1806.44	480
1808.17	529
1809.89	603
1811.62	609
1813.34	596
1815.07	560
1816.79	517
1818.51	480
1820.23	459
1821.95	425
1823.66	393
1825.38	373
1827.1	367
1828.81	364
1830.52	417
1832.24	454
1833.95	504
1835.66	544
1837.37	572
1839.08	542
1840.78	471
1842.49	407
1844.19	399
1845.9	397
1847.6	381
1849.3	373
1851	297
1852.7	270
1854.4	230
1856.1	264
1857.8	258
1859.49	286
1861.19	284
1862.88	318
1864.57	220
1866.27	155
1867.96	155
1869.65	78
1871.33	98
1873.02	153
1874.71	223
1876.39	231
1878.08	212
1879.76	229
1881.44	207
1883.12	230
1884.81	276
1886.48	298
1888.16	216
1889.84	159
1891.52	169
1893.19	113
1894.87	108
1896.54	155
1898.21	147
1899.88	159
1901.55	176
1903.22	214
1904.89	217
1906.56	232
1908.22	204
1909.89	250
1911.55	274
1913.22	266
1914.88	270
1916.54	260
1918.2	252
1919.86	238
1921.52	228
1923.18	204
1924.83	238
1926.49	219
1928.14	212
1929.79	187
1931.45	189
1933.1	184
1934.75	167
1936.4	219
1938.05	250
1939.69	236
1941.34	208
1942.99	135
1944.63	127
1946.27	133
1947.92	148
1949.56	190
1951.2	191
1952.84	252
1954.48	237
1956.11	260
1957.75	294
1959.39	346
1961.02	370
1962.65	318
1964.29	302
1965.92	330
1967.55	360
1969.18	383
1970.81	334
1972.44	387
1974.06	356
1975.69	332
1977.32	353
1978.94	391
1980.56	365
1982.19	411
1983.81	365
1985.43	371
1987.05	393
1988.66	387
1990.28	379
1991.9	357
1993.51	365
1995.13	399
1996.74	405
1998.36	373
1999.97	367
2001.58	375
2003.19	369
2004.8	374
2006.4	419
2008.01	383
2009.62	393
2011.22	413
2012.83	393
2014.43	389
2016.03	415
2017.63	401
2019.23	368
2020.83	356
2022.43	391
2024.03	411
2025.63	376
2027.22	371
2028.82	388
2030.41	378
2032.01	387
2033.6	368
2035.19	375
2036.78	394
2038.37	373
2039.96	366
2041.55	347
2043.13	359
2044.72	337
2046.3	320
2047.89	359
2049.47	358
2051.05	331
2052.63	316
2054.21	336
2055.79	338
2057.37	316
2058.95	297
2060.52	316
2062.1	336
2063.68	343
2065.25	328
2066.82	316
2068.39	315
2069.97	326
2071.54	316
2073.1	294
2074.67	314
2076.24	312
2077.81	316
2079.37	322
2080.94	308
2082.5	300
2084.07	272
2085.63	270
2087.19	242
2088.75	256
2090.31	218
2091.87	218
2093.43	197
2094.98	201
2096.54	200
2098.09	205
2099.65	260
2101.2	236
2102.75	248
2104.3	236
2105.86	262
2107.41	250
2108.95	250
2110.5	258
2112.05	246
2113.6	225
2115.14	240
2116.69	266
2118.23	246
2119.77	252
2121.31	232
2122.86	242
2124.4	210
2125.93	219
2127.47	222
2129.01	254
2130.55	248
2132.08	258
2133.62	244
2135.15	254
2136.69	248
2138.22	210
2139.75	209
2141.28	220
2142.81	223
2144.34	206
2145.87	226
2147.39	228
2148.92	240
2150.45	248
2151.97	248
2153.5	238
2155.02	192
2156.54	178
2158.06	213
2159.58	216
2161.1	185
2162.62	254
2164.14	236
2165.66	223
2167.17	220
2168.69	226
2170.2	231
2171.72	218
2173.23	232
2174.74	222
2176.25	216
2177.76	224
2179.27	194
2180.78	190
2182.29	175
2183.79	185
2185.3	167
2186.81	218
2188.31	191
2189.81	202
2191.32	206
2192.82	200
2194.32	176
2195.82	214
2197.32	192
2198.82	165
2200.32	193
2201.81	147
2203.31	165
2204.8	167
2206.3	177
2207.79	195
2209.29	212
2210.78	175
2212.27	220
2213.76	208
2215.25	189
2216.74	207
2218.23	175
2219.71	139
2221.2	161
2222.69	153
2224.17	117
2225.65	157
2227.14	117
2228.62	113
2230.1	141
2231.58	153
2233.06	163
2234.54	169
2236.02	183
2237.5	203
2238.97	179
2240.45	175
2241.92	181
2243.4	145
2244.87	143
2246.34	149
2247.82	155
2249.29	161
2250.76	143
2252.23	149
2253.7	149
2255.16	129
2256.63	143
2258.1	127
2259.56	159
2261.03	153
2262.49	127
2263.95	155
2265.42	157
2266.88	151
2268.34	131
2269.8	145
2271.26	135
2272.72	143
2274.18	149
2275.63	147
2277.09	167
2278.54	167
2280	137
2281.45	123
2282.9	129
2284.36	133
2285.81	133
2287.26	109
2288.71	137
2290.16	131
2291.61	125
2293.05	113
2294.5	111
2295.95	95
2297.39	89
2298.84	77
2300.28	82
2301.72	85
2303.16	83
2304.61	105
2306.05	150
2307.49	107
2308.93	113
2310.36	123
2311.8	111
2313.24	137
2314.67	135
2316.11	133
2317.54	129
2318.98	161
2320.41	95
2321.84	151
2323.28	121
2324.71	123
2326.14	111
2327.57	114
2328.99	109
2330.42	73
2331.85	105
2333.27	95
2334.7	91
2336.12	93
2337.55	69
2338.97	81
2340.39	61
2341.82	49
2343.24	86
2344.66	53
2346.08	62
2347.5	71
2348.91	91
2350.33	83
2351.75	109
2353.16	105
2354.58	107
2355.99	113
2357.41	95
2358.82	79
2360.23	65
2361.64	47
2363.05	33
2364.46	40
2365.87	30
2367.28	61
2368.69	67
2370.1	77
2371.5	36
2372.91	75
2374.31	84
2375.72	64
2377.12	58
2378.52	58
2379.92	52
2381.33	73
2382.73	47
2384.13	45
2385.52	38
2386.92	44
2388.32	71
2389.72	65
2391.11	65
2392.51	60
2393.9	69
2395.3	91
2396.69	95
2398.08	77
2399.48	39
2400.87	60
2402.26	65
2403.65	36
2405.04	25
2406.42	0
2407.81	-38
2409.2	-42
2410.58	-75
2411.97	-62
2413.35	-10
2414.74	-56
2416.12	-44
2417.5	-26
2418.89	-14
2420.27	-4
2421.65	-20
2423.03	-10
2424.41	-16
2425.79	-6
2427.16	-39
2428.54	-24
2429.92	-48
2431.29	-26
2432.67	-30
2434.04	-30
2435.42	-20
2436.79	-40
2438.16	-11
2439.53	-22
2440.9	-22
2442.27	-44
2443.64	-43
2445.01	-41
2446.38	-55
2447.75	-72
2449.11	-67
2450.48	-62
2451.84	-73
2453.21	-44
2454.57	-34
2455.94	-40
2457.3	-51
2458.66	-50
2460.02	-48
2461.38	-49
2462.74	-32
2464.1	-18
2465.46	-17
2466.82	-29
2468.17	4
2469.53	-18
2470.89	-8
2472.24	-40
2473.6	-32
2474.95	-12
2476.3	-8
2477.65	34
2479.01	30
2480.36	7
2481.71	55
2483.06	13
2484.41	2
2485.75	8
2487.1	2
2488.45	-4
2489.8	-10
2491.14	2
2492.49	-2
2493.83	-6
2495.17	17
2496.52	4
2497.86	23
2499.2	17
2500.54	25
2501.88	20
2503.22	50
2504.56	28
2505.9	24
2507.24	26
2508.58	14
2509.91	-4
2511.25	20
2512.58	-40
2513.92	-45
2515.25	-36
2516.58	-53
2517.92	-40
2519.25	-53
2520.58	-43
2521.91	-44
2523.24	-27
2524.57	-18
2525.9	-18
2527.23	0
2528.55	38
2529.88	-24
2531.21	-20
2532.53	-30
2533.86	-30
2535.18	-14
2536.5	-30
2537.83	-3
2539.15	14
2540.47	0
2541.79	32
2543.11	-28
2544.43	-21
2545.75	14
2547.07	22
2548.39	-63
2549.7	6
2551.02	-24
2552.34	-8
2553.65	-35
2554.97	-62
2556.28	-46
2557.59	-65
2558.91	-65
2560.22	-47
2561.53	-48
2562.84	-47
2564.15	-57
2565.46	-43
2566.77	-36
2568.08	-56
2569.38	-37
2570.69	-42
2572	-57
2573.3	-12
2574.61	-33
2575.91	-58
2577.22	-41
2578.52	-36
2579.82	-33
2581.13	-41
2582.43	-44
2583.73	-42
2585.03	-63
2586.33	-60
2587.63	-69
2588.92	-81
2590.22	-32
2591.52	-75
2592.82	-56
2594.11	-45
2595.41	-51
2596.7	-57
2598	-38
2599.29	-28
2600.58	-75
2601.88	-24
2603.17	-8
2604.46	-71
2605.75	-62
2607.04	-58
2608.33	-55
2609.62	-33
2610.9	-74
2612.19	-85
2613.48	-91
2614.76	-75
2616.05	-83
2617.34	-63
2618.62	-75
2619.9	-98
2621.19	-69
2622.47	-77
2623.75	-64
2625.03	-65
2626.31	-67
2627.59	-47
2628.87	-35
2630.15	-103
2631.43	-43
2632.71	-48
2633.99	-82
2635.26	-68
2636.54	-77
2637.81	-83
2639.09	-74
2640.36	-64
2641.64	-68
2642.91	-69
2644.18	-89
2645.46	-61
2646.73	-103
2648	-70
2649.27	-67
2650.54	-65
2651.81	-38
2653.07	-34
2654.34	-60
2655.61	-67
2656.88	-45
2658.14	-54
2659.41	-69
2660.67	-76
2661.94	-39
2663.2	-83
2664.47	-89
2665.73	-58
2666.99	-66
2668.25	-71
2669.51	-99
2670.77	-91
2672.03	-87
2673.29	-44
2674.55	-51
2675.81	-38
2677.07	-93
2678.32	-85
2679.58	-75
2680.84	-47
2682.09	-69
2683.35	-26
2684.6	-61
2685.85	-51
2687.11	-84
2688.36	-65
2689.61	-61
2690.86	-67
2692.11	-75
2693.36	-31
2694.61	-18
2695.86	-53
2697.11	-79
2698.36	-81
2699.61	-77
2700.85	-64
2702.1	-60
2703.34	-53
2704.59	-74
2705.83	-50
2707.08	-61
2708.32	-56
2709.56	-73
2710.81	-75
2712.05	-80
2713.29	-79
2714.53	-62
2715.77	-66
2717.01	-41
2718.25	-58
2719.49	-75
2720.73	-85
2721.96	-93
2723.2	-59
2724.44	-41
2725.67	-39
2726.91	-46
2728.14	-40
2729.38	-76
2730.61	-49
2731.84	-58
2733.08	-55
2734.31	-54
2735.54	-73
2736.77	-43
2738	-62
2739.23	-49
2740.46	-51
2741.69	-51
2742.92	-64
2744.14	-33
2745.37	-54
2746.6	-83
2747.82	-38
2749.05	-56
2750.27	-58
2751.5	-44
2752.72	-62
2753.95	-32
2755.17	-36
2756.39	-30
2757.61	-54
2758.83	-52
2760.05	-26
2761.27	-48
2762.49	-48
2763.71	-58
2764.93	-36
2766.15	-56
2767.37	-22
2768.58	-54
2769.8	-50
2771.02	-22
2772.23	-56
2773.45	-30
2774.66	-48
2775.88	-30
2777.09	-40
2778.3	-38
2779.51	-46
2780.73	-41
2781.94	-12
2783.15	-40
2784.36	-54
2785.57	-46
2786.78	-68
2787.99	-18
2789.19	-50
2790.4	-20
2791.61	-9
2792.82	-42
2794.02	-44
2795.23	-24
2796.43	-52
2797.64	-22
2798.84	-26
2800.04	-60
2801.25	-35
2802.45	-56
2803.65	-46
2804.85	-11
2806.05	-34
2807.25	-36
2808.45	-4
2809.65	-28
2810.85	-39
2812.05	-12
2813.25	-42
2814.45	-30
2815.64	-14
2816.84	-50
2818.04	-34
2819.23	46
2820.43	-29
2821.62	0
2822.82	-24
2824.01	-2
2825.2	-28
2826.39	-30
2827.59	-4
2828.78	-16
2829.97	-22
2831.16	-34
2832.35	-10
2833.54	-46
2834.73	-18
2835.92	-38
2837.1	-48
2838.29	-32
2839.48	8
2840.67	-16
2841.85	-20
2843.04	-16
2844.22	-24
2845.41	-31
2846.59	2
2847.77	-21
2848.96	-26
2850.14	-39
2851.32	-2
2852.5	-23
2853.68	-22
2854.87	4
2856.05	-30
2857.23	-24
2858.4	-36
2859.58	-31
2860.76	-24
2861.94	-12
2863.12	-2
2864.29	-24
2865.47	-30
2866.65	-27
2867.82	-6
2869	8
2870.17	-22
2871.34	-22
2872.52	-22
2873.69	-20
2874.86	-39
2876.03	2
2877.21	-33
2878.38	-22
2879.55	-16
2880.72	-34
2881.89	-38
2883.06	-14
2884.23	-18
2885.39	-31
2886.56	-11
2887.73	-53
2888.9	-8
2890.06	-26
2891.23	0
2892.39	-18
2893.56	2
2894.72	0
2895.89	-4
2897.05	-2
2898.21	-26
2899.38	-14
2900.54	-16
2901.7	-2
2902.86	-2
2904.02	-6
2905.18	-22
2906.34	-14
2907.5	-5
2908.66	-37
2909.82	-33
2910.98	-2
2912.13	-6
2913.29	2
2914.45	-8
2915.6	-21
2916.76	0
2917.91	-8
2919.07	-10
2920.22	-6
2921.38	-2
2922.53	-10
2923.68	2
2924.84	4
2925.99	2
2927.14	-8
2928.29	2
2929.44	2
2930.59	0
2931.74	2
2932.89	6
2934.04	-8
2935.19	-16
2936.34	-9
2937.48	-9
2938.63	6
2939.78	-28
2940.93	26
2942.07	2
2943.22	32
2944.36	-8
2945.51	-2
2946.65	10
2947.79	-4
2948.94	10
2950.08	-22
2951.22	-4
2952.36	-8
2953.5	-2
2954.65	-4
2955.79	-4
2956.93	8
2958.07	-38
2959.2	8
2960.34	10
2961.48	-8
2962.62	-16
2963.76	-16
2964.89	-4
2966.03	2
2967.17	-8
2968.3	16
2969.44	-4
2970.57	-10
2971.71	-2
2972.84	10
2973.97	0
2975.11	28
2976.24	28
2977.37	-2
2978.5	12
2979.64	0
2980.77	8
2981.9	16
2983.03	-18
2984.16	14
2985.29	14
2986.41	4
2987.54	4
2988.67	12
2989.8	20
2990.93	-8
2992.05	-10
2993.18	2
2994.3	-6
2995.43	6
2996.55	39
2997.68	14
2998.8	14
2999.93	18
3001.05	4
3002.17	6
3003.3	-2
3004.42	46
3005.54	72
3006.66	26
3007.78	10
3008.9	0
3010.02	-18
3011.14	32
3012.26	8
3013.38	18
3014.5	14
3015.62	4
3016.73	26
3017.85	20
3018.97	12
3020.08	-6
3021.2	6
3022.31	2
3023.43	16
3024.54	25
3025.66	6
3026.77	24
3027.89	10
3029	14
3030.11	12
3031.22	4
3032.34	6
3033.45	24
3034.56	4
3035.67	2
3036.78	85
3037.89	16
3039	22
3040.11	-6
3041.22	0
3042.32	2
3043.43	14
3044.54	4
3045.65	-16
3046.75	8
3047.86	42
3048.96	18
3050.07	-10
3051.17	24
3052.28	8
3053.38	0
3054.49	-14
3055.59	6
3056.69	2
3057.8	4
3058.9	14
3060	36
3061.1	6
3062.2	26
3063.3	20
3064.4	6
3065.5	12
3066.6	15
3067.7	16
3068.8	18
3069.9	8
3071	18
3072.09	12
3073.19	44
3074.29	28
3075.38	12
3076.48	32
3077.57	-2
3078.67	31
3079.76	44
3080.86	18
3081.95	21
3083.05	6
3084.14	30
3085.23	28
3086.33	25
3087.42	22
3088.51	21
3089.6	12
3090.69	10
3091.78	14
3092.87	65
3093.96	24
3095.05	8
3096.14	-8
3097.23	30
3098.32	35
3099.41	41
3100.49	-2
3101.58	12
3102.67	10
3103.75	-22
3104.84	38
3105.93	40
3107.01	0
3108.1	22
3109.18	20
3110.26	40
3111.35	36
3112.43	16
3113.51	24
3114.6	25
3115.68	12
3116.76	18
3117.84	4
3118.92	20
3120	14
3121.09	22
3122.17	18
3123.25	12
3124.32	36
3125.4	42
3126.48	24
3127.56	18
3128.64	10
3129.72	24
3130.79	66
3131.87	32
3132.95	8
3134.02	14
3135.1	18
3136.17	18
3137.25	42
3138.32	40
3139.4	10
3140.47	32
3141.55	38
3142.62	18
3143.69	16
3144.76	29
3145.84	20
3146.91	30
3147.98	28
3149.05	34
3150.12	16
3151.19	32
3152.26	36
3153.33	36
3154.4	8
3155.47	8
3156.54	10
3157.61	54
3158.67	8
3159.74	6
3160.81	16
3161.88	1
3162.94	22
3164.01	28
3165.07	46
3166.14	24
3167.2	32
3168.27	19
3169.33	40
3170.4	18
3171.46	4
3172.52	24
3173.59	22
3174.65	28
3175.71	22
3176.77	18
3177.84	28
3178.9	18
3179.96	18
3181.02	42
3182.08	34
3183.14	53
3184.2	24
3185.26	32
3186.32	60
3187.37	44
3188.43	56
3189.49	49
3190.55	6
3191.61	33
3192.66	58
3193.72	18
3194.77	22
3195.83	-11
3196.89	42
3197.94	34
3199	20
3200.05	8
3201.1	20
3202.16	22
3203.21	40
3204.27	16
3205.32	24
3206.37	48
3207.42	47
3208.47	32
3209.53	24
3210.58	15
3211.63	30
3212.68	34
3213.73	44
3214.78	21
3215.83	36
3216.88	23
3217.93	44
3218.97	16
3220.02	4
3221.07	14
3222.12	20
3223.16	32
3224.21	30
3225.26	18
3226.3	40
3227.35	28
3228.4	66
3229.44	44
3230.49	20
3231.53	10
3232.57	20
3233.62	32
3234.66	34
3235.71	34
3236.75	24
3237.79	64
3238.83	36
3239.88	4
3240.92	34
3241.96	30
3243	28
3244.04	22
3245.08	30
3246.12	-8
3247.16	22
3248.2	26
3249.24	16
3250.28	24
3251.32	20
3252.36	30
3253.39	34
3254.43	16
3255.47	62
3256.51	30
3257.54	10
3258.58	14
3259.61	34
3260.65	12
3261.69	28
3262.72	22
3263.76	4
3264.79	32
3265.82	49
3266.86	25
3267.89	46
3268.92	45
3269.96	26
3270.99	37
3272.02	26
3273.05	10
3274.09	32
3275.12	22
3276.15	32
3277.18	27
3278.21	42
3279.24	28
3280.27	38
3281.3	12
3282.33	31
3283.36	20
3284.39	30
3285.41	62
3286.44	40
3287.47	30
3288.5	48
3289.52	14
3290.55	50
3291.58	36
3292.6	20
3293.63	58
3294.66	24
3295.68	49
3296.71	32
3297.73	30
3298.76	47
3299.78	26
3300.8	26
3301.83	34
3302.85	68
3303.87	38
3304.9	38
3305.92	33
3306.94	40
3307.96	46
3308.98	46
3310.01	30
3311.03	20
3312.05	61
3313.07	52
3314.09	34
3315.11	28
3316.13	37
3317.15	8
3318.17	36
3319.18	44
3320.2	40
3321.22	44
3322.24	38
3323.26	29
3324.27	24
3325.29	38
3326.31	37
3327.32	28
3328.34	45
3329.35	38
3330.37	34
3331.38	28
3332.4	24
3333.41	38
3334.43	52
3335.44	36
3336.46	52
3337.47	32
3338.48	40
3339.5	24
3340.51	40
3341.52	30
3342.53	42
3343.54	22
3344.56	36
3345.57	51
3346.58	62
3347.59	50
3348.6	19
3349.61	44
3350.62	28
3351.63	30
3352.64	36
3353.65	38
3354.66	41
3355.66	69
3356.67	36
3357.68	30
3358.69	11
3359.7	36
3360.7	46
3361.71	38
3362.72	24
3363.72	48
3364.73	16
3365.73	28
3366.74	19
3367.75	45
3368.75	30
3369.75	34
3370.76	24
3371.76	50
3372.77	12
3373.77	46
3374.77	39
3375.78	32
3376.78	-19
3377.78	32
3378.78	32
3379.79	18
3380.79	19
3381.79	36
3382.79	48
3383.79	26
3384.79	52
3385.79	36
3386.79	28
3387.79	14
3388.79	31
3389.79	34
3390.79	48
3391.79	51
3392.79	34
3393.79	46
3394.78	48
3395.78	16
3396.78	26
3397.78	50
3398.77	87
3399.77	40
3400.77	36
3401.76	32
3402.76	46
3403.76	52
3404.75	24
3405.75	14
3406.74	44
3407.74	70
3408.73	36
3409.72	91
3410.72	50
3411.71	54
3412.71	48
3413.7	22
3414.69	12
3415.68	80
3416.68	24
3417.67	30
3418.66	28
3419.65	38
3420.64	40
3421.63	59
3422.63	50
3423.62	50
3424.61	70
3425.6	30
3426.59	31
3427.58	44
3428.57	23
[truncated: 48 more rows]
