# Supplementary material for: AI‐Assisted Detection of Early Gastric Cancer via Visualization of Mucosal Acidity Compromise During Endoscopy
Source: Adv Sci (Weinh). 2025 Oct 20;12(46):e04932. doi: 10.1002/advs.202504932 (PMC12697849; doi:10.1002/advs.202504932)
Supplement: Supplementary file 2 — Supporting Data [file ADVS-12-e04932-s002.zip › Models by AGS cells/Model 5/Para-tumor/fast-20250724_173510.csv]

181.541	14197
184.445	22244
187.346	29095
190.245	32518
193.141	33772
196.035	33834
198.927	33479
201.816	33699
204.703	33928
207.588	33816
210.47	34007
213.35	33952
216.228	33874
219.103	33897
221.976	33876
224.846	33944
227.715	33828
230.58	33825
233.444	33755
236.305	34194
239.164	34277
242.02	34736
244.875	34998
247.727	34994
250.576	35021
253.423	35026
256.268	34982
259.111	34803
261.951	34595
264.789	34412
267.625	34673
270.459	34682
273.29	34563
276.119	34375
278.945	34360
281.769	34162
284.591	33946
287.411	33821
290.229	33834
293.044	33630
295.857	33425
298.667	32973
301.476	32597
304.282	32501
307.085	32070
309.887	31970
312.686	31553
315.483	31430
318.278	31291
321.071	31138
323.861	30983
326.649	30747
329.435	30904
332.219	30708
335	30669
337.779	30753
340.556	30735
343.331	30959
346.103	30828
348.873	30860
351.641	31210
354.407	31196
357.171	31345
359.932	31395
362.691	31206
365.448	31030
368.203	30933
370.955	30523
373.706	30511
376.454	30300
379.2	29965
381.943	29989
384.685	29585
387.424	29470
390.161	29245
392.896	28871
395.629	28805
398.36	28599
401.088	28710
403.815	28452
406.539	28347
409.261	28118
411.981	28214
414.698	28293
417.414	28722
420.127	28758
422.838	28638
425.547	28897
428.254	29071
430.959	28739
433.662	28949
436.362	28962
439.06	29177
441.757	29167
444.451	28972
447.142	29075
449.832	28974
452.52	28944
455.206	28923
457.889	28837
460.57	28901
463.249	28551
465.927	28628
468.601	28457
471.274	28121
473.945	27804
476.614	27524
479.28	26976
481.945	27056
484.607	26705
487.267	26557
489.926	26377
492.582	26234
495.236	26101
497.888	25823
500.537	25710
503.185	25984
505.831	25930
508.474	26138
511.116	25910
513.755	26033
516.393	25942
519.028	26055
521.661	26085
524.293	26107
526.922	25676
529.549	25891
532.174	25841
534.797	25996
537.418	26033
540.037	26061
542.654	25936
545.268	26027
547.881	26152
550.492	26172
553.101	25827
555.707	25488
558.312	25255
560.915	25088
563.515	25140
566.114	25235
568.71	25430
571.305	25759
573.897	25990
576.488	25952
579.076	25653
581.663	24961
584.247	24425
586.83	23764
589.41	23238
591.989	22948
594.565	22331
597.14	21736
599.712	21334
602.283	21415
604.851	21288
607.418	21153
609.982	21189
612.545	21018
615.106	20948
617.664	21024
620.221	20905
622.776	20819
625.328	20792
627.879	20717
630.428	20395
632.975	20259
635.52	20144
638.062	19968
640.603	19867
643.142	19924
645.679	20093
648.214	20301
650.748	20069
653.279	20123
655.808	20042
658.335	19948
660.861	19778
663.384	19578
665.906	19588
668.425	19785
670.943	19656
673.459	19319
675.973	19144
678.484	18945
680.994	18695
683.502	18370
686.009	18344
688.513	18210
691.015	17855
693.515	17784
696.014	17721
698.51	17395
701.005	17204
703.498	17113
705.989	16859
708.478	16521
710.965	16291
713.45	16469
715.933	16237
718.415	16199
720.894	15884
723.372	15963
725.848	16118
728.322	16051
730.794	16094
733.264	16059
735.732	15769
738.198	15333
740.663	15066
743.126	14798
745.586	14651
748.045	14494
750.502	14387
752.958	14361
755.411	14196
757.863	14200
760.312	14142
762.76	14059
765.206	14180
767.65	13845
770.092	13086
772.533	12072
774.971	11871
777.408	12263
779.843	12888
782.276	12749
784.707	12912
787.137	12874
789.564	12894
791.99	12870
794.414	12761
796.836	12695
799.257	12540
801.675	12386
804.092	12151
806.507	12185
808.92	11983
811.331	11901
813.741	11774
816.148	11669
818.554	11391
820.958	11255
823.36	11269
825.761	11162
828.159	10957
830.556	11002
832.951	10900
835.345	10771
837.736	10614
840.126	10608
842.514	10713
844.9	10461
847.284	10200
849.667	10220
852.048	10070
854.427	9995
856.804	9906
859.18	9709
861.553	9534
863.925	9574
866.296	9596
868.664	9524
871.031	9405
873.396	9397
875.759	9200
878.12	9172
880.48	9209
882.838	9074
885.194	8980
887.549	8887
889.902	8831
892.253	8805
894.602	8742
896.949	8655
899.295	8738
901.639	8547
903.981	8547
906.322	8388
908.661	8466
910.998	8420
913.333	8404
915.667	8256
917.999	8367
920.329	8382
922.658	8317
924.985	8232
927.31	8232
929.633	8216
931.955	8057
934.275	8011
936.593	7940
938.91	7741
941.225	7703
943.538	7459
945.849	7426
948.159	7106
950.467	7016
952.774	6989
955.078	6788
957.381	6739
959.683	6660
961.982	6498
964.28	6568
966.577	6520
968.871	6461
971.164	6325
973.456	6167
975.745	6153
978.033	6004
980.319	5918
982.604	5963
984.887	5942
987.168	6004
989.448	5853
991.726	5827
994.002	5832
996.277	5798
998.55	5877
1000.82	5815
1003.09	5817
1005.36	5943
1007.63	5892
1009.89	5869
1012.15	5928
1014.41	5979
1016.67	5879
1018.93	5909
1021.19	5772
1023.44	5877
1025.7	5856
1027.95	5871
1030.2	5672
1032.45	5582
1034.69	5552
1036.94	5416
1039.18	5321
1041.43	5351
1043.67	5337
1045.9	5323
1048.14	5309
1050.38	5178
1052.61	5102
1054.84	5051
1057.07	4897
1059.3	5029
1061.53	4832
1063.76	4807
1065.98	4785
1068.2	4696
1070.42	4677
1072.64	4496
1074.86	4599
1077.08	4503
1079.29	4450
1081.5	4407
1083.72	4356
1085.93	4477
1088.13	4376
1090.34	4416
1092.55	4477
1094.75	4493
1096.95	4358
1099.15	4355
1101.35	4285
1103.55	4237
1105.74	4146
1107.94	4100
1110.13	4200
1112.32	4076
1114.51	3905
1116.7	3881
1118.89	3905
1121.07	3792
1123.25	3735
1125.44	3673
1127.62	3715
1129.8	3782
1131.97	3752
1134.15	3774
1136.32	3842
1138.49	3735
1140.66	3772
1142.83	3731
1145	3619
1147.17	3596
1149.33	3544
1151.5	3540
1153.66	3522
1155.82	3514
1157.98	3443
1160.13	3397
1162.29	3393
1164.44	3264
1166.6	3292
1168.75	3377
1170.9	3365
1173.04	3441
1175.19	3449
1177.34	3457
1179.48	3244
1181.62	3145
1183.76	3154
1185.9	3225
1188.04	3362
1190.17	3497
1192.31	3532
1194.44	3488
1196.57	3518
1198.7	3487
1200.83	3496
1202.96	3340
1205.08	3241
1207.21	2998
1209.33	2923
1211.45	2871
1213.57	2712
1215.69	2696
1217.81	2657
1219.92	2703
1222.03	2629
1224.15	2656
1226.26	2619
1228.37	2556
1230.47	2565
1232.58	2506
1234.68	2477
1236.79	2569
1238.89	2546
1240.99	2566
1243.09	2464
1245.19	2444
1247.28	2454
1249.38	2404
1251.47	2432
1253.56	2384
1255.65	2285
1257.74	2271
1259.83	2277
1261.91	2244
1264	2228
1266.08	2172
1268.16	2133
1270.24	2067
1272.32	2038
1274.4	2063
1276.47	2041
1278.55	1968
1280.62	1930
1282.69	1928
1284.76	1920
1286.83	1922
1288.9	1898
1290.96	1855
1293.03	1795
1295.09	1763
1297.15	1755
1299.21	1739
1301.27	1723
1303.33	1650
1305.38	1698
1307.44	1785
1309.49	1688
1311.54	1678
1313.59	1648
1315.64	1592
1317.69	1638
1319.73	1646
1321.78	1667
1323.82	1592
1325.86	1573
1327.9	1625
1329.94	1561
1331.98	1551
1334.02	1624
1336.05	1551
1338.08	1563
1340.12	1523
1342.15	1600
1344.18	1642
1346.2	1688
1348.23	1715
1350.25	1674
1352.28	1698
1354.3	1741
1356.32	1757
1358.34	1732
1360.36	1747
1362.38	1791
1364.39	1791
1366.41	1807
1368.42	1789
1370.43	1785
1372.44	1702
1374.45	1765
1376.45	1733
1378.46	1700
1380.47	1690
1382.47	1672
1384.47	1552
1386.47	1546
1388.47	1495
1390.47	1471
1392.46	1431
1394.46	1519
1396.45	1491
1398.44	1497
1400.44	1468
1402.42	1392
1404.41	1384
1406.4	1303
1408.39	1310
1410.37	1259
1412.35	1265
1414.33	1282
1416.31	1233
1418.29	1221
1420.27	1245
1422.25	1173
1424.22	1245
1426.2	1213
1428.17	1168
1430.14	1215
1432.11	1142
1434.08	1096
1436.04	1055
1438.01	1092
1439.97	1080
1441.94	1104
1443.9	1158
1445.86	1144
1447.82	1090
1449.78	1053
1451.73	1019
1453.69	1072
1455.64	1096
1457.59	1122
1459.54	1042
1461.49	951
1463.44	957
1465.39	887
1467.34	913
1469.28	891
1471.22	919
1473.17	1003
1475.11	971
1477.05	915
1478.99	836
1480.92	820
1482.86	785
1484.79	745
1486.73	772
1488.66	771
1490.59	812
1492.52	792
1494.45	782
1496.37	804
1498.3	806
1500.22	828
1502.14	757
1504.07	769
1505.99	736
1507.91	788
1509.82	774
1511.74	729
1513.66	715
1515.57	732
1517.48	780
1519.39	886
1521.3	859
1523.21	869
1525.12	805
1527.03	773
1528.93	785
1530.84	855
1532.74	841
1534.64	939
1536.54	937
1538.44	894
1540.34	883
1542.23	820
1544.13	727
1546.02	695
1547.92	699
1549.81	758
1551.7	832
1553.59	800
1555.48	796
1557.36	852
1559.25	832
1561.13	848
1563.01	894
1564.9	933
1566.78	951
1568.66	906
1570.53	866
1572.41	840
1574.29	875
1576.16	959
1578.03	1024
1579.9	1042
1581.78	979
1583.65	949
1585.51	915
1587.38	986
1589.25	1024
1591.11	1005
1592.97	995
1594.84	901
1596.7	882
1598.56	896
1600.42	848
1602.27	861
1604.13	915
1605.98	992
1607.84	1130
1609.69	1207
1611.54	1198
1613.39	1118
1615.24	961
1617.09	780
1618.94	763
1620.78	689
1622.62	764
1624.47	853
1626.31	919
1628.15	873
1629.99	890
1631.83	904
1633.67	848
1635.5	832
1637.34	794
1639.17	804
1641	798
1642.83	786
1644.66	796
1646.49	790
1648.32	716
1650.15	749
1651.97	753
1653.8	784
1655.62	778
1657.44	731
1659.26	632
1661.08	626
1662.9	627
1664.72	485
1666.53	385
1668.35	373
1670.16	334
1671.97	385
1673.79	462
1675.6	489
1677.4	450
1679.21	405
1681.02	393
1682.83	340
1684.63	405
1686.43	444
1688.24	435
1690.04	443
1691.84	363
1693.64	341
1695.43	411
1697.23	461
1699.02	560
1700.82	598
1702.61	546
1704.4	540
1706.2	556
1707.98	599
1709.77	669
1711.56	685
1713.35	693
1715.13	632
1716.92	568
1718.7	455
1720.48	546
1722.26	542
1724.04	445
1725.82	382
1727.6	348
1729.37	284
1731.15	294
1732.92	225
1734.7	193
1736.47	161
1738.24	167
1740.01	165
1741.78	167
1743.54	183
1745.31	240
1747.08	306
1748.84	288
1750.6	258
1752.36	345
1754.12	441
1755.88	467
1757.64	395
1759.4	338
1761.16	308
1762.91	294
1764.67	375
1766.42	421
1768.17	501
1769.92	471
1771.67	441
1773.42	362
1775.17	359
1776.91	347
1778.66	379
1780.4	453
1782.15	508
1783.89	504
1785.63	552
1787.37	548
1789.11	544
1790.85	510
1792.58	473
1794.32	441
1796.05	373
1797.79	385
1799.52	349
1801.25	379
1802.98	344
1804.71	329
1806.44	407
1808.17	451
1809.89	486
1811.62	500
1813.34	516
1815.07	480
1816.79	417
1818.51	446
1820.23	383
1821.95	348
1823.66	328
1825.38	321
1827.1	298
1828.81	312
1830.52	354
1832.24	369
1833.95	435
1835.66	490
1837.37	508
1839.08	484
1840.78	364
1842.49	363
1844.19	350
1845.9	306
1847.6	341
1849.3	323
1851	260
1852.7	197
1854.4	186
1856.1	193
1857.8	179
1859.49	231
1861.19	211
1862.88	250
1864.57	159
1866.27	113
1867.96	71
1869.65	4
1871.33	54
1873.02	135
1874.71	171
1876.39	173
1878.08	117
1879.76	151
1881.44	153
1883.12	194
1884.81	220
1886.48	228
1888.16	168
1889.84	105
1891.52	99
1893.19	66
1894.87	54
1896.54	95
1898.21	74
1899.88	113
1901.55	129
1903.22	149
1904.89	171
1906.56	201
1908.22	180
1909.89	210
1911.55	196
1913.22	223
1914.88	244
1916.54	192
1918.2	190
1919.86	199
1921.52	183
1923.18	163
1924.83	139
1926.49	167
1928.14	131
1929.79	165
1931.45	167
1933.1	143
1934.75	99
1936.4	159
1938.05	177
1939.69	200
1941.34	175
1942.99	120
1944.63	85
1946.27	106
1947.92	99
1949.56	127
1951.2	157
1952.84	185
1954.48	203
1956.11	232
1957.75	260
1959.39	292
1961.02	322
1962.65	298
1964.29	254
1965.92	296
1967.55	300
1969.18	313
1970.81	308
1972.44	339
1974.06	310
1975.69	304
1977.32	294
1978.94	345
1980.56	331
1982.19	355
1983.81	305
1985.43	349
1987.05	326
1988.66	350
1990.28	328
1991.9	322
1993.51	319
1995.13	355
1996.74	379
1998.36	326
1999.97	339
2001.58	345
2003.19	343
2004.8	352
2006.4	381
2008.01	381
2009.62	364
2011.22	350
2012.83	359
2014.43	360
2016.03	376
2017.63	369
2019.23	344
2020.83	326
2022.43	354
2024.03	367
2025.63	362
2027.22	363
2028.82	348
2030.41	344
2032.01	328
2033.6	326
2035.19	349
2036.78	326
2038.37	334
2039.96	308
2041.55	290
2043.13	292
2044.72	304
2046.3	298
2047.89	322
2049.47	314
2051.05	337
2052.63	308
2054.21	312
2055.79	316
2057.37	288
2058.95	276
2060.52	308
2062.1	286
2063.68	313
2065.25	294
2066.82	284
2068.39	286
2069.97	276
2071.54	272
2073.1	278
2074.67	274
2076.24	290
2077.81	264
2079.37	272
2080.94	266
2082.5	256
2084.07	264
2085.63	254
2087.19	230
2088.75	212
2090.31	178
2091.87	184
2093.43	151
2094.98	183
2096.54	178
2098.09	201
2099.65	244
2101.2	222
2102.75	218
2104.3	204
2105.86	214
2107.41	232
2108.95	238
2110.5	223
2112.05	214
2113.6	221
2115.14	216
2116.69	236
2118.23	204
2119.77	234
2121.31	216
2122.86	212
2124.4	212
2125.93	227
2127.47	198
2129.01	218
2130.55	256
2132.08	212
2133.62	234
2135.15	218
2136.69	222
2138.22	183
2139.75	193
2141.28	190
2142.81	219
2144.34	202
2145.87	202
2147.39	220
2148.92	205
2150.45	215
2151.97	194
2153.5	246
2155.02	192
2156.54	184
2158.06	207
2159.58	185
2161.1	181
2162.62	216
2164.14	213
2165.66	197
2167.17	187
2168.69	216
2170.2	205
2171.72	208
2173.23	212
2174.74	171
2176.25	179
2177.76	215
2179.27	188
2180.78	208
2182.29	167
2183.79	175
2185.3	161
2186.81	181
2188.31	173
2189.81	181
2191.32	196
2192.82	184
2194.32	159
2195.82	199
2197.32	172
2198.82	177
2200.32	151
2201.81	131
2203.31	141
2204.8	163
2206.3	169
2207.79	157
2209.29	180
2210.78	169
2212.27	209
2213.76	200
2215.25	193
2216.74	171
2218.23	167
2219.71	139
2221.2	151
2222.69	139
2224.17	119
2225.65	97
2227.14	117
2228.62	125
2230.1	121
2231.58	145
2233.06	133
2234.54	163
2236.02	181
2237.5	193
2238.97	173
2240.45	159
2241.92	161
2243.4	169
2244.87	117
2246.34	147
2247.82	117
2249.29	119
2250.76	139
2252.23	157
2253.7	133
2255.16	101
2256.63	141
2258.1	121
2259.56	133
2261.03	141
2262.49	117
2263.95	131
2265.42	133
2266.88	147
2268.34	131
2269.8	127
2271.26	133
2272.72	119
2274.18	149
2275.63	125
2277.09	153
2278.54	159
2280	115
2281.45	99
2282.9	105
2284.36	99
2285.81	145
2287.26	131
2288.71	147
2290.16	119
2291.61	111
2293.05	89
2294.5	111
2295.95	111
2297.39	59
2298.84	53
2300.28	86
2301.72	65
2303.16	93
2304.61	83
2306.05	103
2307.49	103
2308.93	89
2310.36	103
2311.8	133
2313.24	107
2314.67	131
2316.11	127
2317.54	127
2318.98	129
2320.41	83
2321.84	129
2323.28	107
2324.71	109
2326.14	85
2327.57	102
2328.99	97
2330.42	75
2331.85	79
2333.27	95
2334.7	101
2336.12	61
2337.55	91
2338.97	83
2340.39	47
2341.82	23
2343.24	56
2344.66	53
2346.08	52
2347.5	77
2348.91	75
2350.33	75
2351.75	97
2353.16	95
2354.58	107
2355.99	113
2357.41	99
2358.82	53
2360.23	25
2361.64	39
2363.05	37
2364.46	22
2365.87	36
2367.28	29
2368.69	53
2370.1	42
2371.5	32
2372.91	65
2374.31	74
2375.72	50
2377.12	38
2378.52	54
2379.92	52
2381.33	51
2382.73	45
2384.13	43
2385.52	60
2386.92	32
2388.32	59
2389.72	61
2391.11	51
2392.51	60
2393.9	49
2395.3	91
2396.69	87
2398.08	41
2399.48	67
2400.87	58
2402.26	55
2403.65	40
2405.04	8
2406.42	10
2407.81	-52
2409.2	-50
2410.58	-87
2411.97	-62
2413.35	-36
2414.74	-66
2416.12	-32
2417.5	-20
2418.89	-24
2420.27	-38
2421.65	-28
2423.03	-17
2424.41	-36
2425.79	-37
2427.16	-59
2428.54	-42
2429.92	-51
2431.29	-38
2432.67	-36
2434.04	-38
2435.42	-34
2436.79	-54
2438.16	-25
2439.53	-55
2440.9	-44
2442.27	-51
2443.64	-55
2445.01	-69
2446.38	-81
2447.75	-60
2449.11	-79
2450.48	-54
2451.84	-73
2453.21	-56
2454.57	-30
2455.94	-56
2457.3	-47
2458.66	-56
2460.02	-42
2461.38	-65
2462.74	-26
2464.1	-2
2465.46	-13
2466.82	-31
2468.17	-9
2469.53	-37
2470.89	-4
2472.24	-32
2473.6	-26
2474.95	4
2476.3	-18
2477.65	20
2479.01	28
2480.36	0
2481.71	39
2483.06	3
2484.41	-14
2485.75	2
2487.1	-2
2488.45	4
2489.8	-18
2491.14	-10
2492.49	2
2493.83	4
2495.17	15
2496.52	-10
2497.86	19
2499.2	8
2500.54	8
2501.88	2
2503.22	26
2504.56	41
2505.9	16
2507.24	20
2508.58	18
2509.91	-2
2511.25	6
2512.58	-28
2513.92	-53
2515.25	-44
2516.58	-51
2517.92	-58
2519.25	-53
2520.58	-31
2521.91	-44
2523.24	-33
2524.57	-26
2525.9	-6
2527.23	-12
2528.55	22
2529.88	-32
2531.21	-23
2532.53	-34
2533.86	-10
2535.18	-22
2536.5	-4
2537.83	-5
2539.15	-4
2540.47	-2
2541.79	34
2543.11	-16
2544.43	-6
2545.75	-12
2547.07	2
2548.39	-50
2549.7	10
2551.02	-38
2552.34	-12
2553.65	-29
2554.97	-58
2556.28	-63
2557.59	-63
2558.91	-71
2560.22	-45
2561.53	-53
2562.84	-43
2564.15	-55
2565.46	-41
2566.77	-59
2568.08	-60
2569.38	-57
2570.69	-40
2572	-69
2573.3	-44
2574.61	-41
2575.91	-40
2577.22	-69
2578.52	-26
2579.82	-37
2581.13	-37
2582.43	-51
2583.73	-52
2585.03	-53
2586.33	-54
2587.63	-67
2588.92	-73
2590.22	-44
2591.52	-71
2592.82	-67
2594.11	-49
2595.41	-45
2596.7	-53
2598	-56
2599.29	-48
2600.58	-55
2601.88	-28
2603.17	-24
2604.46	-71
2605.75	-68
2607.04	-76
2608.33	-79
2609.62	-51
2610.9	-93
2612.19	-82
2613.48	-111
2614.76	-87
2616.05	-59
2617.34	-53
2618.62	-101
2619.9	-76
2621.19	-55
2622.47	-71
2623.75	-62
2625.03	-73
2626.31	-57
2627.59	-42
2628.87	-43
2630.15	-81
2631.43	-39
2632.71	-52
2633.99	-82
2635.26	-68
2636.54	-67
2637.81	-87
2639.09	-85
2640.36	-78
2641.64	-93
2642.91	-107
2644.18	-95
2645.46	-71
2646.73	-91
2648	-75
2649.27	-63
2650.54	-69
2651.81	-65
2653.07	-55
2654.34	-69
2655.61	-71
2656.88	-53
2658.14	-52
2659.41	-69
2660.67	-78
2661.94	-47
2663.2	-75
2664.47	-69
2665.73	-67
2666.99	-76
2668.25	-67
2669.51	-95
2670.77	-85
2672.03	-69
2673.29	-46
2674.55	-63
2675.81	-72
2677.07	-87
2678.32	-91
2679.58	-53
2680.84	-53
2682.09	-93
2683.35	-40
2684.6	-45
2685.85	-77
2687.11	-84
2688.36	-53
2689.61	-69
2690.86	-67
2692.11	-75
2693.36	-47
2694.61	-43
2695.86	-51
2697.11	-79
2698.36	-59
2699.61	-83
2700.85	-81
2702.1	-70
2703.34	-65
2704.59	-72
2705.83	-57
2707.08	-69
2708.32	-46
2709.56	-75
2710.81	-77
2712.05	-82
2713.29	-75
2714.53	-42
2715.77	-75
2717.01	-53
2718.25	-40
2719.49	-69
2720.73	-66
2721.96	-79
2723.2	-65
2724.44	-57
2725.67	-39
2726.91	-58
2728.14	-50
2729.38	-88
2730.61	-49
2731.84	-60
2733.08	-69
2734.31	-44
2735.54	-60
2736.77	-45
2738	-60
2739.23	-57
2740.46	-53
2741.69	-57
2742.92	-80
2744.14	-19
2745.37	-50
2746.6	-61
2747.82	-40
2749.05	-58
2750.27	-64
2751.5	-61
2752.72	-70
2753.95	-52
2755.17	-62
2756.39	-44
2757.61	-56
2758.83	-62
2760.05	-34
2761.27	-70
2762.49	-38
2763.71	-44
2764.93	-54
2766.15	-52
2767.37	-44
2768.58	-30
2769.8	-42
2771.02	-54
2772.23	-42
2773.45	-54
2774.66	-54
2775.88	-42
2777.09	-56
2778.3	-60
2779.51	-42
2780.73	-51
2781.94	-32
2783.15	-42
2784.36	-50
2785.57	-40
2786.78	-56
2787.99	-36
2789.19	-48
2790.4	-12
2791.61	-11
2792.82	-38
2794.02	-40
2795.23	-50
2796.43	-42
2797.64	-32
2798.84	-18
2800.04	-36
2801.25	-33
2802.45	-56
2803.65	-62
2804.85	-4
2806.05	-38
2807.25	-58
2808.45	-28
2809.65	-40
2810.85	-37
2812.05	-14
2813.25	-26
2814.45	-30
2815.64	-32
2816.84	-42
2818.04	-34
2819.23	26
2820.43	-43
2821.62	-32
2822.82	-24
2824.01	-24
2825.2	-42
2826.39	-34
2827.59	-18
2828.78	-16
2829.97	-12
2831.16	-48
2832.35	-20
2833.54	-42
2834.73	-16
2835.92	-46
2837.1	-34
2838.29	-28
2839.48	-6
2840.67	-24
2841.85	-22
2843.04	-20
2844.22	-32
2845.41	-35
2846.59	-12
2847.77	-21
2848.96	-22
2850.14	-29
2851.32	-22
2852.5	-9
2853.68	-26
2854.87	-18
2856.05	-20
2857.23	-30
2858.4	-28
2859.58	-41
2860.76	-18
2861.94	6
2863.12	-6
2864.29	-18
2865.47	-18
2866.65	-14
2867.82	0
2869	14
2870.17	-18
2871.34	8
2872.52	-16
2873.69	-16
2874.86	-17
2876.03	-6
2877.21	-10
2878.38	-26
2879.55	12
2880.72	-16
2881.89	-14
2883.06	-12
2884.23	-16
2885.39	-31
2886.56	-17
2887.73	-49
2888.9	-16
2890.06	-26
2891.23	12
2892.39	-25
2893.56	-6
2894.72	-16
2895.89	-12
2897.05	2
2898.21	-26
2899.38	-4
2900.54	-38
2901.7	4
2902.86	-20
2904.02	0
2905.18	-12
2906.34	-6
2907.5	0
2908.66	-16
2909.82	-24
2910.98	-18
2912.13	-16
2913.29	10
2914.45	-28
2915.6	-23
2916.76	-10
2917.91	2
2919.07	-6
2920.22	-18
2921.38	0
2922.53	-28
2923.68	2
2924.84	-4
2925.99	-10
2927.14	-10
2928.29	-10
2929.44	-16
2930.59	-32
2931.74	-4
2932.89	8
2934.04	-4
2935.19	-32
2936.34	-11
2937.48	-19
2938.63	2
2939.78	-24
2940.93	20
2942.07	-2
2943.22	6
2944.36	-16
2945.51	-16
2946.65	-6
2947.79	-14
2948.94	-6
2950.08	8
2951.22	-16
2952.36	-18
2953.5	-8
2954.65	-4
2955.79	-22
2956.93	8
2958.07	-20
2959.2	-4
2960.34	6
2961.48	2
2962.62	10
2963.76	-6
2964.89	-14
2966.03	-20
2967.17	-12
2968.3	2
2969.44	0
2970.57	0
2971.71	-4
2972.84	-6
2973.97	-2
2975.11	12
2976.24	0
2977.37	-22
2978.5	0
2979.64	8
2980.77	4
2981.9	-8
2983.03	-10
2984.16	-2
2985.29	12
2986.41	-6
2987.54	-12
2988.67	26
2989.8	18
2990.93	10
2992.05	-4
2993.18	4
2994.3	-40
2995.43	-14
2996.55	27
2997.68	8
2998.8	2
2999.93	6
3001.05	8
3002.17	-6
3003.3	-4
3004.42	40
3005.54	44
3006.66	10
3007.78	6
3008.9	8
3010.02	-18
3011.14	14
3012.26	-4
3013.38	14
3014.5	34
3015.62	-4
3016.73	16
3017.85	20
3018.97	10
3020.08	5
3021.2	24
3022.31	8
3023.43	32
3024.54	13
3025.66	12
3026.77	20
3027.89	14
3029	6
3030.11	14
3031.22	16
3032.34	-14
3033.45	26
3034.56	-4
3035.67	12
3036.78	101
3037.89	-2
3039	24
3040.11	-6
3041.22	-10
3042.32	4
3043.43	6
3044.54	8
3045.65	12
3046.75	12
3047.86	38
3048.96	10
3050.07	-18
3051.17	16
3052.28	10
3053.38	16
3054.49	-10
3055.59	18
3056.69	4
3057.8	0
3058.9	6
3060	34
3061.1	6
3062.2	10
3063.3	16
3064.4	-2
3065.5	12
3066.6	4
3067.7	18
3068.8	6
3069.9	8
3071	4
3072.09	20
3073.19	22
3074.29	22
3075.38	24
3076.48	36
3077.57	3
3078.67	33
3079.76	24
3080.86	-2
3081.95	37
3083.05	-16
3084.14	12
3085.23	24
3086.33	8
3087.42	28
3088.51	12
3089.6	14
3090.69	2
3091.78	2
3092.87	59
3093.96	24
3095.05	26
3096.14	-4
3097.23	26
3098.32	28
3099.41	24
3100.49	14
3101.58	2
3102.67	48
3103.75	2
3104.84	48
3105.93	22
3107.01	-2
3108.1	10
3109.18	28
3110.26	34
3111.35	30
3112.43	14
3113.51	4
3114.6	25
3115.68	42
3116.76	4
3117.84	18
3118.92	30
3120	36
3121.09	32
3122.17	28
3123.25	2
3124.32	38
3125.4	38
3126.48	24
3127.56	16
3128.64	6
3129.72	16
3130.79	56
3131.87	28
3132.95	10
3134.02	20
3135.1	28
3136.17	14
3137.25	10
3138.32	4
3139.4	6
3140.47	24
3141.55	26
3142.62	22
3143.69	4
3144.76	31
3145.84	14
3146.91	22
3147.98	12
3149.05	26
3150.12	22
3151.19	30
3152.26	12
3153.33	30
3154.4	10
3155.47	12
3156.54	32
3157.61	60
3158.67	18
3159.74	-2
3160.81	24
3161.88	23
3162.94	22
3164.01	30
3165.07	38
3166.14	32
3167.2	30
3168.27	19
3169.33	28
3170.4	26
3171.46	20
3172.52	22
3173.59	20
3174.65	22
3175.71	18
3176.77	26
3177.84	42
3178.9	16
3179.96	24
3181.02	36
3182.08	14
3183.14	28
3184.2	22
3185.26	38
3186.32	26
3187.37	20
3188.43	32
3189.49	25
3190.55	20
3191.61	11
3192.66	24
3193.72	32
3194.77	26
3195.83	30
3196.89	26
3197.94	20
3199	32
3200.05	32
3201.1	36
3202.16	24
3203.21	42
3204.27	12
3205.32	6
3206.37	26
3207.42	35
3208.47	24
3209.53	28
3210.58	13
3211.63	40
3212.68	14
3213.73	42
3214.78	23
3215.83	24
3216.88	35
3217.93	34
3218.97	26
3220.02	16
3221.07	24
3222.12	28
3223.16	38
3224.21	32
3225.26	24
3226.3	20
3227.35	26
3228.4	46
3229.44	28
3230.49	26
3231.53	-6
3232.57	12
3233.62	38
3234.66	32
3235.71	30
3236.75	30
3237.79	32
3238.83	40
3239.88	30
3240.92	20
3241.96	38
3243	28
3244.04	12
3245.08	40
3246.12	18
3247.16	32
3248.2	32
3249.24	26
3250.28	10
3251.32	22
3252.36	42
3253.39	50
3254.43	48
3255.47	46
3256.51	40
3257.54	24
3258.58	18
3259.61	22
3260.65	15
3261.69	40
3262.72	30
3263.76	30
3264.79	14
3265.82	49
3266.86	41
3267.89	46
3268.92	55
3269.96	36
3270.99	27
3272.02	30
3273.05	8
3274.09	22
3275.12	24
3276.15	26
3277.18	43
3278.21	32
3279.24	20
3280.27	52
3281.3	34
3282.33	31
3283.36	40
3284.39	30
3285.41	58
3286.44	32
3287.47	40
3288.5	50
3289.52	24
3290.55	40
3291.58	36
3292.6	42
3293.63	52
3294.66	18
3295.68	61
3296.71	20
3297.73	44
3298.76	55
3299.78	26
3300.8	6
3301.83	40
3302.85	92
3303.87	38
3304.9	16
3305.92	29
3306.94	46
3307.96	46
3308.98	46
3310.01	28
3311.03	30
3312.05	59
3313.07	40
3314.09	30
3315.11	36
3316.13	45
3317.15	8
3318.17	34
3319.18	44
3320.2	38
3321.22	42
3322.24	30
3323.26	47
3324.27	44
3325.29	56
3326.31	41
3327.32	32
3328.34	51
3329.35	64
3330.37	32
3331.38	32
3332.4	36
3333.41	52
3334.43	60
3335.44	34
3336.46	46
3337.47	22
3338.48	22
3339.5	20
3340.51	20
3341.52	37
3342.53	38
3343.54	36
3344.56	42
3345.57	51
3346.58	38
3347.59	44
3348.6	21
3349.61	38
3350.62	30
3351.63	24
3352.64	28
3353.65	48
3354.66	31
3355.66	49
3356.67	40
3357.68	46
3358.69	25
3359.7	30
3360.7	32
3361.71	32
3362.72	48
3363.72	50
3364.73	44
3365.73	34
3366.74	25
3367.75	27
3368.75	28
3369.75	38
3370.76	30
3371.76	34
3372.77	30
3373.77	38
3374.77	35
3375.78	28
3376.78	26
3377.78	54
3378.78	36
3379.79	22
3380.79	35
3381.79	42
3382.79	38
3383.79	28
3384.79	62
3385.79	22
3386.79	40
3387.79	46
3388.79	53
3389.79	40
3390.79	42
3391.79	65
3392.79	34
3393.79	54
3394.78	38
3395.78	26
3396.78	14
3397.78	54
3398.77	95
3399.77	30
3400.77	32
3401.76	32
3402.76	46
3403.76	48
3404.75	12
3405.75	24
3406.74	55
3407.74	64
3408.73	34
3409.72	105
3410.72	48
3411.71	48
3412.71	54
3413.7	24
3414.69	14
3415.68	60
3416.68	48
3417.67	36
3418.66	34
3419.65	22
3420.64	58
3421.63	43
3422.63	44
3423.62	36
3424.61	74
3425.6	32
3426.59	17
3427.58	46
3428.57	33
[truncated: 48 more rows]
