# Supplementary material for: AI‐Assisted Detection of Early Gastric Cancer via Visualization of Mucosal Acidity Compromise During Endoscopy
Source: Adv Sci (Weinh). 2025 Oct 20;12(46):e04932. doi: 10.1002/advs.202504932 (PMC12697849; doi:10.1002/advs.202504932)
Supplement: Supplementary file 2 — Supporting Data [file ADVS-12-e04932-s002.zip › Models by AGS cells/Model 5/Para-tumor/fast-20250724_173538.csv]

181.541	21831
184.445	34456
187.346	44993
190.245	50606
193.141	52591
196.035	52787
198.927	52494
201.816	52559
204.703	52964
207.588	52603
210.47	52968
213.35	52635
216.228	52724
219.103	52918
221.976	52653
224.846	52710
227.715	52575
230.58	52488
233.444	52539
236.305	52996
239.164	53155
242.02	53883
244.875	54338
247.727	54307
250.576	54648
253.423	54662
256.268	54331
259.111	54288
261.951	54077
264.789	53986
267.625	54275
270.459	54300
273.29	53975
276.119	53940
278.945	53536
281.769	53558
284.591	53095
287.411	52877
290.229	52821
293.044	52675
295.857	52575
298.667	51898
301.476	51507
304.282	51138
307.085	50793
309.887	50536
312.686	49967
315.483	49722
318.278	49587
321.071	49174
323.861	49041
326.649	49123
329.435	49022
332.219	48879
335	49021
337.779	49073
340.556	49182
343.331	49071
346.103	49396
348.873	49200
351.641	49589
354.407	49694
357.171	49877
359.932	49977
362.691	49558
365.448	49702
368.203	49295
370.955	48873
373.706	48871
376.454	48554
379.2	48035
381.943	47969
384.685	47540
387.424	47218
390.161	46866
392.896	46615
395.629	46392
398.36	46085
401.088	46313
403.815	45803
406.539	45902
409.261	45439
411.981	45736
414.698	45749
417.414	46319
420.127	46345
422.838	46089
425.547	46574
428.254	46692
430.959	46718
433.662	46766
436.362	47133
439.06	47189
441.757	47207
444.451	47167
447.142	47162
449.832	47207
452.52	47119
455.206	47092
457.889	46656
460.57	46865
463.249	46394
465.927	46668
468.601	46221
471.274	45819
473.945	45465
476.614	44746
479.28	44182
481.945	44094
484.607	43816
487.267	43591
489.926	43076
492.582	43047
495.236	43006
497.888	42446
500.537	42422
503.185	42505
505.831	42662
508.474	42773
511.116	43015
513.755	42896
516.393	42847
519.028	43021
521.661	43021
524.293	42943
526.922	42880
529.549	42908
532.174	42898
534.797	42936
537.418	43114
540.037	43180
542.654	42997
545.268	43501
547.881	43823
550.492	43642
553.101	43116
555.707	42495
558.312	42239
560.915	41931
563.515	42027
566.114	42074
568.71	42428
571.305	43055
573.897	43252
576.488	43241
579.076	42660
581.663	41461
584.247	40456
586.83	39658
589.41	39068
591.989	38449
594.565	37659
597.14	36749
599.712	36179
602.283	36278
604.851	36068
607.418	35949
609.982	35911
612.545	35866
615.106	35684
617.664	35863
620.221	35649
622.776	35456
625.328	35183
627.879	35354
630.428	35111
632.975	34783
635.52	34352
638.062	34301
640.603	34156
643.142	34370
645.679	34503
648.214	34451
650.748	34285
653.279	34512
655.808	34160
658.335	34130
660.861	34095
663.384	33769
665.906	33820
668.425	33936
670.943	33852
673.459	33324
675.973	33185
678.484	32953
680.994	32433
683.502	31958
686.009	31672
688.513	31596
691.015	31352
693.515	31145
696.014	30908
698.51	30497
701.005	30374
703.498	29959
705.989	29459
708.478	29017
710.965	28706
713.45	28573
715.933	28569
718.415	28394
720.894	28045
723.372	28033
725.848	28201
728.322	28007
730.794	28257
733.264	28071
735.732	27580
738.198	27193
740.663	26635
743.126	26139
745.586	26087
748.045	25900
750.502	25634
752.958	25485
755.411	25315
757.863	25378
760.312	25279
762.76	25019
765.206	25309
767.65	24749
770.092	23389
772.533	21888
774.971	21655
777.408	22430
779.843	23043
782.276	23095
784.707	23147
787.137	23361
789.564	23182
791.99	23252
794.414	23123
796.836	22996
799.257	22630
801.675	22430
804.092	22078
806.507	22015
808.92	21914
811.331	21669
813.741	21306
816.148	21159
818.554	20784
820.958	20648
823.36	20553
825.761	20333
828.159	20200
830.556	20095
832.951	19968
835.345	19646
837.736	19541
840.126	19424
842.514	19340
844.9	19177
847.284	18977
849.667	18698
852.048	18574
854.427	18506
856.804	18149
859.18	17923
861.553	17828
863.925	17788
866.296	17778
868.664	17714
871.031	17392
873.396	17365
875.759	17148
878.12	17090
880.48	17006
882.838	16825
885.194	16591
887.549	16559
889.902	16521
892.253	16463
894.602	16320
896.949	16206
899.295	16153
901.639	16004
903.981	15995
906.322	15860
908.661	15823
910.998	15858
913.333	15780
915.667	15560
917.999	15642
920.329	15685
922.658	15558
924.985	15467
927.31	15463
929.633	15417
931.955	15234
934.275	15052
936.593	14925
938.91	14589
941.225	14506
943.538	14102
945.849	13877
948.159	13576
950.467	13245
952.774	13227
955.078	12910
957.381	12824
959.683	12570
961.982	12403
964.28	12463
966.577	12401
968.871	12149
971.164	11962
973.456	11701
975.745	11706
978.033	11425
980.319	11398
982.604	11317
984.887	11281
987.168	11341
989.448	11220
991.726	11101
994.002	11061
996.277	11022
998.55	11138
1000.82	11124
1003.09	11023
1005.36	11288
1007.63	11269
1009.89	11254
1012.15	11347
1014.41	11266
1016.67	11273
1018.93	11218
1021.19	11081
1023.44	11000
1025.7	10946
1027.95	10787
1030.2	10708
1032.45	10521
1034.69	10394
1036.94	10318
1039.18	10235
1041.43	10134
1043.67	10231
1045.9	10096
1048.14	10014
1050.38	10058
1052.61	9887
1054.84	9759
1057.07	9618
1059.3	9532
1061.53	9351
1063.76	9425
1065.98	9221
1068.2	9105
1070.42	9026
1072.64	8885
1074.86	8804
1077.08	8676
1079.29	8784
1081.5	8666
1083.72	8569
1085.93	8643
1088.13	8625
1090.34	8643
1092.55	8659
1094.75	8676
1096.95	8629
1099.15	8504
1101.35	8412
1103.55	8218
1105.74	8147
1107.94	8133
1110.13	8038
1112.32	7896
1114.51	7693
1116.7	7650
1118.89	7527
1121.07	7473
1123.25	7283
1125.44	7257
1127.62	7283
1129.8	7265
1131.97	7445
1134.15	7420
1136.32	7511
1138.49	7370
1140.66	7281
1142.83	7281
1145	7104
1147.17	7124
1149.33	6999
1151.5	6957
1153.66	6979
1155.82	6899
1157.98	6790
1160.13	6778
1162.29	6711
1164.44	6582
1166.6	6593
1168.75	6616
1170.9	6747
1173.04	6705
1175.19	6778
1177.34	6807
1179.48	6450
1181.62	6286
1183.76	6216
1185.9	6273
1188.04	6471
1190.17	6578
1192.31	6683
1194.44	6756
1196.57	6792
1198.7	6812
1200.83	6723
1202.96	6592
1205.08	6348
1207.21	6000
1209.33	5845
1211.45	5732
1213.57	5543
1215.69	5492
1217.81	5478
1219.92	5377
1222.03	5294
1224.15	5184
1226.26	5268
1228.37	5190
1230.47	5210
1232.58	5119
1234.68	5140
1236.79	5198
1238.89	5117
1240.99	5121
1243.09	5133
1245.19	5029
1247.28	5023
1249.38	4892
1251.47	4987
1253.56	4796
1255.65	4767
1257.74	4721
1259.83	4692
1261.91	4598
1264	4489
1266.08	4477
1268.16	4370
1270.24	4402
1272.32	4257
1274.4	4304
1276.47	4223
1278.55	4094
1280.62	4072
1282.69	4017
1284.76	3951
1286.83	3991
1288.9	4010
1290.96	3913
1293.03	3782
1295.09	3753
1297.15	3731
1299.21	3701
1301.27	3661
1303.33	3677
1305.38	3594
1307.44	3727
1309.49	3566
1311.54	3530
1313.59	3562
1315.64	3500
1317.69	3505
1319.73	3522
1321.78	3504
1323.82	3467
1325.86	3403
1327.9	3463
1329.94	3358
1331.98	3346
1334.02	3474
1336.05	3362
1338.08	3455
1340.12	3395
1342.15	3445
1344.18	3554
1346.2	3618
1348.23	3587
1350.25	3630
1352.28	3576
1354.3	3661
1356.32	3667
1358.34	3634
1360.36	3623
1362.38	3770
1364.39	3775
1366.41	3744
1368.42	3683
1370.43	3687
1372.44	3590
1374.45	3601
1376.45	3512
1378.46	3516
1380.47	3447
1382.47	3429
1384.47	3298
1386.47	3270
1388.47	3284
1390.47	3280
1392.46	3151
1394.46	3234
1396.45	3167
1398.44	3198
1400.44	3171
1402.42	3060
1404.41	3070
1406.4	2952
1408.39	2863
1410.37	2796
1412.35	2766
1414.33	2787
1416.31	2736
1418.29	2672
1420.27	2667
1422.25	2646
1424.22	2663
1426.2	2671
1428.17	2651
1430.14	2687
1432.11	2605
1434.08	2521
1436.04	2516
1438.01	2474
1439.97	2472
1441.94	2472
1443.9	2520
1445.86	2522
1447.82	2464
1449.78	2407
1451.73	2373
1453.69	2313
1455.64	2442
1457.59	2413
1459.54	2360
1461.49	2277
1463.44	2254
1465.39	2234
1467.34	2210
1469.28	2126
1471.22	2170
1473.17	2236
1475.11	2196
1477.05	2158
1478.99	2101
1480.92	2033
1482.86	2000
1484.79	1894
1486.73	1958
1488.66	1958
1490.59	1904
1492.52	1979
1494.45	1975
1496.37	1954
1498.3	2029
1500.22	2007
1502.14	1932
1504.07	1918
1505.99	1898
1507.91	1880
1509.82	1880
1511.74	1900
1513.66	1900
1515.57	1874
1517.48	1908
1519.39	2014
1521.3	1993
1523.21	1987
1525.12	1928
1527.03	1876
1528.93	1819
1530.84	1945
1532.74	1926
1534.64	1985
1536.54	2022
1538.44	1958
1540.34	1791
1542.23	1777
1544.13	1686
1546.02	1704
1547.92	1682
1549.81	1701
1551.7	1831
1553.59	1698
1555.48	1710
1557.36	1785
1559.25	1761
1561.13	1801
1563.01	1813
1564.9	1866
1566.78	1823
1568.66	1829
1570.53	1740
1572.41	1769
1574.29	1785
1576.16	1813
1578.03	1912
1579.9	1914
1581.78	1882
1583.65	1795
1585.51	1839
1587.38	1828
1589.25	1949
1591.11	1922
1592.97	1837
1594.84	1741
1596.7	1779
1598.56	1773
1600.42	1709
1602.27	1745
1604.13	1761
1605.98	1878
1607.84	1999
1609.69	2111
1611.54	2021
1613.39	1975
1615.24	1787
1617.09	1594
1618.94	1563
1620.78	1463
1622.62	1566
1624.47	1628
1626.31	1662
1628.15	1656
1629.99	1654
1631.83	1587
1633.67	1610
1635.5	1578
1637.34	1528
1639.17	1517
1641	1540
1642.83	1479
1644.66	1529
1646.49	1459
1648.32	1421
1650.15	1449
1651.97	1422
1653.8	1505
1655.62	1513
1657.44	1430
1659.26	1313
1661.08	1293
1662.9	1279
1664.72	1156
1666.53	1054
1668.35	1044
1670.16	1007
1671.97	1074
1673.79	1100
1675.6	1106
1677.4	1056
1679.21	1028
1681.02	1027
1682.83	953
1684.63	1015
1686.43	1046
1688.24	1046
1690.04	1021
1691.84	981
1693.64	947
1695.43	985
1697.23	1059
1699.02	1118
1700.82	1190
1702.61	1155
1704.4	1090
1706.2	1134
1707.98	1149
1709.77	1241
1711.56	1276
1713.35	1267
1715.13	1162
1716.92	1140
1718.7	977
1720.48	1040
1722.26	985
1724.04	941
1725.82	803
1727.6	721
1729.37	643
1731.15	604
1732.92	517
1734.7	475
1736.47	409
1738.24	431
1740.01	401
1741.78	459
1743.54	459
1745.31	554
1747.08	574
1748.84	616
1750.6	601
1752.36	725
1754.12	840
1755.88	860
1757.64	822
1759.4	777
1761.16	741
1762.91	708
1764.67	772
1766.42	842
1768.17	908
1769.92	906
1771.67	812
1773.42	814
1775.17	733
1776.91	784
1778.66	802
1780.4	903
1782.15	947
1783.89	961
1785.63	937
1787.37	947
1789.11	963
1790.85	943
1792.58	892
1794.32	792
1796.05	764
1797.79	768
1799.52	760
1801.25	786
1802.98	709
1804.71	728
1806.44	754
1808.17	838
1809.89	893
1811.62	895
1813.34	898
1815.07	865
1816.79	840
1818.51	792
1820.23	727
1821.95	697
1823.66	687
1825.38	651
1827.1	717
1828.81	665
1830.52	709
1832.24	746
1833.95	788
1835.66	836
1837.37	860
1839.08	838
1840.78	763
1842.49	693
1844.19	679
1845.9	647
1847.6	661
1849.3	649
1851	591
1852.7	550
1854.4	520
1856.1	526
1857.8	528
1859.49	564
1861.19	521
1862.88	554
1864.57	458
1866.27	421
1867.96	389
1869.65	312
1871.33	346
1873.02	417
1874.71	481
1876.39	511
1878.08	482
1879.76	459
1881.44	459
1883.12	462
1884.81	530
1886.48	538
1888.16	442
1889.84	399
1891.52	405
1893.19	312
1894.87	334
1896.54	361
1898.21	350
1899.88	385
1901.55	425
1903.22	413
1904.89	411
1906.56	409
1908.22	474
1909.89	464
1911.55	494
1913.22	495
1914.88	477
1916.54	459
1918.2	462
1919.86	467
1921.52	431
1923.18	415
1924.83	403
1926.49	413
1928.14	411
1929.79	407
1931.45	395
1933.1	373
1934.75	393
1936.4	417
1938.05	435
1939.69	444
1941.34	405
1942.99	328
1944.63	319
1946.27	344
1947.92	355
1949.56	399
1951.2	403
1952.84	399
1954.48	425
1956.11	468
1957.75	492
1959.39	512
1961.02	552
1962.65	542
1964.29	512
1965.92	524
1967.55	562
1969.18	546
1970.81	544
1972.44	570
1974.06	528
1975.69	516
1977.32	548
1978.94	566
1980.56	568
1982.19	605
1983.81	555
1985.43	572
1987.05	544
1988.66	576
1990.28	534
1991.9	540
1993.51	552
1995.13	580
1996.74	615
1998.36	578
1999.97	580
2001.58	566
2003.19	540
2004.8	542
2006.4	594
2008.01	558
2009.62	596
2011.22	580
2012.83	558
2014.43	554
2016.03	606
2017.63	556
2019.23	550
2020.83	544
2022.43	542
2024.03	566
2025.63	528
2027.22	556
2028.82	552
2030.41	550
2032.01	552
2033.6	524
2035.19	546
2036.78	525
2038.37	522
2039.96	479
2041.55	500
2043.13	488
2044.72	496
2046.3	477
2047.89	522
2049.47	497
2051.05	490
2052.63	489
2054.21	494
2055.79	501
2057.37	486
2058.95	476
2060.52	492
2062.1	485
2063.68	494
2065.25	477
2066.82	419
2068.39	438
2069.97	471
2071.54	425
2073.1	427
2074.67	429
2076.24	460
2077.81	441
2079.37	421
2080.94	421
2082.5	409
2084.07	413
2085.63	391
2087.19	387
2088.75	367
2090.31	317
2091.87	331
2093.43	300
2094.98	336
2096.54	355
2098.09	348
2099.65	379
2101.2	355
2102.75	375
2104.3	363
2105.86	365
2107.41	351
2108.95	379
2110.5	371
2112.05	338
2113.6	354
2115.14	351
2116.69	351
2118.23	339
2119.77	363
2121.31	345
2122.86	351
2124.4	315
2125.93	330
2127.47	337
2129.01	345
2130.55	359
2132.08	359
2133.62	347
2135.15	369
2136.69	336
2138.22	314
2139.75	310
2141.28	294
2142.81	322
2144.34	327
2145.87	306
2147.39	330
2148.92	314
2150.45	344
2151.97	335
2153.5	347
2155.02	314
2156.54	302
2158.06	314
2159.58	286
2161.1	274
2162.62	351
2164.14	320
2165.66	348
2167.17	314
2168.69	345
2170.2	312
2171.72	302
2173.23	321
2174.74	308
2176.25	308
2177.76	314
2179.27	280
2180.78	307
2182.29	290
2183.79	266
2185.3	274
2186.81	282
2188.31	268
2189.81	266
2191.32	296
2192.82	282
2194.32	262
2195.82	294
2197.32	286
2198.82	248
2200.32	238
2201.81	242
2203.31	256
2204.8	240
2206.3	246
2207.79	246
2209.29	278
2210.78	250
2212.27	292
2213.76	280
2215.25	302
2216.74	284
2218.23	254
2219.71	251
2221.2	210
2222.69	252
2224.17	226
2225.65	222
2227.14	191
2228.62	214
2230.1	207
2231.58	210
2233.06	228
2234.54	244
2236.02	258
2237.5	294
2238.97	280
2240.45	242
2241.92	253
2243.4	266
2244.87	204
2246.34	242
2247.82	232
2249.29	223
2250.76	218
2252.23	208
2253.7	208
2255.16	201
2256.63	220
2258.1	189
2259.56	204
2261.03	218
2262.49	195
2263.95	220
2265.42	205
2266.88	215
2268.34	189
2269.8	199
2271.26	193
2272.72	197
2274.18	199
2275.63	206
2277.09	235
2278.54	246
2280	189
2281.45	175
2282.9	184
2284.36	174
2285.81	212
2287.26	198
2288.71	191
2290.16	191
2291.61	212
2293.05	190
2294.5	169
2295.95	174
2297.39	129
2298.84	141
2300.28	141
2301.72	145
2303.16	157
2304.61	158
2306.05	180
2307.49	151
2308.93	141
2310.36	167
2311.8	151
2313.24	167
2314.67	195
2316.11	177
2317.54	181
2318.98	202
2320.41	159
2321.84	173
2323.28	167
2324.71	167
2326.14	156
2327.57	157
2328.99	176
2330.42	137
2331.85	165
2333.27	127
2334.7	161
2336.12	119
2337.55	115
2338.97	137
2340.39	113
2341.82	83
2343.24	128
2344.66	101
2346.08	115
2347.5	119
2348.91	119
2350.33	123
2351.75	143
2353.16	137
2354.58	157
2355.99	161
2357.41	133
2358.82	113
2360.23	83
2361.64	91
2363.05	89
2364.46	76
2365.87	89
2367.28	97
2368.69	101
2370.1	93
2371.5	81
2372.91	111
2374.31	110
2375.72	98
2377.12	103
2378.52	96
2379.92	101
2381.33	111
2382.73	109
2384.13	97
2385.52	103
2386.92	85
2388.32	87
2389.72	109
2391.11	95
2392.51	111
2393.9	105
2395.3	123
2396.69	133
2398.08	105
2399.48	101
2400.87	125
2402.26	107
2403.65	65
2405.04	59
2406.42	56
2407.81	-18
2409.2	16
2410.58	-33
2411.97	-8
2413.35	41
2414.74	-34
2416.12	-16
2417.5	16
2418.89	14
2420.27	20
2421.65	8
2423.03	22
2424.41	2
2425.79	-4
2427.16	-22
2428.54	-10
2429.92	-14
2431.29	12
2432.67	4
2434.04	-12
2435.42	20
2436.79	12
2438.16	-4
2439.53	4
2440.9	-12
2442.27	-12
2443.64	-6
2445.01	-21
2446.38	-18
2447.75	-26
2449.11	-34
2450.48	-28
2451.84	-53
2453.21	-26
2454.57	-6
2455.94	10
2457.3	0
2458.66	-30
2460.02	-6
2461.38	2
2462.74	-12
2464.1	20
2465.46	20
2466.82	20
2468.17	22
2469.53	8
2470.89	26
2472.24	-2
2473.6	10
2474.95	35
2476.3	24
2477.65	57
2479.01	67
2480.36	15
2481.71	59
2483.06	47
2484.41	22
2485.75	18
2487.1	31
2488.45	20
2489.8	17
2491.14	12
2492.49	28
2493.83	14
2495.17	33
2496.52	6
2497.86	33
2499.2	29
2500.54	51
2501.88	43
2503.22	52
2504.56	47
2505.9	42
2507.24	44
2508.58	40
2509.91	27
2511.25	8
2512.58	-16
2513.92	-45
2515.25	-16
2516.58	-28
2517.92	-44
2519.25	-10
2520.58	-14
2521.91	-12
2523.24	-20
2524.57	12
2525.9	28
2527.23	4
2528.55	57
2529.88	-16
2531.21	-12
2532.53	-4
2533.86	2
2535.18	4
2536.5	16
2537.83	28
2539.15	32
2540.47	24
2541.79	48
2543.11	-4
2544.43	12
2545.75	14
2547.07	46
2548.39	-12
2549.7	20
2551.02	-8
2552.34	-14
2553.65	-10
2554.97	-22
2556.28	-32
2557.59	-33
2558.91	-45
2560.22	-26
2561.53	-28
2562.84	-47
2564.15	-34
2565.46	-15
2566.77	-20
2568.08	-32
2569.38	-39
2570.69	-28
2572	-38
2573.3	-12
2574.61	-31
2575.91	-16
2577.22	-21
2578.52	0
2579.82	-24
2581.13	-45
2582.43	-42
2583.73	-10
2585.03	-59
2586.33	-18
2587.63	-54
2588.92	-85
2590.22	-32
2591.52	-63
2592.82	-12
2594.11	-22
2595.41	-41
2596.7	-28
2598	-12
2599.29	-30
2600.58	-25
2601.88	-20
2603.17	-10
2604.46	-73
2605.75	-52
2607.04	-46
2608.33	-47
2609.62	-33
2610.9	-46
2612.19	-66
2613.48	-93
2614.76	-52
2616.05	-63
2617.34	-10
2618.62	-68
2619.9	-84
2621.19	-51
2622.47	-65
2623.75	-36
2625.03	-48
2626.31	-43
2627.59	-32
2628.87	-25
2630.15	-77
2631.43	-47
2632.71	-50
2633.99	-84
2635.26	-52
2636.54	-61
2637.81	-55
2639.09	-66
2640.36	-62
2641.64	-48
2642.91	-71
2644.18	-70
2645.46	-49
2646.73	-86
2648	-68
2649.27	-59
2650.54	-35
2651.81	-26
2653.07	-42
2654.34	-60
2655.61	-47
2656.88	-31
2658.14	-50
2659.41	-67
2660.67	-86
2661.94	-41
2663.2	-49
2664.47	-57
2665.73	-65
2666.99	-70
2668.25	-48
2669.51	-81
2670.77	-73
2672.03	-75
2673.29	-24
2674.55	-61
2675.81	-52
2677.07	-85
2678.32	-65
2679.58	-73
2680.84	-43
2682.09	-65
2683.35	-26
2684.6	-34
2685.85	-47
2687.11	-50
2688.36	-25
2689.61	-52
2690.86	-34
2692.11	-45
2693.36	-39
2694.61	-37
2695.86	-37
2697.11	-71
2698.36	-63
2699.61	-61
2700.85	-56
2702.1	-40
2703.34	-33
2704.59	-58
2705.83	-42
2707.08	-45
2708.32	-38
2709.56	-69
2710.81	-57
2712.05	-70
2713.29	-63
2714.53	-60
2715.77	-42
2717.01	-25
2718.25	-42
2719.49	-55
2720.73	-83
2721.96	-73
2723.2	-53
2724.44	-33
2725.67	-53
2726.91	-50
2728.14	-53
2729.38	-72
2730.61	-47
2731.84	-58
2733.08	-65
2734.31	-62
2735.54	-56
2736.77	-33
2738	-48
2739.23	-41
2740.46	-42
2741.69	-69
2742.92	-48
2744.14	-35
2745.37	-32
2746.6	-69
2747.82	-40
2749.05	-60
2750.27	-46
2751.5	-47
2752.72	-52
2753.95	-16
2755.17	-42
2756.39	-36
2757.61	-56
2758.83	-58
2760.05	-16
2761.27	-38
2762.49	-24
2763.71	-42
2764.93	-38
2766.15	-38
2767.37	-34
2768.58	-34
2769.8	-48
2771.02	-46
2772.23	-36
2773.45	-38
2774.66	-18
2775.88	-18
2777.09	-40
2778.3	-34
2779.51	-34
2780.73	-29
2781.94	-22
2783.15	-28
2784.36	-36
2785.57	-28
2786.78	-46
2787.99	-22
2789.19	-50
2790.4	-14
2791.61	-2
2792.82	-40
2794.02	-42
2795.23	-36
2796.43	-46
2797.64	-24
2798.84	-18
2800.04	-58
2801.25	-27
2802.45	-32
2803.65	-70
2804.85	10
2806.05	-54
2807.25	-42
2808.45	-12
2809.65	-30
2810.85	-41
2812.05	-18
2813.25	-30
2814.45	-26
2815.64	-12
2816.84	-32
2818.04	-48
2819.23	20
2820.43	-35
2821.62	0
2822.82	-32
2824.01	-6
2825.2	-12
2826.39	-30
2827.59	-28
2828.78	-28
2829.97	-8
2831.16	-30
2832.35	-18
2833.54	-42
2834.73	2
2835.92	-32
2837.1	-4
2838.29	-30
2839.48	4
2840.67	-14
2841.85	-20
2843.04	-28
2844.22	-38
2845.41	-19
2846.59	0
2847.77	10
2848.96	-10
2850.14	-27
2851.32	6
2852.5	-17
2853.68	-12
2854.87	4
2856.05	-14
2857.23	-6
2858.4	-20
2859.58	-17
2860.76	-22
2861.94	23
2863.12	2
2864.29	-14
2865.47	-14
2866.65	-23
2867.82	-14
2869	12
2870.17	2
2871.34	6
2872.52	-16
2873.69	0
2874.86	-10
2876.03	6
2877.21	-18
2878.38	-14
2879.55	2
2880.72	-36
2881.89	-40
2883.06	4
2884.23	-2
2885.39	-17
2886.56	-11
2887.73	-55
2888.9	-16
2890.06	-12
2891.23	-8
2892.39	-27
2893.56	16
2894.72	-2
2895.89	-6
2897.05	10
2898.21	-18
2899.38	-4
2900.54	-26
2901.7	4
2902.86	-12
2904.02	4
2905.18	-24
2906.34	6
2907.5	-13
2908.66	-10
2909.82	-8
2910.98	4
2912.13	-22
2913.29	6
2914.45	-14
2915.6	-4
2916.76	4
2917.91	-6
2919.07	-17
2920.22	-4
2921.38	16
2922.53	-12
2923.68	2
2924.84	18
2925.99	10
2927.14	-18
2928.29	-8
2929.44	-8
2930.59	-20
2931.74	4
2932.89	10
2934.04	-6
2935.19	-14
2936.34	-4
2937.48	-9
2938.63	10
2939.78	-6
2940.93	0
2942.07	4
2943.22	18
2944.36	-8
2945.51	-20
2946.65	4
2947.79	4
2948.94	4
2950.08	0
2951.22	-12
2952.36	-14
2953.5	6
2954.65	-12
2955.79	-10
2956.93	16
2958.07	-26
2959.2	16
2960.34	14
2961.48	2
2962.62	-2
2963.76	-10
2964.89	-2
2966.03	8
2967.17	-16
2968.3	2
2969.44	4
2970.57	2
2971.71	0
2972.84	-2
2973.97	16
2975.11	-2
2976.24	30
2977.37	-10
2978.5	10
2979.64	8
2980.77	8
2981.9	8
2983.03	-4
2984.16	8
2985.29	18
2986.41	8
2987.54	18
2988.67	20
2989.8	22
2990.93	6
2992.05	10
2993.18	4
2994.3	20
2995.43	-12
2996.55	43
2997.68	38
2998.8	14
2999.93	18
3001.05	-4
3002.17	14
3003.3	-2
3004.42	70
3005.54	58
3006.66	18
3007.78	44
3008.9	-8
3010.02	-10
3011.14	26
3012.26	22
3013.38	20
3014.5	16
3015.62	-2
3016.73	28
3017.85	2
3018.97	16
3020.08	-2
3021.2	12
3022.31	-4
3023.43	36
3024.54	21
3025.66	26
3026.77	4
3027.89	30
3029	10
3030.11	10
3031.22	12
3032.34	12
3033.45	10
3034.56	16
3035.67	18
3036.78	76
3037.89	54
3039	28
3040.11	0
3041.22	10
3042.32	-12
3043.43	14
3044.54	20
3045.65	24
3046.75	28
3047.86	44
3048.96	24
3050.07	-10
3051.17	8
3052.28	18
3053.38	20
3054.49	8
3055.59	32
3056.69	-4
3057.8	22
3058.9	0
3060	38
3061.1	24
3062.2	20
3063.3	20
3064.4	4
3065.5	6
3066.6	23
3067.7	16
3068.8	32
3069.9	38
3071	38
3072.09	26
3073.19	32
3074.29	28
3075.38	16
3076.48	40
3077.57	23
3078.67	26
3079.76	42
3080.86	14
3081.95	41
3083.05	2
3084.14	12
3085.23	26
3086.33	29
3087.42	24
3088.51	31
3089.6	30
3090.69	-2
3091.78	2
3092.87	65
3093.96	12
3095.05	36
3096.14	-8
3097.23	22
3098.32	35
3099.41	41
3100.49	12
3101.58	10
3102.67	48
3103.75	12
3104.84	34
3105.93	24
3107.01	18
3108.1	24
3109.18	36
3110.26	36
3111.35	44
3112.43	14
3113.51	24
3114.6	27
3115.68	30
3116.76	6
3117.84	4
3118.92	62
3120	22
3121.09	18
3122.17	18
3123.25	30
3124.32	42
3125.4	34
3126.48	35
3127.56	28
3128.64	6
3129.72	44
3130.79	40
3131.87	22
3132.95	18
3134.02	22
3135.1	28
3136.17	22
3137.25	20
3138.32	14
3139.4	18
3140.47	60
3141.55	24
3142.62	36
3143.69	16
3144.76	33
3145.84	8
3146.91	16
3147.98	32
3149.05	30
3150.12	30
3151.19	44
3152.26	28
3153.33	28
3154.4	6
3155.47	12
3156.54	26
3157.61	52
3158.67	18
3159.74	18
3160.81	30
3161.88	23
3162.94	16
3164.01	38
3165.07	52
3166.14	34
3167.2	14
3168.27	21
3169.33	34
3170.4	44
3171.46	28
3172.52	26
3173.59	34
3174.65	34
3175.71	40
3176.77	20
3177.84	26
3178.9	24
3179.96	28
3181.02	49
3182.08	24
3183.14	39
3184.2	26
3185.26	42
3186.32	50
3187.37	30
3188.43	52
3189.49	43
3190.55	24
3191.61	33
3192.66	52
3193.72	26
3194.77	38
3195.83	22
3196.89	26
3197.94	24
3199	32
3200.05	6
3201.1	32
3202.16	16
3203.21	24
3204.27	24
3205.32	22
3206.37	28
3207.42	55
3208.47	44
3209.53	38
3210.58	23
3211.63	22
3212.68	36
3213.73	42
3214.78	15
3215.83	26
3216.88	41
3217.93	34
3218.97	34
3220.02	28
3221.07	20
3222.12	28
3223.16	46
3224.21	24
3225.26	16
3226.3	26
3227.35	46
3228.4	50
3229.44	30
3230.49	8
3231.53	22
3232.57	40
3233.62	38
3234.66	30
3235.71	28
3236.75	26
3237.79	58
3238.83	44
3239.88	18
3240.92	38
3241.96	28
3243	24
3244.04	18
3245.08	34
3246.12	26
3247.16	16
3248.2	42
3249.24	24
3250.28	30
3251.32	18
3252.36	52
3253.39	42
3254.43	28
3255.47	48
3256.51	20
3257.54	32
3258.58	52
3259.61	32
3260.65	4
3261.69	36
3262.72	14
3263.76	26
3264.79	16
3265.82	47
3266.86	41
3267.89	40
3268.92	30
3269.96	24
3270.99	37
3272.02	30
3273.05	30
3274.09	34
3275.12	42
3276.15	34
3277.18	39
3278.21	28
3279.24	18
3280.27	32
3281.3	26
3282.33	35
3283.36	32
3284.39	40
3285.41	66
3286.44	32
3287.47	42
3288.5	36
3289.52	10
3290.55	42
3291.58	44
3292.6	26
3293.63	50
3294.66	20
3295.68	33
3296.71	30
3297.73	48
3298.76	77
3299.78	38
3300.8	16
3301.83	30
3302.85	70
3303.87	44
3304.9	34
3305.92	33
3306.94	42
3307.96	28
3308.98	42
3310.01	14
3311.03	18
3312.05	55
3313.07	24
3314.09	24
3315.11	28
3316.13	39
3317.15	26
3318.17	50
3319.18	36
3320.2	30
3321.22	36
3322.24	22
3323.26	41
3324.27	34
3325.29	66
3326.31	35
3327.32	42
3328.34	59
3329.35	52
3330.37	44
3331.38	22
3332.4	24
3333.41	60
3334.43	56
3335.44	34
3336.46	52
3337.47	20
3338.48	24
3339.5	24
3340.51	18
3341.52	22
3342.53	42
3343.54	28
3344.56	40
3345.57	40
3346.58	52
3347.59	40
3348.6	29
3349.61	42
3350.62	32
3351.63	34
3352.64	30
3353.65	48
3354.66	33
3355.66	63
3356.67	48
3357.68	42
3358.69	17
3359.7	38
3360.7	34
3361.71	40
3362.72	12
3363.72	50
3364.73	30
3365.73	46
3366.74	31
3367.75	29
3368.75	36
3369.75	38
3370.76	32
3371.76	30
3372.77	32
3373.77	16
3374.77	35
3375.78	18
3376.78	26
3377.78	42
3378.78	22
3379.79	16
3380.79	33
3381.79	24
3382.79	48
3383.79	30
3384.79	52
3385.79	26
3386.79	42
3387.79	18
3388.79	25
3389.79	42
3390.79	30
3391.79	42
3392.79	38
3393.79	48
3394.78	42
3395.78	32
3396.78	42
3397.78	42
3398.77	93
3399.77	28
3400.77	36
3401.76	36
3402.76	44
3403.76	36
3404.75	22
3405.75	22
3406.74	30
3407.74	75
3408.73	34
3409.72	111
3410.72	48
3411.71	42
3412.71	28
3413.7	32
3414.69	8
3415.68	48
3416.68	40
3417.67	36
3418.66	30
3419.65	32
3420.64	62
3421.63	47
3422.63	56
3423.62	38
3424.61	70
3425.6	30
3426.59	10
3427.58	78
3428.57	43
[truncated: 48 more rows]
