# Supplementary material for: AI‐Assisted Detection of Early Gastric Cancer via Visualization of Mucosal Acidity Compromise During Endoscopy
Source: Adv Sci (Weinh). 2025 Oct 20;12(46):e04932. doi: 10.1002/advs.202504932 (PMC12697849; doi:10.1002/advs.202504932)
Supplement: Supplementary file 2 — Supporting Data [file ADVS-12-e04932-s002.zip › Models by AGS cells/Model 5/Para-tumor/fast-20250724_173540.csv]

181.541	16807
184.445	26520
187.346	34784
190.245	38967
193.141	40622
196.035	40769
198.927	40375
201.816	40361
204.703	40831
207.588	40511
210.47	40807
213.35	40502
216.228	40645
219.103	40775
221.976	40351
224.846	40581
227.715	40352
230.58	40339
233.444	40347
236.305	40827
239.164	40864
242.02	41476
244.875	41647
247.727	41659
250.576	42167
253.423	41854
256.268	41805
259.111	41583
261.951	41505
264.789	41387
267.625	41477
270.459	41563
273.29	41441
276.119	41205
278.945	41029
281.769	40956
284.591	40791
287.411	40414
290.229	40618
293.044	40270
295.857	39975
298.667	39920
301.476	39552
304.282	39013
307.085	38508
309.887	38441
312.686	38175
315.483	37948
318.278	37500
321.071	37462
323.861	37279
326.649	37224
329.435	37297
332.219	37141
335	37007
337.779	37088
340.556	37232
343.331	37325
346.103	37573
348.873	37575
351.641	37609
354.407	37720
357.171	37762
359.932	37879
362.691	37665
365.448	37644
368.203	37299
370.955	36968
373.706	36926
376.454	36675
379.2	36247
381.943	36344
384.685	35807
387.424	35855
390.161	35486
392.896	35087
395.629	34944
398.36	34674
401.088	34803
403.815	34571
406.539	34549
409.261	34333
411.981	34303
414.698	34605
417.414	34923
420.127	35048
422.838	34744
425.547	35260
428.254	35022
430.959	35005
433.662	35185
436.362	35333
439.06	35514
441.757	35457
444.451	35407
447.142	35448
449.832	35361
452.52	35403
455.206	35320
457.889	35036
460.57	35260
463.249	34864
465.927	34984
468.601	34600
471.274	34327
473.945	33947
476.614	33683
479.28	33068
481.945	32981
484.607	32858
487.267	32665
489.926	32214
492.582	32262
495.236	31953
497.888	31706
500.537	31742
503.185	31741
505.831	31792
508.474	32033
511.116	31944
513.755	31972
516.393	31817
519.028	31984
521.661	31994
524.293	31890
526.922	31756
529.549	32002
532.174	31652
534.797	32002
537.418	32107
540.037	32103
542.654	31964
545.268	32154
547.881	32387
550.492	32460
553.101	32059
555.707	31553
558.312	31240
560.915	31098
563.515	31033
566.114	31305
568.71	31355
571.305	31823
573.897	32153
576.488	32303
579.076	31665
581.663	30890
584.247	30197
586.83	29355
589.41	28833
591.989	28379
594.565	27845
597.14	27091
599.712	26641
602.283	26742
604.851	26460
607.418	26187
609.982	26427
612.545	26232
615.106	26174
617.664	26186
620.221	26126
622.776	26041
625.328	25784
627.879	25806
630.428	25559
632.975	25267
635.52	25134
638.062	24920
640.603	24821
643.142	25009
645.679	25076
648.214	25227
650.748	25122
653.279	25015
655.808	24932
658.335	24808
660.861	24769
663.384	24453
665.906	24568
668.425	24757
670.943	24560
673.459	24380
675.973	24002
678.484	23841
680.994	23437
683.502	23139
686.009	23073
688.513	22985
691.015	22652
693.515	22605
696.014	22291
698.51	22027
701.005	21775
703.498	21628
705.989	21314
708.478	20990
710.965	20659
713.45	20746
715.933	20532
718.415	20490
720.894	20202
723.372	20097
725.848	20385
728.322	20194
730.794	20214
733.264	20292
735.732	19948
738.198	19489
740.663	19037
743.126	18703
745.586	18584
748.045	18532
750.502	18286
752.958	18246
755.411	18159
757.863	18186
760.312	17944
762.76	17869
765.206	18072
767.65	17667
770.092	16727
772.533	15739
774.971	15393
777.408	15880
779.843	16408
782.276	16426
784.707	16446
787.137	16557
789.564	16523
791.99	16404
794.414	16370
796.836	16331
799.257	16014
801.675	15848
804.092	15629
806.507	15598
808.92	15541
811.331	15318
813.741	15036
816.148	14947
818.554	14605
820.958	14539
823.36	14510
825.761	14357
828.159	14214
830.556	14115
832.951	14065
835.345	13916
837.736	13747
840.126	13708
842.514	13568
844.9	13435
847.284	13315
849.667	13134
852.048	13042
854.427	12959
856.804	12779
859.18	12562
861.553	12437
863.925	12433
866.296	12328
868.664	12333
871.031	12264
873.396	12153
875.759	12032
878.12	12061
880.48	11931
882.838	11839
885.194	11639
887.549	11625
889.902	11585
892.253	11335
894.602	11343
896.949	11347
899.295	11352
901.639	11172
903.981	11194
906.322	11041
908.661	11026
910.998	10952
913.333	10815
915.667	10869
917.999	10906
920.329	10802
922.658	10844
924.985	10674
927.31	10694
929.633	10777
931.955	10513
934.275	10471
936.593	10429
938.91	10108
941.225	10042
943.538	9782
945.849	9582
948.159	9367
950.467	9254
952.774	9109
955.078	8978
957.381	8808
959.683	8691
961.982	8575
964.28	8549
966.577	8536
968.871	8377
971.164	8269
973.456	8107
975.745	8073
978.033	7883
980.319	7802
982.604	7761
984.887	7795
987.168	7765
989.448	7763
991.726	7652
994.002	7636
996.277	7670
998.55	7600
1000.82	7612
1003.09	7721
1005.36	7805
1007.63	7775
1009.89	7801
1012.15	7878
1014.41	7815
1016.67	7755
1018.93	7785
1021.19	7616
1023.44	7599
1025.7	7603
1027.95	7599
1030.2	7479
1032.45	7380
1034.69	7218
1036.94	7110
1039.18	7068
1041.43	7030
1043.67	7054
1045.9	7044
1048.14	6903
1050.38	6824
1052.61	6764
1054.84	6616
1057.07	6547
1059.3	6516
1061.53	6282
1063.76	6455
1065.98	6334
1068.2	6224
1070.42	6186
1072.64	6046
1074.86	6090
1077.08	5972
1079.29	5879
1081.5	5847
1083.72	5835
1085.93	5891
1088.13	5776
1090.34	5812
1092.55	5950
1094.75	5939
1096.95	5881
1099.15	5713
1101.35	5744
1103.55	5649
1105.74	5564
1107.94	5470
1110.13	5466
1112.32	5394
1114.51	5208
1116.7	5257
1118.89	5102
1121.07	5041
1123.25	5033
1125.44	4973
1127.62	4974
1129.8	4966
1131.97	5011
1134.15	5051
1136.32	5113
1138.49	5030
1140.66	4936
1142.83	4876
1145	4818
1147.17	4825
1149.33	4710
1151.5	4682
1153.66	4638
1155.82	4691
1157.98	4590
1160.13	4596
1162.29	4553
1164.44	4402
1166.6	4475
1168.75	4547
1170.9	4561
1173.04	4535
1175.19	4638
1177.34	4561
1179.48	4336
1181.62	4309
1183.76	4209
1185.9	4305
1188.04	4422
1190.17	4577
1192.31	4576
1194.44	4668
1196.57	4733
1198.7	4632
1200.83	4582
1202.96	4492
1205.08	4253
1207.21	4044
1209.33	3981
1211.45	3743
1213.57	3699
1215.69	3625
1217.81	3604
1219.92	3592
1222.03	3529
1224.15	3526
1226.26	3520
1228.37	3451
1230.47	3437
1232.58	3437
1234.68	3458
1236.79	3375
1238.89	3425
1240.99	3384
1243.09	3443
1245.19	3355
1247.28	3300
1249.38	3224
1251.47	3208
1253.56	3303
1255.65	3159
1257.74	3157
1259.83	3121
1261.91	3034
1264	3062
1266.08	2950
1268.16	2941
1270.24	2913
1272.32	2804
1274.4	2791
1276.47	2764
1278.55	2710
1280.62	2750
1282.69	2664
1284.76	2607
1286.83	2647
1288.9	2563
1290.96	2577
1293.03	2488
1295.09	2446
1297.15	2438
1299.21	2482
1301.27	2446
1303.33	2399
1305.38	2333
1307.44	2414
1309.49	2318
1311.54	2321
1313.59	2286
1315.64	2273
1317.69	2327
1319.73	2256
1321.78	2301
1323.82	2257
1325.86	2250
1327.9	2169
1329.94	2240
1331.98	2198
1334.02	2222
1336.05	2214
1338.08	2208
1340.12	2196
1342.15	2245
1344.18	2321
1346.2	2329
1348.23	2342
1350.25	2301
1352.28	2327
1354.3	2404
1356.32	2379
1358.34	2403
1360.36	2414
1362.38	2466
1364.39	2450
1366.41	2468
1368.42	2411
1370.43	2417
1372.44	2361
1374.45	2343
1376.45	2335
1378.46	2345
1380.47	2260
1382.47	2210
1384.47	2168
1386.47	2114
1388.47	2093
1390.47	2094
1392.46	2065
1394.46	2059
1396.45	2123
1398.44	2102
1400.44	2053
1402.42	1930
1404.41	1962
1406.4	1860
1408.39	1825
1410.37	1803
1412.35	1749
1414.33	1755
1416.31	1744
1418.29	1735
1420.27	1686
1422.25	1687
1424.22	1712
1426.2	1688
1428.17	1642
1430.14	1738
1432.11	1652
1434.08	1646
1436.04	1553
1438.01	1525
1439.97	1584
1441.94	1567
1443.9	1577
1445.86	1636
1447.82	1573
1449.78	1490
1451.73	1465
1453.69	1515
1455.64	1568
1457.59	1547
1459.54	1487
1461.49	1422
1463.44	1370
1465.39	1334
1467.34	1348
1469.28	1362
1471.22	1384
1473.17	1382
1475.11	1394
1477.05	1382
1478.99	1275
1480.92	1249
1482.86	1196
1484.79	1182
1486.73	1155
1488.66	1134
1490.59	1183
1492.52	1233
1494.45	1221
1496.37	1205
1498.3	1169
1500.22	1223
1502.14	1148
1504.07	1199
1505.99	1151
1507.91	1130
1509.82	1147
1511.74	1138
1513.66	1140
1515.57	1163
1517.48	1191
1519.39	1222
1521.3	1247
1523.21	1239
1525.12	1168
1527.03	1102
1528.93	1202
1530.84	1207
1532.74	1203
1534.64	1279
1536.54	1313
1538.44	1225
1540.34	1187
1542.23	1123
1544.13	1092
1546.02	1015
1547.92	1034
1549.81	1050
1551.7	1112
1553.59	1140
1555.48	1118
1557.36	1166
1559.25	1179
1561.13	1180
1563.01	1215
1564.9	1262
1566.78	1219
1568.66	1245
1570.53	1138
1572.41	1170
1574.29	1161
1576.16	1267
1578.03	1342
1579.9	1380
1581.78	1292
1583.65	1203
1585.51	1213
1587.38	1219
1589.25	1322
1591.11	1279
1592.97	1261
1594.84	1213
1596.7	1179
1598.56	1160
1600.42	1135
1602.27	1177
1604.13	1183
1605.98	1334
1607.84	1441
1609.69	1513
1611.54	1515
1613.39	1386
1615.24	1215
1617.09	1054
1618.94	1025
1620.78	969
1622.62	1034
1624.47	1139
1626.31	1148
1628.15	1153
1629.99	1156
1631.83	1154
1633.67	1110
1635.5	1094
1637.34	1070
1639.17	1057
1641	1028
1642.83	1042
1644.66	1046
1646.49	1025
1648.32	978
1650.15	953
1651.97	1009
1653.8	1036
1655.62	1035
1657.44	969
1659.26	902
1661.08	822
1662.9	860
1664.72	721
1666.53	587
1668.35	599
1670.16	566
1671.97	629
1673.79	695
1675.6	689
1677.4	647
1679.21	592
1681.02	610
1682.83	562
1684.63	560
1686.43	637
1688.24	677
1690.04	693
1691.84	584
1693.64	542
1695.43	618
1697.23	681
1699.02	780
1700.82	783
1702.61	786
1704.4	725
1706.2	727
1707.98	806
1709.77	854
1711.56	851
1713.35	876
1715.13	804
1716.92	745
1718.7	607
1720.48	681
1722.26	693
1724.04	615
1725.82	548
1727.6	467
1729.37	427
1731.15	395
1732.92	350
1734.7	294
1736.47	280
1738.24	274
1740.01	274
1741.78	248
1743.54	310
1745.31	363
1747.08	383
1748.84	409
1750.6	411
1752.36	465
1754.12	548
1755.88	592
1757.64	544
1759.4	493
1761.16	443
1762.91	438
1764.67	516
1766.42	570
1768.17	628
1769.92	620
1771.67	600
1773.42	524
1775.17	494
1776.91	470
1778.66	522
1780.4	588
1782.15	673
1783.89	649
1785.63	685
1787.37	673
1789.11	659
1790.85	689
1792.58	608
1794.32	550
1796.05	526
1797.79	486
1799.52	463
1801.25	520
1802.98	469
1804.71	478
1806.44	540
1808.17	572
1809.89	647
1811.62	635
1813.34	639
1815.07	623
1816.79	566
1818.51	524
1820.23	524
1821.95	481
1823.66	467
1825.38	439
1827.1	445
1828.81	411
1830.52	469
1832.24	494
1833.95	542
1835.66	606
1837.37	643
1839.08	590
1840.78	529
1842.49	478
1844.19	455
1845.9	423
1847.6	421
1849.3	443
1851	379
1852.7	306
1854.4	296
1856.1	308
1857.8	340
1859.49	338
1861.19	322
1862.88	361
1864.57	274
1866.27	198
1867.96	167
1869.65	143
1871.33	145
1873.02	242
1874.71	264
1876.39	298
1878.08	250
1879.76	268
1881.44	258
1883.12	270
1884.81	311
1886.48	343
1888.16	262
1889.84	224
1891.52	208
1893.19	191
1894.87	165
1896.54	184
1898.21	191
1899.88	184
1901.55	218
1903.22	268
1904.89	262
1906.56	274
1908.22	276
1909.89	288
1911.55	284
1913.22	326
1914.88	300
1916.54	276
1918.2	286
1919.86	324
1921.52	280
1923.18	254
1924.83	258
1926.49	254
1928.14	214
1929.79	264
1931.45	246
1933.1	248
1934.75	206
1936.4	254
1938.05	268
1939.69	295
1941.34	226
1942.99	191
1944.63	200
1946.27	189
1947.92	178
1949.56	228
1951.2	230
1952.84	278
1954.48	266
1956.11	309
1957.75	347
1959.39	358
1961.02	391
1962.65	368
1964.29	341
1965.92	367
1967.55	409
1969.18	395
1970.81	374
1972.44	405
1974.06	378
1975.69	368
1977.32	371
1978.94	389
1980.56	399
1982.19	444
1983.81	432
1985.43	405
1987.05	405
1988.66	425
1990.28	415
1991.9	403
1993.51	399
1995.13	429
1996.74	436
1998.36	417
1999.97	421
2001.58	417
2003.19	421
2004.8	387
2006.4	457
2008.01	423
2009.62	427
2011.22	441
2012.83	435
2014.43	437
2016.03	435
2017.63	407
2019.23	411
2020.83	413
2022.43	445
2024.03	453
2025.63	437
2027.22	413
2028.82	405
2030.41	417
2032.01	389
2033.6	411
2035.19	391
2036.78	397
2038.37	405
2039.96	362
2041.55	387
2043.13	403
2044.72	377
2046.3	377
2047.89	401
2049.47	376
2051.05	391
2052.63	387
2054.21	381
2055.79	370
2057.37	369
2058.95	359
2060.52	359
2062.1	354
2063.68	375
2065.25	375
2066.82	352
2068.39	343
2069.97	362
2071.54	310
2073.1	333
2074.67	324
2076.24	345
2077.81	326
2079.37	334
2080.94	322
2082.5	310
2084.07	312
2085.63	294
2087.19	292
2088.75	264
2090.31	256
2091.87	258
2093.43	207
2094.98	239
2096.54	238
2098.09	241
2099.65	291
2101.2	250
2102.75	268
2104.3	264
2105.86	304
2107.41	268
2108.95	300
2110.5	258
2112.05	276
2113.6	262
2115.14	254
2116.69	293
2118.23	242
2119.77	248
2121.31	246
2122.86	256
2124.4	244
2125.93	264
2127.47	250
2129.01	258
2130.55	288
2132.08	280
2133.62	274
2135.15	284
2136.69	254
2138.22	240
2139.75	234
2141.28	220
2142.81	258
2144.34	250
2145.87	268
2147.39	274
2148.92	256
2150.45	262
2151.97	252
2153.5	276
2155.02	198
2156.54	224
2158.06	235
2159.58	218
2161.1	204
2162.62	256
2164.14	232
2165.66	254
2167.17	230
2168.69	266
2170.2	229
2171.72	238
2173.23	234
2174.74	220
2176.25	230
2177.76	226
2179.27	206
2180.78	222
2182.29	208
2183.79	214
2185.3	209
2186.81	238
2188.31	206
2189.81	222
2191.32	222
2192.82	226
2194.32	200
2195.82	214
2197.32	222
2198.82	201
2200.32	199
2201.81	169
2203.31	179
2204.8	196
2206.3	192
2207.79	183
2209.29	222
2210.78	200
2212.27	216
2213.76	224
2215.25	212
2216.74	224
2218.23	199
2219.71	207
2221.2	175
2222.69	181
2224.17	133
2225.65	149
2227.14	149
2228.62	145
2230.1	159
2231.58	188
2233.06	169
2234.54	177
2236.02	193
2237.5	220
2238.97	217
2240.45	191
2241.92	207
2243.4	199
2244.87	172
2246.34	185
2247.82	145
2249.29	179
2250.76	173
2252.23	163
2253.7	157
2255.16	125
2256.63	174
2258.1	143
2259.56	173
2261.03	165
2262.49	147
2263.95	149
2265.42	177
2266.88	161
2268.34	163
2269.8	139
2271.26	163
2272.72	167
2274.18	173
2275.63	159
2277.09	177
2278.54	177
2280	149
2281.45	137
2282.9	145
2284.36	141
2285.81	149
2287.26	150
2288.71	173
2290.16	159
2291.61	149
2293.05	141
2294.5	111
2295.95	133
2297.39	85
2298.84	103
2300.28	84
2301.72	87
2303.16	103
2304.61	113
2306.05	158
2307.49	119
2308.93	101
2310.36	135
2311.8	131
2313.24	147
2314.67	173
2316.11	155
2317.54	155
2318.98	161
2320.41	117
2321.84	145
2323.28	125
2324.71	121
2326.14	107
2327.57	141
2328.99	135
2330.42	107
2331.85	121
2333.27	99
2334.7	113
2336.12	91
2337.55	97
2338.97	83
2340.39	85
2341.82	65
2343.24	82
2344.66	61
2346.08	87
2347.5	105
2348.91	97
2350.33	101
2351.75	115
2353.16	111
2354.58	121
2355.99	127
2357.41	99
2358.82	89
2360.23	77
2361.64	63
2363.05	57
2364.46	54
2365.87	40
2367.28	59
2368.69	73
2370.1	67
2371.5	50
2372.91	83
2374.31	68
2375.72	60
2377.12	72
2378.52	70
2379.92	61
2381.33	79
2382.73	67
2384.13	77
2385.52	74
2386.92	73
2388.32	65
2389.72	69
2391.11	75
2392.51	87
2393.9	89
2395.3	87
2396.69	125
2398.08	81
2399.48	59
2400.87	90
2402.26	69
2403.65	56
2405.04	21
2406.42	18
2407.81	-20
2409.2	-14
2410.58	-61
2411.97	-68
2413.35	-4
2414.74	-36
2416.12	-36
2417.5	-14
2418.89	-8
2420.27	4
2421.65	-4
2423.03	-10
2424.41	-28
2425.79	-25
2427.16	-45
2428.54	-40
2429.92	-55
2431.29	-16
2432.67	-38
2434.04	-16
2435.42	-4
2436.79	-20
2438.16	4
2439.53	-6
2440.9	-38
2442.27	-30
2443.64	-38
2445.01	-21
2446.38	-38
2447.75	-58
2449.11	-41
2450.48	-36
2451.84	-49
2453.21	-50
2454.57	-28
2455.94	-30
2457.3	-24
2458.66	-42
2460.02	-32
2461.38	-34
2462.74	-18
2464.1	-4
2465.46	4
2466.82	-17
2468.17	-1
2469.53	-16
2470.89	2
2472.24	-28
2473.6	-20
2474.95	14
2476.3	12
2477.65	24
2479.01	33
2480.36	9
2481.71	63
2483.06	33
2484.41	18
2485.75	14
2487.1	0
2488.45	-18
2489.8	11
2491.14	4
2492.49	14
2493.83	-6
2495.17	19
2496.52	-2
2497.86	15
2499.2	21
2500.54	18
2501.88	20
2503.22	44
2504.56	28
2505.9	44
2507.24	40
2508.58	18
2509.91	15
2511.25	-4
2512.58	-16
2513.92	-41
2515.25	-32
2516.58	-34
2517.92	-26
2519.25	-49
2520.58	-25
2521.91	-34
2523.24	-21
2524.57	4
2525.9	18
2527.23	10
2528.55	40
2529.88	-12
2531.21	-23
2532.53	-32
2533.86	0
2535.18	4
2536.5	-6
2537.83	8
2539.15	22
2540.47	10
2541.79	58
2543.11	-6
2544.43	4
2545.75	0
2547.07	20
2548.39	-32
2549.7	14
2551.02	-8
2552.34	-14
2553.65	-12
2554.97	-28
2556.28	-52
2557.59	-51
2558.91	-49
2560.22	-36
2561.53	-46
2562.84	-38
2564.15	-22
2565.46	-29
2566.77	-34
2568.08	-40
2569.38	-35
2570.69	-18
2572	-36
2573.3	-28
2574.61	-39
2575.91	-34
2577.22	-43
2578.52	-4
2579.82	-20
2581.13	-41
2582.43	-36
2583.73	-36
2585.03	-41
2586.33	-60
2587.63	-54
2588.92	-77
2590.22	-34
2591.52	-55
2592.82	-36
2594.11	-16
2595.41	-51
2596.7	-32
2598	-26
2599.29	-48
2600.58	-35
2601.88	-38
2603.17	-43
2604.46	-67
2605.75	-54
2607.04	-64
2608.33	-51
2609.62	-45
2610.9	-66
2612.19	-85
2613.48	-91
2614.76	-56
2616.05	-61
2617.34	-19
2618.62	-83
2619.9	-68
2621.19	-61
2622.47	-53
2623.75	-60
2625.03	-75
2626.31	-47
2627.59	-40
2628.87	-27
2630.15	-79
2631.43	-31
2632.71	-54
2633.99	-66
2635.26	-54
2636.54	-75
2637.81	-81
2639.09	-72
2640.36	-66
2641.64	-70
2642.91	-85
2644.18	-80
2645.46	-67
2646.73	-80
2648	-48
2649.27	-49
2650.54	-55
2651.81	-65
2653.07	-30
2654.34	-62
2655.61	-51
2656.88	-39
2658.14	-58
2659.41	-77
2660.67	-68
2661.94	-36
2663.2	-67
2664.47	-75
2665.73	-54
2666.99	-50
2668.25	-81
2669.51	-74
2670.77	-73
2672.03	-79
2673.29	-44
2674.55	-63
2675.81	-46
2677.07	-73
2678.32	-67
2679.58	-77
2680.84	-29
2682.09	-63
2683.35	-24
2684.6	-40
2685.85	-65
2687.11	-64
2688.36	-31
2689.61	-67
2690.86	-47
2692.11	-37
2693.36	-33
2694.61	-39
2695.86	-37
2697.11	-75
2698.36	-45
2699.61	-79
2700.85	-38
2702.1	-58
2703.34	-37
2704.59	-72
2705.83	-53
2707.08	-49
2708.32	-44
2709.56	-59
2710.81	-59
2712.05	-66
2713.29	-73
2714.53	-50
2715.77	-46
2717.01	-27
2718.25	-38
2719.49	-49
2720.73	-60
2721.96	-81
2723.2	-53
2724.44	-57
2725.67	-37
2726.91	-56
2728.14	-46
2729.38	-74
2730.61	-57
2731.84	-52
2733.08	-69
2734.31	-56
2735.54	-42
2736.77	-43
2738	-64
2739.23	-49
2740.46	-40
2741.69	-36
2742.92	-56
2744.14	-5
2745.37	-50
2746.6	-69
2747.82	-22
2749.05	-48
2750.27	-48
2751.5	-45
2752.72	-58
2753.95	-34
2755.17	-38
2756.39	-46
2757.61	-38
2758.83	-56
2760.05	-40
2761.27	-40
2762.49	-24
2763.71	-38
2764.93	-12
2766.15	-46
2767.37	-34
2768.58	-34
2769.8	-30
2771.02	-30
2772.23	-22
2773.45	-52
2774.66	-40
2775.88	-20
2777.09	-50
2778.3	-26
2779.51	-24
2780.73	-23
2781.94	-28
2783.15	-22
2784.36	-38
2785.57	-30
2786.78	-62
2787.99	-18
2789.19	-32
2790.4	6
2791.61	-7
2792.82	-36
2794.02	-30
2795.23	-32
2796.43	-32
2797.64	-32
2798.84	-12
2800.04	-42
2801.25	-29
2802.45	-36
2803.65	-44
2804.85	-21
2806.05	-26
2807.25	-50
2808.45	-24
2809.65	-28
2810.85	-35
2812.05	-8
2813.25	-30
2814.45	-16
2815.64	-32
2816.84	-32
2818.04	-38
2819.23	26
2820.43	-49
2821.62	10
2822.82	-16
2824.01	-6
2825.2	-36
2826.39	-18
2827.59	-22
2828.78	-10
2829.97	0
2831.16	-40
2832.35	-18
2833.54	-42
2834.73	-2
2835.92	-24
2837.1	-22
2838.29	-12
2839.48	0
2840.67	-29
2841.85	-8
2843.04	-8
2844.22	-34
2845.41	-31
2846.59	8
2847.77	-4
2848.96	-22
2850.14	-15
2851.32	-2
2852.5	-19
2853.68	-22
2854.87	12
2856.05	-12
2857.23	-20
2858.4	-24
2859.58	-21
2860.76	-29
2861.94	2
2863.12	-16
2864.29	-4
2865.47	-10
2866.65	-19
2867.82	-4
2869	6
2870.17	-14
2871.34	6
2872.52	-16
2873.69	10
2874.86	-2
2876.03	12
2877.21	-14
2878.38	-18
2879.55	16
2880.72	-18
2881.89	-42
2883.06	-10
2884.23	-18
2885.39	-33
2886.56	-25
2887.73	-38
2888.9	-14
2890.06	-4
2891.23	-12
2892.39	-14
2893.56	22
2894.72	-12
2895.89	-10
2897.05	12
2898.21	-24
2899.38	-4
2900.54	-26
2901.7	2
2902.86	-8
2904.02	16
2905.18	-2
2906.34	-4
2907.5	-11
2908.66	-10
2909.82	-24
2910.98	-8
2912.13	-4
2913.29	19
2914.45	-8
2915.6	-8
2916.76	26
2917.91	0
2919.07	-17
2920.22	-10
2921.38	10
2922.53	-12
2923.68	0
2924.84	14
2925.99	14
2927.14	-4
2928.29	-20
2929.44	-2
2930.59	-12
2931.74	2
2932.89	-6
2934.04	0
2935.19	-20
2936.34	-4
2937.48	-2
2938.63	22
2939.78	-32
2940.93	14
2942.07	18
2943.22	12
2944.36	-16
2945.51	-8
2946.65	6
2947.79	-24
2948.94	20
2950.08	18
2951.22	-14
2952.36	4
2953.5	2
2954.65	-12
2955.79	-4
2956.93	0
2958.07	-8
2959.2	-14
2960.34	12
2961.48	14
2962.62	12
2963.76	-2
2964.89	-18
2966.03	-10
2967.17	0
2968.3	20
2969.44	-10
2970.57	-16
2971.71	14
2972.84	-8
2973.97	12
2975.11	32
2976.24	10
2977.37	2
2978.5	6
2979.64	8
2980.77	-10
2981.9	8
2983.03	-18
2984.16	16
2985.29	12
2986.41	4
2987.54	14
2988.67	20
2989.8	20
2990.93	-14
2992.05	-6
2993.18	2
2994.3	22
2995.43	-6
2996.55	31
2997.68	4
2998.8	14
2999.93	14
3001.05	-4
3002.17	6
3003.3	-6
3004.42	56
3005.54	54
3006.66	22
3007.78	40
3008.9	-10
3010.02	-6
3011.14	32
3012.26	12
3013.38	8
3014.5	50
3015.62	-4
3016.73	32
3017.85	6
3018.97	16
3020.08	-14
3021.2	20
3022.31	0
3023.43	32
3024.54	19
3025.66	10
3026.77	28
3027.89	32
3029	8
3030.11	32
3031.22	14
3032.34	-6
3033.45	34
3034.56	22
3035.67	22
3036.78	93
3037.89	12
3039	32
3040.11	-2
3041.22	10
3042.32	2
3043.43	12
3044.54	26
3045.65	18
3046.75	24
3047.86	14
3048.96	14
3050.07	-8
3051.17	42
3052.28	16
3053.38	8
3054.49	8
3055.59	20
3056.69	26
3057.8	10
3058.9	12
3060	60
3061.1	0
3062.2	36
3063.3	26
3064.4	12
3065.5	24
3066.6	17
3067.7	10
3068.8	20
3069.9	20
3071	24
3072.09	16
3073.19	32
3074.29	38
3075.38	30
3076.48	36
3077.57	23
3078.67	41
3079.76	18
3080.86	14
3081.95	37
3083.05	-2
3084.14	24
3085.23	46
3086.33	23
3087.42	26
3088.51	23
3089.6	30
3090.69	18
3091.78	20
3092.87	59
3093.96	22
3095.05	26
3096.14	-10
3097.23	14
3098.32	43
3099.41	22
3100.49	12
3101.58	16
3102.67	38
3103.75	10
3104.84	24
3105.93	24
3107.01	2
3108.1	20
3109.18	34
3110.26	34
3111.35	14
3112.43	28
3113.51	22
3114.6	37
3115.68	36
3116.76	18
3117.84	14
3118.92	28
3120	18
3121.09	16
3122.17	18
3123.25	16
3124.32	34
3125.4	48
3126.48	30
3127.56	46
3128.64	28
3129.72	24
3130.79	52
3131.87	38
3132.95	8
3134.02	22
3135.1	42
3136.17	14
3137.25	16
3138.32	26
3139.4	16
3140.47	16
3141.55	22
3142.62	20
3143.69	4
3144.76	51
3145.84	18
3146.91	36
3147.98	24
3149.05	16
3150.12	28
3151.19	38
3152.26	22
3153.33	10
3154.4	18
3155.47	28
3156.54	20
3157.61	48
3158.67	34
3159.74	28
3160.81	28
3161.88	29
3162.94	28
3164.01	24
3165.07	38
3166.14	26
3167.2	22
3168.27	12
3169.33	26
3170.4	28
3171.46	12
3172.52	18
3173.59	38
3174.65	26
3175.71	18
3176.77	26
3177.84	26
3178.9	28
3179.96	18
3181.02	42
3182.08	42
3183.14	39
3184.2	38
3185.26	48
3186.32	48
3187.37	36
3188.43	46
3189.49	59
3190.55	8
3191.61	27
3192.66	48
3193.72	28
3194.77	34
3195.83	0
3196.89	32
3197.94	42
3199	18
3200.05	36
3201.1	30
3202.16	26
3203.21	34
3204.27	28
3205.32	26
3206.37	22
3207.42	37
3208.47	30
3209.53	42
3210.58	21
3211.63	36
3212.68	24
3213.73	24
3214.78	41
3215.83	28
3216.88	17
3217.93	28
3218.97	30
3220.02	18
3221.07	36
3222.12	28
3223.16	34
3224.21	22
3225.26	18
3226.3	22
3227.35	22
3228.4	68
3229.44	40
3230.49	40
3231.53	28
3232.57	28
3233.62	30
3234.66	32
3235.71	28
3236.75	32
3237.79	26
3238.83	48
3239.88	18
3240.92	34
3241.96	26
3243	14
3244.04	24
3245.08	24
3246.12	24
3247.16	38
3248.2	38
3249.24	40
3250.28	34
3251.32	32
3252.36	36
3253.39	24
3254.43	44
3255.47	44
3256.51	48
3257.54	16
3258.58	18
3259.61	24
3260.65	4
3261.69	32
3262.72	16
3263.76	30
3264.79	22
3265.82	40
3266.86	23
3267.89	64
3268.92	45
3269.96	42
3270.99	41
3272.02	32
3273.05	34
3274.09	20
3275.12	56
3276.15	44
3277.18	33
3278.21	24
3279.24	30
3280.27	54
3281.3	34
3282.33	24
3283.36	38
3284.39	46
3285.41	56
3286.44	42
3287.47	42
3288.5	66
3289.52	16
3290.55	71
3291.58	44
3292.6	24
3293.63	58
3294.66	32
3295.68	59
3296.71	22
3297.73	48
3298.76	101
3299.78	34
3300.8	16
3301.83	30
3302.85	82
3303.87	32
3304.9	50
3305.92	35
3306.94	58
3307.96	44
3308.98	44
3310.01	30
3311.03	28
3312.05	63
3313.07	46
3314.09	32
3315.11	32
3316.13	47
3317.15	24
3318.17	32
3319.18	34
3320.2	38
3321.22	52
3322.24	36
3323.26	61
3324.27	46
3325.29	46
3326.31	41
3327.32	24
3328.34	49
3329.35	48
3330.37	30
3331.38	28
3332.4	22
3333.41	44
3334.43	81
3335.44	22
3336.46	34
3337.47	30
3338.48	42
3339.5	26
3340.51	42
3341.52	31
3342.53	32
3343.54	38
3344.56	38
3345.57	59
3346.58	50
3347.59	36
3348.6	31
3349.61	46
3350.62	36
3351.63	32
3352.64	18
3353.65	36
3354.66	31
3355.66	57
3356.67	48
3357.68	30
3358.69	17
3359.7	42
3360.7	48
3361.71	34
3362.72	24
3363.72	52
3364.73	26
3365.73	38
3366.74	39
3367.75	39
3368.75	40
3369.75	38
3370.76	38
3371.76	44
3372.77	40
3373.77	42
3374.77	57
3375.78	32
3376.78	24
3377.78	58
3378.78	38
3379.79	18
3380.79	23
3381.79	46
3382.79	48
3383.79	36
3384.79	54
3385.79	34
3386.79	28
3387.79	24
3388.79	39
3389.79	32
3390.79	32
3391.79	73
3392.79	38
3393.79	74
3394.78	40
3395.78	28
3396.78	62
3397.78	46
3398.77	105
3399.77	36
3400.77	40
3401.76	38
3402.76	66
3403.76	46
3404.75	28
3405.75	18
3406.74	42
3407.74	72
3408.73	40
3409.72	115
3410.72	50
3411.71	44
3412.71	38
3413.7	32
3414.69	44
3415.68	82
3416.68	36
3417.67	48
3418.66	24
3419.65	38
3420.64	60
3421.63	37
3422.63	52
3423.62	46
3424.61	84
3425.6	38
3426.59	23
3427.58	48
3428.57	47
[truncated: 48 more rows]
