# Supplementary material for: AI‐Assisted Detection of Early Gastric Cancer via Visualization of Mucosal Acidity Compromise During Endoscopy
Source: Adv Sci (Weinh). 2025 Oct 20;12(46):e04932. doi: 10.1002/advs.202504932 (PMC12697849; doi:10.1002/advs.202504932)
Supplement: Supplementary file 2 — Supporting Data [file ADVS-12-e04932-s002.zip › Models by AGS cells/Model 5/Para-tumor/fast-20250724_173543.csv]

181.541	15483
184.445	24523
187.346	32177
190.245	36320
193.141	37751
196.035	37700
198.927	37635
201.816	37575
204.703	37815
207.588	37765
210.47	37813
213.35	37579
216.228	37611
219.103	37628
221.976	37569
224.846	37726
227.715	37628
230.58	37474
233.444	37573
236.305	37859
239.164	37872
242.02	38502
244.875	38756
247.727	38711
250.576	38847
253.423	38909
256.268	38667
259.111	38742
261.951	38610
264.789	38341
267.625	38467
270.459	38623
273.29	38403
276.119	38296
278.945	38021
281.769	37934
284.591	37879
287.411	37645
290.229	37448
293.044	37321
295.857	37289
298.667	36747
301.476	36353
304.282	36166
307.085	35884
309.887	35715
312.686	35342
315.483	35099
318.278	34758
321.071	34430
323.861	34551
326.649	34287
329.435	34508
332.219	34365
335	34154
337.779	34416
340.556	34452
343.331	34488
346.103	34591
348.873	34555
351.641	34632
354.407	34978
357.171	34891
359.932	35006
362.691	34798
365.448	34725
368.203	34408
370.955	34079
373.706	33956
376.454	33832
379.2	33441
381.943	33467
384.685	33145
387.424	32863
390.161	32666
392.896	32425
395.629	32099
398.36	32117
401.088	32035
403.815	31803
406.539	31835
409.261	31622
411.981	31637
414.698	31772
417.414	32048
420.127	32048
422.838	31712
425.547	32324
428.254	32375
430.959	32268
433.662	32364
436.362	32697
439.06	32665
441.757	32578
444.451	32631
447.142	32597
449.832	32520
452.52	32667
455.206	32497
457.889	32333
460.57	32278
463.249	32039
465.927	32154
468.601	31922
471.274	31665
473.945	31211
476.614	30818
479.28	30294
481.945	30273
484.607	30225
487.267	29976
489.926	29627
492.582	29608
495.236	29409
497.888	29252
500.537	28960
503.185	29007
505.831	29117
508.474	29430
511.116	29244
513.755	29206
516.393	29109
519.028	29401
521.661	29270
524.293	29293
526.922	29224
529.549	29129
532.174	29091
534.797	29141
537.418	29240
540.037	29240
542.654	29325
545.268	29393
547.881	29637
550.492	29500
553.101	29315
555.707	28772
558.312	28476
560.915	28321
563.515	28355
566.114	28255
568.71	28694
571.305	29137
573.897	29339
576.488	29448
579.076	28869
581.663	28071
584.247	27516
586.83	27032
589.41	26294
591.989	25933
594.565	25401
597.14	24719
599.712	24257
602.283	24153
604.851	24085
607.418	24096
609.982	23965
612.545	23893
615.106	23744
617.664	23861
620.221	23756
622.776	23587
625.328	23449
627.879	23473
630.428	23234
632.975	23025
635.52	22843
638.062	22728
640.603	22712
643.142	22727
645.679	22789
648.214	22946
650.748	22781
653.279	22885
655.808	22732
658.335	22549
660.861	22543
663.384	22235
665.906	22130
668.425	22521
670.943	22388
673.459	22045
675.973	21856
678.484	21659
680.994	21340
683.502	20935
686.009	20879
688.513	20859
691.015	20575
693.515	20457
696.014	20216
698.51	19928
701.005	19885
703.498	19634
705.989	19319
708.478	18878
710.965	18723
713.45	18653
715.933	18574
718.415	18474
720.894	18260
723.372	18308
725.848	18330
728.322	18239
730.794	18348
733.264	18199
735.732	18012
738.198	17682
740.663	17347
743.126	16958
745.586	16734
748.045	16652
750.502	16487
752.958	16346
755.411	16220
757.863	16370
760.312	16344
762.76	16157
765.206	16176
767.65	15993
770.092	14924
772.533	14107
774.971	13971
777.408	14351
779.843	14756
782.276	14657
784.707	14710
787.137	14877
789.564	14754
791.99	14836
794.414	14796
796.836	14621
799.257	14363
801.675	14216
804.092	14077
806.507	13999
808.92	13904
811.331	13763
813.741	13527
816.148	13329
818.554	13148
820.958	13046
823.36	12903
825.761	12880
828.159	12681
830.556	12638
832.951	12598
835.345	12449
837.736	12280
840.126	12278
842.514	12232
844.9	12075
847.284	11905
849.667	11816
852.048	11680
854.427	11498
856.804	11421
859.18	11182
861.553	11222
863.925	11137
866.296	11171
868.664	10954
871.031	10890
873.396	10851
875.759	10759
878.12	10723
880.48	10654
882.838	10565
885.194	10380
887.549	10336
889.902	10309
892.253	10143
894.602	10151
896.949	10017
899.295	10034
901.639	10012
903.981	9884
906.322	9887
908.661	9803
910.998	9763
913.333	9719
915.667	9612
917.999	9695
920.329	9724
922.658	9653
924.985	9618
927.31	9566
929.633	9505
931.955	9357
934.275	9302
936.593	9210
938.91	9004
941.225	8922
943.538	8734
945.849	8576
948.159	8348
950.467	8237
952.774	8152
955.078	8013
957.381	7837
959.683	7716
961.982	7560
964.28	7604
966.577	7674
968.871	7480
971.164	7308
973.456	7212
975.745	7221
978.033	7025
980.319	6992
982.604	6943
984.887	6861
987.168	6983
989.448	6951
991.726	6885
994.002	6759
996.277	6757
998.55	6786
1000.82	6704
1003.09	6774
1005.36	6977
1007.63	6895
1009.89	6921
1012.15	7006
1014.41	6910
1016.67	6880
1018.93	6902
1021.19	6739
1023.44	6808
1025.7	6793
1027.95	6804
1030.2	6689
1032.45	6557
1034.69	6431
1036.94	6284
1039.18	6238
1041.43	6179
1043.67	6270
1045.9	6184
1048.14	6125
1050.38	6043
1052.61	6031
1054.84	5820
1057.07	5798
1059.3	5827
1061.53	5603
1063.76	5725
1065.98	5601
1068.2	5557
1070.42	5493
1072.64	5357
1074.86	5323
1077.08	5225
1079.29	5238
1081.5	5170
1083.72	5188
1085.93	5184
1088.13	5140
1090.34	5230
1092.55	5168
1094.75	5273
1096.95	5125
1099.15	5117
1101.35	5085
1103.55	4982
1105.74	4932
1107.94	4789
1110.13	4793
1112.32	4765
1114.51	4630
1116.7	4544
1118.89	4469
1121.07	4513
1123.25	4321
1125.44	4358
1127.62	4295
1129.8	4352
1131.97	4435
1134.15	4580
1136.32	4557
1138.49	4406
1140.66	4376
1142.83	4304
1145	4334
1147.17	4185
1149.33	4189
1151.5	4132
1153.66	4147
1155.82	4121
1157.98	4096
1160.13	4008
1162.29	3983
1164.44	3919
1166.6	3877
1168.75	3955
1170.9	4064
1173.04	3995
1175.19	3989
1177.34	4071
1179.48	3828
1181.62	3761
1183.76	3722
1185.9	3779
1188.04	3934
1190.17	4075
1192.31	4068
1194.44	4112
1196.57	4076
1198.7	4158
1200.83	4006
1202.96	3971
1205.08	3719
1207.21	3576
1209.33	3457
1211.45	3362
1213.57	3256
1215.69	3204
1217.81	3179
1219.92	3121
1222.03	3141
1224.15	3156
1226.26	3102
1228.37	3046
1230.47	3096
1232.58	3014
1234.68	3077
1236.79	3045
1238.89	3048
1240.99	3002
1243.09	2984
1245.19	2903
1247.28	2929
1249.38	2896
1251.47	2899
1253.56	2871
1255.65	2734
1257.74	2718
1259.83	2664
1261.91	2716
1264	2695
1266.08	2561
1268.16	2591
1270.24	2532
1272.32	2466
1274.4	2502
1276.47	2476
1278.55	2406
1280.62	2345
1282.69	2295
1284.76	2268
1286.83	2303
1288.9	2247
1290.96	2244
1293.03	2174
1295.09	2101
1297.15	2148
1299.21	2061
1301.27	2106
1303.33	2073
1305.38	2059
1307.44	2138
1309.49	2065
1311.54	2047
1313.59	2008
1315.64	1928
1317.69	2012
1319.73	1958
1321.78	1920
1323.82	1888
1325.86	1896
1327.9	1916
1329.94	1877
1331.98	1956
1334.02	1944
1336.05	1892
1338.08	1954
1340.12	1914
1342.15	1936
1344.18	2003
1346.2	2017
1348.23	2070
1350.25	2053
1352.28	2069
1354.3	2069
1356.32	2079
1358.34	2089
1360.36	2114
1362.38	2132
1364.39	2154
1366.41	2106
1368.42	2125
1370.43	2137
1372.44	1962
1374.45	2114
1376.45	2045
1378.46	2087
1380.47	1934
1382.47	1985
1384.47	1963
1386.47	1872
1388.47	1797
1390.47	1735
1392.46	1761
1394.46	1838
1396.45	1775
1398.44	1769
1400.44	1748
1402.42	1688
1404.41	1662
1406.4	1598
1408.39	1610
1410.37	1553
1412.35	1537
1414.33	1527
1416.31	1539
1418.29	1481
1420.27	1446
1422.25	1495
1424.22	1442
1426.2	1430
1428.17	1471
1430.14	1424
1432.11	1412
1434.08	1344
1436.04	1364
1438.01	1329
1439.97	1366
1441.94	1360
1443.9	1322
1445.86	1368
1447.82	1370
1449.78	1337
1451.73	1317
1453.69	1286
1455.64	1316
1457.59	1301
1459.54	1268
1461.49	1195
1463.44	1189
1465.39	1132
1467.34	1172
1469.28	1135
1471.22	1134
1473.17	1187
1475.11	1205
1477.05	1137
1478.99	1085
1480.92	1040
1482.86	993
1484.79	951
1486.73	981
1488.66	967
1490.59	985
1492.52	998
1494.45	1004
1496.37	1012
1498.3	1058
1500.22	1040
1502.14	945
1504.07	967
1505.99	979
1507.91	959
1509.82	973
1511.74	935
1513.66	931
1515.57	975
1517.48	973
1519.39	1029
1521.3	1054
1523.21	1046
1525.12	1023
1527.03	1017
1528.93	945
1530.84	1022
1532.74	1004
1534.64	1100
1536.54	1098
1538.44	1140
1540.34	1030
1542.23	1006
1544.13	908
1546.02	890
1547.92	899
1549.81	915
1551.7	969
1553.59	961
1555.48	957
1557.36	1015
1559.25	1015
1561.13	1049
1563.01	1043
1564.9	1080
1566.78	1142
1568.66	1059
1570.53	1009
1572.41	997
1574.29	1028
1576.16	1122
1578.03	1207
1579.9	1215
1581.78	1173
1583.65	1114
1585.51	1060
1587.38	1098
1589.25	1167
1591.11	1207
1592.97	1124
1594.84	1022
1596.7	1007
1598.56	1052
1600.42	1010
1602.27	1028
1604.13	1001
1605.98	1145
1607.84	1243
1609.69	1396
1611.54	1305
1613.39	1271
1615.24	1106
1617.09	953
1618.94	920
1620.78	824
1622.62	933
1624.47	990
1626.31	1027
1628.15	1042
1629.99	1035
1631.83	1013
1633.67	995
1635.5	935
1637.34	939
1639.17	924
1641	931
1642.83	927
1644.66	955
1646.49	921
1648.32	879
1650.15	899
1651.97	914
1653.8	951
1655.62	917
1657.44	814
1659.26	791
1661.08	735
1662.9	798
1664.72	604
1666.53	506
1668.35	496
1670.16	461
1671.97	540
1673.79	591
1675.6	568
1677.4	577
1679.21	508
1681.02	502
1682.83	461
1684.63	475
1686.43	542
1688.24	585
1690.04	562
1691.84	445
1693.64	460
1695.43	525
1697.23	558
1699.02	643
1700.82	687
1702.61	661
1704.4	664
1706.2	639
1707.98	697
1709.77	735
1711.56	754
1713.35	775
1715.13	739
1716.92	634
1718.7	542
1720.48	606
1722.26	628
1724.04	538
1725.82	427
1727.6	395
1729.37	337
1731.15	336
1732.92	280
1734.7	256
1736.47	232
1738.24	212
1740.01	241
1741.78	230
1743.54	248
1745.31	296
1747.08	344
1748.84	310
1750.6	331
1752.36	393
1754.12	485
1755.88	515
1757.64	438
1759.4	419
1761.16	381
1762.91	373
1764.67	423
1766.42	508
1768.17	570
1769.92	546
1771.67	504
1773.42	431
1775.17	403
1776.91	416
1778.66	433
1780.4	520
1782.15	589
1783.89	583
1785.63	593
1787.37	617
1789.11	605
1790.85	601
1792.58	562
1794.32	480
1796.05	468
1797.79	417
1799.52	441
1801.25	425
1802.98	411
1804.71	377
1806.44	454
1808.17	511
1809.89	550
1811.62	570
1813.34	588
1815.07	554
1816.79	511
1818.51	488
1820.23	461
1821.95	409
1823.66	389
1825.38	407
1827.1	359
1828.81	368
1830.52	435
1832.24	419
1833.95	492
1835.66	566
1837.37	576
1839.08	542
1840.78	439
1842.49	405
1844.19	403
1845.9	385
1847.6	373
1849.3	375
1851	319
1852.7	272
1854.4	238
1856.1	234
1857.8	256
1859.49	272
1861.19	251
1862.88	288
1864.57	232
1866.27	137
1867.96	143
1869.65	76
1871.33	117
1873.02	151
1874.71	213
1876.39	227
1878.08	212
1879.76	221
1881.44	217
1883.12	226
1884.81	276
1886.48	319
1888.16	216
1889.84	159
1891.52	143
1893.19	113
1894.87	78
1896.54	141
1898.21	121
1899.88	171
1901.55	218
1903.22	192
1904.89	201
1906.56	222
1908.22	256
1909.89	260
1911.55	236
1913.22	237
1914.88	250
1916.54	224
1918.2	242
1919.86	229
1921.52	258
1923.18	190
1924.83	198
1926.49	199
1928.14	173
1929.79	211
1931.45	220
1933.1	192
1934.75	157
1936.4	215
1938.05	248
1939.69	248
1941.34	192
1942.99	145
1944.63	147
1946.27	163
1947.92	131
1949.56	175
1951.2	181
1952.84	211
1954.48	217
1956.11	262
1957.75	290
1959.39	322
1961.02	332
1962.65	324
1964.29	312
1965.92	326
1967.55	342
1969.18	361
1970.81	332
1972.44	383
1974.06	332
1975.69	324
1977.32	347
1978.94	349
1980.56	359
1982.19	389
1983.81	369
1985.43	357
1987.05	375
1988.66	391
1990.28	387
1991.9	369
1993.51	359
1995.13	377
1996.74	385
1998.36	365
1999.97	393
2001.58	371
2003.19	367
2004.8	376
2006.4	427
2008.01	391
2009.62	391
2011.22	397
2012.83	387
2014.43	403
2016.03	405
2017.63	387
2019.23	382
2020.83	377
2022.43	370
2024.03	383
2025.63	395
2027.22	391
2028.82	384
2030.41	356
2032.01	371
2033.6	356
2035.19	375
2036.78	366
2038.37	371
2039.96	314
2041.55	328
2043.13	331
2044.72	319
2046.3	320
2047.89	365
2049.47	344
2051.05	347
2052.63	334
2054.21	330
2055.79	332
2057.37	310
2058.95	353
2060.52	329
2062.1	314
2063.68	355
2065.25	330
2066.82	292
2068.39	311
2069.97	330
2071.54	300
2073.1	313
2074.67	296
2076.24	308
2077.81	306
2079.37	310
2080.94	306
2082.5	296
2084.07	292
2085.63	266
2087.19	250
2088.75	244
2090.31	224
2091.87	242
2093.43	203
2094.98	187
2096.54	224
2098.09	205
2099.65	246
2101.2	236
2102.75	240
2104.3	232
2105.86	276
2107.41	236
2108.95	278
2110.5	250
2112.05	240
2113.6	248
2115.14	254
2116.69	270
2118.23	248
2119.77	242
2121.31	242
2122.86	248
2124.4	234
2125.93	252
2127.47	242
2129.01	236
2130.55	254
2132.08	254
2133.62	256
2135.15	240
2136.69	246
2138.22	222
2139.75	209
2141.28	194
2142.81	236
2144.34	224
2145.87	250
2147.39	238
2148.92	213
2150.45	248
2151.97	234
2153.5	240
2155.02	190
2156.54	212
2158.06	209
2159.58	203
2161.1	206
2162.62	230
2164.14	232
2165.66	232
2167.17	216
2168.69	240
2170.2	232
2171.72	220
2173.23	214
2174.74	180
2176.25	206
2177.76	205
2179.27	184
2180.78	218
2182.29	196
2183.79	187
2185.3	183
2186.81	198
2188.31	179
2189.81	192
2191.32	210
2192.82	206
2194.32	190
2195.82	216
2197.32	182
2198.82	167
2200.32	171
2201.81	135
2203.31	167
2204.8	176
2206.3	179
2207.79	163
2209.29	186
2210.78	175
2212.27	218
2213.76	200
2215.25	177
2216.74	197
2218.23	185
2219.71	155
2221.2	173
2222.69	153
2224.17	115
2225.65	107
2227.14	109
2228.62	145
2230.1	147
2231.58	157
2233.06	147
2234.54	165
2236.02	177
2237.5	183
2238.97	189
2240.45	169
2241.92	171
2243.4	183
2244.87	125
2246.34	151
2247.82	151
2249.29	133
2250.76	141
2252.23	151
2253.7	129
2255.16	137
2256.63	141
2258.1	133
2259.56	143
2261.03	143
2262.49	131
2263.95	139
2265.42	123
2266.88	163
2268.34	141
2269.8	151
2271.26	131
2272.72	155
2274.18	149
2275.63	125
2277.09	139
2278.54	173
2280	135
2281.45	119
2282.9	107
2284.36	119
2285.81	127
2287.26	139
2288.71	131
2290.16	137
2291.61	131
2293.05	123
2294.5	125
2295.95	117
2297.39	81
2298.84	79
2300.28	76
2301.72	93
2303.16	85
2304.61	91
2306.05	99
2307.49	91
2308.93	103
2310.36	111
2311.8	131
2313.24	133
2314.67	147
2316.11	133
2317.54	155
2318.98	141
2320.41	91
2321.84	119
2323.28	113
2324.71	123
2326.14	85
2327.57	90
2328.99	85
2330.42	63
2331.85	103
2333.27	83
2334.7	99
2336.12	85
2337.55	77
2338.97	73
2340.39	77
2341.82	57
2343.24	76
2344.66	55
2346.08	58
2347.5	75
2348.91	83
2350.33	71
2351.75	113
2353.16	83
2354.58	81
2355.99	107
2357.41	95
2358.82	83
2360.23	47
2361.64	39
2363.05	43
2364.46	42
2365.87	52
2367.28	51
2368.69	77
2370.1	42
2371.5	54
2372.91	89
2374.31	74
2375.72	84
2377.12	64
2378.52	44
2379.92	71
2381.33	67
2382.73	51
2384.13	47
2385.52	62
2386.92	47
2388.32	35
2389.72	51
2391.11	51
2392.51	74
2393.9	71
2395.3	95
2396.69	79
2398.08	61
2399.48	55
2400.87	64
2402.26	65
2403.65	56
2405.04	21
2406.42	2
2407.81	-24
2409.2	-40
2410.58	-69
2411.97	-66
2413.35	-16
2414.74	-56
2416.12	-57
2417.5	-44
2418.89	-26
2420.27	-30
2421.65	-38
2423.03	-6
2424.41	-56
2425.79	-29
2427.16	-31
2428.54	-36
2429.92	-50
2431.29	-24
2432.67	-36
2434.04	-34
2435.42	-32
2436.79	-24
2438.16	-25
2439.53	-12
2440.9	-46
2442.27	-42
2443.64	-53
2445.01	-45
2446.38	-55
2447.75	-70
2449.11	-65
2450.48	-50
2451.84	-75
2453.21	-56
2454.57	-38
2455.94	-30
2457.3	-26
2458.66	-52
2460.02	-42
2461.38	-45
2462.74	-10
2464.1	6
2465.46	-10
2466.82	-11
2468.17	4
2469.53	-26
2470.89	4
2472.24	-24
2473.6	-34
2474.95	-4
2476.3	-18
2477.65	6
2479.01	37
2480.36	9
2481.71	55
2483.06	13
2484.41	0
2485.75	6
2487.1	6
2488.45	-18
2489.8	-10
2491.14	2
2492.49	-6
2493.83	-16
2495.17	25
2496.52	-12
2497.86	6
2499.2	8
2500.54	-2
2501.88	31
2503.22	32
2504.56	28
2505.9	28
2507.24	34
2508.58	24
2509.91	15
2511.25	6
2512.58	-34
2513.92	-77
2515.25	-42
2516.58	-24
2517.92	-54
2519.25	-43
2520.58	-29
2521.91	-62
2523.24	-55
2524.57	0
2525.9	2
2527.23	-2
2528.55	14
2529.88	-22
2531.21	-29
2532.53	-10
2533.86	-10
2535.18	-10
2536.5	-14
2537.83	-11
2539.15	-4
2540.47	12
2541.79	30
2543.11	-16
2544.43	-17
2545.75	-18
2547.07	10
2548.39	-61
2549.7	30
2551.02	6
2552.34	-6
2553.65	-31
2554.97	-62
2556.28	-71
2557.59	-75
2558.91	-71
2560.22	-42
2561.53	-71
2562.84	-59
2564.15	-49
2565.46	-41
2566.77	-53
2568.08	-60
2569.38	-51
2570.69	-32
2572	-46
2573.3	-36
2574.61	-39
2575.91	-36
2577.22	-23
2578.52	-30
2579.82	-26
2581.13	-39
2582.43	-34
2583.73	-40
2585.03	-61
2586.33	-50
2587.63	-55
2588.92	-87
2590.22	-46
2591.52	-75
2592.82	-71
2594.11	-39
2595.41	-65
2596.7	-42
2598	-28
2599.29	-24
2600.58	-29
2601.88	-38
2603.17	-30
2604.46	-79
2605.75	-64
2607.04	-78
2608.33	-67
2609.62	-53
2610.9	-77
2612.19	-74
2613.48	-99
2614.76	-77
2616.05	-65
2617.34	-45
2618.62	-87
2619.9	-86
2621.19	-71
2622.47	-69
2623.75	-64
2625.03	-63
2626.31	-51
2627.59	-40
2628.87	-35
2630.15	-91
2631.43	-65
2632.71	-74
2633.99	-78
2635.26	-52
2636.54	-93
2637.81	-67
2639.09	-79
2640.36	-83
2641.64	-83
2642.91	-101
2644.18	-89
2645.46	-69
2646.73	-107
2648	-58
2649.27	-61
2650.54	-51
2651.81	-42
2653.07	-46
2654.34	-56
2655.61	-59
2656.88	-53
2658.14	-58
2659.41	-71
2660.67	-68
2661.94	-37
2663.2	-75
2664.47	-71
2665.73	-69
2666.99	-62
2668.25	-63
2669.51	-83
2670.77	-95
2672.03	-69
2673.29	-36
2674.55	-65
2675.81	-64
2677.07	-95
2678.32	-81
2679.58	-71
2680.84	-51
2682.09	-63
2683.35	-26
2684.6	-49
2685.85	-59
2687.11	-89
2688.36	-47
2689.61	-71
2690.86	-45
2692.11	-47
2693.36	-43
2694.61	-31
2695.86	-71
2697.11	-85
2698.36	-71
2699.61	-83
2700.85	-73
2702.1	-74
2703.34	-29
2704.59	-74
2705.83	-46
2707.08	-65
2708.32	-68
2709.56	-53
2710.81	-71
2712.05	-66
2713.29	-61
2714.53	-50
2715.77	-69
2717.01	-61
2718.25	-48
2719.49	-61
2720.73	-69
2721.96	-81
2723.2	-38
2724.44	-55
2725.67	-43
2726.91	-64
2728.14	-50
2729.38	-70
2730.61	-63
2731.84	-60
2733.08	-57
2734.31	-40
2735.54	-44
2736.77	-43
2738	-58
2739.23	-51
2740.46	-57
2741.69	-77
2742.92	-72
2744.14	-27
2745.37	-44
2746.6	-71
2747.82	-38
2749.05	-44
2750.27	-66
2751.5	-53
2752.72	-62
2753.95	-52
2755.17	-40
2756.39	-46
2757.61	-52
2758.83	-64
2760.05	-32
2761.27	-58
2762.49	-54
2763.71	-54
2764.93	-54
2766.15	-50
2767.37	-38
2768.58	-52
2769.8	-60
2771.02	-62
2772.23	-48
2773.45	-34
2774.66	-48
2775.88	-40
2777.09	-64
2778.3	-54
2779.51	-52
2780.73	-53
2781.94	-40
2783.15	-38
2784.36	-48
2785.57	-38
2786.78	-60
2787.99	-28
2789.19	-40
2790.4	-24
2791.61	-13
2792.82	-38
2794.02	-34
2795.23	-42
2796.43	-46
2797.64	-14
2798.84	-38
2800.04	-48
2801.25	-39
2802.45	-52
2803.65	-78
2804.85	-2
2806.05	-46
2807.25	-54
2808.45	-18
2809.65	-50
2810.85	-41
2812.05	-18
2813.25	-62
2814.45	-48
2815.64	-36
2816.84	-44
2818.04	-38
2819.23	20
2820.43	-21
2821.62	-4
2822.82	-8
2824.01	-18
2825.2	-36
2826.39	-14
2827.59	-22
2828.78	-18
2829.97	-20
2831.16	-32
2832.35	-28
2833.54	-36
2834.73	-20
2835.92	-40
2837.1	-24
2838.29	-24
2839.48	-14
2840.67	-16
2841.85	-10
2843.04	-22
2844.22	-24
2845.41	-31
2846.59	-4
2847.77	2
2848.96	-35
2850.14	-21
2851.32	-28
2852.5	-17
2853.68	-36
2854.87	-14
2856.05	-16
2857.23	-22
2858.4	-32
2859.58	-35
2860.76	-27
2861.94	-6
2863.12	-14
2864.29	-32
2865.47	-18
2866.65	-21
2867.82	-14
2869	10
2870.17	-18
2871.34	-2
2872.52	-10
2873.69	-4
2874.86	-31
2876.03	14
2877.21	-20
2878.38	-38
2879.55	-2
2880.72	-10
2881.89	-32
2883.06	-2
2884.23	4
2885.39	-19
2886.56	-17
2887.73	-36
2888.9	-6
2890.06	-34
2891.23	6
2892.39	-31
2893.56	-14
2894.72	4
2895.89	-12
2897.05	0
2898.21	-30
2899.38	-22
2900.54	-20
2901.7	-4
2902.86	-22
2904.02	-7
2905.18	-14
2906.34	-8
2907.5	-5
2908.66	-12
2909.82	-18
2910.98	-8
2912.13	-20
2913.29	6
2914.45	-26
2915.6	4
2916.76	-6
2917.91	-18
2919.07	-4
2920.22	-20
2921.38	6
2922.53	-14
2923.68	0
2924.84	2
2925.99	-18
2927.14	-10
2928.29	4
2929.44	-10
2930.59	-20
2931.74	-16
2932.89	-18
2934.04	1
2935.19	-22
2936.34	-19
2937.48	-27
2938.63	10
2939.78	-24
2940.93	2
2942.07	0
2943.22	0
2944.36	-18
2945.51	-16
2946.65	-14
2947.79	-12
2948.94	4
2950.08	-10
2951.22	-8
2952.36	-10
2953.5	-10
2954.65	4
2955.79	-18
2956.93	-8
2958.07	-12
2959.2	-6
2960.34	8
2961.48	14
2962.62	6
2963.76	2
2964.89	-8
2966.03	-12
2967.17	-22
2968.3	-14
2969.44	-4
2970.57	2
2971.71	-4
2972.84	-6
2973.97	0
2975.11	10
2976.24	14
2977.37	-8
2978.5	-2
2979.64	4
2980.77	-16
2981.9	12
2983.03	-12
2984.16	10
2985.29	-2
2986.41	8
2987.54	12
2988.67	16
2989.8	-2
2990.93	6
2992.05	-16
2993.18	-4
2994.3	2
2995.43	-4
2996.55	45
2997.68	20
2998.8	16
2999.93	10
3001.05	-12
3002.17	14
3003.3	-12
3004.42	42
3005.54	56
3006.66	16
3007.78	8
3008.9	2
3010.02	-30
3011.14	0
3012.26	-8
3013.38	14
3014.5	22
3015.62	4
3016.73	28
3017.85	14
3018.97	2
3020.08	-10
3021.2	12
3022.31	-18
3023.43	38
3024.54	13
3025.66	22
3026.77	38
3027.89	34
3029	-8
3030.11	8
3031.22	6
3032.34	0
3033.45	30
3034.56	8
3035.67	18
3036.78	91
3037.89	18
3039	26
3040.11	0
3041.22	12
3042.32	10
3043.43	18
3044.54	-10
3045.65	14
3046.75	20
3047.86	34
3048.96	16
3050.07	-22
3051.17	20
3052.28	12
3053.38	4
3054.49	4
3055.59	18
3056.69	12
3057.8	12
3058.9	14
3060	50
3061.1	-8
3062.2	6
3063.3	20
3064.4	4
3065.5	8
3066.6	15
3067.7	6
3068.8	4
3069.9	22
3071	18
3072.09	28
3073.19	20
3074.29	26
3075.38	14
3076.48	30
3077.57	5
3078.67	33
3079.76	30
3080.86	8
3081.95	16
3083.05	-34
3084.14	24
3085.23	26
3086.33	29
3087.42	30
3088.51	25
3089.6	30
3090.69	14
3091.78	20
3092.87	73
3093.96	24
3095.05	14
3096.14	2
3097.23	6
3098.32	30
3099.41	31
3100.49	16
3101.58	6
3102.67	40
3103.75	12
3104.84	48
3105.93	24
3107.01	26
3108.1	10
3109.18	16
3110.26	36
3111.35	30
3112.43	20
3113.51	24
3114.6	27
3115.68	30
3116.76	12
3117.84	14
3118.92	40
3120	24
3121.09	34
3122.17	28
3123.25	22
3124.32	34
3125.4	30
3126.48	18
3127.56	-6
3128.64	-2
3129.72	28
3130.79	60
3131.87	-2
3132.95	18
3134.02	14
3135.1	26
3136.17	14
3137.25	8
3138.32	18
3139.4	12
3140.47	30
3141.55	28
3142.62	14
3143.69	10
3144.76	41
3145.84	18
3146.91	28
3147.98	24
3149.05	20
3150.12	30
3151.19	32
3152.26	22
3153.33	44
3154.4	18
3155.47	4
3156.54	16
3157.61	36
3158.67	-10
3159.74	20
3160.81	26
3161.88	33
3162.94	30
3164.01	10
3165.07	38
3166.14	8
3167.2	26
3168.27	21
3169.33	4
3170.4	40
3171.46	26
3172.52	38
3173.59	18
3174.65	28
3175.71	16
3176.77	12
3177.84	22
3178.9	18
3179.96	16
3181.02	32
3182.08	30
3183.14	39
3184.2	42
3185.26	30
3186.32	44
3187.37	18
3188.43	42
3189.49	49
3190.55	18
3191.61	23
3192.66	36
3193.72	24
3194.77	52
3195.83	12
3196.89	14
3197.94	24
3199	28
3200.05	30
3201.1	38
3202.16	22
3203.21	48
3204.27	20
3205.32	42
3206.37	34
3207.42	41
3208.47	26
3209.53	36
3210.58	27
3211.63	28
3212.68	38
3213.73	34
3214.78	19
3215.83	12
3216.88	31
3217.93	28
3218.97	36
3220.02	12
3221.07	28
3222.12	14
3223.16	30
3224.21	26
3225.26	18
3226.3	24
3227.35	2
3228.4	52
3229.44	30
3230.49	24
3231.53	4
3232.57	12
3233.62	28
3234.66	36
3235.71	36
3236.75	26
3237.79	48
3238.83	24
3239.88	12
3240.92	30
3241.96	40
3243	16
3244.04	16
3245.08	44
3246.12	0
3247.16	14
3248.2	20
3249.24	26
3250.28	32
3251.32	28
3252.36	16
3253.39	48
3254.43	44
3255.47	38
3256.51	50
3257.54	6
3258.58	26
3259.61	36
3260.65	23
3261.69	22
3262.72	4
3263.76	20
3264.79	22
3265.82	45
3266.86	33
3267.89	60
3268.92	49
3269.96	22
3270.99	31
3272.02	26
3273.05	26
3274.09	18
3275.12	36
3276.15	22
3277.18	37
3278.21	30
3279.24	24
3280.27	24
3281.3	34
3282.33	18
3283.36	30
3284.39	32
3285.41	64
3286.44	38
3287.47	56
3288.5	52
3289.52	26
3290.55	54
3291.58	40
3292.6	20
3293.63	32
3294.66	36
3295.68	49
3296.71	28
3297.73	38
3298.76	49
3299.78	36
3300.8	8
3301.83	24
3302.85	82
3303.87	28
3304.9	22
3305.92	35
3306.94	32
3307.96	34
3308.98	28
3310.01	26
3311.03	22
3312.05	59
3313.07	48
3314.09	20
3315.11	28
3316.13	47
3317.15	18
3318.17	40
3319.18	24
3320.2	22
3321.22	62
3322.24	36
3323.26	39
3324.27	40
3325.29	26
3326.31	21
3327.32	34
3328.34	37
3329.35	36
3330.37	26
3331.38	18
3332.4	38
3333.41	32
3334.43	56
3335.44	36
3336.46	48
3337.47	10
3338.48	32
3339.5	26
3340.51	18
3341.52	22
3342.53	40
3343.54	24
3344.56	44
3345.57	34
3346.58	60
3347.59	40
3348.6	41
3349.61	44
3350.62	34
3351.63	44
3352.64	26
3353.65	22
3354.66	43
3355.66	61
3356.67	46
3357.68	20
3358.69	23
3359.7	28
3360.7	46
3361.71	22
3362.72	24
3363.72	48
3364.73	14
3365.73	24
3366.74	8
3367.75	37
3368.75	40
3369.75	38
3370.76	18
3371.76	32
3372.77	26
3373.77	36
3374.77	25
3375.78	22
3376.78	-6
3377.78	36
3378.78	32
3379.79	20
3380.79	7
3381.79	26
3382.79	38
3383.79	32
3384.79	40
3385.79	18
3386.79	30
3387.79	24
3388.79	29
3389.79	22
3390.79	46
3391.79	51
3392.79	32
3393.79	54
3394.78	28
3395.78	22
3396.78	48
3397.78	54
3398.77	75
3399.77	30
3400.77	12
3401.76	16
3402.76	50
3403.76	32
3404.75	24
3405.75	16
3406.74	30
3407.74	83
3408.73	28
3409.72	107
3410.72	50
3411.71	52
3412.71	32
3413.7	16
3414.69	42
3415.68	62
3416.68	24
3417.67	34
3418.66	42
3419.65	24
3420.64	52
3421.63	41
3422.63	52
3423.62	30
3424.61	74
3425.6	32
3426.59	31
3427.58	50
3428.57	39
[truncated: 48 more rows]
