# Supplementary material for: AI‐Assisted Detection of Early Gastric Cancer via Visualization of Mucosal Acidity Compromise During Endoscopy
Source: Adv Sci (Weinh). 2025 Oct 20;12(46):e04932. doi: 10.1002/advs.202504932 (PMC12697849; doi:10.1002/advs.202504932)
Supplement: Supplementary file 2 — Supporting Data [file ADVS-12-e04932-s002.zip › Models by AGS cells/Model 5/Para-tumor/fast-20250724_173616.csv]

181.541	19811
184.445	30831
187.346	40002
190.245	44612
193.141	46319
196.035	46358
198.927	46204
201.816	46236
204.703	46601
207.588	46622
210.47	46805
213.35	46679
216.228	46774
219.103	46734
221.976	46607
224.846	46943
227.715	46481
230.58	46573
233.444	46533
236.305	47006
239.164	47200
242.02	47852
244.875	48150
247.727	48215
250.576	48560
253.423	48406
256.268	48186
259.111	48141
261.951	47890
264.789	47718
267.625	47888
270.459	48032
273.29	47719
276.119	47791
278.945	47474
281.769	47178
284.591	47268
287.411	46956
290.229	46930
293.044	46568
295.857	46424
298.667	46071
301.476	45645
304.282	45208
307.085	44743
309.887	44693
312.686	44125
315.483	43916
318.278	43474
321.071	43494
323.861	43394
326.649	43031
329.435	43538
332.219	43198
335	43132
337.779	43168
340.556	43430
343.331	43416
346.103	43591
348.873	43665
351.641	43891
354.407	43676
357.171	44115
359.932	44157
362.691	44092
365.448	43765
368.203	43523
370.955	43232
373.706	43071
376.454	42846
379.2	42416
381.943	42360
384.685	41980
387.424	41726
390.161	41551
392.896	41123
395.629	40880
398.36	40730
401.088	40684
403.815	40549
406.539	40462
409.261	40178
411.981	40204
414.698	40418
417.414	40877
420.127	40790
422.838	40670
425.547	41290
428.254	41207
430.959	41111
433.662	41364
436.362	41608
439.06	41671
441.757	41511
444.451	41641
447.142	41409
449.832	41427
452.52	41451
455.206	41344
457.889	41147
460.57	41363
463.249	41031
465.927	41087
468.601	40567
471.274	40353
473.945	39989
476.614	39417
479.28	38907
481.945	38733
484.607	38634
487.267	38242
489.926	37908
492.582	37931
495.236	37621
497.888	37591
500.537	37373
503.185	37332
505.831	37516
508.474	37902
511.116	37551
513.755	37678
516.393	37647
519.028	37742
521.661	37640
524.293	37908
526.922	37518
529.549	37792
532.174	37478
534.797	37710
537.418	37650
540.037	37918
542.654	37740
545.268	37982
547.881	38180
550.492	38192
553.101	37760
555.707	37166
558.312	37003
560.915	36773
563.515	36926
566.114	37094
568.71	37067
571.305	37535
573.897	37917
576.488	37885
579.076	37371
581.663	36147
584.247	35655
586.83	34667
589.41	34156
591.989	33521
594.565	32862
597.14	31975
599.712	31710
602.283	31700
604.851	31448
607.418	31416
609.982	31418
612.545	31281
615.106	31156
617.664	31179
620.221	31037
622.776	31066
625.328	30811
627.879	30855
630.428	30517
632.975	30296
635.52	30042
638.062	29866
640.603	29755
643.142	29929
645.679	30103
648.214	30089
650.748	29970
653.279	30001
655.808	29675
658.335	29744
660.861	29767
663.384	29448
665.906	29478
668.425	29419
670.943	29490
673.459	29073
675.973	28872
678.484	28396
680.994	28140
683.502	27844
686.009	27568
688.513	27431
691.015	27106
693.515	26989
696.014	26854
698.51	26461
701.005	26415
703.498	25877
705.989	25520
708.478	25235
710.965	24842
713.45	24793
715.933	24777
718.415	24641
720.894	24181
723.372	24163
725.848	24449
728.322	24279
730.794	24275
733.264	24165
735.732	23997
738.198	23446
740.663	22970
743.126	22598
745.586	22478
748.045	22380
750.502	22120
752.958	22034
755.411	21987
757.863	21951
760.312	21800
762.76	21643
765.206	21918
767.65	21481
770.092	20037
772.533	18604
774.971	18246
777.408	19162
779.843	19990
782.276	19746
784.707	19847
787.137	20004
789.564	19984
791.99	19946
794.414	19801
796.836	19722
799.257	19497
801.675	19184
804.092	18923
806.507	18967
808.92	18826
811.331	18584
813.741	18260
816.148	18076
818.554	17855
820.958	17638
823.36	17617
825.761	17409
828.159	17164
830.556	17252
832.951	17051
835.345	16821
837.736	16626
840.126	16624
842.514	16632
844.9	16437
847.284	16198
849.667	16065
852.048	15870
854.427	15802
856.804	15550
859.18	15312
861.553	15108
863.925	15207
866.296	15134
868.664	15059
871.031	14895
873.396	14748
875.759	14700
878.12	14591
880.48	14556
882.838	14331
885.194	14150
887.549	14148
889.902	14037
892.253	14005
894.602	13769
896.949	13817
899.295	13812
901.639	13646
903.981	13545
906.322	13449
908.661	13531
910.998	13424
913.333	13315
915.667	13227
917.999	13241
920.329	13191
922.658	13284
924.985	13039
927.31	13049
929.633	13154
931.955	12861
934.275	12780
936.593	12661
938.91	12340
941.225	12294
943.538	11960
945.849	11697
948.159	11549
950.467	11214
952.774	11156
955.078	10813
957.381	10829
959.683	10650
961.982	10445
964.28	10410
966.577	10414
968.871	10299
971.164	10157
973.456	9920
975.745	9943
978.033	9614
980.319	9578
982.604	9531
984.887	9502
987.168	9602
989.448	9435
991.726	9451
994.002	9370
996.277	9408
998.55	9272
1000.82	9286
1003.09	9461
1005.36	9467
1007.63	9458
1009.89	9499
1012.15	9423
1014.41	9505
1016.67	9413
1018.93	9384
1021.19	9233
1023.44	9282
1025.7	9151
1027.95	9183
1030.2	9034
1032.45	8943
1034.69	8701
1036.94	8655
1039.18	8579
1041.43	8549
1043.67	8525
1045.9	8517
1048.14	8456
1050.38	8303
1052.61	8265
1054.84	8113
1057.07	8024
1059.3	7986
1061.53	7802
1063.76	7851
1065.98	7739
1068.2	7626
1070.42	7592
1072.64	7414
1074.86	7335
1077.08	7336
1079.29	7226
1081.5	7239
1083.72	7168
1085.93	7207
1088.13	7104
1090.34	7206
1092.55	7181
1094.75	7203
1096.95	7050
1099.15	7031
1101.35	6953
1103.55	6919
1105.74	6783
1107.94	6669
1110.13	6715
1112.32	6593
1114.51	6448
1116.7	6321
1118.89	6335
1121.07	6258
1123.25	6090
1125.44	6032
1127.62	5964
1129.8	6135
1131.97	6113
1134.15	6161
1136.32	6211
1138.49	6100
1140.66	6034
1142.83	6016
1145	5922
1147.17	5885
1149.33	5770
1151.5	5746
1153.66	5662
1155.82	5753
1157.98	5635
1160.13	5583
1162.29	5536
1164.44	5506
1166.6	5418
1168.75	5422
1170.9	5559
1173.04	5577
1175.19	5559
1177.34	5514
1179.48	5334
1181.62	5242
1183.76	5176
1185.9	5167
1188.04	5312
1190.17	5472
1192.31	5555
1194.44	5575
1196.57	5631
1198.7	5591
1200.83	5535
1202.96	5391
1205.08	5196
1207.21	4968
1209.33	4773
1211.45	4674
1213.57	4584
1215.69	4485
1217.81	4450
1219.92	4412
1222.03	4396
1224.15	4360
1226.26	4257
1228.37	4255
1230.47	4243
1232.58	4239
1234.68	4219
1236.79	4163
1238.89	4148
1240.99	4233
1243.09	4181
1245.19	4124
1247.28	4086
1249.38	4038
1251.47	4011
1253.56	3885
1255.65	3848
1257.74	3828
1259.83	3826
1261.91	3776
1264	3743
1266.08	3605
1268.16	3616
1270.24	3548
1272.32	3453
1274.4	3460
1276.47	3429
1278.55	3375
1280.62	3320
1282.69	3246
1284.76	3232
1286.83	3268
1288.9	3180
1290.96	3181
1293.03	3081
1295.09	3042
1297.15	3058
1299.21	3036
1301.27	3014
1303.33	2881
1305.38	2907
1307.44	3014
1309.49	2901
1311.54	2865
1313.59	2853
1315.64	2819
1317.69	2846
1319.73	2825
1321.78	2875
1323.82	2784
1325.86	2736
1327.9	2752
1329.94	2748
1331.98	2742
1334.02	2762
1336.05	2724
1338.08	2758
1340.12	2712
1342.15	2730
1344.18	2841
1346.2	2823
1348.23	2894
1350.25	2901
1352.28	2929
1354.3	2921
1356.32	2947
1358.34	2905
1360.36	2932
1362.38	2948
1364.39	2990
1366.41	2922
1368.42	2960
1370.43	3006
1372.44	2964
1374.45	2871
1376.45	2855
1378.46	2895
1380.47	2772
1382.47	2688
1384.47	2672
1386.47	2587
1388.47	2579
1390.47	2591
1392.46	2539
1394.46	2626
1396.45	2581
1398.44	2581
1400.44	2468
1402.42	2446
1404.41	2381
1406.4	2345
1408.39	2287
1410.37	2278
1412.35	2184
1414.33	2212
1416.31	2178
1418.29	2168
1420.27	2109
1422.25	2122
1424.22	2123
1426.2	2152
1428.17	2111
1430.14	2125
1432.11	2053
1434.08	2009
1436.04	1962
1438.01	1982
1439.97	1990
1441.94	2012
1443.9	2001
1445.86	1979
1447.82	1976
1449.78	1875
1451.73	1876
1453.69	1926
1455.64	1930
1457.59	1904
1459.54	1854
1461.49	1737
1463.44	1765
1465.39	1727
1467.34	1718
1469.28	1695
1471.22	1735
1473.17	1769
1475.11	1775
1477.05	1685
1478.99	1634
1480.92	1596
1482.86	1517
1484.79	1561
1486.73	1513
1488.66	1499
1490.59	1511
1492.52	1512
1494.45	1578
1496.37	1533
1498.3	1525
1500.22	1568
1502.14	1501
1504.07	1460
1505.99	1475
1507.91	1509
1509.82	1499
1511.74	1466
1513.66	1422
1515.57	1445
1517.48	1501
1519.39	1569
1521.3	1554
1523.21	1552
1525.12	1507
1527.03	1436
1528.93	1458
1530.84	1528
1532.74	1532
1534.64	1574
1536.54	1597
1538.44	1585
1540.34	1465
1542.23	1391
1544.13	1366
1546.02	1257
1547.92	1344
1549.81	1354
1551.7	1418
1553.59	1380
1555.48	1412
1557.36	1444
1559.25	1455
1561.13	1448
1563.01	1485
1564.9	1511
1566.78	1513
1568.66	1480
1570.53	1410
1572.41	1442
1574.29	1407
1576.16	1515
1578.03	1616
1579.9	1628
1581.78	1535
1583.65	1495
1585.51	1463
1587.38	1540
1589.25	1586
1591.11	1564
1592.97	1531
1594.84	1439
1596.7	1430
1598.56	1396
1600.42	1409
1602.27	1384
1604.13	1459
1605.98	1546
1607.84	1656
1609.69	1741
1611.54	1732
1613.39	1600
1615.24	1491
1617.09	1312
1618.94	1243
1620.78	1237
1622.62	1276
1624.47	1350
1626.31	1396
1628.15	1374
1629.99	1366
1631.83	1327
1633.67	1326
1635.5	1296
1637.34	1274
1639.17	1267
1641	1254
1642.83	1235
1644.66	1255
1646.49	1263
1648.32	1171
1650.15	1217
1651.97	1182
1653.8	1235
1655.62	1247
1657.44	1209
1659.26	1085
1661.08	1072
1662.9	1058
1664.72	866
1666.53	820
1668.35	804
1670.16	777
1671.97	836
1673.79	947
1675.6	864
1677.4	853
1679.21	762
1681.02	790
1682.83	772
1684.63	767
1686.43	863
1688.24	867
1690.04	880
1691.84	765
1693.64	758
1695.43	785
1697.23	876
1699.02	915
1700.82	959
1702.61	973
1704.4	916
1706.2	921
1707.98	997
1709.77	1066
1711.56	1050
1713.35	1053
1715.13	1039
1716.92	900
1718.7	802
1720.48	832
1722.26	814
1724.04	738
1725.82	642
1727.6	538
1729.37	504
1731.15	471
1732.92	391
1734.7	364
1736.47	310
1738.24	314
1740.01	322
1741.78	340
1743.54	381
1745.31	435
1747.08	481
1748.84	504
1750.6	530
1752.36	588
1754.12	691
1755.88	749
1757.64	691
1759.4	588
1761.16	570
1762.91	597
1764.67	625
1766.42	707
1768.17	739
1769.92	765
1771.67	697
1773.42	628
1775.17	598
1776.91	617
1778.66	699
1780.4	726
1782.15	794
1783.89	804
1785.63	812
1787.37	824
1789.11	808
1790.85	810
1792.58	759
1794.32	661
1796.05	631
1797.79	619
1799.52	602
1801.25	651
1802.98	594
1804.71	615
1806.44	635
1808.17	709
1809.89	756
1811.62	756
1813.34	792
1815.07	734
1816.79	664
1818.51	669
1820.23	671
1821.95	612
1823.66	556
1825.38	520
1827.1	550
1828.81	542
1830.52	588
1832.24	617
1833.95	653
1835.66	703
1837.37	744
1839.08	731
1840.78	622
1842.49	542
1844.19	544
1845.9	552
1847.6	544
1849.3	544
1851	466
1852.7	421
1854.4	393
1856.1	393
1857.8	405
1859.49	451
1861.19	401
1862.88	461
1864.57	403
1866.27	323
1867.96	296
1869.65	223
1871.33	250
1873.02	297
1874.71	360
1876.39	390
1878.08	349
1879.76	360
1881.44	340
1883.12	367
1884.81	421
1886.48	466
1888.16	353
1889.84	272
1891.52	290
1893.19	252
1894.87	261
1896.54	260
1898.21	272
1899.88	254
1901.55	319
1903.22	322
1904.89	332
1906.56	353
1908.22	407
1909.89	369
1911.55	395
1913.22	401
1914.88	405
1916.54	365
1918.2	367
1919.86	370
1921.52	351
1923.18	339
1924.83	323
1926.49	336
1928.14	302
1929.79	340
1931.45	318
1933.1	319
1934.75	266
1936.4	316
1938.05	353
1939.69	359
1941.34	310
1942.99	259
1944.63	236
1946.27	278
1947.92	232
1949.56	268
1951.2	312
1952.84	346
1954.48	336
1956.11	391
1957.75	447
1959.39	437
1961.02	453
1962.65	453
1964.29	429
1965.92	435
1967.55	447
1969.18	500
1970.81	485
1972.44	490
1974.06	467
1975.69	489
1977.32	464
1978.94	500
1980.56	484
1982.19	502
1983.81	474
1985.43	482
1987.05	459
1988.66	509
1990.28	475
1991.9	459
1993.51	468
1995.13	506
1996.74	508
1998.36	496
1999.97	496
2001.58	453
2003.19	492
2004.8	499
2006.4	489
2008.01	504
2009.62	493
2011.22	516
2012.83	494
2014.43	487
2016.03	513
2017.63	492
2019.23	469
2020.83	467
2022.43	473
2024.03	481
2025.63	515
2027.22	490
2028.82	465
2030.41	471
2032.01	453
2033.6	445
2035.19	444
2036.78	455
2038.37	445
2039.96	433
2041.55	439
2043.13	425
2044.72	415
2046.3	419
2047.89	437
2049.47	419
2051.05	409
2052.63	407
2054.21	415
2055.79	409
2057.37	425
2058.95	413
2060.52	397
2062.1	411
2063.68	419
2065.25	423
2066.82	381
2068.39	409
2069.97	392
2071.54	389
2073.1	381
2074.67	369
2076.24	371
2077.81	364
2079.37	367
2080.94	368
2082.5	351
2084.07	364
2085.63	339
2087.19	337
2088.75	327
2090.31	282
2091.87	283
2093.43	262
2094.98	304
2096.54	289
2098.09	284
2099.65	351
2101.2	298
2102.75	311
2104.3	304
2105.86	332
2107.41	323
2108.95	320
2110.5	316
2112.05	296
2113.6	308
2115.14	311
2116.69	321
2118.23	284
2119.77	298
2121.31	296
2122.86	298
2124.4	287
2125.93	304
2127.47	287
2129.01	320
2130.55	296
2132.08	300
2133.62	308
2135.15	302
2136.69	286
2138.22	264
2139.75	280
2141.28	272
2142.81	298
2144.34	246
2145.87	290
2147.39	286
2148.92	286
2150.45	308
2151.97	299
2153.5	298
2155.02	248
2156.54	268
2158.06	272
2159.58	250
2161.1	238
2162.62	282
2164.14	292
2165.66	276
2167.17	270
2168.69	286
2170.2	274
2171.72	262
2173.23	276
2174.74	238
2176.25	286
2177.76	276
2179.27	230
2180.78	262
2182.29	224
2183.79	240
2185.3	230
2186.81	276
2188.31	240
2189.81	236
2191.32	252
2192.82	252
2194.32	228
2195.82	250
2197.32	258
2198.82	218
2200.32	222
2201.81	182
2203.31	227
2204.8	216
2206.3	228
2207.79	219
2209.29	232
2210.78	230
2212.27	264
2213.76	264
2215.25	272
2216.74	240
2218.23	220
2219.71	213
2221.2	208
2222.69	204
2224.17	173
2225.65	200
2227.14	169
2228.62	184
2230.1	185
2231.58	210
2233.06	203
2234.54	228
2236.02	215
2237.5	248
2238.97	237
2240.45	200
2241.92	215
2243.4	215
2244.87	190
2246.34	167
2247.82	172
2249.29	191
2250.76	176
2252.23	192
2253.7	171
2255.16	183
2256.63	186
2258.1	153
2259.56	192
2261.03	173
2262.49	165
2263.95	198
2265.42	179
2266.88	193
2268.34	165
2269.8	191
2271.26	173
2272.72	155
2274.18	181
2275.63	179
2277.09	205
2278.54	181
2280	179
2281.45	149
2282.9	178
2284.36	143
2285.81	172
2287.26	152
2288.71	171
2290.16	181
2291.61	155
2293.05	151
2294.5	143
2295.95	145
2297.39	121
2298.84	101
2300.28	106
2301.72	115
2303.16	135
2304.61	153
2306.05	127
2307.49	147
2308.93	135
2310.36	123
2311.8	137
2313.24	151
2314.67	179
2316.11	165
2317.54	151
2318.98	165
2320.41	137
2321.84	145
2323.28	151
2324.71	151
2326.14	107
2327.57	130
2328.99	131
2330.42	115
2331.85	129
2333.27	125
2334.7	123
2336.12	99
2337.55	101
2338.97	83
2340.39	79
2341.82	73
2343.24	92
2344.66	59
2346.08	87
2347.5	97
2348.91	93
2350.33	105
2351.75	137
2353.16	119
2354.58	117
2355.99	119
2357.41	107
2358.82	97
2360.23	87
2361.64	79
2363.05	73
2364.46	58
2365.87	69
2367.28	83
2368.69	103
2370.1	65
2371.5	67
2372.91	93
2374.31	100
2375.72	76
2377.12	89
2378.52	76
2379.92	79
2381.33	77
2382.73	101
2384.13	65
2385.52	64
2386.92	75
2388.32	83
2389.72	77
2391.11	83
2392.51	97
2393.9	83
2395.3	101
2396.69	121
2398.08	109
2399.48	79
2400.87	94
2402.26	79
2403.65	81
2405.04	19
2406.42	34
2407.81	-32
2409.2	-16
2410.58	-47
2411.97	-32
2413.35	18
2414.74	-36
2416.12	-28
2417.5	-4
2418.89	4
2420.27	16
2421.65	-10
2423.03	4
2424.41	-8
2425.79	6
2427.16	-29
2428.54	-12
2429.92	-22
2431.29	-20
2432.67	-6
2434.04	-10
2435.42	-14
2436.79	-18
2438.16	12
2439.53	-8
2440.9	-22
2442.27	-46
2443.64	-57
2445.01	-35
2446.38	-43
2447.75	-36
2449.11	-38
2450.48	-30
2451.84	-49
2453.21	-30
2454.57	-14
2455.94	-30
2457.3	-33
2458.66	-40
2460.02	-32
2461.38	-36
2462.74	19
2464.1	22
2465.46	20
2466.82	16
2468.17	-1
2469.53	-14
2470.89	10
2472.24	-18
2473.6	0
2474.95	16
2476.3	6
2477.65	38
2479.01	51
2480.36	29
2481.71	65
2483.06	2
2484.41	26
2485.75	24
2487.1	19
2488.45	16
2489.8	2
2491.14	18
2492.49	8
2493.83	10
2495.17	45
2496.52	-2
2497.86	23
2499.2	33
2500.54	31
2501.88	18
2503.22	40
2504.56	39
2505.9	50
2507.24	34
2508.58	26
2509.91	13
2511.25	-5
2512.58	-22
2513.92	-41
2515.25	-44
2516.58	-42
2517.92	-48
2519.25	-6
2520.58	-23
2521.91	-20
2523.24	-18
2524.57	10
2525.9	16
2527.23	6
2528.55	26
2529.88	-10
2531.21	-22
2532.53	-12
2533.86	-4
2535.18	4
2536.5	8
2537.83	18
2539.15	22
2540.47	16
2541.79	40
2543.11	-14
2544.43	8
2545.75	-2
2547.07	36
2548.39	-30
2549.7	-2
2551.02	-4
2552.34	-20
2553.65	-20
2554.97	-20
2556.28	-30
2557.59	-71
2558.91	-35
2560.22	-34
2561.53	-46
2562.84	-43
2564.15	-32
2565.46	-37
2566.77	-34
2568.08	-42
2569.38	-33
2570.69	-30
2572	-38
2573.3	-4
2574.61	-37
2575.91	-28
2577.22	-31
2578.52	-10
2579.82	-24
2581.13	-37
2582.43	-42
2583.73	-34
2585.03	-37
2586.33	-44
2587.63	-59
2588.92	-69
2590.22	-28
2591.52	-71
2592.82	-26
2594.11	-45
2595.41	-35
2596.7	-32
2598	-26
2599.29	-30
2600.58	2
2601.88	-22
2603.17	2
2604.46	-59
2605.75	-40
2607.04	-50
2608.33	-57
2609.62	-61
2610.9	-81
2612.19	-66
2613.48	-77
2614.76	-69
2616.05	-59
2617.34	-35
2618.62	-91
2619.9	-86
2621.19	-59
2622.47	-55
2623.75	-60
2625.03	-59
2626.31	-53
2627.59	-44
2628.87	-33
2630.15	-57
2631.43	-53
2632.71	-54
2633.99	-68
2635.26	-54
2636.54	-67
2637.81	-63
2639.09	-91
2640.36	-66
2641.64	-64
2642.91	-79
2644.18	-72
2645.46	-36
2646.73	-91
2648	-60
2649.27	-67
2650.54	-47
2651.81	-49
2653.07	-36
2654.34	-46
2655.61	-41
2656.88	-41
2658.14	-58
2659.41	-69
2660.67	-48
2661.94	-45
2663.2	-69
2664.47	-67
2665.73	-50
2666.99	-62
2668.25	-54
2669.51	-78
2670.77	-89
2672.03	-79
2673.29	-36
2674.55	-53
2675.81	-56
2677.07	-81
2678.32	-83
2679.58	-63
2680.84	-31
2682.09	-69
2683.35	-34
2684.6	-30
2685.85	-61
2687.11	-78
2688.36	-37
2689.61	-48
2690.86	-49
2692.11	-65
2693.36	-24
2694.61	-29
2695.86	-47
2697.11	-75
2698.36	-47
2699.61	-69
2700.85	-62
2702.1	-68
2703.34	-29
2704.59	-62
2705.83	-44
2707.08	-55
2708.32	-58
2709.56	-75
2710.81	-77
2712.05	-60
2713.29	-61
2714.53	-58
2715.77	-34
2717.01	-49
2718.25	-42
2719.49	-53
2720.73	-64
2721.96	-57
2723.2	-59
2724.44	-53
2725.67	-55
2726.91	-62
2728.14	-61
2729.38	-70
2730.61	-42
2731.84	-52
2733.08	-49
2734.31	-40
2735.54	-56
2736.77	-39
2738	-56
2739.23	-30
2740.46	-61
2741.69	-50
2742.92	-64
2744.14	-13
2745.37	-42
2746.6	-58
2747.82	-22
2749.05	-50
2750.27	-44
2751.5	-38
2752.72	-58
2753.95	-66
2755.17	-36
2756.39	-40
2757.61	-44
2758.83	-54
2760.05	-22
2761.27	-52
2762.49	-40
2763.71	-34
2764.93	-44
2766.15	-50
2767.37	-36
2768.58	-42
2769.8	-42
2771.02	-62
2772.23	-24
2773.45	-42
2774.66	-44
2775.88	-18
2777.09	-46
2778.3	-44
2779.51	-36
2780.73	-45
2781.94	-20
2783.15	-28
2784.36	-34
2785.57	-40
2786.78	-62
2787.99	-26
2789.19	-38
2790.4	-12
2791.61	-5
2792.82	-52
2794.02	-42
2795.23	-26
2796.43	-30
2797.64	-16
2798.84	-26
2800.04	-32
2801.25	-17
2802.45	-56
2803.65	-50
2804.85	-10
2806.05	-50
2807.25	-36
2808.45	-20
2809.65	-20
2810.85	-7
2812.05	-8
2813.25	-26
2814.45	-32
2815.64	-16
2816.84	-42
2818.04	-22
2819.23	16
2820.43	-25
2821.62	-14
2822.82	-24
2824.01	-14
2825.2	-28
2826.39	-30
2827.59	-22
2828.78	-4
2829.97	-20
2831.16	-36
2832.35	-22
2833.54	-32
2834.73	-6
2835.92	-34
2837.1	-10
2838.29	-42
2839.48	-6
2840.67	-18
2841.85	-30
2843.04	-12
2844.22	-8
2845.41	-19
2846.59	8
2847.77	-15
2848.96	-30
2850.14	-17
2851.32	4
2852.5	-9
2853.68	-26
2854.87	2
2856.05	-22
2857.23	-26
2858.4	-26
2859.58	-33
2860.76	-12
2861.94	6
2863.12	2
2864.29	-14
2865.47	-12
2866.65	-21
2867.82	3
2869	6
2870.17	-6
2871.34	-26
2872.52	-14
2873.69	-12
2874.86	-31
2876.03	-18
2877.21	-29
2878.38	-28
2879.55	14
2880.72	-34
2881.89	-40
2883.06	0
2884.23	0
2885.39	-10
2886.56	-4
2887.73	-39
2888.9	-16
2890.06	-24
2891.23	-8
2892.39	-27
2893.56	8
2894.72	-18
2895.89	-6
2897.05	8
2898.21	-18
2899.38	-8
2900.54	-14
2901.7	6
2902.86	-8
2904.02	6
2905.18	-10
2906.34	8
2907.5	-15
2908.66	-18
2909.82	-14
2910.98	-2
2912.13	6
2913.29	-2
2914.45	-20
2915.6	-4
2916.76	-4
2917.91	-2
2919.07	-13
2920.22	-8
2921.38	8
2922.53	-20
2923.68	2
2924.84	20
2925.99	-12
2927.14	-14
2928.29	2
2929.44	-26
2930.59	-4
2931.74	-25
2932.89	18
2934.04	-10
2935.19	-22
2936.34	-21
2937.48	-7
2938.63	10
2939.78	-20
2940.93	26
2942.07	20
2943.22	18
2944.36	-4
2945.51	4
2946.65	-6
2947.79	8
2948.94	4
2950.08	-12
2951.22	4
2952.36	12
2953.5	8
2954.65	13
2955.79	4
2956.93	0
2958.07	-10
2959.2	2
2960.34	24
2961.48	0
2962.62	2
2963.76	12
2964.89	2
2966.03	-2
2967.17	-16
2968.3	16
2969.44	0
2970.57	8
2971.71	12
2972.84	4
2973.97	2
2975.11	10
2976.24	20
2977.37	-18
2978.5	-8
2979.64	30
2980.77	8
2981.9	2
2983.03	4
2984.16	8
2985.29	2
2986.41	-2
2987.54	10
2988.67	20
2989.8	8
2990.93	-12
2992.05	-6
2993.18	2
2994.3	-8
2995.43	6
2996.55	47
2997.68	28
2998.8	26
2999.93	14
3001.05	0
3002.17	-4
3003.3	0
3004.42	58
3005.54	36
3006.66	16
3007.78	42
3008.9	6
3010.02	-4
3011.14	30
3012.26	8
3013.38	24
3014.5	38
3015.62	-16
3016.73	36
3017.85	14
3018.97	18
3020.08	15
3021.2	22
3022.31	10
3023.43	46
3024.54	9
3025.66	30
3026.77	12
3027.89	44
3029	18
3030.11	20
3031.22	6
3032.34	6
3033.45	22
3034.56	4
3035.67	20
3036.78	101
3037.89	28
3039	32
3040.11	-8
3041.22	-2
3042.32	2
3043.43	16
3044.54	4
3045.65	4
3046.75	2
3047.86	24
3048.96	24
3050.07	-16
3051.17	18
3052.28	18
3053.38	16
3054.49	8
3055.59	10
3056.69	20
3057.8	10
3058.9	10
3060	58
3061.1	18
3062.2	6
3063.3	26
3064.4	-15
3065.5	6
3066.6	17
3067.7	18
3068.8	18
3069.9	10
3071	22
3072.09	22
3073.19	6
3074.29	12
3075.38	12
3076.48	32
3077.57	13
3078.67	-2
3079.76	40
3080.86	6
3081.95	16
3083.05	-6
3084.14	24
3085.23	26
3086.33	29
3087.42	16
3088.51	19
3089.6	14
3090.69	12
3091.78	22
3092.87	57
3093.96	24
3095.05	36
3096.14	-4
3097.23	18
3098.32	32
3099.41	43
3100.49	18
3101.58	12
3102.67	30
3103.75	12
3104.84	34
3105.93	20
3107.01	-2
3108.1	26
3109.18	28
3110.26	22
3111.35	34
3112.43	16
3113.51	22
3114.6	29
3115.68	24
3116.76	12
3117.84	26
3118.92	34
3120	32
3121.09	28
3122.17	22
3123.25	30
3124.32	36
3125.4	36
3126.48	22
3127.56	36
3128.64	6
3129.72	14
3130.79	62
3131.87	8
3132.95	26
3134.02	2
3135.1	32
3136.17	16
3137.25	26
3138.32	30
3139.4	24
3140.47	42
3141.55	12
3142.62	24
3143.69	20
3144.76	41
3145.84	26
3146.91	42
3147.98	38
3149.05	24
3150.12	42
3151.19	42
3152.26	24
3153.33	34
3154.4	2
3155.47	18
3156.54	16
3157.61	50
3158.67	18
3159.74	14
3160.81	16
3161.88	27
3162.94	26
3164.01	40
3165.07	42
3166.14	38
3167.2	20
3168.27	21
3169.33	16
3170.4	30
3171.46	18
3172.52	14
3173.59	24
3174.65	18
3175.71	22
3176.77	22
3177.84	22
3178.9	34
3179.96	26
3181.02	42
3182.08	28
3183.14	49
3184.2	22
3185.26	46
3186.32	34
3187.37	18
3188.43	50
3189.49	49
3190.55	4
3191.61	19
3192.66	42
3193.72	30
3194.77	24
3195.83	16
3196.89	24
3197.94	36
3199	16
3200.05	44
3201.1	38
3202.16	26
3203.21	32
3204.27	22
3205.32	28
3206.37	28
3207.42	41
3208.47	44
3209.53	30
3210.58	43
3211.63	30
3212.68	28
3213.73	46
3214.78	29
3215.83	28
3216.88	25
3217.93	44
3218.97	24
3220.02	40
3221.07	28
3222.12	28
3223.16	34
3224.21	34
3225.26	4
3226.3	20
3227.35	22
3228.4	58
3229.44	58
3230.49	32
3231.53	4
3232.57	38
3233.62	40
3234.66	46
3235.71	40
3236.75	24
3237.79	50
3238.83	30
3239.88	30
3240.92	22
3241.96	16
3243	14
3244.04	20
3245.08	38
3246.12	12
3247.16	18
3248.2	22
3249.24	30
3250.28	18
3251.32	4
3252.36	28
3253.39	30
3254.43	32
3255.47	48
3256.51	40
3257.54	10
3258.58	34
3259.61	38
3260.65	25
3261.69	40
3262.72	24
3263.76	30
3264.79	28
3265.82	65
3266.86	39
3267.89	54
3268.92	55
3269.96	36
3270.99	31
3272.02	36
3273.05	32
3274.09	8
3275.12	40
3276.15	44
3277.18	39
3278.21	28
3279.24	18
3280.27	38
3281.3	40
3282.33	14
3283.36	36
3284.39	22
3285.41	58
3286.44	46
3287.47	56
3288.5	54
3289.52	8
3290.55	68
3291.58	36
3292.6	28
3293.63	48
3294.66	30
3295.68	59
3296.71	36
3297.73	46
3298.76	59
3299.78	22
3300.8	4
3301.83	46
3302.85	82
3303.87	26
3304.9	38
3305.92	47
3306.94	48
3307.96	48
3308.98	50
3310.01	22
3311.03	32
3312.05	61
3313.07	36
3314.09	36
3315.11	54
3316.13	37
3317.15	14
3318.17	36
3319.18	48
3320.2	40
3321.22	34
3322.24	32
3323.26	47
3324.27	42
3325.29	36
3326.31	37
3327.32	32
3328.34	43
3329.35	46
3330.37	32
3331.38	32
3332.4	24
3333.41	56
3334.43	54
3335.44	26
3336.46	48
3337.47	20
3338.48	28
3339.5	20
3340.51	16
3341.52	45
3342.53	36
3343.54	38
3344.56	64
3345.57	55
3346.58	54
3347.59	32
3348.6	31
3349.61	64
3350.62	44
3351.63	34
3352.64	52
3353.65	46
3354.66	19
3355.66	63
3356.67	36
3357.68	44
3358.69	23
3359.7	46
3360.7	58
3361.71	32
3362.72	24
3363.72	32
3364.73	38
3365.73	40
3366.74	39
3367.75	27
3368.75	18
3369.75	46
3370.76	22
3371.76	30
3372.77	32
3373.77	44
3374.77	43
3375.78	52
3376.78	4
3377.78	56
3378.78	34
3379.79	24
3380.79	35
3381.79	46
3382.79	56
3383.79	42
3384.79	46
3385.79	36
3386.79	42
3387.79	28
3388.79	45
3389.79	18
3390.79	52
3391.79	55
3392.79	54
3393.79	54
3394.78	36
3395.78	38
3396.78	42
3397.78	54
3398.77	83
3399.77	12
3400.77	26
3401.76	40
3402.76	46
3403.76	50
3404.75	26
3405.75	44
3406.74	61
3407.74	85
3408.73	46
3409.72	113
3410.72	54
3411.71	58
3412.71	44
3413.7	22
3414.69	50
3415.68	56
3416.68	30
3417.67	40
3418.66	28
3419.65	26
3420.64	52
3421.63	43
3422.63	44
3423.62	48
3424.61	78
3425.6	26
3426.59	19
3427.58	70
3428.57	57
[truncated: 48 more rows]
