# Supplementary material for: AI‐Assisted Detection of Early Gastric Cancer via Visualization of Mucosal Acidity Compromise During Endoscopy
Source: Adv Sci (Weinh). 2025 Oct 20;12(46):e04932. doi: 10.1002/advs.202504932 (PMC12697849; doi:10.1002/advs.202504932)
Supplement: Supplementary file 2 — Supporting Data [file ADVS-12-e04932-s002.zip › Models by AGS cells/Model 5/Para-tumor/fast-20250724_173618.csv]

181.541	15098
184.445	23693
187.346	30968
190.245	34672
193.141	35837
196.035	36018
198.927	35729
201.816	35812
204.703	36324
207.588	35986
210.47	36252
213.35	36132
216.228	36108
219.103	36214
221.976	36048
224.846	36305
227.715	36155
230.58	36078
233.444	35965
236.305	36459
239.164	36647
242.02	36926
244.875	37134
247.727	37267
250.576	37632
253.423	37331
256.268	37224
259.111	37233
261.951	36954
264.789	36747
267.625	37002
270.459	37160
273.29	36823
276.119	36751
278.945	36455
281.769	36453
284.591	36550
287.411	36104
290.229	36143
293.044	35870
295.857	35768
298.667	35530
301.476	35087
304.282	34790
307.085	34540
309.887	34214
312.686	33884
315.483	33536
318.278	33314
321.071	33263
323.861	33280
326.649	33136
329.435	33197
332.219	33057
335	32885
337.779	32994
340.556	33151
343.331	33092
346.103	33062
348.873	33211
351.641	33467
354.407	33395
357.171	33536
359.932	33652
362.691	33600
365.448	33344
368.203	33074
370.955	32793
373.706	32773
376.454	32526
379.2	32258
381.943	32195
384.685	31966
387.424	31700
390.161	31459
392.896	31116
395.629	31040
398.36	30815
401.088	30939
403.815	30707
406.539	30505
409.261	30360
411.981	30400
414.698	30584
417.414	30852
420.127	30956
422.838	30671
425.547	31131
428.254	31160
430.959	31048
433.662	31111
436.362	31432
439.06	31533
441.757	31297
444.451	31557
447.142	31348
449.832	31386
452.52	31331
455.206	31311
457.889	31078
460.57	31089
463.249	30959
465.927	30905
468.601	30631
471.274	30396
473.945	30121
476.614	29637
479.28	29402
481.945	29226
484.607	29121
487.267	28819
489.926	28547
492.582	28478
495.236	28319
497.888	28182
500.537	27892
503.185	27995
505.831	28120
508.474	28450
511.116	28152
513.755	28217
516.393	28120
519.028	28319
521.661	28142
524.293	28291
526.922	28099
529.549	28184
532.174	28073
534.797	28096
537.418	28193
540.037	28334
542.654	27993
545.268	28136
547.881	28396
550.492	28459
553.101	28043
555.707	27616
558.312	27439
560.915	27231
563.515	27275
566.114	27391
568.71	27521
571.305	28015
573.897	28245
576.488	28182
579.076	27664
581.663	26893
584.247	26418
586.83	25738
589.41	25498
591.989	24994
594.565	24235
597.14	23601
599.712	23268
602.283	23309
604.851	23121
607.418	23048
609.982	23105
612.545	22901
615.106	22819
617.664	22944
620.221	22773
622.776	22721
625.328	22668
627.879	22655
630.428	22277
632.975	22316
635.52	21907
638.062	21828
640.603	21771
643.142	21871
645.679	22185
648.214	22122
650.748	21917
653.279	21950
655.808	21793
658.335	21661
660.861	21708
663.384	21409
665.906	21453
668.425	21467
670.943	21489
673.459	21201
675.973	20992
678.484	20847
680.994	20546
683.502	20161
686.009	20047
688.513	20043
691.015	19553
693.515	19545
696.014	19400
698.51	19105
701.005	18979
703.498	18783
705.989	18374
708.478	18254
710.965	17869
713.45	17998
715.933	17828
718.415	17841
720.894	17536
723.372	17436
725.848	17607
728.322	17550
730.794	17564
733.264	17538
735.732	17180
738.198	16870
740.663	16559
743.126	16152
745.586	16180
748.045	15963
750.502	15757
752.958	15869
755.411	15628
757.863	15691
760.312	15693
762.76	15476
765.206	15723
767.65	15338
770.092	14259
772.533	13263
774.971	13058
777.408	13644
779.843	14133
782.276	14085
784.707	14244
787.137	14278
789.564	14220
791.99	14248
794.414	14171
796.836	13990
799.257	13713
801.675	13525
804.092	13437
806.507	13384
808.92	13279
811.331	13114
813.741	12949
816.148	12751
818.554	12552
820.958	12492
823.36	12413
825.761	12270
828.159	12077
830.556	12185
832.951	12064
835.345	11831
837.736	11837
840.126	11758
842.514	11753
844.9	11539
847.284	11323
849.667	11310
852.048	11166
854.427	11089
856.804	10936
859.18	10702
861.553	10567
863.925	10573
866.296	10583
868.664	10596
871.031	10523
873.396	10303
875.759	10300
878.12	10260
880.48	10180
882.838	10096
885.194	9919
887.549	9844
889.902	9818
892.253	9677
894.602	9711
896.949	9521
899.295	9577
901.639	9508
903.981	9479
906.322	9268
908.661	9386
910.998	9381
913.333	9304
915.667	9232
917.999	9237
920.329	9258
922.658	9198
924.985	9169
927.31	9120
929.633	9044
931.955	8873
934.275	8833
936.593	8748
938.91	8611
941.225	8525
943.538	8319
945.849	8177
948.159	7908
950.467	7733
952.774	7666
955.078	7529
957.381	7428
959.683	7323
961.982	7191
964.28	7296
966.577	7191
968.871	7092
971.164	6975
973.456	6884
975.745	6862
978.033	6669
980.319	6651
982.604	6612
984.887	6506
987.168	6617
989.448	6538
991.726	6484
994.002	6429
996.277	6465
998.55	6387
1000.82	6373
1003.09	6468
1005.36	6519
1007.63	6452
1009.89	6503
1012.15	6554
1014.41	6531
1016.67	6554
1018.93	6507
1021.19	6453
1023.44	6481
1025.7	6443
1027.95	6411
1030.2	6417
1032.45	6237
1034.69	6012
1036.94	6028
1039.18	5938
1041.43	5891
1043.67	5911
1045.9	5861
1048.14	5837
1050.38	5654
1052.61	5642
1054.84	5562
1057.07	5498
1059.3	5464
1061.53	5241
1063.76	5319
1065.98	5224
1068.2	5220
1070.42	5207
1072.64	5069
1074.86	5012
1077.08	4924
1079.29	4909
1081.5	4834
1083.72	4920
1085.93	4902
1088.13	4859
1090.34	4879
1092.55	4831
1094.75	4950
1096.95	4859
1099.15	4831
1101.35	4755
1103.55	4724
1105.74	4597
1107.94	4600
1110.13	4571
1112.32	4509
1114.51	4316
1116.7	4338
1118.89	4263
1121.07	4280
1123.25	4152
1125.44	4096
1127.62	4110
1129.8	4122
1131.97	4175
1134.15	4205
1136.32	4231
1138.49	4166
1140.66	4116
1142.83	4066
1145	3994
1147.17	3935
1149.33	3911
1151.5	3896
1153.66	3889
1155.82	3897
1157.98	3842
1160.13	3766
1162.29	3725
1164.44	3683
1166.6	3669
1168.75	3737
1170.9	3788
1173.04	3711
1175.19	3794
1177.34	3745
1179.48	3619
1181.62	3517
1183.76	3516
1185.9	3535
1188.04	3703
1190.17	3842
1192.31	3889
1194.44	3826
1196.57	3852
1198.7	3890
1200.83	3734
1202.96	3666
1205.08	3497
1207.21	3292
1209.33	3203
1211.45	3123
1213.57	3065
1215.69	2980
1217.81	2953
1219.92	2885
1222.03	2909
1224.15	2861
1226.26	2877
1228.37	2786
1230.47	2820
1232.58	2839
1234.68	2813
1236.79	2761
1238.89	2829
1240.99	2806
1243.09	2796
1245.19	2720
1247.28	2762
1249.38	2658
1251.47	2674
1253.56	2644
1255.65	2567
1257.74	2565
1259.83	2521
1261.91	2494
1264	2462
1266.08	2394
1268.16	2341
1270.24	2323
1272.32	2292
1274.4	2327
1276.47	2275
1278.55	2216
1280.62	2172
1282.69	2138
1284.76	2113
1286.83	2128
1288.9	2098
1290.96	2041
1293.03	1982
1295.09	1980
1297.15	1924
1299.21	1960
1301.27	1932
1303.33	1863
1305.38	1916
1307.44	1977
1309.49	1903
1311.54	1860
1313.59	1845
1315.64	1825
1317.69	1873
1319.73	1785
1321.78	1818
1323.82	1823
1325.86	1787
1327.9	1760
1329.94	1736
1331.98	1724
1334.02	1767
1336.05	1791
1338.08	1781
1340.12	1715
1342.15	1799
1344.18	1840
1346.2	1898
1348.23	1914
1350.25	1886
1352.28	1888
1354.3	1900
1356.32	1884
1358.34	1918
1360.36	1943
1362.38	2001
1364.39	1948
1366.41	1938
1368.42	1990
1370.43	2024
1372.44	1884
1374.45	1854
1376.45	1882
1378.46	1916
1380.47	1815
1382.47	1805
1384.47	1689
1386.47	1733
1388.47	1612
1390.47	1709
1392.46	1594
1394.46	1699
1396.45	1642
1398.44	1713
1400.44	1605
1402.42	1505
1404.41	1584
1406.4	1495
1408.39	1493
1410.37	1424
1412.35	1396
1414.33	1415
1416.31	1390
1418.29	1395
1420.27	1319
1422.25	1348
1424.22	1317
1426.2	1332
1428.17	1297
1430.14	1313
1432.11	1289
1434.08	1258
1436.04	1247
1438.01	1237
1439.97	1277
1441.94	1188
1443.9	1265
1445.86	1267
1447.82	1235
1449.78	1176
1451.73	1164
1453.69	1193
1455.64	1217
1457.59	1200
1459.54	1183
1461.49	1078
1463.44	1068
1465.39	1030
1467.34	1068
1469.28	996
1471.22	1012
1473.17	1072
1475.11	1106
1477.05	1010
1478.99	991
1480.92	951
1482.86	914
1484.79	870
1486.73	870
1488.66	872
1490.59	903
1492.52	939
1494.45	891
1496.37	881
1498.3	927
1500.22	905
1502.14	866
1504.07	900
1505.99	877
1507.91	893
1509.82	877
1511.74	870
1513.66	828
1515.57	844
1517.48	905
1519.39	953
1521.3	988
1523.21	917
1525.12	924
1527.03	884
1528.93	896
1530.84	903
1532.74	937
1534.64	1020
1536.54	1037
1538.44	987
1540.34	937
1542.23	915
1544.13	846
1546.02	799
1547.92	826
1549.81	862
1551.7	892
1553.59	891
1555.48	900
1557.36	983
1559.25	933
1561.13	943
1563.01	987
1564.9	1030
1566.78	1021
1568.66	999
1570.53	920
1572.41	959
1574.29	981
1576.16	1072
1578.03	1144
1579.9	1161
1581.78	1066
1583.65	1032
1585.51	1009
1587.38	1056
1589.25	1090
1591.11	1094
1592.97	1055
1594.84	971
1596.7	943
1598.56	959
1600.42	925
1602.27	977
1604.13	1001
1605.98	1131
1607.84	1215
1609.69	1324
1611.54	1273
1613.39	1199
1615.24	1048
1617.09	862
1618.94	834
1620.78	802
1622.62	887
1624.47	980
1626.31	975
1628.15	981
1629.99	997
1631.83	963
1633.67	899
1635.5	933
1637.34	893
1639.17	872
1641	875
1642.83	876
1644.66	886
1646.49	830
1648.32	816
1650.15	844
1651.97	828
1653.8	901
1655.62	870
1657.44	832
1659.26	739
1661.08	719
1662.9	691
1664.72	546
1666.53	460
1668.35	442
1670.16	405
1671.97	456
1673.79	556
1675.6	539
1677.4	534
1679.21	455
1681.02	429
1682.83	401
1684.63	473
1686.43	496
1688.24	548
1690.04	491
1691.84	445
1693.64	423
1695.43	461
1697.23	534
1699.02	582
1700.82	642
1702.61	643
1704.4	648
1706.2	595
1707.98	661
1709.77	713
1711.56	732
1713.35	765
1715.13	697
1716.92	630
1718.7	530
1720.48	578
1722.26	588
1724.04	526
1725.82	429
1727.6	350
1729.37	307
1731.15	316
1732.92	254
1734.7	227
1736.47	210
1738.24	202
1740.01	191
1741.78	169
1743.54	212
1745.31	284
1747.08	322
1748.84	322
1750.6	308
1752.36	381
1754.12	477
1755.88	515
1757.64	444
1759.4	384
1761.16	367
1762.91	331
1764.67	415
1766.42	484
1768.17	539
1769.92	515
1771.67	506
1773.42	405
1775.17	387
1776.91	401
1778.66	417
1780.4	496
1782.15	538
1783.89	577
1785.63	603
1787.37	606
1789.11	597
1790.85	546
1792.58	538
1794.32	453
1796.05	445
1797.79	417
1799.52	385
1801.25	429
1802.98	393
1804.71	373
1806.44	439
1808.17	481
1809.89	548
1811.62	550
1813.34	582
1815.07	532
1816.79	511
1818.51	438
1820.23	449
1821.95	391
1823.66	374
1825.38	335
1827.1	322
1828.81	330
1830.52	394
1832.24	417
1833.95	447
1835.66	548
1837.37	538
1839.08	530
1840.78	441
1842.49	375
1844.19	389
1845.9	339
1847.6	367
1849.3	351
1851	286
1852.7	235
1854.4	236
1856.1	254
1857.8	235
1859.49	264
1861.19	237
1862.88	294
1864.57	236
1866.27	135
1867.96	111
1869.65	52
1871.33	90
1873.02	162
1874.71	201
1876.39	225
1878.08	153
1879.76	217
1881.44	181
1883.12	224
1884.81	264
1886.48	274
1888.16	182
1889.84	137
1891.52	131
1893.19	113
1894.87	106
1896.54	121
1898.21	115
1899.88	151
1901.55	178
1903.22	198
1904.89	199
1906.56	209
1908.22	222
1909.89	216
1911.55	226
1913.22	244
1914.88	222
1916.54	226
1918.2	246
1919.86	225
1921.52	218
1923.18	200
1924.83	188
1926.49	179
1928.14	169
1929.79	179
1931.45	175
1933.1	172
1934.75	151
1936.4	191
1938.05	214
1939.69	238
1941.34	167
1942.99	139
1944.63	129
1946.27	143
1947.92	109
1949.56	135
1951.2	191
1952.84	197
1954.48	189
1956.11	240
1957.75	284
1959.39	300
1961.02	342
1962.65	316
1964.29	310
1965.92	316
1967.55	344
1969.18	375
1970.81	364
1972.44	367
1974.06	328
1975.69	322
1977.32	349
1978.94	365
1980.56	383
1982.19	393
1983.81	341
1985.43	365
1987.05	359
1988.66	387
1990.28	367
1991.9	308
1993.51	371
1995.13	381
1996.74	387
1998.36	379
1999.97	369
2001.58	387
2003.19	379
2004.8	362
2006.4	413
2008.01	397
2009.62	384
2011.22	417
2012.83	379
2014.43	387
2016.03	409
2017.63	375
2019.23	346
2020.83	354
2022.43	366
2024.03	401
2025.63	368
2027.22	369
2028.82	382
2030.41	376
2032.01	364
2033.6	373
2035.19	361
2036.78	376
2038.37	350
2039.96	348
2041.55	333
2043.13	355
2044.72	325
2046.3	328
2047.89	348
2049.47	334
2051.05	345
2052.63	326
2054.21	346
2055.79	368
2057.37	312
2058.95	337
2060.52	318
2062.1	302
2063.68	319
2065.25	338
2066.82	320
2068.39	311
2069.97	306
2071.54	304
2073.1	292
2074.67	308
2076.24	304
2077.81	312
2079.37	302
2080.94	286
2082.5	292
2084.07	284
2085.63	268
2087.19	248
2088.75	246
2090.31	220
2091.87	204
2093.43	203
2094.98	203
2096.54	198
2098.09	221
2099.65	282
2101.2	242
2102.75	262
2104.3	240
2105.86	262
2107.41	236
2108.95	266
2110.5	240
2112.05	254
2113.6	244
2115.14	240
2116.69	248
2118.23	224
2119.77	248
2121.31	230
2122.86	234
2124.4	230
2125.93	229
2127.47	216
2129.01	250
2130.55	256
2132.08	248
2133.62	266
2135.15	238
2136.69	230
2138.22	216
2139.75	209
2141.28	194
2142.81	234
2144.34	210
2145.87	224
2147.39	250
2148.92	231
2150.45	232
2151.97	230
2153.5	254
2155.02	208
2156.54	178
2158.06	229
2159.58	205
2161.1	206
2162.62	244
2164.14	236
2165.66	230
2167.17	214
2168.69	216
2170.2	227
2171.72	226
2173.23	214
2174.74	198
2176.25	216
2177.76	217
2179.27	190
2180.78	202
2182.29	185
2183.79	185
2185.3	171
2186.81	187
2188.31	198
2189.81	188
2191.32	224
2192.82	200
2194.32	192
2195.82	203
2197.32	196
2198.82	167
2200.32	175
2201.81	147
2203.31	153
2204.8	188
2206.3	177
2207.79	165
2209.29	194
2210.78	189
2212.27	218
2213.76	210
2215.25	195
2216.74	220
2218.23	163
2219.71	153
2221.2	177
2222.69	159
2224.17	147
2225.65	133
2227.14	141
2228.62	145
2230.1	139
2231.58	160
2233.06	151
2234.54	169
2236.02	183
2237.5	207
2238.97	197
2240.45	183
2241.92	181
2243.4	183
2244.87	141
2246.34	173
2247.82	159
2249.29	153
2250.76	143
2252.23	145
2253.7	133
2255.16	139
2256.63	162
2258.1	131
2259.56	149
2261.03	149
2262.49	133
2263.95	151
2265.42	151
2266.88	163
2268.34	149
2269.8	141
2271.26	151
2272.72	147
2274.18	129
2275.63	177
2277.09	157
2278.54	181
2280	127
2281.45	119
2282.9	133
2284.36	129
2285.81	145
2287.26	113
2288.71	139
2290.16	139
2291.61	123
2293.05	133
2294.5	123
2295.95	123
2297.39	77
2298.84	75
2300.28	76
2301.72	83
2303.16	107
2304.61	129
2306.05	117
2307.49	111
2308.93	105
2310.36	125
2311.8	115
2313.24	119
2314.67	141
2316.11	137
2317.54	123
2318.98	143
2320.41	119
2321.84	129
2323.28	113
2324.71	125
2326.14	117
2327.57	106
2328.99	119
2330.42	81
2331.85	111
2333.27	91
2334.7	93
2336.12	95
2337.55	89
2338.97	75
2340.39	97
2341.82	59
2343.24	76
2344.66	43
2346.08	70
2347.5	69
2348.91	75
2350.33	73
2351.75	119
2353.16	105
2354.58	107
2355.99	125
2357.41	89
2358.82	73
2360.23	59
2361.64	51
2363.05	35
2364.46	48
2365.87	42
2367.28	57
2368.69	87
2370.1	63
2371.5	40
2372.91	79
2374.31	76
2375.72	64
2377.12	64
2378.52	56
2379.92	71
2381.33	59
2382.73	57
2384.13	51
2385.52	36
2386.92	51
2388.32	71
2389.72	59
2391.11	63
2392.51	85
2393.9	63
2395.3	89
2396.69	105
2398.08	61
2399.48	75
2400.87	72
2402.26	71
2403.65	38
2405.04	41
2406.42	26
2407.81	-18
2409.2	-20
2410.58	-49
2411.97	-60
2413.35	22
2414.74	-46
2416.12	-30
2417.5	-34
2418.89	-12
2420.27	-28
2421.65	-28
2423.03	-6
2424.41	-42
2425.79	-8
2427.16	-33
2428.54	-22
2429.92	-32
2431.29	-12
2432.67	-28
2434.04	-32
2435.42	-20
2436.79	-36
2438.16	-25
2439.53	-8
2440.9	-36
2442.27	-46
2443.64	-38
2445.01	-39
2446.38	-55
2447.75	-70
2449.11	-71
2450.48	-34
2451.84	-69
2453.21	-34
2454.57	-38
2455.94	-34
2457.3	-27
2458.66	-44
2460.02	-36
2461.38	-41
2462.74	-12
2464.1	2
2465.46	-4
2466.82	-27
2468.17	10
2469.53	-22
2470.89	-12
2472.24	-32
2473.6	-8
2474.95	0
2476.3	8
2477.65	4
2479.01	35
2480.36	6
2481.71	57
2483.06	-4
2484.41	2
2485.75	6
2487.1	17
2488.45	-8
2489.8	-2
2491.14	-4
2492.49	4
2493.83	-12
2495.17	8
2496.52	4
2497.86	8
2499.2	10
2500.54	16
2501.88	16
2503.22	30
2504.56	28
2505.9	12
2507.24	34
2508.58	18
2509.91	17
2511.25	-7
2512.58	-16
2513.92	-55
2515.25	-46
2516.58	-26
2517.92	-46
2519.25	-41
2520.58	-27
2521.91	-52
2523.24	-37
2524.57	-4
2525.9	-2
2527.23	10
2528.55	30
2529.88	-28
2531.21	-29
2532.53	-20
2533.86	-4
2535.18	-12
2536.5	14
2537.83	-1
2539.15	22
2540.47	12
2541.79	50
2543.11	-16
2544.43	0
2545.75	8
2547.07	4
2548.39	-38
2549.7	-8
2551.02	-20
2552.34	-20
2553.65	-26
2554.97	-42
2556.28	-44
2557.59	-45
2558.91	-47
2560.22	-47
2561.53	-46
2562.84	-47
2564.15	-36
2565.46	-51
2566.77	-47
2568.08	-44
2569.38	-43
2570.69	-40
2572	-46
2573.3	-30
2574.61	-31
2575.91	-36
2577.22	-49
2578.52	-30
2579.82	-31
2581.13	-33
2582.43	-22
2583.73	-50
2585.03	-53
2586.33	-50
2587.63	-48
2588.92	-73
2590.22	-48
2591.52	-71
2592.82	-42
2594.11	-25
2595.41	-37
2596.7	-46
2598	-50
2599.29	-34
2600.58	-61
2601.88	-2
2603.17	-2
2604.46	-63
2605.75	-46
2607.04	-62
2608.33	-61
2609.62	-73
2610.9	-68
2612.19	-68
2613.48	-87
2614.76	-58
2616.05	-71
2617.34	-39
2618.62	-77
2619.9	-72
2621.19	-59
2622.47	-61
2623.75	-64
2625.03	-59
2626.31	-61
2627.59	-28
2628.87	-27
2630.15	-75
2631.43	-39
2632.71	-56
2633.99	-68
2635.26	-46
2636.54	-89
2637.81	-61
2639.09	-77
2640.36	-85
2641.64	-66
2642.91	-93
2644.18	-66
2645.46	-57
2646.73	-91
2648	-71
2649.27	-63
2650.54	-43
2651.81	-47
2653.07	-30
2654.34	-38
2655.61	-63
2656.88	-53
2658.14	-48
2659.41	-65
2660.67	-72
2661.94	-37
2663.2	-79
2664.47	-73
2665.73	-81
2666.99	-68
2668.25	-83
2669.51	-85
2670.77	-93
2672.03	-85
2673.29	-36
2674.55	-67
2675.81	-66
2677.07	-93
2678.32	-93
2679.58	-65
2680.84	-55
2682.09	-63
2683.35	-24
2684.6	-41
2685.85	-44
2687.11	-74
2688.36	-27
2689.61	-61
2690.86	-51
2692.11	-55
2693.36	-29
2694.61	-16
2695.86	-55
2697.11	-75
2698.36	-55
2699.61	-75
2700.85	-62
2702.1	-52
2703.34	-47
2704.59	-64
2705.83	-50
2707.08	-45
2708.32	-58
2709.56	-81
2710.81	-61
2712.05	-58
2713.29	-71
2714.53	-46
2715.77	-64
2717.01	-41
2718.25	-44
2719.49	-65
2720.73	-66
2721.96	-67
2723.2	-57
2724.44	-43
2725.67	-51
2726.91	-64
2728.14	-59
2729.38	-84
2730.61	-36
2731.84	-68
2733.08	-63
2734.31	-52
2735.54	-36
2736.77	-39
2738	-50
2739.23	-45
2740.46	-47
2741.69	-73
2742.92	-56
2744.14	-21
2745.37	-40
2746.6	-71
2747.82	-22
2749.05	-50
2750.27	-52
2751.5	-28
2752.72	-70
2753.95	-22
2755.17	-48
2756.39	-48
2757.61	-54
2758.83	-56
2760.05	-26
2761.27	-32
2762.49	-20
2763.71	-40
2764.93	-36
2766.15	-48
2767.37	-30
2768.58	-48
2769.8	-42
2771.02	-38
2772.23	-34
2773.45	-50
2774.66	-38
2775.88	-14
2777.09	-46
2778.3	-10
2779.51	-46
2780.73	-35
2781.94	-44
2783.15	-14
2784.36	-22
2785.57	-34
2786.78	-56
2787.99	-26
2789.19	-38
2790.4	-14
2791.61	-9
2792.82	-42
2794.02	-16
2795.23	-44
2796.43	-40
2797.64	-32
2798.84	-24
2800.04	-28
2801.25	-29
2802.45	-60
2803.65	-36
2804.85	-6
2806.05	-40
2807.25	-38
2808.45	-20
2809.65	-22
2810.85	-35
2812.05	-16
2813.25	-26
2814.45	-34
2815.64	-4
2816.84	-22
2818.04	-18
2819.23	40
2820.43	-41
2821.62	-12
2822.82	-28
2824.01	6
2825.2	-16
2826.39	-30
2827.59	-30
2828.78	-8
2829.97	-8
2831.16	-24
2832.35	-8
2833.54	-54
2834.73	-14
2835.92	-42
2837.1	-16
2838.29	-38
2839.48	6
2840.67	-10
2841.85	-16
2843.04	-22
2844.22	-30
2845.41	-4
2846.59	2
2847.77	-11
2848.96	-6
2850.14	-21
2851.32	-4
2852.5	-19
2853.68	-16
2854.87	-4
2856.05	-10
2857.23	-24
2858.4	-16
2859.58	-37
2860.76	-43
2861.94	6
2863.12	10
2864.29	-22
2865.47	-6
2866.65	-6
2867.82	0
2869	14
2870.17	-10
2871.34	0
2872.52	-24
2873.69	-10
2874.86	-21
2876.03	-2
2877.21	-8
2878.38	-24
2879.55	0
2880.72	-26
2881.89	-24
2883.06	4
2884.23	20
2885.39	-19
2886.56	-2
2887.73	-26
2888.9	-14
2890.06	-2
2891.23	8
2892.39	-21
2893.56	2
2894.72	-12
2895.89	-22
2897.05	4
2898.21	-32
2899.38	-16
2900.54	-18
2901.7	10
2902.86	-12
2904.02	0
2905.18	-24
2906.34	6
2907.5	-3
2908.66	-14
2909.82	-24
2910.98	0
2912.13	-14
2913.29	16
2914.45	-16
2915.6	2
2916.76	12
2917.91	-2
2919.07	-10
2920.22	-22
2921.38	14
2922.53	-8
2923.68	12
2924.84	10
2925.99	-2
2927.14	-21
2928.29	-6
2929.44	-16
2930.59	-8
2931.74	10
2932.89	-14
2934.04	-2
2935.19	-16
2936.34	-6
2937.48	-9
2938.63	0
2939.78	-12
2940.93	10
2942.07	2
2943.22	12
2944.36	-4
2945.51	-4
2946.65	0
2947.79	0
2948.94	6
2950.08	4
2951.22	22
2952.36	8
2953.5	6
2954.65	6
2955.79	-8
2956.93	20
2958.07	-26
2959.2	16
2960.34	28
2961.48	16
2962.62	-2
2963.76	-2
2964.89	2
2966.03	-14
2967.17	0
2968.3	6
2969.44	8
2970.57	0
2971.71	6
2972.84	-4
2973.97	16
2975.11	8
2976.24	20
2977.37	-8
2978.5	10
2979.64	18
2980.77	-4
2981.9	8
2983.03	-20
2984.16	12
2985.29	10
2986.41	14
2987.54	20
2988.67	16
2989.8	8
2990.93	2
2992.05	-2
2993.18	8
2994.3	-12
2995.43	4
2996.55	37
2997.68	30
2998.8	22
2999.93	10
3001.05	33
3002.17	10
3003.3	-8
3004.42	62
3005.54	60
3006.66	14
3007.78	16
3008.9	16
3010.02	0
3011.14	16
3012.26	32
3013.38	12
3014.5	36
3015.62	6
3016.73	34
3017.85	22
3018.97	8
3020.08	13
3021.2	16
3022.31	16
3023.43	50
3024.54	15
3025.66	20
3026.77	26
3027.89	26
3029	10
3030.11	16
3031.22	12
3032.34	2
3033.45	20
3034.56	24
3035.67	30
3036.78	99
3037.89	28
3039	38
3040.11	20
3041.22	16
3042.32	0
3043.43	12
3044.54	16
3045.65	0
3046.75	18
3047.86	34
3048.96	14
3050.07	8
3051.17	28
3052.28	22
3053.38	18
3054.49	6
3055.59	30
3056.69	22
3057.8	26
3058.9	18
3060	36
3061.1	12
3062.2	30
3063.3	35
3064.4	16
3065.5	6
3066.6	17
3067.7	18
3068.8	40
3069.9	10
3071	32
3072.09	30
3073.19	46
3074.29	26
3075.38	20
3076.48	52
3077.57	17
3078.67	29
3079.76	56
3080.86	18
3081.95	35
3083.05	30
3084.14	28
3085.23	38
3086.33	20
3087.42	30
3088.51	43
3089.6	26
3090.69	16
3091.78	24
3092.87	87
3093.96	40
3095.05	28
3096.14	-4
3097.23	22
3098.32	41
3099.41	39
3100.49	18
3101.58	14
3102.67	36
3103.75	-4
3104.84	36
3105.93	22
3107.01	18
3108.1	26
3109.18	18
3110.26	28
3111.35	40
3112.43	28
3113.51	56
3114.6	35
3115.68	34
3116.76	10
3117.84	20
3118.92	24
3120	34
3121.09	22
3122.17	22
3123.25	12
3124.32	32
3125.4	42
3126.48	8
3127.56	14
3128.64	6
3129.72	30
3130.79	58
3131.87	42
3132.95	18
3134.02	8
3135.1	18
3136.17	24
3137.25	22
3138.32	40
3139.4	20
3140.47	48
3141.55	28
3142.62	28
3143.69	32
3144.76	33
3145.84	28
3146.91	34
3147.98	40
3149.05	30
3150.12	22
3151.19	24
3152.26	36
3153.33	38
3154.4	4
3155.47	14
3156.54	34
3157.61	58
3158.67	34
3159.74	24
3160.81	44
3161.88	27
3162.94	36
3164.01	22
3165.07	54
3166.14	48
3167.2	22
3168.27	16
3169.33	30
3170.4	42
3171.46	12
3172.52	26
3173.59	36
3174.65	38
3175.71	32
3176.77	44
3177.84	24
3178.9	20
3179.96	24
3181.02	57
3182.08	44
3183.14	61
3184.2	36
3185.26	34
3186.32	38
3187.37	34
3188.43	70
3189.49	55
3190.55	20
3191.61	21
3192.66	52
3193.72	32
3194.77	48
3195.83	30
3196.89	46
3197.94	34
3199	24
3200.05	36
3201.1	36
3202.16	10
3203.21	46
3204.27	36
3205.32	34
3206.37	36
3207.42	47
3208.47	44
3209.53	40
3210.58	45
3211.63	40
3212.68	34
3213.73	56
3214.78	35
3215.83	32
3216.88	23
3217.93	26
3218.97	26
3220.02	36
3221.07	12
3222.12	42
3223.16	34
3224.21	32
3225.26	24
3226.3	26
3227.35	20
3228.4	68
3229.44	52
3230.49	20
3231.53	20
3232.57	22
3233.62	38
3234.66	38
3235.71	24
3236.75	24
3237.79	42
3238.83	40
3239.88	18
3240.92	42
3241.96	48
3243	32
3244.04	20
3245.08	44
3246.12	38
3247.16	32
3248.2	34
3249.24	36
3250.28	38
3251.32	32
3252.36	42
3253.39	34
3254.43	38
3255.47	58
3256.51	34
3257.54	40
3258.58	32
3259.61	42
3260.65	35
3261.69	40
3262.72	32
3263.76	16
3264.79	20
3265.82	61
3266.86	45
3267.89	68
3268.92	73
3269.96	34
3270.99	33
3272.02	42
3273.05	24
3274.09	32
3275.12	36
3276.15	34
3277.18	39
3278.21	32
3279.24	14
3280.27	44
3281.3	34
3282.33	33
3283.36	38
3284.39	55
3285.41	64
3286.44	28
3287.47	28
3288.5	56
3289.52	22
3290.55	75
3291.58	44
3292.6	28
3293.63	48
3294.66	40
3295.68	53
3296.71	36
3297.73	50
3298.76	85
3299.78	34
3300.8	20
3301.83	48
3302.85	92
3303.87	36
3304.9	28
3305.92	31
3306.94	52
3307.96	44
3308.98	58
3310.01	40
3311.03	34
3312.05	67
3313.07	32
3314.09	56
3315.11	30
3316.13	43
3317.15	28
3318.17	44
3319.18	57
3320.2	38
3321.22	50
3322.24	42
3323.26	47
3324.27	52
3325.29	38
3326.31	43
3327.32	50
3328.34	57
3329.35	66
3330.37	36
3331.38	34
3332.4	30
3333.41	46
3334.43	60
3335.44	18
3336.46	36
3337.47	38
3338.48	52
3339.5	22
3340.51	28
3341.52	31
3342.53	56
3343.54	48
3344.56	40
3345.57	42
3346.58	54
3347.59	56
3348.6	25
3349.61	66
3350.62	36
3351.63	38
3352.64	34
3353.65	32
3354.66	43
3355.66	59
3356.67	38
3357.68	36
3358.69	29
3359.7	46
3360.7	42
3361.71	28
3362.72	36
3363.72	44
3364.73	32
3365.73	32
3366.74	41
3367.75	27
3368.75	50
3369.75	48
3370.76	30
3371.76	26
3372.77	18
3373.77	34
3374.77	55
3375.78	34
3376.78	18
3377.78	28
3378.78	36
3379.79	32
3380.79	39
3381.79	34
3382.79	44
3383.79	24
3384.79	54
3385.79	36
3386.79	46
3387.79	48
3388.79	49
3389.79	42
3390.79	54
3391.79	46
3392.79	50
3393.79	54
3394.78	46
3395.78	54
3396.78	42
3397.78	60
3398.77	101
3399.77	20
3400.77	30
3401.76	30
3402.76	46
3403.76	42
3404.75	34
3405.75	47
3406.74	48
3407.74	75
3408.73	44
3409.72	109
3410.72	42
3411.71	68
3412.71	54
3413.7	38
3414.69	38
3415.68	90
3416.68	20
3417.67	52
3418.66	46
3419.65	36
3420.64	60
3421.63	49
3422.63	50
3423.62	50
3424.61	68
3425.6	28
3426.59	31
3427.58	82
3428.57	57
[truncated: 48 more rows]
