# Supplementary material for: AI‐Assisted Detection of Early Gastric Cancer via Visualization of Mucosal Acidity Compromise During Endoscopy
Source: Adv Sci (Weinh). 2025 Oct 20;12(46):e04932. doi: 10.1002/advs.202504932 (PMC12697849; doi:10.1002/advs.202504932)
Supplement: Supplementary file 2 — Supporting Data [file ADVS-12-e04932-s002.zip › Models by AGS cells/Model 5/Para-tumor/fast-20250724_173621.csv]

181.541	13051
184.445	20393
187.346	26689
190.245	29967
193.141	31104
196.035	31044
198.927	30914
201.816	31027
204.703	31289
207.588	31066
210.47	31064
213.35	30946
216.228	31089
219.103	31259
221.976	31182
224.846	31279
227.715	31070
230.58	31033
233.444	30878
236.305	31329
239.164	31441
242.02	31849
244.875	32095
247.727	32123
250.576	32200
253.423	32238
256.268	32096
259.111	32004
261.951	31665
264.789	31753
267.625	31974
270.459	31866
273.29	31803
276.119	31684
278.945	31565
281.769	31275
284.591	31154
287.411	31073
290.229	31049
293.044	30855
295.857	30600
298.667	30501
301.476	30060
304.282	29975
307.085	29614
309.887	29381
312.686	28919
315.483	28845
318.278	28724
321.071	28448
323.861	28406
326.649	28374
329.435	28551
332.219	28264
335	28332
337.779	28265
340.556	28500
343.331	28483
346.103	28515
348.873	28545
351.641	28666
354.407	28718
357.171	28678
359.932	28857
362.691	28748
365.448	28646
368.203	28354
370.955	28091
373.706	28117
376.454	27896
379.2	27620
381.943	27549
384.685	27351
387.424	27169
390.161	26980
392.896	26717
395.629	26464
398.36	26377
401.088	26460
403.815	26266
406.539	26168
409.261	26079
411.981	26058
414.698	26063
417.414	26320
420.127	26464
422.838	26325
425.547	26554
428.254	26635
430.959	26520
433.662	26641
436.362	26854
439.06	26933
441.757	26884
444.451	26907
447.142	26690
449.832	26663
452.52	26695
455.206	26749
457.889	26460
460.57	26574
463.249	26369
465.927	26353
468.601	26132
471.274	26028
473.945	25724
476.614	25368
479.28	24993
481.945	24769
484.607	24853
487.267	24413
489.926	24212
492.582	24346
495.236	24195
497.888	23991
500.537	23778
503.185	23929
505.831	24034
508.474	24244
511.116	23988
513.755	23939
516.393	23877
519.028	23998
521.661	24010
524.293	24101
526.922	23774
529.549	23915
532.174	23802
534.797	23897
537.418	24060
540.037	24038
542.654	23849
545.268	23990
547.881	24038
550.492	23976
553.101	23790
555.707	23443
558.312	23194
560.915	23010
563.515	23137
566.114	23184
568.71	23345
571.305	23720
573.897	23871
576.488	24026
579.076	23588
581.663	23053
584.247	22533
586.83	21916
589.41	21495
591.989	21042
594.565	20490
597.14	19967
599.712	19674
602.283	19626
604.851	19507
607.418	19559
609.982	19537
612.545	19291
615.106	19205
617.664	19360
620.221	19255
622.776	19235
625.328	19233
627.879	19079
630.428	19017
632.975	18701
635.52	18433
638.062	18449
640.603	18346
643.142	18359
645.679	18492
648.214	18661
650.748	18381
653.279	18531
655.808	18358
658.335	18340
660.861	18241
663.384	17998
665.906	18039
668.425	18237
670.943	18086
673.459	17790
675.973	17662
678.484	17504
680.994	17278
683.502	16883
686.009	16793
688.513	16711
691.015	16461
693.515	16406
696.014	16239
698.51	16083
701.005	15975
703.498	15775
705.989	15574
708.478	15310
710.965	15086
713.45	15105
715.933	14965
718.415	14918
720.894	14550
723.372	14583
725.848	14718
728.322	14647
730.794	14713
733.264	14780
735.732	14369
738.198	14067
740.663	13803
743.126	13559
745.586	13444
748.045	13300
750.502	13205
752.958	13108
755.411	12948
757.863	12996
760.312	13034
762.76	12870
765.206	13054
767.65	12757
770.092	12079
772.533	11081
774.971	10834
777.408	11379
779.843	11790
782.276	11792
784.707	11752
787.137	11849
789.564	11782
791.99	11724
794.414	11687
796.836	11774
799.257	11420
801.675	11264
804.092	11164
806.507	11212
808.92	11119
811.331	10952
813.741	10674
816.148	10626
818.554	10406
820.958	10330
823.36	10251
825.761	10142
828.159	10044
830.556	10045
832.951	9910
835.345	9865
837.736	9788
840.126	9721
842.514	9706
844.9	9504
847.284	9350
849.667	9334
852.048	9244
854.427	9186
856.804	8955
859.18	8786
861.553	8655
863.925	8750
866.296	8693
868.664	8589
871.031	8591
873.396	8512
875.759	8380
878.12	8346
880.48	8455
882.838	8329
885.194	8202
887.549	8138
889.902	8121
892.253	7963
894.602	7967
896.949	7861
899.295	7890
901.639	7779
903.981	7735
906.322	7578
908.661	7724
910.998	7579
913.333	7563
915.667	7448
917.999	7638
920.329	7515
922.658	7517
924.985	7455
927.31	7372
929.633	7380
931.955	7221
934.275	7257
936.593	7185
938.91	6987
941.225	6983
943.538	6828
945.849	6604
948.159	6434
950.467	6379
952.774	6310
955.078	6083
957.381	6080
959.683	5965
961.982	5845
964.28	5970
966.577	5881
968.871	5830
971.164	5716
973.456	5560
975.745	5496
978.033	5391
980.319	5366
982.604	5333
984.887	5354
987.168	5297
989.448	5381
991.726	5273
994.002	5188
996.277	5228
998.55	5188
1000.82	5231
1003.09	5224
1005.36	5304
1007.63	5323
1009.89	5250
1012.15	5325
1014.41	5357
1016.67	5341
1018.93	5367
1021.19	5230
1023.44	5284
1025.7	5304
1027.95	5289
1030.2	5216
1032.45	5055
1034.69	4934
1036.94	4878
1039.18	4870
1041.43	4769
1043.67	4739
1045.9	4707
1048.14	4693
1050.38	4614
1052.61	4636
1054.84	4420
1057.07	4444
1059.3	4404
1061.53	4282
1063.76	4295
1065.98	4283
1068.2	4152
1070.42	4185
1072.64	4120
1074.86	4100
1077.08	4012
1079.29	3942
1081.5	3947
1083.72	3905
1085.93	3939
1088.13	3848
1090.34	3952
1092.55	3895
1094.75	3935
1096.95	3907
1099.15	3890
1101.35	3816
1103.55	3846
1105.74	3660
1107.94	3657
1110.13	3622
1112.32	3582
1114.51	3450
1116.7	3546
1118.89	3401
1121.07	3411
1123.25	3324
1125.44	3286
1127.62	3236
1129.8	3288
1131.97	3377
1134.15	3347
1136.32	3397
1138.49	3304
1140.66	3296
1142.83	3238
1145	3125
1147.17	3145
1149.33	3099
1151.5	3097
1153.66	3093
1155.82	3041
1157.98	3016
1160.13	3045
1162.29	2943
1164.44	2914
1166.6	2893
1168.75	2917
1170.9	3050
1173.04	3032
1175.19	3059
1177.34	3018
1179.48	2845
1181.62	2802
1183.76	2753
1185.9	2850
1188.04	3000
1190.17	3088
1192.31	3157
1194.44	3125
1196.57	3139
1198.7	3099
1200.83	3036
1202.96	2951
1205.08	2841
1207.21	2684
1209.33	2569
1211.45	2468
1213.57	2390
1215.69	2412
1217.81	2359
1219.92	2295
1222.03	2335
1224.15	2227
1226.26	2244
1228.37	2214
1230.47	2222
1232.58	2186
1234.68	2205
1236.79	2178
1238.89	2188
1240.99	2167
1243.09	2178
1245.19	2093
1247.28	2121
1249.38	2086
1251.47	2055
1253.56	2047
1255.65	1965
1257.74	2017
1259.83	1966
1261.91	1946
1264	1934
1266.08	1858
1268.16	1829
1270.24	1789
1272.32	1740
1274.4	1779
1276.47	1741
1278.55	1733
1280.62	1650
1282.69	1658
1284.76	1608
1286.83	1624
1288.9	1618
1290.96	1620
1293.03	1525
1295.09	1495
1297.15	1525
1299.21	1507
1301.27	1493
1303.33	1408
1305.38	1456
1307.44	1560
1309.49	1480
1311.54	1382
1313.59	1368
1315.64	1338
1317.69	1454
1319.73	1388
1321.78	1354
1323.82	1396
1325.86	1356
1327.9	1325
1329.94	1327
1331.98	1331
1334.02	1310
1336.05	1305
1338.08	1336
1340.12	1310
1342.15	1340
1344.18	1390
1346.2	1428
1348.23	1429
1350.25	1416
1352.28	1406
1354.3	1429
1356.32	1432
1358.34	1452
1360.36	1469
1362.38	1489
1364.39	1505
1366.41	1501
1368.42	1509
1370.43	1511
1372.44	1491
1374.45	1471
1376.45	1481
1378.46	1513
1380.47	1386
1382.47	1398
1384.47	1302
1386.47	1282
1388.47	1231
1390.47	1215
1392.46	1231
1394.46	1296
1396.45	1275
1398.44	1290
1400.44	1261
1402.42	1188
1404.41	1158
1406.4	1106
1408.39	1086
1410.37	1092
1412.35	1015
1414.33	1072
1416.31	1049
1418.29	1030
1420.27	985
1422.25	973
1424.22	975
1426.2	985
1428.17	995
1430.14	1019
1432.11	917
1434.08	905
1436.04	852
1438.01	898
1439.97	905
1441.94	920
1443.9	907
1445.86	939
1447.82	911
1449.78	848
1451.73	852
1453.69	864
1455.64	893
1457.59	896
1459.54	847
1461.49	770
1463.44	761
1465.39	707
1467.34	761
1469.28	722
1471.22	729
1473.17	800
1475.11	759
1477.05	772
1478.99	681
1480.92	681
1482.86	630
1484.79	616
1486.73	580
1488.66	590
1490.59	604
1492.52	641
1494.45	641
1496.37	675
1498.3	647
1500.22	665
1502.14	598
1504.07	600
1505.99	601
1507.91	588
1509.82	631
1511.74	590
1513.66	600
1515.57	595
1517.48	641
1519.39	689
1521.3	708
1523.21	702
1525.12	652
1527.03	636
1528.93	626
1530.84	679
1532.74	702
1534.64	752
1536.54	822
1538.44	759
1540.34	699
1542.23	657
1544.13	602
1546.02	546
1547.92	576
1549.81	639
1551.7	693
1553.59	677
1555.48	685
1557.36	705
1559.25	735
1561.13	761
1563.01	775
1564.9	804
1566.78	806
1568.66	809
1570.53	729
1572.41	751
1574.29	740
1576.16	818
1578.03	899
1579.9	961
1581.78	864
1583.65	814
1585.51	806
1587.38	879
1589.25	895
1591.11	895
1592.97	838
1594.84	800
1596.7	727
1598.56	766
1600.42	734
1602.27	750
1604.13	768
1605.98	883
1607.84	993
1609.69	1102
1611.54	1053
1613.39	985
1615.24	842
1617.09	687
1618.94	624
1620.78	621
1622.62	655
1624.47	760
1626.31	804
1628.15	802
1629.99	761
1631.83	775
1633.67	733
1635.5	746
1637.34	687
1639.17	697
1641	706
1642.83	709
1644.66	717
1646.49	671
1648.32	627
1650.15	661
1651.97	677
1653.8	728
1655.62	691
1657.44	659
1659.26	556
1661.08	522
1662.9	526
1664.72	387
1666.53	294
1668.35	270
1670.16	270
1671.97	331
1673.79	379
1675.6	398
1677.4	371
1679.21	302
1681.02	300
1682.83	240
1684.63	290
1686.43	337
1688.24	361
1690.04	384
1691.84	292
1693.64	258
1695.43	290
1697.23	386
1699.02	447
1700.82	517
1702.61	486
1704.4	469
1706.2	459
1707.98	500
1709.77	574
1711.56	585
1713.35	602
1715.13	576
1716.92	497
1718.7	393
1720.48	447
1722.26	425
1724.04	409
1725.82	314
1727.6	268
1729.37	246
1731.15	226
1732.92	191
1734.7	165
1736.47	133
1738.24	141
1740.01	127
1741.78	101
1743.54	161
1745.31	222
1747.08	219
1748.84	232
1750.6	214
1752.36	274
1754.12	387
1755.88	405
1757.64	341
1759.4	264
1761.16	244
1762.91	240
1764.67	308
1766.42	367
1768.17	427
1769.92	449
1771.67	359
1773.42	302
1775.17	272
1776.91	274
1778.66	286
1780.4	395
1782.15	462
1783.89	482
1785.63	462
1787.37	504
1789.11	512
1790.85	484
1792.58	463
1794.32	365
1796.05	339
1797.79	325
1799.52	302
1801.25	321
1802.98	282
1804.71	286
1806.44	345
1808.17	423
1809.89	433
1811.62	464
1813.34	495
1815.07	437
1816.79	391
1818.51	387
1820.23	353
1821.95	282
1823.66	274
1825.38	278
1827.1	234
1828.81	276
1830.52	294
1832.24	335
1833.95	361
1835.66	435
1837.37	464
1839.08	431
1840.78	356
1842.49	294
1844.19	268
1845.9	274
1847.6	266
1849.3	276
1851	226
1852.7	167
1854.4	125
1856.1	167
1857.8	173
1859.49	189
1861.19	159
1862.88	197
1864.57	101
1866.27	55
1867.96	4
1869.65	-34
1871.33	16
1873.02	87
1874.71	131
1876.39	137
1878.08	109
1879.76	131
1881.44	111
1883.12	143
1884.81	182
1886.48	188
1888.16	143
1889.84	62
1891.52	66
1893.19	16
1894.87	40
1896.54	59
1898.21	54
1899.88	77
1901.55	121
1903.22	121
1904.89	119
1906.56	131
1908.22	165
1909.89	173
1911.55	192
1913.22	179
1914.88	183
1916.54	175
1918.2	173
1919.86	167
1921.52	157
1923.18	133
1924.83	115
1926.49	139
1928.14	115
1929.79	121
1931.45	115
1933.1	121
1934.75	85
1936.4	117
1938.05	157
1939.69	170
1941.34	141
1942.99	68
1944.63	65
1946.27	70
1947.92	65
1949.56	91
1951.2	93
1952.84	139
1954.48	137
1956.11	188
1957.75	226
1959.39	254
1961.02	294
1962.65	256
1964.29	244
1965.92	258
1967.55	298
1969.18	275
1970.81	280
1972.44	308
1974.06	274
1975.69	241
1977.32	296
1978.94	333
1980.56	298
1982.19	347
1983.81	293
1985.43	310
1987.05	296
1988.66	334
1990.28	328
1991.9	300
1993.51	313
1995.13	328
1996.74	327
1998.36	310
1999.97	318
2001.58	320
2003.19	324
2004.8	324
2006.4	362
2008.01	337
2009.62	334
2011.22	338
2012.83	349
2014.43	332
2016.03	338
2017.63	321
2019.23	320
2020.83	304
2022.43	318
2024.03	332
2025.63	330
2027.22	310
2028.82	332
2030.41	328
2032.01	300
2033.6	318
2035.19	311
2036.78	316
2038.37	324
2039.96	264
2041.55	268
2043.13	298
2044.72	274
2046.3	280
2047.89	306
2049.47	316
2051.05	280
2052.63	272
2054.21	300
2055.79	300
2057.37	266
2058.95	294
2060.52	284
2062.1	274
2063.68	282
2065.25	256
2066.82	270
2068.39	268
2069.97	278
2071.54	248
2073.1	248
2074.67	252
2076.24	272
2077.81	252
2079.37	240
2080.94	251
2082.5	266
2084.07	229
2085.63	240
2087.19	206
2088.75	220
2090.31	198
2091.87	160
2093.43	155
2094.98	177
2096.54	168
2098.09	183
2099.65	212
2101.2	206
2102.75	202
2104.3	220
2105.86	213
2107.41	216
2108.95	224
2110.5	205
2112.05	177
2113.6	203
2115.14	194
2116.69	234
2118.23	189
2119.77	207
2121.31	194
2122.86	200
2124.4	160
2125.93	191
2127.47	186
2129.01	206
2130.55	206
2132.08	222
2133.62	200
2135.15	228
2136.69	191
2138.22	171
2139.75	177
2141.28	141
2142.81	195
2144.34	180
2145.87	186
2147.39	193
2148.92	197
2150.45	225
2151.97	196
2153.5	202
2155.02	175
2156.54	161
2158.06	209
2159.58	175
2161.1	173
2162.62	210
2164.14	197
2165.66	177
2167.17	185
2168.69	220
2170.2	199
2171.72	204
2173.23	180
2174.74	169
2176.25	186
2177.76	177
2179.27	163
2180.78	153
2182.29	175
2183.79	147
2185.3	137
2186.81	187
2188.31	155
2189.81	167
2191.32	186
2192.82	172
2194.32	174
2195.82	199
2197.32	182
2198.82	155
2200.32	125
2201.81	119
2203.31	145
2204.8	165
2206.3	137
2207.79	151
2209.29	160
2210.78	167
2212.27	171
2213.76	177
2215.25	173
2216.74	179
2218.23	169
2219.71	127
2221.2	125
2222.69	151
2224.17	95
2225.65	115
2227.14	99
2228.62	113
2230.1	97
2231.58	145
2233.06	123
2234.54	147
2236.02	141
2237.5	169
2238.97	167
2240.45	143
2241.92	159
2243.4	169
2244.87	121
2246.34	143
2247.82	125
2249.29	129
2250.76	143
2252.23	127
2253.7	115
2255.16	121
2256.63	133
2258.1	99
2259.56	109
2261.03	123
2262.49	123
2263.95	117
2265.42	129
2266.88	121
2268.34	123
2269.8	125
2271.26	107
2272.72	127
2274.18	147
2275.63	131
2277.09	147
2278.54	131
2280	129
2281.45	97
2282.9	109
2284.36	95
2285.81	133
2287.26	109
2288.71	119
2290.16	127
2291.61	105
2293.05	107
2294.5	89
2295.95	95
2297.39	55
2298.84	29
2300.28	44
2301.72	61
2303.16	67
2304.61	83
2306.05	87
2307.49	87
2308.93	85
2310.36	105
2311.8	99
2313.24	99
2314.67	127
2316.11	105
2317.54	139
2318.98	123
2320.41	95
2321.84	123
2323.28	85
2324.71	99
2326.14	87
2327.57	100
2328.99	87
2330.42	65
2331.85	101
2333.27	87
2334.7	85
2336.12	69
2337.55	69
2338.97	57
2340.39	63
2341.82	31
2343.24	58
2344.66	49
2346.08	64
2347.5	51
2348.91	63
2350.33	57
2351.75	80
2353.16	91
2354.58	87
2355.99	82
2357.41	79
2358.82	49
2360.23	19
2361.64	21
2363.05	37
2364.46	42
2365.87	28
2367.28	49
2368.69	69
2370.1	38
2371.5	34
2372.91	49
2374.31	76
2375.72	56
2377.12	46
2378.52	38
2379.92	44
2381.33	71
2382.73	30
2384.13	38
2385.52	40
2386.92	28
2388.32	49
2389.72	49
2391.11	49
2392.51	66
2393.9	59
2395.3	75
2396.69	81
2398.08	67
2399.48	63
2400.87	62
2402.26	49
2403.65	54
2405.04	23
2406.42	12
2407.81	-56
2409.2	-34
2410.58	-91
2411.97	-64
2413.35	-20
2414.74	-84
2416.12	-59
2417.5	-30
2418.89	-24
2420.27	-30
2421.65	-36
2423.03	-10
2424.41	-46
2425.79	-31
2427.16	-61
2428.54	-50
2429.92	-51
2431.29	-36
2432.67	-38
2434.04	-28
2435.42	-38
2436.79	-32
2438.16	-17
2439.53	-22
2440.9	-46
2442.27	-61
2443.64	-61
2445.01	-47
2446.38	-63
2447.75	-62
2449.11	-81
2450.48	-44
2451.84	-67
2453.21	-52
2454.57	-38
2455.94	-44
2457.3	-41
2458.66	-73
2460.02	-26
2461.38	-53
2462.74	-14
2464.1	-12
2465.46	-21
2466.82	-33
2468.17	-13
2469.53	-22
2470.89	-4
2472.24	-34
2473.6	-44
2474.95	-26
2476.3	-22
2477.65	16
2479.01	12
2480.36	6
2481.71	65
2483.06	-4
2484.41	-8
2485.75	-8
2487.1	-8
2488.45	-6
2489.8	-18
2491.14	8
2492.49	12
2493.83	-16
2495.17	17
2496.52	-30
2497.86	-14
2499.2	0
2500.54	12
2501.88	31
2503.22	28
2504.56	22
2505.9	26
2507.24	36
2508.58	24
2509.91	-10
2511.25	-9
2512.58	-26
2513.92	-65
2515.25	-54
2516.58	-59
2517.92	-52
2519.25	-53
2520.58	-25
2521.91	-52
2523.24	-29
2524.57	-24
2525.9	-2
2527.23	0
2528.55	6
2529.88	-32
2531.21	-41
2532.53	-30
2533.86	4
2535.18	-16
2536.5	-2
2537.83	-13
2539.15	-2
2540.47	10
2541.79	26
2543.11	-24
2544.43	-6
2545.75	-4
2547.07	26
2548.39	-46
2549.7	-27
2551.02	-26
2552.34	-22
2553.65	-27
2554.97	-50
2556.28	-58
2557.59	-73
2558.91	-75
2560.22	-61
2561.53	-67
2562.84	-71
2564.15	-59
2565.46	-55
2566.77	-30
2568.08	-40
2569.38	-57
2570.69	-36
2572	-49
2573.3	-34
2574.61	-43
2575.91	-28
2577.22	-51
2578.52	-36
2579.82	-24
2581.13	-43
2582.43	-48
2583.73	-44
2585.03	-57
2586.33	-72
2587.63	-71
2588.92	-79
2590.22	-50
2591.52	-75
2592.82	-52
2594.11	-63
2595.41	-49
2596.7	-63
2598	-18
2599.29	-36
2600.58	-43
2601.88	-40
2603.17	-28
2604.46	-87
2605.75	-79
2607.04	-66
2608.33	-71
2609.62	-53
2610.9	-68
2612.19	-87
2613.48	-113
2614.76	-81
2616.05	-69
2617.34	-43
2618.62	-113
2619.9	-80
2621.19	-71
2622.47	-93
2623.75	-66
2625.03	-87
2626.31	-81
2627.59	-47
2628.87	-29
2630.15	-83
2631.43	-45
2632.71	-72
2633.99	-82
2635.26	-60
2636.54	-63
2637.81	-77
2639.09	-91
2640.36	-72
2641.64	-81
2642.91	-97
2644.18	-93
2645.46	-59
2646.73	-95
2648	-66
2649.27	-55
2650.54	-53
2651.81	-55
2653.07	-48
2654.34	-56
2655.61	-77
2656.88	-37
2658.14	-74
2659.41	-63
2660.67	-70
2661.94	-36
2663.2	-59
2664.47	-61
2665.73	-65
2666.99	-80
2668.25	-83
2669.51	-76
2670.77	-81
2672.03	-59
2673.29	-52
2674.55	-83
2675.81	-68
2677.07	-85
2678.32	-85
2679.58	-71
2680.84	-49
2682.09	-79
2683.35	-26
2684.6	-63
2685.85	-75
2687.11	-80
2688.36	-37
2689.61	-71
2690.86	-45
2692.11	-57
2693.36	-43
2694.61	-25
2695.86	-59
2697.11	-79
2698.36	-61
2699.61	-91
2700.85	-65
2702.1	-50
2703.34	-59
2704.59	-76
2705.83	-51
2707.08	-51
2708.32	-66
2709.56	-79
2710.81	-79
2712.05	-60
2713.29	-75
2714.53	-56
2715.77	-32
2717.01	-55
2718.25	-34
2719.49	-71
2720.73	-60
2721.96	-89
2723.2	-69
2724.44	-57
2725.67	-49
2726.91	-64
2728.14	-55
2729.38	-82
2730.61	-59
2731.84	-52
2733.08	-65
2734.31	-56
2735.54	-69
2736.77	-55
2738	-62
2739.23	-41
2740.46	-26
2741.69	-79
2742.92	-87
2744.14	-33
2745.37	-20
2746.6	-75
2747.82	-24
2749.05	-56
2750.27	-58
2751.5	-57
2752.72	-56
2753.95	-42
2755.17	-30
2756.39	-42
2757.61	-46
2758.83	-70
2760.05	-30
2761.27	-62
2762.49	-28
2763.71	-52
2764.93	-56
2766.15	-58
2767.37	-50
2768.58	-42
2769.8	-52
2771.02	-44
2772.23	-40
2773.45	-38
2774.66	-38
2775.88	-22
2777.09	-54
2778.3	-48
2779.51	-44
2780.73	-17
2781.94	-26
2783.15	-32
2784.36	-16
2785.57	-36
2786.78	-50
2787.99	-10
2789.19	-42
2790.4	-26
2791.61	-9
2792.82	-48
2794.02	-44
2795.23	-34
2796.43	-34
2797.64	-28
2798.84	-30
2800.04	-58
2801.25	-33
2802.45	-42
2803.65	-52
2804.85	8
2806.05	-34
2807.25	-46
2808.45	-28
2809.65	-46
2810.85	-33
2812.05	-16
2813.25	-26
2814.45	-46
2815.64	-24
2816.84	-32
2818.04	-38
2819.23	22
2820.43	-31
2821.62	14
2822.82	-8
2824.01	16
2825.2	-22
2826.39	-24
2827.59	-24
2828.78	-12
2829.97	-26
2831.16	-38
2832.35	-6
2833.54	-52
2834.73	-36
2835.92	-26
2837.1	-10
2838.29	-42
2839.48	0
2840.67	4
2841.85	2
2843.04	-12
2844.22	-32
2845.41	-33
2846.59	6
2847.77	-19
2848.96	-14
2850.14	-21
2851.32	-28
2852.5	-5
2853.68	-22
2854.87	6
2856.05	-18
2857.23	-14
2858.4	-32
2859.58	-35
2860.76	-31
2861.94	0
2863.12	6
2864.29	0
2865.47	-22
2866.65	-18
2867.82	-14
2869	24
2870.17	-4
2871.34	-6
2872.52	-20
2873.69	-6
2874.86	-19
2876.03	-4
2877.21	-23
2878.38	-26
2879.55	-16
2880.72	-12
2881.89	-26
2883.06	-8
2884.23	-22
2885.39	-19
2886.56	-8
2887.73	-55
2888.9	-38
2890.06	-32
2891.23	-4
2892.39	-25
2893.56	8
2894.72	-20
2895.89	-12
2897.05	10
2898.21	-32
2899.38	-20
2900.54	-34
2901.7	4
2902.86	-4
2904.02	-4
2905.18	-18
2906.34	-8
2907.5	-11
2908.66	-16
2909.82	-16
2910.98	-12
2912.13	4
2913.29	6
2914.45	-6
2915.6	-10
2916.76	2
2917.91	-6
2919.07	-4
2920.22	-16
2921.38	-8
2922.53	-24
2923.68	4
2924.84	14
2925.99	0
2927.14	-18
2928.29	-10
2929.44	-2
2930.59	0
2931.74	-2
2932.89	-8
2934.04	-16
2935.19	-30
2936.34	-9
2937.48	12
2938.63	2
2939.78	0
2940.93	18
2942.07	20
2943.22	8
2944.36	-10
2945.51	-22
2946.65	-42
2947.79	2
2948.94	24
2950.08	-18
2951.22	-6
2952.36	-2
2953.5	4
2954.65	8
2955.79	2
2956.93	12
2958.07	-8
2959.2	-20
2960.34	26
2961.48	18
2962.62	14
2963.76	-4
2964.89	14
2966.03	10
2967.17	8
2968.3	16
2969.44	0
2970.57	6
2971.71	4
2972.84	2
2973.97	10
2975.11	-4
2976.24	22
2977.37	-12
2978.5	6
2979.64	10
2980.77	12
2981.9	4
2983.03	-16
2984.16	-6
2985.29	6
2986.41	4
2987.54	6
2988.67	14
2989.8	16
2990.93	-8
2992.05	-4
2993.18	12
2994.3	-2
2995.43	0
2996.55	20
2997.68	16
2998.8	12
2999.93	4
3001.05	6
3002.17	2
3003.3	14
3004.42	52
3005.54	38
3006.66	20
3007.78	32
3008.9	2
3010.02	-20
3011.14	26
3012.26	12
3013.38	20
3014.5	30
3015.62	0
3016.73	26
3017.85	14
3018.97	20
3020.08	11
3021.2	38
3022.31	10
3023.43	30
3024.54	17
3025.66	16
3026.77	28
3027.89	10
3029	22
3030.11	32
3031.22	4
3032.34	10
3033.45	12
3034.56	-2
3035.67	20
3036.78	119
3037.89	20
3039	30
3040.11	4
3041.22	8
3042.32	6
3043.43	26
3044.54	12
3045.65	-6
3046.75	14
3047.86	26
3048.96	4
3050.07	-10
3051.17	30
3052.28	30
3053.38	10
3054.49	6
3055.59	32
3056.69	-6
3057.8	14
3058.9	28
3060	36
3061.1	12
3062.2	20
3063.3	20
3064.4	8
3065.5	6
3066.6	11
3067.7	20
3068.8	16
3069.9	24
3071	12
3072.09	22
3073.19	28
3074.29	18
3075.38	30
3076.48	28
3077.57	2
3078.67	33
3079.76	30
3080.86	4
3081.95	8
3083.05	-12
3084.14	0
3085.23	40
3086.33	27
3087.42	24
3088.51	21
3089.6	30
3090.69	12
3091.78	8
3092.87	63
3093.96	26
3095.05	12
3096.14	-2
3097.23	32
3098.32	30
3099.41	8
3100.49	34
3101.58	14
3102.67	42
3103.75	14
3104.84	46
3105.93	34
3107.01	6
3108.1	4
3109.18	22
3110.26	28
3111.35	42
3112.43	34
3113.51	18
3114.6	21
3115.68	20
3116.76	18
3117.84	14
3118.92	32
3120	22
3121.09	12
3122.17	20
3123.25	14
3124.32	28
3125.4	24
3126.48	34
3127.56	34
3128.64	4
3129.72	34
3130.79	46
3131.87	24
3132.95	24
3134.02	24
3135.1	32
3136.17	14
3137.25	30
3138.32	26
3139.4	16
3140.47	38
3141.55	28
3142.62	24
3143.69	30
3144.76	25
3145.84	20
3146.91	16
3147.98	24
3149.05	22
3150.12	30
3151.19	56
3152.26	28
3153.33	42
3154.4	8
3155.47	20
3156.54	18
3157.61	64
3158.67	34
3159.74	4
3160.81	20
3161.88	29
3162.94	30
3164.01	38
3165.07	46
3166.14	36
3167.2	38
3168.27	19
3169.33	26
3170.4	46
3171.46	10
3172.52	22
3173.59	36
3174.65	28
3175.71	32
3176.77	10
3177.84	32
3178.9	18
3179.96	16
3181.02	40
3182.08	40
3183.14	47
3184.2	38
3185.26	30
3186.32	40
3187.37	22
3188.43	56
3189.49	59
3190.55	16
3191.61	17
3192.66	42
3193.72	6
3194.77	36
3195.83	16
3196.89	44
3197.94	20
3199	32
3200.05	18
3201.1	30
3202.16	24
3203.21	52
3204.27	14
3205.32	16
3206.37	46
3207.42	55
3208.47	30
3209.53	26
3210.58	37
3211.63	38
3212.68	12
3213.73	42
3214.78	39
3215.83	28
3216.88	23
3217.93	30
3218.97	30
3220.02	20
3221.07	20
3222.12	26
3223.16	34
3224.21	46
3225.26	26
3226.3	14
3227.35	20
3228.4	34
3229.44	40
3230.49	8
3231.53	26
3232.57	34
3233.62	34
3234.66	38
3235.71	22
3236.75	18
3237.79	48
3238.83	30
3239.88	6
3240.92	24
3241.96	24
3243	38
3244.04	26
3245.08	44
3246.12	24
3247.16	22
3248.2	16
3249.24	36
3250.28	32
3251.32	10
3252.36	34
3253.39	36
3254.43	48
3255.47	72
3256.51	28
3257.54	28
3258.58	22
3259.61	42
3260.65	12
3261.69	46
3262.72	18
3263.76	28
3264.79	12
3265.82	69
3266.86	35
3267.89	50
3268.92	30
3269.96	30
3270.99	31
3272.02	40
3273.05	26
3274.09	24
3275.12	34
3276.15	30
3277.18	35
3278.21	16
3279.24	22
3280.27	30
3281.3	38
3282.33	43
3283.36	40
3284.39	40
3285.41	56
3286.44	44
3287.47	38
3288.5	56
3289.52	6
3290.55	69
3291.58	40
3292.6	36
3293.63	73
3294.66	34
3295.68	51
3296.71	16
3297.73	48
3298.76	85
3299.78	24
3300.8	16
3301.83	30
3302.85	92
3303.87	24
3304.9	20
3305.92	29
3306.94	28
3307.96	36
3308.98	44
3310.01	34
3311.03	34
3312.05	53
3313.07	46
3314.09	36
3315.11	34
3316.13	45
3317.15	30
3318.17	48
3319.18	44
3320.2	48
3321.22	52
3322.24	38
3323.26	49
3324.27	48
3325.29	58
3326.31	47
3327.32	46
3328.34	59
3329.35	66
3330.37	38
3331.38	26
3332.4	26
3333.41	38
3334.43	54
3335.44	34
3336.46	48
3337.47	22
3338.48	46
3339.5	24
3340.51	26
3341.52	31
3342.53	48
3343.54	44
3344.56	38
3345.57	44
3346.58	42
3347.59	36
3348.6	29
3349.61	36
3350.62	14
3351.63	24
3352.64	34
3353.65	50
3354.66	25
3355.66	47
3356.67	22
3357.68	44
3358.69	11
3359.7	18
3360.7	54
3361.71	40
3362.72	32
3363.72	34
3364.73	24
3365.73	48
3366.74	31
3367.75	39
3368.75	38
3369.75	30
3370.76	44
3371.76	44
3372.77	44
3373.77	46
3374.77	39
3375.78	42
3376.78	8
3377.78	46
3378.78	34
3379.79	28
3380.79	29
3381.79	24
3382.79	42
3383.79	32
3384.79	60
3385.79	32
3386.79	36
3387.79	40
3388.79	31
3389.79	42
3390.79	26
3391.79	49
3392.79	32
3393.79	74
3394.78	42
3395.78	14
3396.78	52
3397.78	46
3398.77	91
3399.77	20
3400.77	36
3401.76	32
3402.76	52
3403.76	38
3404.75	18
3405.75	42
3406.74	42
3407.74	79
3408.73	36
3409.72	107
3410.72	50
3411.71	48
3412.71	22
3413.7	30
3414.69	20
3415.68	76
3416.68	44
3417.67	30
3418.66	16
3419.65	36
3420.64	60
3421.63	45
3422.63	66
3423.62	64
3424.61	82
3425.6	18
3426.59	37
3427.58	62
3428.57	35
[truncated: 48 more rows]
