# Supplementary material for: AI‐Assisted Detection of Early Gastric Cancer via Visualization of Mucosal Acidity Compromise During Endoscopy
Source: Adv Sci (Weinh). 2025 Oct 20;12(46):e04932. doi: 10.1002/advs.202504932 (PMC12697849; doi:10.1002/advs.202504932)
Supplement: Supplementary file 2 — Supporting Data [file ADVS-12-e04932-s002.zip › Models by AGS cells/Model 5/Para-tumor/fast-20250724_173648.csv]

181.541	25029
184.445	38810
187.346	49985
190.245	55536
193.141	57398
196.035	57761
198.927	57368
201.816	57166
204.703	57684
207.588	57326
210.47	57801
213.35	57601
216.228	57521
219.103	57793
221.976	57477
224.846	57891
227.715	57403
230.58	57347
233.444	57308
236.305	57938
239.164	58067
242.02	58821
244.875	59173
247.727	59097
250.576	59498
253.423	59463
256.268	59156
259.111	59115
261.951	58732
264.789	58579
267.625	58949
270.459	59085
273.29	58605
276.119	58792
278.945	58275
281.769	58408
284.591	58414
287.411	58172
290.229	58114
293.044	57724
295.857	57759
298.667	57025
301.476	56550
304.282	56165
307.085	55715
309.887	55435
312.686	54640
315.483	54378
318.278	53999
321.071	53822
323.861	53846
326.649	53360
329.435	53811
332.219	53537
335	53449
337.779	53671
340.556	53701
343.331	53995
346.103	54066
348.873	54132
351.641	54696
354.407	54618
357.171	54799
359.932	55242
362.691	54627
365.448	54465
368.203	54175
370.955	53562
373.706	53646
376.454	53290
379.2	52645
381.943	52975
384.685	52261
387.424	51844
390.161	51441
392.896	51076
395.629	50834
398.36	50509
401.088	50572
403.815	50425
406.539	50125
409.261	49803
411.981	50056
414.698	50030
417.414	50739
420.127	50816
422.838	50455
425.547	51124
428.254	51168
430.959	50931
433.662	51055
436.362	51525
439.06	51618
441.757	51521
444.451	51473
447.142	51348
449.832	51362
452.52	51491
455.206	51454
457.889	51110
460.57	51334
463.249	50730
465.927	50947
468.601	50369
471.274	50193
473.945	49623
476.614	48896
479.28	48332
481.945	48146
484.607	47886
487.267	47641
489.926	47230
492.582	47215
495.236	46975
497.888	46734
500.537	46583
503.185	46527
505.831	46667
508.474	47037
511.116	47000
513.755	47038
516.393	46665
519.028	46950
521.661	46786
524.293	47043
526.922	46828
529.549	47147
532.174	46764
534.797	46939
537.418	47043
540.037	47153
542.654	47240
545.268	47427
547.881	47889
550.492	47730
553.101	47048
555.707	46563
558.312	46281
560.915	45815
563.515	46164
566.114	46220
568.71	46250
571.305	46837
573.897	47004
576.488	46891
579.076	46206
581.663	45292
584.247	44645
586.83	43693
589.41	43015
591.989	42293
594.565	41340
597.14	40489
599.712	40021
602.283	40093
604.851	40019
607.418	39809
609.982	40234
612.545	40055
615.106	40029
617.664	39774
620.221	39598
622.776	39570
625.328	39176
627.879	39199
630.428	38764
632.975	38399
635.52	38232
638.062	37946
640.603	37915
643.142	37946
645.679	38186
648.214	38188
650.748	37958
653.279	38177
655.808	38044
658.335	37779
660.861	37837
663.384	37519
665.906	37420
668.425	37262
670.943	37162
673.459	36868
675.973	36659
678.484	36090
680.994	35744
683.502	35187
686.009	35147
688.513	34968
691.015	34636
693.515	34319
696.014	34323
698.51	33745
701.005	33444
703.498	33157
705.989	32646
708.478	32170
710.965	31895
713.45	31954
715.933	31678
718.415	31721
720.894	31214
723.372	31338
725.848	31370
728.322	31132
730.794	31273
733.264	30989
735.732	30721
738.198	30139
740.663	29734
743.126	29129
745.586	29058
748.045	28827
750.502	28603
752.958	28630
755.411	28402
757.863	28435
760.312	28360
762.76	28122
765.206	28628
767.65	28023
770.092	26103
772.533	24424
774.971	23883
777.408	25019
779.843	25982
782.276	25895
784.707	26125
787.137	26236
789.564	25974
791.99	25915
794.414	25917
796.836	25680
799.257	25447
801.675	25071
804.092	24961
806.507	24778
808.92	24425
811.331	24183
813.741	23770
816.148	23621
818.554	23373
820.958	23271
823.36	23079
825.761	22670
828.159	22499
830.556	22581
832.951	22436
835.345	22132
837.736	21924
840.126	21745
842.514	21641
844.9	21413
847.284	21322
849.667	21130
852.048	20939
854.427	20799
856.804	20502
859.18	20196
861.553	20061
863.925	20169
866.296	19925
868.664	19898
871.031	19769
873.396	19553
875.759	19531
878.12	19249
880.48	19303
882.838	19122
885.194	18910
887.549	18812
889.902	18632
892.253	18552
894.602	18510
896.949	18362
899.295	18429
901.639	18214
903.981	18209
906.322	17954
908.661	17943
910.998	17939
913.333	17818
915.667	17508
917.999	17639
920.329	17654
922.658	17670
924.985	17387
927.31	17330
929.633	17413
931.955	16981
934.275	16874
936.593	16694
938.91	16438
941.225	16261
943.538	16054
945.849	15771
948.159	15349
950.467	15278
952.774	15000
955.078	14740
957.381	14546
959.683	14427
961.982	14331
964.28	14335
966.577	14091
968.871	13889
971.164	13683
973.456	13559
975.745	13487
978.033	13225
980.319	13106
982.604	13071
984.887	12931
987.168	12997
989.448	12745
991.726	12794
994.002	12628
996.277	12670
998.55	12643
1000.82	12599
1003.09	12784
1005.36	12854
1007.63	12752
1009.89	12721
1012.15	12820
1014.41	12765
1016.67	12711
1018.93	12560
1021.19	12405
1023.44	12338
1025.7	12465
1027.95	12350
1030.2	12161
1032.45	11995
1034.69	11852
1036.94	11798
1039.18	11764
1041.43	11585
1043.67	11643
1045.9	11646
1048.14	11593
1050.38	11555
1052.61	11400
1054.84	11308
1057.07	11101
1059.3	11023
1061.53	10743
1063.76	10768
1065.98	10523
1068.2	10404
1070.42	10461
1072.64	10259
1074.86	10257
1077.08	10060
1079.29	10097
1081.5	10100
1083.72	9880
1085.93	9971
1088.13	9876
1090.34	9833
1092.55	9905
1094.75	9923
1096.95	9763
1099.15	9646
1101.35	9582
1103.55	9431
1105.74	9338
1107.94	9294
1110.13	9120
1112.32	9024
1114.51	8837
1116.7	8817
1118.89	8601
1121.07	8515
1123.25	8504
1125.44	8452
1127.62	8516
1129.8	8587
1131.97	8585
1134.15	8541
1136.32	8599
1138.49	8508
1140.66	8359
1142.83	8319
1145	8235
1147.17	8166
1149.33	8103
1151.5	8005
1153.66	8009
1155.82	7890
1157.98	7900
1160.13	7794
1162.29	7771
1164.44	7640
1166.6	7640
1168.75	7761
1170.9	7741
1173.04	7801
1175.19	7787
1177.34	7772
1179.48	7507
1181.62	7436
1183.76	7286
1185.9	7363
1188.04	7505
1190.17	7656
1192.31	7632
1194.44	7811
1196.57	7809
1198.7	7735
1200.83	7610
1202.96	7460
1205.08	7253
1207.21	6923
1209.33	6836
1211.45	6709
1213.57	6528
1215.69	6480
1217.81	6352
1219.92	6278
1222.03	6298
1224.15	6162
1226.26	6076
1228.37	6147
1230.47	6046
1232.58	6091
1234.68	6143
1236.79	6087
1238.89	6189
1240.99	6032
1243.09	6010
1245.19	5799
1247.28	5849
1249.38	5734
1251.47	5766
1253.56	5607
1255.65	5543
1257.74	5472
1259.83	5428
1261.91	5387
1264	5248
1266.08	5126
1268.16	5137
1270.24	5163
1272.32	5016
1274.4	5037
1276.47	4986
1278.55	4916
1280.62	4811
1282.69	4777
1284.76	4777
1286.83	4717
1288.9	4610
1290.96	4678
1293.03	4604
1295.09	4541
1297.15	4527
1299.21	4438
1301.27	4374
1303.33	4396
1305.38	4315
1307.44	4394
1309.49	4295
1311.54	4225
1313.59	4204
1315.64	4191
1317.69	4204
1319.73	4179
1321.78	4165
1323.82	4175
1325.86	4094
1327.9	4077
1329.94	4053
1331.98	4047
1334.02	4009
1336.05	4043
1338.08	3983
1340.12	4022
1342.15	4070
1344.18	4131
1346.2	4195
1348.23	4179
1350.25	4144
1352.28	4235
1354.3	4201
1356.32	4166
1358.34	4204
1360.36	4249
1362.38	4253
1364.39	4247
1366.41	4233
1368.42	4223
1370.43	4202
1372.44	4078
1374.45	4127
1376.45	4100
1378.46	4092
1380.47	3979
1382.47	3899
1384.47	3830
1386.47	3875
1388.47	3782
1390.47	3772
1392.46	3719
1394.46	3816
1396.45	3737
1398.44	3834
1400.44	3745
1402.42	3677
1404.41	3580
1406.4	3506
1408.39	3443
1410.37	3415
1412.35	3334
1414.33	3327
1416.31	3292
1418.29	3238
1420.27	3191
1422.25	3244
1424.22	3209
1426.2	3175
1428.17	3233
1430.14	3185
1432.11	3090
1434.08	3089
1436.04	2992
1438.01	2984
1439.97	3048
1441.94	2980
1443.9	2960
1445.86	3008
1447.82	2913
1449.78	2830
1451.73	2800
1453.69	2865
1455.64	2903
1457.59	2893
1459.54	2821
1461.49	2754
1463.44	2671
1465.39	2660
1467.34	2649
1469.28	2652
1471.22	2629
1473.17	2696
1475.11	2716
1477.05	2638
1478.99	2526
1480.92	2488
1482.86	2419
1484.79	2395
1486.73	2367
1488.66	2351
1490.59	2416
1492.52	2382
1494.45	2444
1496.37	2353
1498.3	2450
1500.22	2422
1502.14	2299
1504.07	2353
1505.99	2363
1507.91	2341
1509.82	2329
1511.74	2276
1513.66	2309
1515.57	2275
1517.48	2315
1519.39	2355
1521.3	2350
1523.21	2368
1525.12	2331
1527.03	2230
1528.93	2274
1530.84	2279
1532.74	2348
1534.64	2388
1536.54	2347
1538.44	2325
1540.34	2204
1542.23	2164
1544.13	2119
1546.02	2055
1547.92	2083
1549.81	2039
1551.7	2166
1553.59	2105
1555.48	2081
1557.36	2149
1559.25	2188
1561.13	2133
1563.01	2190
1564.9	2233
1566.78	2214
1568.66	2194
1570.53	2149
1572.41	2107
1574.29	2102
1576.16	2196
1578.03	2301
1579.9	2311
1581.78	2234
1583.65	2172
1585.51	2125
1587.38	2178
1589.25	2188
1591.11	2206
1592.97	2127
1594.84	2047
1596.7	2043
1598.56	2059
1600.42	2033
1602.27	2074
1604.13	2065
1605.98	2152
1607.84	2297
1609.69	2381
1611.54	2343
1613.39	2198
1615.24	2051
1617.09	1884
1618.94	1835
1620.78	1773
1622.62	1840
1624.47	1894
1626.31	1960
1628.15	1922
1629.99	1948
1631.83	1900
1633.67	1892
1635.5	1884
1637.34	1856
1639.17	1795
1641	1791
1642.83	1827
1644.66	1819
1646.49	1777
1648.32	1743
1650.15	1779
1651.97	1767
1653.8	1779
1655.62	1767
1657.44	1704
1659.26	1652
1661.08	1541
1662.9	1578
1664.72	1434
1666.53	1288
1668.35	1282
1670.16	1271
1671.97	1318
1673.79	1380
1675.6	1378
1677.4	1326
1679.21	1280
1681.02	1253
1682.83	1181
1684.63	1235
1686.43	1290
1688.24	1284
1690.04	1275
1691.84	1178
1693.64	1207
1695.43	1257
1697.23	1291
1699.02	1386
1700.82	1424
1702.61	1346
1704.4	1337
1706.2	1336
1707.98	1412
1709.77	1483
1711.56	1473
1713.35	1487
1715.13	1406
1716.92	1333
1718.7	1205
1720.48	1231
1722.26	1233
1724.04	1122
1725.82	999
1727.6	852
1729.37	774
1731.15	685
1732.92	598
1734.7	534
1736.47	492
1738.24	474
1740.01	521
1741.78	510
1743.54	562
1745.31	673
1747.08	741
1748.84	780
1750.6	786
1752.36	870
1754.12	1041
1755.88	1043
1757.64	988
1759.4	932
1761.16	921
1762.91	919
1764.67	969
1766.42	1062
1768.17	1092
1769.92	1067
1771.67	1023
1773.42	945
1775.17	929
1776.91	966
1778.66	969
1780.4	1026
1782.15	1119
1783.89	1088
1785.63	1161
1787.37	1132
1789.11	1116
1790.85	1098
1792.58	1052
1794.32	1013
1796.05	967
1797.79	931
1799.52	905
1801.25	937
1802.98	872
1804.71	875
1806.44	931
1808.17	991
1809.89	1048
1811.62	1062
1813.34	1050
1815.07	1024
1816.79	999
1818.51	927
1820.23	913
1821.95	874
1823.66	832
1825.38	812
1827.1	800
1828.81	832
1830.52	874
1832.24	917
1833.95	939
1835.66	1003
1837.37	993
1839.08	989
1840.78	896
1842.49	804
1844.19	826
1845.9	754
1847.6	786
1849.3	796
1851	734
1852.7	665
1854.4	647
1856.1	675
1857.8	673
1859.49	675
1861.19	658
1862.88	689
1864.57	607
1866.27	546
1867.96	516
1869.65	467
1871.33	511
1873.02	581
1874.71	622
1876.39	654
1878.08	576
1879.76	604
1881.44	554
1883.12	577
1884.81	613
1886.48	657
1888.16	593
1889.84	530
1891.52	516
1893.19	453
1894.87	471
1896.54	488
1898.21	483
1899.88	490
1901.55	528
1903.22	518
1904.89	560
1906.56	564
1908.22	550
1909.89	592
1911.55	621
1913.22	590
1914.88	558
1916.54	550
1918.2	588
1919.86	576
1921.52	550
1923.18	542
1924.83	530
1926.49	517
1928.14	522
1929.79	530
1931.45	502
1933.1	506
1934.75	464
1936.4	520
1938.05	554
1939.69	559
1941.34	508
1942.99	471
1944.63	472
1946.27	439
1947.92	456
1949.56	480
1951.2	473
1952.84	515
1954.48	522
1956.11	559
1957.75	611
1959.39	618
1961.02	648
1962.65	622
1964.29	637
1965.92	602
1967.55	654
1969.18	675
1970.81	632
1972.44	707
1974.06	646
1975.69	640
1977.32	623
1978.94	635
1980.56	685
1982.19	671
1983.81	637
1985.43	663
1987.05	671
1988.66	697
1990.28	659
1991.9	635
1993.51	651
1995.13	675
1996.74	679
1998.36	629
1999.97	645
2001.58	643
2003.19	639
2004.8	628
2006.4	693
2008.01	659
2009.62	679
2011.22	665
2012.83	655
2014.43	669
2016.03	658
2017.63	651
2019.23	630
2020.83	641
2022.43	632
2024.03	645
2025.63	632
2027.22	641
2028.82	634
2030.41	604
2032.01	630
2033.6	626
2035.19	603
2036.78	618
2038.37	598
2039.96	556
2041.55	562
2043.13	566
2044.72	558
2046.3	562
2047.89	570
2049.47	596
2051.05	582
2052.63	556
2054.21	550
2055.79	564
2057.37	528
2058.95	516
2060.52	530
2062.1	536
2063.68	550
2065.25	542
2066.82	516
2068.39	532
2069.97	511
2071.54	512
2073.1	496
2074.67	506
2076.24	512
2077.81	487
2079.37	484
2080.94	489
2082.5	474
2084.07	449
2085.63	482
2087.19	453
2088.75	442
2090.31	405
2091.87	414
2093.43	388
2094.98	394
2096.54	381
2098.09	403
2099.65	454
2101.2	431
2102.75	428
2104.3	417
2105.86	447
2107.41	399
2108.95	443
2110.5	411
2112.05	431
2113.6	433
2115.14	417
2116.69	413
2118.23	381
2119.77	423
2121.31	391
2122.86	393
2124.4	391
2125.93	419
2127.47	401
2129.01	379
2130.55	445
2132.08	415
2133.62	395
2135.15	385
2136.69	393
2138.22	367
2139.75	381
2141.28	371
2142.81	367
2144.34	381
2145.87	391
2147.39	387
2148.92	393
2150.45	403
2151.97	389
2153.5	391
2155.02	353
2156.54	335
2158.06	385
2159.58	324
2161.1	326
2162.62	393
2164.14	385
2165.66	383
2167.17	361
2168.69	403
2170.2	354
2171.72	377
2173.23	381
2174.74	333
2176.25	333
2177.76	338
2179.27	343
2180.78	333
2182.29	322
2183.79	322
2185.3	320
2186.81	326
2188.31	294
2189.81	341
2191.32	359
2192.82	329
2194.32	303
2195.82	345
2197.32	351
2198.82	300
2200.32	300
2201.81	280
2203.31	306
2204.8	306
2206.3	300
2207.79	310
2209.29	331
2210.78	300
2212.27	326
2213.76	345
2215.25	318
2216.74	328
2218.23	304
2219.71	284
2221.2	278
2222.69	270
2224.17	258
2225.65	272
2227.14	264
2228.62	260
2230.1	240
2231.58	288
2233.06	264
2234.54	274
2236.02	296
2237.5	306
2238.97	324
2240.45	282
2241.92	274
2243.4	274
2244.87	248
2246.34	256
2247.82	268
2249.29	254
2250.76	250
2252.23	258
2253.7	240
2255.16	238
2256.63	238
2258.1	217
2259.56	244
2261.03	244
2262.49	250
2263.95	258
2265.42	236
2266.88	240
2268.34	238
2269.8	244
2271.26	220
2272.72	236
2274.18	248
2275.63	240
2277.09	231
2278.54	254
2280	224
2281.45	214
2282.9	210
2284.36	208
2285.81	228
2287.26	220
2288.71	252
2290.16	228
2291.61	230
2293.05	216
2294.5	196
2295.95	184
2297.39	160
2298.84	170
2300.28	171
2301.72	154
2303.16	200
2304.61	198
2306.05	190
2307.49	184
2308.93	169
2310.36	209
2311.8	201
2313.24	208
2314.67	242
2316.11	207
2317.54	219
2318.98	224
2320.41	184
2321.84	220
2323.28	187
2324.71	206
2326.14	192
2327.57	189
2328.99	170
2330.42	165
2331.85	174
2333.27	153
2334.7	193
2336.12	147
2337.55	157
2338.97	152
2340.39	143
2341.82	133
2343.24	133
2344.66	101
2346.08	141
2347.5	161
2348.91	166
2350.33	169
2351.75	197
2353.16	177
2354.58	191
2355.99	169
2357.41	161
2358.82	133
2360.23	135
2361.64	113
2363.05	119
2364.46	80
2365.87	117
2367.28	111
2368.69	164
2370.1	139
2371.5	97
2372.91	143
2374.31	134
2375.72	127
2377.12	135
2378.52	113
2379.92	109
2381.33	149
2382.73	121
2384.13	113
2385.52	119
2386.92	103
2388.32	123
2389.72	129
2391.11	119
2392.51	135
2393.9	111
2395.3	166
2396.69	161
2398.08	115
2399.48	109
2400.87	125
2402.26	137
2403.65	103
2405.04	69
2406.42	58
2407.81	35
2409.2	24
2410.58	-15
2411.97	-8
2413.35	43
2414.74	12
2416.12	20
2417.5	38
2418.89	48
2420.27	44
2421.65	28
2423.03	52
2424.41	24
2425.79	32
2427.16	-6
2428.54	18
2429.92	-2
2431.29	14
2432.67	25
2434.04	38
2435.42	20
2436.79	28
2438.16	32
2439.53	2
2440.9	4
2442.27	20
2443.64	-2
2445.01	-9
2446.38	-22
2447.75	-16
2449.11	-14
2450.48	-4
2451.84	-18
2453.21	-6
2454.57	20
2455.94	12
2457.3	24
2458.66	-14
2460.02	-2
2461.38	-6
2462.74	25
2464.1	48
2465.46	26
2466.82	38
2468.17	20
2469.53	8
2470.89	64
2472.24	27
2473.6	37
2474.95	29
2476.3	32
2477.65	65
2479.01	83
2480.36	63
2481.71	101
2483.06	53
2484.41	36
2485.75	47
2487.1	43
2488.45	39
2489.8	23
2491.14	28
2492.49	44
2493.83	28
2495.17	57
2496.52	45
2497.86	49
2499.2	43
2500.54	67
2501.88	51
2503.22	78
2504.56	69
2505.9	63
2507.24	62
2508.58	69
2509.91	41
2511.25	30
2512.58	7
2513.92	-32
2515.25	-14
2516.58	-20
2517.92	-8
2519.25	14
2520.58	22
2521.91	-12
2523.24	-8
2524.57	16
2525.9	28
2527.23	39
2528.55	57
2529.88	20
2531.21	-8
2532.53	14
2533.86	21
2535.18	30
2536.5	37
2537.83	28
2539.15	36
2540.47	36
2541.79	42
2543.11	21
2544.43	22
2545.75	32
2547.07	34
2548.39	-8
2549.7	38
2551.02	22
2552.34	8
2553.65	8
2554.97	-20
2556.28	-14
2557.59	-29
2558.91	-43
2560.22	-12
2561.53	-24
2562.84	-20
2564.15	-28
2565.46	-2
2566.77	-8
2568.08	0
2569.38	0
2570.69	-2
2572	-16
2573.3	14
2574.61	-8
2575.91	-14
2577.22	-4
2578.52	6
2579.82	14
2581.13	-18
2582.43	-18
2583.73	-10
2585.03	-18
2586.33	-36
2587.63	-42
2588.92	-56
2590.22	-14
2591.52	-26
2592.82	-26
2594.11	-16
2595.41	-15
2596.7	-20
2598	0
2599.29	-26
2600.58	-37
2601.88	6
2603.17	26
2604.46	-18
2605.75	-36
2607.04	-40
2608.33	-37
2609.62	-21
2610.9	-32
2612.19	-52
2613.48	-77
2614.76	-44
2616.05	-41
2617.34	-19
2618.62	-75
2619.9	-46
2621.19	-34
2622.47	-53
2623.75	-36
2625.03	-50
2626.31	-30
2627.59	-20
2628.87	-9
2630.15	-67
2631.43	-24
2632.71	-36
2633.99	-42
2635.26	-54
2636.54	-75
2637.81	-49
2639.09	-52
2640.36	-68
2641.64	-52
2642.91	-73
2644.18	-66
2645.46	-40
2646.73	-60
2648	-40
2649.27	-35
2650.54	-26
2651.81	-24
2653.07	-12
2654.34	-46
2655.61	-41
2656.88	-21
2658.14	-36
2659.41	-45
2660.67	-62
2661.94	-34
2663.2	-36
2664.47	-43
2665.73	-40
2666.99	-50
2668.25	-28
2669.51	-46
2670.77	-79
2672.03	-47
2673.29	-22
2674.55	-37
2675.81	-48
2677.07	-52
2678.32	-63
2679.58	-40
2680.84	-35
2682.09	-28
2683.35	-10
2684.6	-20
2685.85	-45
2687.11	-54
2688.36	-21
2689.61	-38
2690.86	-42
2692.11	-29
2693.36	-26
2694.61	-33
2695.86	-35
2697.11	-52
2698.36	-32
2699.61	-53
2700.85	-56
2702.1	-36
2703.34	-29
2704.59	-72
2705.83	-14
2707.08	-39
2708.32	-18
2709.56	-47
2710.81	-65
2712.05	-50
2713.29	-31
2714.53	-56
2715.77	-34
2717.01	-19
2718.25	-28
2719.49	-37
2720.73	-54
2721.96	-63
2723.2	-48
2724.44	-53
2725.67	-14
2726.91	-32
2728.14	-53
2729.38	-64
2730.61	-34
2731.84	-38
2733.08	-43
2734.31	-6
2735.54	-18
2736.77	-20
2738	-48
2739.23	-26
2740.46	-18
2741.69	-42
2742.92	-58
2744.14	-15
2745.37	-36
2746.6	-40
2747.82	-10
2749.05	-34
2750.27	-32
2751.5	-34
2752.72	-64
2753.95	-22
2755.17	-38
2756.39	-32
2757.61	-48
2758.83	-36
2760.05	-22
2761.27	-56
2762.49	-32
2763.71	-36
2764.93	-10
2766.15	-36
2767.37	-38
2768.58	-22
2769.8	-36
2771.02	-24
2772.23	-26
2773.45	-48
2774.66	-32
2775.88	-12
2777.09	-22
2778.3	-18
2779.51	-28
2780.73	-25
2781.94	-18
2783.15	-28
2784.36	-24
2785.57	-28
2786.78	-30
2787.99	-4
2789.19	-30
2790.4	-24
2791.61	8
2792.82	-20
2794.02	-20
2795.23	-16
2796.43	-32
2797.64	-24
2798.84	-24
2800.04	-46
2801.25	-29
2802.45	-28
2803.65	-50
2804.85	-2
2806.05	-42
2807.25	-32
2808.45	-18
2809.65	-34
2810.85	-15
2812.05	4
2813.25	-24
2814.45	-30
2815.64	-10
2816.84	-38
2818.04	-22
2819.23	42
2820.43	-4
2821.62	-6
2822.82	-8
2824.01	16
2825.2	-12
2826.39	-22
2827.59	-2
2828.78	-6
2829.97	0
2831.16	-22
2832.35	-16
2833.54	-24
2834.73	-10
2835.92	-12
2837.1	-8
2838.29	-14
2839.48	-10
2840.67	-14
2841.85	-6
2843.04	-16
2844.22	-12
2845.41	-35
2846.59	17
2847.77	-2
2848.96	-10
2850.14	-8
2851.32	20
2852.5	-5
2853.68	-2
2854.87	0
2856.05	4
2857.23	-8
2858.4	-16
2859.58	-17
2860.76	-12
2861.94	8
2863.12	6
2864.29	6
2865.47	-10
2866.65	-8
2867.82	13
2869	8
2870.17	2
2871.34	-2
2872.52	-20
2873.69	8
2874.86	-12
2876.03	10
2877.21	-10
2878.38	-18
2879.55	0
2880.72	-4
2881.89	-8
2883.06	24
2884.23	16
2885.39	-17
2886.56	2
2887.73	-26
2888.9	0
2890.06	-12
2891.23	22
2892.39	-18
2893.56	6
2894.72	22
2895.89	4
2897.05	4
2898.21	-10
2899.38	8
2900.54	-18
2901.7	20
2902.86	-2
2904.02	10
2905.18	-14
2906.34	10
2907.5	10
2908.66	-16
2909.82	-16
2910.98	-2
2912.13	-10
2913.29	4
2914.45	-10
2915.6	6
2916.76	2
2917.91	24
2919.07	4
2920.22	-18
2921.38	22
2922.53	4
2923.68	14
2924.84	20
2925.99	10
2927.14	8
2928.29	-10
2929.44	8
2930.59	4
2931.74	6
2932.89	14
2934.04	3
2935.19	-26
2936.34	4
2937.48	20
2938.63	0
2939.78	-2
2940.93	30
2942.07	14
2943.22	16
2944.36	20
2945.51	-6
2946.65	-14
2947.79	8
2948.94	8
2950.08	-6
2951.22	18
2952.36	28
2953.5	-4
2954.65	15
2955.79	6
2956.93	8
2958.07	2
2959.2	14
2960.34	2
2961.48	4
2962.62	-2
2963.76	16
2964.89	-4
2966.03	-14
2967.17	12
2968.3	18
2969.44	18
2970.57	6
2971.71	18
2972.84	6
2973.97	-8
2975.11	26
2976.24	38
2977.37	-18
2978.5	30
2979.64	4
2980.77	10
2981.9	18
2983.03	-10
2984.16	10
2985.29	20
2986.41	10
2987.54	4
2988.67	6
2989.8	16
2990.93	4
2992.05	8
2993.18	2
2994.3	6
2995.43	14
2996.55	51
2997.68	32
2998.8	28
2999.93	28
3001.05	12
3002.17	16
3003.3	12
3004.42	46
3005.54	38
3006.66	24
3007.78	28
3008.9	-4
3010.02	0
3011.14	26
3012.26	6
3013.38	12
3014.5	36
3015.62	16
3016.73	28
3017.85	22
3018.97	14
3020.08	17
3021.2	28
3022.31	-2
3023.43	48
3024.54	35
3025.66	18
3026.77	38
3027.89	16
3029	12
3030.11	32
3031.22	22
3032.34	10
3033.45	34
3034.56	30
3035.67	40
3036.78	103
3037.89	22
3039	44
3040.11	-10
3041.22	6
3042.32	20
3043.43	18
3044.54	36
3045.65	4
3046.75	20
3047.86	52
3048.96	28
3050.07	0
3051.17	38
3052.28	28
3053.38	30
3054.49	30
3055.59	42
3056.69	24
3057.8	28
3058.9	28
3060	56
3061.1	4
3062.2	26
3063.3	33
3064.4	28
3065.5	0
3066.6	35
3067.7	24
3068.8	32
3069.9	24
3071	26
3072.09	44
3073.19	34
3074.29	38
3075.38	42
3076.48	56
3077.57	7
3078.67	14
3079.76	32
3080.86	-2
3081.95	31
3083.05	-22
3084.14	38
3085.23	30
3086.33	31
3087.42	12
3088.51	21
3089.6	26
3090.69	12
3091.78	28
3092.87	57
3093.96	26
3095.05	32
3096.14	2
3097.23	42
3098.32	22
3099.41	27
3100.49	22
3101.58	16
3102.67	44
3103.75	12
3104.84	50
3105.93	40
3107.01	4
3108.1	28
3109.18	22
3110.26	44
3111.35	28
3112.43	36
3113.51	38
3114.6	41
3115.68	28
3116.76	12
3117.84	18
3118.92	28
3120	30
3121.09	34
3122.17	28
3123.25	28
3124.32	36
3125.4	46
3126.48	20
3127.56	26
3128.64	18
3129.72	34
3130.79	46
3131.87	48
3132.95	18
3134.02	20
3135.1	32
3136.17	24
3137.25	26
3138.32	36
3139.4	22
3140.47	42
3141.55	22
3142.62	24
3143.69	38
3144.76	43
3145.84	48
3146.91	22
3147.98	28
3149.05	28
3150.12	32
3151.19	44
3152.26	34
3153.33	50
3154.4	0
3155.47	28
3156.54	22
3157.61	64
3158.67	32
3159.74	10
3160.81	52
3161.88	21
3162.94	36
3164.01	32
3165.07	38
3166.14	44
3167.2	24
3168.27	35
3169.33	22
3170.4	28
3171.46	14
3172.52	18
3173.59	48
3174.65	26
3175.71	42
3176.77	20
3177.84	18
3178.9	36
3179.96	28
3181.02	53
3182.08	50
3183.14	43
3184.2	34
3185.26	44
3186.32	52
3187.37	34
3188.43	60
3189.49	57
3190.55	22
3191.61	37
3192.66	44
3193.72	44
3194.77	38
3195.83	16
3196.89	32
3197.94	34
3199	32
3200.05	42
3201.1	44
3202.16	18
3203.21	54
3204.27	30
3205.32	32
3206.37	36
3207.42	47
3208.47	40
3209.53	32
3210.58	35
3211.63	50
3212.68	18
3213.73	14
3214.78	33
3215.83	52
3216.88	17
3217.93	30
3218.97	30
3220.02	38
3221.07	20
3222.12	36
3223.16	44
3224.21	32
3225.26	34
3226.3	24
3227.35	26
3228.4	50
3229.44	32
3230.49	24
3231.53	6
3232.57	22
3233.62	38
3234.66	40
3235.71	36
3236.75	30
3237.79	50
3238.83	54
3239.88	14
3240.92	38
3241.96	32
3243	26
3244.04	20
3245.08	40
3246.12	20
3247.16	34
3248.2	30
3249.24	32
3250.28	22
3251.32	30
3252.36	44
3253.39	46
3254.43	50
3255.47	36
3256.51	42
3257.54	28
3258.58	36
3259.61	59
3260.65	33
3261.69	46
3262.72	34
3263.76	32
3264.79	22
3265.82	43
3266.86	23
3267.89	60
3268.92	61
3269.96	46
3270.99	45
3272.02	38
3273.05	36
3274.09	28
3275.12	40
3276.15	38
3277.18	29
3278.21	58
3279.24	36
3280.27	34
3281.3	24
3282.33	45
3283.36	46
3284.39	48
3285.41	60
3286.44	40
3287.47	42
3288.5	52
3289.52	22
3290.55	66
3291.58	42
3292.6	34
3293.63	69
3294.66	30
3295.68	39
3296.71	36
3297.73	46
3298.76	83
3299.78	26
3300.8	20
3301.83	50
3302.85	88
3303.87	26
3304.9	40
3305.92	37
3306.94	48
3307.96	42
3308.98	44
3310.01	26
3311.03	24
3312.05	53
3313.07	66
3314.09	32
3315.11	32
3316.13	45
3317.15	12
3318.17	60
3319.18	48
3320.2	32
3321.22	28
3322.24	32
3323.26	35
3324.27	54
3325.29	42
3326.31	53
3327.32	48
3328.34	51
3329.35	50
3330.37	38
3331.38	34
3332.4	30
3333.41	75
3334.43	66
3335.44	40
3336.46	40
3337.47	28
3338.48	40
3339.5	36
3340.51	38
3341.52	55
3342.53	56
3343.54	34
3344.56	52
3345.57	46
3346.58	54
3347.59	32
3348.6	29
3349.61	60
3350.62	30
3351.63	52
3352.64	34
3353.65	42
3354.66	35
3355.66	69
3356.67	46
3357.68	32
3358.69	31
3359.7	28
3360.7	42
3361.71	18
3362.72	34
3363.72	30
3364.73	54
3365.73	28
3366.74	23
3367.75	33
3368.75	44
3369.75	30
3370.76	36
3371.76	38
3372.77	52
3373.77	50
3374.77	53
3375.78	26
3376.78	-4
3377.78	46
3378.78	26
3379.79	38
3380.79	31
3381.79	40
3382.79	54
3383.79	46
3384.79	36
3385.79	28
3386.79	44
3387.79	34
3388.79	51
3389.79	22
3390.79	48
3391.79	65
3392.79	46
3393.79	62
3394.78	30
3395.78	24
3396.78	50
3397.78	54
3398.77	99
3399.77	42
3400.77	46
3401.76	38
3402.76	52
3403.76	54
3404.75	20
3405.75	28
3406.74	57
3407.74	89
3408.73	48
3409.72	103
3410.72	44
3411.71	60
3412.71	40
3413.7	36
3414.69	60
3415.68	58
3416.68	26
3417.67	50
3418.66	58
3419.65	46
3420.64	54
3421.63	53
3422.63	54
3423.62	26
3424.61	78
3425.6	38
3426.59	37
3427.58	60
3428.57	59
[truncated: 48 more rows]
