# Supplementary material for: AI‐Assisted Detection of Early Gastric Cancer via Visualization of Mucosal Acidity Compromise During Endoscopy
Source: Adv Sci (Weinh). 2025 Oct 20;12(46):e04932. doi: 10.1002/advs.202504932 (PMC12697849; doi:10.1002/advs.202504932)
Supplement: Supplementary file 2 — Supporting Data [file ADVS-12-e04932-s002.zip › Models by AGS cells/Model 5/Para-tumor/fast-20250724_173650.csv]

181.541	17344
184.445	27249
187.346	35550
190.245	39729
193.141	41313
196.035	41399
198.927	41207
201.816	41165
204.703	41741
207.588	41452
210.47	41536
213.35	41576
216.228	41433
219.103	41577
221.976	41520
224.846	41616
227.715	41323
230.58	41250
233.444	41405
236.305	41762
239.164	41871
242.02	42475
244.875	42521
247.727	42739
250.576	42951
253.423	42886
256.268	42670
259.111	42630
261.951	42303
264.789	42171
267.625	42555
270.459	42602
273.29	42227
276.119	42386
278.945	41941
281.769	41848
284.591	41590
287.411	41486
290.229	41456
293.044	41173
295.857	40998
298.667	40581
301.476	40281
304.282	40029
307.085	39452
309.887	39265
312.686	38914
315.483	38748
318.278	38399
321.071	38129
323.861	38278
326.649	37917
329.435	38002
332.219	37877
335	37773
337.779	37873
340.556	38030
343.331	38192
346.103	38169
348.873	38195
351.641	38538
354.407	38369
357.171	38665
359.932	38683
362.691	38564
365.448	38545
368.203	38105
370.955	37607
373.706	37546
376.454	37444
379.2	36928
381.943	37069
384.685	36695
387.424	36367
390.161	36300
392.896	35727
395.629	35700
398.36	35482
401.088	35480
403.815	35266
406.539	35107
409.261	35018
411.981	34960
414.698	35069
417.414	35413
420.127	35449
422.838	35282
425.547	35646
428.254	35727
430.959	35694
433.662	35846
436.362	36084
439.06	36078
441.757	36104
444.451	36062
447.142	35907
449.832	35933
452.52	36122
455.206	35872
457.889	35472
460.57	35842
463.249	35448
465.927	35494
468.601	35065
471.274	34827
473.945	34543
476.614	34047
479.28	33576
481.945	33432
484.607	33360
487.267	32907
489.926	32659
492.582	32552
495.236	32441
497.888	32219
500.537	31986
503.185	32202
505.831	32115
508.474	32575
511.116	32349
513.755	32357
516.393	32183
519.028	32165
521.661	32309
524.293	32339
526.922	32125
529.549	32441
532.174	32111
534.797	32111
537.418	32341
540.037	32294
542.654	32429
545.268	32432
547.881	32502
550.492	32524
553.101	32135
555.707	31684
558.312	31379
560.915	31285
563.515	31309
566.114	31335
568.71	31605
571.305	32000
573.897	32153
576.488	32196
579.076	31786
581.663	30765
584.247	30274
586.83	29496
589.41	28976
591.989	28381
594.565	27908
597.14	27020
599.712	26673
602.283	26649
604.851	26684
607.418	26465
609.982	26542
612.545	26330
615.106	26232
617.664	26432
620.221	26154
622.776	26093
625.328	25881
627.879	25909
630.428	25650
632.975	25442
635.52	25171
638.062	25166
640.603	25075
643.142	24969
645.679	25338
648.214	25344
650.748	25217
653.279	25234
655.808	25057
658.335	24943
660.861	24876
663.384	24614
665.906	24657
668.425	24586
670.943	24636
673.459	24328
675.973	23976
678.484	23635
680.994	23423
683.502	23196
686.009	23115
688.513	22884
691.015	22567
693.515	22319
696.014	22325
698.51	21997
701.005	21970
703.498	21578
705.989	21150
708.478	20907
710.965	20696
713.45	20613
715.933	20486
718.415	20527
720.894	20079
723.372	20194
725.848	20325
728.322	20169
730.794	20188
733.264	20135
735.732	19781
738.198	19328
740.663	18965
743.126	18715
745.586	18507
748.045	18586
750.502	18229
752.958	18067
755.411	18084
757.863	18014
760.312	18044
762.76	17754
765.206	18020
767.65	17526
770.092	16416
772.533	15386
774.971	15077
777.408	15856
779.843	16350
782.276	16285
784.707	16352
787.137	16402
789.564	16446
791.99	16363
794.414	16245
796.836	16227
799.257	15929
801.675	15640
804.092	15508
806.507	15457
808.92	15402
811.331	15163
813.741	14944
816.148	14740
818.554	14502
820.958	14337
823.36	14325
825.761	14240
828.159	14035
830.556	14055
832.951	13833
835.345	13715
837.736	13505
840.126	13449
842.514	13471
844.9	13300
847.284	13110
849.667	13112
852.048	12895
854.427	12740
856.804	12642
859.18	12379
861.553	12252
863.925	12229
866.296	12263
868.664	12141
871.031	12055
873.396	12000
875.759	11817
878.12	11845
880.48	11691
882.838	11498
885.194	11585
887.549	11442
889.902	11418
892.253	11217
894.602	11232
896.949	11167
899.295	11144
901.639	11005
903.981	11027
906.322	10818
908.661	10795
910.998	10793
913.333	10714
915.667	10670
917.999	10702
920.329	10679
922.658	10654
924.985	10547
927.31	10466
929.633	10426
931.955	10348
934.275	10309
936.593	10237
938.91	9983
941.225	9735
943.538	9544
945.849	9477
948.159	9165
950.467	9040
952.774	8986
955.078	8760
957.381	8698
959.683	8476
961.982	8363
964.28	8545
966.577	8482
968.871	8333
971.164	8190
973.456	8008
975.745	8013
978.033	7688
980.319	7693
982.604	7634
984.887	7620
987.168	7644
989.448	7585
991.726	7557
994.002	7456
996.277	7430
998.55	7469
1000.82	7528
1003.09	7537
1005.36	7670
1007.63	7614
1009.89	7597
1012.15	7582
1014.41	7613
1016.67	7571
1018.93	7607
1021.19	7408
1023.44	7497
1025.7	7478
1027.95	7446
1030.2	7275
1032.45	7216
1034.69	6983
1036.94	6937
1039.18	6949
1041.43	6852
1043.67	6838
1045.9	6808
1048.14	6726
1050.38	6677
1052.61	6577
1054.84	6550
1057.07	6427
1059.3	6375
1061.53	6153
1063.76	6227
1065.98	6161
1068.2	6078
1070.42	6029
1072.64	5860
1074.86	5867
1077.08	5843
1079.29	5796
1081.5	5684
1083.72	5722
1085.93	5704
1088.13	5647
1090.34	5782
1092.55	5706
1094.75	5762
1096.95	5667
1099.15	5564
1101.35	5599
1103.55	5522
1105.74	5449
1107.94	5355
1110.13	5367
1112.32	5253
1114.51	5088
1116.7	5059
1118.89	4959
1121.07	4934
1123.25	4893
1125.44	4878
1127.62	4831
1129.8	4837
1131.97	4896
1134.15	4968
1136.32	4946
1138.49	4813
1140.66	4809
1142.83	4781
1145	4610
1147.17	4664
1149.33	4618
1151.5	4622
1153.66	4539
1155.82	4489
1157.98	4505
1160.13	4447
1162.29	4442
1164.44	4392
1166.6	4308
1168.75	4444
1170.9	4451
1173.04	4457
1175.19	4519
1177.34	4430
1179.48	4175
1181.62	4170
1183.76	4088
1185.9	4162
1188.04	4299
1190.17	4446
1192.31	4521
1194.44	4580
1196.57	4545
1198.7	4523
1200.83	4537
1202.96	4289
1205.08	4104
1207.21	3939
1209.33	3836
1211.45	3711
1213.57	3578
1215.69	3548
1217.81	3560
1219.92	3524
1222.03	3481
1224.15	3484
1226.26	3425
1228.37	3352
1230.47	3411
1232.58	3332
1234.68	3413
1236.79	3284
1238.89	3340
1240.99	3384
1243.09	3336
1245.19	3288
1247.28	3234
1249.38	3182
1251.47	3238
1253.56	3204
1255.65	3075
1257.74	3070
1259.83	3042
1261.91	2996
1264	2941
1266.08	2811
1268.16	2867
1270.24	2822
1272.32	2732
1274.4	2754
1276.47	2726
1278.55	2649
1280.62	2613
1282.69	2575
1284.76	2561
1286.83	2583
1288.9	2555
1290.96	2500
1293.03	2480
1295.09	2407
1297.15	2391
1299.21	2353
1301.27	2327
1303.33	2311
1305.38	2278
1307.44	2404
1309.49	2316
1311.54	2230
1313.59	2194
1315.64	2241
1317.69	2236
1319.73	2277
1321.78	2215
1323.82	2224
1325.86	2212
1327.9	2149
1329.94	2133
1331.98	2127
1334.02	2182
1336.05	2232
1338.08	2145
1340.12	2148
1342.15	2212
1344.18	2233
1346.2	2329
1348.23	2313
1350.25	2317
1352.28	2337
1354.3	2329
1356.32	2371
1358.34	2317
1360.36	2360
1362.38	2351
1364.39	2377
1366.41	2347
1368.42	2383
1370.43	2397
1372.44	2274
1374.45	2291
1376.45	2297
1378.46	2242
1380.47	2188
1382.47	2172
1384.47	2126
1386.47	2063
1388.47	2035
1390.47	1987
1392.46	1989
1394.46	2033
1396.45	2035
1398.44	1963
1400.44	2020
1402.42	2002
1404.41	1876
1406.4	1803
1408.39	1793
1410.37	1740
1412.35	1700
1414.33	1733
1416.31	1732
1418.29	1667
1420.27	1662
1422.25	1672
1424.22	1648
1426.2	1614
1428.17	1614
1430.14	1654
1432.11	1559
1434.08	1564
1436.04	1551
1438.01	1509
1439.97	1525
1441.94	1565
1443.9	1525
1445.86	1588
1447.82	1547
1449.78	1406
1451.73	1446
1453.69	1489
1455.64	1535
1457.59	1497
1459.54	1437
1461.49	1422
1463.44	1362
1465.39	1350
1467.34	1291
1469.28	1288
1471.22	1358
1473.17	1392
1475.11	1380
1477.05	1348
1478.99	1225
1480.92	1221
1482.86	1170
1484.79	1120
1486.73	1114
1488.66	1154
1490.59	1185
1492.52	1173
1494.45	1161
1496.37	1191
1498.3	1199
1500.22	1181
1502.14	1130
1504.07	1118
1505.99	1169
1507.91	1147
1509.82	1135
1511.74	1094
1513.66	1136
1515.57	1112
1517.48	1161
1519.39	1229
1521.3	1169
1523.21	1197
1525.12	1138
1527.03	1106
1528.93	1138
1530.84	1151
1532.74	1231
1534.64	1281
1536.54	1255
1538.44	1219
1540.34	1177
1542.23	1127
1544.13	1041
1546.02	1043
1547.92	1027
1549.81	1082
1551.7	1096
1553.59	1110
1555.48	1126
1557.36	1172
1559.25	1132
1561.13	1174
1563.01	1207
1564.9	1227
1566.78	1251
1568.66	1235
1570.53	1148
1572.41	1199
1574.29	1149
1576.16	1239
1578.03	1368
1579.9	1326
1581.78	1291
1583.65	1231
1585.51	1201
1587.38	1262
1589.25	1320
1591.11	1314
1592.97	1257
1594.84	1165
1596.7	1211
1598.56	1205
1600.42	1139
1602.27	1165
1604.13	1154
1605.98	1320
1607.84	1437
1609.69	1465
1611.54	1477
1613.39	1366
1615.24	1205
1617.09	1060
1618.94	1051
1620.78	994
1622.62	1060
1624.47	1092
1626.31	1126
1628.15	1138
1629.99	1142
1631.83	1106
1633.67	1138
1635.5	1096
1637.34	1034
1639.17	1072
1641	1034
1642.83	1064
1644.66	1031
1646.49	1048
1648.32	972
1650.15	995
1651.97	985
1653.8	1002
1655.62	1052
1657.44	953
1659.26	884
1661.08	836
1662.9	836
1664.72	669
1666.53	637
1668.35	583
1670.16	566
1671.97	633
1673.79	675
1675.6	693
1677.4	689
1679.21	566
1681.02	582
1682.83	562
1684.63	614
1686.43	659
1688.24	655
1690.04	667
1691.84	602
1693.64	546
1695.43	628
1697.23	695
1699.02	719
1700.82	797
1702.61	738
1704.4	733
1706.2	750
1707.98	808
1709.77	862
1711.56	869
1713.35	880
1715.13	844
1716.92	741
1718.7	661
1720.48	675
1722.26	679
1724.04	627
1725.82	515
1727.6	453
1729.37	399
1731.15	405
1732.92	314
1734.7	286
1736.47	248
1738.24	252
1740.01	268
1741.78	270
1743.54	276
1745.31	365
1747.08	387
1748.84	393
1750.6	417
1752.36	478
1754.12	582
1755.88	596
1757.64	546
1759.4	509
1761.16	465
1762.91	446
1764.67	484
1766.42	564
1768.17	648
1769.92	614
1771.67	572
1773.42	509
1775.17	476
1776.91	490
1778.66	509
1780.4	599
1782.15	669
1783.89	683
1785.63	696
1787.37	673
1789.11	681
1790.85	705
1792.58	636
1794.32	556
1796.05	520
1797.79	494
1799.52	518
1801.25	516
1802.98	459
1804.71	484
1806.44	526
1808.17	580
1809.89	643
1811.62	659
1813.34	649
1815.07	603
1816.79	570
1818.51	518
1820.23	540
1821.95	502
1823.66	461
1825.38	409
1827.1	433
1828.81	417
1830.52	457
1832.24	510
1833.95	598
1835.66	604
1837.37	609
1839.08	562
1840.78	531
1842.49	471
1844.19	453
1845.9	429
1847.6	424
1849.3	435
1851	379
1852.7	320
1854.4	298
1856.1	316
1857.8	294
1859.49	336
1861.19	328
1862.88	387
1864.57	258
1866.27	200
1867.96	157
1869.65	133
1871.33	179
1873.02	224
1874.71	250
1876.39	316
1878.08	242
1879.76	280
1881.44	246
1883.12	285
1884.81	284
1886.48	347
1888.16	246
1889.84	189
1891.52	193
1893.19	171
1894.87	161
1896.54	202
1898.21	185
1899.88	210
1901.55	238
1903.22	266
1904.89	256
1906.56	292
1908.22	266
1909.89	288
1911.55	307
1913.22	312
1914.88	308
1916.54	298
1918.2	288
1919.86	274
1921.52	274
1923.18	258
1924.83	256
1926.49	245
1928.14	232
1929.79	246
1931.45	230
1933.1	208
1934.75	218
1936.4	254
1938.05	266
1939.69	273
1941.34	228
1942.99	185
1944.63	160
1946.27	175
1947.92	178
1949.56	230
1951.2	246
1952.84	260
1954.48	242
1956.11	313
1957.75	345
1959.39	368
1961.02	388
1962.65	376
1964.29	335
1965.92	363
1967.55	401
1969.18	411
1970.81	386
1972.44	411
1974.06	374
1975.69	378
1977.32	401
1978.94	399
1980.56	399
1982.19	423
1983.81	411
1985.43	413
1987.05	413
1988.66	441
1990.28	415
1991.9	379
1993.51	415
1995.13	421
1996.74	464
1998.36	417
1999.97	439
2001.58	429
2003.19	399
2004.8	413
2006.4	443
2008.01	429
2009.62	453
2011.22	439
2012.83	425
2014.43	425
2016.03	461
2017.63	425
2019.23	423
2020.83	421
2022.43	435
2024.03	441
2025.63	453
2027.22	417
2028.82	384
2030.41	421
2032.01	405
2033.6	379
2035.19	403
2036.78	403
2038.37	391
2039.96	375
2041.55	373
2043.13	385
2044.72	375
2046.3	391
2047.89	359
2049.47	372
2051.05	377
2052.63	381
2054.21	389
2055.79	388
2057.37	357
2058.95	361
2060.52	349
2062.1	352
2063.68	371
2065.25	348
2066.82	322
2068.39	347
2069.97	352
2071.54	344
2073.1	331
2074.67	322
2076.24	318
2077.81	334
2079.37	318
2080.94	322
2082.5	316
2084.07	318
2085.63	318
2087.19	304
2088.75	280
2090.31	246
2091.87	232
2093.43	223
2094.98	241
2096.54	230
2098.09	245
2099.65	299
2101.2	262
2102.75	288
2104.3	274
2105.86	292
2107.41	276
2108.95	280
2110.5	264
2112.05	256
2113.6	276
2115.14	262
2116.69	307
2118.23	250
2119.77	284
2121.31	236
2122.86	264
2124.4	248
2125.93	260
2127.47	270
2129.01	266
2130.55	298
2132.08	268
2133.62	262
2135.15	262
2136.69	240
2138.22	236
2139.75	252
2141.28	228
2142.81	246
2144.34	226
2145.87	242
2147.39	266
2148.92	266
2150.45	278
2151.97	272
2153.5	258
2155.02	244
2156.54	224
2158.06	233
2159.58	246
2161.1	230
2162.62	272
2164.14	272
2165.66	254
2167.17	222
2168.69	264
2170.2	254
2171.72	246
2173.23	238
2174.74	220
2176.25	218
2177.76	252
2179.27	222
2180.78	218
2182.29	226
2183.79	201
2185.3	199
2186.81	232
2188.31	206
2189.81	204
2191.32	242
2192.82	242
2194.32	208
2195.82	226
2197.32	230
2198.82	187
2200.32	185
2201.81	169
2203.31	191
2204.8	194
2206.3	212
2207.79	199
2209.29	216
2210.78	196
2212.27	238
2213.76	214
2215.25	214
2216.74	222
2218.23	199
2219.71	187
2221.2	171
2222.69	161
2224.17	169
2225.65	165
2227.14	161
2228.62	158
2230.1	151
2231.58	172
2233.06	167
2234.54	171
2236.02	195
2237.5	199
2238.97	217
2240.45	187
2241.92	193
2243.4	179
2244.87	137
2246.34	171
2247.82	168
2249.29	165
2250.76	165
2252.23	167
2253.7	167
2255.16	153
2256.63	162
2258.1	149
2259.56	163
2261.03	155
2262.49	163
2263.95	167
2265.42	155
2266.88	167
2268.34	165
2269.8	145
2271.26	147
2272.72	163
2274.18	153
2275.63	163
2277.09	169
2278.54	198
2280	149
2281.45	135
2282.9	139
2284.36	147
2285.81	180
2287.26	156
2288.71	145
2290.16	147
2291.61	161
2293.05	141
2294.5	135
2295.95	133
2297.39	87
2298.84	87
2300.28	80
2301.72	95
2303.16	115
2304.61	117
2306.05	107
2307.49	119
2308.93	125
2310.36	129
2311.8	143
2313.24	135
2314.67	173
2316.11	149
2317.54	165
2318.98	163
2320.41	105
2321.84	135
2323.28	131
2324.71	133
2326.14	105
2327.57	139
2328.99	115
2330.42	97
2331.85	105
2333.27	97
2334.7	109
2336.12	107
2337.55	115
2338.97	97
2340.39	87
2341.82	77
2343.24	82
2344.66	71
2346.08	66
2347.5	103
2348.91	101
2350.33	111
2351.75	127
2353.16	121
2354.58	129
2355.99	137
2357.41	115
2358.82	81
2360.23	81
2361.64	73
2363.05	55
2364.46	36
2365.87	67
2367.28	77
2368.69	73
2370.1	75
2371.5	71
2372.91	83
2374.31	88
2375.72	108
2377.12	66
2378.52	76
2379.92	99
2381.33	73
2382.73	79
2384.13	57
2385.52	78
2386.92	51
2388.32	77
2389.72	81
2391.11	69
2392.51	97
2393.9	87
2395.3	95
2396.69	107
2398.08	75
2399.48	73
2400.87	97
2402.26	67
2403.65	67
2405.04	37
2406.42	20
2407.81	-22
2409.2	-12
2410.58	-47
2411.97	-54
2413.35	4
2414.74	-36
2416.12	-26
2417.5	-10
2418.89	4
2420.27	2
2421.65	-12
2423.03	6
2424.41	-20
2425.79	-14
2427.16	-39
2428.54	-38
2429.92	-32
2431.29	-16
2432.67	-4
2434.04	-30
2435.42	-16
2436.79	-22
2438.16	-11
2439.53	-26
2440.9	-55
2442.27	-40
2443.64	-34
2445.01	-49
2446.38	-36
2447.75	-56
2449.11	-57
2450.48	-28
2451.84	-57
2453.21	-42
2454.57	-22
2455.94	-30
2457.3	-26
2458.66	-40
2460.02	-20
2461.38	-30
2462.74	-10
2464.1	18
2465.46	-4
2466.82	-15
2468.17	20
2469.53	-28
2470.89	8
2472.24	-24
2473.6	-18
2474.95	-10
2476.3	-8
2477.65	28
2479.01	26
2480.36	0
2481.71	77
2483.06	31
2484.41	8
2485.75	6
2487.1	8
2488.45	-12
2489.8	-10
2491.14	-12
2492.49	12
2493.83	14
2495.17	41
2496.52	17
2497.86	12
2499.2	21
2500.54	23
2501.88	18
2503.22	34
2504.56	35
2505.9	34
2507.24	36
2508.58	24
2509.91	17
2511.25	14
2512.58	-28
2513.92	-55
2515.25	-26
2516.58	-40
2517.92	-44
2519.25	-30
2520.58	-37
2521.91	-40
2523.24	-21
2524.57	-4
2525.9	2
2527.23	16
2528.55	40
2529.88	-12
2531.21	-23
2532.53	-12
2533.86	4
2535.18	-10
2536.5	-8
2537.83	18
2539.15	0
2540.47	20
2541.79	34
2543.11	-14
2544.43	0
2545.75	-4
2547.07	26
2548.39	-38
2549.7	48
2551.02	-10
2552.34	-6
2553.65	-35
2554.97	-36
2556.28	-42
2557.59	-63
2558.91	-33
2560.22	-36
2561.53	-51
2562.84	-47
2564.15	-22
2565.46	-25
2566.77	-42
2568.08	-36
2569.38	-31
2570.69	-38
2572	-46
2573.3	-12
2574.61	-25
2575.91	-34
2577.22	-35
2578.52	-20
2579.82	-24
2581.13	-33
2582.43	-40
2583.73	-36
2585.03	-53
2586.33	-70
2587.63	-48
2588.92	-85
2590.22	-26
2591.52	-83
2592.82	-50
2594.11	-39
2595.41	-43
2596.7	-48
2598	-32
2599.29	-40
2600.58	-35
2601.88	-12
2603.17	2
2604.46	-65
2605.75	-58
2607.04	-76
2608.33	-69
2609.62	-41
2610.9	-76
2612.19	-78
2613.48	-85
2614.76	-73
2616.05	-43
2617.34	-43
2618.62	-91
2619.9	-104
2621.19	-67
2622.47	-65
2623.75	-58
2625.03	-69
2626.31	-57
2627.59	-28
2628.87	-39
2630.15	-85
2631.43	-43
2632.71	-70
2633.99	-78
2635.26	-64
2636.54	-87
2637.81	-59
2639.09	-76
2640.36	-60
2641.64	-68
2642.91	-91
2644.18	-74
2645.46	-55
2646.73	-95
2648	-60
2649.27	-67
2650.54	-55
2651.81	-42
2653.07	-34
2654.34	-67
2655.61	-55
2656.88	-47
2658.14	-46
2659.41	-45
2660.67	-70
2661.94	-47
2663.2	-67
2664.47	-65
2665.73	-60
2666.99	-60
2668.25	-67
2669.51	-83
2670.77	-85
2672.03	-65
2673.29	-34
2674.55	-59
2675.81	-38
2677.07	-79
2678.32	-81
2679.58	-71
2680.84	-41
2682.09	-63
2683.35	-32
2684.6	-40
2685.85	-47
2687.11	-68
2688.36	-37
2689.61	-58
2690.86	-42
2692.11	-45
2693.36	-27
2694.61	-31
2695.86	-49
2697.11	-67
2698.36	-55
2699.61	-73
2700.85	-62
2702.1	-70
2703.34	-49
2704.59	-70
2705.83	-22
2707.08	-51
2708.32	-56
2709.56	-97
2710.81	-79
2712.05	-66
2713.29	-85
2714.53	-63
2715.77	-58
2717.01	-45
2718.25	-30
2719.49	-61
2720.73	-66
2721.96	-63
2723.2	-59
2724.44	-35
2725.67	-41
2726.91	-50
2728.14	-63
2729.38	-66
2730.61	-59
2731.84	-54
2733.08	-59
2734.31	-46
2735.54	-36
2736.77	-37
2738	-52
2739.23	-45
2740.46	-32
2741.69	-51
2742.92	-64
2744.14	-11
2745.37	-50
2746.6	-63
2747.82	-34
2749.05	-30
2750.27	-48
2751.5	-51
2752.72	-34
2753.95	-36
2755.17	-30
2756.39	-36
2757.61	-54
2758.83	-62
2760.05	-26
2761.27	-52
2762.49	-34
2763.71	-48
2764.93	-24
2766.15	-48
2767.37	-44
2768.58	-46
2769.8	-52
2771.02	-46
2772.23	-32
2773.45	-44
2774.66	-38
2775.88	-16
2777.09	-44
2778.3	-50
2779.51	-42
2780.73	-41
2781.94	-34
2783.15	-32
2784.36	-36
2785.57	-32
2786.78	-60
2787.99	-30
2789.19	-30
2790.4	-14
2791.61	-9
2792.82	-36
2794.02	-40
2795.23	-44
2796.43	-38
2797.64	-10
2798.84	-32
2800.04	-38
2801.25	-29
2802.45	-44
2803.65	-68
2804.85	-29
2806.05	-34
2807.25	-28
2808.45	-12
2809.65	-26
2810.85	-37
2812.05	2
2813.25	-36
2814.45	-30
2815.64	-16
2816.84	-36
2818.04	-36
2819.23	26
2820.43	-33
2821.62	-8
2822.82	-18
2824.01	-10
2825.2	-26
2826.39	-32
2827.59	-18
2828.78	-2
2829.97	-24
2831.16	-28
2832.35	-4
2833.54	-28
2834.73	-8
2835.92	-32
2837.1	-12
2838.29	-22
2839.48	-14
2840.67	-24
2841.85	-24
2843.04	-10
2844.22	-8
2845.41	-27
2846.59	-8
2847.77	4
2848.96	-30
2850.14	8
2851.32	-12
2852.5	-33
2853.68	-16
2854.87	-8
2856.05	-16
2857.23	-10
2858.4	-12
2859.58	-12
2860.76	-20
2861.94	12
2863.12	2
2864.29	-14
2865.47	-18
2866.65	-14
2867.82	3
2869	22
2870.17	-16
2871.34	-2
2872.52	-12
2873.69	0
2874.86	-27
2876.03	-2
2877.21	-23
2878.38	-24
2879.55	2
2880.72	-24
2881.89	-20
2883.06	-14
2884.23	-18
2885.39	-13
2886.56	-11
2887.73	-57
2888.9	0
2890.06	-4
2891.23	10
2892.39	-18
2893.56	22
2894.72	-6
2895.89	-14
2897.05	0
2898.21	-32
2899.38	2
2900.54	-40
2901.7	-8
2902.86	-28
2904.02	14
2905.18	-10
2906.34	6
2907.5	-5
2908.66	-12
2909.82	-28
2910.98	-6
2912.13	-8
2913.29	16
2914.45	-16
2915.6	-16
2916.76	10
2917.91	6
2919.07	-11
2920.22	-12
2921.38	-2
2922.53	-8
2923.68	-6
2924.84	20
2925.99	-6
2927.14	-14
2928.29	-4
2929.44	0
2930.59	-18
2931.74	14
2932.89	26
2934.04	5
2935.19	-24
2936.34	2
2937.48	-15
2938.63	16
2939.78	-16
2940.93	24
2942.07	24
2943.22	10
2944.36	2
2945.51	4
2946.65	-26
2947.79	-6
2948.94	-4
2950.08	-10
2951.22	-8
2952.36	-8
2953.5	8
2954.65	0
2955.79	-4
2956.93	0
2958.07	-14
2959.2	10
2960.34	18
2961.48	2
2962.62	-2
2963.76	6
2964.89	-12
2966.03	8
2967.17	-2
2968.3	4
2969.44	2
2970.57	6
2971.71	-12
2972.84	4
2973.97	24
2975.11	16
2976.24	30
2977.37	-8
2978.5	12
2979.64	2
2980.77	22
2981.9	8
2983.03	-22
2984.16	14
2985.29	6
2986.41	-8
2987.54	6
2988.67	20
2989.8	22
2990.93	-20
2992.05	-24
2993.18	14
2994.3	-2
2995.43	10
2996.55	53
2997.68	4
2998.8	10
2999.93	14
3001.05	10
3002.17	20
3003.3	-4
3004.42	54
3005.54	42
3006.66	8
3007.78	12
3008.9	-6
3010.02	0
3011.14	16
3012.26	18
3013.38	8
3014.5	40
3015.62	0
3016.73	28
3017.85	30
3018.97	18
3020.08	0
3021.2	32
3022.31	10
3023.43	28
3024.54	33
3025.66	24
3026.77	20
3027.89	36
3029	14
3030.11	14
3031.22	6
3032.34	10
3033.45	30
3034.56	12
3035.67	20
3036.78	99
3037.89	50
3039	56
3040.11	0
3041.22	10
3042.32	4
3043.43	18
3044.54	18
3045.65	14
3046.75	16
3047.86	42
3048.96	6
3050.07	-18
3051.17	36
3052.28	24
3053.38	36
3054.49	20
3055.59	14
3056.69	4
3057.8	12
3058.9	18
3060	48
3061.1	-8
3062.2	20
3063.3	32
3064.4	2
3065.5	34
3066.6	25
3067.7	34
3068.8	38
3069.9	0
3071	18
3072.09	8
3073.19	36
3074.29	24
3075.38	20
3076.48	32
3077.57	11
3078.67	37
3079.76	38
3080.86	-2
3081.95	29
3083.05	20
3084.14	44
3085.23	34
3086.33	21
3087.42	26
3088.51	21
3089.6	36
3090.69	20
3091.78	24
3092.87	65
3093.96	26
3095.05	2
3096.14	-2
3097.23	20
3098.32	37
3099.41	16
3100.49	10
3101.58	10
3102.67	40
3103.75	20
3104.84	30
3105.93	26
3107.01	14
3108.1	6
3109.18	34
3110.26	10
3111.35	42
3112.43	28
3113.51	38
3114.6	33
3115.68	16
3116.76	12
3117.84	20
3118.92	32
3120	44
3121.09	32
3122.17	22
3123.25	18
3124.32	34
3125.4	46
3126.48	28
3127.56	20
3128.64	24
3129.72	14
3130.79	60
3131.87	12
3132.95	20
3134.02	16
3135.1	28
3136.17	48
3137.25	34
3138.32	40
3139.4	20
3140.47	30
3141.55	46
3142.62	26
3143.69	30
3144.76	35
3145.84	28
3146.91	28
3147.98	20
3149.05	50
3150.12	34
3151.19	28
3152.26	16
3153.33	42
3154.4	8
3155.47	10
3156.54	48
3157.61	58
3158.67	20
3159.74	4
3160.81	18
3161.88	39
3162.94	42
3164.01	42
3165.07	42
3166.14	20
3167.2	22
3168.27	14
3169.33	22
3170.4	30
3171.46	16
3172.52	32
3173.59	38
3174.65	34
3175.71	24
3176.77	30
3177.84	30
3178.9	26
3179.96	34
3181.02	59
3182.08	40
3183.14	47
3184.2	24
3185.26	46
3186.32	56
3187.37	40
3188.43	54
3189.49	49
3190.55	10
3191.61	33
3192.66	50
3193.72	26
3194.77	34
3195.83	32
3196.89	26
3197.94	52
3199	16
3200.05	24
3201.1	34
3202.16	38
3203.21	50
3204.27	42
3205.32	28
3206.37	42
3207.42	51
3208.47	36
3209.53	42
3210.58	33
3211.63	40
3212.68	32
3213.73	46
3214.78	13
3215.83	30
3216.88	25
3217.93	52
3218.97	34
3220.02	14
3221.07	20
3222.12	50
3223.16	20
3224.21	30
3225.26	22
3226.3	8
3227.35	22
3228.4	88
3229.44	44
3230.49	28
3231.53	20
3232.57	16
3233.62	26
3234.66	52
3235.71	40
3236.75	44
3237.79	42
3238.83	16
3239.88	14
3240.92	40
3241.96	32
3243	32
3244.04	34
3245.08	54
3246.12	38
3247.16	30
3248.2	36
3249.24	46
3250.28	34
3251.32	34
3252.36	32
3253.39	38
3254.43	46
3255.47	48
3256.51	24
3257.54	26
3258.58	38
3259.61	32
3260.65	25
3261.69	38
3262.72	38
3263.76	42
3264.79	36
3265.82	49
3266.86	31
3267.89	42
3268.92	47
3269.96	36
3270.99	43
3272.02	20
3273.05	22
3274.09	32
3275.12	44
3276.15	28
3277.18	55
3278.21	22
3279.24	30
3280.27	34
3281.3	20
3282.33	27
3283.36	40
3284.39	36
3285.41	44
3286.44	42
3287.47	36
3288.5	54
3289.52	22
3290.55	52
3291.58	48
3292.6	24
3293.63	46
3294.66	30
3295.68	59
3296.71	32
3297.73	40
3298.76	75
3299.78	28
3300.8	22
3301.83	32
3302.85	88
3303.87	40
3304.9	24
3305.92	43
3306.94	32
3307.96	46
3308.98	52
3310.01	30
3311.03	32
3312.05	43
3313.07	40
3314.09	32
3315.11	42
3316.13	39
3317.15	18
3318.17	18
3319.18	32
3320.2	38
3321.22	52
3322.24	48
3323.26	45
3324.27	50
3325.29	50
3326.31	41
3327.32	52
3328.34	34
3329.35	52
3330.37	44
3331.38	18
3332.4	20
3333.41	34
3334.43	56
3335.44	36
3336.46	46
3337.47	28
3338.48	48
3339.5	22
3340.51	28
3341.52	43
3342.53	62
3343.54	44
3344.56	48
3345.57	42
3346.58	58
3347.59	48
3348.6	21
3349.61	32
3350.62	32
3351.63	50
3352.64	62
3353.65	54
3354.66	35
3355.66	63
3356.67	42
3357.68	28
3358.69	25
3359.7	38
3360.7	60
3361.71	38
3362.72	34
3363.72	54
3364.73	32
3365.73	32
3366.74	35
3367.75	35
3368.75	38
3369.75	44
3370.76	30
3371.76	60
3372.77	40
3373.77	20
3374.77	35
3375.78	30
3376.78	30
3377.78	54
3378.78	30
3379.79	36
3380.79	31
3381.79	42
3382.79	52
3383.79	56
3384.79	58
3385.79	20
3386.79	38
3387.79	40
3388.79	49
3389.79	48
3390.79	44
3391.79	49
3392.79	44
3393.79	54
3394.78	48
3395.78	22
3396.78	26
3397.78	66
3398.77	95
3399.77	30
3400.77	42
3401.76	40
3402.76	54
3403.76	34
3404.75	20
3405.75	30
3406.74	38
3407.74	70
3408.73	40
3409.72	117
3410.72	54
3411.71	68
3412.71	28
3413.7	38
3414.69	56
3415.68	88
3416.68	52
3417.67	32
3418.66	40
3419.65	30
3420.64	60
3421.63	45
3422.63	54
3423.62	40
3424.61	82
3425.6	34
3426.59	37
3427.58	48
3428.57	77
[truncated: 48 more rows]
