# Supplementary material for: AI‐Assisted Detection of Early Gastric Cancer via Visualization of Mucosal Acidity Compromise During Endoscopy
Source: Adv Sci (Weinh). 2025 Oct 20;12(46):e04932. doi: 10.1002/advs.202504932 (PMC12697849; doi:10.1002/advs.202504932)
Supplement: Supplementary file 2 — Supporting Data [file ADVS-12-e04932-s002.zip › Models by AGS cells/Model 5/Para-tumor/fast-20250724_173652.csv]

181.541	14401
184.445	22573
187.346	29566
190.245	33211
193.141	34380
196.035	34646
198.927	34176
201.816	34337
204.703	34615
207.588	34553
210.47	34753
213.35	34563
216.228	34613
219.103	34713
221.976	34531
224.846	34788
227.715	34604
230.58	34424
233.444	34553
236.305	34787
239.164	35005
242.02	35262
244.875	35594
247.727	35810
250.576	35796
253.423	35735
256.268	35624
259.111	35480
261.951	35312
264.789	35182
267.625	35360
270.459	35365
273.29	35185
276.119	35268
278.945	34954
281.769	34684
284.591	34700
287.411	34482
290.229	34414
293.044	34361
295.857	34054
298.667	33767
301.476	33631
304.282	33160
307.085	32693
309.887	32598
312.686	32274
315.483	32029
318.278	31653
321.071	31579
323.861	31700
326.649	31416
329.435	31549
332.219	31428
335	31424
337.779	31466
340.556	31561
343.331	31626
346.103	31535
348.873	31565
351.641	31662
354.407	31700
357.171	31992
359.932	32036
362.691	31808
365.448	31767
368.203	31491
370.955	31160
373.706	30972
376.454	30842
379.2	30644
381.943	30648
384.685	30189
387.424	29986
390.161	29793
392.896	29443
395.629	29382
398.36	29163
401.088	29283
403.815	29248
406.539	28881
409.261	28775
411.981	28833
414.698	29030
417.414	29195
420.127	29177
422.838	29133
425.547	29368
428.254	29554
430.959	29472
433.662	29473
436.362	29667
439.06	29743
441.757	29707
444.451	29687
447.142	29545
449.832	29500
452.52	29635
455.206	29516
457.889	29381
460.57	29381
463.249	29071
465.927	29192
468.601	28908
471.274	28585
473.945	28420
476.614	27862
479.28	27526
481.945	27541
484.607	27459
487.267	27276
489.926	26744
492.582	26782
495.236	26733
497.888	26439
500.537	26385
503.185	26377
505.831	26369
508.474	26514
511.116	26528
513.755	26504
516.393	26423
519.028	26554
521.661	26375
524.293	26522
526.922	26304
529.549	26502
532.174	26252
534.797	26365
537.418	26379
540.037	26301
542.654	26381
545.268	26504
547.881	26615
550.492	26434
553.101	26246
555.707	25837
558.312	25511
560.915	25460
563.515	25478
566.114	25626
568.71	25773
571.305	26131
573.897	26429
576.488	26242
579.076	25887
581.663	25132
584.247	24631
586.83	23973
589.41	23633
591.989	23141
594.565	22730
597.14	22122
599.712	21652
602.283	21765
604.851	21689
607.418	21338
609.982	21540
612.545	21330
615.106	21147
617.664	21294
620.221	21081
622.776	21177
625.328	21005
627.879	21030
630.428	20734
632.975	20456
635.52	20246
638.062	20343
640.603	20268
643.142	20222
645.679	20287
648.214	20494
650.748	20212
653.279	20443
655.808	20290
658.335	20214
660.861	20089
663.384	19862
665.906	19801
668.425	19861
670.943	19948
673.459	19668
675.973	19453
678.484	19174
680.994	18798
683.502	18612
686.009	18558
688.513	18355
691.015	18109
693.515	18019
696.014	17875
698.51	17683
701.005	17560
703.498	17343
705.989	16990
708.478	16787
710.965	16666
713.45	16549
715.933	16496
718.415	16449
720.894	16096
723.372	16032
725.848	16249
728.322	16112
730.794	16259
733.264	16136
735.732	15793
738.198	15510
740.663	15326
743.126	14950
745.586	14879
748.045	14696
750.502	14599
752.958	14464
755.411	14270
757.863	14434
760.312	14299
762.76	14156
765.206	14397
767.65	13978
770.092	13147
772.533	12253
774.971	12006
777.408	12497
779.843	12975
782.276	12876
784.707	12925
787.137	13088
789.564	13065
791.99	13001
794.414	12840
796.836	12965
799.257	12615
801.675	12376
804.092	12329
806.507	12254
808.92	12189
811.331	11938
813.741	11776
816.148	11687
818.554	11464
820.958	11432
823.36	11309
825.761	11210
828.159	10989
830.556	11043
832.951	11031
835.345	10781
837.736	10624
840.126	10636
842.514	10630
844.9	10542
847.284	10440
849.667	10369
852.048	10163
854.427	10147
856.804	9993
859.18	9719
861.553	9651
863.925	9659
866.296	9574
868.664	9522
871.031	9462
873.396	9395
875.759	9389
878.12	9266
880.48	9211
882.838	9115
885.194	9036
887.549	8996
889.902	8847
892.253	8799
894.602	8775
896.949	8746
899.295	8829
901.639	8680
903.981	8547
906.322	8418
908.661	8532
910.998	8480
913.333	8498
915.667	8194
917.999	8367
920.329	8283
922.658	8426
924.985	8194
927.31	8288
929.633	8204
931.955	8049
934.275	7884
936.593	7950
938.91	7761
941.225	7662
943.538	7481
945.849	7367
948.159	7223
950.467	7030
952.774	6979
955.078	6854
957.381	6693
959.683	6630
961.982	6468
964.28	6580
966.577	6536
968.871	6497
971.164	6343
973.456	6233
975.745	6171
978.033	5998
980.319	5980
982.604	5899
984.887	5861
987.168	6119
989.448	5907
991.726	5909
994.002	5816
996.277	5782
998.55	5871
1000.82	5837
1003.09	5865
1005.36	5915
1007.63	5867
1009.89	5921
1012.15	5903
1014.41	5917
1016.67	5931
1018.93	5959
1021.19	5776
1023.44	5832
1025.7	5804
1027.95	5873
1030.2	5756
1032.45	5629
1034.69	5508
1036.94	5458
1039.18	5345
1041.43	5277
1043.67	5313
1045.9	5289
1048.14	5271
1050.38	5116
1052.61	5080
1054.84	5045
1057.07	4962
1059.3	4886
1061.53	4693
1063.76	4835
1065.98	4769
1068.2	4692
1070.42	4661
1072.64	4595
1074.86	4535
1077.08	4477
1079.29	4488
1081.5	4407
1083.72	4350
1085.93	4428
1088.13	4396
1090.34	4426
1092.55	4414
1094.75	4473
1096.95	4350
1099.15	4263
1101.35	4281
1103.55	4245
1105.74	4152
1107.94	4084
1110.13	4095
1112.32	3961
1114.51	3905
1116.7	3867
1118.89	3836
1121.07	3778
1123.25	3737
1125.44	3750
1127.62	3677
1129.8	3691
1131.97	3836
1134.15	3806
1136.32	3795
1138.49	3725
1140.66	3697
1142.83	3657
1145	3570
1147.17	3574
1149.33	3524
1151.5	3512
1153.66	3546
1155.82	3444
1157.98	3427
1160.13	3363
1162.29	3372
1164.44	3323
1166.6	3339
1168.75	3330
1170.9	3457
1173.04	3435
1175.19	3415
1177.34	3425
1179.48	3250
1181.62	3173
1183.76	3141
1185.9	3243
1188.04	3374
1190.17	3467
1192.31	3546
1194.44	3455
1196.57	3502
1198.7	3498
1200.83	3411
1202.96	3320
1205.08	3181
1207.21	2970
1209.33	2877
1211.45	2776
1213.57	2702
1215.69	2710
1217.81	2621
1219.92	2621
1222.03	2665
1224.15	2597
1226.26	2623
1228.37	2560
1230.47	2530
1232.58	2520
1234.68	2501
1236.79	2557
1238.89	2526
1240.99	2552
1243.09	2502
1245.19	2430
1247.28	2432
1249.38	2422
1251.47	2377
1253.56	2370
1255.65	2265
1257.74	2299
1259.83	2271
1261.91	2256
1264	2240
1266.08	2152
1268.16	2133
1270.24	2115
1272.32	2041
1274.4	2037
1276.47	2059
1278.55	1974
1280.62	1888
1282.69	1884
1284.76	1912
1286.83	1866
1288.9	1856
1290.96	1841
1293.03	1805
1295.09	1769
1297.15	1749
1299.21	1753
1301.27	1739
1303.33	1692
1305.38	1690
1307.44	1797
1309.49	1674
1311.54	1648
1313.59	1632
1315.64	1658
1317.69	1658
1319.73	1602
1321.78	1610
1323.82	1598
1325.86	1598
1327.9	1581
1329.94	1557
1331.98	1563
1334.02	1576
1336.05	1607
1338.08	1575
1340.12	1570
1342.15	1578
1344.18	1677
1346.2	1674
1348.23	1679
1350.25	1710
1352.28	1688
1354.3	1672
1356.32	1696
1358.34	1740
1360.36	1747
1362.38	1797
1364.39	1805
1366.41	1697
1368.42	1745
1370.43	1773
1372.44	1672
1374.45	1735
1376.45	1739
1378.46	1759
1380.47	1607
1382.47	1596
1384.47	1574
1386.47	1491
1388.47	1451
1390.47	1451
1392.46	1453
1394.46	1487
1396.45	1479
1398.44	1499
1400.44	1468
1402.42	1426
1404.41	1336
1406.4	1318
1408.39	1318
1410.37	1299
1412.35	1221
1414.33	1263
1416.31	1221
1418.29	1217
1420.27	1168
1422.25	1167
1424.22	1184
1426.2	1156
1428.17	1178
1430.14	1178
1432.11	1158
1434.08	1074
1436.04	1066
1438.01	1061
1439.97	1054
1441.94	1134
1443.9	1106
1445.86	1128
1447.82	1140
1449.78	1017
1451.73	985
1453.69	1054
1455.64	1052
1457.59	1108
1459.54	1032
1461.49	989
1463.44	898
1465.39	911
1467.34	900
1469.28	939
1471.22	955
1473.17	985
1475.11	961
1477.05	903
1478.99	850
1480.92	840
1482.86	773
1484.79	767
1486.73	754
1488.66	747
1490.59	768
1492.52	820
1494.45	834
1496.37	802
1498.3	834
1500.22	818
1502.14	743
1504.07	775
1505.99	774
1507.91	794
1509.82	792
1511.74	747
1513.66	758
1515.57	716
1517.48	786
1519.39	882
1521.3	841
1523.21	851
1525.12	801
1527.03	769
1528.93	787
1530.84	853
1532.74	867
1534.64	893
1536.54	928
1538.44	898
1540.34	824
1542.23	778
1544.13	731
1546.02	687
1547.92	697
1549.81	786
1551.7	858
1553.59	798
1555.48	772
1557.36	864
1559.25	848
1561.13	868
1563.01	906
1564.9	945
1566.78	973
1568.66	920
1570.53	834
1572.41	858
1574.29	875
1576.16	943
1578.03	1082
1579.9	1068
1581.78	985
1583.65	985
1585.51	886
1587.38	947
1589.25	1028
1591.11	1001
1592.97	987
1594.84	907
1596.7	909
1598.56	901
1600.42	854
1602.27	879
1604.13	838
1605.98	982
1607.84	1133
1609.69	1211
1611.54	1154
1613.39	1112
1615.24	955
1617.09	792
1618.94	779
1620.78	742
1622.62	786
1624.47	887
1626.31	896
1628.15	889
1629.99	912
1631.83	927
1633.67	884
1635.5	868
1637.34	778
1639.17	816
1641	790
1642.83	804
1644.66	788
1646.49	784
1648.32	746
1650.15	786
1651.97	781
1653.8	806
1655.62	816
1657.44	755
1659.26	679
1661.08	608
1662.9	627
1664.72	481
1666.53	387
1668.35	349
1670.16	346
1671.97	403
1673.79	496
1675.6	491
1677.4	448
1679.21	387
1681.02	423
1682.83	345
1684.63	398
1686.43	462
1688.24	464
1690.04	473
1691.84	356
1693.64	385
1695.43	399
1697.23	483
1699.02	522
1700.82	598
1702.61	588
1704.4	534
1706.2	536
1707.98	605
1709.77	657
1711.56	667
1713.35	655
1715.13	632
1716.92	558
1718.7	455
1720.48	520
1722.26	530
1724.04	472
1725.82	358
1727.6	352
1729.37	298
1731.15	296
1732.92	215
1734.7	213
1736.47	165
1738.24	194
1740.01	167
1741.78	175
1743.54	186
1745.31	276
1747.08	260
1748.84	276
1750.6	276
1752.36	343
1754.12	437
1755.88	469
1757.64	401
1759.4	342
1761.16	290
1762.91	317
1764.67	371
1766.42	429
1768.17	503
1769.92	503
1771.67	427
1773.42	364
1775.17	324
1776.91	347
1778.66	362
1780.4	449
1782.15	532
1783.89	548
1785.63	555
1787.37	544
1789.11	564
1790.85	516
1792.58	501
1794.32	429
1796.05	393
1797.79	351
1799.52	399
1801.25	391
1802.98	332
1804.71	335
1806.44	417
1808.17	451
1809.89	516
1811.62	530
1813.34	534
1815.07	470
1816.79	457
1818.51	427
1820.23	393
1821.95	385
1823.66	316
1825.38	276
1827.1	314
1828.81	314
1830.52	372
1832.24	369
1833.95	447
1835.66	471
1837.37	506
1839.08	488
1840.78	417
1842.49	349
1844.19	330
1845.9	323
1847.6	335
1849.3	331
1851	268
1852.7	233
1854.4	175
1856.1	195
1857.8	195
1859.49	245
1861.19	215
1862.88	258
1864.57	147
1866.27	93
1867.96	73
1869.65	30
1871.33	60
1873.02	89
1874.71	169
1876.39	191
1878.08	145
1879.76	195
1881.44	163
1883.12	208
1884.81	226
1886.48	240
1888.16	184
1889.84	127
1891.52	97
1893.19	73
1894.87	72
1896.54	89
1898.21	91
1899.88	137
1901.55	151
1903.22	167
1904.89	169
1906.56	209
1908.22	206
1909.89	212
1911.55	222
1913.22	248
1914.88	214
1916.54	218
1918.2	230
1919.86	203
1921.52	185
1923.18	177
1924.83	145
1926.49	173
1928.14	145
1929.79	167
1931.45	179
1933.1	145
1934.75	113
1936.4	185
1938.05	204
1939.69	218
1941.34	153
1942.99	122
1944.63	91
1946.27	119
1947.92	103
1949.56	127
1951.2	161
1952.84	193
1954.48	183
1956.11	258
1957.75	238
1959.39	272
1961.02	324
1962.65	302
1964.29	296
1965.92	296
1967.55	308
1969.18	315
1970.81	332
1972.44	349
1974.06	310
1975.69	302
1977.32	337
1978.94	329
1980.56	319
1982.19	389
1983.81	309
1985.43	347
1987.05	347
1988.66	348
1990.28	328
1991.9	286
1993.51	339
1995.13	363
1996.74	363
1998.36	330
1999.97	349
2001.58	351
2003.19	353
2004.8	383
2006.4	367
2008.01	351
2009.62	364
2011.22	362
2012.83	375
2014.43	376
2016.03	356
2017.63	371
2019.23	350
2020.83	336
2022.43	352
2024.03	373
2025.63	364
2027.22	369
2028.82	342
2030.41	332
2032.01	356
2033.6	342
2035.19	333
2036.78	326
2038.37	352
2039.96	314
2041.55	318
2043.13	304
2044.72	329
2046.3	314
2047.89	338
2049.47	330
2051.05	304
2052.63	304
2054.21	316
2055.79	322
2057.37	286
2058.95	315
2060.52	302
2062.1	300
2063.68	293
2065.25	318
2066.82	292
2068.39	296
2069.97	292
2071.54	290
2073.1	284
2074.67	284
2076.24	294
2077.81	280
2079.37	296
2080.94	278
2082.5	268
2084.07	270
2085.63	270
2087.19	240
2088.75	234
2090.31	198
2091.87	192
2093.43	185
2094.98	195
2096.54	202
2098.09	193
2099.65	242
2101.2	230
2102.75	230
2104.3	220
2105.86	238
2107.41	220
2108.95	234
2110.5	225
2112.05	224
2113.6	225
2115.14	212
2116.69	264
2118.23	218
2119.77	213
2121.31	206
2122.86	222
2124.4	212
2125.93	225
2127.47	242
2129.01	212
2130.55	222
2132.08	230
2133.62	210
2135.15	230
2136.69	224
2138.22	186
2139.75	191
2141.28	192
2142.81	199
2144.34	208
2145.87	222
2147.39	203
2148.92	221
2150.45	248
2151.97	204
2153.5	226
2155.02	181
2156.54	192
2158.06	197
2159.58	183
2161.1	177
2162.62	230
2164.14	199
2165.66	185
2167.17	197
2168.69	224
2170.2	211
2171.72	212
2173.23	206
2174.74	190
2176.25	184
2177.76	189
2179.27	174
2180.78	180
2182.29	137
2183.79	181
2185.3	175
2186.81	193
2188.31	191
2189.81	179
2191.32	192
2192.82	182
2194.32	188
2195.82	193
2197.32	165
2198.82	163
2200.32	149
2201.81	131
2203.31	139
2204.8	145
2206.3	169
2207.79	149
2209.29	202
2210.78	171
2212.27	212
2213.76	190
2215.25	185
2216.74	183
2218.23	161
2219.71	155
2221.2	157
2222.69	159
2224.17	131
2225.65	117
2227.14	113
2228.62	123
2230.1	129
2231.58	147
2233.06	147
2234.54	161
2236.02	173
2237.5	189
2238.97	187
2240.45	167
2241.92	179
2243.4	169
2244.87	109
2246.34	147
2247.82	133
2249.29	133
2250.76	157
2252.23	149
2253.7	127
2255.16	119
2256.63	137
2258.1	123
2259.56	125
2261.03	141
2262.49	117
2263.95	151
2265.42	123
2266.88	145
2268.34	129
2269.8	141
2271.26	145
2272.72	139
2274.18	121
2275.63	147
2277.09	151
2278.54	147
2280	129
2281.45	103
2282.9	129
2284.36	105
2285.81	137
2287.26	123
2288.71	133
2290.16	119
2291.61	101
2293.05	113
2294.5	87
2295.95	89
2297.39	57
2298.84	59
2300.28	84
2301.72	51
2303.16	87
2304.61	93
2306.05	137
2307.49	99
2308.93	87
2310.36	109
2311.8	105
2313.24	111
2314.67	147
2316.11	129
2317.54	135
2318.98	149
2320.41	95
2321.84	119
2323.28	121
2324.71	123
2326.14	97
2327.57	120
2328.99	101
2330.42	49
2331.85	101
2333.27	83
2334.7	103
2336.12	99
2337.55	69
2338.97	81
2340.39	83
2341.82	51
2343.24	52
2344.66	59
2346.08	64
2347.5	69
2348.91	75
2350.33	87
2351.75	115
2353.16	73
2354.58	103
2355.99	99
2357.41	71
2358.82	57
2360.23	39
2361.64	41
2363.05	55
2364.46	24
2365.87	48
2367.28	43
2368.69	51
2370.1	36
2371.5	24
2372.91	45
2374.31	72
2375.72	64
2377.12	52
2378.52	44
2379.92	55
2381.33	65
2382.73	59
2384.13	59
2385.52	56
2386.92	38
2388.32	43
2389.72	71
2391.11	49
2392.51	68
2393.9	61
2395.3	79
2396.69	91
2398.08	49
2399.48	45
2400.87	82
2402.26	73
2403.65	40
2405.04	29
2406.42	12
2407.81	-50
2409.2	-48
2410.58	-57
2411.97	-60
2413.35	-20
2414.74	-52
2416.12	-48
2417.5	-32
2418.89	-16
2420.27	-20
2421.65	-34
2423.03	-17
2424.41	-44
2425.79	-24
2427.16	-41
2428.54	-42
2429.92	-51
2431.29	-34
2432.67	-26
2434.04	-38
2435.42	-16
2436.79	-36
2438.16	-23
2439.53	-46
2440.9	-38
2442.27	-71
2443.64	-53
2445.01	-51
2446.38	-53
2447.75	-62
2449.11	-67
2450.48	-54
2451.84	-57
2453.21	-60
2454.57	-46
2455.94	-34
2457.3	-31
2458.66	-44
2460.02	-46
2461.38	-49
2462.74	-20
2464.1	0
2465.46	-6
2466.82	-19
2468.17	-5
2469.53	-36
2470.89	-2
2472.24	-28
2473.6	-16
2474.95	-6
2476.3	-10
2477.65	24
2479.01	22
2480.36	-10
2481.71	55
2483.06	0
2484.41	-10
2485.75	10
2487.1	4
2488.45	-16
2489.8	-8
2491.14	-8
2492.49	0
2493.83	-12
2495.17	15
2496.52	-20
2497.86	15
2499.2	17
2500.54	23
2501.88	14
2503.22	46
2504.56	24
2505.9	20
2507.24	22
2508.58	18
2509.91	0
2511.25	-19
2512.58	-16
2513.92	-71
2515.25	-74
2516.58	-57
2517.92	-32
2519.25	-41
2520.58	-35
2521.91	-52
2523.24	-29
2524.57	-18
2525.9	8
2527.23	2
2528.55	12
2529.88	-40
2531.21	-20
2532.53	-14
2533.86	-12
2535.18	-8
2536.5	-10
2537.83	2
2539.15	10
2540.47	12
2541.79	28
2543.11	-20
2544.43	4
2545.75	-18
2547.07	18
2548.39	-59
2549.7	16
2551.02	-16
2552.34	-12
2553.65	-26
2554.97	-24
2556.28	-50
2557.59	-71
2558.91	-71
2560.22	-45
2561.53	-65
2562.84	-55
2564.15	-51
2565.46	-45
2566.77	-40
2568.08	-54
2569.38	-41
2570.69	-40
2572	-40
2573.3	-46
2574.61	-31
2575.91	-48
2577.22	-45
2578.52	-38
2579.82	-37
2581.13	-45
2582.43	-40
2583.73	-30
2585.03	-53
2586.33	-48
2587.63	-65
2588.92	-87
2590.22	-38
2591.52	-73
2592.82	-28
2594.11	-29
2595.41	-47
2596.7	-55
2598	-28
2599.29	-40
2600.58	-49
2601.88	-24
2603.17	-10
2604.46	-71
2605.75	-58
2607.04	-76
2608.33	-51
2609.62	-49
2610.9	-81
2612.19	-82
2613.48	-85
2614.76	-83
2616.05	-79
2617.34	-33
2618.62	-115
2619.9	-100
2621.19	-63
2622.47	-59
2623.75	-50
2625.03	-67
2626.31	-65
2627.59	-51
2628.87	-41
2630.15	-69
2631.43	-43
2632.71	-52
2633.99	-72
2635.26	-72
2636.54	-87
2637.81	-87
2639.09	-66
2640.36	-78
2641.64	-74
2642.91	-89
2644.18	-87
2645.46	-53
2646.73	-97
2648	-73
2649.27	-47
2650.54	-55
2651.81	-26
2653.07	-38
2654.34	-65
2655.61	-47
2656.88	-55
2658.14	-62
2659.41	-51
2660.67	-78
2661.94	-43
2663.2	-65
2664.47	-73
2665.73	-77
2666.99	-62
2668.25	-65
2669.51	-72
2670.77	-79
2672.03	-75
2673.29	-48
2674.55	-61
2675.81	-36
2677.07	-81
2678.32	-75
2679.58	-67
2680.84	-55
2682.09	-83
2683.35	-34
2684.6	-55
2685.85	-65
2687.11	-76
2688.36	-59
2689.61	-65
2690.86	-55
2692.11	-57
2693.36	-20
2694.61	-27
2695.86	-47
2697.11	-67
2698.36	-71
2699.61	-63
2700.85	-65
2702.1	-62
2703.34	-39
2704.59	-58
2705.83	-55
2707.08	-57
2708.32	-50
2709.56	-71
2710.81	-73
2712.05	-87
2713.29	-53
2714.53	-73
2715.77	-60
2717.01	-51
2718.25	-40
2719.49	-59
2720.73	-58
2721.96	-81
2723.2	-71
2724.44	-49
2725.67	-47
2726.91	-64
2728.14	-53
2729.38	-74
2730.61	-57
2731.84	-58
2733.08	-63
2734.31	-48
2735.54	-30
2736.77	-59
2738	-75
2739.23	-47
2740.46	-44
2741.69	-71
2742.92	-83
2744.14	-31
2745.37	-46
2746.6	-63
2747.82	-26
2749.05	-38
2750.27	-64
2751.5	-65
2752.72	-56
2753.95	-40
2755.17	-50
2756.39	-42
2757.61	-40
2758.83	-62
2760.05	-26
2761.27	-56
2762.49	-24
2763.71	-54
2764.93	-42
2766.15	-46
2767.37	-40
2768.58	-38
2769.8	-56
2771.02	-44
2772.23	-42
2773.45	-38
2774.66	-50
2775.88	-18
2777.09	-52
2778.3	-20
2779.51	-30
2780.73	-39
2781.94	-32
2783.15	-32
2784.36	-44
2785.57	-52
2786.78	-64
2787.99	-18
2789.19	-46
2790.4	-24
2791.61	6
2792.82	-32
2794.02	-28
2795.23	-48
2796.43	-32
2797.64	-14
2798.84	-22
2800.04	-48
2801.25	-39
2802.45	-36
2803.65	-72
2804.85	-19
2806.05	-30
2807.25	-50
2808.45	-14
2809.65	-36
2810.85	-37
2812.05	-16
2813.25	-28
2814.45	-24
2815.64	-22
2816.84	-30
2818.04	-20
2819.23	24
2820.43	-23
2821.62	-28
2822.82	-34
2824.01	-10
2825.2	-30
2826.39	-26
2827.59	-16
2828.78	-2
2829.97	-12
2831.16	-42
2832.35	0
2833.54	-32
2834.73	-14
2835.92	-36
2837.1	-26
2838.29	-26
2839.48	-18
2840.67	-10
2841.85	-32
2843.04	-16
2844.22	-22
2845.41	-37
2846.59	15
2847.77	-31
2848.96	-18
2850.14	-25
2851.32	-2
2852.5	-5
2853.68	-34
2854.87	-16
2856.05	-20
2857.23	-26
2858.4	-28
2859.58	-31
2860.76	-10
2861.94	-6
2863.12	-6
2864.29	-4
2865.47	-18
2866.65	4
2867.82	-8
2869	2
2870.17	-16
2871.34	-16
2872.52	-28
2873.69	-10
2874.86	-17
2876.03	-4
2877.21	-14
2878.38	-24
2879.55	4
2880.72	-24
2881.89	-32
2883.06	-8
2884.23	-6
2885.39	-4
2886.56	-10
2887.73	-36
2888.9	-4
2890.06	-12
2891.23	-2
2892.39	-25
2893.56	6
2894.72	-21
2895.89	-20
2897.05	12
2898.21	-32
2899.38	-12
2900.54	-20
2901.7	-8
2902.86	-22
2904.02	0
2905.18	-10
2906.34	-10
2907.5	2
2908.66	-22
2909.82	-12
2910.98	2
2912.13	-10
2913.29	12
2914.45	-24
2915.6	12
2916.76	-6
2917.91	4
2919.07	4
2920.22	-18
2921.38	2
2922.53	-24
2923.68	6
2924.84	12
2925.99	-12
2927.14	-8
2928.29	0
2929.44	-8
2930.59	-8
2931.74	-12
2932.89	2
2934.04	-22
2935.19	-38
2936.34	-11
2937.48	-7
2938.63	18
2939.78	-8
2940.93	16
2942.07	4
2943.22	16
2944.36	-14
2945.51	-18
2946.65	-14
2947.79	4
2948.94	-10
2950.08	-2
2951.22	-14
2952.36	10
2953.5	4
2954.65	-8
2955.79	-26
2956.93	4
2958.07	-24
2959.2	2
2960.34	22
2961.48	14
2962.62	-8
2963.76	6
2964.89	-8
2966.03	-4
2967.17	2
2968.3	18
2969.44	10
2970.57	10
2971.71	4
2972.84	2
2973.97	4
2975.11	6
2976.24	34
2977.37	-16
2978.5	12
2979.64	18
2980.77	10
2981.9	6
2983.03	-2
2984.16	-2
2985.29	-6
2986.41	-10
2987.54	8
2988.67	30
2989.8	6
2990.93	-4
2992.05	-2
2993.18	4
2994.3	-6
2995.43	6
2996.55	22
2997.68	30
2998.8	8
2999.93	22
3001.05	12
3002.17	6
3003.3	-4
3004.42	50
3005.54	34
3006.66	34
3007.78	20
3008.9	26
3010.02	4
3011.14	34
3012.26	26
3013.38	32
3014.5	44
3015.62	16
3016.73	18
3017.85	22
3018.97	6
3020.08	0
3021.2	18
3022.31	14
3023.43	26
3024.54	19
3025.66	-2
3026.77	28
3027.89	32
3029	10
3030.11	16
3031.22	18
3032.34	14
3033.45	4
3034.56	20
3035.67	36
3036.78	101
3037.89	34
3039	28
3040.11	-8
3041.22	10
3042.32	10
3043.43	38
3044.54	16
3045.65	28
3046.75	14
3047.86	34
3048.96	6
3050.07	-18
3051.17	28
3052.28	22
3053.38	4
3054.49	10
3055.59	18
3056.69	16
3057.8	14
3058.9	18
3060	20
3061.1	-13
3062.2	28
3063.3	33
3064.4	-6
3065.5	4
3066.6	19
3067.7	26
3068.8	16
3069.9	12
3071	30
3072.09	32
3073.19	36
3074.29	32
3075.38	24
3076.48	28
3077.57	11
3078.67	33
3079.76	36
3080.86	-6
3081.95	21
3083.05	-8
3084.14	20
3085.23	22
3086.33	21
3087.42	8
3088.51	37
3089.6	24
3090.69	2
3091.78	26
3092.87	73
3093.96	28
3095.05	26
3096.14	-12
3097.23	20
3098.32	33
3099.41	31
3100.49	24
3101.58	10
3102.67	20
3103.75	22
3104.84	26
3105.93	30
3107.01	12
3108.1	12
3109.18	34
3110.26	26
3111.35	32
3112.43	12
3113.51	14
3114.6	25
3115.68	30
3116.76	14
3117.84	22
3118.92	44
3120	34
3121.09	36
3122.17	22
3123.25	14
3124.32	42
3125.4	28
3126.48	26
3127.56	16
3128.64	16
3129.72	30
3130.79	34
3131.87	6
3132.95	8
3134.02	0
3135.1	36
3136.17	16
3137.25	28
3138.32	28
3139.4	2
3140.47	48
3141.55	32
3142.62	12
3143.69	18
3144.76	33
3145.84	24
3146.91	8
3147.98	26
3149.05	38
3150.12	26
3151.19	30
3152.26	38
3153.33	46
3154.4	24
3155.47	26
3156.54	14
3157.61	56
3158.67	24
3159.74	14
3160.81	24
3161.88	29
3162.94	32
3164.01	34
3165.07	34
3166.14	40
3167.2	38
3168.27	21
3169.33	40
3170.4	56
3171.46	20
3172.52	32
3173.59	34
3174.65	28
3175.71	28
3176.77	12
3177.84	18
3178.9	24
3179.96	18
3181.02	40
3182.08	40
3183.14	39
3184.2	20
3185.26	24
3186.32	48
3187.37	22
3188.43	46
3189.49	39
3190.55	4
3191.61	19
3192.66	38
3193.72	34
3194.77	54
3195.83	18
3196.89	38
3197.94	44
3199	18
3200.05	24
3201.1	50
3202.16	28
3203.21	44
3204.27	28
3205.32	22
3206.37	22
3207.42	41
3208.47	30
3209.53	30
3210.58	11
3211.63	28
3212.68	30
3213.73	36
3214.78	35
3215.83	30
3216.88	17
3217.93	44
3218.97	38
3220.02	20
3221.07	18
3222.12	32
3223.16	38
3224.21	26
3225.26	10
3226.3	16
3227.35	14
3228.4	46
3229.44	38
3230.49	16
3231.53	2
3232.57	40
3233.62	34
3234.66	60
3235.71	42
3236.75	24
3237.79	46
3238.83	44
3239.88	20
3240.92	42
3241.96	58
3243	24
3244.04	20
3245.08	20
3246.12	8
3247.16	22
3248.2	32
3249.24	34
3250.28	20
3251.32	26
3252.36	36
3253.39	36
3254.43	46
3255.47	38
3256.51	46
3257.54	28
3258.58	24
3259.61	44
3260.65	35
3261.69	42
3262.72	20
3263.76	24
3264.79	22
3265.82	51
3266.86	27
3267.89	48
3268.92	49
3269.96	36
3270.99	37
3272.02	48
3273.05	22
3274.09	34
3275.12	36
3276.15	28
3277.18	53
3278.21	24
3279.24	14
3280.27	46
3281.3	40
3282.33	35
3283.36	38
3284.39	46
3285.41	70
3286.44	38
3287.47	36
3288.5	58
3289.52	24
3290.55	54
3291.58	20
3292.6	30
3293.63	44
3294.66	38
3295.68	45
3296.71	38
3297.73	48
3298.76	71
3299.78	42
3300.8	24
3301.83	46
3302.85	82
3303.87	44
3304.9	24
3305.92	29
3306.94	48
3307.96	50
3308.98	48
3310.01	22
3311.03	30
3312.05	53
3313.07	44
3314.09	44
3315.11	26
3316.13	43
3317.15	30
3318.17	50
3319.18	44
3320.2	34
3321.22	44
3322.24	48
3323.26	43
3324.27	34
3325.29	46
3326.31	33
3327.32	60
3328.34	61
3329.35	52
3330.37	34
3331.38	36
3332.4	32
3333.41	60
3334.43	72
3335.44	36
3336.46	36
3337.47	24
3338.48	48
3339.5	30
3340.51	26
3341.52	43
3342.53	38
3343.54	18
3344.56	34
3345.57	53
3346.58	28
3347.59	54
3348.6	31
3349.61	48
3350.62	48
3351.63	36
3352.64	32
3353.65	24
3354.66	37
3355.66	73
3356.67	36
3357.68	38
3358.69	21
3359.7	38
3360.7	10
3361.71	38
3362.72	26
3363.72	32
3364.73	20
3365.73	44
3366.74	29
3367.75	37
3368.75	34
3369.75	42
3370.76	34
3371.76	36
3372.77	38
3373.77	36
3374.77	43
3375.78	40
3376.78	6
3377.78	44
3378.78	36
3379.79	28
3380.79	21
3381.79	54
3382.79	40
3383.79	28
3384.79	58
3385.79	38
3386.79	34
3387.79	44
3388.79	45
3389.79	32
3390.79	32
3391.79	57
3392.79	34
3393.79	60
3394.78	36
3395.78	12
3396.78	38
3397.78	40
3398.77	87
3399.77	46
3400.77	18
3401.76	38
3402.76	42
3403.76	40
3404.75	28
3405.75	24
3406.74	51
3407.74	79
3408.73	44
3409.72	111
3410.72	44
3411.71	46
3412.71	40
3413.7	32
3414.69	26
3415.68	96
3416.68	36
3417.67	34
3418.66	26
3419.65	18
3420.64	48
3421.63	61
3422.63	64
3423.62	54
3424.61	98
3425.6	32
3426.59	29
3427.58	44
3428.57	43
[truncated: 48 more rows]
