# Supplementary material for: AI‐Assisted Detection of Early Gastric Cancer via Visualization of Mucosal Acidity Compromise During Endoscopy
Source: Adv Sci (Weinh). 2025 Oct 20;12(46):e04932. doi: 10.1002/advs.202504932 (PMC12697849; doi:10.1002/advs.202504932)
Supplement: Supplementary file 2 — Supporting Data [file ADVS-12-e04932-s002.zip › Models by AGS cells/Model 5/Para-tumor/fast-20250724_173723.csv]

181.541	23024
184.445	35806
187.346	46423
190.245	51885
193.141	53716
196.035	54010
198.927	53592
201.816	53743
204.703	53993
207.588	53820
210.47	54040
213.35	53950
216.228	53908
219.103	54147
221.976	53872
224.846	54152
227.715	53877
230.58	53703
233.444	53822
236.305	54404
239.164	54503
242.02	55347
244.875	55619
247.727	55730
250.576	55948
253.423	55883
256.268	55568
259.111	55480
261.951	55337
264.789	55150
267.625	55262
270.459	55519
273.29	55234
276.119	55266
278.945	54709
281.769	54864
284.591	54350
287.411	54269
290.229	54153
293.044	53987
295.857	53786
298.667	52996
301.476	52885
304.282	52115
307.085	51970
309.887	51664
312.686	51166
315.483	50867
318.278	50437
321.071	50246
323.861	50341
326.649	49955
329.435	50324
332.219	50044
335	50218
337.779	50202
340.556	50338
343.331	50427
346.103	50375
348.873	50570
351.641	50957
354.407	50768
357.171	50802
359.932	51154
362.691	50942
365.448	50788
368.203	50508
370.955	50052
373.706	49979
376.454	49708
379.2	49212
381.943	49297
384.685	48687
387.424	48209
390.161	48223
392.896	47780
395.629	47550
398.36	47219
401.088	47407
403.815	47083
406.539	47008
409.261	46642
411.981	46643
414.698	46865
417.414	47383
420.127	47326
422.838	47214
425.547	47757
428.254	47862
430.959	47742
433.662	47908
436.362	48362
439.06	48295
441.757	48212
444.451	48044
447.142	47982
449.832	48217
452.52	48132
455.206	48007
457.889	47659
460.57	47810
463.249	47643
465.927	47577
468.601	47137
471.274	46907
473.945	46355
476.614	45789
479.28	45107
481.945	44898
484.607	44795
487.267	44365
489.926	44168
492.582	44191
495.236	43830
497.888	43766
500.537	43408
503.185	43750
505.831	43716
508.474	43926
511.116	43867
513.755	43972
516.393	43839
519.028	43980
521.661	43881
524.293	43948
526.922	43826
529.549	43857
532.174	43742
534.797	43839
537.418	44006
540.037	44038
542.654	44123
545.268	44504
547.881	44711
550.492	44502
553.101	44028
555.707	43409
558.312	42942
560.915	42995
563.515	42970
566.114	43226
568.71	43649
571.305	43952
573.897	44298
576.488	44125
579.076	43304
581.663	42195
584.247	41381
586.83	40689
589.41	39851
591.989	39150
594.565	38411
597.14	37531
599.712	37216
602.283	37162
604.851	37148
607.418	36850
609.982	36948
612.545	36839
615.106	36479
617.664	36645
620.221	36350
622.776	36203
625.328	36104
627.879	36309
630.428	35973
632.975	35490
635.52	35395
638.062	35181
640.603	35179
643.142	35158
645.679	35359
648.214	35400
650.748	35228
653.279	35308
655.808	35084
658.335	35111
660.861	34929
663.384	34608
665.906	34841
668.425	34869
670.943	34831
673.459	34208
675.973	34062
678.484	33719
680.994	33225
683.502	32784
686.009	32669
688.513	32573
691.015	32194
693.515	31951
696.014	31674
698.51	31357
701.005	31172
703.498	30713
705.989	30299
708.478	29627
710.965	29409
713.45	29363
715.933	29203
718.415	29393
720.894	28891
723.372	28781
725.848	29168
728.322	29046
730.794	29179
733.264	28869
735.732	28579
738.198	27836
740.663	27225
743.126	26891
745.586	26899
748.045	26623
750.502	26421
752.958	26369
755.411	26230
757.863	26154
760.312	26075
762.76	25805
765.206	26220
767.65	25492
770.092	24284
772.533	22738
774.971	22169
777.408	22966
779.843	23901
782.276	23863
784.707	24048
787.137	24068
789.564	24056
791.99	23943
794.414	23804
796.836	23655
799.257	23396
801.675	23032
804.092	22886
806.507	22847
808.92	22549
811.331	22392
813.741	22082
816.148	21888
818.554	21598
820.958	21353
823.36	21165
825.761	21197
828.159	20944
830.556	20812
832.951	20716
835.345	20311
837.736	20280
840.126	20154
842.514	20120
844.9	19904
847.284	19511
849.667	19400
852.048	19340
854.427	19175
856.804	18777
859.18	18689
861.553	18515
863.925	18499
866.296	18356
868.664	18375
871.031	18121
873.396	18044
875.759	17865
878.12	17821
880.48	17623
882.838	17476
885.194	17377
887.549	17337
889.902	17198
892.253	17023
894.602	17095
896.949	16835
899.295	16844
901.639	16683
903.981	16700
906.322	16475
908.661	16490
910.998	16497
913.333	16479
915.667	16194
917.999	16323
920.329	16336
922.658	16320
924.985	16122
927.31	16039
929.633	16086
931.955	15818
934.275	15677
936.593	15419
938.91	15056
941.225	15111
943.538	14696
945.849	14445
948.159	14077
950.467	13817
952.774	13878
955.078	13517
957.381	13346
959.683	13206
961.982	13013
964.28	12923
966.577	12765
968.871	12668
971.164	12466
973.456	12344
975.745	12243
978.033	11959
980.319	11879
982.604	11861
984.887	11811
987.168	11811
989.448	11756
991.726	11645
994.002	11643
996.277	11598
998.55	11654
1000.82	11567
1003.09	11611
1005.36	11786
1007.63	11777
1009.89	11712
1012.15	11783
1014.41	11842
1016.67	11792
1018.93	11681
1021.19	11460
1023.44	11403
1025.7	11498
1027.95	11333
1030.2	11176
1032.45	11151
1034.69	10899
1036.94	10821
1039.18	10743
1041.43	10650
1043.67	10640
1045.9	10646
1048.14	10515
1050.38	10411
1052.61	10364
1054.84	10241
1057.07	10093
1059.3	9991
1061.53	9780
1063.76	9757
1065.98	9721
1068.2	9576
1070.42	9454
1072.64	9279
1074.86	9258
1077.08	9135
1079.29	9136
1081.5	9018
1083.72	8978
1085.93	9080
1088.13	8939
1090.34	9084
1092.55	9012
1094.75	9117
1096.95	9034
1099.15	8905
1101.35	8809
1103.55	8722
1105.74	8546
1107.94	8508
1110.13	8373
1112.32	8321
1114.51	8092
1116.7	8055
1118.89	7894
1121.07	7799
1123.25	7754
1125.44	7753
1127.62	7753
1129.8	7803
1131.97	7825
1134.15	7813
1136.32	7807
1138.49	7756
1140.66	7676
1142.83	7574
1145	7481
1147.17	7441
1149.33	7362
1151.5	7277
1153.66	7324
1155.82	7282
1157.98	7118
1160.13	7076
1162.29	7112
1164.44	7009
1166.6	7032
1168.75	6981
1170.9	7150
1173.04	7030
1175.19	7090
1177.34	7049
1179.48	6726
1181.62	6689
1183.76	6663
1185.9	6690
1188.04	6769
1190.17	7073
1192.31	7046
1194.44	7128
1196.57	7136
1198.7	7197
1200.83	7032
1202.96	6884
1205.08	6614
1207.21	6338
1209.33	6159
1211.45	6012
1213.57	5889
1215.69	5853
1217.81	5790
1219.92	5707
1222.03	5663
1224.15	5634
1226.26	5571
1228.37	5554
1230.47	5575
1232.58	5526
1234.68	5440
1236.79	5472
1238.89	5524
1240.99	5443
1243.09	5464
1245.19	5347
1247.28	5349
1249.38	5156
1251.47	5240
1253.56	5203
1255.65	4993
1257.74	4980
1259.83	4983
1261.91	4904
1264	4896
1266.08	4773
1268.16	4666
1270.24	4634
1272.32	4547
1274.4	4574
1276.47	4547
1278.55	4406
1280.62	4372
1282.69	4302
1284.76	4317
1286.83	4223
1288.9	4209
1290.96	4138
1293.03	4064
1295.09	4033
1297.15	4007
1299.21	3967
1301.27	3943
1303.33	3874
1305.38	3860
1307.44	3911
1309.49	3834
1311.54	3800
1313.59	3727
1315.64	3812
1317.69	3759
1319.73	3741
1321.78	3780
1323.82	3711
1325.86	3663
1327.9	3668
1329.94	3672
1331.98	3723
1334.02	3705
1336.05	3673
1338.08	3717
1340.12	3647
1342.15	3758
1344.18	3782
1346.2	3830
1348.23	3901
1350.25	3862
1352.28	3876
1354.3	3866
1356.32	3908
1358.34	3914
1360.36	3865
1362.38	3897
1364.39	3933
1366.41	3903
1368.42	3880
1370.43	3912
1372.44	3808
1374.45	3810
1376.45	3725
1378.46	3769
1380.47	3634
1382.47	3562
1384.47	3532
1386.47	3476
1388.47	3447
1390.47	3488
1392.46	3385
1394.46	3458
1396.45	3437
1398.44	3447
1400.44	3308
1402.42	3298
1404.41	3246
1406.4	3125
1408.39	3060
1410.37	3008
1412.35	2939
1414.33	2966
1416.31	2923
1418.29	2942
1420.27	2901
1422.25	2843
1424.22	2861
1426.2	2871
1428.17	2869
1430.14	2853
1432.11	2818
1434.08	2704
1436.04	2726
1438.01	2641
1439.97	2714
1441.94	2667
1443.9	2669
1445.86	2686
1447.82	2659
1449.78	2528
1451.73	2548
1453.69	2579
1455.64	2623
1457.59	2587
1459.54	2477
1461.49	2496
1463.44	2448
1465.39	2376
1467.34	2371
1469.28	2382
1471.22	2323
1473.17	2442
1475.11	2379
1477.05	2337
1478.99	2300
1480.92	2226
1482.86	2125
1484.79	2111
1486.73	2108
1488.66	2107
1490.59	2152
1492.52	2158
1494.45	2100
1496.37	2134
1498.3	2178
1500.22	2150
1502.14	2087
1504.07	2156
1505.99	2087
1507.91	2089
1509.82	2100
1511.74	2061
1513.66	2061
1515.57	2057
1517.48	2110
1519.39	2109
1521.3	2110
1523.21	2116
1525.12	2083
1527.03	2043
1528.93	2034
1530.84	2031
1532.74	2080
1534.64	2152
1536.54	2127
1538.44	2063
1540.34	2051
1542.23	1937
1544.13	1877
1546.02	1859
1547.92	1805
1549.81	1898
1551.7	1884
1553.59	1880
1555.48	1912
1557.36	1968
1559.25	1858
1561.13	1960
1563.01	1954
1564.9	2001
1566.78	1968
1568.66	1972
1570.53	1924
1572.41	1896
1574.29	1896
1576.16	1995
1578.03	2067
1579.9	2112
1581.78	1997
1583.65	1958
1585.51	1926
1587.38	1957
1589.25	2019
1591.11	1989
1592.97	1972
1594.84	1878
1596.7	1888
1598.56	1912
1600.42	1832
1602.27	1892
1604.13	1878
1605.98	2035
1607.84	2132
1609.69	2232
1611.54	2156
1613.39	2017
1615.24	1896
1617.09	1727
1618.94	1700
1620.78	1630
1622.62	1658
1624.47	1765
1626.31	1787
1628.15	1745
1629.99	1756
1631.83	1726
1633.67	1712
1635.5	1711
1637.34	1650
1639.17	1640
1641	1642
1642.83	1632
1644.66	1632
1646.49	1592
1648.32	1548
1650.15	1600
1651.97	1583
1653.8	1604
1655.62	1624
1657.44	1571
1659.26	1456
1661.08	1400
1662.9	1408
1664.72	1303
1666.53	1159
1668.35	1149
1670.16	1134
1671.97	1203
1673.79	1237
1675.6	1231
1677.4	1195
1679.21	1118
1681.02	1108
1682.83	1056
1684.63	1108
1686.43	1163
1688.24	1179
1690.04	1160
1691.84	1048
1693.64	1050
1695.43	1108
1697.23	1160
1699.02	1229
1700.82	1277
1702.61	1251
1704.4	1221
1706.2	1213
1707.98	1279
1709.77	1346
1711.56	1358
1713.35	1325
1715.13	1329
1716.92	1231
1718.7	1076
1720.48	1126
1722.26	1092
1724.04	1004
1725.82	902
1727.6	773
1729.37	734
1731.15	643
1732.92	517
1734.7	517
1736.47	473
1738.24	472
1740.01	441
1741.78	441
1743.54	490
1745.31	592
1747.08	681
1748.84	687
1750.6	707
1752.36	832
1754.12	890
1755.88	979
1757.64	915
1759.4	848
1761.16	856
1762.91	822
1764.67	874
1766.42	933
1768.17	967
1769.92	999
1771.67	919
1773.42	886
1775.17	840
1776.91	847
1778.66	900
1780.4	945
1782.15	1052
1783.89	1000
1785.63	1030
1787.37	1028
1789.11	1066
1790.85	1010
1792.58	945
1794.32	883
1796.05	854
1797.79	834
1799.52	820
1801.25	863
1802.98	785
1804.71	784
1806.44	848
1808.17	918
1809.89	963
1811.62	969
1813.34	971
1815.07	915
1816.79	874
1818.51	853
1820.23	858
1821.95	766
1823.66	757
1825.38	754
1827.1	772
1828.81	749
1830.52	779
1832.24	802
1833.95	870
1835.66	935
1837.37	889
1839.08	917
1840.78	822
1842.49	756
1844.19	729
1845.9	726
1847.6	738
1849.3	726
1851	659
1852.7	596
1854.4	589
1856.1	594
1857.8	606
1859.49	632
1861.19	604
1862.88	633
1864.57	560
1866.27	492
1867.96	413
1869.65	403
1871.33	421
1873.02	474
1874.71	554
1876.39	582
1878.08	494
1879.76	515
1881.44	487
1883.12	512
1884.81	575
1886.48	607
1888.16	500
1889.84	455
1891.52	455
1893.19	393
1894.87	400
1896.54	431
1898.21	423
1899.88	417
1901.55	486
1903.22	478
1904.89	487
1906.56	506
1908.22	498
1909.89	532
1911.55	528
1913.22	538
1914.88	532
1916.54	500
1918.2	518
1919.86	510
1921.52	482
1923.18	492
1924.83	431
1926.49	471
1928.14	463
1929.79	471
1931.45	435
1933.1	430
1934.75	399
1936.4	487
1938.05	472
1939.69	518
1941.34	474
1942.99	411
1944.63	375
1946.27	409
1947.92	397
1949.56	441
1951.2	421
1952.84	467
1954.48	483
1956.11	522
1957.75	560
1959.39	576
1961.02	612
1962.65	570
1964.29	562
1965.92	544
1967.55	616
1969.18	597
1970.81	588
1972.44	609
1974.06	574
1975.69	558
1977.32	580
1978.94	607
1980.56	599
1982.19	607
1983.81	591
1985.43	602
1987.05	598
1988.66	614
1990.28	588
1991.9	568
1993.51	611
1995.13	602
1996.74	645
1998.36	586
1999.97	603
2001.58	586
2003.19	572
2004.8	586
2006.4	639
2008.01	631
2009.62	598
2011.22	614
2012.83	615
2014.43	622
2016.03	624
2017.63	589
2019.23	572
2020.83	552
2022.43	576
2024.03	600
2025.63	598
2027.22	580
2028.82	580
2030.41	564
2032.01	572
2033.6	562
2035.19	570
2036.78	540
2038.37	570
2039.96	514
2041.55	522
2043.13	560
2044.72	506
2046.3	518
2047.89	548
2049.47	544
2051.05	524
2052.63	518
2054.21	520
2055.79	523
2057.37	510
2058.95	492
2060.52	476
2062.1	493
2063.68	504
2065.25	497
2066.82	477
2068.39	480
2069.97	497
2071.54	459
2073.1	460
2074.67	465
2076.24	490
2077.81	451
2079.37	425
2080.94	443
2082.5	443
2084.07	433
2085.63	401
2087.19	427
2088.75	397
2090.31	379
2091.87	383
2093.43	344
2094.98	368
2096.54	361
2098.09	354
2099.65	413
2101.2	393
2102.75	415
2104.3	377
2105.86	399
2107.41	409
2108.95	397
2110.5	373
2112.05	399
2113.6	360
2115.14	365
2116.69	393
2118.23	387
2119.77	379
2121.31	353
2122.86	389
2124.4	353
2125.93	389
2127.47	347
2129.01	361
2130.55	361
2132.08	367
2133.62	365
2135.15	379
2136.69	365
2138.22	355
2139.75	355
2141.28	325
2142.81	365
2144.34	335
2145.87	375
2147.39	359
2148.92	342
2150.45	367
2151.97	371
2153.5	365
2155.02	320
2156.54	329
2158.06	338
2159.58	334
2161.1	326
2162.62	349
2164.14	361
2165.66	356
2167.17	332
2168.69	369
2170.2	338
2171.72	335
2173.23	333
2174.74	300
2176.25	329
2177.76	312
2179.27	304
2180.78	337
2182.29	304
2183.79	300
2185.3	286
2186.81	310
2188.31	296
2189.81	306
2191.32	331
2192.82	321
2194.32	307
2195.82	324
2197.32	311
2198.82	256
2200.32	260
2201.81	238
2203.31	276
2204.8	286
2206.3	298
2207.79	288
2209.29	313
2210.78	286
2212.27	298
2213.76	294
2215.25	298
2216.74	286
2218.23	292
2219.71	261
2221.2	254
2222.69	252
2224.17	226
2225.65	228
2227.14	222
2228.62	212
2230.1	238
2231.58	256
2233.06	242
2234.54	258
2236.02	258
2237.5	294
2238.97	288
2240.45	264
2241.92	294
2243.4	266
2244.87	224
2246.34	246
2247.82	216
2249.29	215
2250.76	234
2252.23	240
2253.7	234
2255.16	220
2256.63	208
2258.1	195
2259.56	248
2261.03	238
2262.49	209
2263.95	224
2265.42	238
2266.88	217
2268.34	213
2269.8	212
2271.26	189
2272.72	211
2274.18	236
2275.63	204
2277.09	231
2278.54	244
2280	220
2281.45	206
2282.9	188
2284.36	168
2285.81	202
2287.26	202
2288.71	222
2290.16	199
2291.61	222
2293.05	198
2294.5	198
2295.95	178
2297.39	158
2298.84	129
2300.28	149
2301.72	147
2303.16	155
2304.61	178
2306.05	196
2307.49	174
2308.93	163
2310.36	191
2311.8	173
2313.24	187
2314.67	220
2316.11	211
2317.54	203
2318.98	210
2320.41	159
2321.84	202
2323.28	169
2324.71	188
2326.14	162
2327.57	159
2328.99	172
2330.42	149
2331.85	167
2333.27	153
2334.7	165
2336.12	145
2337.55	129
2338.97	109
2340.39	109
2341.82	101
2343.24	131
2344.66	123
2346.08	139
2347.5	127
2348.91	147
2350.33	133
2351.75	171
2353.16	157
2354.58	159
2355.99	167
2357.41	149
2358.82	137
2360.23	109
2361.64	99
2363.05	107
2364.46	102
2365.87	109
2367.28	123
2368.69	139
2370.1	109
2371.5	75
2372.91	101
2374.31	132
2375.72	125
2377.12	139
2378.52	113
2379.92	119
2381.33	105
2382.73	111
2384.13	107
2385.52	121
2386.92	79
2388.32	87
2389.72	107
2391.11	111
2392.51	115
2393.9	133
2395.3	115
2396.69	149
2398.08	117
2399.48	107
2400.87	107
2402.26	111
2403.65	93
2405.04	67
2406.42	62
2407.81	8
2409.2	0
2410.58	-15
2411.97	0
2413.35	24
2414.74	-16
2416.12	28
2417.5	18
2418.89	30
2420.27	20
2421.65	12
2423.03	36
2424.41	4
2425.79	22
2427.16	-10
2428.54	-6
2429.92	-8
2431.29	14
2432.67	2
2434.04	4
2435.42	32
2436.79	2
2438.16	38
2439.53	10
2440.9	-30
2442.27	0
2443.64	-18
2445.01	-9
2446.38	-14
2447.75	-14
2449.11	-26
2450.48	-14
2451.84	-41
2453.21	-16
2454.57	2
2455.94	14
2457.3	-6
2458.66	-12
2460.02	2
2461.38	4
2462.74	35
2464.1	32
2465.46	50
2466.82	30
2468.17	30
2469.53	30
2470.89	38
2472.24	-10
2473.6	14
2474.95	31
2476.3	44
2477.65	32
2479.01	63
2480.36	27
2481.71	93
2483.06	37
2484.41	26
2485.75	39
2487.1	39
2488.45	27
2489.8	41
2491.14	28
2492.49	50
2493.83	28
2495.17	45
2496.52	10
2497.86	65
2499.2	37
2500.54	55
2501.88	43
2503.22	62
2504.56	51
2505.9	65
2507.24	58
2508.58	63
2509.91	37
2511.25	48
2512.58	3
2513.92	-35
2515.25	-2
2516.58	-14
2517.92	-28
2519.25	-12
2520.58	-8
2521.91	-22
2523.24	-4
2524.57	20
2525.9	30
2527.23	29
2528.55	61
2529.88	14
2531.21	4
2532.53	12
2533.86	19
2535.18	6
2536.5	26
2537.83	34
2539.15	47
2540.47	32
2541.79	38
2543.11	3
2544.43	18
2545.75	28
2547.07	32
2548.39	-16
2549.7	24
2551.02	10
2552.34	-14
2553.65	6
2554.97	-32
2556.28	-16
2557.59	-29
2558.91	-41
2560.22	-18
2561.53	-26
2562.84	-38
2564.15	-34
2565.46	-12
2566.77	-22
2568.08	-16
2569.38	-31
2570.69	-22
2572	-46
2573.3	-14
2574.61	-18
2575.91	-14
2577.22	6
2578.52	-14
2579.82	-20
2581.13	-41
2582.43	-36
2583.73	-26
2585.03	-16
2586.33	-26
2587.63	-34
2588.92	-50
2590.22	-26
2591.52	-45
2592.82	-30
2594.11	-22
2595.41	-19
2596.7	-28
2598	-28
2599.29	-10
2600.58	-69
2601.88	-10
2603.17	-16
2604.46	-44
2605.75	-46
2607.04	-38
2608.33	-35
2609.62	-17
2610.9	-44
2612.19	-56
2613.48	-85
2614.76	-50
2616.05	-45
2617.34	-21
2618.62	-75
2619.9	-60
2621.19	-38
2622.47	-51
2623.75	-42
2625.03	-42
2626.31	-30
2627.59	-20
2628.87	-13
2630.15	-61
2631.43	-47
2632.71	-44
2633.99	-58
2635.26	-62
2636.54	-43
2637.81	-47
2639.09	-64
2640.36	-52
2641.64	-56
2642.91	-71
2644.18	-64
2645.46	-32
2646.73	-80
2648	-54
2649.27	-41
2650.54	-49
2651.81	-32
2653.07	-28
2654.34	-38
2655.61	-31
2656.88	-25
2658.14	-22
2659.41	-59
2660.67	-66
2661.94	-26
2663.2	-42
2664.47	-51
2665.73	-52
2666.99	-48
2668.25	-67
2669.51	-62
2670.77	-63
2672.03	-55
2673.29	-28
2674.55	-41
2675.81	-24
2677.07	-61
2678.32	-53
2679.58	-44
2680.84	-43
2682.09	-55
2683.35	-16
2684.6	-32
2685.85	-38
2687.11	-58
2688.36	-21
2689.61	-38
2690.86	-36
2692.11	-33
2693.36	-39
2694.61	-22
2695.86	-43
2697.11	-57
2698.36	-47
2699.61	-71
2700.85	-42
2702.1	-50
2703.34	-51
2704.59	-54
2705.83	-16
2707.08	-35
2708.32	-50
2709.56	-65
2710.81	-67
2712.05	-44
2713.29	-41
2714.53	-46
2715.77	-50
2717.01	-25
2718.25	-34
2719.49	-49
2720.73	-58
2721.96	-65
2723.2	-42
2724.44	-39
2725.67	-28
2726.91	-36
2728.14	-52
2729.38	-62
2730.61	-38
2731.84	-52
2733.08	-55
2734.31	-44
2735.54	-18
2736.77	-49
2738	-44
2739.23	-37
2740.46	-38
2741.69	-46
2742.92	-50
2744.14	-13
2745.37	-16
2746.6	-63
2747.82	-32
2749.05	-46
2750.27	-24
2751.5	-26
2752.72	-48
2753.95	-20
2755.17	-28
2756.39	-16
2757.61	-42
2758.83	-40
2760.05	-18
2761.27	-38
2762.49	-14
2763.71	-42
2764.93	-30
2766.15	-30
2767.37	-4
2768.58	-16
2769.8	-36
2771.02	-28
2772.23	-26
2773.45	-48
2774.66	-32
2775.88	-4
2777.09	-34
2778.3	-28
2779.51	-22
2780.73	-35
2781.94	-22
2783.15	9
2784.36	-34
2785.57	-24
2786.78	-24
2787.99	-10
2789.19	-30
2790.4	-26
2791.61	0
2792.82	-34
2794.02	-22
2795.23	-18
2796.43	-28
2797.64	-22
2798.84	-22
2800.04	-30
2801.25	-29
2802.45	-38
2803.65	-26
2804.85	14
2806.05	-42
2807.25	-34
2808.45	-40
2809.65	-4
2810.85	-31
2812.05	2
2813.25	-32
2814.45	-20
2815.64	-20
2816.84	-28
2818.04	-14
2819.23	38
2820.43	-39
2821.62	-20
2822.82	-4
2824.01	-10
2825.2	4
2826.39	-16
2827.59	-12
2828.78	20
2829.97	2
2831.16	-30
2832.35	-2
2833.54	-24
2834.73	-16
2835.92	-30
2837.1	-2
2838.29	-12
2839.48	-12
2840.67	-4
2841.85	-12
2843.04	-16
2844.22	-12
2845.41	-27
2846.59	2
2847.77	-29
2848.96	-24
2850.14	-12
2851.32	4
2852.5	-7
2853.68	-18
2854.87	4
2856.05	-28
2857.23	-16
2858.4	-28
2859.58	-23
2860.76	-16
2861.94	16
2863.12	0
2864.29	6
2865.47	-22
2866.65	-19
2867.82	-6
2869	24
2870.17	-16
2871.34	0
2872.52	-6
2873.69	2
2874.86	-4
2876.03	24
2877.21	-18
2878.38	-28
2879.55	14
2880.72	-18
2881.89	-24
2883.06	4
2884.23	-8
2885.39	-12
2886.56	-15
2887.73	-30
2888.9	-10
2890.06	-22
2891.23	2
2892.39	-23
2893.56	10
2894.72	10
2895.89	0
2897.05	12
2898.21	-22
2899.38	-8
2900.54	-36
2901.7	-6
2902.86	-12
2904.02	6
2905.18	-12
2906.34	2
2907.5	6
2908.66	8
2909.82	-30
2910.98	-16
2912.13	0
2913.29	4
2914.45	-20
2915.6	-6
2916.76	2
2917.91	-2
2919.07	22
2920.22	-4
2921.38	-2
2922.53	-10
2923.68	14
2924.84	24
2925.99	12
2927.14	4
2928.29	0
2929.44	-6
2930.59	-8
2931.74	-6
2932.89	18
2934.04	-2
2935.19	-14
2936.34	-2
2937.48	-7
2938.63	26
2939.78	-16
2940.93	24
2942.07	18
2943.22	8
2944.36	6
2945.51	-2
2946.65	-4
2947.79	4
2948.94	14
2950.08	0
2951.22	16
2952.36	-2
2953.5	14
2954.65	6
2955.79	0
2956.93	10
2958.07	-6
2959.2	0
2960.34	20
2961.48	8
2962.62	8
2963.76	6
2964.89	4
2966.03	2
2967.17	2
2968.3	14
2969.44	16
2970.57	16
2971.71	12
2972.84	0
2973.97	8
2975.11	2
2976.24	14
2977.37	2
2978.5	22
2979.64	-8
2980.77	-8
2981.9	22
2983.03	0
2984.16	8
2985.29	4
2986.41	14
2987.54	28
2988.67	24
2989.8	18
2990.93	2
2992.05	24
2993.18	8
2994.3	-2
2995.43	20
2996.55	26
2997.68	28
2998.8	34
2999.93	-2
3001.05	24
3002.17	20
3003.3	6
3004.42	68
3005.54	77
3006.66	20
3007.78	34
3008.9	0
3010.02	-10
3011.14	44
3012.26	14
3013.38	12
3014.5	44
3015.62	22
3016.73	28
3017.85	28
3018.97	22
3020.08	5
3021.2	26
3022.31	8
3023.43	44
3024.54	37
3025.66	8
3026.77	32
3027.89	28
3029	16
3030.11	32
3031.22	24
3032.34	-2
3033.45	28
3034.56	22
3035.67	14
3036.78	109
3037.89	38
3039	28
3040.11	8
3041.22	24
3042.32	2
3043.43	16
3044.54	12
3045.65	14
3046.75	28
3047.86	44
3048.96	4
3050.07	8
3051.17	40
3052.28	42
3053.38	30
3054.49	20
3055.59	28
3056.69	12
3057.8	28
3058.9	18
3060	60
3061.1	-9
3062.2	20
3063.3	37
3064.4	24
3065.5	16
3066.6	13
3067.7	18
3068.8	32
3069.9	20
3071	34
3072.09	40
3073.19	32
3074.29	14
3075.38	8
3076.48	42
3077.57	7
3078.67	29
3079.76	46
3080.86	10
3081.95	29
3083.05	8
3084.14	28
3085.23	34
3086.33	25
3087.42	36
3088.51	37
3089.6	24
3090.69	30
3091.78	22
3092.87	65
3093.96	36
3095.05	14
3096.14	8
3097.23	38
3098.32	26
3099.41	22
3100.49	10
3101.58	34
3102.67	50
3103.75	6
3104.84	30
3105.93	30
3107.01	14
3108.1	20
3109.18	24
3110.26	36
3111.35	28
3112.43	22
3113.51	40
3114.6	25
3115.68	26
3116.76	20
3117.84	16
3118.92	40
3120	22
3121.09	16
3122.17	26
3123.25	20
3124.32	50
3125.4	40
3126.48	32
3127.56	48
3128.64	10
3129.72	38
3130.79	66
3131.87	26
3132.95	28
3134.02	18
3135.1	8
3136.17	24
3137.25	36
3138.32	34
3139.4	32
3140.47	36
3141.55	30
3142.62	32
3143.69	32
3144.76	27
3145.84	10
3146.91	22
3147.98	34
3149.05	22
3150.12	30
3151.19	36
3152.26	34
3153.33	34
3154.4	-4
3155.47	32
3156.54	30
3157.61	42
3158.67	26
3159.74	20
3160.81	34
3161.88	39
3162.94	26
3164.01	34
3165.07	46
3166.14	32
3167.2	20
3168.27	27
3169.33	24
3170.4	54
3171.46	18
3172.52	22
3173.59	40
3174.65	18
3175.71	38
3176.77	18
3177.84	20
3178.9	22
3179.96	24
3181.02	22
3182.08	26
3183.14	55
3184.2	24
3185.26	44
3186.32	56
3187.37	56
3188.43	44
3189.49	37
3190.55	12
3191.61	35
3192.66	42
3193.72	28
3194.77	34
3195.83	28
3196.89	42
3197.94	42
3199	30
3200.05	24
3201.1	34
3202.16	44
3203.21	40
3204.27	42
3205.32	24
3206.37	54
3207.42	41
3208.47	54
3209.53	28
3210.58	27
3211.63	46
3212.68	34
3213.73	38
3214.78	33
3215.83	24
3216.88	39
3217.93	34
3218.97	42
3220.02	18
3221.07	14
3222.12	24
3223.16	46
3224.21	46
3225.26	8
3226.3	26
3227.35	24
3228.4	80
3229.44	30
3230.49	22
3231.53	14
3232.57	6
3233.62	38
3234.66	46
3235.71	36
3236.75	28
3237.79	56
3238.83	56
3239.88	34
3240.92	52
3241.96	42
3243	24
3244.04	30
3245.08	38
3246.12	20
3247.16	24
3248.2	12
3249.24	42
3250.28	22
3251.32	32
3252.36	36
3253.39	44
3254.43	22
3255.47	44
3256.51	36
3257.54	20
3258.58	36
3259.61	46
3260.65	25
3261.69	32
3262.72	20
3263.76	16
3264.79	18
3265.82	59
3266.86	39
3267.89	72
3268.92	51
3269.96	34
3270.99	37
3272.02	22
3273.05	38
3274.09	32
3275.12	42
3276.15	42
3277.18	39
3278.21	30
3279.24	28
3280.27	40
3281.3	28
3282.33	39
3283.36	54
3284.39	20
3285.41	74
3286.44	32
3287.47	44
3288.5	48
3289.52	46
3290.55	52
3291.58	42
3292.6	26
3293.63	64
3294.66	50
3295.68	57
3296.71	26
3297.73	54
3298.76	79
3299.78	28
3300.8	34
3301.83	36
3302.85	96
3303.87	34
3304.9	18
3305.92	39
3306.94	58
3307.96	38
3308.98	60
3310.01	46
3311.03	44
3312.05	59
3313.07	46
3314.09	34
3315.11	38
3316.13	47
3317.15	14
3318.17	42
3319.18	44
3320.2	34
3321.22	54
3322.24	46
3323.26	49
3324.27	36
3325.29	58
3326.31	51
3327.32	46
3328.34	41
3329.35	56
3330.37	32
3331.38	50
3332.4	34
3333.41	48
3334.43	60
3335.44	20
3336.46	28
3337.47	20
3338.48	40
3339.5	20
3340.51	40
3341.52	57
3342.53	54
3343.54	40
3344.56	42
3345.57	28
3346.58	52
3347.59	46
3348.6	7
3349.61	52
3350.62	46
3351.63	38
3352.64	36
3353.65	40
3354.66	39
3355.66	45
3356.67	38
3357.68	30
3358.69	23
3359.7	50
3360.7	44
3361.71	46
3362.72	26
3363.72	52
3364.73	28
3365.73	42
3366.74	39
3367.75	41
3368.75	42
3369.75	44
3370.76	38
3371.76	34
3372.77	44
3373.77	50
3374.77	55
3375.78	34
3376.78	12
3377.78	50
3378.78	38
3379.79	36
3380.79	23
3381.79	32
3382.79	62
3383.79	46
3384.79	56
3385.79	32
3386.79	8
3387.79	38
3388.79	41
3389.79	40
3390.79	34
3391.79	49
3392.79	34
3393.79	56
3394.78	42
3395.78	32
3396.78	26
3397.78	44
3398.77	79
3399.77	44
3400.77	32
3401.76	36
3402.76	46
3403.76	46
3404.75	26
3405.75	30
3406.74	46
3407.74	85
3408.73	34
3409.72	101
3410.72	50
3411.71	36
3412.71	44
3413.7	32
3414.69	36
3415.68	99
3416.68	40
3417.67	28
3418.66	40
3419.65	8
3420.64	56
3421.63	49
3422.63	54
3423.62	42
3424.61	66
3425.6	40
3426.59	35
3427.58	50
3428.57	59
[truncated: 48 more rows]
