# Supplementary material for: AI‐Assisted Detection of Early Gastric Cancer via Visualization of Mucosal Acidity Compromise During Endoscopy
Source: Adv Sci (Weinh). 2025 Oct 20;12(46):e04932. doi: 10.1002/advs.202504932 (PMC12697849; doi:10.1002/advs.202504932)
Supplement: Supplementary file 2 — Supporting Data [file ADVS-12-e04932-s002.zip › Models by AGS cells/Model 5/Para-tumor/fast-20250724_173725.csv]

181.541	20961
184.445	32685
187.346	42319
190.245	47318
193.141	49464
196.035	49634
198.927	49170
201.816	49256
204.703	49891
207.588	49456
210.47	49881
213.35	49611
216.228	49520
219.103	49678
221.976	49371
224.846	49776
227.715	49406
230.58	49391
233.444	49521
236.305	49907
239.164	50266
242.02	50727
244.875	50896
247.727	51068
250.576	51165
253.423	51180
256.268	50910
259.111	50965
261.951	50479
264.789	50613
267.625	50727
270.459	50649
273.29	50661
276.119	50489
278.945	50069
281.769	49988
284.591	49837
287.411	49603
290.229	49601
293.044	49168
295.857	49053
298.667	48721
301.476	48219
304.282	47914
307.085	47568
309.887	47247
312.686	46649
315.483	46378
318.278	46025
321.071	45660
323.861	45654
326.649	45616
329.435	45688
332.219	45629
335	45471
337.779	45632
340.556	45694
343.331	45850
346.103	45823
348.873	45767
351.641	46178
354.407	46321
357.171	46232
359.932	46494
362.691	46325
365.448	46031
368.203	45648
370.955	45279
373.706	45209
376.454	44981
379.2	44500
381.943	44564
384.685	44017
387.424	43658
390.161	43628
392.896	43041
395.629	42882
398.36	42372
401.088	42636
403.815	42447
406.539	42358
409.261	42070
411.981	42233
414.698	42344
417.414	42626
420.127	42638
422.838	42378
425.547	43155
428.254	43196
430.959	42937
433.662	43057
436.362	43416
439.06	43234
441.757	43135
444.451	43291
447.142	43068
449.832	43113
452.52	43051
455.206	42974
457.889	42797
460.57	42839
463.249	42491
465.927	42614
468.601	42074
471.274	41808
473.945	41268
476.614	40875
479.28	40223
481.945	40228
484.607	40063
487.267	39638
489.926	39282
492.582	39140
495.236	39015
497.888	38812
500.537	38588
503.185	38750
505.831	38766
508.474	39028
511.116	38971
513.755	39000
516.393	38870
519.028	38707
521.661	38782
524.293	38933
526.922	38725
529.549	38872
532.174	38758
534.797	38927
537.418	38804
540.037	38907
542.654	38874
545.268	39177
547.881	39443
550.492	39195
553.101	38774
555.707	38167
558.312	37667
560.915	37577
563.515	37802
566.114	37926
568.71	38185
571.305	38677
573.897	38862
576.488	38627
579.076	38092
581.663	36979
584.247	36240
586.83	35542
589.41	34776
591.989	34383
594.565	33603
597.14	32786
599.712	32484
602.283	32323
604.851	32331
607.418	32169
609.982	32048
612.545	32034
615.106	31837
617.664	32075
620.221	31708
622.776	31648
625.328	31438
627.879	31464
630.428	31160
632.975	31058
635.52	30739
638.062	30660
640.603	30426
643.142	30439
645.679	30667
648.214	30707
650.748	30475
653.279	30576
655.808	30285
658.335	30304
660.861	30176
663.384	29784
665.906	29990
668.425	29959
670.943	29846
673.459	29629
675.973	29238
678.484	28914
680.994	28591
683.502	28156
686.009	28043
688.513	27840
691.015	27572
693.515	27406
696.014	27203
698.51	26695
701.005	26677
703.498	26208
705.989	25867
708.478	25400
710.965	25090
713.45	25057
715.933	24960
718.415	24834
720.894	24469
723.372	24536
725.848	24838
728.322	24598
730.794	24568
733.264	24511
735.732	24084
738.198	23712
740.663	23276
743.126	22797
745.586	22859
748.045	22600
750.502	22289
752.958	22138
755.411	22168
757.863	22106
760.312	22106
762.76	21850
765.206	22068
767.65	21725
770.092	20452
772.533	19150
774.971	18743
777.408	19339
779.843	20162
782.276	20037
784.707	20033
787.137	20317
789.564	20157
791.99	20121
794.414	19974
796.836	19771
799.257	19570
801.675	19323
804.092	19022
806.507	18973
808.92	18938
811.331	18611
813.741	18350
816.148	18308
818.554	17956
820.958	17940
823.36	17649
825.761	17524
828.159	17325
830.556	17244
832.951	17099
835.345	16979
837.736	16684
840.126	16670
842.514	16638
844.9	16336
847.284	16275
849.667	16083
852.048	15941
854.427	15842
856.804	15592
859.18	15318
861.553	15193
863.925	15264
866.296	15086
868.664	15099
871.031	14966
873.396	14804
875.759	14690
878.12	14613
880.48	14534
882.838	14411
885.194	14317
887.549	14121
889.902	14097
892.253	13852
894.602	13894
896.949	13881
899.295	13844
901.639	13642
903.981	13676
906.322	13469
908.661	13517
910.998	13448
913.333	13382
915.667	13170
917.999	13253
920.329	13219
922.658	13257
924.985	13152
927.31	13101
929.633	12977
931.955	12836
934.275	12697
936.593	12574
938.91	12328
941.225	12204
943.538	11936
945.849	11655
948.159	11515
950.467	11353
952.774	11178
955.078	10916
957.381	10813
959.683	10664
961.982	10471
964.28	10469
966.577	10338
968.871	10241
971.164	10100
973.456	9952
975.745	9937
978.033	9677
980.319	9663
982.604	9596
984.887	9633
987.168	9514
989.448	9423
991.726	9363
994.002	9304
996.277	9316
998.55	9309
1000.82	9294
1003.09	9318
1005.36	9553
1007.63	9528
1009.89	9419
1012.15	9472
1014.41	9455
1016.67	9485
1018.93	9417
1021.19	9221
1023.44	9187
1025.7	9173
1027.95	9213
1030.2	9042
1032.45	8889
1034.69	8721
1036.94	8714
1039.18	8639
1041.43	8519
1043.67	8509
1045.9	8527
1048.14	8484
1050.38	8295
1052.61	8265
1054.84	8089
1057.07	7942
1059.3	8029
1061.53	7767
1063.76	7768
1065.98	7736
1068.2	7660
1070.42	7536
1072.64	7460
1074.86	7388
1077.08	7308
1079.29	7239
1081.5	7098
1083.72	7187
1085.93	7205
1088.13	7178
1090.34	7222
1092.55	7205
1094.75	7251
1096.95	7130
1099.15	7041
1101.35	6933
1103.55	6955
1105.74	6767
1107.94	6647
1110.13	6630
1112.32	6558
1114.51	6409
1116.7	6451
1118.89	6292
1121.07	6204
1123.25	6139
1125.44	6105
1127.62	6056
1129.8	6078
1131.97	6133
1134.15	6197
1136.32	6203
1138.49	6082
1140.66	6012
1142.83	5950
1145	5954
1147.17	5827
1149.33	5814
1151.5	5780
1153.66	5774
1155.82	5686
1157.98	5651
1160.13	5593
1162.29	5603
1164.44	5452
1166.6	5547
1168.75	5544
1170.9	5631
1173.04	5636
1175.19	5639
1177.34	5578
1179.48	5317
1181.62	5210
1183.76	5247
1185.9	5252
1188.04	5486
1190.17	5562
1192.31	5603
1194.44	5597
1196.57	5690
1198.7	5677
1200.83	5585
1202.96	5411
1205.08	5196
1207.21	4956
1209.33	4882
1211.45	4674
1213.57	4622
1215.69	4598
1217.81	4466
1219.92	4428
1222.03	4480
1224.15	4377
1226.26	4402
1228.37	4305
1230.47	4344
1232.58	4326
1234.68	4368
1236.79	4306
1238.89	4255
1240.99	4293
1243.09	4197
1245.19	4149
1247.28	4132
1249.38	4080
1251.47	4096
1253.56	4004
1255.65	3941
1257.74	3856
1259.83	3878
1261.91	3828
1264	3771
1266.08	3770
1268.16	3618
1270.24	3596
1272.32	3525
1274.4	3552
1276.47	3512
1278.55	3475
1280.62	3425
1282.69	3363
1284.76	3346
1286.83	3336
1288.9	3282
1290.96	3256
1293.03	3173
1295.09	3072
1297.15	3151
1299.21	3054
1301.27	3048
1303.33	3058
1305.38	3036
1307.44	3089
1309.49	2995
1311.54	2923
1313.59	2935
1315.64	2915
1317.69	2881
1319.73	2881
1321.78	2910
1323.82	2869
1325.86	2861
1327.9	2820
1329.94	2846
1331.98	2796
1334.02	2847
1336.05	2869
1338.08	2857
1340.12	2785
1342.15	2853
1344.18	2942
1346.2	2960
1348.23	3047
1350.25	2972
1352.28	2984
1354.3	3034
1356.32	3040
1358.34	2984
1360.36	3025
1362.38	3030
1364.39	3074
1366.41	3052
1368.42	3080
1370.43	3040
1372.44	2978
1374.45	2918
1376.45	2946
1378.46	2909
1380.47	2832
1382.47	2815
1384.47	2710
1386.47	2742
1388.47	2651
1390.47	2579
1392.46	2559
1394.46	2676
1396.45	2595
1398.44	2611
1400.44	2566
1402.42	2502
1404.41	2484
1406.4	2391
1408.39	2365
1410.37	2298
1412.35	2261
1414.33	2281
1416.31	2232
1418.29	2219
1420.27	2188
1422.25	2180
1424.22	2212
1426.2	2137
1428.17	2144
1430.14	2228
1432.11	2095
1434.08	2045
1436.04	2025
1438.01	2019
1439.97	2063
1441.94	2055
1443.9	2075
1445.86	2061
1447.82	2057
1449.78	1934
1451.73	1904
1453.69	1936
1455.64	2013
1457.59	1976
1459.54	1955
1461.49	1918
1463.44	1785
1465.39	1761
1467.34	1803
1469.28	1761
1471.22	1830
1473.17	1890
1475.11	1853
1477.05	1749
1478.99	1696
1480.92	1696
1482.86	1589
1484.79	1589
1486.73	1596
1488.66	1597
1490.59	1584
1492.52	1643
1494.45	1600
1496.37	1598
1498.3	1646
1500.22	1632
1502.14	1569
1504.07	1545
1505.99	1501
1507.91	1588
1509.82	1584
1511.74	1567
1513.66	1527
1515.57	1531
1517.48	1541
1519.39	1621
1521.3	1659
1523.21	1608
1525.12	1581
1527.03	1559
1528.93	1553
1530.84	1578
1532.74	1564
1534.64	1652
1536.54	1664
1538.44	1642
1540.34	1535
1542.23	1507
1544.13	1442
1546.02	1404
1547.92	1394
1549.81	1417
1551.7	1460
1553.59	1453
1555.48	1436
1557.36	1470
1559.25	1463
1561.13	1505
1563.01	1587
1564.9	1612
1566.78	1601
1568.66	1488
1570.53	1501
1572.41	1479
1574.29	1487
1576.16	1584
1578.03	1692
1579.9	1664
1581.78	1634
1583.65	1549
1585.51	1539
1587.38	1588
1589.25	1658
1591.11	1662
1592.97	1601
1594.84	1513
1596.7	1491
1598.56	1491
1600.42	1455
1602.27	1479
1604.13	1517
1605.98	1628
1607.84	1747
1609.69	1797
1611.54	1773
1613.39	1701
1615.24	1503
1617.09	1384
1618.94	1331
1620.78	1282
1622.62	1276
1624.47	1415
1626.31	1465
1628.15	1402
1629.99	1448
1631.83	1390
1633.67	1408
1635.5	1382
1637.34	1282
1639.17	1340
1641	1314
1642.83	1318
1644.66	1310
1646.49	1281
1648.32	1236
1650.15	1233
1651.97	1307
1653.8	1252
1655.62	1273
1657.44	1245
1659.26	1112
1661.08	1102
1662.9	1106
1664.72	987
1666.53	861
1668.35	818
1670.16	779
1671.97	838
1673.79	937
1675.6	952
1677.4	907
1679.21	818
1681.02	830
1682.83	786
1684.63	834
1686.43	849
1688.24	889
1690.04	904
1691.84	794
1693.64	764
1695.43	822
1697.23	884
1699.02	947
1700.82	989
1702.61	977
1704.4	926
1706.2	937
1707.98	985
1709.77	1082
1711.56	1076
1713.35	1076
1715.13	1053
1716.92	975
1718.7	840
1720.48	888
1722.26	858
1724.04	822
1725.82	674
1727.6	630
1729.37	542
1731.15	477
1732.92	429
1734.7	370
1736.47	342
1738.24	323
1740.01	348
1741.78	342
1743.54	359
1745.31	465
1747.08	497
1748.84	544
1750.6	526
1752.36	631
1754.12	723
1755.88	751
1757.64	709
1759.4	650
1761.16	625
1762.91	583
1764.67	665
1766.42	707
1768.17	785
1769.92	779
1771.67	764
1773.42	679
1775.17	649
1776.91	671
1778.66	636
1780.4	764
1782.15	812
1783.89	826
1785.63	837
1787.37	850
1789.11	836
1790.85	834
1792.58	757
1794.32	727
1796.05	655
1797.79	667
1799.52	639
1801.25	687
1802.98	618
1804.71	584
1806.44	649
1808.17	709
1809.89	774
1811.62	780
1813.34	800
1815.07	752
1816.79	723
1818.51	675
1820.23	671
1821.95	622
1823.66	582
1825.38	556
1827.1	566
1828.81	598
1830.52	600
1832.24	633
1833.95	685
1835.66	741
1837.37	750
1839.08	739
1840.78	636
1842.49	602
1844.19	582
1845.9	564
1847.6	589
1849.3	566
1851	508
1852.7	461
1854.4	409
1856.1	445
1857.8	437
1859.49	461
1861.19	461
1862.88	469
1864.57	401
1866.27	333
1867.96	314
1869.65	244
1871.33	248
1873.02	329
1874.71	365
1876.39	405
1878.08	375
1879.76	388
1881.44	385
1883.12	393
1884.81	429
1886.48	470
1888.16	363
1889.84	302
1891.52	280
1893.19	274
1894.87	280
1896.54	276
1898.21	304
1899.88	317
1901.55	357
1903.22	355
1904.89	330
1906.56	363
1908.22	373
1909.89	373
1911.55	417
1913.22	419
1914.88	401
1916.54	405
1918.2	409
1919.86	377
1921.52	379
1923.18	355
1924.83	335
1926.49	342
1928.14	314
1929.79	346
1931.45	343
1933.1	341
1934.75	286
1936.4	336
1938.05	349
1939.69	385
1941.34	341
1942.99	270
1944.63	264
1946.27	294
1947.92	252
1949.56	304
1951.2	332
1952.84	334
1954.48	354
1956.11	385
1957.75	419
1959.39	469
1961.02	483
1962.65	473
1964.29	437
1965.92	431
1967.55	473
1969.18	488
1970.81	487
1972.44	508
1974.06	459
1975.69	459
1977.32	474
1978.94	490
1980.56	504
1982.19	516
1983.81	466
1985.43	500
1987.05	496
1988.66	501
1990.28	514
1991.9	478
1993.51	480
1995.13	510
1996.74	508
1998.36	482
1999.97	488
2001.58	473
2003.19	480
2004.8	485
2006.4	542
2008.01	504
2009.62	499
2011.22	510
2012.83	504
2014.43	515
2016.03	507
2017.63	518
2019.23	493
2020.83	471
2022.43	471
2024.03	500
2025.63	493
2027.22	475
2028.82	467
2030.41	487
2032.01	491
2033.6	467
2035.19	454
2036.78	475
2038.37	465
2039.96	447
2041.55	439
2043.13	453
2044.72	429
2046.3	425
2047.89	455
2049.47	437
2051.05	437
2052.63	413
2054.21	435
2055.79	427
2057.37	413
2058.95	433
2060.52	405
2062.1	409
2063.68	430
2065.25	419
2066.82	381
2068.39	377
2069.97	390
2071.54	393
2073.1	377
2074.67	393
2076.24	399
2077.81	383
2079.37	369
2080.94	366
2082.5	365
2084.07	352
2085.63	351
2087.19	337
2088.75	325
2090.31	301
2091.87	285
2093.43	268
2094.98	308
2096.54	279
2098.09	282
2099.65	343
2101.2	332
2102.75	321
2104.3	335
2105.86	334
2107.41	323
2108.95	316
2110.5	310
2112.05	310
2113.6	314
2115.14	307
2116.69	339
2118.23	312
2119.77	298
2121.31	296
2122.86	298
2124.4	285
2125.93	306
2127.47	305
2129.01	288
2130.55	332
2132.08	322
2133.62	294
2135.15	314
2136.69	292
2138.22	286
2139.75	264
2141.28	284
2142.81	274
2144.34	291
2145.87	290
2147.39	288
2148.92	296
2150.45	300
2151.97	274
2153.5	324
2155.02	270
2156.54	264
2158.06	290
2159.58	256
2161.1	258
2162.62	312
2164.14	274
2165.66	294
2167.17	274
2168.69	284
2170.2	276
2171.72	286
2173.23	282
2174.74	256
2176.25	276
2177.76	292
2179.27	260
2180.78	246
2182.29	240
2183.79	242
2185.3	240
2186.81	260
2188.31	240
2189.81	244
2191.32	262
2192.82	260
2194.32	250
2195.82	248
2197.32	230
2198.82	220
2200.32	208
2201.81	218
2203.31	215
2204.8	218
2206.3	218
2207.79	217
2209.29	246
2210.78	228
2212.27	256
2213.76	260
2215.25	250
2216.74	260
2218.23	240
2219.71	209
2221.2	222
2222.69	220
2224.17	179
2225.65	170
2227.14	177
2228.62	190
2230.1	191
2231.58	198
2233.06	209
2234.54	207
2236.02	221
2237.5	244
2238.97	241
2240.45	230
2241.92	213
2243.4	217
2244.87	178
2246.34	201
2247.82	188
2249.29	177
2250.76	188
2252.23	175
2253.7	190
2255.16	161
2256.63	182
2258.1	159
2259.56	186
2261.03	173
2262.49	165
2263.95	179
2265.42	185
2266.88	195
2268.34	169
2269.8	193
2271.26	175
2272.72	193
2274.18	187
2275.63	169
2277.09	187
2278.54	220
2280	161
2281.45	147
2282.9	153
2284.36	149
2285.81	171
2287.26	156
2288.71	189
2290.16	179
2291.61	151
2293.05	151
2294.5	143
2295.95	137
2297.39	117
2298.84	133
2300.28	110
2301.72	109
2303.16	143
2304.61	149
2306.05	139
2307.49	133
2308.93	131
2310.36	127
2311.8	155
2313.24	157
2314.67	181
2316.11	173
2317.54	169
2318.98	173
2320.41	133
2321.84	161
2323.28	153
2324.71	157
2326.14	141
2327.57	141
2328.99	133
2330.42	109
2331.85	147
2333.27	133
2334.7	133
2336.12	101
2337.55	85
2338.97	113
2340.39	99
2341.82	87
2343.24	124
2344.66	79
2346.08	99
2347.5	115
2348.91	113
2350.33	79
2351.75	147
2353.16	133
2354.58	119
2355.99	147
2357.41	117
2358.82	119
2360.23	61
2361.64	67
2363.05	65
2364.46	64
2365.87	63
2367.28	79
2368.69	101
2370.1	83
2371.5	65
2372.91	95
2374.31	98
2375.72	92
2377.12	77
2378.52	80
2379.92	81
2381.33	109
2382.73	81
2384.13	77
2385.52	93
2386.92	69
2388.32	81
2389.72	89
2391.11	77
2392.51	101
2393.9	109
2395.3	121
2396.69	125
2398.08	91
2399.48	93
2400.87	86
2402.26	91
2403.65	69
2405.04	55
2406.42	50
2407.81	-26
2409.2	-14
2410.58	-19
2411.97	-50
2413.35	26
2414.74	-28
2416.12	-24
2417.5	-14
2418.89	-2
2420.27	10
2421.65	8
2423.03	8
2424.41	-14
2425.79	8
2427.16	-27
2428.54	-38
2429.92	-14
2431.29	-22
2432.67	-20
2434.04	-6
2435.42	-22
2436.79	4
2438.16	6
2439.53	0
2440.9	-38
2442.27	-22
2443.64	-36
2445.01	-43
2446.38	-38
2447.75	-48
2449.11	-32
2450.48	-26
2451.84	-38
2453.21	-46
2454.57	-30
2455.94	-28
2457.3	-26
2458.66	-28
2460.02	-34
2461.38	-30
2462.74	7
2464.1	16
2465.46	10
2466.82	-8
2468.17	20
2469.53	4
2470.89	20
2472.24	-18
2473.6	-4
2474.95	18
2476.3	10
2477.65	22
2479.01	41
2480.36	27
2481.71	67
2483.06	31
2484.41	-6
2485.75	12
2487.1	17
2488.45	4
2489.8	0
2491.14	4
2492.49	16
2493.83	10
2495.17	31
2496.52	-2
2497.86	25
2499.2	31
2500.54	23
2501.88	37
2503.22	40
2504.56	28
2505.9	46
2507.24	44
2508.58	28
2509.91	-4
2511.25	6
2512.58	-18
2513.92	-63
2515.25	-20
2516.58	-26
2517.92	-22
2519.25	-4
2520.58	-14
2521.91	-42
2523.24	-10
2524.57	-4
2525.9	20
2527.23	8
2528.55	26
2529.88	6
2531.21	-29
2532.53	-16
2533.86	31
2535.18	10
2536.5	0
2537.83	18
2539.15	20
2540.47	10
2541.79	66
2543.11	-12
2544.43	14
2545.75	2
2547.07	40
2548.39	-44
2549.7	8
2551.02	0
2552.34	12
2553.65	-10
2554.97	-22
2556.28	-38
2557.59	-55
2558.91	-51
2560.22	-24
2561.53	-49
2562.84	-57
2564.15	-18
2565.46	-25
2566.77	-32
2568.08	-36
2569.38	-59
2570.69	-16
2572	-46
2573.3	-26
2574.61	-41
2575.91	-34
2577.22	-14
2578.52	-12
2579.82	-22
2581.13	-20
2582.43	-40
2583.73	-30
2585.03	-45
2586.33	-32
2587.63	-59
2588.92	-64
2590.22	-34
2591.52	-59
2592.82	-61
2594.11	-35
2595.41	-37
2596.7	-26
2598	-6
2599.29	-40
2600.58	-29
2601.88	-16
2603.17	-26
2604.46	-59
2605.75	-46
2607.04	-56
2608.33	-51
2609.62	-31
2610.9	-58
2612.19	-80
2613.48	-101
2614.76	-68
2616.05	-69
2617.34	-37
2618.62	-83
2619.9	-86
2621.19	-55
2622.47	-55
2623.75	-42
2625.03	-71
2626.31	-65
2627.59	-55
2628.87	-31
2630.15	-75
2631.43	-47
2632.71	-48
2633.99	-64
2635.26	-56
2636.54	-75
2637.81	-47
2639.09	-77
2640.36	-76
2641.64	-64
2642.91	-89
2644.18	-87
2645.46	-49
2646.73	-76
2648	-48
2649.27	-41
2650.54	-53
2651.81	-47
2653.07	-32
2654.34	-60
2655.61	-39
2656.88	-33
2658.14	-46
2659.41	-63
2660.67	-76
2661.94	-24
2663.2	-59
2664.47	-51
2665.73	-60
2666.99	-54
2668.25	-59
2669.51	-72
2670.77	-83
2672.03	-63
2673.29	-58
2674.55	-57
2675.81	-48
2677.07	-67
2678.32	-83
2679.58	-59
2680.84	-59
2682.09	-61
2683.35	-18
2684.6	-59
2685.85	-28
2687.11	-64
2688.36	-33
2689.61	-50
2690.86	-63
2692.11	-55
2693.36	-45
2694.61	-31
2695.86	-41
2697.11	-59
2698.36	-57
2699.61	-75
2700.85	-56
2702.1	-68
2703.34	-49
2704.59	-70
2705.83	-53
2707.08	-39
2708.32	-48
2709.56	-75
2710.81	-51
2712.05	-74
2713.29	-73
2714.53	-52
2715.77	-60
2717.01	-47
2718.25	-44
2719.49	-53
2720.73	-46
2721.96	-81
2723.2	-57
2724.44	-57
2725.67	-53
2726.91	-58
2728.14	-46
2729.38	-82
2730.61	-45
2731.84	-72
2733.08	-73
2734.31	-56
2735.54	-50
2736.77	-33
2738	-56
2739.23	-51
2740.46	-46
2741.69	-46
2742.92	-60
2744.14	-31
2745.37	-72
2746.6	-63
2747.82	-26
2749.05	-52
2750.27	-64
2751.5	-63
2752.72	-60
2753.95	-24
2755.17	-26
2756.39	-24
2757.61	-40
2758.83	-70
2760.05	-26
2761.27	-62
2762.49	-26
2763.71	-56
2764.93	-28
2766.15	-46
2767.37	-30
2768.58	-44
2769.8	-42
2771.02	-50
2772.23	-42
2773.45	-44
2774.66	-30
2775.88	-32
2777.09	-34
2778.3	-38
2779.51	-26
2780.73	-27
2781.94	-38
2783.15	-2
2784.36	-40
2785.57	-40
2786.78	-50
2787.99	-24
2789.19	-36
2790.4	2
2791.61	-2
2792.82	-44
2794.02	-24
2795.23	-20
2796.43	-48
2797.64	-14
2798.84	-22
2800.04	-50
2801.25	-27
2802.45	-50
2803.65	-50
2804.85	-2
2806.05	-18
2807.25	-36
2808.45	-16
2809.65	-12
2810.85	-33
2812.05	-8
2813.25	-38
2814.45	-28
2815.64	-24
2816.84	-38
2818.04	-12
2819.23	32
2820.43	-21
2821.62	4
2822.82	-14
2824.01	2
2825.2	-28
2826.39	-20
2827.59	-20
2828.78	0
2829.97	-22
2831.16	-36
2832.35	4
2833.54	-36
2834.73	-12
2835.92	-22
2837.1	-20
2838.29	-26
2839.48	-2
2840.67	-22
2841.85	-22
2843.04	-28
2844.22	-14
2845.41	-29
2846.59	-4
2847.77	6
2848.96	-28
2850.14	-17
2851.32	-10
2852.5	-31
2853.68	-32
2854.87	4
2856.05	-18
2857.23	-16
2858.4	-28
2859.58	-29
2860.76	-26
2861.94	19
2863.12	-2
2864.29	-14
2865.47	-6
2866.65	-25
2867.82	11
2869	8
2870.17	-8
2871.34	-4
2872.52	0
2873.69	-6
2874.86	-15
2876.03	4
2877.21	-16
2878.38	-32
2879.55	-8
2880.72	-12
2881.89	-24
2883.06	-4
2884.23	0
2885.39	-17
2886.56	-27
2887.73	-36
2888.9	-2
2890.06	-20
2891.23	-2
2892.39	-37
2893.56	4
2894.72	-23
2895.89	-14
2897.05	4
2898.21	-20
2899.38	-22
2900.54	-41
2901.7	6
2902.86	-22
2904.02	6
2905.18	-42
2906.34	6
2907.5	0
2908.66	-6
2909.82	-24
2910.98	2
2912.13	-6
2913.29	8
2914.45	-14
2915.6	-19
2916.76	-2
2917.91	6
2919.07	-11
2920.22	-2
2921.38	18
2922.53	-20
2923.68	0
2924.84	22
2925.99	4
2927.14	2
2928.29	4
2929.44	-18
2930.59	-2
2931.74	24
2932.89	2
2934.04	3
2935.19	-24
2936.34	-4
2937.48	-4
2938.63	12
2939.78	-22
2940.93	14
2942.07	0
2943.22	38
2944.36	-26
2945.51	-10
2946.65	-2
2947.79	8
2948.94	14
2950.08	22
2951.22	-12
2952.36	2
2953.5	0
2954.65	-8
2955.79	-2
2956.93	0
2958.07	-26
2959.2	14
2960.34	2
2961.48	16
2962.62	-2
2963.76	-2
2964.89	2
2966.03	-12
2967.17	-22
2968.3	-8
2969.44	8
2970.57	14
2971.71	-16
2972.84	-10
2973.97	16
2975.11	16
2976.24	18
2977.37	-30
2978.5	-2
2979.64	-16
2980.77	14
2981.9	4
2983.03	-18
2984.16	-6
2985.29	20
2986.41	4
2987.54	2
2988.67	14
2989.8	18
2990.93	-8
2992.05	-12
2993.18	16
2994.3	-12
2995.43	0
2996.55	43
2997.68	24
2998.8	20
2999.93	-2
3001.05	4
3002.17	-6
3003.3	6
3004.42	58
3005.54	42
3006.66	16
3007.78	22
3008.9	20
3010.02	-8
3011.14	22
3012.26	4
3013.38	14
3014.5	26
3015.62	2
3016.73	26
3017.85	24
3018.97	8
3020.08	11
3021.2	30
3022.31	14
3023.43	28
3024.54	4
3025.66	28
3026.77	26
3027.89	2
3029	18
3030.11	14
3031.22	12
3032.34	6
3033.45	16
3034.56	-6
3035.67	6
3036.78	93
3037.89	16
3039	28
3040.11	4
3041.22	8
3042.32	6
3043.43	16
3044.54	26
3045.65	-2
3046.75	8
3047.86	40
3048.96	26
3050.07	-12
3051.17	14
3052.28	18
3053.38	14
3054.49	-10
3055.59	16
3056.69	16
3057.8	18
3058.9	40
3060	48
3061.1	-4
3062.2	34
3063.3	41
3064.4	2
3065.5	12
3066.6	19
3067.7	22
3068.8	20
3069.9	28
3071	22
3072.09	20
3073.19	20
3074.29	22
3075.38	14
3076.48	24
3077.57	11
3078.67	31
3079.76	38
3080.86	12
3081.95	10
3083.05	-16
3084.14	28
3085.23	26
3086.33	21
3087.42	20
3088.51	23
3089.6	18
3090.69	4
3091.78	4
3092.87	81
3093.96	36
3095.05	28
3096.14	-6
3097.23	18
3098.32	22
3099.41	31
3100.49	22
3101.58	14
3102.67	32
3103.75	6
3104.84	28
3105.93	28
3107.01	16
3108.1	26
3109.18	10
3110.26	24
3111.35	28
3112.43	12
3113.51	40
3114.6	27
3115.68	46
3116.76	14
3117.84	22
3118.92	32
3120	40
3121.09	28
3122.17	30
3123.25	24
3124.32	36
3125.4	30
3126.48	32
3127.56	24
3128.64	16
3129.72	22
3130.79	52
3131.87	32
3132.95	16
3134.02	18
3135.1	16
3136.17	20
3137.25	24
3138.32	30
3139.4	10
3140.47	48
3141.55	46
3142.62	8
3143.69	44
3144.76	43
3145.84	14
3146.91	34
3147.98	40
3149.05	38
3150.12	22
3151.19	36
3152.26	20
3153.33	42
3154.4	22
3155.47	18
3156.54	18
3157.61	54
3158.67	24
3159.74	10
3160.81	30
3161.88	33
3162.94	18
3164.01	47
3165.07	46
3166.14	40
3167.2	30
3168.27	10
3169.33	26
3170.4	42
3171.46	20
3172.52	8
3173.59	24
3174.65	32
3175.71	38
3176.77	24
3177.84	14
3178.9	32
3179.96	4
3181.02	34
3182.08	40
3183.14	51
3184.2	30
3185.26	38
3186.32	40
3187.37	36
3188.43	68
3189.49	37
3190.55	14
3191.61	29
3192.66	42
3193.72	34
3194.77	54
3195.83	-11
3196.89	16
3197.94	50
3199	24
3200.05	32
3201.1	26
3202.16	10
3203.21	42
3204.27	24
3205.32	26
3206.37	24
3207.42	49
3208.47	24
3209.53	30
3210.58	27
3211.63	38
3212.68	32
3213.73	42
3214.78	21
3215.83	32
3216.88	9
3217.93	22
3218.97	16
3220.02	24
3221.07	22
3222.12	34
3223.16	44
3224.21	26
3225.26	12
3226.3	2
3227.35	14
3228.4	46
3229.44	46
3230.49	12
3231.53	20
3232.57	14
3233.62	20
3234.66	40
3235.71	26
3236.75	18
3237.79	48
3238.83	48
3239.88	18
3240.92	36
3241.96	14
3243	38
3244.04	24
3245.08	28
3246.12	26
3247.16	30
3248.2	32
3249.24	22
3250.28	28
3251.32	12
3252.36	42
3253.39	38
3254.43	36
3255.47	60
3256.51	44
3257.54	16
3258.58	24
3259.61	47
3260.65	27
3261.69	26
3262.72	4
3263.76	2
3264.79	20
3265.82	67
3266.86	7
3267.89	48
3268.92	49
3269.96	32
3270.99	25
3272.02	32
3273.05	36
3274.09	26
3275.12	34
3276.15	46
3277.18	39
3278.21	30
3279.24	30
3280.27	56
3281.3	38
3282.33	25
3283.36	28
3284.39	34
3285.41	62
3286.44	26
3287.47	16
3288.5	52
3289.52	22
3290.55	60
3291.58	44
3292.6	14
3293.63	32
3294.66	18
3295.68	49
3296.71	8
3297.73	42
3298.76	75
3299.78	26
3300.8	-4
3301.83	54
3302.85	80
3303.87	26
3304.9	28
3305.92	55
3306.94	46
3307.96	28
3308.98	38
3310.01	24
3311.03	24
3312.05	65
3313.07	36
3314.09	18
3315.11	36
3316.13	41
3317.15	20
3318.17	22
3319.18	42
3320.2	28
3321.22	36
3322.24	34
3323.26	65
3324.27	40
3325.29	44
3326.31	51
3327.32	24
3328.34	51
3329.35	50
3330.37	46
3331.38	32
3332.4	20
3333.41	46
3334.43	30
3335.44	24
3336.46	34
3337.47	26
3338.48	44
3339.5	24
3340.51	14
3341.52	51
3342.53	42
3343.54	38
3344.56	42
3345.57	40
3346.58	48
3347.59	40
3348.6	29
3349.61	46
3350.62	42
3351.63	32
3352.64	44
3353.65	44
3354.66	25
3355.66	67
3356.67	26
3357.68	44
3358.69	17
3359.7	28
3360.7	40
3361.71	26
3362.72	26
3363.72	40
3364.73	22
3365.73	50
3366.74	31
3367.75	49
3368.75	16
3369.75	48
3370.76	16
3371.76	26
3372.77	30
3373.77	30
3374.77	39
3375.78	18
3376.78	-4
3377.78	30
3378.78	38
3379.79	24
3380.79	25
3381.79	26
3382.79	46
3383.79	30
3384.79	56
3385.79	22
3386.79	24
3387.79	44
3388.79	43
3389.79	48
3390.79	38
3391.79	44
3392.79	28
3393.79	62
3394.78	44
3395.78	28
3396.78	46
3397.78	44
3398.77	95
3399.77	14
3400.77	26
3401.76	34
3402.76	32
3403.76	60
3404.75	22
3405.75	22
3406.74	55
3407.74	77
3408.73	44
3409.72	101
3410.72	42
3411.71	40
3412.71	34
3413.7	20
3414.69	26
3415.68	80
3416.68	40
3417.67	38
3418.66	36
3419.65	18
3420.64	54
3421.63	41
3422.63	52
3423.62	38
3424.61	70
3425.6	20
3426.59	29
3427.58	58
3428.57	39
[truncated: 48 more rows]
