# Supplementary material for: AI‐Assisted Detection of Early Gastric Cancer via Visualization of Mucosal Acidity Compromise During Endoscopy
Source: Adv Sci (Weinh). 2025 Oct 20;12(46):e04932. doi: 10.1002/advs.202504932 (PMC12697849; doi:10.1002/advs.202504932)
Supplement: Supplementary file 2 — Supporting Data [file ADVS-12-e04932-s002.zip › Models by AGS cells/Model 5/Para-tumor/fast-20250724_173727.csv]

181.541	16121
184.445	25174
187.346	32735
190.245	36733
193.141	38180
196.035	38597
198.927	38248
201.816	38189
204.703	38502
207.588	38301
210.47	38601
213.35	38477
216.228	38373
219.103	38510
221.976	38316
224.846	38520
227.715	38260
230.58	38328
233.444	38385
236.305	38631
239.164	38792
242.02	39437
244.875	39652
247.727	39626
250.576	39681
253.423	39477
256.268	39472
259.111	39221
261.951	39251
264.789	39133
267.625	39265
270.459	39078
273.29	39114
276.119	38983
278.945	38637
281.769	38742
284.591	38740
287.411	38137
290.229	38049
293.044	37998
295.857	37779
298.667	37466
301.476	36963
304.282	36912
307.085	36491
309.887	36219
312.686	35856
315.483	35730
318.278	35310
321.071	35129
323.861	35033
326.649	34875
329.435	35026
332.219	34853
335	34789
337.779	34837
340.556	34930
343.331	35073
346.103	35105
348.873	35103
351.641	35210
354.407	35250
357.171	35391
359.932	35516
362.691	35405
365.448	35184
368.203	34912
370.955	34605
373.706	34510
376.454	34148
379.2	33920
381.943	33993
384.685	33540
387.424	33375
390.161	33224
392.896	32693
395.629	32670
398.36	32403
401.088	32653
403.815	32367
406.539	32091
409.261	31922
411.981	31927
414.698	32109
417.414	32284
420.127	32433
422.838	32494
425.547	32727
428.254	32742
430.959	32637
433.662	32622
436.362	32959
439.06	32979
441.757	32828
444.451	32828
447.142	32855
449.832	32790
452.52	32707
455.206	32701
457.889	32443
460.57	32375
463.249	32311
465.927	32345
468.601	32025
471.274	31827
473.945	31543
476.614	31015
479.28	30518
481.945	30388
484.607	30221
487.267	30074
489.926	29547
492.582	29669
495.236	29447
497.888	29232
500.537	29105
503.185	29309
505.831	29312
508.474	29454
511.116	29401
513.755	29389
516.393	29244
519.028	29290
521.661	29188
524.293	29464
526.922	29183
529.549	29179
532.174	29103
534.797	29236
537.418	29240
540.037	29295
542.654	29238
545.268	29444
547.881	29450
550.492	29430
553.101	29067
555.707	28720
558.312	28327
560.915	28200
563.515	28285
566.114	28338
568.71	28692
571.305	28865
573.897	29042
576.488	29033
579.076	28571
581.663	27793
584.247	27292
586.83	26596
589.41	25958
591.989	25601
594.565	25148
597.14	24498
599.712	24098
602.283	23911
604.851	23931
607.418	23804
609.982	23742
612.545	23740
615.106	23577
617.664	23752
620.221	23583
622.776	23416
625.328	23328
627.879	23365
630.428	23119
632.975	22735
635.52	22622
638.062	22535
640.603	22589
643.142	22519
645.679	22614
648.214	22672
650.748	22580
653.279	22625
655.808	22536
658.335	22452
660.861	22275
663.384	22158
665.906	22048
668.425	22170
670.943	22168
673.459	21876
675.973	21439
678.484	21350
680.994	20895
683.502	20740
686.009	20576
688.513	20472
691.015	20146
693.515	20006
696.014	19736
698.51	19573
701.005	19533
703.498	19233
705.989	18958
708.478	18610
710.965	18445
713.45	18441
715.933	18352
718.415	18252
720.894	17996
723.372	17988
725.848	17962
728.322	17959
730.794	18056
733.264	18006
735.732	17532
738.198	17311
740.663	16946
743.126	16638
745.586	16466
748.045	16330
750.502	16279
752.958	16110
755.411	15971
757.863	16066
760.312	15846
762.76	15842
765.206	15971
767.65	15672
770.092	14752
772.533	13754
774.971	13574
777.408	13980
779.843	14464
782.276	14367
784.707	14540
787.137	14593
789.564	14440
791.99	14427
794.414	14357
796.836	14294
799.257	14023
801.675	13885
804.092	13757
806.507	13777
808.92	13617
811.331	13386
813.741	13136
816.148	13035
818.554	12979
820.958	12726
823.36	12643
825.761	12594
828.159	12329
830.556	12352
832.951	12296
835.345	12107
837.736	12010
840.126	11964
842.514	11761
844.9	11777
847.284	11659
849.667	11524
852.048	11381
854.427	11235
856.804	11077
859.18	10934
861.553	10789
863.925	10815
866.296	10746
868.664	10709
871.031	10662
873.396	10541
875.759	10463
878.12	10350
880.48	10386
882.838	10303
885.194	10136
887.549	10050
889.902	10023
892.253	9824
894.602	9814
896.949	9773
899.295	9804
901.639	9647
903.981	9691
906.322	9419
908.661	9574
910.998	9507
913.333	9463
915.667	9288
917.999	9389
920.329	9365
922.658	9339
924.985	9187
927.31	9249
929.633	9266
931.955	9010
934.275	9010
936.593	8921
938.91	8669
941.225	8587
943.538	8394
945.849	8248
948.159	8069
950.467	7906
952.774	7872
955.078	7624
957.381	7594
959.683	7474
961.982	7368
964.28	7362
966.577	7350
968.871	7261
971.164	7131
973.456	7003
975.745	6977
978.033	6671
980.319	6701
982.604	6747
984.887	6736
987.168	6751
989.448	6642
991.726	6629
994.002	6614
996.277	6543
998.55	6508
1000.82	6538
1003.09	6558
1005.36	6642
1007.63	6712
1009.89	6640
1012.15	6641
1014.41	6610
1016.67	6530
1018.93	6648
1021.19	6493
1023.44	6532
1025.7	6600
1027.95	6487
1030.2	6455
1032.45	6308
1034.69	6157
1036.94	6028
1039.18	6010
1041.43	6000
1043.67	5960
1045.9	5970
1048.14	5924
1050.38	5783
1052.61	5712
1054.84	5736
1057.07	5558
1059.3	5581
1061.53	5384
1063.76	5468
1065.98	5395
1068.2	5337
1070.42	5341
1072.64	5121
1074.86	5149
1077.08	5031
1079.29	5055
1081.5	4983
1083.72	4970
1085.93	4942
1088.13	4982
1090.34	4990
1092.55	5055
1094.75	5057
1096.95	4890
1099.15	4897
1101.35	4866
1103.55	4817
1105.74	4702
1107.94	4634
1110.13	4615
1112.32	4620
1114.51	4407
1116.7	4382
1118.89	4394
1121.07	4286
1123.25	4208
1125.44	4195
1127.62	4199
1129.8	4237
1131.97	4223
1134.15	4279
1136.32	4204
1138.49	4219
1140.66	4181
1142.83	4191
1145	4096
1147.17	4098
1149.33	3989
1151.5	3935
1153.66	3953
1155.82	3883
1157.98	3838
1160.13	3798
1162.29	3820
1164.44	3774
1166.6	3740
1168.75	3755
1170.9	3887
1173.04	3871
1175.19	3874
1177.34	3840
1179.48	3708
1181.62	3562
1183.76	3571
1185.9	3652
1188.04	3749
1190.17	3953
1192.31	4000
1194.44	3899
1196.57	3981
1198.7	3957
1200.83	3905
1202.96	3701
1205.08	3657
1207.21	3373
1209.33	3368
1211.45	3221
1213.57	3153
1215.69	3139
1217.81	3064
1219.92	3036
1222.03	3032
1224.15	2994
1226.26	2970
1228.37	2953
1230.47	2945
1232.58	2891
1234.68	2926
1236.79	2938
1238.89	2885
1240.99	2927
1243.09	2891
1245.19	2811
1247.28	2831
1249.38	2758
1251.47	2772
1253.56	2700
1255.65	2585
1257.74	2633
1259.83	2617
1261.91	2581
1264	2504
1266.08	2458
1268.16	2446
1270.24	2371
1272.32	2343
1274.4	2400
1276.47	2341
1278.55	2337
1280.62	2253
1282.69	2257
1284.76	2244
1286.83	2214
1288.9	2190
1290.96	2176
1293.03	2083
1295.09	2099
1297.15	2065
1299.21	2049
1301.27	2021
1303.33	1970
1305.38	1928
1307.44	2047
1309.49	2040
1311.54	1910
1313.59	1914
1315.64	1894
1317.69	1950
1319.73	1906
1321.78	1920
1323.82	1888
1325.86	1878
1327.9	1861
1329.94	1827
1331.98	1855
1334.02	1928
1336.05	1865
1338.08	1857
1340.12	1804
1342.15	1896
1344.18	1932
1346.2	1960
1348.23	1997
1350.25	1910
1352.28	1942
1354.3	1999
1356.32	2011
1358.34	1996
1360.36	2019
1362.38	2033
1364.39	2085
1366.41	2041
1368.42	2009
1370.43	2087
1372.44	1990
1374.45	1951
1376.45	1971
1378.46	1948
1380.47	1912
1382.47	1872
1384.47	1797
1386.47	1785
1388.47	1731
1390.47	1729
1392.46	1709
1394.46	1741
1396.45	1749
1398.44	1737
1400.44	1686
1402.42	1662
1404.41	1606
1406.4	1549
1408.39	1519
1410.37	1509
1412.35	1465
1414.33	1457
1416.31	1454
1418.29	1469
1420.27	1422
1422.25	1425
1424.22	1418
1426.2	1406
1428.17	1364
1430.14	1418
1432.11	1364
1434.08	1306
1436.04	1275
1438.01	1283
1439.97	1344
1441.94	1344
1443.9	1322
1445.86	1326
1447.82	1338
1449.78	1271
1451.73	1186
1453.69	1304
1455.64	1286
1457.59	1295
1459.54	1231
1461.49	1146
1463.44	1156
1465.39	1086
1467.34	1110
1469.28	1113
1471.22	1122
1473.17	1162
1475.11	1158
1477.05	1137
1478.99	1065
1480.92	1022
1482.86	1021
1484.79	961
1486.73	919
1488.66	961
1490.59	987
1492.52	1014
1494.45	996
1496.37	1028
1498.3	1040
1500.22	1004
1502.14	945
1504.07	945
1505.99	941
1507.91	949
1509.82	959
1511.74	937
1513.66	913
1515.57	923
1517.48	963
1519.39	1053
1521.3	1028
1523.21	1054
1525.12	997
1527.03	955
1528.93	947
1530.84	974
1532.74	1024
1534.64	1104
1536.54	1051
1538.44	1070
1540.34	993
1542.23	970
1544.13	916
1546.02	846
1547.92	876
1549.81	907
1551.7	975
1553.59	959
1555.48	973
1557.36	1015
1559.25	1011
1561.13	1007
1563.01	1104
1564.9	1072
1566.78	1104
1568.66	1031
1570.53	1019
1572.41	1013
1574.29	1010
1576.16	1106
1578.03	1209
1579.9	1219
1581.78	1128
1583.65	1084
1585.51	1070
1587.38	1094
1589.25	1141
1591.11	1142
1592.97	1158
1594.84	1048
1596.7	1007
1598.56	1031
1600.42	1018
1602.27	1022
1604.13	1050
1605.98	1151
1607.84	1259
1609.69	1332
1611.54	1323
1613.39	1237
1615.24	1106
1617.09	931
1618.94	866
1620.78	845
1622.62	917
1624.47	976
1626.31	1029
1628.15	1010
1629.99	1025
1631.83	1041
1633.67	969
1635.5	985
1637.34	913
1639.17	957
1641	911
1642.83	925
1644.66	925
1646.49	915
1648.32	869
1650.15	874
1651.97	870
1653.8	931
1655.62	919
1657.44	852
1659.26	793
1661.08	747
1662.9	723
1664.72	588
1666.53	504
1668.35	476
1670.16	471
1671.97	526
1673.79	603
1675.6	572
1677.4	567
1679.21	472
1681.02	469
1682.83	482
1684.63	491
1686.43	544
1688.24	550
1690.04	560
1691.84	463
1693.64	458
1695.43	534
1697.23	574
1699.02	655
1700.82	679
1702.61	653
1704.4	660
1706.2	643
1707.98	703
1709.77	774
1711.56	768
1713.35	741
1715.13	737
1716.92	689
1718.7	542
1720.48	616
1722.26	598
1724.04	534
1725.82	423
1727.6	372
1729.37	333
1731.15	324
1732.92	268
1734.7	239
1736.47	206
1738.24	218
1740.01	195
1741.78	221
1743.54	220
1745.31	288
1747.08	338
1748.84	324
1750.6	327
1752.36	415
1754.12	515
1755.88	537
1757.64	464
1759.4	425
1761.16	379
1762.91	375
1764.67	443
1766.42	530
1768.17	564
1769.92	548
1771.67	492
1773.42	435
1775.17	431
1776.91	436
1778.66	477
1780.4	528
1782.15	599
1783.89	593
1785.63	617
1787.37	639
1789.11	633
1790.85	617
1792.58	548
1794.32	492
1796.05	472
1797.79	417
1799.52	447
1801.25	433
1802.98	421
1804.71	393
1806.44	466
1808.17	513
1809.89	554
1811.62	595
1813.34	590
1815.07	566
1816.79	507
1818.51	472
1820.23	478
1821.95	403
1823.66	395
1825.38	359
1827.1	353
1828.81	362
1830.52	417
1832.24	448
1833.95	510
1835.66	546
1837.37	562
1839.08	538
1840.78	483
1842.49	399
1844.19	377
1845.9	399
1847.6	387
1849.3	375
1851	309
1852.7	278
1854.4	248
1856.1	236
1857.8	252
1859.49	288
1861.19	262
1862.88	302
1864.57	198
1866.27	139
1867.96	121
1869.65	93
1871.33	113
1873.02	176
1874.71	219
1876.39	266
1878.08	189
1879.76	237
1881.44	205
1883.12	234
1884.81	266
1886.48	308
1888.16	228
1889.84	163
1891.52	149
1893.19	115
1894.87	126
1896.54	147
1898.21	143
1899.88	127
1901.55	188
1903.22	220
1904.89	193
1906.56	240
1908.22	252
1909.89	240
1911.55	240
1913.22	276
1914.88	266
1916.54	272
1918.2	274
1919.86	244
1921.52	234
1923.18	218
1924.83	216
1926.49	215
1928.14	177
1929.79	179
1931.45	187
1933.1	204
1934.75	169
1936.4	199
1938.05	220
1939.69	244
1941.34	212
1942.99	155
1944.63	160
1946.27	135
1947.92	141
1949.56	200
1951.2	191
1952.84	223
1954.48	238
1956.11	266
1957.75	302
1959.39	332
1961.02	336
1962.65	330
1964.29	312
1965.92	316
1967.55	360
1969.18	361
1970.81	348
1972.44	391
1974.06	332
1975.69	346
1977.32	349
1978.94	375
1980.56	335
1982.19	385
1983.81	365
1985.43	371
1987.05	393
1988.66	403
1990.28	367
1991.9	318
1993.51	359
1995.13	377
1996.74	385
1998.36	359
1999.97	361
2001.58	349
2003.19	353
2004.8	356
2006.4	445
2008.01	411
2009.62	384
2011.22	395
2012.83	389
2014.43	391
2016.03	407
2017.63	391
2019.23	364
2020.83	367
2022.43	368
2024.03	389
2025.63	385
2027.22	379
2028.82	390
2030.41	364
2032.01	364
2033.6	364
2035.19	381
2036.78	372
2038.37	385
2039.96	320
2041.55	306
2043.13	343
2044.72	335
2046.3	367
2047.89	357
2049.47	362
2051.05	351
2052.63	344
2054.21	332
2055.79	344
2057.37	322
2058.95	327
2060.52	322
2062.1	328
2063.68	347
2065.25	334
2066.82	326
2068.39	305
2069.97	320
2071.54	298
2073.1	298
2074.67	298
2076.24	320
2077.81	306
2079.37	308
2080.94	298
2082.5	292
2084.07	280
2085.63	270
2087.19	262
2088.75	230
2090.31	226
2091.87	212
2093.43	191
2094.98	221
2096.54	212
2098.09	217
2099.65	274
2101.2	254
2102.75	262
2104.3	238
2105.86	268
2107.41	246
2108.95	248
2110.5	221
2112.05	212
2113.6	250
2115.14	234
2116.69	270
2118.23	236
2119.77	258
2121.31	238
2122.86	238
2124.4	228
2125.93	227
2127.47	210
2129.01	234
2130.55	258
2132.08	236
2133.62	248
2135.15	236
2136.69	242
2138.22	214
2139.75	224
2141.28	214
2142.81	246
2144.34	228
2145.87	218
2147.39	252
2148.92	234
2150.45	242
2151.97	240
2153.5	244
2155.02	218
2156.54	194
2158.06	201
2159.58	207
2161.1	210
2162.62	254
2164.14	234
2165.66	236
2167.17	224
2168.69	234
2170.2	209
2171.72	204
2173.23	234
2174.74	192
2176.25	206
2177.76	213
2179.27	180
2180.78	214
2182.29	169
2183.79	177
2185.3	181
2186.81	194
2188.31	194
2189.81	200
2191.32	220
2192.82	212
2194.32	200
2195.82	199
2197.32	204
2198.82	181
2200.32	165
2201.81	143
2203.31	173
2204.8	169
2206.3	167
2207.79	169
2209.29	180
2210.78	181
2212.27	199
2213.76	210
2215.25	209
2216.74	201
2218.23	185
2219.71	163
2221.2	155
2222.69	157
2224.17	155
2225.65	133
2227.14	113
2228.62	139
2230.1	143
2231.58	174
2233.06	151
2234.54	189
2236.02	183
2237.5	220
2238.97	187
2240.45	167
2241.92	183
2243.4	187
2244.87	135
2246.34	155
2247.82	166
2249.29	147
2250.76	137
2252.23	149
2253.7	147
2255.16	139
2256.63	141
2258.1	139
2259.56	145
2261.03	149
2262.49	141
2263.95	155
2265.42	149
2266.88	157
2268.34	141
2269.8	137
2271.26	129
2272.72	135
2274.18	149
2275.63	151
2277.09	153
2278.54	175
2280	143
2281.45	115
2282.9	119
2284.36	121
2285.81	127
2287.26	141
2288.71	125
2290.16	149
2291.61	135
2293.05	111
2294.5	113
2295.95	101
2297.39	81
2298.84	69
2300.28	82
2301.72	65
2303.16	107
2304.61	115
2306.05	111
2307.49	91
2308.93	111
2310.36	121
2311.8	153
2313.24	127
2314.67	159
2316.11	123
2317.54	135
2318.98	151
2320.41	105
2321.84	115
2323.28	119
2324.71	125
2326.14	101
2327.57	118
2328.99	89
2330.42	85
2331.85	119
2333.27	117
2334.7	101
2336.12	85
2337.55	83
2338.97	85
2340.39	67
2341.82	41
2343.24	72
2344.66	71
2346.08	68
2347.5	79
2348.91	79
2350.33	61
2351.75	93
2353.16	91
2354.58	99
2355.99	93
2357.41	91
2358.82	71
2360.23	55
2361.64	43
2363.05	39
2364.46	28
2365.87	50
2367.28	49
2368.69	75
2370.1	53
2371.5	46
2372.91	77
2374.31	84
2375.72	76
2377.12	72
2378.52	68
2379.92	57
2381.33	55
2382.73	55
2384.13	65
2385.52	68
2386.92	51
2388.32	61
2389.72	53
2391.11	61
2392.51	87
2393.9	51
2395.3	87
2396.69	103
2398.08	81
2399.48	79
2400.87	76
2402.26	63
2403.65	46
2405.04	27
2406.42	22
2407.81	-40
2409.2	-40
2410.58	-71
2411.97	-64
2413.35	-4
2414.74	-52
2416.12	-38
2417.5	-18
2418.89	-16
2420.27	2
2421.65	-18
2423.03	-21
2424.41	-28
2425.79	-47
2427.16	-47
2428.54	-56
2429.92	-48
2431.29	-20
2432.67	-34
2434.04	-24
2435.42	-34
2436.79	-30
2438.16	-19
2439.53	-14
2440.9	-36
2442.27	-34
2443.64	-59
2445.01	-49
2446.38	-65
2447.75	-74
2449.11	-71
2450.48	-34
2451.84	-59
2453.21	-54
2454.57	-34
2455.94	-28
2457.3	-39
2458.66	-58
2460.02	-32
2461.38	-51
2462.74	-18
2464.1	-22
2465.46	-13
2466.82	-33
2468.17	-1
2469.53	-6
2470.89	0
2472.24	-32
2473.6	-36
2474.95	8
2476.3	-4
2477.65	8
2479.01	45
2480.36	6
2481.71	55
2483.06	-2
2484.41	-8
2485.75	-12
2487.1	2
2488.45	-16
2489.8	-30
2491.14	-12
2492.49	2
2493.83	6
2495.17	31
2496.52	6
2497.86	14
2499.2	-2
2500.54	27
2501.88	26
2503.22	32
2504.56	32
2505.9	32
2507.24	28
2508.58	12
2509.91	8
2511.25	-7
2512.58	-32
2513.92	-51
2515.25	-48
2516.58	-28
2517.92	-74
2519.25	-40
2520.58	-37
2521.91	-64
2523.24	-27
2524.57	-14
2525.9	-12
2527.23	-6
2528.55	30
2529.88	-18
2531.21	-35
2532.53	-40
2533.86	-42
2535.18	-16
2536.5	8
2537.83	8
2539.15	6
2540.47	6
2541.79	16
2543.11	-22
2544.43	-15
2545.75	-2
2547.07	18
2548.39	-53
2549.7	32
2551.02	-12
2552.34	-25
2553.65	-24
2554.97	-42
2556.28	-54
2557.59	-67
2558.91	-67
2560.22	-51
2561.53	-59
2562.84	-47
2564.15	-39
2565.46	-39
2566.77	-49
2568.08	-44
2569.38	-31
2570.69	-34
2572	-42
2573.3	-48
2574.61	-37
2575.91	-36
2577.22	-45
2578.52	-43
2579.82	-29
2581.13	-31
2582.43	-40
2583.73	-24
2585.03	-41
2586.33	-62
2587.63	-48
2588.92	-62
2590.22	-42
2591.52	-49
2592.82	-57
2594.11	-61
2595.41	-29
2596.7	-44
2598	-38
2599.29	-48
2600.58	-47
2601.88	-40
2603.17	4
2604.46	-65
2605.75	-46
2607.04	-81
2608.33	-61
2609.62	-31
2610.9	-85
2612.19	-83
2613.48	-99
2614.76	-75
2616.05	-79
2617.34	-18
2618.62	-89
2619.9	-78
2621.19	-75
2622.47	-71
2623.75	-64
2625.03	-71
2626.31	-61
2627.59	-59
2628.87	-35
2630.15	-69
2631.43	-53
2632.71	-54
2633.99	-68
2635.26	-46
2636.54	-81
2637.81	-65
2639.09	-70
2640.36	-78
2641.64	-83
2642.91	-81
2644.18	-87
2645.46	-67
2646.73	-76
2648	-70
2649.27	-57
2650.54	-69
2651.81	-63
2653.07	-20
2654.34	-56
2655.61	-61
2656.88	-31
2658.14	-54
2659.41	-61
2660.67	-86
2661.94	-34
2663.2	-67
2664.47	-69
2665.73	-63
2666.99	-76
2668.25	-59
2669.51	-87
2670.77	-73
2672.03	-65
2673.29	-56
2674.55	-57
2675.81	-66
2677.07	-83
2678.32	-77
2679.58	-69
2680.84	-47
2682.09	-79
2683.35	-30
2684.6	-45
2685.85	-47
2687.11	-74
2688.36	-43
2689.61	-58
2690.86	-59
2692.11	-61
2693.36	-43
2694.61	-39
2695.86	-51
2697.11	-75
2698.36	-53
2699.61	-71
2700.85	-52
2702.1	-74
2703.34	-49
2704.59	-72
2705.83	-44
2707.08	-51
2708.32	-66
2709.56	-69
2710.81	-83
2712.05	-82
2713.29	-49
2714.53	-56
2715.77	-75
2717.01	-55
2718.25	-52
2719.49	-61
2720.73	-77
2721.96	-67
2723.2	-63
2724.44	-45
2725.67	-65
2726.91	-72
2728.14	-61
2729.38	-74
2730.61	-55
2731.84	-64
2733.08	-59
2734.31	-48
2735.54	-56
2736.77	-39
2738	-58
2739.23	-45
2740.46	-51
2741.69	-65
2742.92	-70
2744.14	-25
2745.37	-38
2746.6	-77
2747.82	-40
2749.05	-46
2750.27	-44
2751.5	-61
2752.72	-62
2753.95	-40
2755.17	-42
2756.39	-30
2757.61	-50
2758.83	-42
2760.05	-18
2761.27	-66
2762.49	-44
2763.71	-46
2764.93	-22
2766.15	-54
2767.37	-20
2768.58	-50
2769.8	-68
2771.02	-52
2772.23	-28
2773.45	-48
2774.66	-38
2775.88	-28
2777.09	-44
2778.3	-52
2779.51	-38
2780.73	-51
2781.94	-28
2783.15	-40
2784.36	-38
2785.57	-42
2786.78	-50
2787.99	-10
2789.19	-38
2790.4	4
2791.61	-9
2792.82	-52
2794.02	-38
2795.23	-28
2796.43	-52
2797.64	-34
2798.84	-30
2800.04	-70
2801.25	-25
2802.45	-42
2803.65	-74
2804.85	-4
2806.05	-32
2807.25	-46
2808.45	-50
2809.65	-46
2810.85	-37
2812.05	-18
2813.25	-18
2814.45	-42
2815.64	-28
2816.84	-30
2818.04	-22
2819.23	38
2820.43	-23
2821.62	-14
2822.82	-18
2824.01	-4
2825.2	-22
2826.39	-30
2827.59	-14
2828.78	-10
2829.97	-20
2831.16	-28
2832.35	0
2833.54	-48
2834.73	-8
2835.92	-38
2837.1	-20
2838.29	-36
2839.48	-8
2840.67	-6
2841.85	-20
2843.04	-24
2844.22	-30
2845.41	-27
2846.59	6
2847.77	-21
2848.96	-16
2850.14	-25
2851.32	2
2852.5	-27
2853.68	-14
2854.87	4
2856.05	-30
2857.23	-48
2858.4	-24
2859.58	-37
2860.76	-27
2861.94	-2
2863.12	0
2864.29	-14
2865.47	-4
2866.65	-18
2867.82	-10
2869	6
2870.17	-20
2871.34	-16
2872.52	-22
2873.69	2
2874.86	-21
2876.03	6
2877.21	-12
2878.38	-14
2879.55	-2
2880.72	-28
2881.89	-24
2883.06	-6
2884.23	-6
2885.39	-25
2886.56	-4
2887.73	-36
2888.9	-14
2890.06	-8
2891.23	12
2892.39	-41
2893.56	0
2894.72	-18
2895.89	-14
2897.05	-28
2898.21	-26
2899.38	-28
2900.54	-34
2901.7	0
2902.86	-10
2904.02	-7
2905.18	-14
2906.34	10
2907.5	-9
2908.66	-10
2909.82	-22
2910.98	-10
2912.13	-2
2913.29	-6
2914.45	-16
2915.6	-21
2916.76	-4
2917.91	-12
2919.07	4
2920.22	-8
2921.38	0
2922.53	2
2923.68	0
2924.84	6
2925.99	-8
2927.14	-16
2928.29	2
2929.44	-24
2930.59	-26
2931.74	-6
2932.89	14
2934.04	-6
2935.19	-40
2936.34	-11
2937.48	4
2938.63	6
2939.78	-24
2940.93	14
2942.07	20
2943.22	18
2944.36	-16
2945.51	-6
2946.65	-10
2947.79	-22
2948.94	-6
2950.08	-4
2951.22	-10
2952.36	-4
2953.5	-4
2954.65	0
2955.79	2
2956.93	6
2958.07	-36
2959.2	-4
2960.34	8
2961.48	14
2962.62	10
2963.76	6
2964.89	-4
2966.03	-14
2967.17	-8
2968.3	4
2969.44	-6
2970.57	-2
2971.71	10
2972.84	14
2973.97	-2
2975.11	18
2976.24	36
2977.37	0
2978.5	0
2979.64	8
2980.77	8
2981.9	-2
2983.03	-12
2984.16	2
2985.29	-2
2986.41	14
2987.54	22
2988.67	10
2989.8	12
2990.93	6
2992.05	0
2993.18	2
2994.3	-18
2995.43	-14
2996.55	49
2997.68	12
2998.8	30
2999.93	20
3001.05	4
3002.17	4
3003.3	-14
3004.42	66
3005.54	42
3006.66	24
3007.78	16
3008.9	4
3010.02	0
3011.14	42
3012.26	26
3013.38	16
3014.5	10
3015.62	-10
3016.73	24
3017.85	18
3018.97	40
3020.08	4
3021.2	20
3022.31	20
3023.43	48
3024.54	17
3025.66	26
3026.77	14
3027.89	12
3029	14
3030.11	14
3031.22	10
3032.34	-4
3033.45	24
3034.56	18
3035.67	24
3036.78	79
3037.89	38
3039	20
3040.11	-10
3041.22	6
3042.32	-8
3043.43	0
3044.54	10
3045.65	12
3046.75	20
3047.86	28
3048.96	18
3050.07	-20
3051.17	20
3052.28	32
3053.38	6
3054.49	-2
3055.59	6
3056.69	0
3057.8	6
3058.9	14
3060	48
3061.1	4
3062.2	0
3063.3	32
3064.4	8
3065.5	18
3066.6	21
3067.7	12
3068.8	10
3069.9	6
3071	24
3072.09	6
3073.19	24
3074.29	14
3075.38	18
3076.48	38
3077.57	23
3078.67	35
3079.76	24
3080.86	-2
3081.95	20
3083.05	-20
3084.14	44
3085.23	38
3086.33	29
3087.42	18
3088.51	21
3089.6	22
3090.69	10
3091.78	8
3092.87	59
3093.96	42
3095.05	22
3096.14	-6
3097.23	12
3098.32	43
3099.41	8
3100.49	14
3101.58	6
3102.67	50
3103.75	2
3104.84	22
3105.93	12
3107.01	14
3108.1	24
3109.18	24
3110.26	30
3111.35	24
3112.43	22
3113.51	22
3114.6	13
3115.68	24
3116.76	20
3117.84	18
3118.92	38
3120	26
3121.09	24
3122.17	26
3123.25	0
3124.32	32
3125.4	40
3126.48	26
3127.56	28
3128.64	10
3129.72	28
3130.79	50
3131.87	16
3132.95	28
3134.02	10
3135.1	8
3136.17	14
3137.25	16
3138.32	34
3139.4	-2
3140.47	52
3141.55	30
3142.62	20
3143.69	8
3144.76	29
3145.84	18
3146.91	20
3147.98	20
3149.05	22
3150.12	16
3151.19	44
3152.26	36
3153.33	26
3154.4	14
3155.47	20
3156.54	22
3157.61	50
3158.67	20
3159.74	38
3160.81	32
3161.88	27
3162.94	34
3164.01	28
3165.07	42
3166.14	26
3167.2	28
3168.27	17
3169.33	16
3170.4	42
3171.46	20
3172.52	16
3173.59	30
3174.65	16
3175.71	20
3176.77	8
3177.84	30
3178.9	24
3179.96	10
3181.02	40
3182.08	52
3183.14	30
3184.2	26
3185.26	30
3186.32	42
3187.37	48
3188.43	36
3189.49	45
3190.55	20
3191.61	37
3192.66	36
3193.72	18
3194.77	32
3195.83	26
3196.89	14
3197.94	28
3199	24
3200.05	24
3201.1	30
3202.16	28
3203.21	46
3204.27	20
3205.32	26
3206.37	38
3207.42	43
3208.47	36
3209.53	48
3210.58	15
3211.63	46
3212.68	18
3213.73	24
3214.78	43
3215.83	34
3216.88	17
3217.93	20
3218.97	16
3220.02	40
3221.07	10
3222.12	16
3223.16	36
3224.21	24
3225.26	26
3226.3	20
3227.35	20
3228.4	62
3229.44	48
3230.49	10
3231.53	8
3232.57	16
3233.62	28
3234.66	44
3235.71	6
3236.75	26
3237.79	44
3238.83	42
3239.88	12
3240.92	40
3241.96	34
3243	42
3244.04	32
3245.08	38
3246.12	4
3247.16	22
3248.2	32
3249.24	36
3250.28	34
3251.32	36
3252.36	34
3253.39	20
3254.43	46
3255.47	66
3256.51	30
3257.54	20
3258.58	50
3259.61	40
3260.65	15
3261.69	42
3262.72	12
3263.76	4
3264.79	30
3265.82	67
3266.86	35
3267.89	54
3268.92	69
3269.96	28
3270.99	33
3272.02	14
3273.05	20
3274.09	36
3275.12	36
3276.15	32
3277.18	15
3278.21	48
3279.24	10
3280.27	40
3281.3	30
3282.33	41
3283.36	18
3284.39	30
3285.41	66
3286.44	32
3287.47	44
3288.5	36
3289.52	36
3290.55	52
3291.58	48
3292.6	36
3293.63	60
3294.66	16
3295.68	55
3296.71	32
3297.73	56
3298.76	95
3299.78	20
3300.8	14
3301.83	22
3302.85	60
3303.87	26
3304.9	12
3305.92	33
3306.94	44
3307.96	28
3308.98	38
3310.01	30
3311.03	24
3312.05	63
3313.07	30
3314.09	20
3315.11	36
3316.13	34
3317.15	30
3318.17	56
3319.18	36
3320.2	36
3321.22	26
3322.24	36
3323.26	41
3324.27	38
3325.29	40
3326.31	37
3327.32	32
3328.34	30
3329.35	34
3330.37	26
3331.38	26
3332.4	28
3333.41	58
3334.43	48
3335.44	28
3336.46	36
3337.47	26
3338.48	28
3339.5	22
3340.51	38
3341.52	35
3342.53	40
3343.54	46
3344.56	34
3345.57	36
3346.58	48
3347.59	38
3348.6	29
3349.61	40
3350.62	44
3351.63	38
3352.64	22
3353.65	40
3354.66	33
3355.66	49
3356.67	48
3357.68	32
3358.69	29
3359.7	38
3360.7	44
3361.71	30
3362.72	18
3363.72	48
3364.73	32
3365.73	36
3366.74	31
3367.75	49
3368.75	16
3369.75	32
3370.76	22
3371.76	44
3372.77	64
3373.77	14
3374.77	17
3375.78	24
3376.78	-2
3377.78	40
3378.78	32
3379.79	28
3380.79	21
3381.79	32
3382.79	38
3383.79	38
3384.79	62
3385.79	30
3386.79	38
3387.79	20
3388.79	37
3389.79	52
3390.79	36
3391.79	59
3392.79	38
3393.79	76
3394.78	40
3395.78	26
3396.78	32
3397.78	46
3398.77	89
3399.77	28
3400.77	50
3401.76	34
3402.76	50
3403.76	46
3404.75	24
3405.75	28
3406.74	55
3407.74	73
3408.73	32
3409.72	121
3410.72	52
3411.71	68
3412.71	56
3413.7	26
3414.69	20
3415.68	74
3416.68	26
3417.67	34
3418.66	36
3419.65	28
3420.64	52
3421.63	49
3422.63	42
3423.62	34
3424.61	62
3425.6	22
3426.59	15
3427.58	56
3428.57	35
[truncated: 48 more rows]
