# Supplementary material for: AI‐Assisted Detection of Early Gastric Cancer via Visualization of Mucosal Acidity Compromise During Endoscopy
Source: Adv Sci (Weinh). 2025 Oct 20;12(46):e04932. doi: 10.1002/advs.202504932 (PMC12697849; doi:10.1002/advs.202504932)
Supplement: Supplementary file 2 — Supporting Data [file ADVS-12-e04932-s002.zip › Models by AGS cells/Model 5/Para-tumor/fast-20250724_173752.csv]

181.541	17935
184.445	28313
187.346	36809
190.245	41302
193.141	42846
196.035	43055
198.927	42725
201.816	42700
204.703	43248
207.588	42965
210.47	43102
213.35	42968
216.228	43063
219.103	43180
221.976	43081
224.846	43361
227.715	43098
230.58	43019
233.444	42979
236.305	43480
239.164	43561
242.02	44057
244.875	44441
247.727	44441
250.576	44579
253.423	44572
256.268	44372
259.111	44202
261.951	44153
264.789	44083
267.625	44219
270.459	44188
273.29	44151
276.119	43899
278.945	43811
281.769	43511
284.591	43436
287.411	43347
290.229	43200
293.044	42916
295.857	42834
298.667	42388
301.476	42151
304.282	41683
307.085	41485
309.887	41296
312.686	40704
315.483	40509
318.278	40146
321.071	39932
323.861	40102
326.649	39696
329.435	39877
332.219	39811
335	39838
337.779	39814
340.556	39785
343.331	40112
346.103	40037
348.873	40077
351.641	40396
354.407	40309
357.171	40523
359.932	40589
362.691	40478
365.448	40370
368.203	40052
370.955	39785
373.706	39618
376.454	39388
379.2	39074
381.943	39064
384.685	38645
387.424	38349
390.161	38126
392.896	37686
395.629	37487
398.36	37359
401.088	37362
403.815	37452
406.539	37112
409.261	36874
411.981	37039
414.698	37108
417.414	37430
420.127	37625
422.838	37315
425.547	37800
428.254	37921
430.959	37892
433.662	37992
436.362	38075
439.06	38216
441.757	38127
444.451	38224
447.142	38226
449.832	38137
452.52	38040
455.206	38175
457.889	37799
460.57	37972
463.249	37678
465.927	37708
468.601	37386
471.274	37069
473.945	36723
476.614	36183
479.28	35756
481.945	35657
484.607	35455
487.267	35148
489.926	34860
492.582	34784
495.236	34554
497.888	34363
500.537	34289
503.185	34281
505.831	34490
508.474	34561
511.116	34531
513.755	34473
516.393	34281
519.028	34696
521.661	34472
524.293	34535
526.922	34440
529.549	34742
532.174	34474
534.797	34460
537.418	34573
540.037	34509
542.654	34529
545.268	34857
547.881	35089
550.492	34966
553.101	34303
555.707	33898
558.312	33706
560.915	33519
563.515	33608
566.114	33666
568.71	34097
571.305	34297
573.897	34543
576.488	34531
579.076	33992
581.663	33161
584.247	32393
586.83	31651
589.41	31188
591.989	30616
594.565	30029
597.14	29190
599.712	28915
602.283	28773
604.851	28676
607.418	28654
609.982	28615
612.545	28430
615.106	28396
617.664	28302
620.221	28372
622.776	28080
625.328	28150
627.879	28059
630.428	27820
632.975	27455
635.52	27413
638.062	27404
640.603	27245
643.142	27161
645.679	27391
648.214	27542
650.748	27320
653.279	27400
655.808	27098
658.335	26986
660.861	26975
663.384	26728
665.906	26718
668.425	26842
670.943	26867
673.459	26510
675.973	26180
678.484	26004
680.994	25539
683.502	25164
686.009	25091
688.513	24901
691.015	24530
693.515	24501
696.014	24273
698.51	23840
701.005	23882
703.498	23560
705.989	23109
708.478	22664
710.965	22591
713.45	22557
715.933	22466
718.415	22257
720.894	21926
723.372	21989
725.848	22209
728.322	21975
730.794	22148
733.264	22079
735.732	21745
738.198	21270
740.663	20917
743.126	20472
745.586	20345
748.045	20101
750.502	20065
752.958	19934
755.411	19774
757.863	19864
760.312	19825
762.76	19696
765.206	19829
767.65	19422
770.092	18268
772.533	17054
774.971	16690
777.408	17282
779.843	17959
782.276	17893
784.707	18018
787.137	18185
789.564	18010
791.99	18028
794.414	17981
796.836	17850
799.257	17631
801.675	17302
804.092	17144
806.507	17099
808.92	16940
811.331	16725
813.741	16479
816.148	16359
818.554	16076
820.958	15975
823.36	15911
825.761	15663
828.159	15500
830.556	15540
832.951	15350
835.345	15127
837.736	15046
840.126	14919
842.514	14855
844.9	14692
847.284	14562
849.667	14469
852.048	14269
854.427	14210
856.804	13964
859.18	13759
861.553	13618
863.925	13656
866.296	13561
868.664	13431
871.031	13435
873.396	13154
875.759	13084
878.12	13090
880.48	13130
882.838	12890
885.194	12719
887.549	12699
889.902	12683
892.253	12444
894.602	12498
896.949	12314
899.295	12399
901.639	12254
903.981	12290
906.322	12101
908.661	12096
910.998	12103
913.333	11990
915.667	11812
917.999	12042
920.329	11851
922.658	11843
924.985	11671
927.31	11560
929.633	11583
931.955	11483
934.275	11305
936.593	11275
938.91	11091
941.225	10960
943.538	10648
945.849	10462
948.159	10243
950.467	10104
952.774	9955
955.078	9830
957.381	9628
959.683	9481
961.982	9302
964.28	9326
966.577	9292
968.871	9171
971.164	9039
973.456	8907
975.745	8899
978.033	8637
980.319	8577
982.604	8542
984.887	8484
987.168	8526
989.448	8409
991.726	8402
994.002	8278
996.277	8298
998.55	8279
1000.82	8305
1003.09	8327
1005.36	8506
1007.63	8448
1009.89	8361
1012.15	8412
1014.41	8462
1016.67	8327
1018.93	8240
1021.19	8170
1023.44	8236
1025.7	8198
1027.95	8254
1030.2	8113
1032.45	7956
1034.69	7758
1036.94	7761
1039.18	7638
1041.43	7600
1043.67	7562
1045.9	7542
1048.14	7511
1050.38	7393
1052.61	7264
1054.84	7210
1057.07	7069
1059.3	7050
1061.53	6893
1063.76	6950
1065.98	6836
1068.2	6759
1070.42	6714
1072.64	6622
1074.86	6467
1077.08	6458
1079.29	6441
1081.5	6363
1083.72	6415
1085.93	6371
1088.13	6312
1090.34	6336
1092.55	6338
1094.75	6393
1096.95	6266
1099.15	6223
1101.35	6119
1103.55	6117
1105.74	5975
1107.94	5943
1110.13	5840
1112.32	5783
1114.51	5563
1116.7	5579
1118.89	5525
1121.07	5462
1123.25	5401
1125.44	5295
1127.62	5371
1129.8	5335
1131.97	5404
1134.15	5422
1136.32	5524
1138.49	5331
1140.66	5323
1142.83	5253
1145	5229
1147.17	5136
1149.33	5107
1151.5	5039
1153.66	4995
1155.82	5007
1157.98	4926
1160.13	4890
1162.29	4882
1164.44	4759
1166.6	4797
1168.75	4831
1170.9	4904
1173.04	4846
1175.19	4924
1177.34	4873
1179.48	4610
1181.62	4555
1183.76	4570
1185.9	4589
1188.04	4686
1190.17	4815
1192.31	4880
1194.44	4960
1196.57	4983
1198.7	4924
1200.83	4795
1202.96	4706
1205.08	4444
1207.21	4311
1209.33	4142
1211.45	4061
1213.57	3961
1215.69	3919
1217.81	3928
1219.92	3816
1222.03	3757
1224.15	3734
1226.26	3788
1228.37	3670
1230.47	3723
1232.58	3683
1234.68	3704
1236.79	3669
1238.89	3707
1240.99	3723
1243.09	3616
1245.19	3500
1247.28	3530
1249.38	3520
1251.47	3542
1253.56	3450
1255.65	3298
1257.74	3361
1259.83	3339
1261.91	3276
1264	3229
1266.08	3075
1268.16	3052
1270.24	3084
1272.32	2965
1274.4	3028
1276.47	2960
1278.55	2952
1280.62	2877
1282.69	2788
1284.76	2786
1286.83	2782
1288.9	2716
1290.96	2764
1293.03	2623
1295.09	2607
1297.15	2599
1299.21	2547
1301.27	2587
1303.33	2504
1305.38	2526
1307.44	2595
1309.49	2500
1311.54	2474
1313.59	2484
1315.64	2452
1317.69	2452
1319.73	2391
1321.78	2412
1323.82	2418
1325.86	2339
1327.9	2371
1329.94	2316
1331.98	2367
1334.02	2357
1336.05	2329
1338.08	2395
1340.12	2331
1342.15	2394
1344.18	2418
1346.2	2456
1348.23	2541
1350.25	2488
1352.28	2510
1354.3	2520
1356.32	2478
1358.34	2490
1360.36	2543
1362.38	2547
1364.39	2593
1366.41	2557
1368.42	2544
1370.43	2560
1372.44	2470
1374.45	2486
1376.45	2470
1378.46	2482
1380.47	2381
1382.47	2347
1384.47	2301
1386.47	2237
1388.47	2198
1390.47	2188
1392.46	2116
1394.46	2225
1396.45	2196
1398.44	2168
1400.44	2186
1402.42	2095
1404.41	2039
1406.4	1946
1408.39	1924
1410.37	1930
1412.35	1835
1414.33	1842
1416.31	1845
1418.29	1820
1420.27	1781
1422.25	1854
1424.22	1781
1426.2	1789
1428.17	1739
1430.14	1787
1432.11	1676
1434.08	1681
1436.04	1668
1438.01	1642
1439.97	1626
1441.94	1654
1443.9	1674
1445.86	1656
1447.82	1636
1449.78	1591
1451.73	1571
1453.69	1602
1455.64	1618
1457.59	1603
1459.54	1566
1461.49	1511
1463.44	1434
1465.39	1445
1467.34	1440
1469.28	1393
1471.22	1447
1473.17	1503
1475.11	1465
1477.05	1352
1478.99	1345
1480.92	1302
1482.86	1299
1484.79	1215
1486.73	1245
1488.66	1204
1490.59	1271
1492.52	1270
1494.45	1262
1496.37	1286
1498.3	1320
1500.22	1334
1502.14	1229
1504.07	1239
1505.99	1203
1507.91	1225
1509.82	1251
1511.74	1178
1513.66	1185
1515.57	1191
1517.48	1215
1519.39	1271
1521.3	1288
1523.21	1336
1525.12	1239
1527.03	1188
1528.93	1200
1530.84	1235
1532.74	1324
1534.64	1334
1536.54	1354
1538.44	1301
1540.34	1273
1542.23	1229
1544.13	1130
1546.02	1090
1547.92	1130
1549.81	1137
1551.7	1194
1553.59	1209
1555.48	1189
1557.36	1206
1559.25	1241
1561.13	1223
1563.01	1281
1564.9	1298
1566.78	1327
1568.66	1295
1570.53	1229
1572.41	1277
1574.29	1237
1576.16	1334
1578.03	1433
1579.9	1455
1581.78	1380
1583.65	1316
1585.51	1279
1587.38	1308
1589.25	1332
1591.11	1404
1592.97	1321
1594.84	1237
1596.7	1231
1598.56	1259
1600.42	1183
1602.27	1199
1604.13	1223
1605.98	1374
1607.84	1513
1609.69	1569
1611.54	1587
1613.39	1455
1615.24	1277
1617.09	1100
1618.94	1089
1620.78	1024
1622.62	1096
1624.47	1163
1626.31	1211
1628.15	1201
1629.99	1210
1631.83	1188
1633.67	1148
1635.5	1173
1637.34	1078
1639.17	1066
1641	1080
1642.83	1110
1644.66	1100
1646.49	1088
1648.32	1018
1650.15	1017
1651.97	1084
1653.8	1080
1655.62	1094
1657.44	1042
1659.26	918
1661.08	896
1662.9	907
1664.72	757
1666.53	629
1668.35	629
1670.16	646
1671.97	663
1673.79	744
1675.6	731
1677.4	730
1679.21	649
1681.02	677
1682.83	618
1684.63	673
1686.43	669
1688.24	709
1690.04	725
1691.84	562
1693.64	599
1695.43	660
1697.23	735
1699.02	804
1700.82	846
1702.61	814
1704.4	799
1706.2	792
1707.98	862
1709.77	909
1711.56	933
1713.35	933
1715.13	906
1716.92	789
1718.7	685
1720.48	747
1722.26	705
1724.04	679
1725.82	550
1727.6	485
1729.37	444
1731.15	433
1732.92	358
1734.7	296
1736.47	270
1738.24	266
1740.01	266
1741.78	288
1743.54	272
1745.31	391
1747.08	439
1748.84	433
1750.6	405
1752.36	480
1754.12	618
1755.88	630
1757.64	558
1759.4	507
1761.16	486
1762.91	496
1764.67	522
1766.42	608
1768.17	652
1769.92	664
1771.67	604
1773.42	534
1775.17	540
1776.91	508
1778.66	558
1780.4	611
1782.15	695
1783.89	706
1785.63	710
1787.37	741
1789.11	733
1790.85	689
1792.58	632
1794.32	609
1796.05	550
1797.79	552
1799.52	516
1801.25	532
1802.98	505
1804.71	498
1806.44	579
1808.17	628
1809.89	653
1811.62	683
1813.34	689
1815.07	613
1816.79	588
1818.51	591
1820.23	562
1821.95	508
1823.66	471
1825.38	445
1827.1	467
1828.81	459
1830.52	521
1832.24	496
1833.95	600
1835.66	655
1837.37	639
1839.08	629
1840.78	523
1842.49	471
1844.19	469
1845.9	447
1847.6	472
1849.3	478
1851	405
1852.7	336
1854.4	319
1856.1	351
1857.8	342
1859.49	368
1861.19	330
1862.88	383
1864.57	310
1866.27	236
1867.96	141
1869.65	123
1871.33	197
1873.02	222
1874.71	306
1876.39	306
1878.08	236
1879.76	292
1881.44	308
1883.12	293
1884.81	337
1886.48	397
1888.16	280
1889.84	206
1891.52	238
1893.19	171
1894.87	177
1896.54	204
1898.21	211
1899.88	224
1901.55	226
1903.22	266
1904.89	282
1906.56	284
1908.22	308
1909.89	294
1911.55	335
1913.22	342
1914.88	310
1916.54	308
1918.2	343
1919.86	322
1921.52	302
1923.18	282
1924.83	232
1926.49	274
1928.14	232
1929.79	264
1931.45	242
1933.1	254
1934.75	228
1936.4	268
1938.05	286
1939.69	303
1941.34	280
1942.99	189
1944.63	182
1946.27	199
1947.92	188
1949.56	240
1951.2	219
1952.84	274
1954.48	254
1956.11	337
1957.75	347
1959.39	373
1961.02	409
1962.65	411
1964.29	353
1965.92	381
1967.55	399
1969.18	430
1970.81	396
1972.44	429
1974.06	386
1975.69	374
1977.32	411
1978.94	423
1980.56	425
1982.19	439
1983.81	412
1985.43	465
1987.05	419
1988.66	449
1990.28	435
1991.9	397
1993.51	429
1995.13	476
1996.74	448
1998.36	425
1999.97	429
2001.58	459
2003.19	429
2004.8	437
2006.4	463
2008.01	441
2009.62	443
2011.22	447
2012.83	451
2014.43	439
2016.03	451
2017.63	458
2019.23	429
2020.83	419
2022.43	437
2024.03	453
2025.63	463
2027.22	441
2028.82	423
2030.41	411
2032.01	405
2033.6	431
2035.19	425
2036.78	415
2038.37	423
2039.96	395
2041.55	425
2043.13	419
2044.72	385
2046.3	391
2047.89	397
2049.47	397
2051.05	397
2052.63	367
2054.21	399
2055.79	409
2057.37	363
2058.95	377
2060.52	355
2062.1	374
2063.68	379
2065.25	358
2066.82	348
2068.39	353
2069.97	364
2071.54	363
2073.1	341
2074.67	336
2076.24	361
2077.81	336
2079.37	332
2080.94	326
2082.5	335
2084.07	324
2085.63	306
2087.19	312
2088.75	284
2090.31	262
2091.87	232
2093.43	239
2094.98	251
2096.54	276
2098.09	261
2099.65	311
2101.2	286
2102.75	301
2104.3	294
2105.86	270
2107.41	284
2108.95	284
2110.5	278
2112.05	278
2113.6	268
2115.14	266
2116.69	299
2118.23	274
2119.77	278
2121.31	270
2122.86	284
2124.4	270
2125.93	282
2127.47	246
2129.01	268
2130.55	294
2132.08	286
2133.62	292
2135.15	294
2136.69	276
2138.22	260
2139.75	262
2141.28	252
2142.81	244
2144.34	254
2145.87	242
2147.39	272
2148.92	248
2150.45	294
2151.97	260
2153.5	296
2155.02	222
2156.54	238
2158.06	227
2159.58	220
2161.1	234
2162.62	274
2164.14	282
2165.66	260
2167.17	250
2168.69	270
2170.2	256
2171.72	252
2173.23	230
2174.74	212
2176.25	232
2177.76	238
2179.27	216
2180.78	236
2182.29	194
2183.79	212
2185.3	209
2186.81	242
2188.31	196
2189.81	216
2191.32	260
2192.82	224
2194.32	244
2195.82	252
2197.32	238
2198.82	193
2200.32	204
2201.81	180
2203.31	197
2204.8	198
2206.3	212
2207.79	213
2209.29	226
2210.78	212
2212.27	252
2213.76	246
2215.25	216
2216.74	218
2218.23	219
2219.71	195
2221.2	181
2222.69	179
2224.17	151
2225.65	153
2227.14	159
2228.62	176
2230.1	165
2231.58	192
2233.06	185
2234.54	191
2236.02	191
2237.5	240
2238.97	221
2240.45	198
2241.92	213
2243.4	195
2244.87	164
2246.34	199
2247.82	141
2249.29	187
2250.76	175
2252.23	167
2253.7	159
2255.16	151
2256.63	182
2258.1	149
2259.56	171
2261.03	163
2262.49	157
2263.95	177
2265.42	165
2266.88	179
2268.34	163
2269.8	183
2271.26	169
2272.72	165
2274.18	167
2275.63	184
2277.09	175
2278.54	200
2280	137
2281.45	131
2282.9	139
2284.36	137
2285.81	167
2287.26	133
2288.71	155
2290.16	155
2291.61	159
2293.05	141
2294.5	161
2295.95	164
2297.39	99
2298.84	93
2300.28	92
2301.72	99
2303.16	107
2304.61	131
2306.05	144
2307.49	135
2308.93	125
2310.36	147
2311.8	133
2313.24	145
2314.67	165
2316.11	165
2317.54	171
2318.98	159
2320.41	127
2321.84	155
2323.28	133
2324.71	157
2326.14	135
2327.57	133
2328.99	131
2330.42	99
2331.85	139
2333.27	115
2334.7	121
2336.12	105
2337.55	97
2338.97	91
2340.39	103
2341.82	75
2343.24	100
2344.66	77
2346.08	89
2347.5	99
2348.91	103
2350.33	113
2351.75	125
2353.16	113
2354.58	119
2355.99	123
2357.41	123
2358.82	81
2360.23	61
2361.64	55
2363.05	63
2364.46	58
2365.87	65
2367.28	73
2368.69	81
2370.1	75
2371.5	48
2372.91	81
2374.31	86
2375.72	88
2377.12	83
2378.52	82
2379.92	85
2381.33	99
2382.73	65
2384.13	69
2385.52	83
2386.92	67
2388.32	75
2389.72	73
2391.11	63
2392.51	97
2393.9	89
2395.3	103
2396.69	109
2398.08	89
2399.48	61
2400.87	115
2402.26	71
2403.65	73
2405.04	57
2406.42	38
2407.81	-36
2409.2	-32
2410.58	-51
2411.97	-40
2413.35	-16
2414.74	-46
2416.12	-38
2417.5	-22
2418.89	-2
2420.27	-14
2421.65	-12
2423.03	6
2424.41	-18
2425.79	8
2427.16	-37
2428.54	-16
2429.92	-30
2431.29	-30
2432.67	-4
2434.04	-34
2435.42	12
2436.79	-26
2438.16	-11
2439.53	-14
2440.9	-14
2442.27	-44
2443.64	-47
2445.01	-53
2446.38	-41
2447.75	-44
2449.11	-61
2450.48	-38
2451.84	-57
2453.21	-52
2454.57	-22
2455.94	-28
2457.3	-39
2458.66	-50
2460.02	-30
2461.38	-34
2462.74	-12
2464.1	6
2465.46	4
2466.82	-23
2468.17	8
2469.53	-16
2470.89	14
2472.24	-20
2473.6	-4
2474.95	2
2476.3	2
2477.65	36
2479.01	33
2480.36	13
2481.71	57
2483.06	21
2484.41	18
2485.75	12
2487.1	17
2488.45	-16
2489.8	7
2491.14	-2
2492.49	12
2493.83	8
2495.17	13
2496.52	4
2497.86	31
2499.2	27
2500.54	41
2501.88	35
2503.22	28
2504.56	24
2505.9	44
2507.24	40
2508.58	41
2509.91	4
2511.25	0
2512.58	-16
2513.92	-67
2515.25	-34
2516.58	-46
2517.92	-50
2519.25	-18
2520.58	-16
2521.91	-46
2523.24	-39
2524.57	-14
2525.9	16
2527.23	16
2528.55	26
2529.88	-8
2531.21	-22
2532.53	-20
2533.86	-16
2535.18	-20
2536.5	-12
2537.83	4
2539.15	-10
2540.47	6
2541.79	26
2543.11	-22
2544.43	-13
2545.75	4
2547.07	6
2548.39	-20
2549.7	10
2551.02	-4
2552.34	-18
2553.65	4
2554.97	-36
2556.28	-34
2557.59	-49
2558.91	-49
2560.22	-40
2561.53	-46
2562.84	-43
2564.15	-22
2565.46	-47
2566.77	-32
2568.08	-36
2569.38	-45
2570.69	-34
2572	-42
2573.3	-22
2574.61	-43
2575.91	-36
2577.22	-31
2578.52	-8
2579.82	-18
2581.13	-24
2582.43	-38
2583.73	-18
2585.03	-39
2586.33	-36
2587.63	-63
2588.92	-87
2590.22	-34
2591.52	-75
2592.82	-56
2594.11	-51
2595.41	-51
2596.7	-36
2598	-38
2599.29	-36
2600.58	-39
2601.88	-36
2603.17	-32
2604.46	-77
2605.75	-73
2607.04	-60
2608.33	-65
2609.62	-41
2610.9	-64
2612.19	-66
2613.48	-79
2614.76	-62
2616.05	-69
2617.34	-45
2618.62	-107
2619.9	-92
2621.19	-57
2622.47	-57
2623.75	-44
2625.03	-71
2626.31	-53
2627.59	-63
2628.87	-37
2630.15	-65
2631.43	-37
2632.71	-46
2633.99	-78
2635.26	-66
2636.54	-79
2637.81	-69
2639.09	-70
2640.36	-70
2641.64	-56
2642.91	-79
2644.18	-91
2645.46	-57
2646.73	-80
2648	-62
2649.27	-55
2650.54	-47
2651.81	-53
2653.07	-34
2654.34	-62
2655.61	-39
2656.88	-61
2658.14	-56
2659.41	-45
2660.67	-72
2661.94	-28
2663.2	-63
2664.47	-73
2665.73	-63
2666.99	-56
2668.25	-69
2669.51	-56
2670.77	-75
2672.03	-81
2673.29	-50
2674.55	-51
2675.81	-38
2677.07	-95
2678.32	-63
2679.58	-44
2680.84	-33
2682.09	-53
2683.35	-36
2684.6	-18
2685.85	-30
2687.11	-58
2688.36	-31
2689.61	-61
2690.86	-57
2692.11	-61
2693.36	-35
2694.61	-18
2695.86	-29
2697.11	-54
2698.36	-51
2699.61	-69
2700.85	-48
2702.1	-70
2703.34	-25
2704.59	-52
2705.83	-42
2707.08	-59
2708.32	-48
2709.56	-63
2710.81	-81
2712.05	-52
2713.29	-59
2714.53	-58
2715.77	-56
2717.01	-41
2718.25	-20
2719.49	-61
2720.73	-58
2721.96	-61
2723.2	-67
2724.44	-53
2725.67	-33
2726.91	-54
2728.14	-59
2729.38	-86
2730.61	-34
2731.84	-48
2733.08	-61
2734.31	-46
2735.54	-40
2736.77	-24
2738	-58
2739.23	-43
2740.46	-38
2741.69	-50
2742.92	-70
2744.14	-23
2745.37	-54
2746.6	-63
2747.82	-32
2749.05	-50
2750.27	-56
2751.5	-55
2752.72	-48
2753.95	-28
2755.17	-42
2756.39	-40
2757.61	-52
2758.83	-54
2760.05	-16
2761.27	-54
2762.49	-34
2763.71	-63
2764.93	-52
2766.15	-78
2767.37	-36
2768.58	-36
2769.8	-44
2771.02	-50
2772.23	-28
2773.45	-40
2774.66	-20
2775.88	-18
2777.09	-42
2778.3	-22
2779.51	-40
2780.73	-43
2781.94	-26
2783.15	-30
2784.36	-28
2785.57	-26
2786.78	-52
2787.99	-4
2789.19	-42
2790.4	-12
2791.61	-17
2792.82	-48
2794.02	-28
2795.23	-34
2796.43	-54
2797.64	-18
2798.84	-26
2800.04	-28
2801.25	-9
2802.45	-44
2803.65	-54
2804.85	-17
2806.05	-32
2807.25	-30
2808.45	-8
2809.65	-32
2810.85	-7
2812.05	-6
2813.25	-2
2814.45	-38
2815.64	-18
2816.84	-24
2818.04	-14
2819.23	34
2820.43	-27
2821.62	4
2822.82	-6
2824.01	0
2825.2	-8
2826.39	-24
2827.59	-16
2828.78	-6
2829.97	6
2831.16	-16
2832.35	4
2833.54	-32
2834.73	-12
2835.92	-42
2837.1	-28
2838.29	-40
2839.48	-2
2840.67	-2
2841.85	-16
2843.04	-26
2844.22	-18
2845.41	-35
2846.59	2
2847.77	-41
2848.96	-12
2850.14	-2
2851.32	0
2852.5	-5
2853.68	-22
2854.87	-2
2856.05	-20
2857.23	-24
2858.4	-20
2859.58	-16
2860.76	-10
2861.94	8
2863.12	6
2864.29	-26
2865.47	-26
2866.65	-10
2867.82	-6
2869	20
2870.17	-10
2871.34	0
2872.52	-10
2873.69	6
2874.86	-33
2876.03	14
2877.21	-20
2878.38	-40
2879.55	22
2880.72	-16
2881.89	-36
2883.06	0
2884.23	2
2885.39	-4
2886.56	-19
2887.73	-45
2888.9	-10
2890.06	-12
2891.23	-8
2892.39	-14
2893.56	18
2894.72	-2
2895.89	-12
2897.05	-12
2898.21	-24
2899.38	-8
2900.54	-6
2901.7	0
2902.86	-18
2904.02	2
2905.18	-22
2906.34	-6
2907.5	4
2908.66	-10
2909.82	-20
2910.98	-18
2912.13	0
2913.29	10
2914.45	-30
2915.6	2
2916.76	-14
2917.91	-6
2919.07	0
2920.22	-18
2921.38	0
2922.53	-10
2923.68	-4
2924.84	-2
2925.99	8
2927.14	-8
2928.29	-10
2929.44	8
2930.59	6
2931.74	12
2932.89	20
2934.04	-4
2935.19	-12
2936.34	6
2937.48	-9
2938.63	14
2939.78	-10
2940.93	28
2942.07	10
2943.22	18
2944.36	-8
2945.51	2
2946.65	-16
2947.79	2
2948.94	-4
2950.08	10
2951.22	10
2952.36	8
2953.5	8
2954.65	6
2955.79	-10
2956.93	2
2958.07	-14
2959.2	10
2960.34	24
2961.48	10
2962.62	10
2963.76	8
2964.89	-6
2966.03	-10
2967.17	2
2968.3	6
2969.44	12
2970.57	-2
2971.71	14
2972.84	6
2973.97	22
2975.11	-4
2976.24	22
2977.37	0
2978.5	22
2979.64	-2
2980.77	-14
2981.9	20
2983.03	-18
2984.16	6
2985.29	10
2986.41	-6
2987.54	30
2988.67	32
2989.8	24
2990.93	12
2992.05	0
2993.18	4
2994.3	14
2995.43	8
2996.55	41
2997.68	22
2998.8	16
2999.93	6
3001.05	-4
3002.17	30
3003.3	-2
3004.42	68
3005.54	60
3006.66	22
3007.78	38
3008.9	14
3010.02	2
3011.14	40
3012.26	32
3013.38	20
3014.5	34
3015.62	-2
3016.73	28
3017.85	20
3018.97	12
3020.08	17
3021.2	28
3022.31	14
3023.43	24
3024.54	17
3025.66	14
3026.77	32
3027.89	30
3029	10
3030.11	38
3031.22	0
3032.34	0
3033.45	20
3034.56	16
3035.67	28
3036.78	125
3037.89	26
3039	28
3040.11	12
3041.22	-2
3042.32	-4
3043.43	12
3044.54	20
3045.65	18
3046.75	26
3047.86	38
3048.96	18
3050.07	2
3051.17	22
3052.28	28
3053.38	24
3054.49	18
3055.59	36
3056.69	12
3057.8	10
3058.9	28
3060	46
3061.1	6
3062.2	12
3063.3	32
3064.4	4
3065.5	0
3066.6	19
3067.7	8
3068.8	56
3069.9	30
3071	28
3072.09	26
3073.19	24
3074.29	28
3075.38	20
3076.48	42
3077.57	3
3078.67	33
3079.76	42
3080.86	28
3081.95	29
3083.05	26
3084.14	30
3085.23	30
3086.33	20
3087.42	24
3088.51	31
3089.6	38
3090.69	18
3091.78	20
3092.87	73
3093.96	30
3095.05	16
3096.14	4
3097.23	24
3098.32	16
3099.41	22
3100.49	12
3101.58	26
3102.67	28
3103.75	28
3104.84	36
3105.93	30
3107.01	12
3108.1	12
3109.18	42
3110.26	34
3111.35	18
3112.43	30
3113.51	38
3114.6	25
3115.68	38
3116.76	14
3117.84	20
3118.92	36
3120	34
3121.09	34
3122.17	40
3123.25	20
3124.32	30
3125.4	58
3126.48	12
3127.56	12
3128.64	20
3129.72	34
3130.79	48
3131.87	20
3132.95	38
3134.02	10
3135.1	38
3136.17	14
3137.25	20
3138.32	44
3139.4	20
3140.47	46
3141.55	36
3142.62	24
3143.69	14
3144.76	33
3145.84	22
3146.91	38
3147.98	38
3149.05	50
3150.12	18
3151.19	44
3152.26	30
3153.33	42
3154.4	16
3155.47	24
3156.54	28
3157.61	48
3158.67	18
3159.74	26
3160.81	16
3161.88	25
3162.94	26
3164.01	40
3165.07	30
3166.14	42
3167.2	46
3168.27	23
3169.33	30
3170.4	16
3171.46	12
3172.52	10
3173.59	38
3174.65	32
3175.71	22
3176.77	8
3177.84	28
3178.9	26
3179.96	12
3181.02	46
3182.08	62
3183.14	51
3184.2	40
3185.26	48
3186.32	48
3187.37	42
3188.43	32
3189.49	43
3190.55	20
3191.61	31
3192.66	38
3193.72	16
3194.77	48
3195.83	18
3196.89	20
3197.94	52
3199	32
3200.05	38
3201.1	42
3202.16	38
3203.21	30
3204.27	40
3205.32	26
3206.37	32
3207.42	49
3208.47	42
3209.53	42
3210.58	37
3211.63	28
3212.68	57
3213.73	24
3214.78	37
3215.83	30
3216.88	23
3217.93	26
3218.97	26
3220.02	18
3221.07	32
3222.12	14
3223.16	48
3224.21	28
3225.26	30
3226.3	20
3227.35	24
3228.4	66
3229.44	36
3230.49	34
3231.53	18
3232.57	38
3233.62	49
3234.66	50
3235.71	46
3236.75	34
3237.79	62
3238.83	32
3239.88	22
3240.92	40
3241.96	50
3243	24
3244.04	32
3245.08	42
3246.12	22
3247.16	40
3248.2	22
3249.24	36
3250.28	34
3251.32	34
3252.36	40
3253.39	52
3254.43	44
3255.47	60
3256.51	38
3257.54	32
3258.58	48
3259.61	46
3260.65	23
3261.69	36
3262.72	28
3263.76	38
3264.79	28
3265.82	45
3266.86	31
3267.89	62
3268.92	67
3269.96	32
3270.99	35
3272.02	46
3273.05	38
3274.09	30
3275.12	40
3276.15	28
3277.18	55
3278.21	30
3279.24	38
3280.27	38
3281.3	42
3282.33	43
3283.36	44
3284.39	36
3285.41	60
3286.44	46
3287.47	40
3288.5	66
3289.52	4
3290.55	60
3291.58	34
3292.6	14
3293.63	69
3294.66	36
3295.68	49
3296.71	40
3297.73	58
3298.76	81
3299.78	38
3300.8	20
3301.83	42
3302.85	82
3303.87	28
3304.9	18
3305.92	51
3306.94	42
3307.96	38
3308.98	56
3310.01	26
3311.03	34
3312.05	51
3313.07	40
3314.09	36
3315.11	20
3316.13	39
3317.15	4
3318.17	50
3319.18	50
3320.2	44
3321.22	50
3322.24	48
3323.26	33
3324.27	40
3325.29	72
3326.31	35
3327.32	48
3328.34	55
3329.35	60
3330.37	32
3331.38	26
3332.4	32
3333.41	40
3334.43	81
3335.44	54
3336.46	48
3337.47	22
3338.48	46
3339.5	18
3340.51	28
3341.52	41
3342.53	46
3343.54	40
3344.56	46
3345.57	49
3346.58	58
3347.59	38
3348.6	35
3349.61	38
3350.62	20
3351.63	38
3352.64	44
3353.65	50
3354.66	31
3355.66	43
3356.67	58
3357.68	38
3358.69	3
3359.7	42
3360.7	64
3361.71	22
3362.72	34
3363.72	48
3364.73	40
3365.73	50
3366.74	35
3367.75	29
3368.75	28
3369.75	38
3370.76	42
3371.76	42
3372.77	58
3373.77	54
3374.77	51
3375.78	38
3376.78	2
3377.78	66
3378.78	40
3379.79	44
3380.79	29
3381.79	40
3382.79	52
3383.79	48
3384.79	40
3385.79	22
3386.79	44
3387.79	38
3388.79	49
3389.79	46
3390.79	58
3391.79	55
3392.79	38
3393.79	70
3394.78	28
3395.78	30
3396.78	48
3397.78	42
3398.77	95
3399.77	36
3400.77	32
3401.76	22
3402.76	42
3403.76	62
3404.75	18
3405.75	28
3406.74	53
3407.74	89
3408.73	38
3409.72	125
3410.72	44
3411.71	44
3412.71	48
3413.7	34
3414.69	6
3415.68	101
3416.68	38
3417.67	40
3418.66	40
3419.65	28
3420.64	62
3421.63	41
3422.63	48
3423.62	30
3424.61	108
3425.6	34
3426.59	49
3427.58	66
3428.57	35
[truncated: 48 more rows]
