# Supplementary material for: AI‐Assisted Detection of Early Gastric Cancer via Visualization of Mucosal Acidity Compromise During Endoscopy
Source: Adv Sci (Weinh). 2025 Oct 20;12(46):e04932. doi: 10.1002/advs.202504932 (PMC12697849; doi:10.1002/advs.202504932)
Supplement: Supplementary file 2 — Supporting Data [file ADVS-12-e04932-s002.zip › Models by AGS cells/Model 5/Para-tumor/fast-20250724_173756.csv]

181.541	16087
184.445	25148
187.346	32806
190.245	36976
193.141	38309
196.035	38641
198.927	38310
201.816	38419
204.703	38717
207.588	38595
210.47	38790
213.35	38505
216.228	38506
219.103	38653
221.976	38455
224.846	38540
227.715	38397
230.58	38546
233.444	38593
236.305	38933
239.164	38952
242.02	39584
244.875	39531
247.727	39751
250.576	40070
253.423	39815
256.268	39698
259.111	39727
261.951	39428
264.789	39217
267.625	39589
270.459	39338
273.29	39287
276.119	39533
278.945	39006
281.769	38951
284.591	38721
287.411	38590
290.229	38651
293.044	38387
295.857	38254
298.667	37746
301.476	37537
304.282	37184
307.085	36737
309.887	36583
312.686	36019
315.483	35923
318.278	35818
321.071	35542
323.861	35573
326.649	35367
329.435	35564
332.219	35475
335	35147
337.779	35429
340.556	35409
343.331	35480
346.103	35522
348.873	35469
351.641	35685
354.407	35889
357.171	35901
359.932	35953
362.691	35790
365.448	35704
368.203	35339
370.955	35167
373.706	35076
376.454	34636
379.2	34517
381.943	34494
384.685	34092
387.424	33675
390.161	33693
392.896	33344
395.629	33151
398.36	32961
401.088	33145
403.815	32879
406.539	32629
409.261	32617
411.981	32600
414.698	32641
417.414	33110
420.127	33074
422.838	32824
425.547	33309
428.254	33318
430.959	33135
433.662	33338
436.362	33626
439.06	33606
441.757	33555
444.451	33606
447.142	33467
449.832	33354
452.52	33523
455.206	33352
457.889	33259
460.57	33342
463.249	32988
465.927	33056
468.601	32811
471.274	32653
473.945	32238
476.614	31781
479.28	31249
481.945	31188
484.607	31009
487.267	30834
489.926	30463
492.582	30406
495.236	30376
497.888	30066
500.537	29862
503.185	30032
505.831	30183
508.474	30304
511.116	30320
513.755	30246
516.393	30070
519.028	30292
521.661	29998
524.293	30163
526.922	30106
529.549	30193
532.174	30146
534.797	30161
537.418	30097
540.037	30258
542.654	30201
545.268	30506
547.881	30538
550.492	30356
553.101	30034
555.707	29548
558.312	29264
560.915	28994
563.515	29173
566.114	29367
568.71	29528
571.305	30064
573.897	30157
576.488	30102
579.076	29572
581.663	28930
584.247	28221
586.83	27586
589.41	27161
591.989	26465
594.565	26062
597.14	25398
599.712	25057
602.283	24914
604.851	24888
607.418	24719
609.982	24745
612.545	24564
615.106	24526
617.664	24383
620.221	24306
622.776	24216
625.328	24241
627.879	24279
630.428	24080
632.975	23744
635.52	23494
638.062	23437
640.603	23355
643.142	23444
645.679	23643
648.214	23714
650.748	23466
653.279	23512
655.808	23391
658.335	23278
660.861	23183
663.384	22983
665.906	22991
668.425	23105
670.943	23041
673.459	22787
675.973	22455
678.484	22319
680.994	21890
683.502	21594
686.009	21564
688.513	21318
691.015	21084
693.515	20973
696.014	20881
698.51	20471
701.005	20338
703.498	20087
705.989	19682
708.478	19541
710.965	19190
713.45	19273
715.933	19158
718.415	19064
720.894	18733
723.372	18760
725.848	18945
728.322	18813
730.794	18969
733.264	18719
735.732	18334
738.198	17996
740.663	17750
743.126	17393
745.586	17333
748.045	17168
750.502	16869
752.958	16932
755.411	16839
757.863	16868
760.312	16690
762.76	16715
765.206	16753
767.65	16357
770.092	15516
772.533	14554
774.971	14182
777.408	14566
779.843	15101
782.276	14972
784.707	15201
787.137	15330
789.564	15328
791.99	15269
794.414	15201
796.836	15175
799.257	14777
801.675	14637
804.092	14460
806.507	14424
808.92	14313
811.331	14102
813.741	13892
816.148	13841
818.554	13533
820.958	13429
823.36	13350
825.761	13192
828.159	13080
830.556	13003
832.951	13005
835.345	12861
837.736	12663
840.126	12641
842.514	12510
844.9	12377
847.284	12239
849.667	12112
852.048	11988
854.427	11946
856.804	11732
859.18	11647
861.553	11432
863.925	11468
866.296	11278
868.664	11303
871.031	11184
873.396	11061
875.759	11059
878.12	10939
880.48	10873
882.838	10847
885.194	10650
887.549	10606
889.902	10491
892.253	10477
894.602	10435
896.949	10273
899.295	10358
901.639	10229
903.981	10199
906.322	10072
908.661	10027
910.998	9977
913.333	10017
915.667	9915
917.999	9922
920.329	9911
922.658	9854
924.985	9812
927.31	9743
929.633	9634
931.955	9625
934.275	9520
936.593	9417
938.91	9211
941.225	9091
943.538	8964
945.849	8762
948.159	8519
950.467	8496
952.774	8333
955.078	8198
957.381	8099
959.683	7883
961.982	7731
964.28	7866
966.577	7700
968.871	7623
971.164	7596
973.456	7398
975.745	7265
978.033	7204
980.319	7096
982.604	7039
984.887	7012
987.168	7088
989.448	7072
991.726	6953
994.002	6933
996.277	6926
998.55	6911
1000.82	6877
1003.09	6937
1005.36	7053
1007.63	7000
1009.89	7037
1012.15	6995
1014.41	7069
1016.67	7056
1018.93	7033
1021.19	6840
1023.44	6884
1025.7	6977
1027.95	6852
1030.2	6838
1032.45	6670
1034.69	6519
1036.94	6451
1039.18	6333
1041.43	6304
1043.67	6347
1045.9	6244
1048.14	6234
1050.38	6087
1052.61	6071
1054.84	6046
1057.07	5877
1059.3	5913
1061.53	5745
1063.76	5776
1065.98	5677
1068.2	5619
1070.42	5587
1072.64	5427
1074.86	5391
1077.08	5303
1079.29	5335
1081.5	5219
1083.72	5208
1085.93	5301
1088.13	5210
1090.34	5240
1092.55	5281
1094.75	5303
1096.95	5234
1099.15	5173
1101.35	5075
1103.55	5047
1105.74	4994
1107.94	4904
1110.13	4905
1112.32	4842
1114.51	4628
1116.7	4610
1118.89	4529
1121.07	4560
1123.25	4412
1125.44	4358
1127.62	4396
1129.8	4400
1131.97	4465
1134.15	4521
1136.32	4517
1138.49	4444
1140.66	4410
1142.83	4417
1145	4342
1147.17	4294
1149.33	4197
1151.5	4154
1153.66	4165
1155.82	4109
1157.98	4118
1160.13	4006
1162.29	4017
1164.44	3955
1166.6	3975
1168.75	3983
1170.9	4110
1173.04	4102
1175.19	4070
1177.34	4001
1179.48	3778
1181.62	3787
1183.76	3754
1185.9	3819
1188.04	3991
1190.17	4088
1192.31	4122
1194.44	4181
1196.57	4136
1198.7	4092
1200.83	4032
1202.96	3924
1205.08	3699
1207.21	3606
1209.33	3491
1211.45	3360
1213.57	3276
1215.69	3250
1217.81	3161
1219.92	3179
1222.03	3187
1224.15	3147
1226.26	3111
1228.37	3072
1230.47	3078
1232.58	3020
1234.68	3051
1236.79	3022
1238.89	3066
1240.99	3090
1243.09	3014
1245.19	3002
1247.28	2921
1249.38	2926
1251.47	2867
1253.56	2857
1255.65	2760
1257.74	2750
1259.83	2710
1261.91	2746
1264	2673
1266.08	2537
1268.16	2547
1270.24	2516
1272.32	2439
1274.4	2488
1276.47	2401
1278.55	2367
1280.62	2329
1282.69	2333
1284.76	2289
1286.83	2283
1288.9	2275
1290.96	2271
1293.03	2196
1295.09	2117
1297.15	2103
1299.21	2109
1301.27	2091
1303.33	2067
1305.38	2071
1307.44	2188
1309.49	2038
1311.54	1986
1313.59	1998
1315.64	1989
1317.69	2004
1319.73	1970
1321.78	1945
1323.82	1948
1325.86	1914
1327.9	1895
1329.94	1883
1331.98	1904
1334.02	1985
1336.05	1924
1338.08	1914
1340.12	1916
1342.15	1924
1344.18	1983
1346.2	2059
1348.23	2062
1350.25	1994
1352.28	2027
1354.3	2087
1356.32	2057
1358.34	2071
1360.36	2120
1362.38	2065
1364.39	2135
1366.41	2104
1368.42	2055
1370.43	2127
1372.44	2015
1374.45	2033
1376.45	2035
1378.46	2025
1380.47	1974
1382.47	1896
1384.47	1912
1386.47	1834
1388.47	1771
1390.47	1798
1392.46	1735
1394.46	1826
1396.45	1803
1398.44	1783
1400.44	1748
1402.42	1710
1404.41	1674
1406.4	1579
1408.39	1598
1410.37	1503
1412.35	1539
1414.33	1515
1416.31	1507
1418.29	1445
1420.27	1491
1422.25	1449
1424.22	1450
1426.2	1438
1428.17	1424
1430.14	1473
1432.11	1356
1434.08	1314
1436.04	1332
1438.01	1350
1439.97	1366
1441.94	1319
1443.9	1354
1445.86	1384
1447.82	1372
1449.78	1319
1451.73	1223
1453.69	1298
1455.64	1314
1457.59	1305
1459.54	1246
1461.49	1223
1463.44	1177
1465.39	1151
1467.34	1138
1469.28	1088
1471.22	1149
1473.17	1227
1475.11	1172
1477.05	1153
1478.99	1086
1480.92	1024
1482.86	995
1484.79	959
1486.73	969
1488.66	965
1490.59	989
1492.52	1032
1494.45	1018
1496.37	1014
1498.3	1050
1500.22	984
1502.14	985
1504.07	933
1505.99	955
1507.91	969
1509.82	959
1511.74	941
1513.66	957
1515.57	965
1517.48	953
1519.39	1045
1521.3	1008
1523.21	1020
1525.12	961
1527.03	973
1528.93	949
1530.84	996
1532.74	1042
1534.64	1124
1536.54	1102
1538.44	1106
1540.34	1020
1542.23	972
1544.13	892
1546.02	868
1547.92	870
1549.81	915
1551.7	977
1553.59	941
1555.48	943
1557.36	1001
1559.25	1048
1561.13	1019
1563.01	1017
1564.9	1116
1566.78	1150
1568.66	1059
1570.53	1005
1572.41	999
1574.29	1016
1576.16	1110
1578.03	1205
1579.9	1211
1581.78	1159
1583.65	1066
1585.51	1050
1587.38	1115
1589.25	1187
1591.11	1167
1592.97	1126
1594.84	1026
1596.7	1007
1598.56	1040
1600.42	1018
1602.27	1022
1604.13	1048
1605.98	1157
1607.84	1265
1609.69	1348
1611.54	1342
1613.39	1259
1615.24	1112
1617.09	929
1618.94	902
1620.78	855
1622.62	909
1624.47	1016
1626.31	1056
1628.15	1016
1629.99	1025
1631.83	1043
1633.67	997
1635.5	981
1637.34	931
1639.17	906
1641	927
1642.83	933
1644.66	913
1646.49	905
1648.32	835
1650.15	893
1651.97	892
1653.8	903
1655.62	890
1657.44	876
1659.26	779
1661.08	715
1662.9	762
1664.72	602
1666.53	504
1668.35	468
1670.16	451
1671.97	508
1673.79	581
1675.6	602
1677.4	538
1679.21	462
1681.02	502
1682.83	475
1684.63	483
1686.43	526
1688.24	544
1690.04	554
1691.84	469
1693.64	460
1695.43	521
1697.23	600
1699.02	655
1700.82	679
1702.61	689
1704.4	626
1706.2	627
1707.98	709
1709.77	754
1711.56	776
1713.35	784
1715.13	751
1716.92	650
1718.7	568
1720.48	620
1722.26	628
1724.04	591
1725.82	445
1727.6	413
1729.37	339
1731.15	344
1732.92	276
1734.7	243
1736.47	224
1738.24	210
1740.01	225
1741.78	209
1743.54	210
1745.31	296
1747.08	316
1748.84	336
1750.6	353
1752.36	399
1754.12	489
1755.88	544
1757.64	482
1759.4	388
1761.16	381
1762.91	389
1764.67	433
1766.42	532
1768.17	562
1769.92	578
1771.67	514
1773.42	435
1775.17	391
1776.91	416
1778.66	455
1780.4	510
1782.15	587
1783.89	607
1785.63	621
1787.37	608
1789.11	617
1790.85	599
1792.58	536
1794.32	490
1796.05	447
1797.79	421
1799.52	476
1801.25	458
1802.98	397
1804.71	395
1806.44	448
1808.17	509
1809.89	550
1811.62	587
1813.34	582
1815.07	532
1816.79	527
1818.51	474
1820.23	439
1821.95	435
1823.66	409
1825.38	373
1827.1	345
1828.81	395
1830.52	417
1832.24	425
1833.95	504
1835.66	540
1837.37	554
1839.08	542
1840.78	427
1842.49	387
1844.19	417
1845.9	379
1847.6	373
1849.3	387
1851	333
1852.7	268
1854.4	238
1856.1	254
1857.8	268
1859.49	300
1861.19	266
1862.88	314
1864.57	216
1866.27	160
1867.96	135
1869.65	84
1871.33	82
1873.02	170
1874.71	211
1876.39	268
1878.08	208
1879.76	205
1881.44	197
1883.12	236
1884.81	288
1886.48	282
1888.16	224
1889.84	157
1891.52	153
1893.19	115
1894.87	122
1896.54	139
1898.21	125
1899.88	143
1901.55	180
1903.22	212
1904.89	193
1906.56	214
1908.22	228
1909.89	254
1911.55	268
1913.22	274
1914.88	238
1916.54	250
1918.2	254
1919.86	238
1921.52	236
1923.18	224
1924.83	190
1926.49	215
1928.14	185
1929.79	207
1931.45	198
1933.1	188
1934.75	153
1936.4	195
1938.05	224
1939.69	260
1941.34	200
1942.99	126
1944.63	127
1946.27	121
1947.92	139
1949.56	177
1951.2	179
1952.84	227
1954.48	223
1956.11	250
1957.75	290
1959.39	318
1961.02	338
1962.65	336
1964.29	308
1965.92	336
1967.55	366
1969.18	377
1970.81	362
1972.44	377
1974.06	318
1975.69	338
1977.32	353
1978.94	381
1980.56	365
1982.19	425
1983.81	375
1985.43	365
1987.05	383
1988.66	405
1990.28	369
1991.9	333
1993.51	371
1995.13	395
1996.74	395
1998.36	385
1999.97	377
2001.58	379
2003.19	379
2004.8	370
2006.4	409
2008.01	401
2009.62	395
2011.22	381
2012.83	385
2014.43	401
2016.03	386
2017.63	387
2019.23	383
2020.83	383
2022.43	381
2024.03	401
2025.63	395
2027.22	391
2028.82	401
2030.41	385
2032.01	375
2033.6	397
2035.19	361
2036.78	372
2038.37	367
2039.96	356
2041.55	316
2043.13	355
2044.72	317
2046.3	344
2047.89	369
2049.47	358
2051.05	351
2052.63	340
2054.21	356
2055.79	356
2057.37	296
2058.95	321
2060.52	314
2062.1	330
2063.68	327
2065.25	322
2066.82	312
2068.39	333
2069.97	314
2071.54	312
2073.1	282
2074.67	284
2076.24	306
2077.81	298
2079.37	292
2080.94	312
2082.5	288
2084.07	274
2085.63	258
2087.19	260
2088.75	242
2090.31	230
2091.87	214
2093.43	207
2094.98	219
2096.54	220
2098.09	215
2099.65	276
2101.2	254
2102.75	258
2104.3	256
2105.86	254
2107.41	234
2108.95	274
2110.5	232
2112.05	236
2113.6	256
2115.14	252
2116.69	254
2118.23	232
2119.77	250
2121.31	232
2122.86	244
2124.4	248
2125.93	250
2127.47	236
2129.01	238
2130.55	252
2132.08	240
2133.62	260
2135.15	268
2136.69	246
2138.22	236
2139.75	218
2141.28	212
2142.81	238
2144.34	220
2145.87	216
2147.39	244
2148.92	229
2150.45	252
2151.97	240
2153.5	244
2155.02	200
2156.54	232
2158.06	203
2159.58	193
2161.1	208
2162.62	264
2164.14	248
2165.66	219
2167.17	210
2168.69	254
2170.2	225
2171.72	222
2173.23	212
2174.74	210
2176.25	214
2177.76	232
2179.27	196
2180.78	214
2182.29	179
2183.79	199
2185.3	175
2186.81	224
2188.31	187
2189.81	194
2191.32	244
2192.82	212
2194.32	210
2195.82	205
2197.32	200
2198.82	163
2200.32	161
2201.81	153
2203.31	165
2204.8	184
2206.3	167
2207.79	169
2209.29	208
2210.78	191
2212.27	220
2213.76	202
2215.25	201
2216.74	217
2218.23	191
2219.71	177
2221.2	149
2222.69	167
2224.17	125
2225.65	141
2227.14	141
2228.62	127
2230.1	159
2231.58	155
2233.06	161
2234.54	187
2236.02	189
2237.5	214
2238.97	203
2240.45	177
2241.92	193
2243.4	175
2244.87	157
2246.34	157
2247.82	127
2249.29	149
2250.76	161
2252.23	157
2253.7	129
2255.16	125
2256.63	154
2258.1	129
2259.56	155
2261.03	161
2262.49	143
2263.95	151
2265.42	137
2266.88	169
2268.34	135
2269.8	175
2271.26	121
2272.72	145
2274.18	137
2275.63	143
2277.09	191
2278.54	161
2280	139
2281.45	115
2282.9	125
2284.36	125
2285.81	155
2287.26	125
2288.71	157
2290.16	151
2291.61	125
2293.05	129
2294.5	125
2295.95	129
2297.39	69
2298.84	53
2300.28	86
2301.72	75
2303.16	123
2304.61	121
2306.05	113
2307.49	111
2308.93	103
2310.36	119
2311.8	129
2313.24	143
2314.67	159
2316.11	137
2317.54	143
2318.98	141
2320.41	105
2321.84	143
2323.28	111
2324.71	131
2326.14	119
2327.57	110
2328.99	103
2330.42	95
2331.85	113
2333.27	93
2334.7	107
2336.12	61
2337.55	71
2338.97	95
2340.39	79
2341.82	51
2343.24	86
2344.66	73
2346.08	83
2347.5	91
2348.91	79
2350.33	93
2351.75	111
2353.16	101
2354.58	119
2355.99	115
2357.41	81
2358.82	71
2360.23	61
2361.64	41
2363.05	39
2364.46	48
2365.87	48
2367.28	69
2368.69	63
2370.1	57
2371.5	46
2372.91	67
2374.31	86
2375.72	60
2377.12	66
2378.52	68
2379.92	63
2381.33	69
2382.73	65
2384.13	59
2385.52	62
2386.92	49
2388.32	45
2389.72	63
2391.11	57
2392.51	74
2393.9	95
2395.3	77
2396.69	103
2398.08	77
2399.48	63
2400.87	92
2402.26	77
2403.65	44
2405.04	47
2406.42	4
2407.81	-30
2409.2	-44
2410.58	-77
2411.97	-64
2413.35	-10
2414.74	-48
2416.12	-44
2417.5	-20
2418.89	6
2420.27	-10
2421.65	-10
2423.03	2
2424.41	-8
2425.79	-18
2427.16	-41
2428.54	-48
2429.92	-53
2431.29	-26
2432.67	-14
2434.04	-36
2435.42	10
2436.79	-20
2438.16	-15
2439.53	-26
2440.9	-55
2442.27	-42
2443.64	-71
2445.01	-27
2446.38	-55
2447.75	-56
2449.11	-45
2450.48	-56
2451.84	-45
2453.21	-52
2454.57	-36
2455.94	-44
2457.3	-41
2458.66	-40
2460.02	-12
2461.38	-45
2462.74	-4
2464.1	-4
2465.46	2
2466.82	-11
2468.17	6
2469.53	-26
2470.89	4
2472.24	-40
2473.6	0
2474.95	4
2476.3	12
2477.65	24
2479.01	24
2480.36	-4
2481.71	55
2483.06	2
2484.41	2
2485.75	-12
2487.1	4
2488.45	4
2489.8	0
2491.14	-4
2492.49	4
2493.83	2
2495.17	17
2496.52	11
2497.86	10
2499.2	17
2500.54	12
2501.88	29
2503.22	36
2504.56	22
2505.9	12
2507.24	38
2508.58	18
2509.91	8
2511.25	-9
2512.58	-10
2513.92	-53
2515.25	-42
2516.58	-22
2517.92	-30
2519.25	-28
2520.58	-25
2521.91	-50
2523.24	-27
2524.57	-18
2525.9	-4
2527.23	4
2528.55	30
2529.88	-22
2531.21	-22
2532.53	-24
2533.86	-6
2535.18	-2
2536.5	12
2537.83	22
2539.15	18
2540.47	12
2541.79	40
2543.11	-30
2544.43	0
2545.75	10
2547.07	18
2548.39	-34
2549.7	12
2551.02	-6
2552.34	-49
2553.65	-12
2554.97	-64
2556.28	-58
2557.59	-59
2558.91	-61
2560.22	-51
2561.53	-61
2562.84	-45
2564.15	-28
2565.46	-47
2566.77	-44
2568.08	-44
2569.38	-41
2570.69	-26
2572	-32
2573.3	-10
2574.61	-33
2575.91	-38
2577.22	-35
2578.52	-18
2579.82	-22
2581.13	-55
2582.43	-32
2583.73	-50
2585.03	-35
2586.33	-46
2587.63	-75
2588.92	-83
2590.22	-50
2591.52	-63
2592.82	-67
2594.11	-51
2595.41	-31
2596.7	-40
2598	-36
2599.29	-48
2600.58	-65
2601.88	-26
2603.17	6
2604.46	-75
2605.75	-50
2607.04	-56
2608.33	-55
2609.62	-61
2610.9	-68
2612.19	-72
2613.48	-91
2614.76	-69
2616.05	-57
2617.34	-49
2618.62	-95
2619.9	-92
2621.19	-73
2622.47	-67
2623.75	-50
2625.03	-63
2626.31	-53
2627.59	-42
2628.87	-37
2630.15	-61
2631.43	-35
2632.71	-56
2633.99	-70
2635.26	-66
2636.54	-85
2637.81	-73
2639.09	-97
2640.36	-66
2641.64	-62
2642.91	-103
2644.18	-85
2645.46	-53
2646.73	-91
2648	-60
2649.27	-59
2650.54	-55
2651.81	-49
2653.07	-48
2654.34	-58
2655.61	-59
2656.88	-53
2658.14	-50
2659.41	-75
2660.67	-70
2661.94	-36
2663.2	-63
2664.47	-87
2665.73	-81
2666.99	-72
2668.25	-65
2669.51	-80
2670.77	-77
2672.03	-85
2673.29	-58
2674.55	-53
2675.81	-48
2677.07	-89
2678.32	-61
2679.58	-79
2680.84	-61
2682.09	-61
2683.35	-28
2684.6	-32
2685.85	-65
2687.11	-76
2688.36	-47
2689.61	-59
2690.86	-47
2692.11	-61
2693.36	-31
2694.61	-18
2695.86	-53
2697.11	-85
2698.36	-61
2699.61	-79
2700.85	-56
2702.1	-76
2703.34	-37
2704.59	-66
2705.83	-32
2707.08	-51
2708.32	-58
2709.56	-79
2710.81	-79
2712.05	-62
2713.29	-67
2714.53	-56
2715.77	-52
2717.01	-39
2718.25	-26
2719.49	-55
2720.73	-75
2721.96	-49
2723.2	-50
2724.44	-51
2725.67	-16
2726.91	-64
2728.14	-63
2729.38	-82
2730.61	-47
2731.84	-60
2733.08	-47
2734.31	-20
2735.54	-46
2736.77	-43
2738	-70
2739.23	-35
2740.46	-40
2741.69	-63
2742.92	-56
2744.14	-15
2745.37	-36
2746.6	-69
2747.82	-34
2749.05	-44
2750.27	-54
2751.5	-45
2752.72	-56
2753.95	-22
2755.17	-54
2756.39	-28
2757.61	-62
2758.83	-60
2760.05	-34
2761.27	-52
2762.49	-30
2763.71	-42
2764.93	-24
2766.15	-52
2767.37	-32
2768.58	-32
2769.8	-56
2771.02	-42
2772.23	-20
2773.45	-32
2774.66	-42
2775.88	-30
2777.09	-52
2778.3	-46
2779.51	-36
2780.73	-37
2781.94	-38
2783.15	-48
2784.36	-36
2785.57	-38
2786.78	-46
2787.99	-8
2789.19	-42
2790.4	-16
2791.61	2
2792.82	-32
2794.02	-20
2795.23	-34
2796.43	-32
2797.64	-16
2798.84	-18
2800.04	-30
2801.25	-29
2802.45	-40
2803.65	-42
2804.85	-17
2806.05	-42
2807.25	-34
2808.45	-22
2809.65	-36
2810.85	-29
2812.05	4
2813.25	-28
2814.45	-28
2815.64	-34
2816.84	-36
2818.04	-22
2819.23	30
2820.43	-21
2821.62	0
2822.82	-30
2824.01	0
2825.2	-42
2826.39	-22
2827.59	-20
2828.78	-6
2829.97	0
2831.16	-28
2832.35	-10
2833.54	-40
2834.73	-6
2835.92	-26
2837.1	-26
2838.29	-26
2839.48	-2
2840.67	-22
2841.85	-16
2843.04	-20
2844.22	-20
2845.41	-21
2846.59	-4
2847.77	-10
2848.96	-6
2850.14	-19
2851.32	0
2852.5	-15
2853.68	-8
2854.87	-8
2856.05	-20
2857.23	-10
2858.4	-12
2859.58	-21
2860.76	-29
2861.94	0
2863.12	-12
2864.29	-8
2865.47	-6
2866.65	0
2867.82	-6
2869	38
2870.17	-4
2871.34	-6
2872.52	-10
2873.69	8
2874.86	-12
2876.03	10
2877.21	-29
2878.38	-36
2879.55	16
2880.72	-12
2881.89	-30
2883.06	-20
2884.23	2
2885.39	4
2886.56	-23
2887.73	-39
2888.9	-6
2890.06	-34
2891.23	10
2892.39	-21
2893.56	4
2894.72	16
2895.89	-2
2897.05	16
2898.21	-30
2899.38	-8
2900.54	-28
2901.7	8
2902.86	2
2904.02	4
2905.18	-8
2906.34	2
2907.5	-7
2908.66	-24
2909.82	-20
2910.98	2
2912.13	0
2913.29	25
2914.45	-16
2915.6	4
2916.76	8
2917.91	0
2919.07	-11
2920.22	-22
2921.38	10
2922.53	-24
2923.68	-6
2924.84	-4
2925.99	-6
2927.14	-8
2928.29	-20
2929.44	2
2930.59	-8
2931.74	12
2932.89	2
2934.04	7
2935.19	-26
2936.34	4
2937.48	-21
2938.63	-2
2939.78	-20
2940.93	20
2942.07	14
2943.22	24
2944.36	-4
2945.51	-14
2946.65	-4
2947.79	-10
2948.94	24
2950.08	-2
2951.22	2
2952.36	10
2953.5	-4
2954.65	13
2955.79	4
2956.93	6
2958.07	-8
2959.2	16
2960.34	12
2961.48	8
2962.62	4
2963.76	0
2964.89	0
2966.03	-2
2967.17	-10
2968.3	12
2969.44	0
2970.57	18
2971.71	6
2972.84	14
2973.97	26
2975.11	-2
2976.24	26
2977.37	-8
2978.5	4
2979.64	30
2980.77	-10
2981.9	18
2983.03	-6
2984.16	8
2985.29	8
2986.41	-2
2987.54	4
2988.67	24
2989.8	6
2990.93	18
2992.05	4
2993.18	10
2994.3	-6
2995.43	2
2996.55	59
2997.68	18
2998.8	22
2999.93	20
3001.05	12
3002.17	-2
3003.3	4
3004.42	54
3005.54	56
3006.66	4
3007.78	30
3008.9	-10
3010.02	-2
3011.14	50
3012.26	24
3013.38	8
3014.5	42
3015.62	-6
3016.73	28
3017.85	20
3018.97	30
3020.08	11
3021.2	20
3022.31	18
3023.43	28
3024.54	19
3025.66	28
3026.77	20
3027.89	20
3029	14
3030.11	32
3031.22	14
3032.34	8
3033.45	38
3034.56	12
3035.67	24
3036.78	97
3037.89	26
3039	46
3040.11	20
3041.22	4
3042.32	14
3043.43	24
3044.54	24
3045.65	22
3046.75	12
3047.86	22
3048.96	30
3050.07	-6
3051.17	38
3052.28	24
3053.38	18
3054.49	12
3055.59	34
3056.69	8
3057.8	16
3058.9	20
3060	38
3061.1	0
3062.2	28
3063.3	20
3064.4	-4
3065.5	28
3066.6	4
3067.7	24
3068.8	16
3069.9	14
3071	34
3072.09	20
3073.19	34
3074.29	24
3075.38	18
3076.48	54
3077.57	15
3078.67	18
3079.76	38
3080.86	-2
3081.95	21
3083.05	14
3084.14	26
3085.23	50
3086.33	29
3087.42	26
3088.51	13
3089.6	28
3090.69	26
3091.78	28
3092.87	79
3093.96	20
3095.05	24
3096.14	-10
3097.23	30
3098.32	41
3099.41	24
3100.49	16
3101.58	18
3102.67	30
3103.75	-2
3104.84	32
3105.93	28
3107.01	-6
3108.1	22
3109.18	42
3110.26	42
3111.35	18
3112.43	32
3113.51	18
3114.6	39
3115.68	24
3116.76	14
3117.84	24
3118.92	40
3120	40
3121.09	26
3122.17	2
3123.25	32
3124.32	28
3125.4	34
3126.48	16
3127.56	34
3128.64	6
3129.72	38
3130.79	54
3131.87	36
3132.95	36
3134.02	26
3135.1	14
3136.17	12
3137.25	22
3138.32	12
3139.4	14
3140.47	46
3141.55	24
3142.62	20
3143.69	10
3144.76	33
3145.84	12
3146.91	32
3147.98	22
3149.05	38
3150.12	16
3151.19	40
3152.26	40
3153.33	38
3154.4	6
3155.47	16
3156.54	28
3157.61	34
3158.67	30
3159.74	12
3160.81	34
3161.88	37
3162.94	32
3164.01	32
3165.07	36
3166.14	32
3167.2	40
3168.27	37
3169.33	22
3170.4	48
3171.46	34
3172.52	54
3173.59	38
3174.65	34
3175.71	20
3176.77	20
3177.84	32
3178.9	34
3179.96	30
3181.02	42
3182.08	44
3183.14	49
3184.2	34
3185.26	44
3186.32	38
3187.37	34
3188.43	44
3189.49	45
3190.55	28
3191.61	31
3192.66	36
3193.72	28
3194.77	46
3195.83	8
3196.89	38
3197.94	30
3199	22
3200.05	36
3201.1	38
3202.16	30
3203.21	36
3204.27	30
3205.32	36
3206.37	26
3207.42	53
3208.47	40
3209.53	36
3210.58	29
3211.63	54
3212.68	32
3213.73	48
3214.78	25
3215.83	40
3216.88	33
3217.93	26
3218.97	32
3220.02	30
3221.07	22
3222.12	48
3223.16	40
3224.21	36
3225.26	14
3226.3	10
3227.35	20
3228.4	54
3229.44	28
3230.49	20
3231.53	2
3232.57	24
3233.62	34
3234.66	54
3235.71	36
3236.75	28
3237.79	38
3238.83	56
3239.88	24
3240.92	40
3241.96	42
3243	26
3244.04	50
3245.08	20
3246.12	40
3247.16	34
3248.2	26
3249.24	26
3250.28	26
3251.32	20
3252.36	42
3253.39	28
3254.43	46
3255.47	48
3256.51	40
3257.54	18
3258.58	40
3259.61	44
3260.65	17
3261.69	38
3262.72	24
3263.76	14
3264.79	32
3265.82	57
3266.86	35
3267.89	56
3268.92	49
3269.96	44
3270.99	33
3272.02	42
3273.05	16
3274.09	36
3275.12	30
3276.15	34
3277.18	33
3278.21	40
3279.24	34
3280.27	44
3281.3	32
3282.33	31
3283.36	32
3284.39	38
3285.41	58
3286.44	38
3287.47	42
3288.5	56
3289.52	34
3290.55	66
3291.58	46
3292.6	42
3293.63	58
3294.66	32
3295.68	61
3296.71	36
3297.73	60
3298.76	91
3299.78	36
3300.8	12
3301.83	54
3302.85	88
3303.87	36
3304.9	32
3305.92	39
3306.94	34
3307.96	36
3308.98	46
3310.01	18
3311.03	18
3312.05	65
3313.07	66
3314.09	30
3315.11	34
3316.13	43
3317.15	14
3318.17	54
3319.18	40
3320.2	38
3321.22	38
3322.24	42
3323.26	49
3324.27	58
3325.29	38
3326.31	35
3327.32	48
3328.34	47
3329.35	64
3330.37	46
3331.38	32
3332.4	28
3333.41	46
3334.43	73
3335.44	34
3336.46	50
3337.47	40
3338.48	38
3339.5	32
3340.51	30
3341.52	14
3342.53	44
3343.54	42
3344.56	46
3345.57	44
3346.58	66
3347.59	52
3348.6	25
3349.61	50
3350.62	46
3351.63	52
3352.64	44
3353.65	54
3354.66	33
3355.66	61
3356.67	20
3357.68	36
3358.69	13
3359.7	46
3360.7	46
3361.71	36
3362.72	30
3363.72	50
3364.73	30
3365.73	52
3366.74	35
3367.75	41
3368.75	42
3369.75	28
3370.76	38
3371.76	44
3372.77	36
3373.77	34
3374.77	41
3375.78	38
3376.78	8
3377.78	56
3378.78	36
3379.79	34
3380.79	37
3381.79	48
3382.79	38
3383.79	32
3384.79	60
3385.79	26
3386.79	36
3387.79	30
3388.79	45
3389.79	48
3390.79	50
3391.79	59
3392.79	44
3393.79	82
3394.78	40
3395.78	44
3396.78	46
3397.78	56
3398.77	109
3399.77	42
3400.77	46
3401.76	40
3402.76	60
3403.76	58
3404.75	20
3405.75	32
3406.74	49
3407.74	60
3408.73	42
3409.72	109
3410.72	54
3411.71	66
3412.71	44
3413.7	32
3414.69	36
3415.68	76
3416.68	64
3417.67	30
3418.66	50
3419.65	42
3420.64	62
3421.63	53
3422.63	32
3423.62	38
3424.61	70
3425.6	24
3426.59	35
3427.58	74
3428.57	51
[truncated: 48 more rows]
