# Supplementary material for: AI‐Assisted Detection of Early Gastric Cancer via Visualization of Mucosal Acidity Compromise During Endoscopy
Source: Adv Sci (Weinh). 2025 Oct 20;12(46):e04932. doi: 10.1002/advs.202504932 (PMC12697849; doi:10.1002/advs.202504932)
Supplement: Supplementary file 2 — Supporting Data [file ADVS-12-e04932-s002.zip › Models by AGS cells/Model 5/Para-tumor/fast-20250724_173759.csv]

181.541	12376
184.445	19432
187.346	25387
190.245	28629
193.141	29678
196.035	29869
198.927	29703
201.816	29719
204.703	30004
207.588	29893
210.47	29972
213.35	29816
216.228	29883
219.103	29915
221.976	29800
224.846	30007
227.715	29843
230.58	29905
233.444	29812
236.305	30125
239.164	30203
242.02	30556
244.875	30691
247.727	30751
250.576	30897
253.423	30751
256.268	30708
259.111	30663
261.951	30372
264.789	30461
267.625	30604
270.459	30637
273.29	30471
276.119	30318
278.945	30189
281.769	30137
284.591	30016
287.411	29806
290.229	29647
293.044	29494
295.857	29486
298.667	29105
301.476	28860
304.282	28577
307.085	28400
309.887	28295
312.686	27781
315.483	27689
318.278	27447
321.071	27231
323.861	27330
326.649	27070
329.435	27303
332.219	27106
335	27004
337.779	27165
340.556	27130
343.331	27382
346.103	27292
348.873	27213
351.641	27245
354.407	27380
357.171	27302
359.932	27424
362.691	27483
365.448	27278
368.203	27054
370.955	26786
373.706	26679
376.454	26500
379.2	26339
381.943	26377
384.685	26009
387.424	26005
390.161	25769
392.896	25386
395.629	25233
398.36	25065
401.088	25259
403.815	25074
406.539	24936
409.261	24892
411.981	24962
414.698	24840
417.414	24985
420.127	25226
422.838	25180
425.547	25413
428.254	25440
430.959	25173
433.662	25329
436.362	25702
439.06	25815
441.757	25528
444.451	25682
447.142	25455
449.832	25545
452.52	25492
455.206	25409
457.889	25285
460.57	25370
463.249	25138
465.927	25193
468.601	25014
471.274	24721
473.945	24522
476.614	24209
479.28	23859
481.945	23766
484.607	23719
487.267	23464
489.926	23140
492.582	23103
495.236	22931
497.888	22823
500.537	22627
503.185	22680
505.831	22825
508.474	23015
511.116	23073
513.755	22839
516.393	22803
519.028	22871
521.661	22716
524.293	22854
526.922	22762
529.549	22742
532.174	22748
534.797	22650
537.418	22892
540.037	22805
542.654	22724
545.268	22825
547.881	22841
550.492	22837
553.101	22644
555.707	22162
558.312	22081
560.915	21789
563.515	21967
566.114	22100
568.71	22257
571.305	22571
573.897	22775
576.488	22863
579.076	22416
581.663	21796
584.247	21312
586.83	20921
589.41	20331
591.989	19986
594.565	19456
597.14	18991
599.712	18687
602.283	18626
604.851	18631
607.418	18531
609.982	18435
612.545	18273
615.106	18236
617.664	18365
620.221	18274
622.776	18230
625.328	17981
627.879	18082
630.428	17959
632.975	17647
635.52	17525
638.062	17460
640.603	17314
643.142	17287
645.679	17422
648.214	17577
650.748	17486
653.279	17643
655.808	17369
658.335	17345
660.861	17204
663.384	17035
665.906	17102
668.425	17161
670.943	17081
673.459	16906
675.973	16658
678.484	16499
680.994	16299
683.502	15878
686.009	15816
688.513	15832
691.015	15622
693.515	15511
696.014	15306
698.51	15116
701.005	15080
703.498	14802
705.989	14739
708.478	14283
710.965	14208
713.45	14212
715.933	14059
718.415	14015
720.894	13759
723.372	13801
725.848	13979
728.322	13779
730.794	13904
733.264	13902
735.732	13559
738.198	13275
740.663	12991
743.126	12717
745.586	12630
748.045	12494
750.502	12348
752.958	12351
755.411	12261
757.863	12298
760.312	12183
762.76	12093
765.206	12266
767.65	11945
770.092	11317
772.533	10561
774.971	10308
777.408	10664
779.843	10966
782.276	10942
784.707	11031
787.137	11079
789.564	11079
791.99	11051
794.414	11008
796.836	10948
799.257	10681
801.675	10448
804.092	10384
806.507	10404
808.92	10406
811.331	10191
813.741	9979
816.148	9886
818.554	9687
820.958	9675
823.36	9633
825.761	9530
828.159	9327
830.556	9389
832.951	9344
835.345	9182
837.736	9095
840.126	9016
842.514	9023
844.9	8815
847.284	8798
849.667	8667
852.048	8549
854.427	8587
856.804	8405
859.18	8255
861.553	8125
863.925	8129
866.296	8117
868.664	8025
871.031	7944
873.396	7970
875.759	7856
878.12	7771
880.48	7827
882.838	7698
885.194	7579
887.549	7630
889.902	7420
892.253	7389
894.602	7461
896.949	7361
899.295	7326
901.639	7302
903.981	7191
906.322	7151
908.661	7212
910.998	7146
913.333	7100
915.667	6979
917.999	7029
920.329	7038
922.658	7010
924.985	6866
927.31	6759
929.633	6866
931.955	6754
934.275	6677
936.593	6677
938.91	6544
941.225	6327
943.538	6331
945.849	6227
948.159	5990
950.467	5841
952.774	5871
955.078	5732
957.381	5617
959.683	5506
961.982	5462
964.28	5535
966.577	5486
968.871	5417
971.164	5245
973.456	5139
975.745	5146
978.033	5023
980.319	4963
982.604	4934
984.887	4949
987.168	4987
989.448	4892
991.726	4878
994.002	4833
996.277	4764
998.55	4888
1000.82	4818
1003.09	4844
1005.36	4948
1007.63	4902
1009.89	4974
1012.15	4906
1014.41	4932
1016.67	4922
1018.93	4918
1021.19	4853
1023.44	4867
1025.7	4922
1027.95	4962
1030.2	4846
1032.45	4700
1034.69	4632
1036.94	4475
1039.18	4417
1041.43	4390
1043.67	4360
1045.9	4387
1048.14	4330
1050.38	4246
1052.61	4221
1054.84	4138
1057.07	4063
1059.3	4046
1061.53	3903
1063.76	3965
1065.98	3908
1068.2	3878
1070.42	3877
1072.64	3721
1074.86	3739
1077.08	3605
1079.29	3636
1081.5	3591
1083.72	3538
1085.93	3647
1088.13	3598
1090.34	3604
1092.55	3596
1094.75	3667
1096.95	3604
1099.15	3588
1101.35	3520
1103.55	3495
1105.74	3374
1107.94	3328
1110.13	3376
1112.32	3282
1114.51	3194
1116.7	3165
1118.89	3097
1121.07	3101
1123.25	3102
1125.44	3043
1127.62	2968
1129.8	3022
1131.97	3095
1134.15	3103
1136.32	3098
1138.49	2994
1140.66	3020
1142.83	3004
1145	2894
1147.17	2863
1149.33	2829
1151.5	2794
1153.66	2801
1155.82	2757
1157.98	2829
1160.13	2741
1162.29	2738
1164.44	2666
1166.6	2668
1168.75	2655
1170.9	2746
1173.04	2764
1175.19	2785
1177.34	2814
1179.48	2525
1181.62	2564
1183.76	2493
1185.9	2560
1188.04	2754
1190.17	2838
1192.31	2938
1194.44	2833
1196.57	2889
1198.7	2817
1200.83	2775
1202.96	2667
1205.08	2583
1207.21	2385
1209.33	2373
1211.45	2280
1213.57	2098
1215.69	2162
1217.81	2115
1219.92	2095
1222.03	2065
1224.15	2088
1226.26	2071
1228.37	2037
1230.47	1980
1232.58	1993
1234.68	2003
1236.79	1999
1238.89	1976
1240.99	2004
1243.09	1952
1245.19	1900
1247.28	1920
1249.38	1866
1251.47	1908
1253.56	1848
1255.65	1820
1257.74	1797
1259.83	1829
1261.91	1743
1264	1742
1266.08	1675
1268.16	1648
1270.24	1583
1272.32	1555
1274.4	1604
1276.47	1573
1278.55	1505
1280.62	1519
1282.69	1426
1284.76	1477
1286.83	1463
1288.9	1437
1290.96	1430
1293.03	1330
1295.09	1318
1297.15	1346
1299.21	1299
1301.27	1334
1303.33	1275
1305.38	1247
1307.44	1408
1309.49	1271
1311.54	1225
1313.59	1237
1315.64	1205
1317.69	1237
1319.73	1251
1321.78	1229
1323.82	1175
1325.86	1171
1327.9	1182
1329.94	1164
1331.98	1146
1334.02	1219
1336.05	1219
1338.08	1150
1340.12	1143
1342.15	1169
1344.18	1231
1346.2	1283
1348.23	1298
1350.25	1271
1352.28	1291
1354.3	1322
1356.32	1287
1358.34	1325
1360.36	1322
1362.38	1340
1364.39	1368
1366.41	1300
1368.42	1295
1370.43	1396
1372.44	1255
1374.45	1292
1376.45	1332
1378.46	1319
1380.47	1267
1382.47	1227
1384.47	1165
1386.47	1155
1388.47	1114
1390.47	1111
1392.46	1060
1394.46	1127
1396.45	1156
1398.44	1155
1400.44	1094
1402.42	1047
1404.41	1025
1406.4	973
1408.39	925
1410.37	936
1412.35	864
1414.33	953
1416.31	886
1418.29	891
1420.27	874
1422.25	883
1424.22	828
1426.2	830
1428.17	850
1430.14	872
1432.11	786
1434.08	744
1436.04	781
1438.01	779
1439.97	818
1441.94	769
1443.9	786
1445.86	842
1447.82	778
1449.78	737
1451.73	751
1453.69	748
1455.64	782
1457.59	810
1459.54	776
1461.49	663
1463.44	626
1465.39	619
1467.34	641
1469.28	595
1471.22	671
1473.17	697
1475.11	661
1477.05	611
1478.99	616
1480.92	536
1482.86	537
1484.79	485
1486.73	476
1488.66	495
1490.59	540
1492.52	542
1494.45	536
1496.37	534
1498.3	548
1500.22	546
1502.14	498
1504.07	483
1505.99	498
1507.91	518
1509.82	484
1511.74	487
1513.66	492
1515.57	472
1517.48	514
1519.39	580
1521.3	575
1523.21	579
1525.12	531
1527.03	469
1528.93	535
1530.84	577
1532.74	663
1534.64	677
1536.54	673
1538.44	665
1540.34	629
1542.23	571
1544.13	493
1546.02	459
1547.92	496
1549.81	546
1551.7	592
1553.59	584
1555.48	596
1557.36	652
1559.25	623
1561.13	675
1563.01	721
1564.9	738
1566.78	759
1568.66	705
1570.53	638
1572.41	669
1574.29	679
1576.16	725
1578.03	824
1579.9	852
1581.78	782
1583.65	715
1585.51	709
1587.38	770
1589.25	843
1591.11	814
1592.97	777
1594.84	715
1596.7	689
1598.56	679
1600.42	649
1602.27	687
1604.13	719
1605.98	810
1607.84	913
1609.69	1027
1611.54	1015
1613.39	915
1615.24	794
1617.09	608
1618.94	562
1620.78	524
1622.62	597
1624.47	681
1626.31	707
1628.15	729
1629.99	723
1631.83	701
1633.67	711
1635.5	691
1637.34	631
1639.17	634
1641	635
1642.83	649
1644.66	637
1646.49	645
1648.32	585
1650.15	617
1651.97	592
1653.8	645
1655.62	631
1657.44	576
1659.26	499
1661.08	475
1662.9	443
1664.72	336
1666.53	248
1668.35	216
1670.16	203
1671.97	260
1673.79	331
1675.6	342
1677.4	309
1679.21	226
1681.02	250
1682.83	214
1684.63	245
1686.43	266
1688.24	304
1690.04	334
1691.84	230
1693.64	226
1695.43	259
1697.23	328
1699.02	413
1700.82	473
1702.61	449
1704.4	407
1706.2	421
1707.98	466
1709.77	556
1711.56	546
1713.35	538
1715.13	521
1716.92	441
1718.7	331
1720.48	397
1722.26	427
1724.04	371
1725.82	286
1727.6	248
1729.37	230
1731.15	226
1732.92	169
1734.7	137
1736.47	97
1738.24	129
1740.01	119
1741.78	119
1743.54	139
1745.31	177
1747.08	213
1748.84	189
1750.6	192
1752.36	270
1754.12	334
1755.88	362
1757.64	286
1759.4	235
1761.16	195
1762.91	204
1764.67	272
1766.42	332
1768.17	408
1769.92	388
1771.67	324
1773.42	276
1775.17	230
1776.91	260
1778.66	278
1780.4	355
1782.15	427
1783.89	431
1785.63	448
1787.37	445
1789.11	466
1790.85	453
1792.58	383
1794.32	330
1796.05	308
1797.79	288
1799.52	288
1801.25	274
1802.98	262
1804.71	246
1806.44	303
1808.17	350
1809.89	403
1811.62	445
1813.34	425
1815.07	389
1816.79	360
1818.51	329
1820.23	302
1821.95	264
1823.66	225
1825.38	248
1827.1	210
1828.81	221
1830.52	290
1832.24	272
1833.95	357
1835.66	391
1837.37	415
1839.08	393
1840.78	314
1842.49	248
1844.19	248
1845.9	250
1847.6	254
1849.3	264
1851	170
1852.7	129
1854.4	109
1856.1	121
1857.8	127
1859.49	151
1861.19	129
1862.88	183
1864.57	77
1866.27	41
1867.96	-12
1869.65	-53
1871.33	-6
1873.02	45
1874.71	93
1876.39	118
1878.08	85
1879.76	102
1881.44	85
1883.12	127
1884.81	137
1886.48	184
1888.16	121
1889.84	30
1891.52	24
1893.19	-10
1894.87	10
1896.54	16
1898.21	32
1899.88	65
1901.55	97
1903.22	91
1904.89	103
1906.56	109
1908.22	129
1909.89	123
1911.55	172
1913.22	165
1914.88	159
1916.54	127
1918.2	149
1919.86	125
1921.52	143
1923.18	111
1924.83	99
1926.49	114
1928.14	87
1929.79	105
1931.45	91
1933.1	101
1934.75	55
1936.4	127
1938.05	141
1939.69	135
1941.34	93
1942.99	58
1944.63	35
1946.27	56
1947.92	23
1949.56	79
1951.2	90
1952.84	129
1954.48	133
1956.11	143
1957.75	212
1959.39	217
1961.02	268
1962.65	223
1964.29	214
1965.92	232
1967.55	274
1969.18	275
1970.81	270
1972.44	274
1974.06	237
1975.69	264
1977.32	260
1978.94	282
1980.56	262
1982.19	337
1983.81	277
1985.43	284
1987.05	290
1988.66	286
1990.28	278
1991.9	256
1993.51	286
1995.13	318
1996.74	335
1998.36	286
1999.97	292
2001.58	320
2003.19	298
2004.8	272
2006.4	330
2008.01	321
2009.62	308
2011.22	310
2012.83	316
2014.43	302
2016.03	334
2017.63	327
2019.23	304
2020.83	296
2022.43	306
2024.03	332
2025.63	326
2027.22	322
2028.82	314
2030.41	306
2032.01	316
2033.6	284
2035.19	309
2036.78	290
2038.37	286
2039.96	242
2041.55	262
2043.13	288
2044.72	286
2046.3	280
2047.89	292
2049.47	276
2051.05	266
2052.63	284
2054.21	286
2055.79	298
2057.37	276
2058.95	274
2060.52	284
2062.1	247
2063.68	278
2065.25	274
2066.82	256
2068.39	276
2069.97	262
2071.54	266
2073.1	250
2074.67	236
2076.24	258
2077.81	238
2079.37	278
2080.94	258
2082.5	254
2084.07	217
2085.63	222
2087.19	204
2088.75	184
2090.31	168
2091.87	182
2093.43	149
2094.98	177
2096.54	160
2098.09	153
2099.65	226
2101.2	181
2102.75	198
2104.3	198
2105.86	220
2107.41	206
2108.95	212
2110.5	183
2112.05	191
2113.6	179
2115.14	198
2116.69	204
2118.23	191
2119.77	197
2121.31	192
2122.86	194
2124.4	176
2125.93	189
2127.47	190
2129.01	193
2130.55	224
2132.08	206
2133.62	178
2135.15	193
2136.69	187
2138.22	175
2139.75	171
2141.28	167
2142.81	195
2144.34	174
2145.87	194
2147.39	207
2148.92	187
2150.45	209
2151.97	192
2153.5	210
2155.02	169
2156.54	151
2158.06	189
2159.58	163
2161.1	169
2162.62	202
2164.14	185
2165.66	191
2167.17	169
2168.69	214
2170.2	183
2171.72	181
2173.23	190
2174.74	155
2176.25	173
2177.76	189
2179.27	155
2180.78	176
2182.29	127
2183.79	149
2185.3	141
2186.81	177
2188.31	151
2189.81	151
2191.32	194
2192.82	169
2194.32	155
2195.82	171
2197.32	176
2198.82	131
2200.32	137
2201.81	129
2203.31	137
2204.8	123
2206.3	167
2207.79	141
2209.29	158
2210.78	153
2212.27	171
2213.76	179
2215.25	193
2216.74	163
2218.23	147
2219.71	131
2221.2	129
2222.69	141
2224.17	93
2225.65	103
2227.14	87
2228.62	93
2230.1	95
2231.58	135
2233.06	137
2234.54	153
2236.02	149
2237.5	183
2238.97	143
2240.45	145
2241.92	153
2243.4	155
2244.87	101
2246.34	113
2247.82	127
2249.29	131
2250.76	127
2252.23	117
2253.7	113
2255.16	119
2256.63	133
2258.1	107
2259.56	125
2261.03	135
2262.49	111
2263.95	139
2265.42	107
2266.88	145
2268.34	125
2269.8	121
2271.26	81
2272.72	119
2274.18	121
2275.63	119
2277.09	139
2278.54	157
2280	123
2281.45	91
2282.9	97
2284.36	89
2285.81	121
2287.26	109
2288.71	107
2290.16	133
2291.61	109
2293.05	95
2294.5	101
2295.95	95
2297.39	59
2298.84	51
2300.28	64
2301.72	55
2303.16	93
2304.61	91
2306.05	81
2307.49	87
2308.93	79
2310.36	103
2311.8	96
2313.24	103
2314.67	139
2316.11	121
2317.54	96
2318.98	133
2320.41	65
2321.84	115
2323.28	93
2324.71	103
2326.14	79
2327.57	86
2328.99	87
2330.42	63
2331.85	95
2333.27	66
2334.7	85
2336.12	65
2337.55	67
2338.97	63
2340.39	69
2341.82	53
2343.24	52
2344.66	35
2346.08	52
2347.5	73
2348.91	63
2350.33	61
2351.75	101
2353.16	91
2354.58	97
2355.99	92
2357.41	77
2358.82	61
2360.23	43
2361.64	41
2363.05	26
2364.46	6
2365.87	52
2367.28	57
2368.69	59
2370.1	51
2371.5	24
2372.91	53
2374.31	76
2375.72	40
2377.12	32
2378.52	40
2379.92	42
2381.33	47
2382.73	47
2384.13	57
2385.52	62
2386.92	28
2388.32	59
2389.72	63
2391.11	59
2392.51	60
2393.9	57
2395.3	69
2396.69	85
2398.08	55
2399.48	39
2400.87	76
2402.26	63
2403.65	12
2405.04	4
2406.42	-9
2407.81	-60
2409.2	-36
2410.58	-85
2411.97	-86
2413.35	-22
2414.74	-60
2416.12	-44
2417.5	-38
2418.89	-22
2420.27	-16
2421.65	-18
2423.03	-29
2424.41	-44
2425.79	-51
2427.16	-45
2428.54	-46
2429.92	-46
2431.29	-32
2432.67	-32
2434.04	-50
2435.42	-40
2436.79	-36
2438.16	-33
2439.53	-28
2440.9	-53
2442.27	-53
2443.64	-69
2445.01	-45
2446.38	-43
2447.75	-83
2449.11	-77
2450.48	-56
2451.84	-71
2453.21	-64
2454.57	-46
2455.94	-46
2457.3	-57
2458.66	-56
2460.02	-54
2461.38	-51
2462.74	-14
2464.1	-6
2465.46	-13
2466.82	-27
2468.17	-3
2469.53	-32
2470.89	-6
2472.24	-34
2473.6	-32
2474.95	-12
2476.3	-6
2477.65	28
2479.01	35
2480.36	7
2481.71	47
2483.06	-10
2484.41	-2
2485.75	-2
2487.1	8
2488.45	-12
2489.8	-10
2491.14	-18
2492.49	-4
2493.83	-4
2495.17	37
2496.52	-6
2497.86	8
2499.2	-2
2500.54	21
2501.88	10
2503.22	34
2504.56	20
2505.9	14
2507.24	26
2508.58	24
2509.91	-2
2511.25	-15
2512.58	-28
2513.92	-65
2515.25	-48
2516.58	-44
2517.92	-36
2519.25	-32
2520.58	-33
2521.91	-70
2523.24	-39
2524.57	-12
2525.9	-12
2527.23	4
2528.55	30
2529.88	-40
2531.21	-41
2532.53	-44
2533.86	4
2535.18	-14
2536.5	-14
2537.83	14
2539.15	2
2540.47	24
2541.79	22
2543.11	-24
2544.43	-4
2545.75	-2
2547.07	10
2548.39	-40
2549.7	6
2551.02	-22
2552.34	-24
2553.65	-39
2554.97	-46
2556.28	-36
2557.59	-63
2558.91	-87
2560.22	-51
2561.53	-61
2562.84	-67
2564.15	-59
2565.46	-61
2566.77	-65
2568.08	-50
2569.38	-59
2570.69	-30
2572	-55
2573.3	-36
2574.61	-35
2575.91	-44
2577.22	-35
2578.52	-32
2579.82	-31
2581.13	-37
2582.43	-57
2583.73	-56
2585.03	-59
2586.33	-60
2587.63	-77
2588.92	-89
2590.22	-54
2591.52	-83
2592.82	-65
2594.11	-61
2595.41	-61
2596.7	-52
2598	-48
2599.29	-42
2600.58	-65
2601.88	-24
2603.17	-36
2604.46	-81
2605.75	-64
2607.04	-76
2608.33	-77
2609.62	-63
2610.9	-68
2612.19	-72
2613.48	-99
2614.76	-87
2616.05	-63
2617.34	-51
2618.62	-103
2619.9	-80
2621.19	-69
2622.47	-63
2623.75	-60
2625.03	-75
2626.31	-73
2627.59	-44
2628.87	-31
2630.15	-79
2631.43	-37
2632.71	-44
2633.99	-70
2635.26	-58
2636.54	-63
2637.81	-85
2639.09	-76
2640.36	-85
2641.64	-75
2642.91	-85
2644.18	-68
2645.46	-57
2646.73	-99
2648	-56
2649.27	-71
2650.54	-61
2651.81	-63
2653.07	-34
2654.34	-56
2655.61	-59
2656.88	-59
2658.14	-52
2659.41	-77
2660.67	-76
2661.94	-63
2663.2	-61
2664.47	-93
2665.73	-71
2666.99	-66
2668.25	-67
2669.51	-78
2670.77	-73
2672.03	-81
2673.29	-48
2674.55	-59
2675.81	-52
2677.07	-87
2678.32	-85
2679.58	-69
2680.84	-61
2682.09	-61
2683.35	-30
2684.6	-63
2685.85	-67
2687.11	-76
2688.36	-45
2689.61	-75
2690.86	-45
2692.11	-71
2693.36	-35
2694.61	-53
2695.86	-61
2697.11	-73
2698.36	-39
2699.61	-85
2700.85	-56
2702.1	-72
2703.34	-41
2704.59	-84
2705.83	-48
2707.08	-63
2708.32	-48
2709.56	-69
2710.81	-71
2712.05	-85
2713.29	-85
2714.53	-60
2715.77	-60
2717.01	-69
2718.25	-32
2719.49	-41
2720.73	-60
2721.96	-73
2723.2	-65
2724.44	-61
2725.67	-41
2726.91	-66
2728.14	-46
2729.38	-66
2730.61	-53
2731.84	-58
2733.08	-77
2734.31	-54
2735.54	-42
2736.77	-39
2738	-68
2739.23	-49
2740.46	-46
2741.69	-63
2742.92	-78
2744.14	-15
2745.37	-56
2746.6	-69
2747.82	-32
2749.05	-40
2750.27	-68
2751.5	-49
2752.72	-52
2753.95	-38
2755.17	-44
2756.39	-38
2757.61	-46
2758.83	-60
2760.05	-28
2761.27	-50
2762.49	-38
2763.71	-54
2764.93	-54
2766.15	-58
2767.37	-44
2768.58	-50
2769.8	-36
2771.02	-56
2772.23	-38
2773.45	-26
2774.66	-26
2775.88	-30
2777.09	-48
2778.3	-48
2779.51	-30
2780.73	-37
2781.94	-26
2783.15	-26
2784.36	-34
2785.57	-46
2786.78	-52
2787.99	-6
2789.19	-32
2790.4	-26
2791.61	4
2792.82	-36
2794.02	-28
2795.23	-32
2796.43	-26
2797.64	-14
2798.84	-38
2800.04	-34
2801.25	-15
2802.45	-48
2803.65	-52
2804.85	-19
2806.05	-28
2807.25	-30
2808.45	-16
2809.65	-34
2810.85	-31
2812.05	-16
2813.25	-32
2814.45	-26
2815.64	-24
2816.84	-32
2818.04	-14
2819.23	32
2820.43	-37
2821.62	-24
2822.82	-24
2824.01	-2
2825.2	-22
2826.39	-16
2827.59	-22
2828.78	2
2829.97	0
2831.16	-34
2832.35	-18
2833.54	-40
2834.73	-18
2835.92	-34
2837.1	-12
2838.29	-40
2839.48	4
2840.67	-6
2841.85	-32
2843.04	-28
2844.22	-14
2845.41	-33
2846.59	-6
2847.77	-13
2848.96	-18
2850.14	-27
2851.32	-2
2852.5	-17
2853.68	-32
2854.87	-16
2856.05	-10
2857.23	-24
2858.4	-26
2859.58	-31
2860.76	-24
2861.94	-4
2863.12	-6
2864.29	-24
2865.47	-8
2866.65	-16
2867.82	-2
2869	12
2870.17	-6
2871.34	-20
2872.52	-14
2873.69	-10
2874.86	-6
2876.03	4
2877.21	-6
2878.38	-34
2879.55	6
2880.72	-30
2881.89	-38
2883.06	-6
2884.23	-12
2885.39	-4
2886.56	-31
2887.73	-34
2888.9	0
2890.06	-24
2891.23	2
2892.39	-37
2893.56	4
2894.72	-29
2895.89	-14
2897.05	18
2898.21	-20
2899.38	-10
2900.54	-30
2901.7	12
2902.86	-22
2904.02	10
2905.18	-18
2906.34	-6
2907.5	-17
2908.66	-24
2909.82	-30
2910.98	-8
2912.13	-14
2913.29	4
2914.45	-22
2915.6	-19
2916.76	10
2917.91	-2
2919.07	-15
2920.22	-2
2921.38	12
2922.53	-10
2923.68	12
2924.84	4
2925.99	-2
2927.14	-18
2928.29	8
2929.44	-8
2930.59	-8
2931.74	-6
2932.89	22
2934.04	-14
2935.19	-12
2936.34	-6
2937.48	20
2938.63	10
2939.78	-22
2940.93	30
2942.07	6
2943.22	4
2944.36	-18
2945.51	4
2946.65	-14
2947.79	0
2948.94	4
2950.08	-10
2951.22	4
2952.36	10
2953.5	4
2954.65	-4
2955.79	-14
2956.93	10
2958.07	-10
2959.2	12
2960.34	26
2961.48	18
2962.62	12
2963.76	18
2964.89	-4
2966.03	2
2967.17	14
2968.3	26
2969.44	10
2970.57	18
2971.71	22
2972.84	8
2973.97	16
2975.11	22
2976.24	28
2977.37	2
2978.5	10
2979.64	24
2980.77	4
2981.9	26
2983.03	-14
2984.16	12
2985.29	22
2986.41	0
2987.54	6
2988.67	10
2989.8	18
2990.93	4
2992.05	4
2993.18	10
2994.3	-20
2995.43	-12
2996.55	61
2997.68	30
2998.8	2
2999.93	12
3001.05	10
3002.17	2
3003.3	0
3004.42	60
3005.54	56
3006.66	28
3007.78	26
3008.9	14
3010.02	-2
3011.14	28
3012.26	6
3013.38	14
3014.5	20
3015.62	-18
3016.73	8
3017.85	16
3018.97	36
3020.08	2
3021.2	32
3022.31	4
3023.43	46
3024.54	47
3025.66	12
3026.77	24
3027.89	24
3029	2
3030.11	24
3031.22	24
3032.34	0
3033.45	30
3034.56	14
3035.67	20
3036.78	121
3037.89	32
3039	30
3040.11	-22
3041.22	30
3042.32	2
3043.43	8
3044.54	30
3045.65	8
3046.75	16
3047.86	50
3048.96	8
3050.07	-8
3051.17	30
3052.28	47
3053.38	14
3054.49	10
3055.59	26
3056.69	24
3057.8	8
3058.9	20
3060	52
3061.1	12
3062.2	22
3063.3	18
3064.4	8
3065.5	18
3066.6	8
3067.7	44
3068.8	32
3069.9	32
3071	10
3072.09	26
3073.19	10
3074.29	22
3075.38	14
3076.48	32
3077.57	17
3078.67	37
3079.76	34
3080.86	6
3081.95	45
3083.05	22
3084.14	30
3085.23	38
3086.33	27
3087.42	38
3088.51	23
3089.6	34
3090.69	14
3091.78	-10
3092.87	97
3093.96	28
3095.05	30
3096.14	-4
3097.23	36
3098.32	55
3099.41	25
3100.49	24
3101.58	8
3102.67	38
3103.75	4
3104.84	40
3105.93	34
3107.01	4
3108.1	14
3109.18	42
3110.26	34
3111.35	30
3112.43	24
3113.51	28
3114.6	55
3115.68	24
3116.76	24
3117.84	18
3118.92	44
3120	36
3121.09	16
3122.17	28
3123.25	18
3124.32	38
3125.4	56
3126.48	45
3127.56	14
3128.64	14
3129.72	38
3130.79	62
3131.87	40
3132.95	26
3134.02	22
3135.1	44
3136.17	24
3137.25	22
3138.32	28
3139.4	30
3140.47	42
3141.55	28
3142.62	24
3143.69	26
3144.76	33
3145.84	20
3146.91	36
3147.98	36
3149.05	46
3150.12	30
3151.19	40
3152.26	30
3153.33	34
3154.4	16
3155.47	26
3156.54	48
3157.61	52
3158.67	10
3159.74	22
3160.81	28
3161.88	19
3162.94	38
3164.01	12
3165.07	42
3166.14	34
3167.2	46
3168.27	19
3169.33	14
3170.4	40
3171.46	18
3172.52	12
3173.59	20
3174.65	32
3175.71	24
3176.77	28
3177.84	18
3178.9	22
3179.96	28
3181.02	44
3182.08	38
3183.14	49
3184.2	42
3185.26	42
3186.32	36
3187.37	24
3188.43	50
3189.49	45
3190.55	18
3191.61	33
3192.66	40
3193.72	34
3194.77	34
3195.83	24
3196.89	34
3197.94	34
3199	26
3200.05	30
3201.1	28
3202.16	38
3203.21	42
3204.27	34
3205.32	28
3206.37	32
3207.42	63
3208.47	40
3209.53	36
3210.58	17
3211.63	36
3212.68	30
3213.73	30
3214.78	31
3215.83	44
3216.88	29
3217.93	32
3218.97	44
3220.02	16
3221.07	6
3222.12	32
3223.16	46
3224.21	44
3225.26	26
3226.3	18
3227.35	24
3228.4	52
3229.44	32
3230.49	30
3231.53	2
3232.57	26
3233.62	40
3234.66	30
3235.71	36
3236.75	30
3237.79	68
3238.83	28
3239.88	14
3240.92	38
3241.96	46
3243	38
3244.04	12
3245.08	42
3246.12	40
3247.16	36
3248.2	36
3249.24	26
3250.28	26
3251.32	24
3252.36	36
3253.39	34
3254.43	36
3255.47	50
3256.51	24
3257.54	10
3258.58	46
3259.61	61
3260.65	37
3261.69	28
3262.72	6
3263.76	8
3264.79	22
3265.82	45
3266.86	19
3267.89	74
3268.92	47
3269.96	46
3270.99	37
3272.02	50
3273.05	40
3274.09	30
3275.12	42
3276.15	18
3277.18	27
3278.21	36
3279.24	26
3280.27	34
3281.3	40
3282.33	31
3283.36	20
3284.39	26
3285.41	64
3286.44	48
3287.47	38
3288.5	68
3289.52	32
3290.55	68
3291.58	52
3292.6	24
3293.63	46
3294.66	30
3295.68	49
3296.71	22
3297.73	58
3298.76	73
3299.78	24
3300.8	6
3301.83	30
3302.85	80
3303.87	26
3304.9	46
3305.92	33
3306.94	58
3307.96	52
3308.98	36
3310.01	42
3311.03	20
3312.05	49
3313.07	24
3314.09	32
3315.11	40
3316.13	45
3317.15	14
3318.17	30
3319.18	42
3320.2	42
3321.22	26
3322.24	38
3323.26	39
3324.27	36
3325.29	54
3326.31	49
3327.32	42
3328.34	36
3329.35	66
3330.37	34
3331.38	26
3332.4	28
3333.41	44
3334.43	56
3335.44	46
3336.46	32
3337.47	20
3338.48	28
3339.5	26
3340.51	24
3341.52	55
3342.53	44
3343.54	44
3344.56	46
3345.57	65
3346.58	62
3347.59	60
3348.6	39
3349.61	48
3350.62	36
3351.63	52
3352.64	44
3353.65	40
3354.66	29
3355.66	67
3356.67	44
3357.68	32
3358.69	33
3359.7	32
3360.7	46
3361.71	42
3362.72	46
3363.72	36
3364.73	32
3365.73	46
3366.74	39
3367.75	33
3368.75	32
3369.75	36
3370.76	16
3371.76	44
3372.77	38
3373.77	56
3374.77	51
3375.78	34
3376.78	18
3377.78	48
3378.78	38
3379.79	38
3380.79	41
3381.79	38
3382.79	40
3383.79	46
3384.79	54
3385.79	32
3386.79	38
3387.79	34
3388.79	57
3389.79	40
3390.79	38
3391.79	49
3392.79	34
3393.79	64
3394.78	40
3395.78	36
3396.78	54
3397.78	54
3398.77	89
3399.77	34
3400.77	46
3401.76	42
3402.76	44
3403.76	56
3404.75	18
3405.75	28
3406.74	53
3407.74	83
3408.73	46
3409.72	125
3410.72	54
3411.71	40
3412.71	26
3413.7	34
3414.69	20
3415.68	99
3416.68	34
3417.67	26
3418.66	36
3419.65	38
3420.64	52
3421.63	55
3422.63	58
3423.62	46
3424.61	82
3425.6	24
3426.59	35
3427.58	54
3428.57	61
[truncated: 48 more rows]
