# Supplementary material for: AI‐Assisted Detection of Early Gastric Cancer via Visualization of Mucosal Acidity Compromise During Endoscopy
Source: Adv Sci (Weinh). 2025 Oct 20;12(46):e04932. doi: 10.1002/advs.202504932 (PMC12697849; doi:10.1002/advs.202504932)
Supplement: Supplementary file 2 — Supporting Data [file ADVS-12-e04932-s002.zip › Models by AGS cells/Model 5/Para-tumor/fast-20250724_173829.csv]

181.541	21819
184.445	33970
187.346	44121
190.245	49117
193.141	51193
196.035	51000
198.927	50923
201.816	50898
204.703	51299
207.588	51100
210.47	51501
213.35	51134
216.228	51128
219.103	51278
221.976	51138
224.846	51364
227.715	51066
230.58	51088
233.444	51175
236.305	51850
239.164	51791
242.02	52633
244.875	52865
247.727	53006
250.576	53121
253.423	52994
256.268	52713
259.111	52823
261.951	52421
264.789	52579
267.625	52576
270.459	52628
273.29	52496
276.119	52458
278.945	51850
281.769	51836
284.591	51894
287.411	51374
290.229	51364
293.044	51130
295.857	51131
298.667	50482
301.476	50141
304.282	49728
307.085	49436
309.887	49155
312.686	48569
315.483	48243
318.278	47880
321.071	47876
323.861	47705
326.649	47518
329.435	47745
332.219	47546
335	47367
337.779	47514
340.556	47767
343.331	47754
346.103	47790
348.873	48023
351.641	48449
354.407	48396
357.171	48491
359.932	48682
362.691	48257
365.448	48244
368.203	47996
370.955	47519
373.706	47570
376.454	47020
379.2	46655
381.943	46742
384.685	46309
387.424	45916
390.161	45574
392.896	45168
395.629	45107
398.36	44814
401.088	44848
403.815	44574
406.539	44619
409.261	44165
411.981	44328
414.698	44516
417.414	45023
420.127	45007
422.838	44869
425.547	45237
428.254	45390
430.959	45316
433.662	45487
436.362	45807
439.06	45775
441.757	45694
444.451	45793
447.142	45655
449.832	45706
452.52	45612
455.206	45678
457.889	45602
460.57	45392
463.249	45195
465.927	45197
468.601	44816
471.274	44552
473.945	44097
476.614	43382
479.28	42733
481.945	42591
484.607	42569
487.267	42044
489.926	42024
492.582	41838
495.236	41592
497.888	41302
500.537	41181
503.185	41242
505.831	41365
508.474	41708
511.116	41712
513.755	41476
516.393	41316
519.028	41786
521.661	41504
524.293	41798
526.922	41481
529.549	41705
532.174	41659
534.797	41552
537.418	41579
540.037	41883
542.654	41721
545.268	42149
547.881	42413
550.492	42284
553.101	41580
555.707	41066
558.312	40613
560.915	40500
563.515	40837
566.114	40907
568.71	41030
571.305	41782
573.897	41788
576.488	41961
579.076	41018
581.663	40102
584.247	39103
586.83	38290
589.41	37603
591.989	37210
594.565	36374
597.14	35615
599.712	34954
602.283	35012
604.851	34904
607.418	34750
609.982	35010
612.545	34696
615.106	34453
617.664	34572
620.221	34483
622.776	34320
625.328	34180
627.879	34214
630.428	33892
632.975	33622
635.52	33415
638.062	33249
640.603	33138
643.142	33236
645.679	33219
648.214	33365
650.748	33179
653.279	33261
655.808	33152
658.335	32991
660.861	33086
663.384	32621
665.906	32940
668.425	32929
670.943	32840
673.459	32405
675.973	32103
678.484	31879
680.994	31366
683.502	30882
686.009	30731
688.513	30586
691.015	30217
693.515	29937
696.014	29870
698.51	29332
701.005	29294
703.498	28859
705.989	28553
708.478	27850
710.965	27662
713.45	27608
715.933	27517
718.415	27453
720.894	27100
723.372	27008
725.848	27274
728.322	27126
730.794	27195
733.264	27044
735.732	26633
738.198	26049
740.663	25716
743.126	25225
745.586	25081
748.045	25025
750.502	24562
752.958	24596
755.411	24445
757.863	24467
760.312	24373
762.76	24244
765.206	24397
767.65	24015
770.092	22582
772.533	21046
774.971	20688
777.408	21402
779.843	22196
782.276	22106
784.707	22329
787.137	22474
789.564	22362
791.99	22396
794.414	22251
796.836	22092
799.257	21715
801.675	21507
804.092	21308
806.507	21320
808.92	20983
811.331	20768
813.741	20494
816.148	20302
818.554	19996
820.958	19823
823.36	19870
825.761	19531
828.159	19366
830.556	19227
832.951	19130
835.345	18919
837.736	18775
840.126	18679
842.514	18540
844.9	18393
847.284	18195
849.667	17987
852.048	17843
854.427	17740
856.804	17427
859.18	17206
861.553	17014
863.925	17061
866.296	16923
868.664	16840
871.031	16811
873.396	16678
875.759	16529
878.12	16350
880.48	16244
882.838	16180
885.194	15906
887.549	15882
889.902	15715
892.253	15726
894.602	15659
896.949	15499
899.295	15524
901.639	15262
903.981	15316
906.322	15175
908.661	15142
910.998	15129
913.333	15076
915.667	14855
917.999	14978
920.329	14976
922.658	14944
924.985	14762
927.31	14627
929.633	14611
931.955	14493
934.275	14371
936.593	14186
938.91	13777
941.225	13642
943.538	13392
945.849	13222
948.159	12925
950.467	12675
952.774	12612
955.078	12230
957.381	12129
959.683	11927
961.982	11748
964.28	11770
966.577	11671
968.871	11490
971.164	11281
973.456	11147
975.745	11083
978.033	10833
980.319	10767
982.604	10779
984.887	10695
987.168	10777
989.448	10613
991.726	10584
994.002	10527
996.277	10539
998.55	10588
1000.82	10554
1003.09	10584
1005.36	10708
1007.63	10701
1009.89	10577
1012.15	10654
1014.41	10825
1016.67	10682
1018.93	10605
1021.19	10342
1023.44	10372
1025.7	10277
1027.95	10237
1030.2	10221
1032.45	10166
1034.69	9936
1036.94	9753
1039.18	9739
1041.43	9659
1043.67	9602
1045.9	9599
1048.14	9534
1050.38	9369
1052.61	9286
1054.84	9199
1057.07	9072
1059.3	9030
1061.53	8797
1063.76	8875
1065.98	8800
1068.2	8615
1070.42	8509
1072.64	8439
1074.86	8282
1077.08	8166
1079.29	8204
1081.5	8194
1083.72	8123
1085.93	8206
1088.13	8083
1090.34	8097
1092.55	8144
1094.75	8154
1096.95	8023
1099.15	7930
1101.35	7844
1103.55	7779
1105.74	7694
1107.94	7599
1110.13	7563
1112.32	7328
1114.51	7247
1116.7	7175
1118.89	7054
1121.07	6998
1123.25	6940
1125.44	6861
1127.62	6818
1129.8	6888
1131.97	6935
1134.15	7054
1136.32	6987
1138.49	6874
1140.66	6824
1142.83	6738
1145	6669
1147.17	6544
1149.33	6514
1151.5	6487
1153.66	6482
1155.82	6419
1157.98	6409
1160.13	6266
1162.29	6284
1164.44	6200
1166.6	6147
1168.75	6229
1170.9	6314
1173.04	6240
1175.19	6316
1177.34	6267
1179.48	6010
1181.62	5931
1183.76	5873
1185.9	5887
1188.04	6060
1190.17	6191
1192.31	6264
1194.44	6342
1196.57	6407
1198.7	6358
1200.83	6278
1202.96	6026
1205.08	5841
1207.21	5557
1209.33	5422
1211.45	5246
1213.57	5085
1215.69	5098
1217.81	5101
1219.92	5049
1222.03	4918
1224.15	4961
1226.26	4878
1228.37	4908
1230.47	4781
1232.58	4797
1234.68	4767
1236.79	4759
1238.89	4801
1240.99	4726
1243.09	4682
1245.19	4632
1247.28	4648
1249.38	4481
1251.47	4543
1253.56	4489
1255.65	4425
1257.74	4352
1259.83	4352
1261.91	4255
1264	4263
1266.08	4112
1268.16	4064
1270.24	4011
1272.32	3930
1274.4	3957
1276.47	3957
1278.55	3828
1280.62	3794
1282.69	3661
1284.76	3711
1286.83	3701
1288.9	3623
1290.96	3582
1293.03	3534
1295.09	3495
1297.15	3473
1299.21	3373
1301.27	3403
1303.33	3368
1305.38	3320
1307.44	3417
1309.49	3314
1311.54	3246
1313.59	3235
1315.64	3244
1317.69	3282
1319.73	3226
1321.78	3248
1323.82	3203
1325.86	3205
1327.9	3187
1329.94	3138
1331.98	3161
1334.02	3149
1336.05	3096
1338.08	3179
1340.12	3113
1342.15	3254
1344.18	3268
1346.2	3296
1348.23	3371
1350.25	3308
1352.28	3346
1354.3	3310
1356.32	3324
1358.34	3405
1360.36	3353
1362.38	3486
1364.39	3439
1366.41	3369
1368.42	3381
1370.43	3390
1372.44	3264
1374.45	3226
1376.45	3260
1378.46	3201
1380.47	3100
1382.47	3091
1384.47	3042
1386.47	2968
1388.47	2915
1390.47	2880
1392.46	2926
1394.46	2924
1396.45	2911
1398.44	2918
1400.44	2848
1402.42	2778
1404.41	2734
1406.4	2639
1408.39	2559
1410.37	2544
1412.35	2583
1414.33	2480
1416.31	2530
1418.29	2511
1420.27	2446
1422.25	2418
1424.22	2419
1426.2	2432
1428.17	2418
1430.14	2432
1432.11	2357
1434.08	2265
1436.04	2280
1438.01	2224
1439.97	2283
1441.94	2260
1443.9	2242
1445.86	2248
1447.82	2244
1449.78	2145
1451.73	2158
1453.69	2220
1455.64	2162
1457.59	2196
1459.54	2144
1461.49	2025
1463.44	1999
1465.39	1985
1467.34	1946
1469.28	1979
1471.22	1960
1473.17	2067
1475.11	1999
1477.05	1973
1478.99	1871
1480.92	1821
1482.86	1797
1484.79	1755
1486.73	1737
1488.66	1714
1490.59	1781
1492.52	1794
1494.45	1757
1496.37	1819
1498.3	1831
1500.22	1788
1502.14	1721
1504.07	1755
1505.99	1739
1507.91	1743
1509.82	1759
1511.74	1706
1513.66	1713
1515.57	1693
1517.48	1723
1519.39	1791
1521.3	1834
1523.21	1806
1525.12	1714
1527.03	1716
1528.93	1694
1530.84	1739
1532.74	1755
1534.64	1817
1536.54	1773
1538.44	1710
1540.34	1642
1542.23	1643
1544.13	1557
1546.02	1515
1547.92	1509
1549.81	1568
1551.7	1609
1553.59	1568
1555.48	1561
1557.36	1646
1559.25	1674
1561.13	1650
1563.01	1714
1564.9	1691
1566.78	1714
1568.66	1676
1570.53	1632
1572.41	1606
1574.29	1612
1576.16	1755
1578.03	1815
1579.9	1850
1581.78	1759
1583.65	1682
1585.51	1630
1587.38	1705
1589.25	1747
1591.11	1769
1592.97	1696
1594.84	1632
1596.7	1604
1598.56	1650
1600.42	1596
1602.27	1640
1604.13	1600
1605.98	1767
1607.84	1876
1609.69	1918
1611.54	1888
1613.39	1767
1615.24	1664
1617.09	1503
1618.94	1446
1620.78	1354
1622.62	1429
1624.47	1481
1626.31	1535
1628.15	1574
1629.99	1543
1631.83	1505
1633.67	1531
1635.5	1477
1637.34	1397
1639.17	1414
1641	1397
1642.83	1414
1644.66	1416
1646.49	1418
1648.32	1306
1650.15	1350
1651.97	1335
1653.8	1385
1655.62	1380
1657.44	1334
1659.26	1202
1661.08	1172
1662.9	1187
1664.72	1047
1666.53	984
1668.35	911
1670.16	878
1671.97	949
1673.79	1030
1675.6	1075
1677.4	1008
1679.21	891
1681.02	913
1682.83	870
1684.63	920
1686.43	978
1688.24	949
1690.04	967
1691.84	866
1693.64	853
1695.43	896
1697.23	961
1699.02	1014
1700.82	1094
1702.61	1038
1704.4	1063
1706.2	1024
1707.98	1112
1709.77	1153
1711.56	1191
1713.35	1184
1715.13	1112
1716.92	1059
1718.7	909
1720.48	943
1722.26	929
1724.04	846
1725.82	713
1727.6	656
1729.37	585
1731.15	536
1732.92	439
1734.7	427
1736.47	359
1738.24	343
1740.01	384
1741.78	365
1743.54	411
1745.31	498
1747.08	546
1748.84	554
1750.6	572
1752.36	683
1754.12	785
1755.88	803
1757.64	758
1759.4	673
1761.16	657
1762.91	681
1764.67	741
1766.42	772
1768.17	842
1769.92	860
1771.67	808
1773.42	745
1775.17	731
1776.91	720
1778.66	727
1780.4	816
1782.15	863
1783.89	887
1785.63	919
1787.37	913
1789.11	925
1790.85	873
1792.58	846
1794.32	750
1796.05	740
1797.79	709
1799.52	675
1801.25	726
1802.98	681
1804.71	663
1806.44	701
1808.17	755
1809.89	842
1811.62	869
1813.34	842
1815.07	808
1816.79	767
1818.51	756
1820.23	745
1821.95	699
1823.66	638
1825.38	599
1827.1	617
1828.81	658
1830.52	658
1832.24	699
1833.95	746
1835.66	792
1837.37	810
1839.08	776
1840.78	691
1842.49	645
1844.19	626
1845.9	599
1847.6	591
1849.3	637
1851	558
1852.7	503
1854.4	456
1856.1	476
1857.8	499
1859.49	487
1861.19	487
1862.88	538
1864.57	441
1866.27	375
1867.96	321
1869.65	280
1871.33	314
1873.02	349
1874.71	425
1876.39	443
1878.08	381
1879.76	431
1881.44	397
1883.12	401
1884.81	454
1886.48	494
1888.16	413
1889.84	353
1891.52	349
1893.19	322
1894.87	298
1896.54	325
1898.21	336
1899.88	329
1901.55	411
1903.22	403
1904.89	407
1906.56	413
1908.22	419
1909.89	421
1911.55	454
1913.22	433
1914.88	419
1916.54	441
1918.2	427
1919.86	425
1921.52	441
1923.18	355
1924.83	395
1926.49	382
1928.14	355
1929.79	342
1931.45	379
1933.1	351
1934.75	317
1936.4	393
1938.05	409
1939.69	422
1941.34	377
1942.99	316
1944.63	297
1946.27	300
1947.92	281
1949.56	361
1951.2	354
1952.84	370
1954.48	389
1956.11	460
1957.75	451
1959.39	467
1961.02	507
1962.65	489
1964.29	466
1965.92	489
1967.55	526
1969.18	546
1970.81	544
1972.44	536
1974.06	495
1975.69	513
1977.32	508
1978.94	534
1980.56	508
1982.19	550
1983.81	532
1985.43	534
1987.05	510
1988.66	552
1990.28	524
1991.9	496
1993.51	542
1995.13	530
1996.74	528
1998.36	524
1999.97	544
2001.58	504
2003.19	508
2004.8	528
2006.4	550
2008.01	540
2009.62	524
2011.22	546
2012.83	546
2014.43	548
2016.03	554
2017.63	532
2019.23	532
2020.83	514
2022.43	544
2024.03	522
2025.63	513
2027.22	520
2028.82	501
2030.41	505
2032.01	487
2033.6	508
2035.19	482
2036.78	511
2038.37	487
2039.96	465
2041.55	457
2043.13	490
2044.72	484
2046.3	445
2047.89	467
2049.47	477
2051.05	470
2052.63	443
2054.21	449
2055.79	453
2057.37	433
2058.95	440
2060.52	439
2062.1	427
2063.68	438
2065.25	473
2066.82	419
2068.39	433
2069.97	431
2071.54	429
2073.1	423
2074.67	405
2076.24	431
2077.81	415
2079.37	421
2080.94	415
2082.5	399
2084.07	386
2085.63	357
2087.19	351
2088.75	375
2090.31	321
2091.87	319
2093.43	290
2094.98	312
2096.54	331
2098.09	294
2099.65	373
2101.2	347
2102.75	371
2104.3	339
2105.86	367
2107.41	351
2108.95	365
2110.5	344
2112.05	340
2113.6	340
2115.14	327
2116.69	371
2118.23	318
2119.77	338
2121.31	320
2122.86	345
2124.4	319
2125.93	314
2127.47	317
2129.01	324
2130.55	361
2132.08	339
2133.62	327
2135.15	337
2136.69	316
2138.22	306
2139.75	314
2141.28	300
2142.81	314
2144.34	297
2145.87	314
2147.39	334
2148.92	310
2150.45	340
2151.97	329
2153.5	322
2155.02	288
2156.54	290
2158.06	314
2159.58	268
2161.1	278
2162.62	312
2164.14	300
2165.66	298
2167.17	298
2168.69	311
2170.2	302
2171.72	288
2173.23	288
2174.74	290
2176.25	294
2177.76	278
2179.27	274
2180.78	300
2182.29	256
2183.79	272
2185.3	256
2186.81	294
2188.31	270
2189.81	270
2191.32	284
2192.82	276
2194.32	260
2195.82	288
2197.32	270
2198.82	226
2200.32	242
2201.81	222
2203.31	243
2204.8	244
2206.3	246
2207.79	230
2209.29	272
2210.78	238
2212.27	278
2213.76	266
2215.25	274
2216.74	262
2218.23	238
2219.71	235
2221.2	212
2222.69	240
2224.17	193
2225.65	196
2227.14	200
2228.62	214
2230.1	215
2231.58	208
2233.06	213
2234.54	246
2236.02	242
2237.5	244
2238.97	265
2240.45	232
2241.92	221
2243.4	236
2244.87	194
2246.34	209
2247.82	210
2249.29	191
2250.76	202
2252.23	181
2253.7	214
2255.16	189
2256.63	198
2258.1	175
2259.56	214
2261.03	200
2262.49	169
2263.95	200
2265.42	205
2266.88	209
2268.34	191
2269.8	195
2271.26	171
2272.72	207
2274.18	203
2275.63	194
2277.09	219
2278.54	222
2280	185
2281.45	159
2282.9	161
2284.36	186
2285.81	202
2287.26	176
2288.71	191
2290.16	205
2291.61	194
2293.05	171
2294.5	149
2295.95	149
2297.39	115
2298.84	123
2300.28	114
2301.72	123
2303.16	141
2304.61	156
2306.05	144
2307.49	137
2308.93	141
2310.36	163
2311.8	189
2313.24	173
2314.67	177
2316.11	169
2317.54	179
2318.98	187
2320.41	147
2321.84	171
2323.28	153
2324.71	179
2326.14	141
2327.57	151
2328.99	150
2330.42	111
2331.85	157
2333.27	119
2334.7	139
2336.12	145
2337.55	121
2338.97	125
2340.39	91
2341.82	85
2343.24	100
2344.66	103
2346.08	81
2347.5	119
2348.91	151
2350.33	113
2351.75	163
2353.16	143
2354.58	151
2355.99	155
2357.41	141
2358.82	121
2360.23	81
2361.64	85
2363.05	77
2364.46	66
2365.87	73
2367.28	91
2368.69	107
2370.1	95
2371.5	71
2372.91	111
2374.31	106
2375.72	112
2377.12	99
2378.52	102
2379.92	107
2381.33	109
2382.73	97
2384.13	89
2385.52	95
2386.92	101
2388.32	91
2389.72	87
2391.11	107
2392.51	123
2393.9	119
2395.3	111
2396.69	147
2398.08	95
2399.48	105
2400.87	94
2402.26	93
2403.65	101
2405.04	57
2406.42	44
2407.81	8
2409.2	-10
2410.58	-25
2411.97	-36
2413.35	12
2414.74	-26
2416.12	-6
2417.5	12
2418.89	-4
2420.27	12
2421.65	-8
2423.03	26
2424.41	-14
2425.79	-16
2427.16	-12
2428.54	-16
2429.92	-16
2431.29	8
2432.67	-2
2434.04	-8
2435.42	0
2436.79	-6
2438.16	16
2439.53	0
2440.9	-30
2442.27	-24
2443.64	-40
2445.01	-17
2446.38	-34
2447.75	-42
2449.11	-59
2450.48	-22
2451.84	-36
2453.21	-34
2454.57	-10
2455.94	-20
2457.3	-18
2458.66	-24
2460.02	-22
2461.38	-22
2462.74	17
2464.1	20
2465.46	8
2466.82	6
2468.17	24
2469.53	12
2470.89	16
2472.24	-12
2473.6	10
2474.95	12
2476.3	30
2477.65	36
2479.01	43
2480.36	11
2481.71	79
2483.06	15
2484.41	26
2485.75	18
2487.1	12
2488.45	18
2489.8	2
2491.14	14
2492.49	16
2493.83	22
2495.17	37
2496.52	15
2497.86	35
2499.2	45
2500.54	49
2501.88	55
2503.22	54
2504.56	51
2505.9	56
2507.24	64
2508.58	38
2509.91	23
2511.25	22
2512.58	-4
2513.92	-49
2515.25	-20
2516.58	-38
2517.92	-10
2519.25	-16
2520.58	-16
2521.91	-28
2523.24	-14
2524.57	4
2525.9	20
2527.23	20
2528.55	48
2529.88	6
2531.21	-10
2532.53	-10
2533.86	19
2535.18	14
2536.5	12
2537.83	-5
2539.15	18
2540.47	26
2541.79	42
2543.11	-4
2544.43	0
2545.75	16
2547.07	42
2548.39	-20
2549.7	26
2551.02	4
2552.34	-4
2553.65	-6
2554.97	-34
2556.28	-42
2557.59	-55
2558.91	-37
2560.22	-49
2561.53	-26
2562.84	-24
2564.15	-32
2565.46	-31
2566.77	-30
2568.08	-28
2569.38	-33
2570.69	-32
2572	-49
2573.3	-16
2574.61	-16
2575.91	-24
2577.22	-14
2578.52	-8
2579.82	-8
2581.13	-35
2582.43	-34
2583.73	-24
2585.03	-24
2586.33	-52
2587.63	-46
2588.92	-56
2590.22	-20
2591.52	-47
2592.82	-50
2594.11	-27
2595.41	-23
2596.7	-42
2598	-34
2599.29	-50
2600.58	-57
2601.88	-18
2603.17	-18
2604.46	-49
2605.75	-42
2607.04	-44
2608.33	-59
2609.62	-35
2610.9	-52
2612.19	-58
2613.48	-81
2614.76	-52
2616.05	-61
2617.34	-33
2618.62	-69
2619.9	-74
2621.19	-55
2622.47	-37
2623.75	-46
2625.03	-52
2626.31	-37
2627.59	-30
2628.87	-29
2630.15	-63
2631.43	-57
2632.71	-46
2633.99	-66
2635.26	-62
2636.54	-63
2637.81	-65
2639.09	-85
2640.36	-58
2641.64	-58
2642.91	-89
2644.18	-82
2645.46	-49
2646.73	-87
2648	-62
2649.27	-41
2650.54	-43
2651.81	-32
2653.07	-10
2654.34	-50
2655.61	-41
2656.88	-39
2658.14	-36
2659.41	-55
2660.67	-70
2661.94	-45
2663.2	-73
2664.47	-63
2665.73	-54
2666.99	-68
2668.25	-69
2669.51	-72
2670.77	-69
2672.03	-73
2673.29	-36
2674.55	-41
2675.81	-52
2677.07	-77
2678.32	-67
2679.58	-59
2680.84	-49
2682.09	-55
2683.35	-28
2684.6	-24
2685.85	-49
2687.11	-62
2688.36	-33
2689.61	-42
2690.86	-42
2692.11	-41
2693.36	-43
2694.61	-22
2695.86	-51
2697.11	-59
2698.36	-39
2699.61	-71
2700.85	-48
2702.1	-54
2703.34	-25
2704.59	-54
2705.83	-36
2707.08	-41
2708.32	-42
2709.56	-61
2710.81	-67
2712.05	-68
2713.29	-67
2714.53	-44
2715.77	-44
2717.01	-39
2718.25	-26
2719.49	-39
2720.73	-58
2721.96	-63
2723.2	-44
2724.44	-87
2725.67	-55
2726.91	-60
2728.14	-44
2729.38	-82
2730.61	-34
2731.84	-70
2733.08	-45
2734.31	-48
2735.54	-24
2736.77	-41
2738	-60
2739.23	-39
2740.46	-51
2741.69	-63
2742.92	-68
2744.14	-11
2745.37	-30
2746.6	-67
2747.82	-34
2749.05	-46
2750.27	-40
2751.5	-42
2752.72	-62
2753.95	-36
2755.17	-10
2756.39	-32
2757.61	-34
2758.83	-48
2760.05	-20
2761.27	-70
2762.49	-24
2763.71	-42
2764.93	-36
2766.15	-32
2767.37	-28
2768.58	-44
2769.8	-44
2771.02	-46
2772.23	-14
2773.45	-42
2774.66	-42
2775.88	-22
2777.09	-50
2778.3	-28
2779.51	-36
2780.73	-23
2781.94	-34
2783.15	-20
2784.36	-32
2785.57	-24
2786.78	-50
2787.99	-4
2789.19	-36
2790.4	-6
2791.61	6
2792.82	-50
2794.02	-22
2795.23	-24
2796.43	-22
2797.64	-22
2798.84	-16
2800.04	-42
2801.25	-21
2802.45	-52
2803.65	-42
2804.85	6
2806.05	-24
2807.25	-40
2808.45	-10
2809.65	-16
2810.85	-21
2812.05	2
2813.25	-24
2814.45	-28
2815.64	-20
2816.84	-30
2818.04	-12
2819.23	34
2820.43	-11
2821.62	-2
2822.82	-20
2824.01	10
2825.2	-6
2826.39	-20
2827.59	-12
2828.78	-14
2829.97	4
2831.16	-32
2832.35	-20
2833.54	-30
2834.73	0
2835.92	-14
2837.1	-12
2838.29	-6
2839.48	-4
2840.67	-20
2841.85	-18
2843.04	-12
2844.22	-22
2845.41	-9
2846.59	23
2847.77	-4
2848.96	-10
2850.14	-14
2851.32	16
2852.5	-5
2853.68	-28
2854.87	-4
2856.05	-24
2857.23	-34
2858.4	-18
2859.58	-27
2860.76	-8
2861.94	2
2863.12	-14
2864.29	-4
2865.47	-10
2866.65	-29
2867.82	-10
2869	12
2870.17	-16
2871.34	-12
2872.52	-26
2873.69	-8
2874.86	-15
2876.03	20
2877.21	-10
2878.38	-28
2879.55	14
2880.72	-16
2881.89	-34
2883.06	24
2884.23	6
2885.39	-31
2886.56	-6
2887.73	-39
2888.9	-20
2890.06	-4
2891.23	-6
2892.39	-29
2893.56	8
2894.72	-4
2895.89	-2
2897.05	2
2898.21	-16
2899.38	10
2900.54	-26
2901.7	14
2902.86	-8
2904.02	14
2905.18	-16
2906.34	-12
2907.5	2
2908.66	-2
2909.82	-8
2910.98	4
2912.13	4
2913.29	21
2914.45	4
2915.6	-2
2916.76	0
2917.91	14
2919.07	-8
2920.22	-6
2921.38	12
2922.53	-8
2923.68	-2
2924.84	16
2925.99	-2
2927.14	-2
2928.29	-6
2929.44	-10
2930.59	-8
2931.74	-6
2932.89	4
2934.04	-8
2935.19	-22
2936.34	-13
2937.48	-2
2938.63	14
2939.78	-24
2940.93	28
2942.07	6
2943.22	16
2944.36	16
2945.51	-8
2946.65	-12
2947.79	6
2948.94	12
2950.08	2
2951.22	20
2952.36	8
2953.5	-2
2954.65	6
2955.79	-4
2956.93	22
2958.07	-4
2959.2	10
2960.34	28
2961.48	24
2962.62	-6
2963.76	8
2964.89	-22
2966.03	0
2967.17	-2
2968.3	14
2969.44	16
2970.57	12
2971.71	10
2972.84	6
2973.97	22
2975.11	22
2976.24	28
2977.37	-2
2978.5	2
2979.64	10
2980.77	-4
2981.9	6
2983.03	-4
2984.16	-4
2985.29	20
2986.41	2
2987.54	20
2988.67	12
2989.8	10
2990.93	0
2992.05	0
2993.18	4
2994.3	-18
2995.43	-22
2996.55	35
2997.68	20
2998.8	12
2999.93	24
3001.05	-4
3002.17	6
3003.3	-4
3004.42	46
3005.54	72
3006.66	24
3007.78	26
3008.9	12
3010.02	-16
3011.14	36
3012.26	12
3013.38	22
3014.5	44
3015.62	6
3016.73	34
3017.85	20
3018.97	6
3020.08	13
3021.2	20
3022.31	24
3023.43	44
3024.54	15
3025.66	22
3026.77	26
3027.89	28
3029	10
3030.11	16
3031.22	28
3032.34	2
3033.45	22
3034.56	12
3035.67	18
3036.78	97
3037.89	34
3039	46
3040.11	16
3041.22	-6
3042.32	6
3043.43	16
3044.54	28
3045.65	24
3046.75	12
3047.86	40
3048.96	14
3050.07	-6
3051.17	32
3052.28	20
3053.38	20
3054.49	4
3055.59	28
3056.69	2
3057.8	16
3058.9	14
3060	54
3061.1	36
3062.2	26
3063.3	41
3064.4	10
3065.5	10
3066.6	27
3067.7	20
3068.8	30
3069.9	24
3071	30
3072.09	18
3073.19	40
3074.29	36
3075.38	20
3076.48	30
3077.57	19
3078.67	2
3079.76	22
3080.86	12
3081.95	43
3083.05	-16
3084.14	30
3085.23	30
3086.33	31
3087.42	24
3088.51	35
3089.6	28
3090.69	24
3091.78	22
3092.87	69
3093.96	30
3095.05	28
3096.14	-4
3097.23	20
3098.32	26
3099.41	31
3100.49	16
3101.58	30
3102.67	36
3103.75	-6
3104.84	30
3105.93	32
3107.01	-2
3108.1	20
3109.18	26
3110.26	46
3111.35	40
3112.43	4
3113.51	36
3114.6	31
3115.68	20
3116.76	26
3117.84	34
3118.92	32
3120	34
3121.09	28
3122.17	12
3123.25	24
3124.32	50
3125.4	46
3126.48	20
3127.56	36
3128.64	20
3129.72	52
3130.79	66
3131.87	32
3132.95	36
3134.02	20
3135.1	28
3136.17	20
3137.25	40
3138.32	34
3139.4	34
3140.47	42
3141.55	51
3142.62	22
3143.69	24
3144.76	55
3145.84	16
3146.91	22
3147.98	30
3149.05	38
3150.12	40
3151.19	22
3152.26	28
3153.33	36
3154.4	16
3155.47	20
3156.54	36
3157.61	48
3158.67	18
3159.74	26
3160.81	30
3161.88	35
3162.94	38
3164.01	51
3165.07	44
3166.14	38
3167.2	12
3168.27	25
3169.33	32
3170.4	36
3171.46	34
3172.52	32
3173.59	38
3174.65	14
3175.71	40
3176.77	38
3177.84	36
3178.9	34
3179.96	28
3181.02	38
3182.08	62
3183.14	53
3184.2	53
3185.26	40
3186.32	64
3187.37	42
3188.43	62
3189.49	53
3190.55	24
3191.61	41
3192.66	46
3193.72	24
3194.77	54
3195.83	20
3196.89	18
3197.94	40
3199	36
3200.05	48
3201.1	26
3202.16	16
3203.21	54
3204.27	34
3205.32	32
3206.37	48
3207.42	61
3208.47	26
3209.53	60
3210.58	25
3211.63	30
3212.68	50
3213.73	34
3214.78	41
3215.83	38
3216.88	35
3217.93	34
3218.97	28
3220.02	32
3221.07	12
3222.12	34
3223.16	32
3224.21	30
3225.26	28
3226.3	26
3227.35	28
3228.4	42
3229.44	42
3230.49	38
3231.53	28
3232.57	24
3233.62	34
3234.66	52
3235.71	42
3236.75	50
3237.79	58
3238.83	62
3239.88	28
3240.92	46
3241.96	46
3243	44
3244.04	36
3245.08	40
3246.12	16
3247.16	16
3248.2	44
3249.24	30
3250.28	32
3251.32	38
3252.36	40
3253.39	36
3254.43	40
3255.47	46
3256.51	48
3257.54	38
3258.58	34
3259.61	65
3260.65	41
3261.69	30
3262.72	26
3263.76	28
3264.79	22
3265.82	51
3266.86	25
3267.89	56
3268.92	51
3269.96	36
3270.99	41
3272.02	24
3273.05	46
3274.09	40
3275.12	38
3276.15	36
3277.18	53
3278.21	36
3279.24	40
3280.27	42
3281.3	16
3282.33	53
3283.36	30
3284.39	40
3285.41	74
3286.44	56
3287.47	48
3288.5	54
3289.52	30
3290.55	66
3291.58	54
3292.6	28
3293.63	60
3294.66	26
3295.68	67
3296.71	42
3297.73	66
3298.76	83
3299.78	40
3300.8	24
3301.83	30
3302.85	78
3303.87	38
3304.9	30
3305.92	27
3306.94	62
3307.96	32
3308.98	54
3310.01	52
3311.03	30
3312.05	71
3313.07	50
3314.09	28
3315.11	44
3316.13	55
3317.15	26
3318.17	54
3319.18	55
3320.2	44
3321.22	34
3322.24	22
3323.26	49
3324.27	42
3325.29	40
3326.31	47
3327.32	36
3328.34	43
3329.35	58
3330.37	46
3331.38	50
3332.4	38
3333.41	48
3334.43	81
3335.44	42
3336.46	42
3337.47	26
3338.48	48
3339.5	16
3340.51	42
3341.52	45
3342.53	44
3343.54	46
3344.56	54
3345.57	57
3346.58	48
3347.59	46
3348.6	29
3349.61	38
3350.62	42
3351.63	32
3352.64	34
3353.65	44
3354.66	35
3355.66	61
3356.67	34
3357.68	44
3358.69	23
3359.7	52
3360.7	42
3361.71	48
3362.72	28
3363.72	58
3364.73	50
3365.73	52
3366.74	35
3367.75	55
3368.75	38
3369.75	44
3370.76	24
3371.76	42
3372.77	52
3373.77	38
3374.77	53
3375.78	32
3376.78	30
3377.78	46
3378.78	40
3379.79	30
3380.79	21
3381.79	30
3382.79	48
3383.79	46
3384.79	54
3385.79	38
3386.79	46
3387.79	30
3388.79	45
3389.79	40
3390.79	42
3391.79	48
3392.79	44
3393.79	72
3394.78	48
3395.78	24
3396.78	42
3397.78	66
3398.77	107
3399.77	38
3400.77	42
3401.76	38
3402.76	62
3403.76	48
3404.75	34
3405.75	20
3406.74	36
3407.74	91
3408.73	34
3409.72	121
3410.72	66
3411.71	62
3412.71	38
3413.7	42
3414.69	54
3415.68	103
3416.68	52
3417.67	42
3418.66	28
3419.65	30
3420.64	86
3421.63	53
3422.63	52
3423.62	52
3424.61	90
3425.6	38
3426.59	37
3427.58	62
3428.57	59
[truncated: 48 more rows]
