# Supplementary material for: AI‐Assisted Detection of Early Gastric Cancer via Visualization of Mucosal Acidity Compromise During Endoscopy
Source: Adv Sci (Weinh). 2025 Oct 20;12(46):e04932. doi: 10.1002/advs.202504932 (PMC12697849; doi:10.1002/advs.202504932)
Supplement: Supplementary file 2 — Supporting Data [file ADVS-12-e04932-s002.zip › Models by AGS cells/Model 5/Tumor/fast-20250724_192650.csv]

181.541	8866
184.445	13690
187.346	17824
190.245	19815
193.141	20333
196.035	20504
198.927	20230
201.816	20244
204.703	20448
207.588	20527
210.47	20569
213.35	20355
216.228	20274
219.103	20146
221.976	20119
224.846	20192
227.715	20063
230.58	20095
233.444	20101
236.305	20244
239.164	20372
242.02	20504
244.875	20720
247.727	20714
250.576	20627
253.423	20625
256.268	20546
259.111	20398
261.951	20191
264.789	20146
267.625	20292
270.459	20357
273.29	20345
276.119	20183
278.945	20045
281.769	19862
284.591	19849
287.411	19595
290.229	19578
293.044	19295
295.857	19217
298.667	19054
301.476	18915
304.282	18819
307.085	18495
309.887	18481
312.686	18265
315.483	18050
318.278	17784
321.071	17530
323.861	17516
326.649	17300
329.435	17474
332.219	17349
335	17323
337.779	17393
340.556	17454
343.331	17595
346.103	17468
348.873	17530
351.641	17647
354.407	17585
357.171	17456
359.932	17602
362.691	17534
365.448	17410
368.203	17162
370.955	17010
373.706	17000
376.454	16922
379.2	16775
381.943	16847
384.685	16556
387.424	16376
390.161	16143
392.896	16003
395.629	15770
398.36	15747
401.088	15756
403.815	15689
406.539	15586
409.261	15570
411.981	15580
414.698	15572
417.414	15832
420.127	15793
422.838	15737
425.547	15827
428.254	15816
430.959	15621
433.662	15707
436.362	15874
439.06	16096
441.757	15896
444.451	15951
447.142	15905
449.832	15769
452.52	15803
455.206	15711
457.889	15616
460.57	15566
463.249	15464
465.927	15365
468.601	15192
471.274	15088
473.945	14911
476.614	14829
479.28	14615
481.945	14548
484.607	14592
487.267	14291
489.926	14102
492.582	13920
495.236	13797
497.888	13702
500.537	13474
503.185	13638
505.831	13652
508.474	13934
511.116	13809
513.755	13739
516.393	13686
519.028	13680
521.661	13521
524.293	13495
526.922	13370
529.549	13367
532.174	13341
534.797	13217
537.418	13459
540.037	13378
542.654	13279
545.268	13332
547.881	13251
550.492	13396
553.101	13182
555.707	12940
558.312	12761
560.915	12643
563.515	12612
566.114	12766
568.71	12870
571.305	13183
573.897	13237
576.488	13328
579.076	13246
581.663	12848
584.247	12532
586.83	12122
589.41	11774
591.989	11445
594.565	11083
597.14	10741
599.712	10523
602.283	10491
604.851	10483
607.418	10295
609.982	10317
612.545	10239
615.106	10197
617.664	10096
620.221	10233
622.776	10179
625.328	10059
627.879	10071
630.428	9866
632.975	9738
635.52	9613
638.062	9564
640.603	9447
643.142	9536
645.679	9810
648.214	9812
650.748	9875
653.279	9735
655.808	9664
658.335	9576
660.861	9497
663.384	9318
665.906	9222
668.425	9372
670.943	9423
673.459	9286
675.973	9206
678.484	9054
680.994	8863
683.502	8671
686.009	8568
688.513	8565
691.015	8396
693.515	8314
696.014	8234
698.51	8032
701.005	7976
703.498	7934
705.989	7853
708.478	7753
710.965	7680
713.45	7541
715.933	7591
718.415	7469
720.894	7263
723.372	7282
725.848	7346
728.322	7390
730.794	7438
733.264	7450
735.732	7335
738.198	7155
740.663	6971
743.126	6699
745.586	6668
748.045	6528
750.502	6318
752.958	6298
755.411	6223
757.863	6270
760.312	6230
762.76	6206
765.206	6294
767.65	6177
770.092	5764
772.533	5230
774.971	5051
777.408	5294
779.843	5482
782.276	5440
784.707	5549
787.137	5587
789.564	5524
791.99	5488
794.414	5625
796.836	5506
799.257	5370
801.675	5224
804.092	5168
806.507	5186
808.92	5180
811.331	5035
813.741	4934
816.148	4827
818.554	4690
820.958	4642
823.36	4709
825.761	4646
828.159	4564
830.556	4517
832.951	4450
835.345	4503
837.736	4416
840.126	4350
842.514	4332
844.9	4270
847.284	4215
849.667	4206
852.048	4124
854.427	4068
856.804	4031
859.18	3883
861.553	3800
863.925	3842
866.296	3795
868.664	3824
871.031	3768
873.396	3699
875.759	3586
878.12	3651
880.48	3586
882.838	3542
885.194	3506
887.549	3526
889.902	3475
892.253	3454
894.602	3385
896.949	3336
899.295	3282
901.639	3198
903.981	3218
906.322	3133
908.661	3141
910.998	3141
913.333	3157
915.667	3151
917.999	3197
920.329	3200
922.658	3188
924.985	3139
927.31	3034
929.633	3090
931.955	3004
934.275	2919
936.593	2984
938.91	2855
941.225	2867
943.538	2823
945.849	2723
948.159	2501
950.467	2609
952.774	2599
955.078	2478
957.381	2452
959.683	2379
961.982	2372
964.28	2430
966.577	2456
968.871	2405
971.164	2334
973.456	2181
975.745	2264
978.033	2194
980.319	2096
982.604	2109
984.887	2092
987.168	2232
989.448	2087
991.726	2116
994.002	2057
996.277	2016
998.55	2033
1000.82	2023
1003.09	2025
1005.36	2105
1007.63	2104
1009.89	2057
1012.15	2122
1014.41	2117
1016.67	2045
1018.93	2127
1021.19	2103
1023.44	2115
1025.7	2274
1027.95	2295
1030.2	2186
1032.45	2190
1034.69	1994
1036.94	1914
1039.18	1862
1041.43	1817
1043.67	1814
1045.9	1840
1048.14	1765
1050.38	1685
1052.61	1689
1054.84	1642
1057.07	1591
1059.3	1622
1061.53	1471
1063.76	1591
1065.98	1555
1068.2	1507
1070.42	1526
1072.64	1424
1074.86	1394
1077.08	1380
1079.29	1339
1081.5	1403
1083.72	1304
1085.93	1342
1088.13	1358
1090.34	1386
1092.55	1374
1094.75	1420
1096.95	1416
1099.15	1359
1101.35	1340
1103.55	1336
1105.74	1301
1107.94	1237
1110.13	1243
1112.32	1245
1114.51	1102
1116.7	1183
1118.89	1143
1121.07	1167
1123.25	1126
1125.44	1062
1127.62	1054
1129.8	1066
1131.97	1112
1134.15	1151
1136.32	1170
1138.49	1098
1140.66	1070
1142.83	1046
1145	1036
1147.17	973
1149.33	1021
1151.5	975
1153.66	973
1155.82	980
1157.98	985
1160.13	959
1162.29	951
1164.44	905
1166.6	905
1168.75	907
1170.9	931
1173.04	945
1175.19	1018
1177.34	967
1179.48	919
1181.62	838
1183.76	849
1185.9	948
1188.04	1098
1190.17	1140
1192.31	1247
1194.44	1116
1196.57	1076
1198.7	1042
1200.83	1006
1202.96	1021
1205.08	906
1207.21	822
1209.33	737
1211.45	681
1213.57	619
1215.69	605
1217.81	626
1219.92	588
1222.03	570
1224.15	571
1226.26	606
1228.37	574
1230.47	574
1232.58	566
1234.68	585
1236.79	562
1238.89	612
1240.99	578
1243.09	596
1245.19	502
1247.28	530
1249.38	524
1251.47	576
1253.56	552
1255.65	454
1257.74	508
1259.83	538
1261.91	455
1264	465
1266.08	391
1268.16	395
1270.24	386
1272.32	292
1274.4	389
1276.47	369
1278.55	314
1280.62	322
1282.69	306
1284.76	274
1286.83	345
1288.9	298
1290.96	270
1293.03	258
1295.09	244
1297.15	232
1299.21	244
1301.27	202
1303.33	195
1305.38	207
1307.44	272
1309.49	243
1311.54	215
1313.59	181
1315.64	167
1317.69	195
1319.73	171
1321.78	200
1323.82	193
1325.86	139
1327.9	135
1329.94	116
1331.98	111
1334.02	173
1336.05	163
1338.08	133
1340.12	137
1342.15	127
1344.18	194
1346.2	222
1348.23	218
1350.25	195
1352.28	228
1354.3	187
1356.32	223
1358.34	201
1360.36	266
1362.38	274
1364.39	256
1366.41	288
1368.42	254
1370.43	312
1372.44	246
1374.45	272
1376.45	276
1378.46	314
1380.47	247
1382.47	232
1384.47	202
1386.47	160
1388.47	111
1390.47	89
1392.46	109
1394.46	155
1396.45	161
1398.44	192
1400.44	159
1402.42	131
1404.41	111
1406.4	36
1408.39	65
1410.37	66
1412.35	44
1414.33	63
1416.31	52
1418.29	23
1420.27	16
1422.25	14
1424.22	-24
1426.2	-30
1428.17	-12
1430.14	-18
1432.11	-18
1434.08	-74
1436.04	-61
1438.01	-67
1439.97	-16
1441.94	10
1443.9	34
1445.86	26
1447.82	48
1449.78	-19
1451.73	-38
1453.69	-12
1455.64	18
1457.59	-21
1459.54	-30
1461.49	-93
1463.44	-69
1465.39	-121
1467.34	-71
1469.28	-120
1471.22	-54
1473.17	0
1475.11	-59
1477.05	-106
1478.99	-121
1480.92	-199
1482.86	-176
1484.79	-180
1486.73	-236
1488.66	-196
1490.59	-163
1492.52	-145
1494.45	-157
1496.37	-149
1498.3	-111
1500.22	-127
1502.14	-206
1504.07	-171
1505.99	-195
1507.91	-165
1509.82	-171
1511.74	-161
1513.66	-157
1515.57	-149
1517.48	-135
1519.39	-35
1521.3	-60
1523.21	-52
1525.12	-95
1527.03	-139
1528.93	-95
1530.84	-32
1532.74	-26
1534.64	97
1536.54	141
1538.44	109
1540.34	50
1542.23	-8
1544.13	-35
1546.02	-101
1547.92	-81
1549.81	-34
1551.7	60
1553.59	42
1555.48	30
1557.36	108
1559.25	121
1561.13	151
1563.01	193
1564.9	232
1566.78	244
1568.66	231
1570.53	153
1572.41	173
1574.29	157
1576.16	232
1578.03	365
1579.9	385
1581.78	345
1583.65	266
1585.51	244
1587.38	289
1589.25	341
1591.11	359
1592.97	278
1594.84	234
1596.7	216
1598.56	199
1600.42	171
1602.27	200
1604.13	228
1605.98	345
1607.84	488
1609.69	536
1611.54	554
1613.39	445
1615.24	344
1617.09	201
1618.94	114
1620.78	103
1622.62	161
1624.47	268
1626.31	276
1628.15	290
1629.99	316
1631.83	326
1633.67	264
1635.5	278
1637.34	226
1639.17	233
1641	202
1642.83	222
1644.66	246
1646.49	232
1648.32	176
1650.15	210
1651.97	219
1653.8	256
1655.62	252
1657.44	236
1659.26	137
1661.08	97
1662.9	68
1664.72	-71
1666.53	-165
1668.35	-167
1670.16	-188
1671.97	-135
1673.79	-70
1675.6	-37
1677.4	-80
1679.21	-135
1681.02	-111
1682.83	-143
1684.63	-97
1686.43	-48
1688.24	-32
1690.04	-55
1691.84	-121
1693.64	-141
1695.43	-91
1697.23	-6
1699.02	63
1700.82	112
1702.61	103
1704.4	80
1706.2	83
1707.98	133
1709.77	204
1711.56	226
1713.35	221
1715.13	207
1716.92	114
1718.7	20
1720.48	109
1722.26	139
1724.04	85
1725.82	10
1727.6	12
1729.37	-10
1731.15	6
1732.92	-24
1734.7	-20
1736.47	-36
1738.24	-56
1740.01	-45
1741.78	-59
1743.54	-24
1745.31	-4
1747.08	26
1748.84	-6
1750.6	-26
1752.36	59
1754.12	94
1755.88	131
1757.64	55
1759.4	-4
1761.16	-66
1762.91	-64
1764.67	34
1766.42	75
1768.17	161
1769.92	143
1771.67	62
1773.42	32
1775.17	-22
1776.91	-2
1778.66	58
1780.4	119
1782.15	188
1783.89	192
1785.63	210
1787.37	212
1789.11	206
1790.85	190
1792.58	141
1794.32	107
1796.05	71
1797.79	26
1799.52	36
1801.25	61
1802.98	-22
1804.71	-2
1806.44	71
1808.17	141
1809.89	182
1811.62	202
1813.34	236
1815.07	178
1816.79	151
1818.51	101
1820.23	65
1821.95	46
1823.66	28
1825.38	-24
1827.1	-18
1828.81	-6
1830.52	44
1832.24	73
1833.95	139
1835.66	185
1837.37	212
1839.08	179
1840.78	108
1842.49	73
1844.19	26
1845.9	30
1847.6	37
1849.3	45
1851	-28
1852.7	-65
1854.4	-101
1856.1	-83
1857.8	-81
1859.49	-49
1861.19	-67
1862.88	-38
1864.57	-121
1866.27	-187
1867.96	-221
1869.65	-260
1871.33	-232
1873.02	-175
1874.71	-117
1876.39	-89
1878.08	-119
1879.76	-107
1881.44	-117
1883.12	-92
1884.81	-50
1886.48	0
1888.16	-80
1889.84	-143
1891.52	-155
1893.19	-195
1894.87	-194
1896.54	-177
1898.21	-159
1899.88	-139
1901.55	-104
1903.22	-107
1904.89	-71
1906.56	-50
1908.22	-34
1909.89	-32
1911.55	-8
1913.22	2
1914.88	-22
1916.54	-28
1918.2	-34
1919.86	-24
1921.52	-42
1923.18	-56
1924.83	-54
1926.49	-47
1928.14	-68
1929.79	-53
1931.45	-68
1933.1	-88
1934.75	-98
1936.4	-46
1938.05	-50
1939.69	-8
1941.34	-44
1942.99	-113
1944.63	-141
1946.27	-113
1947.92	-118
1949.56	-76
1951.2	-83
1952.84	-29
1954.48	-28
1956.11	15
1957.75	64
1959.39	88
1961.02	106
1962.65	110
1964.29	73
1965.92	72
1967.55	133
1969.18	117
1970.81	118
1972.44	143
1974.06	119
1975.69	98
1977.32	127
1978.94	149
1980.56	149
1982.19	167
1983.81	139
1985.43	143
1987.05	147
1988.66	171
1990.28	151
1991.9	117
1993.51	168
1995.13	177
1996.74	186
1998.36	169
1999.97	171
2001.58	189
2003.19	153
2004.8	171
2006.4	199
2008.01	176
2009.62	171
2011.22	185
2012.83	167
2014.43	199
2016.03	209
2017.63	182
2019.23	201
2020.83	169
2022.43	187
2024.03	187
2025.63	201
2027.22	187
2028.82	189
2030.41	177
2032.01	195
2033.6	185
2035.19	190
2036.78	167
2038.37	185
2039.96	153
2041.55	155
2043.13	157
2044.72	165
2046.3	167
2047.89	165
2049.47	171
2051.05	147
2052.63	147
2054.21	169
2055.79	193
2057.37	155
2058.95	155
2060.52	147
2062.1	153
2063.68	156
2065.25	171
2066.82	141
2068.39	145
2069.97	161
2071.54	141
2073.1	129
2074.67	139
2076.24	155
2077.81	155
2079.37	155
2080.94	143
2082.5	139
2084.07	133
2085.63	127
2087.19	99
2088.75	87
2090.31	73
2091.87	73
2093.43	64
2094.98	88
2096.54	71
2098.09	58
2099.65	111
2101.2	89
2102.75	129
2104.3	99
2105.86	139
2107.41	109
2108.95	117
2110.5	90
2112.05	117
2113.6	107
2115.14	101
2116.69	125
2118.23	115
2119.77	117
2121.31	119
2122.86	93
2124.4	63
2125.93	111
2127.47	111
2129.01	101
2130.55	135
2132.08	133
2133.62	121
2135.15	137
2136.69	121
2138.22	77
2139.75	101
2141.28	89
2142.81	117
2144.34	87
2145.87	113
2147.39	115
2148.92	107
2150.45	121
2151.97	113
2153.5	129
2155.02	77
2156.54	89
2158.06	86
2159.58	87
2161.1	93
2162.62	137
2164.14	121
2165.66	86
2167.17	103
2168.69	135
2170.2	117
2171.72	99
2173.23	103
2174.74	95
2176.25	85
2177.76	99
2179.27	99
2180.78	113
2182.29	71
2183.79	85
2185.3	70
2186.81	89
2188.31	83
2189.81	87
2191.32	111
2192.82	81
2194.32	79
2195.82	95
2197.32	89
2198.82	46
2200.32	58
2201.81	45
2203.31	48
2204.8	53
2206.3	73
2207.79	80
2209.29	95
2210.78	77
2212.27	127
2213.76	109
2215.25	109
2216.74	107
2218.23	87
2219.71	60
2221.2	65
2222.69	63
2224.17	34
2225.65	41
2227.14	46
2228.62	43
2230.1	52
2231.58	83
2233.06	66
2234.54	95
2236.02	105
2237.5	91
2238.97	104
2240.45	87
2241.92	100
2243.4	84
2244.87	63
2246.34	80
2247.82	63
2249.29	72
2250.76	67
2252.23	69
2253.7	57
2255.16	58
2256.63	65
2258.1	62
2259.56	57
2261.03	69
2262.49	66
2263.95	56
2265.42	60
2266.88	74
2268.34	66
2269.8	66
2271.26	62
2272.72	46
2274.18	58
2275.63	71
2277.09	86
2278.54	69
2280	75
2281.45	52
2282.9	51
2284.36	30
2285.81	53
2287.26	45
2288.71	75
2290.16	54
2291.61	75
2293.05	49
2294.5	34
2295.95	16
2297.39	12
2298.84	-14
2300.28	12
2301.72	-4
2303.16	8
2304.61	37
2306.05	47
2307.49	32
2308.93	40
2310.36	42
2311.8	64
2313.24	63
2314.67	81
2316.11	58
2317.54	72
2318.98	79
2320.41	47
2321.84	47
2323.28	62
2324.71	55
2326.14	35
2327.57	62
2328.99	37
2330.42	28
2331.85	53
2333.27	20
2334.7	38
2336.12	10
2337.55	14
2338.97	15
2340.39	-8
2341.82	-12
2343.24	-6
2344.66	-8
2346.08	-6
2347.5	12
2348.91	25
2350.33	16
2351.75	70
2353.16	38
2354.58	32
2355.99	58
2357.41	36
2358.82	10
2360.23	-18
2361.64	-24
2363.05	-14
2364.46	-27
2365.87	-4
2367.28	-2
2368.69	10
2370.1	-2
2371.5	-22
2372.91	8
2374.31	12
2375.72	14
2377.12	4
2378.52	2
2379.92	4
2381.33	16
2382.73	10
2384.13	6
2385.52	-4
2386.92	-10
2388.32	10
2389.72	-4
2391.11	16
2392.51	16
2393.9	43
2395.3	41
2396.69	24
2398.08	4
2399.48	18
2400.87	34
2402.26	4
2403.65	-8
2405.04	-26
2406.42	-49
2407.81	-111
2409.2	-93
2410.58	-115
2411.97	-121
2413.35	-82
2414.74	-113
2416.12	-97
2417.5	-87
2418.89	-57
2420.27	-77
2421.65	-84
2423.03	-71
2424.41	-97
2425.79	-73
2427.16	-103
2428.54	-73
2429.92	-97
2431.29	-87
2432.67	-76
2434.04	-74
2435.42	-67
2436.79	-85
2438.16	-77
2439.53	-81
2440.9	-83
2442.27	-111
2443.64	-109
2445.01	-103
2446.38	-99
2447.75	-117
2449.11	-127
2450.48	-113
2451.84	-119
2453.21	-101
2454.57	-90
2455.94	-81
2457.3	-87
2458.66	-103
2460.02	-102
2461.38	-77
2462.74	-70
2464.1	-54
2465.46	-35
2466.82	-55
2468.17	-57
2469.53	-67
2470.89	-33
2472.24	-76
2473.6	-70
2474.95	-56
2476.3	-46
2477.65	-24
2479.01	-20
2480.36	-44
2481.71	0
2483.06	-32
2484.41	-36
2485.75	-40
2487.1	-30
2488.45	-50
2489.8	-40
2491.14	-40
2492.49	-43
2493.83	-32
2495.17	-28
2496.52	-48
2497.86	-24
2499.2	-22
2500.54	-16
2501.88	-10
2503.22	0
2504.56	-6
2505.9	-10
2507.24	-18
2508.58	-22
2509.91	-28
2511.25	-39
2512.58	-60
2513.92	-87
2515.25	-81
2516.58	-89
2517.92	-82
2519.25	-85
2520.58	-81
2521.91	-71
2523.24	-71
2524.57	-65
2525.9	-33
2527.23	-40
2528.55	-30
2529.88	-63
2531.21	-69
2532.53	-48
2533.86	-42
2535.18	-54
2536.5	-52
2537.83	-31
2539.15	-2
2540.47	-18
2541.79	-29
2543.11	-62
2544.43	-49
2545.75	-52
2547.07	-35
2548.39	-93
2549.7	-37
2551.02	-32
2552.34	-69
2553.65	-55
2554.97	-80
2556.28	-67
2557.59	-91
2558.91	-105
2560.22	-103
2561.53	-89
2562.84	-97
2564.15	-75
2565.46	-85
2566.77	-83
2568.08	-65
2569.38	-83
2570.69	-66
2572	-87
2573.3	-66
2574.61	-73
2575.91	-85
2577.22	-81
2578.52	-55
2579.82	-77
2581.13	-73
2582.43	-73
2583.73	-75
2585.03	-101
2586.33	-93
2587.63	-99
2588.92	-109
2590.22	-101
2591.52	-113
2592.82	-91
2594.11	-81
2595.41	-77
2596.7	-85
2598	-83
2599.29	-83
2600.58	-101
2601.88	-58
2603.17	-71
2604.46	-93
2605.75	-93
2607.04	-105
2608.33	-95
2609.62	-75
2610.9	-107
2612.19	-119
2613.48	-135
2614.76	-121
2616.05	-109
2617.34	-85
2618.62	-119
2619.9	-129
2621.19	-105
2622.47	-105
2623.75	-100
2625.03	-105
2626.31	-97
2627.59	-71
2628.87	-77
2630.15	-115
2631.43	-89
2632.71	-115
2633.99	-108
2635.26	-100
2636.54	-105
2637.81	-111
2639.09	-117
2640.36	-113
2641.64	-113
2642.91	-149
2644.18	-123
2645.46	-101
2646.73	-123
2648	-101
2649.27	-97
2650.54	-89
2651.81	-79
2653.07	-77
2654.34	-93
2655.61	-91
2656.88	-79
2658.14	-93
2659.41	-107
2660.67	-113
2661.94	-71
2663.2	-107
2664.47	-103
2665.73	-91
2666.99	-113
2668.25	-115
2669.51	-105
2670.77	-109
2672.03	-113
2673.29	-77
2674.55	-81
2675.81	-101
2677.07	-113
2678.32	-117
2679.58	-95
2680.84	-69
2682.09	-89
2683.35	-62
2684.6	-79
2685.85	-85
2687.11	-84
2688.36	-81
2689.61	-87
2690.86	-73
2692.11	-83
2693.36	-79
2694.61	-69
2695.86	-77
2697.11	-95
2698.36	-77
2699.61	-103
2700.85	-95
2702.1	-107
2703.34	-79
2704.59	-92
2705.83	-81
2707.08	-79
2708.32	-85
2709.56	-101
2710.81	-107
2712.05	-103
2713.29	-93
2714.53	-93
2715.77	-93
2717.01	-67
2718.25	-81
2719.49	-83
2720.73	-107
2721.96	-101
2723.2	-95
2724.44	-99
2725.67	-65
2726.91	-82
2728.14	-77
2729.38	-100
2730.61	-59
2731.84	-77
2733.08	-77
2734.31	-71
2735.54	-65
2736.77	-63
2738	-89
2739.23	-61
2740.46	-65
2741.69	-85
2742.92	-97
2744.14	-51
2745.37	-80
2746.6	-105
2747.82	-56
2749.05	-69
2750.27	-81
2751.5	-71
2752.72	-84
2753.95	-42
2755.17	-62
2756.39	-62
2757.61	-72
2758.83	-72
2760.05	-60
2761.27	-86
2762.49	-68
2763.71	-81
2764.93	-64
2766.15	-80
2767.37	-64
2768.58	-73
2769.8	-70
2771.02	-78
2772.23	-70
2773.45	-64
2774.66	-66
2775.88	-56
2777.09	-76
2778.3	-74
2779.51	-66
2780.73	-79
2781.94	-58
2783.15	-54
2784.36	-62
2785.57	-60
2786.78	-66
2787.99	-40
2789.19	-64
2790.4	-62
2791.61	-29
2792.82	-50
2794.02	-62
2795.23	-44
2796.43	-54
2797.64	-51
2798.84	-52
2800.04	-68
2801.25	-51
2802.45	-62
2803.65	-78
2804.85	-33
2806.05	-50
2807.25	-63
2808.45	-60
2809.65	-44
2810.85	-49
2812.05	-36
2813.25	-46
2814.45	-68
2815.64	-70
2816.84	-50
2818.04	-48
2819.23	-12
2820.43	-53
2821.62	-14
2822.82	-50
2824.01	-36
2825.2	-10
2826.39	-40
2827.59	-52
2828.78	-28
2829.97	-34
2831.16	-52
2832.35	-30
2833.54	-40
2834.73	-44
2835.92	-52
2837.1	-38
2838.29	-69
2839.48	-32
2840.67	-33
2841.85	-51
2843.04	-28
2844.22	-48
2845.41	-53
2846.59	-24
2847.77	-11
2848.96	-43
2850.14	-39
2851.32	-30
2852.5	-41
2853.68	-44
2854.87	-27
2856.05	-26
2857.23	-56
2858.4	-47
2859.58	-53
2860.76	-33
2861.94	-14
2863.12	-24
2864.29	-20
2865.47	-36
2866.65	-31
2867.82	-16
2869	4
2870.17	-32
2871.34	-22
2872.52	-33
2873.69	-30
2874.86	-39
2876.03	-26
2877.21	-39
2878.38	-42
2879.55	-28
2880.72	-44
2881.89	-44
2883.06	-22
2884.23	-24
2885.39	-47
2886.56	-37
2887.73	-55
2888.9	-10
2890.06	-50
2891.23	-18
2892.39	-41
2893.56	-12
2894.72	-25
2895.89	-25
2897.05	-20
2898.21	-47
2899.38	-32
2900.54	-43
2901.7	-14
2902.86	-44
2904.02	-15
2905.18	-40
2906.34	-19
2907.5	-27
2908.66	-34
2909.82	-41
2910.98	-16
2912.13	-22
2913.29	8
2914.45	-36
2915.6	-23
2916.76	-8
2917.91	-14
2919.07	-33
2920.22	-33
2921.38	-22
2922.53	-24
2923.68	-26
2924.84	-14
2925.99	-32
2927.14	-20
2928.29	-36
2929.44	-24
2930.59	-18
2931.74	-29
2932.89	-12
2934.04	-8
2935.19	-36
2936.34	-23
2937.48	-31
2938.63	-20
2939.78	-54
2940.93	-10
2942.07	-12
2943.22	2
2944.36	-36
2945.51	-23
2946.65	-26
2947.79	-26
2948.94	-20
2950.08	-16
2951.22	-6
2952.36	-12
2953.5	-14
2954.65	-26
2955.79	-22
2956.93	-8
2958.07	-20
2959.2	-4
2960.34	6
2961.48	-8
2962.62	-30
2963.76	-12
2964.89	-6
2966.03	-16
2967.17	-8
2968.3	-8
2969.44	-6
2970.57	-12
2971.71	-6
2972.84	8
2973.97	-2
2975.11	0
2976.24	-16
2977.37	-36
2978.5	-16
2979.64	-16
2980.77	-18
2981.9	-14
2983.03	-38
2984.16	-2
2985.29	-16
2986.41	-20
2987.54	2
2988.67	8
2989.8	-12
2990.93	-16
2992.05	-20
2993.18	-11
2994.3	-28
2995.43	-16
2996.55	6
2997.68	-8
2998.8	-12
2999.93	0
3001.05	-20
3002.17	-20
3003.3	-10
3004.42	24
3005.54	28
3006.66	8
3007.78	-6
3008.9	-2
3010.02	-36
3011.14	10
3012.26	-8
3013.38	-12
3014.5	0
3015.62	-6
3016.73	0
3017.85	4
3018.97	-6
3020.08	-8
3021.2	0
3022.31	-8
3023.43	24
3024.54	21
3025.66	-12
3026.77	-2
3027.89	16
3029	-2
3030.11	4
3031.22	-6
3032.34	-12
3033.45	2
3034.56	-18
3035.67	0
3036.78	52
3037.89	6
3039	30
3040.11	-20
3041.22	-14
3042.32	-26
3043.43	12
3044.54	-6
3045.65	-6
3046.75	0
3047.86	22
3048.96	-2
3050.07	-26
3051.17	12
3052.28	-6
3053.38	-6
3054.49	-6
3055.59	8
3056.69	-6
3057.8	2
3058.9	2
3060	14
3061.1	-8
3062.2	0
3063.3	16
3064.4	-15
3065.5	-19
3066.6	-2
3067.7	18
3068.8	12
3069.9	4
3071	-4
3072.09	0
3073.19	0
3074.29	18
3075.38	4
3076.48	24
3077.57	-10
3078.67	18
3079.76	6
3080.86	-16
3081.95	14
3083.05	-26
3084.14	-2
3085.23	12
3086.33	-4
3087.42	8
3088.51	12
3089.6	14
3090.69	12
3091.78	-6
3092.87	39
3093.96	8
3095.05	8
3096.14	-12
3097.23	0
3098.32	16
3099.41	6
3100.49	0
3101.58	-4
3102.67	4
3103.75	-32
3104.84	6
3105.93	12
3107.01	-22
3108.1	-2
3109.18	-10
3110.26	10
3111.35	22
3112.43	-18
3113.51	8
3114.6	-4
3115.68	6
3116.76	-13
3117.84	-4
3118.92	28
3120	8
3121.09	6
3122.17	22
3123.25	2
3124.32	24
3125.4	32
3126.48	-18
3127.56	8
3128.64	0
3129.72	-2
3130.79	28
3131.87	10
3132.95	-10
3134.02	6
3135.1	6
3136.17	0
3137.25	6
3138.32	8
3139.4	-4
3140.47	38
3141.55	18
3142.62	4
3143.69	-6
3144.76	19
3145.84	0
3146.91	2
3147.98	4
3149.05	-4
3150.12	4
3151.19	10
3152.26	18
3153.33	20
3154.4	-17
3155.47	2
3156.54	-12
3157.61	32
3158.67	-4
3159.74	-9
3160.81	6
3161.88	11
3162.94	16
3164.01	2
3165.07	18
3166.14	28
3167.2	26
3168.27	-2
3169.33	6
3170.4	20
3171.46	4
3172.52	-24
3173.59	2
3174.65	16
3175.71	10
3176.77	-12
3177.84	-10
3178.9	-4
3179.96	8
3181.02	26
3182.08	28
3183.14	24
3184.2	24
3185.26	24
3186.32	30
3187.37	14
3188.43	38
3189.49	37
3190.55	10
3191.61	9
3192.66	24
3193.72	-4
3194.77	20
3195.83	-15
3196.89	8
3197.94	30
3199	16
3200.05	28
3201.1	4
3202.16	14
3203.21	22
3204.27	-10
3205.32	8
3206.37	4
3207.42	12
3208.47	16
3209.53	28
3210.58	15
3211.63	24
3212.68	18
3213.73	24
3214.78	4
3215.83	26
3216.88	13
3217.93	6
3218.97	6
3220.02	6
3221.07	10
3222.12	24
3223.16	30
3224.21	4
3225.26	-4
3226.3	4
3227.35	10
3228.4	36
3229.44	20
3230.49	14
3231.53	-10
3232.57	20
3233.62	20
3234.66	24
3235.71	-4
3236.75	28
3237.79	18
3238.83	14
3239.88	0
3240.92	18
3241.96	20
3243	8
3244.04	34
3245.08	30
3246.12	12
3247.16	20
3248.2	12
3249.24	18
3250.28	22
3251.32	10
3252.36	34
3253.39	28
3254.43	34
3255.47	28
3256.51	32
3257.54	6
3258.58	16
3259.61	8
3260.65	0
3261.69	42
3262.72	20
3263.76	4
3264.79	0
3265.82	30
3266.86	31
3267.89	46
3268.92	28
3269.96	24
3270.99	29
3272.02	6
3273.05	20
3274.09	2
3275.12	24
3276.15	26
3277.18	23
3278.21	20
3279.24	10
3280.27	32
3281.3	2
3282.33	18
3283.36	18
3284.39	6
3285.41	42
3286.44	36
3287.47	42
3288.5	36
3289.52	18
3290.55	44
3291.58	20
3292.6	16
3293.63	14
3294.66	16
3295.68	35
3296.71	10
3297.73	52
3298.76	39
3299.78	14
3300.8	-2
3301.83	22
3302.85	48
3303.87	16
3304.9	6
3305.92	37
3306.94	38
3307.96	22
3308.98	14
3310.01	16
3311.03	12
3312.05	27
3313.07	36
3314.09	18
3315.11	26
3316.13	20
3317.15	-2
3318.17	20
3319.18	16
3320.2	26
3321.22	32
3322.24	14
3323.26	25
3324.27	16
3325.29	36
3326.31	27
3327.32	22
3328.34	43
3329.35	32
3330.37	34
3331.38	20
3332.4	20
3333.41	26
3334.43	42
3335.44	32
3336.46	12
3337.47	10
3338.48	20
3339.5	16
3340.51	18
3341.52	39
3342.53	32
3343.54	44
3344.56	30
3345.57	20
3346.58	36
3347.59	28
3348.6	13
3349.61	34
3350.62	16
3351.63	16
3352.64	36
3353.65	30
3354.66	23
3355.66	39
3356.67	14
3357.68	20
3358.69	19
3359.7	24
3360.7	42
3361.71	10
3362.72	18
3363.72	18
3364.73	4
3365.73	24
3366.74	27
3367.75	21
3368.75	24
3369.75	14
3370.76	12
3371.76	8
3372.77	22
3373.77	30
3374.77	27
3375.78	26
3376.78	-8
3377.78	40
3378.78	16
3379.79	24
3380.79	19
3381.79	4
3382.79	44
3383.79	36
3384.79	38
3385.79	8
3386.79	12
3387.79	6
3388.79	19
3389.79	32
3390.79	24
3391.79	36
3392.79	24
3393.79	44
3394.78	18
3395.78	8
3396.78	14
3397.78	28
3398.77	57
3399.77	24
3400.77	28
3401.76	26
3402.76	24
3403.76	22
3404.75	-8
3405.75	26
3406.74	38
3407.74	52
3408.73	2
3409.72	77
3410.72	44
3411.71	48
3412.71	24
3413.7	-10
3414.69	12
3415.68	58
3416.68	28
3417.67	26
3418.66	26
3419.65	20
3420.64	28
3421.63	37
3422.63	44
3423.62	30
3424.61	48
3425.6	12
3426.59	29
3427.58	38
3428.57	19
[truncated: 48 more rows]
