# Supplementary material for: AI‐Assisted Detection of Early Gastric Cancer via Visualization of Mucosal Acidity Compromise During Endoscopy
Source: Adv Sci (Weinh). 2025 Oct 20;12(46):e04932. doi: 10.1002/advs.202504932 (PMC12697849; doi:10.1002/advs.202504932)
Supplement: Supplementary file 2 — Supporting Data [file ADVS-12-e04932-s002.zip › Models by AGS cells/Model 5/Tumor/fast-20250724_192709.csv]

181.541	14862
184.445	22889
187.346	29437
190.245	32657
193.141	33796
196.035	33804
198.927	33644
201.816	33848
204.703	34015
207.588	33864
210.47	33953
213.35	33833
216.228	33777
219.103	33743
221.976	33511
224.846	33735
227.715	33554
230.58	33561
233.444	33499
236.305	33818
239.164	34112
242.02	34543
244.875	34861
247.727	34692
250.576	34727
253.423	34549
256.268	34301
259.111	34364
261.951	34083
264.789	33965
267.625	34087
270.459	34314
273.29	34039
276.119	34174
278.945	33778
281.769	33610
284.591	33505
287.411	33163
290.229	33034
293.044	32771
295.857	32728
298.667	32250
301.476	32045
304.282	31927
307.085	31637
309.887	31424
312.686	31053
315.483	30854
318.278	30614
321.071	30308
323.861	30308
326.649	29929
329.435	30092
332.219	30064
335	29873
337.779	29996
340.556	30066
343.331	30233
346.103	30257
348.873	30269
351.641	30505
354.407	30395
357.171	30374
359.932	30430
362.691	30360
365.448	30052
368.203	29853
370.955	29520
373.706	29483
376.454	29397
379.2	29185
381.943	29234
384.685	28888
387.424	28491
390.161	28155
392.896	27902
395.629	27582
398.36	27455
401.088	27584
403.815	27356
406.539	27366
409.261	27272
411.981	27259
414.698	27542
417.414	27870
420.127	27715
422.838	27393
425.547	27751
428.254	27701
430.959	27592
433.662	27598
436.362	27924
439.06	28103
441.757	27888
444.451	28013
447.142	27915
449.832	27995
452.52	27912
455.206	27658
457.889	27536
460.57	27352
463.249	27266
465.927	27343
468.601	27058
471.274	26727
473.945	26438
476.614	26176
479.28	25801
481.945	25791
484.607	25698
487.267	25455
489.926	25003
492.582	24987
495.236	24749
497.888	24521
500.537	24360
503.185	24379
505.831	24537
508.474	24800
511.116	24765
513.755	24804
516.393	24711
519.028	24765
521.661	24650
524.293	24532
526.922	24344
529.549	24426
532.174	24308
534.797	24163
537.418	24492
540.037	24348
542.654	24437
545.268	24635
547.881	24792
550.492	24683
553.101	24374
555.707	23949
558.312	23613
560.915	23429
563.515	23391
566.114	23583
568.71	23905
571.305	24099
573.897	24457
576.488	24520
579.076	24221
581.663	23512
584.247	22946
586.83	22317
589.41	21799
591.989	21406
594.565	20679
597.14	20180
599.712	19793
602.283	19801
604.851	19882
607.418	19773
609.982	19736
612.545	19676
615.106	19537
617.664	19588
620.221	19410
622.776	19427
625.328	19273
627.879	19180
630.428	18878
632.975	18880
635.52	18556
638.062	18536
640.603	18461
643.142	18588
645.679	18822
648.214	18860
650.748	18683
653.279	18791
655.808	18436
658.335	18348
660.861	18302
663.384	17946
665.906	18101
668.425	18294
670.943	18358
673.459	18012
675.973	17960
678.484	17808
680.994	17411
683.502	17109
686.009	16964
688.513	16902
691.015	16747
693.515	16525
696.014	16323
698.51	16051
701.005	16065
703.498	15929
705.989	15676
708.478	15383
710.965	15286
713.45	15181
715.933	15102
718.415	15044
720.894	14730
723.372	14718
725.848	14807
728.322	14885
730.794	14947
733.264	14929
735.732	14788
738.198	14351
740.663	14128
743.126	13714
745.586	13559
748.045	13398
750.502	13249
752.958	13134
755.411	13075
757.863	12971
760.312	12955
762.76	12979
765.206	13082
767.65	12888
770.092	11974
772.533	11083
774.971	10811
777.408	11200
779.843	11710
782.276	11687
784.707	11804
787.137	11816
789.564	11855
791.99	11834
794.414	11760
796.836	11744
799.257	11595
801.675	11351
804.092	11208
806.507	11267
808.92	11278
811.331	10993
813.741	10763
816.148	10537
818.554	10382
820.958	10346
823.36	10346
825.761	10253
828.159	10127
830.556	10062
832.951	9979
835.345	9893
837.736	9872
840.126	9766
842.514	9720
844.9	9599
847.284	9425
849.667	9225
852.048	9318
854.427	9270
856.804	9006
859.18	8905
861.553	8877
863.925	8903
866.296	8764
868.664	8724
871.031	8730
873.396	8535
875.759	8408
878.12	8352
880.48	8329
882.838	8301
885.194	8258
887.549	8115
889.902	8126
892.253	8031
894.602	8017
896.949	7956
899.295	7965
901.639	7785
903.981	7769
906.322	7670
908.661	7694
910.998	7718
913.333	7676
915.667	7616
917.999	7672
920.329	7689
922.658	7576
924.985	7682
927.31	7587
929.633	7477
931.955	7324
934.275	7322
936.593	7239
938.91	7001
941.225	6991
943.538	6836
945.849	6690
948.159	6536
950.467	6468
952.774	6427
955.078	6205
957.381	6173
959.683	6024
961.982	5845
964.28	5911
966.577	5943
968.871	5832
971.164	5833
973.456	5548
975.745	5579
978.033	5440
980.319	5406
982.604	5403
984.887	5402
987.168	5452
989.448	5427
991.726	5361
994.002	5268
996.277	5222
998.55	5287
1000.82	5237
1003.09	5351
1005.36	5379
1007.63	5396
1009.89	5436
1012.15	5458
1014.41	5496
1016.67	5402
1018.93	5460
1021.19	5313
1023.44	5337
1025.7	5325
1027.95	5329
1030.2	5279
1032.45	5214
1034.69	5039
1036.94	4997
1039.18	4948
1041.43	4848
1043.67	4884
1045.9	4852
1048.14	4763
1050.38	4683
1052.61	4650
1054.84	4543
1057.07	4474
1059.3	4451
1061.53	4338
1063.76	4412
1065.98	4376
1068.2	4239
1070.42	4310
1072.64	4170
1074.86	4130
1077.08	4006
1079.29	4029
1081.5	3957
1083.72	3953
1085.93	3987
1088.13	3955
1090.34	4063
1092.55	4036
1094.75	4156
1096.95	4013
1099.15	3956
1101.35	3949
1103.55	3876
1105.74	3759
1107.94	3761
1110.13	3755
1112.32	3635
1114.51	3536
1116.7	3554
1118.89	3492
1121.07	3526
1123.25	3425
1125.44	3367
1127.62	3284
1129.8	3365
1131.97	3405
1134.15	3468
1136.32	3437
1138.49	3354
1140.66	3349
1142.83	3335
1145	3262
1147.17	3240
1149.33	3232
1151.5	3185
1153.66	3196
1155.82	3077
1157.98	3084
1160.13	3059
1162.29	3062
1164.44	2980
1166.6	2970
1168.75	3010
1170.9	3071
1173.04	3149
1175.19	3131
1177.34	3098
1179.48	2982
1181.62	2909
1183.76	2890
1185.9	2856
1188.04	3030
1190.17	3137
1192.31	3240
1194.44	3202
1196.57	3252
1198.7	3230
1200.83	3123
1202.96	3108
1205.08	2915
1207.21	2756
1209.33	2643
1211.45	2492
1213.57	2468
1215.69	2410
1217.81	2379
1219.92	2365
1222.03	2363
1224.15	2313
1226.26	2359
1228.37	2311
1230.47	2345
1232.58	2265
1234.68	2295
1236.79	2275
1238.89	2244
1240.99	2248
1243.09	2275
1245.19	2160
1247.28	2184
1249.38	2120
1251.47	2166
1253.56	2146
1255.65	2102
1257.74	2027
1259.83	2023
1261.91	2053
1264	1926
1266.08	1854
1268.16	1900
1270.24	1855
1272.32	1764
1274.4	1838
1276.47	1751
1278.55	1721
1280.62	1747
1282.69	1733
1284.76	1678
1286.83	1680
1288.9	1681
1290.96	1650
1293.03	1557
1295.09	1531
1297.15	1523
1299.21	1467
1301.27	1489
1303.33	1464
1305.38	1495
1307.44	1552
1309.49	1450
1311.54	1406
1313.59	1404
1315.64	1372
1317.69	1428
1319.73	1424
1321.78	1411
1323.82	1422
1325.86	1392
1327.9	1343
1329.94	1335
1331.98	1338
1334.02	1386
1336.05	1404
1338.08	1380
1340.12	1342
1342.15	1416
1344.18	1362
1346.2	1420
1348.23	1475
1350.25	1432
1352.28	1437
1354.3	1525
1356.32	1539
1358.34	1551
1360.36	1554
1362.38	1556
1364.39	1596
1366.41	1594
1368.42	1587
1370.43	1595
1372.44	1531
1374.45	1505
1376.45	1515
1378.46	1493
1380.47	1412
1382.47	1382
1384.47	1362
1386.47	1312
1388.47	1243
1390.47	1316
1392.46	1265
1394.46	1348
1396.45	1320
1398.44	1298
1400.44	1287
1402.42	1251
1404.41	1195
1406.4	1106
1408.39	1090
1410.37	1051
1412.35	1058
1414.33	1038
1416.31	1047
1418.29	1038
1420.27	1013
1422.25	983
1424.22	1015
1426.2	1025
1428.17	1005
1430.14	1007
1432.11	951
1434.08	889
1436.04	900
1438.01	900
1439.97	957
1441.94	937
1443.9	933
1445.86	965
1447.82	935
1449.78	844
1451.73	858
1453.69	883
1455.64	925
1457.59	914
1459.54	865
1461.49	828
1463.44	753
1465.39	729
1467.34	776
1469.28	736
1471.22	742
1473.17	836
1475.11	780
1477.05	752
1478.99	693
1480.92	677
1482.86	612
1484.79	598
1486.73	594
1488.66	590
1490.59	633
1492.52	597
1494.45	603
1496.37	629
1498.3	679
1500.22	645
1502.14	570
1504.07	586
1505.99	639
1507.91	615
1509.82	595
1511.74	564
1513.66	596
1515.57	625
1517.48	623
1519.39	703
1521.3	695
1523.21	685
1525.12	632
1527.03	630
1528.93	636
1530.84	714
1532.74	738
1534.64	832
1536.54	820
1538.44	773
1540.34	738
1542.23	679
1544.13	606
1546.02	521
1547.92	588
1549.81	615
1551.7	675
1553.59	685
1555.48	677
1557.36	729
1559.25	733
1561.13	749
1563.01	806
1564.9	861
1566.78	832
1568.66	822
1570.53	753
1572.41	749
1574.29	794
1576.16	850
1578.03	939
1579.9	973
1581.78	874
1583.65	840
1585.51	822
1587.38	865
1589.25	941
1591.11	931
1592.97	868
1594.84	794
1596.7	784
1598.56	778
1600.42	740
1602.27	786
1604.13	814
1605.98	927
1607.84	1090
1609.69	1164
1611.54	1130
1613.39	1034
1615.24	880
1617.09	719
1618.94	668
1620.78	621
1622.62	683
1624.47	764
1626.31	774
1628.15	800
1629.99	808
1631.83	802
1633.67	770
1635.5	760
1637.34	705
1639.17	721
1641	701
1642.83	719
1644.66	721
1646.49	701
1648.32	669
1650.15	669
1651.97	679
1653.8	748
1655.62	689
1657.44	661
1659.26	578
1661.08	562
1662.9	548
1664.72	377
1666.53	282
1668.35	270
1670.16	262
1671.97	319
1673.79	363
1675.6	394
1677.4	387
1679.21	272
1681.02	334
1682.83	246
1684.63	300
1686.43	341
1688.24	353
1690.04	362
1691.84	234
1693.64	286
1695.43	310
1697.23	376
1699.02	431
1700.82	513
1702.61	478
1704.4	461
1706.2	474
1707.98	542
1709.77	601
1711.56	585
1713.35	558
1715.13	546
1716.92	473
1718.7	383
1720.48	443
1722.26	461
1724.04	411
1725.82	308
1727.6	282
1729.37	240
1731.15	226
1732.92	153
1734.7	149
1736.47	111
1738.24	103
1740.01	116
1741.78	95
1743.54	147
1745.31	193
1747.08	242
1748.84	211
1750.6	246
1752.36	306
1754.12	403
1755.88	392
1757.64	347
1759.4	270
1761.16	236
1762.91	202
1764.67	314
1766.42	365
1768.17	441
1769.92	403
1771.67	361
1773.42	292
1775.17	268
1776.91	297
1778.66	334
1780.4	397
1782.15	458
1783.89	474
1785.63	496
1787.37	475
1789.11	478
1790.85	480
1792.58	443
1794.32	347
1796.05	327
1797.79	300
1799.52	318
1801.25	292
1802.98	249
1804.71	268
1806.44	341
1808.17	403
1809.89	446
1811.62	460
1813.34	465
1815.07	423
1816.79	399
1818.51	339
1820.23	345
1821.95	280
1823.66	256
1825.38	220
1827.1	248
1828.81	254
1830.52	268
1832.24	341
1833.95	363
1835.66	429
1837.37	447
1839.08	417
1840.78	340
1842.49	300
1844.19	250
1845.9	238
1847.6	258
1849.3	290
1851	188
1852.7	141
1854.4	99
1856.1	103
1857.8	139
1859.49	167
1861.19	153
1862.88	171
1864.57	93
1866.27	53
1867.96	0
1869.65	-61
1871.33	-6
1873.02	33
1874.71	103
1876.39	141
1878.08	89
1879.76	110
1881.44	97
1883.12	113
1884.81	158
1886.48	192
1888.16	105
1889.84	30
1891.52	52
1893.19	0
1894.87	8
1896.54	57
1898.21	30
1899.88	47
1901.55	87
1903.22	79
1904.89	121
1906.56	133
1908.22	121
1909.89	149
1911.55	159
1913.22	165
1914.88	143
1916.54	141
1918.2	157
1919.86	153
1921.52	151
1923.18	121
1924.83	93
1926.49	119
1928.14	97
1929.79	109
1931.45	121
1933.1	85
1934.75	65
1936.4	101
1938.05	147
1939.69	156
1941.34	101
1942.99	80
1944.63	31
1946.27	32
1947.92	35
1949.56	107
1951.2	84
1952.84	143
1954.48	129
1956.11	182
1957.75	228
1959.39	213
1961.02	274
1962.65	231
1964.29	240
1965.92	234
1967.55	290
1969.18	281
1970.81	266
1972.44	284
1974.06	264
1975.69	266
1977.32	286
1978.94	292
1980.56	292
1982.19	317
1983.81	297
1985.43	310
1987.05	302
1988.66	316
1990.28	284
1991.9	274
1993.51	311
1995.13	298
1996.74	341
1998.36	282
1999.97	316
2001.58	300
2003.19	314
2004.8	302
2006.4	356
2008.01	333
2009.62	318
2011.22	320
2012.83	314
2014.43	344
2016.03	360
2017.63	337
2019.23	300
2020.83	294
2022.43	312
2024.03	334
2025.63	318
2027.22	300
2028.82	312
2030.41	312
2032.01	312
2033.6	312
2035.19	315
2036.78	306
2038.37	316
2039.96	272
2041.55	290
2043.13	278
2044.72	282
2046.3	272
2047.89	298
2049.47	292
2051.05	274
2052.63	258
2054.21	286
2055.79	306
2057.37	240
2058.95	266
2060.52	258
2062.1	284
2063.68	272
2065.25	274
2066.82	236
2068.39	260
2069.97	253
2071.54	262
2073.1	240
2074.67	242
2076.24	256
2077.81	242
2079.37	240
2080.94	245
2082.5	240
2084.07	235
2085.63	236
2087.19	200
2088.75	196
2090.31	168
2091.87	170
2093.43	143
2094.98	155
2096.54	168
2098.09	173
2099.65	218
2101.2	197
2102.75	210
2104.3	196
2105.86	209
2107.41	194
2108.95	212
2110.5	191
2112.05	191
2113.6	189
2115.14	206
2116.69	204
2118.23	157
2119.77	183
2121.31	167
2122.86	190
2124.4	148
2125.93	197
2127.47	166
2129.01	193
2130.55	203
2132.08	204
2133.62	202
2135.15	208
2136.69	179
2138.22	183
2139.75	163
2141.28	188
2142.81	167
2144.34	158
2145.87	157
2147.39	187
2148.92	187
2150.45	191
2151.97	176
2153.5	198
2155.02	149
2156.54	153
2158.06	163
2159.58	147
2161.1	151
2162.62	194
2164.14	183
2165.66	163
2167.17	147
2168.69	190
2170.2	185
2171.72	179
2173.23	169
2174.74	147
2176.25	165
2177.76	171
2179.27	153
2180.78	155
2182.29	131
2183.79	141
2185.3	147
2186.81	157
2188.31	147
2189.81	137
2191.32	163
2192.82	149
2194.32	155
2195.82	193
2197.32	143
2198.82	139
2200.32	141
2201.81	103
2203.31	115
2204.8	135
2206.3	151
2207.79	127
2209.29	146
2210.78	139
2212.27	165
2213.76	171
2215.25	161
2216.74	157
2218.23	145
2219.71	116
2221.2	125
2222.69	117
2224.17	93
2225.65	75
2227.14	85
2228.62	103
2230.1	117
2231.58	123
2233.06	113
2234.54	143
2236.02	157
2237.5	147
2238.97	157
2240.45	151
2241.92	149
2243.4	139
2244.87	111
2246.34	117
2247.82	121
2249.29	113
2250.76	115
2252.23	107
2253.7	95
2255.16	101
2256.63	105
2258.1	115
2259.56	117
2261.03	99
2262.49	99
2263.95	109
2265.42	121
2266.88	127
2268.34	99
2269.8	107
2271.26	91
2272.72	98
2274.18	93
2275.63	109
2277.09	145
2278.54	137
2280	123
2281.45	83
2282.9	103
2284.36	87
2285.81	117
2287.26	99
2288.71	111
2290.16	93
2291.61	105
2293.05	81
2294.5	83
2295.95	33
2297.39	37
2298.84	57
2300.28	40
2301.72	39
2303.16	63
2304.61	67
2306.05	101
2307.49	69
2308.93	62
2310.36	82
2311.8	92
2313.24	95
2314.67	105
2316.11	83
2317.54	94
2318.98	107
2320.41	51
2321.84	95
2323.28	87
2324.71	95
2326.14	75
2327.57	84
2328.99	63
2330.42	43
2331.85	75
2333.27	60
2334.7	81
2336.12	53
2337.55	32
2338.97	55
2340.39	39
2341.82	23
2343.24	52
2344.66	21
2346.08	26
2347.5	43
2348.91	45
2350.33	40
2351.75	78
2353.16	67
2354.58	69
2355.99	68
2357.41	75
2358.82	49
2360.23	11
2361.64	13
2363.05	12
2364.46	-4
2365.87	24
2367.28	39
2368.69	37
2370.1	26
2371.5	0
2372.91	39
2374.31	44
2375.72	34
2377.12	36
2378.52	30
2379.92	50
2381.33	47
2382.73	34
2384.13	24
2385.52	16
2386.92	26
2388.32	35
2389.72	32
2391.11	18
2392.51	42
2393.9	55
2395.3	69
2396.69	49
2398.08	24
2399.48	35
2400.87	50
2402.26	55
2403.65	12
2405.04	-14
2406.42	-25
2407.81	-78
2409.2	-77
2410.58	-99
2411.97	-94
2413.35	-66
2414.74	-88
2416.12	-77
2417.5	-62
2418.89	-39
2420.27	-46
2421.65	-58
2423.03	-45
2424.41	-58
2425.79	-69
2427.16	-75
2428.54	-93
2429.92	-75
2431.29	-67
2432.67	-72
2434.04	-52
2435.42	-57
2436.79	-52
2438.16	-45
2439.53	-57
2440.9	-67
2442.27	-89
2443.64	-61
2445.01	-95
2446.38	-85
2447.75	-103
2449.11	-95
2450.48	-93
2451.84	-103
2453.21	-91
2454.57	-54
2455.94	-67
2457.3	-67
2458.66	-89
2460.02	-64
2461.38	-99
2462.74	-46
2464.1	-38
2465.46	-15
2466.82	-51
2468.17	-21
2469.53	-51
2470.89	-26
2472.24	-54
2473.6	-44
2474.95	-36
2476.3	-32
2477.65	-12
2479.01	8
2480.36	-30
2481.71	12
2483.06	-30
2484.41	-44
2485.75	-34
2487.1	-28
2488.45	-44
2489.8	-36
2491.14	-36
2492.49	-25
2493.83	-48
2495.17	-10
2496.52	-42
2497.86	-12
2499.2	-18
2500.54	-18
2501.88	-20
2503.22	10
2504.56	-14
2505.9	-12
2507.24	10
2508.58	6
2509.91	-26
2511.25	-39
2512.58	-62
2513.92	-91
2515.25	-74
2516.58	-87
2517.92	-76
2519.25	-61
2520.58	-61
2521.91	-83
2523.24	-53
2524.57	-34
2525.9	-29
2527.23	-26
2528.55	-8
2529.88	-71
2531.21	-63
2532.53	-54
2533.86	-36
2535.18	-46
2536.5	-30
2537.83	-47
2539.15	-28
2540.47	-18
2541.79	-27
2543.11	-38
2544.43	-15
2545.75	-24
2547.07	-16
2548.39	-61
2549.7	-8
2551.02	-52
2552.34	-67
2553.65	-51
2554.97	-86
2556.28	-71
2557.59	-95
2558.91	-95
2560.22	-91
2561.53	-83
2562.84	-93
2564.15	-79
2565.46	-79
2566.77	-79
2568.08	-83
2569.38	-81
2570.69	-62
2572	-77
2573.3	-62
2574.61	-65
2575.91	-52
2577.22	-77
2578.52	-59
2579.82	-61
2581.13	-73
2582.43	-83
2583.73	-75
2585.03	-81
2586.33	-76
2587.63	-97
2588.92	-129
2590.22	-95
2591.52	-101
2592.82	-81
2594.11	-69
2595.41	-57
2596.7	-71
2598	-65
2599.29	-67
2600.58	-77
2601.88	-54
2603.17	-71
2604.46	-89
2605.75	-85
2607.04	-89
2608.33	-75
2609.62	-75
2610.9	-101
2612.19	-109
2613.48	-137
2614.76	-105
2616.05	-97
2617.34	-107
2618.62	-121
2619.9	-118
2621.19	-103
2622.47	-109
2623.75	-96
2625.03	-101
2626.31	-75
2627.59	-81
2628.87	-71
2630.15	-111
2631.43	-87
2632.71	-90
2633.99	-102
2635.26	-98
2636.54	-103
2637.81	-109
2639.09	-129
2640.36	-119
2641.64	-107
2642.91	-123
2644.18	-109
2645.46	-89
2646.73	-123
2648	-111
2649.27	-81
2650.54	-93
2651.81	-99
2653.07	-77
2654.34	-95
2655.61	-97
2656.88	-67
2658.14	-88
2659.41	-97
2660.67	-109
2661.94	-69
2663.2	-99
2664.47	-107
2665.73	-95
2666.99	-78
2668.25	-93
2669.51	-123
2670.77	-107
2672.03	-91
2673.29	-103
2674.55	-75
2675.81	-83
2677.07	-101
2678.32	-117
2679.58	-81
2680.84	-101
2682.09	-89
2683.35	-78
2684.6	-67
2685.85	-85
2687.11	-93
2688.36	-69
2689.61	-71
2690.86	-93
2692.11	-79
2693.36	-53
2694.61	-69
2695.86	-77
2697.11	-85
2698.36	-79
2699.61	-111
2700.85	-81
2702.1	-89
2703.34	-97
2704.59	-98
2705.83	-73
2707.08	-71
2708.32	-73
2709.56	-99
2710.81	-95
2712.05	-107
2713.29	-101
2714.53	-97
2715.77	-83
2717.01	-67
2718.25	-85
2719.49	-85
2720.73	-93
2721.96	-99
2723.2	-87
2724.44	-79
2725.67	-75
2726.91	-86
2728.14	-85
2729.38	-98
2730.61	-83
2731.84	-83
2733.08	-91
2734.31	-75
2735.54	-71
2736.77	-77
2738	-91
2739.23	-83
2740.46	-73
2741.69	-95
2742.92	-99
2744.14	-57
2745.37	-74
2746.6	-85
2747.82	-52
2749.05	-65
2750.27	-81
2751.5	-79
2752.72	-78
2753.95	-66
2755.17	-62
2756.39	-70
2757.61	-85
2758.83	-66
2760.05	-60
2761.27	-80
2762.49	-70
2763.71	-63
2764.93	-62
2766.15	-70
2767.37	-62
2768.58	-75
2769.8	-78
2771.02	-84
2772.23	-66
2773.45	-83
2774.66	-74
2775.88	-54
2777.09	-78
2778.3	-66
2779.51	-66
2780.73	-77
2781.94	-76
2783.15	-58
2784.36	-74
2785.57	-68
2786.78	-82
2787.99	-58
2789.19	-72
2790.4	-66
2791.61	-61
2792.82	-72
2794.02	-50
2795.23	-68
2796.43	-64
2797.64	-46
2798.84	-52
2800.04	-70
2801.25	-43
2802.45	-74
2803.65	-74
2804.85	-39
2806.05	-40
2807.25	-73
2808.45	-56
2809.65	-66
2810.85	-49
2812.05	-36
2813.25	-54
2814.45	-64
2815.64	-60
2816.84	-52
2818.04	-50
2819.23	0
2820.43	-63
2821.62	-87
2822.82	-48
2824.01	-26
2825.2	-46
2826.39	-44
2827.59	-34
2828.78	-36
2829.97	-46
2831.16	-56
2832.35	-28
2833.54	-69
2834.73	-44
2835.92	-44
2837.1	-34
2838.29	-42
2839.48	-24
2840.67	-37
2841.85	-38
2843.04	-55
2844.22	-54
2845.41	-53
2846.59	-46
2847.77	-6
2848.96	-49
2850.14	-37
2851.32	-30
2852.5	-45
2853.68	-46
2854.87	-33
2856.05	-30
2857.23	-48
2858.4	-63
2859.58	-59
2860.76	-39
2861.94	-22
2863.12	-32
2864.29	-35
2865.47	-49
2866.65	-49
2867.82	-40
2869	-19
2870.17	-44
2871.34	-41
2872.52	-33
2873.69	-26
2874.86	-43
2876.03	-26
2877.21	-53
2878.38	-56
2879.55	-10
2880.72	-59
2881.89	-48
2883.06	-26
2884.23	-31
2885.39	-33
2886.56	-53
2887.73	-57
2888.9	-42
2890.06	-44
2891.23	-8
2892.39	-35
2893.56	-20
2894.72	-21
2895.89	-20
2897.05	-24
2898.21	-47
2899.38	-42
2900.54	-63
2901.7	-48
2902.86	-52
2904.02	-7
2905.18	-24
2906.34	-27
2907.5	-27
2908.66	-49
2909.82	-41
2910.98	-30
2912.13	-22
2913.29	-10
2914.45	-30
2915.6	-45
2916.76	-26
2917.91	-12
2919.07	-21
2920.22	-35
2921.38	-20
2922.53	-48
2923.68	-24
2924.84	-24
2925.99	-24
2927.14	-31
2928.29	-36
2929.44	-40
2930.59	-44
2931.74	-27
2932.89	-16
2934.04	-22
2935.19	-62
2936.34	-27
2937.48	-35
2938.63	-10
2939.78	-44
2940.93	-18
2942.07	-12
2943.22	-21
2944.36	-36
2945.51	-29
2946.65	-20
2947.79	-44
2948.94	-12
2950.08	-24
2951.22	-30
2952.36	-26
2953.5	-26
2954.65	-28
2955.79	-40
2956.93	-24
2958.07	-32
2959.2	-18
2960.34	-10
2961.48	-31
2962.62	-26
2963.76	-20
2964.89	-26
2966.03	-25
2967.17	-26
2968.3	-2
2969.44	-36
2970.57	-18
2971.71	-18
2972.84	-8
2973.97	-8
2975.11	-20
2976.24	-2
2977.37	-32
2978.5	-14
2979.64	-16
2980.77	-10
2981.9	-16
2983.03	-38
2984.16	0
2985.29	-4
2986.41	-12
2987.54	-16
2988.67	10
2989.8	-10
2990.93	-26
2992.05	-12
2993.18	-21
2994.3	-38
2995.43	-26
2996.55	18
2997.68	-6
2998.8	0
2999.93	-12
3001.05	-22
3002.17	-2
3003.3	-34
3004.42	12
3005.54	4
3006.66	-2
3007.78	6
3008.9	-24
3010.02	-42
3011.14	2
3012.26	-15
3013.38	-4
3014.5	-10
3015.62	-40
3016.73	-8
3017.85	2
3018.97	-2
3020.08	-14
3021.2	8
3022.31	-10
3023.43	12
3024.54	9
3025.66	6
3026.77	6
3027.89	2
3029	-2
3030.11	2
3031.22	-4
3032.34	-8
3033.45	4
3034.56	-18
3035.67	0
3036.78	40
3037.89	10
3039	14
3040.11	-18
3041.22	-35
3042.32	2
3043.43	-18
3044.54	-13
3045.65	-2
3046.75	8
3047.86	14
3048.96	-8
3050.07	-35
3051.17	8
3052.28	-18
3053.38	0
3054.49	0
3055.59	8
3056.69	-11
3057.8	-6
3058.9	-6
3060	16
3061.1	-8
3062.2	6
3063.3	12
3064.4	-2
3065.5	2
3066.6	-4
3067.7	4
3068.8	10
3069.9	-6
3071	12
3072.09	2
3073.19	-2
3074.29	4
3075.38	10
3076.48	10
3077.57	-6
3078.67	0
3079.76	14
3080.86	-4
3081.95	8
3083.05	-28
3084.14	16
3085.23	10
3086.33	14
3087.42	0
3088.51	10
3089.6	0
3090.69	-2
3091.78	-8
3092.87	25
3093.96	8
3095.05	-2
3096.14	-28
3097.23	-2
3098.32	6
3099.41	2
3100.49	2
3101.58	-12
3102.67	20
3103.75	-4
3104.84	8
3105.93	0
3107.01	-10
3108.1	12
3109.18	-4
3110.26	8
3111.35	4
3112.43	0
3113.51	8
3114.6	15
3115.68	6
3116.76	4
3117.84	-12
3118.92	14
3120	-10
3121.09	0
3122.17	12
3123.25	6
3124.32	10
3125.4	2
3126.48	-8
3127.56	6
3128.64	-6
3129.72	16
3130.79	20
3131.87	4
3132.95	-2
3134.02	8
3135.1	8
3136.17	-2
3137.25	4
3138.32	-4
3139.4	-20
3140.47	20
3141.55	8
3142.62	4
3143.69	-6
3144.76	4
3145.84	0
3146.91	26
3147.98	-8
3149.05	-16
3150.12	2
3151.19	18
3152.26	4
3153.33	16
3154.4	-10
3155.47	-9
3156.54	0
3157.61	26
3158.67	2
3159.74	-5
3160.81	8
3161.88	5
3162.94	8
3164.01	2
3165.07	4
3166.14	32
3167.2	2
3168.27	4
3169.33	10
3170.4	22
3171.46	10
3172.52	8
3173.59	6
3174.65	8
3175.71	10
3176.77	16
3177.84	4
3178.9	0
3179.96	-6
3181.02	36
3182.08	12
3183.14	0
3184.2	4
3185.26	2
3186.32	42
3187.37	12
3188.43	34
3189.49	31
3190.55	12
3191.61	11
3192.66	24
3193.72	-10
3194.77	20
3195.83	-11
3196.89	0
3197.94	26
3199	24
3200.05	14
3201.1	4
3202.16	-4
3203.21	24
3204.27	16
3205.32	14
3206.37	-14
3207.42	19
3208.47	18
3209.53	22
3210.58	9
3211.63	-2
3212.68	4
3213.73	22
3214.78	15
3215.83	30
3216.88	11
3217.93	16
3218.97	18
3220.02	0
3221.07	-14
3222.12	12
3223.16	18
3224.21	14
3225.26	0
3226.3	0
3227.35	8
3228.4	42
3229.44	14
3230.49	0
3231.53	-14
3232.57	10
3233.62	14
3234.66	20
3235.71	-2
3236.75	22
3237.79	10
3238.83	26
3239.88	-2
3240.92	36
3241.96	20
3243	20
3244.04	2
3245.08	26
3246.12	24
3247.16	4
3248.2	26
3249.24	8
3250.28	10
3251.32	-10
3252.36	26
3253.39	20
3254.43	22
3255.47	36
3256.51	44
3257.54	12
3258.58	22
3259.61	2
3260.65	6
3261.69	24
3262.72	12
3263.76	-6
3264.79	2
3265.82	30
3266.86	-2
3267.89	28
3268.92	26
3269.96	12
3270.99	12
3272.02	20
3273.05	18
3274.09	22
3275.12	16
3276.15	26
3277.18	27
3278.21	16
3279.24	4
3280.27	30
3281.3	4
3282.33	10
3283.36	24
3284.39	20
3285.41	38
3286.44	26
3287.47	8
3288.5	24
3289.52	2
3290.55	42
3291.58	16
3292.6	2
3293.63	16
3294.66	18
3295.68	37
3296.71	12
3297.73	20
3298.76	51
3299.78	28
3300.8	-13
3301.83	18
3302.85	58
3303.87	12
3304.9	14
3305.92	23
3306.94	24
3307.96	32
3308.98	22
3310.01	16
3311.03	6
3312.05	33
3313.07	8
3314.09	18
3315.11	18
3316.13	24
3317.15	2
3318.17	18
3319.18	24
3320.2	20
3321.22	22
3322.24	22
3323.26	25
3324.27	28
3325.29	40
3326.31	35
3327.32	24
3328.34	26
3329.35	6
3330.37	22
3331.38	2
3332.4	18
3333.41	32
3334.43	34
3335.44	14
3336.46	12
3337.47	2
3338.48	16
3339.5	12
3340.51	4
3341.52	2
3342.53	34
3343.54	2
3344.56	-6
3345.57	16
3346.58	28
3347.59	24
3348.6	23
3349.61	24
3350.62	22
3351.63	24
3352.64	16
3353.65	24
3354.66	21
3355.66	33
3356.67	24
3357.68	2
3358.69	23
3359.7	18
3360.7	32
3361.71	14
3362.72	20
3363.72	8
3364.73	10
3365.73	30
3366.74	13
3367.75	6
3368.75	30
3369.75	12
3370.76	12
3371.76	20
3372.77	28
3373.77	22
3374.77	10
3375.78	-2
3376.78	6
3377.78	16
3378.78	18
3379.79	18
3380.79	9
3381.79	22
3382.79	30
3383.79	22
3384.79	30
3385.79	16
3386.79	16
3387.79	6
3388.79	35
3389.79	22
3390.79	-2
3391.79	26
3392.79	18
3393.79	34
3394.78	34
3395.78	6
3396.78	14
3397.78	34
3398.77	81
3399.77	16
3400.77	0
3401.76	16
3402.76	26
3403.76	32
3404.75	6
3405.75	4
3406.74	20
3407.74	62
3408.73	24
3409.72	101
3410.72	22
3411.71	28
3412.71	16
3413.7	24
3414.69	-6
3415.68	38
3416.68	6
3417.67	12
3418.66	26
3419.65	14
3420.64	42
3421.63	33
3422.63	38
3423.62	22
3424.61	60
3425.6	-6
3426.59	8
3427.58	20
3428.57	23
[truncated: 48 more rows]
