# Supplementary material for: AI‐Assisted Detection of Early Gastric Cancer via Visualization of Mucosal Acidity Compromise During Endoscopy
Source: Adv Sci (Weinh). 2025 Oct 20;12(46):e04932. doi: 10.1002/advs.202504932 (PMC12697849; doi:10.1002/advs.202504932)
Supplement: Supplementary file 2 — Supporting Data [file ADVS-12-e04932-s002.zip › Models by AGS cells/Model 5/Tumor/fast-20250724_192711.csv]

181.541	8677
184.445	13561
187.346	17389
190.245	19283
193.141	19922
196.035	19944
198.927	19678
201.816	19789
204.703	19867
207.588	19902
210.47	19991
213.35	19786
216.228	19567
219.103	19546
221.976	19487
224.846	19507
227.715	19326
230.58	19418
233.444	19392
236.305	19622
239.164	19676
242.02	19894
244.875	19992
247.727	20021
250.576	19916
253.423	19897
256.268	19686
259.111	19612
261.951	19545
264.789	19467
267.625	19615
270.459	19662
273.29	19525
276.119	19490
278.945	19340
281.769	19316
284.591	19146
287.411	18872
290.229	18893
293.044	18709
295.857	18574
298.667	18238
301.476	18186
304.282	18213
307.085	17875
309.887	17645
312.686	17459
315.483	17265
318.278	17173
321.071	17069
323.861	16825
326.649	16688
329.435	16782
332.219	16716
335	16708
337.779	16765
340.556	16738
343.331	16886
346.103	16875
348.873	16847
351.641	16855
354.407	16831
357.171	16916
359.932	16736
362.691	16780
365.448	16701
368.203	16533
370.955	16383
373.706	16253
376.454	16328
379.2	16096
381.943	16158
384.685	15935
387.424	15691
390.161	15619
392.896	15401
395.629	15242
398.36	15199
401.088	15230
403.815	15026
406.539	15058
409.261	15040
411.981	14981
414.698	14994
417.414	15116
420.127	15123
422.838	15135
425.547	15175
428.254	15193
430.959	15121
433.662	15179
436.362	15288
439.06	15376
441.757	15324
444.451	15284
447.142	15222
449.832	15209
452.52	15239
455.206	15156
457.889	15022
460.57	15050
463.249	14909
465.927	14795
468.601	14666
471.274	14502
473.945	14325
476.614	14106
479.28	13904
481.945	13932
484.607	13936
487.267	13749
489.926	13485
492.582	13466
495.236	13236
497.888	13077
500.537	12989
503.185	13124
505.831	13184
508.474	13318
511.116	13267
513.755	13128
516.393	13047
519.028	13023
521.661	13114
524.293	12917
526.922	12848
529.549	12813
532.174	12665
534.797	12773
537.418	12842
540.037	12870
542.654	12651
545.268	12683
547.881	12641
550.492	12645
553.101	12514
555.707	12235
558.312	12203
560.915	11966
563.515	12098
566.114	12115
568.71	12316
571.305	12433
573.897	12594
576.488	12709
579.076	12541
581.663	12306
584.247	11930
586.83	11572
589.41	11214
591.989	10934
594.565	10569
597.14	10235
599.712	10005
602.283	10005
604.851	10005
607.418	9932
609.982	9717
612.545	9691
615.106	9633
617.664	9701
620.221	9643
622.776	9679
625.328	9529
627.879	9525
630.428	9393
632.975	9202
635.52	8986
638.062	9038
640.603	8941
643.142	9065
645.679	9161
648.214	9369
650.748	9337
653.279	9324
655.808	9181
658.335	9121
660.861	9078
663.384	8865
665.906	8803
668.425	8979
670.943	8905
673.459	8847
675.973	8680
678.484	8520
680.994	8448
683.502	8180
686.009	8073
688.513	8017
691.015	7932
693.515	7922
696.014	7829
698.51	7573
701.005	7555
703.498	7559
705.989	7506
708.478	7283
710.965	7175
713.45	7102
715.933	7174
718.415	7060
720.894	6816
723.372	6768
725.848	6883
728.322	6844
730.794	6985
733.264	6977
735.732	6896
738.198	6665
740.663	6524
743.126	6254
745.586	6207
748.045	6131
750.502	5958
752.958	5900
755.411	5810
757.863	5783
760.312	5821
762.76	5803
765.206	5921
767.65	5818
770.092	5327
772.533	4847
774.971	4793
777.408	4930
779.843	5198
782.276	5085
784.707	5196
787.137	5166
789.564	5206
791.99	5224
794.414	5105
796.836	5172
799.257	4961
801.675	4841
804.092	4800
806.507	4850
808.92	4837
811.331	4703
813.741	4594
816.148	4505
818.554	4400
820.958	4340
823.36	4285
825.761	4291
828.159	4163
830.556	4201
832.951	4182
835.345	4125
837.736	4130
840.126	4092
842.514	4060
844.9	3941
847.284	3834
849.667	3824
852.048	3818
854.427	3778
856.804	3707
859.18	3528
861.553	3512
863.925	3528
866.296	3477
868.664	3538
871.031	3429
873.396	3431
875.759	3256
878.12	3311
880.48	3342
882.838	3365
885.194	3256
887.549	3177
889.902	3212
892.253	3095
894.602	3157
896.949	3046
899.295	3043
901.639	2936
903.981	2960
906.322	2845
908.661	2865
910.998	2897
913.333	2841
915.667	2827
917.999	2931
920.329	2984
922.658	2815
924.985	2835
927.31	2856
929.633	2822
931.955	2724
934.275	2710
936.593	2682
938.91	2625
941.225	2567
943.538	2509
945.849	2464
948.159	2356
950.467	2333
952.774	2359
955.078	2192
957.381	2168
959.683	2208
961.982	2124
964.28	2190
966.577	2184
968.871	2165
971.164	2138
973.456	2002
975.745	1978
978.033	1922
980.319	1922
982.604	1859
984.887	1866
987.168	1954
989.448	1890
991.726	1866
994.002	1847
996.277	1823
998.55	1802
1000.82	1808
1003.09	1830
1005.36	1883
1007.63	1882
1009.89	1884
1012.15	1876
1014.41	1887
1016.67	1819
1018.93	1918
1021.19	1847
1023.44	1938
1025.7	2012
1027.95	2115
1030.2	1997
1032.45	1891
1034.69	1829
1036.94	1680
1039.18	1628
1041.43	1612
1043.67	1628
1045.9	1654
1048.14	1592
1050.38	1506
1052.61	1457
1054.84	1434
1057.07	1394
1059.3	1378
1061.53	1296
1063.76	1438
1065.98	1358
1068.2	1380
1070.42	1330
1072.64	1239
1074.86	1213
1077.08	1175
1079.29	1172
1081.5	1163
1083.72	1152
1085.93	1189
1088.13	1158
1090.34	1188
1092.55	1199
1094.75	1277
1096.95	1237
1099.15	1152
1101.35	1159
1103.55	1160
1105.74	1128
1107.94	1056
1110.13	1085
1112.32	1014
1114.51	980
1116.7	1006
1118.89	983
1121.07	982
1123.25	902
1125.44	921
1127.62	856
1129.8	941
1131.97	935
1134.15	943
1136.32	985
1138.49	932
1140.66	937
1142.83	873
1145	865
1147.17	858
1149.33	884
1151.5	792
1153.66	864
1155.82	754
1157.98	792
1160.13	782
1162.29	761
1164.44	711
1166.6	746
1168.75	733
1170.9	784
1173.04	796
1175.19	802
1177.34	783
1179.48	710
1181.62	671
1183.76	706
1185.9	773
1188.04	941
1190.17	995
1192.31	1042
1194.44	975
1196.57	925
1198.7	925
1200.83	786
1202.96	848
1205.08	755
1207.21	643
1209.33	598
1211.45	578
1213.57	480
1215.69	498
1217.81	457
1219.92	455
1222.03	453
1224.15	432
1226.26	473
1228.37	473
1230.47	441
1232.58	439
1234.68	430
1236.79	431
1238.89	453
1240.99	451
1243.09	411
1245.19	387
1247.28	409
1249.38	375
1251.47	389
1253.56	460
1255.65	365
1257.74	373
1259.83	377
1261.91	346
1264	340
1266.08	242
1268.16	290
1270.24	235
1272.32	181
1274.4	242
1276.47	221
1278.55	248
1280.62	218
1282.69	177
1284.76	179
1286.83	216
1288.9	194
1290.96	163
1293.03	167
1295.09	131
1297.15	89
1299.21	85
1301.27	129
1303.33	102
1305.38	124
1307.44	212
1309.49	108
1311.54	99
1313.59	84
1315.64	85
1317.69	112
1319.73	74
1321.78	87
1323.82	91
1325.86	50
1327.9	40
1329.94	16
1331.98	36
1334.02	77
1336.05	68
1338.08	54
1340.12	14
1342.15	97
1344.18	41
1346.2	109
1348.23	97
1350.25	97
1352.28	73
1354.3	119
1356.32	127
1358.34	141
1360.36	158
1362.38	163
1364.39	173
1366.41	133
1368.42	161
1370.43	189
1372.44	139
1374.45	176
1376.45	182
1378.46	221
1380.47	163
1382.47	135
1384.47	119
1386.47	103
1388.47	30
1390.47	59
1392.46	-2
1394.46	95
1396.45	74
1398.44	89
1400.44	64
1402.42	70
1404.41	36
1406.4	-32
1408.39	-22
1410.37	-43
1412.35	-64
1414.33	-10
1416.31	-45
1418.29	14
1420.27	-69
1422.25	-76
1424.22	-83
1426.2	-53
1428.17	-127
1430.14	-59
1432.11	-117
1434.08	-137
1436.04	-109
1438.01	-145
1439.97	-69
1441.94	-83
1443.9	-52
1445.86	-32
1447.82	-46
1449.78	-107
1451.73	-105
1453.69	-95
1455.64	-48
1457.59	-73
1459.54	-120
1461.49	-167
1463.44	-165
1465.39	-195
1467.34	-155
1469.28	-183
1471.22	-135
1473.17	-55
1475.11	-97
1477.05	-151
1478.99	-166
1480.92	-220
1482.86	-289
1484.79	-284
1486.73	-290
1488.66	-232
1490.59	-204
1492.52	-225
1494.45	-195
1496.37	-193
1498.3	-203
1500.22	-191
1502.14	-296
1504.07	-250
1505.99	-221
1507.91	-197
1509.82	-217
1511.74	-202
1513.66	-206
1515.57	-197
1517.48	-219
1519.39	-150
1521.3	-137
1523.21	-102
1525.12	-164
1527.03	-159
1528.93	-152
1530.84	-116
1532.74	-48
1534.64	26
1536.54	66
1538.44	32
1540.34	-26
1542.23	-64
1544.13	-105
1546.02	-160
1547.92	-105
1549.81	-68
1551.7	-10
1553.59	-40
1555.48	8
1557.36	68
1559.25	73
1561.13	107
1563.01	135
1564.9	212
1566.78	201
1568.66	179
1570.53	113
1572.41	119
1574.29	117
1576.16	189
1578.03	308
1579.9	331
1581.78	262
1583.65	222
1585.51	217
1587.38	256
1589.25	315
1591.11	316
1592.97	262
1594.84	192
1596.7	165
1598.56	159
1600.42	169
1602.27	129
1604.13	181
1605.98	288
1607.84	437
1609.69	498
1611.54	516
1613.39	409
1615.24	308
1617.09	137
1618.94	88
1620.78	71
1622.62	127
1624.47	228
1626.31	278
1628.15	278
1629.99	286
1631.83	264
1633.67	280
1635.5	230
1637.34	198
1639.17	197
1641	182
1642.83	208
1644.66	230
1646.49	212
1648.32	137
1650.15	191
1651.97	185
1653.8	228
1655.62	236
1657.44	175
1659.26	92
1661.08	50
1662.9	18
1664.72	-107
1666.53	-181
1668.35	-197
1670.16	-216
1671.97	-201
1673.79	-86
1675.6	-69
1677.4	-88
1679.21	-187
1681.02	-157
1682.83	-187
1684.63	-143
1686.43	-98
1688.24	-80
1690.04	-71
1691.84	-173
1693.64	-171
1695.43	-131
1697.23	-22
1699.02	22
1700.82	112
1702.61	77
1704.4	74
1706.2	51
1707.98	123
1709.77	183
1711.56	149
1713.35	203
1715.13	153
1716.92	84
1718.7	-16
1720.48	72
1722.26	89
1724.04	69
1725.82	-2
1727.6	-14
1729.37	-24
1731.15	-14
1732.92	-20
1734.7	-43
1736.47	-71
1738.24	-66
1740.01	-69
1741.78	-63
1743.54	-52
1745.31	-4
1747.08	8
1748.84	-18
1750.6	-8
1752.36	24
1754.12	76
1755.88	126
1757.64	35
1759.4	-10
1761.16	-70
1762.91	-84
1764.67	2
1766.42	81
1768.17	116
1769.92	118
1771.67	79
1773.42	2
1775.17	-26
1776.91	-34
1778.66	26
1780.4	89
1782.15	164
1783.89	166
1785.63	190
1787.37	195
1789.11	200
1790.85	185
1792.58	115
1794.32	77
1796.05	57
1797.79	20
1799.52	24
1801.25	43
1802.98	-2
1804.71	-2
1806.44	65
1808.17	106
1809.89	159
1811.62	192
1813.34	199
1815.07	174
1816.79	100
1818.51	95
1820.23	65
1821.95	26
1823.66	-6
1825.38	-12
1827.1	-34
1828.81	-18
1830.52	34
1832.24	47
1833.95	131
1835.66	167
1837.37	185
1839.08	179
1840.78	80
1842.49	48
1844.19	28
1845.9	-2
1847.6	19
1849.3	16
1851	-44
1852.7	-77
1854.4	-119
1856.1	-107
1857.8	-103
1859.49	-63
1861.19	-73
1862.88	-40
1864.57	-117
1866.27	-189
1867.96	-236
1869.65	-262
1871.33	-256
1873.02	-201
1874.71	-121
1876.39	-81
1878.08	-135
1879.76	-119
1881.44	-113
1883.12	-108
1884.81	-56
1886.48	-22
1888.16	-96
1889.84	-175
1891.52	-171
1893.19	-195
1894.87	-204
1896.54	-173
1898.21	-175
1899.88	-147
1901.55	-123
1903.22	-115
1904.89	-87
1906.56	-65
1908.22	-50
1909.89	-42
1911.55	-12
1913.22	-26
1914.88	-20
1916.54	-28
1918.2	-48
1919.86	-32
1921.52	-44
1923.18	-74
1924.83	-90
1926.49	-75
1928.14	-89
1929.79	-73
1931.45	-91
1933.1	-104
1934.75	-123
1936.4	-73
1938.05	-32
1939.69	-10
1941.34	-72
1942.99	-111
1944.63	-139
1946.27	-137
1947.92	-137
1949.56	-105
1951.2	-59
1952.84	-33
1954.48	-28
1956.11	-14
1957.75	60
1959.39	72
1961.02	108
1962.65	92
1964.29	40
1965.92	78
1967.55	102
1969.18	109
1970.81	100
1972.44	127
1974.06	88
1975.69	94
1977.32	115
1978.94	149
1980.56	103
1982.19	139
1983.81	137
1985.43	151
1987.05	149
1988.66	153
1990.28	147
1991.9	123
1993.51	157
1995.13	155
1996.74	155
1998.36	167
1999.97	157
2001.58	163
2003.19	123
2004.8	163
2006.4	205
2008.01	165
2009.62	187
2011.22	193
2012.83	191
2014.43	187
2016.03	185
2017.63	184
2019.23	165
2020.83	153
2022.43	171
2024.03	193
2025.63	189
2027.22	187
2028.82	165
2030.41	165
2032.01	171
2033.6	165
2035.19	172
2036.78	181
2038.37	189
2039.96	145
2041.55	151
2043.13	151
2044.72	149
2046.3	143
2047.89	151
2049.47	165
2051.05	157
2052.63	147
2054.21	177
2055.79	171
2057.37	159
2058.95	147
2060.52	143
2062.1	143
2063.68	148
2065.25	157
2066.82	139
2068.39	139
2069.97	149
2071.54	153
2073.1	129
2074.67	131
2076.24	147
2077.81	131
2079.37	147
2080.94	135
2082.5	133
2084.07	127
2085.63	119
2087.19	95
2088.75	93
2090.31	61
2091.87	67
2093.43	44
2094.98	60
2096.54	69
2098.09	68
2099.65	105
2101.2	99
2102.75	95
2104.3	93
2105.86	119
2107.41	115
2108.95	123
2110.5	90
2112.05	121
2113.6	103
2115.14	93
2116.69	111
2118.23	87
2119.77	95
2121.31	99
2122.86	101
2124.4	79
2125.93	117
2127.47	93
2129.01	77
2130.55	121
2132.08	105
2133.62	103
2135.15	101
2136.69	83
2138.22	77
2139.75	72
2141.28	89
2142.81	115
2144.34	93
2145.87	127
2147.39	101
2148.92	115
2150.45	125
2151.97	99
2153.5	123
2155.02	57
2156.54	69
2158.06	76
2159.58	85
2161.1	93
2162.62	139
2164.14	101
2165.66	111
2167.17	91
2168.69	103
2170.2	105
2171.72	77
2173.23	101
2174.74	85
2176.25	83
2177.76	76
2179.27	79
2180.78	107
2182.29	77
2183.79	73
2185.3	79
2186.81	105
2188.31	79
2189.81	67
2191.32	105
2192.82	101
2194.32	71
2195.82	105
2197.32	83
2198.82	65
2200.32	67
2201.81	37
2203.31	42
2204.8	57
2206.3	61
2207.79	74
2209.29	119
2210.78	73
2212.27	95
2213.76	93
2215.25	93
2216.74	91
2218.23	76
2219.71	66
2221.2	50
2222.69	56
2224.17	24
2225.65	35
2227.14	10
2228.62	51
2230.1	36
2231.58	63
2233.06	64
2234.54	78
2236.02	92
2237.5	91
2238.97	102
2240.45	77
2241.92	92
2243.4	86
2244.87	45
2246.34	58
2247.82	51
2249.29	68
2250.76	49
2252.23	53
2253.7	63
2255.16	44
2256.63	61
2258.1	48
2259.56	63
2261.03	61
2262.49	64
2263.95	79
2265.42	68
2266.88	82
2268.34	66
2269.8	75
2271.26	38
2272.72	66
2274.18	75
2275.63	71
2277.09	66
2278.54	63
2280	59
2281.45	40
2282.9	57
2284.36	51
2285.81	73
2287.26	65
2288.71	63
2290.16	64
2291.61	50
2293.05	51
2294.5	41
2295.95	63
2297.39	6
2298.84	-2
2300.28	-6
2301.72	-6
2303.16	16
2304.61	31
2306.05	19
2307.49	28
2308.93	18
2310.36	44
2311.8	46
2313.24	51
2314.67	81
2316.11	68
2317.54	68
2318.98	77
2320.41	41
2321.84	61
2323.28	54
2324.71	51
2326.14	51
2327.57	40
2328.99	55
2330.42	18
2331.85	41
2333.27	22
2334.7	26
2336.12	29
2337.55	14
2338.97	25
2340.39	0
2341.82	-12
2343.24	-6
2344.66	-18
2346.08	4
2347.5	31
2348.91	19
2350.33	16
2351.75	60
2353.16	52
2354.58	50
2355.99	42
2357.41	32
2358.82	2
2360.23	-4
2361.64	-18
2363.05	-22
2364.46	-25
2365.87	-8
2367.28	-6
2368.69	-8
2370.1	0
2371.5	-14
2372.91	18
2374.31	12
2375.72	12
2377.12	0
2378.52	-8
2379.92	6
2381.33	8
2382.73	-4
2384.13	-2
2385.52	2
2386.92	-10
2388.32	-4
2389.72	18
2391.11	-6
2392.51	30
2393.9	32
2395.3	33
2396.69	26
2398.08	0
2399.48	-8
2400.87	18
2402.26	-6
2403.65	-10
2405.04	-32
2406.42	-51
2407.81	-108
2409.2	-93
2410.58	-147
2411.97	-115
2413.35	-84
2414.74	-121
2416.12	-101
2417.5	-79
2418.89	-73
2420.27	-59
2421.65	-84
2423.03	-75
2424.41	-65
2425.79	-69
2427.16	-95
2428.54	-103
2429.92	-101
2431.29	-97
2432.67	-100
2434.04	-74
2435.42	-81
2436.79	-79
2438.16	-69
2439.53	-83
2440.9	-89
2442.27	-93
2443.64	-117
2445.01	-113
2446.38	-117
2447.75	-125
2449.11	-119
2450.48	-95
2451.84	-115
2453.21	-101
2454.57	-103
2455.94	-83
2457.3	-85
2458.66	-115
2460.02	-90
2461.38	-105
2462.74	-80
2464.1	-65
2465.46	-59
2466.82	-55
2468.17	-55
2469.53	-61
2470.89	-53
2472.24	-76
2473.6	-60
2474.95	-52
2476.3	-52
2477.65	-24
2479.01	0
2480.36	-48
2481.71	14
2483.06	-60
2484.41	-44
2485.75	-52
2487.1	-36
2488.45	-42
2489.8	-62
2491.14	-44
2492.49	-45
2493.83	-48
2495.17	-26
2496.52	-58
2497.86	-40
2499.2	-28
2500.54	-26
2501.88	-22
2503.22	-20
2504.56	-16
2505.9	-34
2507.24	-20
2508.58	-36
2509.91	-38
2511.25	-49
2512.58	-70
2513.92	-95
2515.25	-74
2516.58	-97
2517.92	-113
2519.25	-79
2520.58	-75
2521.91	-97
2523.24	-65
2524.57	-59
2525.9	-55
2527.23	-50
2528.55	-24
2529.88	-67
2531.21	-77
2532.53	-59
2533.86	-60
2535.18	-56
2536.5	-46
2537.83	-35
2539.15	-22
2540.47	-36
2541.79	-41
2543.11	-60
2544.43	-45
2545.75	-54
2547.07	-28
2548.39	-89
2549.7	-29
2551.02	-61
2552.34	-67
2553.65	-57
2554.97	-88
2556.28	-95
2557.59	-119
2558.91	-115
2560.22	-99
2561.53	-99
2562.84	-107
2564.15	-85
2565.46	-101
2566.77	-85
2568.08	-63
2569.38	-95
2570.69	-76
2572	-89
2573.3	-70
2574.61	-89
2575.91	-76
2577.22	-95
2578.52	-61
2579.82	-73
2581.13	-81
2582.43	-79
2583.73	-73
2585.03	-91
2586.33	-93
2587.63	-99
2588.92	-121
2590.22	-89
2591.52	-113
2592.82	-73
2594.11	-71
2595.41	-81
2596.7	-89
2598	-71
2599.29	-83
2600.58	-93
2601.88	-77
2603.17	-49
2604.46	-115
2605.75	-91
2607.04	-97
2608.33	-101
2609.62	-87
2610.9	-107
2612.19	-113
2613.48	-127
2614.76	-113
2616.05	-117
2617.34	-111
2618.62	-141
2619.9	-116
2621.19	-99
2622.47	-123
2623.75	-106
2625.03	-111
2626.31	-97
2627.59	-85
2628.87	-65
2630.15	-109
2631.43	-89
2632.71	-94
2633.99	-110
2635.26	-113
2636.54	-135
2637.81	-105
2639.09	-127
2640.36	-111
2641.64	-117
2642.91	-125
2644.18	-117
2645.46	-93
2646.73	-125
2648	-95
2649.27	-91
2650.54	-95
2651.81	-97
2653.07	-73
2654.34	-95
2655.61	-91
2656.88	-77
2658.14	-105
2659.41	-99
2660.67	-105
2661.94	-73
2663.2	-89
2664.47	-117
2665.73	-103
2666.99	-103
2668.25	-105
2669.51	-119
2670.77	-119
2672.03	-105
2673.29	-89
2674.55	-89
2675.81	-91
2677.07	-115
2678.32	-113
2679.58	-97
2680.84	-87
2682.09	-107
2683.35	-64
2684.6	-93
2685.85	-95
2687.11	-97
2688.36	-79
2689.61	-87
2690.86	-87
2692.11	-73
2693.36	-79
2694.61	-69
2695.86	-87
2697.11	-95
2698.36	-103
2699.61	-129
2700.85	-69
2702.1	-89
2703.34	-77
2704.59	-100
2705.83	-59
2707.08	-89
2708.32	-93
2709.56	-95
2710.81	-103
2712.05	-121
2713.29	-117
2714.53	-85
2715.77	-68
2717.01	-79
2718.25	-58
2719.49	-87
2720.73	-101
2721.96	-101
2723.2	-105
2724.44	-85
2725.67	-73
2726.91	-98
2728.14	-75
2729.38	-100
2730.61	-105
2731.84	-85
2733.08	-75
2734.31	-87
2735.54	-83
2736.77	-87
2738	-91
2739.23	-87
2740.46	-69
2741.69	-97
2742.92	-101
2744.14	-55
2745.37	-94
2746.6	-107
2747.82	-70
2749.05	-89
2750.27	-81
2751.5	-79
2752.72	-103
2753.95	-72
2755.17	-64
2756.39	-74
2757.61	-79
2758.83	-88
2760.05	-58
2761.27	-64
2762.49	-76
2763.71	-73
2764.93	-77
2766.15	-72
2767.37	-72
2768.58	-73
2769.8	-86
2771.02	-80
2772.23	-68
2773.45	-66
2774.66	-72
2775.88	-68
2777.09	-92
2778.3	-70
2779.51	-62
2780.73	-69
2781.94	-58
2783.15	-92
2784.36	-58
2785.57	-62
2786.78	-74
2787.99	-38
2789.19	-58
2790.4	-48
2791.61	-23
2792.82	-72
2794.02	-64
2795.23	-58
2796.43	-58
2797.64	-53
2798.84	-70
2800.04	-83
2801.25	-63
2802.45	-82
2803.65	-80
2804.85	-55
2806.05	-50
2807.25	-89
2808.45	-40
2809.65	-60
2810.85	-55
2812.05	-26
2813.25	-40
2814.45	-56
2815.64	-62
2816.84	-60
2818.04	-44
2819.23	-10
2820.43	-67
2821.62	-49
2822.82	-62
2824.01	-28
2825.2	-40
2826.39	-49
2827.59	-44
2828.78	-24
2829.97	-42
2831.16	-61
2832.35	-34
2833.54	-73
2834.73	-54
2835.92	-59
2837.1	-44
2838.29	-73
2839.48	-28
2840.67	-33
2841.85	-44
2843.04	-44
2844.22	-50
2845.41	-53
2846.59	-38
2847.77	-8
2848.96	-33
2850.14	-37
2851.32	-26
2852.5	-41
2853.68	-46
2854.87	-8
2856.05	-62
2857.23	-42
2858.4	-45
2859.58	-59
2860.76	-39
2861.94	-24
2863.12	-36
2864.29	-41
2865.47	-42
2866.65	-43
2867.82	-22
2869	-11
2870.17	-30
2871.34	-28
2872.52	-41
2873.69	-30
2874.86	-49
2876.03	-38
2877.21	-39
2878.38	-58
2879.55	-4
2880.72	-44
2881.89	-36
2883.06	-16
2884.23	-35
2885.39	-33
2886.56	-39
2887.73	-45
2888.9	-32
2890.06	-42
2891.23	-6
2892.39	-51
2893.56	-18
2894.72	-25
2895.89	-35
2897.05	-22
2898.21	-43
2899.38	-26
2900.54	-43
2901.7	-18
2902.86	-50
2904.02	-25
2905.18	-54
2906.34	-31
2907.5	-31
2908.66	-49
2909.82	-33
2910.98	-30
2912.13	-38
2913.29	-10
2914.45	-30
2915.6	-37
2916.76	-26
2917.91	-36
2919.07	-33
2920.22	-33
2921.38	-14
2922.53	-62
2923.68	-28
2924.84	-4
2925.99	-24
2927.14	-45
2928.29	-32
2929.44	-20
2930.59	-32
2931.74	-12
2932.89	-38
2934.04	-24
2935.19	-56
2936.34	-25
2937.48	-21
2938.63	-22
2939.78	-46
2940.93	2
2942.07	4
2943.22	-6
2944.36	-46
2945.51	-33
2946.65	-14
2947.79	-24
2948.94	-26
2950.08	-32
2951.22	-22
2952.36	-16
2953.5	-18
2954.65	-40
2955.79	-32
2956.93	-18
2958.07	-40
2959.2	-20
2960.34	-6
2961.48	-25
2962.62	-24
2963.76	-16
2964.89	-38
2966.03	-29
2967.17	-34
2968.3	8
2969.44	-30
2970.57	-18
2971.71	-28
2972.84	-18
2973.97	-12
2975.11	-2
2976.24	8
2977.37	-16
2978.5	-22
2979.64	-14
2980.77	-18
2981.9	-2
2983.03	-44
2984.16	-18
2985.29	-36
2986.41	-28
2987.54	-18
2988.67	6
2989.8	-4
2990.93	-34
2992.05	-24
2993.18	-7
2994.3	-16
2995.43	-16
2996.55	12
2997.68	8
2998.8	-6
2999.93	-10
3001.05	-16
3002.17	-24
3003.3	-8
3004.42	14
3005.54	12
3006.66	-2
3007.78	0
3008.9	-10
3010.02	-22
3011.14	-2
3012.26	-8
3013.38	2
3014.5	0
3015.62	-12
3016.73	-8
3017.85	-4
3018.97	0
3020.08	-24
3021.2	10
3022.31	-14
3023.43	18
3024.54	-4
3025.66	-26
3026.77	10
3027.89	0
3029	-10
3030.11	10
3031.22	-8
3032.34	-18
3033.45	-6
3034.56	-16
3035.67	2
3036.78	48
3037.89	16
3039	18
3040.11	-8
3041.22	-4
3042.32	-18
3043.43	-6
3044.54	-12
3045.65	0
3046.75	6
3047.86	16
3048.96	14
3050.07	-30
3051.17	-2
3052.28	2
3053.38	2
3054.49	-8
3055.59	-6
3056.69	-10
3057.8	-10
3058.9	4
3060	14
3061.1	-17
3062.2	-2
3063.3	4
3064.4	-8
3065.5	-8
3066.6	2
3067.7	-8
3068.8	6
3069.9	4
3071	-4
3072.09	-2
3073.19	12
3074.29	8
3075.38	2
3076.48	16
3077.57	2
3078.67	8
3079.76	28
3080.86	-18
3081.95	14
3083.05	-22
3084.14	8
3085.23	2
3086.33	4
3087.42	12
3088.51	4
3089.6	2
3090.69	-6
3091.78	6
3092.87	43
3093.96	4
3095.05	6
3096.14	-28
3097.23	12
3098.32	-2
3099.41	4
3100.49	-8
3101.58	8
3102.67	6
3103.75	-6
3104.84	14
3105.93	0
3107.01	-8
3108.1	8
3109.18	26
3110.26	12
3111.35	-2
3112.43	8
3113.51	2
3114.6	17
3115.68	-10
3116.76	-5
3117.84	-12
3118.92	10
3120	14
3121.09	2
3122.17	6
3123.25	12
3124.32	26
3125.4	26
3126.48	-10
3127.56	-4
3128.64	16
3129.72	10
3130.79	14
3131.87	-6
3132.95	-2
3134.02	8
3135.1	8
3136.17	2
3137.25	6
3138.32	12
3139.4	-20
3140.47	36
3141.55	12
3142.62	4
3143.69	4
3144.76	13
3145.84	10
3146.91	18
3147.98	6
3149.05	20
3150.12	10
3151.19	26
3152.26	6
3153.33	38
3154.4	-10
3155.47	0
3156.54	2
3157.61	10
3158.67	-2
3159.74	-3
3160.81	12
3161.88	11
3162.94	8
3164.01	22
3165.07	18
3166.14	20
3167.2	28
3168.27	14
3169.33	18
3170.4	10
3171.46	0
3172.52	-8
3173.59	10
3174.65	6
3175.71	6
3176.77	4
3177.84	10
3178.9	24
3179.96	-10
3181.02	22
3182.08	14
3183.14	20
3184.2	4
3185.26	16
3186.32	24
3187.37	24
3188.43	32
3189.49	35
3190.55	6
3191.61	7
3192.66	36
3193.72	-4
3194.77	14
3195.83	12
3196.89	-2
3197.94	8
3199	28
3200.05	16
3201.1	-12
3202.16	8
3203.21	24
3204.27	-2
3205.32	18
3206.37	14
3207.42	25
3208.47	8
3209.53	24
3210.58	9
3211.63	22
3212.68	16
3213.73	32
3214.78	37
3215.83	20
3216.88	6
3217.93	34
3218.97	8
3220.02	10
3221.07	0
3222.12	14
3223.16	26
3224.21	8
3225.26	4
3226.3	8
3227.35	-16
3228.4	42
3229.44	16
3230.49	0
3231.53	-21
3232.57	32
3233.62	26
3234.66	16
3235.71	14
3236.75	-2
3237.79	32
3238.83	36
3239.88	2
3240.92	30
3241.96	34
3243	18
3244.04	0
3245.08	12
3246.12	16
3247.16	16
3248.2	8
3249.24	16
3250.28	8
3251.32	6
3252.36	24
3253.39	16
3254.43	34
3255.47	34
3256.51	30
3257.54	4
3258.58	16
3259.61	22
3260.65	19
3261.69	14
3262.72	14
3263.76	-8
3264.79	22
3265.82	32
3266.86	17
3267.89	24
3268.92	34
3269.96	22
3270.99	21
3272.02	18
3273.05	22
3274.09	2
3275.12	24
3276.15	26
3277.18	15
3278.21	14
3279.24	12
3280.27	48
3281.3	18
3282.33	24
3283.36	14
3284.39	16
3285.41	44
3286.44	24
3287.47	14
3288.5	28
3289.52	18
3290.55	44
3291.58	24
3292.6	20
3293.63	28
3294.66	4
3295.68	45
3296.71	16
3297.73	28
3298.76	45
3299.78	14
3300.8	2
3301.83	20
3302.85	54
3303.87	18
3304.9	12
3305.92	27
3306.94	30
3307.96	30
3308.98	36
3310.01	18
3311.03	12
3312.05	45
3313.07	40
3314.09	30
3315.11	30
3316.13	18
3317.15	6
3318.17	14
3319.18	26
3320.2	18
3321.22	20
3322.24	12
3323.26	21
3324.27	16
3325.29	44
3326.31	27
3327.32	24
3328.34	32
3329.35	34
3330.37	26
3331.38	10
3332.4	22
3333.41	32
3334.43	44
3335.44	0
3336.46	30
3337.47	22
3338.48	24
3339.5	12
3340.51	8
3341.52	24
3342.53	26
3343.54	30
3344.56	38
3345.57	28
3346.58	40
3347.59	38
3348.6	21
3349.61	20
3350.62	26
3351.63	12
3352.64	24
3353.65	34
3354.66	31
3355.66	41
3356.67	26
3357.68	20
3358.69	17
3359.7	16
3360.7	26
3361.71	16
3362.72	22
3363.72	32
3364.73	20
3365.73	14
3366.74	13
3367.75	19
3368.75	6
3369.75	20
3370.76	22
3371.76	20
3372.77	26
3373.77	18
3374.77	8
3375.78	18
3376.78	-18
3377.78	30
3378.78	-2
3379.79	14
3380.79	2
3381.79	8
3382.79	32
3383.79	6
3384.79	18
3385.79	-10
3386.79	18
3387.79	18
3388.79	39
3389.79	20
3390.79	24
3391.79	46
3392.79	14
3393.79	32
3394.78	40
3395.78	14
3396.78	40
3397.78	52
3398.77	61
3399.77	22
3400.77	16
3401.76	22
3402.76	32
3403.76	36
3404.75	16
3405.75	30
3406.74	20
3407.74	50
3408.73	12
3409.72	68
3410.72	42
3411.71	44
3412.71	28
3413.7	12
3414.69	20
3415.68	46
3416.68	32
3417.67	16
3418.66	28
3419.65	10
3420.64	32
3421.63	29
3422.63	22
3423.62	26
3424.61	58
3425.6	26
3426.59	31
3427.58	36
3428.57	27
[truncated: 48 more rows]
