# Supplementary material for: AI‐Assisted Detection of Early Gastric Cancer via Visualization of Mucosal Acidity Compromise During Endoscopy
Source: Adv Sci (Weinh). 2025 Oct 20;12(46):e04932. doi: 10.1002/advs.202504932 (PMC12697849; doi:10.1002/advs.202504932)
Supplement: Supplementary file 2 — Supporting Data [file ADVS-12-e04932-s002.zip › Models by AGS cells/Model 5/Tumor/fast-20250724_192741.csv]

181.541	8258
184.445	12932
187.346	16718
190.245	18483
193.141	19282
196.035	19348
198.927	19273
201.816	19368
204.703	19491
207.588	19431
210.47	19553
213.35	19321
216.228	19212
219.103	19227
221.976	19176
224.846	19214
227.715	19140
230.58	19289
233.444	19233
236.305	19418
239.164	19570
242.02	19811
244.875	20010
247.727	19974
250.576	20037
253.423	20026
256.268	19867
259.111	19602
261.951	19472
264.789	19453
267.625	19504
270.459	19634
273.29	19448
276.119	19345
278.945	19271
281.769	19205
284.591	19126
287.411	18888
290.229	18703
293.044	18408
295.857	18322
298.667	18177
301.476	18129
304.282	18130
307.085	17719
309.887	17748
312.686	17540
315.483	17309
318.278	17147
321.071	17000
323.861	16833
326.649	16692
329.435	16841
332.219	16774
335	16567
337.779	16658
340.556	16694
343.331	16956
346.103	16918
348.873	16793
351.641	16954
354.407	16902
357.171	16876
359.932	16740
362.691	16839
365.448	16594
368.203	16527
370.955	16398
373.706	16202
376.454	16209
379.2	16154
381.943	16061
384.685	15836
387.424	15695
390.161	15574
392.896	15296
395.629	15246
398.36	15050
401.088	15141
403.815	15123
406.539	15098
409.261	15024
411.981	15038
414.698	14994
417.414	15183
420.127	15270
422.838	15183
425.547	15203
428.254	15235
430.959	15133
433.662	15219
436.362	15419
439.06	15439
441.757	15441
444.451	15413
447.142	15282
449.832	15288
452.52	15330
455.206	15179
457.889	14982
460.57	15118
463.249	14879
465.927	14926
468.601	14775
471.274	14562
473.945	14496
476.614	14226
479.28	14043
481.945	14165
484.607	14113
487.267	13848
489.926	13608
492.582	13569
495.236	13412
497.888	13166
500.537	13206
503.185	13134
505.831	13289
508.474	13553
511.116	13326
513.755	13302
516.393	13279
519.028	13324
521.661	13239
524.293	13288
526.922	13126
529.549	12977
532.174	13015
534.797	12904
537.418	13026
540.037	13029
542.654	12929
545.268	12933
547.881	12931
550.492	13082
553.101	12898
555.707	12699
558.312	12374
560.915	12324
563.515	12388
566.114	12479
568.71	12596
571.305	12903
573.897	13209
576.488	13158
579.076	13097
581.663	12637
584.247	12314
586.83	11826
589.41	11464
591.989	11272
594.565	10835
597.14	10495
599.712	10237
602.283	10247
604.851	10217
607.418	9995
609.982	9951
612.545	9920
615.106	9951
617.664	9957
620.221	9895
622.776	9846
625.328	9876
627.879	9856
630.428	9661
632.975	9468
635.52	9274
638.062	9292
640.603	9276
643.142	9399
645.679	9522
648.214	9651
650.748	9603
653.279	9632
655.808	9521
658.335	9367
660.861	9342
663.384	9127
665.906	9029
668.425	9292
670.943	9236
673.459	9189
675.973	9012
678.484	8859
680.994	8829
683.502	8526
686.009	8438
688.513	8364
691.015	8267
693.515	8290
696.014	8143
698.51	8049
701.005	7934
703.498	7847
705.989	7720
708.478	7578
710.965	7608
713.45	7523
715.933	7466
718.415	7413
720.894	7114
723.372	7098
725.848	7225
728.322	7303
730.794	7408
733.264	7394
735.732	7186
738.198	6971
740.663	6868
743.126	6643
745.586	6562
748.045	6437
750.502	6256
752.958	6153
755.411	6197
757.863	6147
760.312	6151
762.76	6099
765.206	6284
767.65	6058
770.092	5627
772.533	5103
774.971	5001
777.408	5176
779.843	5472
782.276	5373
784.707	5454
787.137	5442
789.564	5419
791.99	5474
794.414	5470
796.836	5432
799.257	5287
801.675	5190
804.092	5128
806.507	5148
808.92	5085
811.331	4985
813.741	4828
816.148	4797
818.554	4622
820.958	4661
823.36	4634
825.761	4569
828.159	4516
830.556	4487
832.951	4471
835.345	4439
837.736	4392
840.126	4465
842.514	4340
844.9	4268
847.284	4168
849.667	4176
852.048	4046
854.427	4074
856.804	3945
859.18	3868
861.553	3822
863.925	3816
866.296	3795
868.664	3830
871.031	3709
873.396	3733
875.759	3637
878.12	3639
880.48	3666
882.838	3556
885.194	3570
887.549	3439
889.902	3494
892.253	3361
894.602	3411
896.949	3364
899.295	3315
901.639	3256
903.981	3220
906.322	3143
908.661	3213
910.998	3157
913.333	3262
915.667	3149
917.999	3207
920.329	3240
922.658	3176
924.985	3201
927.31	3139
929.633	3119
931.955	3037
934.275	3016
936.593	2964
938.91	2952
941.225	2893
943.538	2827
945.849	2723
948.159	2634
950.467	2628
952.774	2601
955.078	2553
957.381	2480
959.683	2430
961.982	2357
964.28	2474
966.577	2448
968.871	2439
971.164	2348
973.456	2248
975.745	2285
978.033	2147
980.319	2190
982.604	2151
984.887	2146
987.168	2178
989.448	2180
991.726	2096
994.002	2091
996.277	2065
998.55	2057
1000.82	2068
1003.09	2053
1005.36	2210
1007.63	2162
1009.89	2166
1012.15	2192
1014.41	2192
1016.67	2206
1018.93	2220
1021.19	2131
1023.44	2254
1025.7	2306
1027.95	2331
1030.2	2261
1032.45	2077
1034.69	2012
1036.94	1983
1039.18	1936
1041.43	1870
1043.67	1910
1045.9	1926
1048.14	1816
1050.38	1741
1052.61	1812
1054.84	1706
1057.07	1627
1059.3	1686
1061.53	1556
1063.76	1632
1065.98	1596
1068.2	1592
1070.42	1556
1072.64	1460
1074.86	1491
1077.08	1433
1079.29	1466
1081.5	1393
1083.72	1410
1085.93	1445
1088.13	1420
1090.34	1509
1092.55	1457
1094.75	1547
1096.95	1495
1099.15	1470
1101.35	1475
1103.55	1438
1105.74	1390
1107.94	1309
1110.13	1370
1112.32	1286
1114.51	1237
1116.7	1205
1118.89	1239
1121.07	1245
1123.25	1231
1125.44	1149
1127.62	1128
1129.8	1162
1131.97	1211
1134.15	1223
1136.32	1243
1138.49	1196
1140.66	1213
1142.83	1155
1145	1155
1147.17	1140
1149.33	1074
1151.5	1078
1153.66	1102
1155.82	1076
1157.98	1031
1160.13	1022
1162.29	991
1164.44	939
1166.6	981
1168.75	1060
1170.9	1052
1173.04	1066
1175.19	1090
1177.34	1043
1179.48	1008
1181.62	928
1183.76	937
1185.9	1001
1188.04	1152
1190.17	1249
1192.31	1298
1194.44	1223
1196.57	1215
1198.7	1231
1200.83	1173
1202.96	1146
1205.08	983
1207.21	903
1209.33	864
1211.45	789
1213.57	731
1215.69	734
1217.81	671
1219.92	661
1222.03	685
1224.15	671
1226.26	671
1228.37	626
1230.47	671
1232.58	655
1234.68	617
1236.79	665
1238.89	681
1240.99	672
1243.09	663
1245.19	617
1247.28	576
1249.38	607
1251.47	574
1253.56	597
1255.65	583
1257.74	570
1259.83	605
1261.91	516
1264	518
1266.08	510
1268.16	479
1270.24	459
1272.32	378
1274.4	437
1276.47	473
1278.55	387
1280.62	379
1282.69	371
1284.76	348
1286.83	411
1288.9	399
1290.96	363
1293.03	300
1295.09	290
1297.15	252
1299.21	286
1301.27	274
1303.33	256
1305.38	272
1307.44	318
1309.49	286
1311.54	250
1313.59	233
1315.64	226
1317.69	264
1319.73	214
1321.78	230
1323.82	199
1325.86	187
1327.9	191
1329.94	175
1331.98	179
1334.02	234
1336.05	185
1338.08	203
1340.12	194
1342.15	238
1344.18	234
1346.2	262
1348.23	268
1350.25	234
1352.28	288
1354.3	304
1356.32	326
1358.34	350
1360.36	369
1362.38	397
1364.39	395
1366.41	383
1368.42	364
1370.43	356
1372.44	340
1374.45	337
1376.45	357
1378.46	379
1380.47	314
1382.47	331
1384.47	262
1386.47	208
1388.47	207
1390.47	190
1392.46	163
1394.46	248
1396.45	246
1398.44	260
1400.44	233
1402.42	201
1404.41	159
1406.4	97
1408.39	99
1410.37	127
1412.35	89
1414.33	79
1416.31	112
1418.29	83
1420.27	78
1422.25	69
1424.22	62
1426.2	32
1428.17	18
1430.14	94
1432.11	14
1434.08	13
1436.04	32
1438.01	-12
1439.97	38
1441.94	70
1443.9	70
1445.86	60
1447.82	111
1449.78	38
1451.73	22
1453.69	42
1455.64	65
1457.59	44
1459.54	31
1461.49	-20
1463.44	-26
1465.39	-62
1467.34	-71
1469.28	-46
1471.22	-58
1473.17	36
1475.11	0
1477.05	-68
1478.99	-93
1480.92	-145
1482.86	-142
1484.79	-147
1486.73	-181
1488.66	-131
1490.59	-87
1492.52	-72
1494.45	-108
1496.37	-87
1498.3	-71
1500.22	-90
1502.14	-141
1504.07	-153
1505.99	-167
1507.91	-107
1509.82	-119
1511.74	-133
1513.66	-137
1515.57	-159
1517.48	-84
1519.39	-39
1521.3	-20
1523.21	6
1525.12	-69
1527.03	-125
1528.93	-87
1530.84	-32
1532.74	45
1534.64	117
1536.54	145
1538.44	101
1540.34	42
1542.23	45
1544.13	-27
1546.02	-71
1547.92	-46
1549.81	-10
1551.7	76
1553.59	67
1555.48	76
1557.36	145
1559.25	155
1561.13	181
1563.01	209
1564.9	288
1566.78	268
1568.66	251
1570.53	191
1572.41	195
1574.29	188
1576.16	282
1578.03	349
1579.9	415
1581.78	357
1583.65	310
1585.51	240
1587.38	301
1589.25	385
1591.11	379
1592.97	322
1594.84	264
1596.7	236
1598.56	236
1600.42	210
1602.27	200
1604.13	222
1605.98	353
1607.84	490
1609.69	590
1611.54	584
1613.39	474
1615.24	379
1617.09	205
1618.94	165
1620.78	121
1622.62	202
1624.47	299
1626.31	306
1628.15	324
1629.99	336
1631.83	328
1633.67	330
1635.5	292
1637.34	262
1639.17	258
1641	230
1642.83	246
1644.66	266
1646.49	246
1648.32	196
1650.15	214
1651.97	256
1653.8	276
1655.62	276
1657.44	234
1659.26	129
1661.08	95
1662.9	81
1664.72	-37
1666.53	-133
1668.35	-163
1670.16	-184
1671.97	-129
1673.79	-34
1675.6	-13
1677.4	-64
1679.21	-127
1681.02	-99
1682.83	-133
1684.63	-99
1686.43	-44
1688.24	-16
1690.04	-39
1691.84	-109
1693.64	-139
1695.43	-75
1697.23	2
1699.02	93
1700.82	143
1702.61	87
1704.4	94
1706.2	103
1707.98	163
1709.77	226
1711.56	230
1713.35	254
1715.13	189
1716.92	121
1718.7	55
1720.48	107
1722.26	139
1724.04	79
1725.82	36
1727.6	28
1729.37	10
1731.15	10
1732.92	-14
1734.7	-27
1736.47	-46
1738.24	-48
1740.01	-51
1741.78	-51
1743.54	-28
1745.31	26
1747.08	50
1748.84	-2
1750.6	4
1752.36	32
1754.12	123
1755.88	143
1757.64	77
1759.4	4
1761.16	-42
1762.91	-66
1764.67	36
1766.42	91
1768.17	165
1769.92	167
1771.67	79
1773.42	12
1775.17	-14
1776.91	17
1778.66	8
1780.4	107
1782.15	184
1783.89	196
1785.63	208
1787.37	224
1789.11	232
1790.85	224
1792.58	179
1794.32	115
1796.05	73
1797.79	34
1799.52	40
1801.25	73
1802.98	20
1804.71	-2
1806.44	81
1808.17	114
1809.89	200
1811.62	210
1813.34	238
1815.07	190
1816.79	141
1818.51	121
1820.23	91
1821.95	52
1823.66	14
1825.38	-12
1827.1	-12
1828.81	10
1830.52	86
1832.24	81
1833.95	155
1835.66	193
1837.37	224
1839.08	193
1840.78	106
1842.49	69
1844.19	32
1845.9	14
1847.6	17
1849.3	53
1851	-20
1852.7	-53
1854.4	-113
1856.1	-81
1857.8	-63
1859.49	-41
1861.19	-71
1862.88	-40
1864.57	-113
1866.27	-181
1867.96	-221
1869.65	-256
1871.33	-230
1873.02	-187
1874.71	-93
1876.39	-85
1878.08	-141
1879.76	-99
1881.44	-101
1883.12	-88
1884.81	-16
1886.48	-2
1888.16	-74
1889.84	-159
1891.52	-157
1893.19	-169
1894.87	-186
1896.54	-153
1898.21	-141
1899.88	-121
1901.55	-82
1903.22	-93
1904.89	-67
1906.56	-52
1908.22	-70
1909.89	-16
1911.55	-18
1913.22	-2
1914.88	-26
1916.54	-22
1918.2	-26
1919.86	-37
1921.52	-34
1923.18	-68
1924.83	-88
1926.49	-53
1928.14	-83
1929.79	-55
1931.45	-72
1933.1	-78
1934.75	-103
1936.4	-28
1938.05	-18
1939.69	-18
1941.34	-46
1942.99	-107
1944.63	-135
1946.27	-125
1947.92	-118
1949.56	-92
1951.2	-67
1952.84	-45
1954.48	-8
1956.11	27
1957.75	54
1959.39	66
1961.02	119
1962.65	80
1964.29	79
1965.92	80
1967.55	119
1969.18	123
1970.81	120
1972.44	155
1974.06	117
1975.69	129
1977.32	135
1978.94	147
1980.56	147
1982.19	167
1983.81	160
1985.43	149
1987.05	163
1988.66	191
1990.28	133
1991.9	141
1993.51	139
1995.13	181
1996.74	184
1998.36	171
1999.97	169
2001.58	167
2003.19	147
2004.8	163
2006.4	209
2008.01	188
2009.62	185
2011.22	213
2012.83	196
2014.43	171
2016.03	191
2017.63	192
2019.23	201
2020.83	167
2022.43	209
2024.03	185
2025.63	199
2027.22	181
2028.82	185
2030.41	179
2032.01	171
2033.6	175
2035.19	163
2036.78	167
2038.37	183
2039.96	157
2041.55	173
2043.13	179
2044.72	155
2046.3	163
2047.89	175
2049.47	181
2051.05	165
2052.63	159
2054.21	177
2055.79	165
2057.37	145
2058.95	145
2060.52	161
2062.1	163
2063.68	172
2065.25	157
2066.82	139
2068.39	161
2069.97	157
2071.54	153
2073.1	141
2074.67	153
2076.24	153
2077.81	145
2079.37	153
2080.94	135
2082.5	121
2084.07	129
2085.63	129
2087.19	115
2088.75	95
2090.31	83
2091.87	63
2093.43	56
2094.98	80
2096.54	67
2098.09	84
2099.65	135
2101.2	111
2102.75	107
2104.3	107
2105.86	113
2107.41	113
2108.95	115
2110.5	111
2112.05	121
2113.6	119
2115.14	95
2116.69	101
2118.23	97
2119.77	113
2121.31	97
2122.86	117
2124.4	97
2125.93	98
2127.47	95
2129.01	103
2130.55	129
2132.08	119
2133.62	97
2135.15	119
2136.69	113
2138.22	77
2139.75	97
2141.28	93
2142.81	82
2144.34	95
2145.87	117
2147.39	111
2148.92	103
2150.45	113
2151.97	109
2153.5	121
2155.02	85
2156.54	67
2158.06	84
2159.58	97
2161.1	97
2162.62	139
2164.14	107
2165.66	82
2167.17	117
2168.69	147
2170.2	105
2171.72	109
2173.23	115
2174.74	93
2176.25	99
2177.76	105
2179.27	79
2180.78	91
2182.29	89
2183.79	71
2185.3	74
2186.81	87
2188.31	79
2189.81	77
2191.32	107
2192.82	97
2194.32	87
2195.82	101
2197.32	113
2198.82	60
2200.32	79
2201.81	37
2203.31	48
2204.8	63
2206.3	71
2207.79	82
2209.29	101
2210.78	73
2212.27	141
2213.76	101
2215.25	103
2216.74	99
2218.23	72
2219.71	64
2221.2	77
2222.69	73
2224.17	32
2225.65	45
2227.14	44
2228.62	27
2230.1	38
2231.58	47
2233.06	74
2234.54	78
2236.02	88
2237.5	119
2238.97	108
2240.45	89
2241.92	84
2243.4	93
2244.87	51
2246.34	56
2247.82	87
2249.29	54
2250.76	71
2252.23	67
2253.7	59
2255.16	48
2256.63	69
2258.1	50
2259.56	67
2261.03	61
2262.49	60
2263.95	73
2265.42	66
2266.88	68
2268.34	68
2269.8	64
2271.26	36
2272.72	64
2274.18	64
2275.63	67
2277.09	78
2278.54	79
2280	71
2281.45	26
2282.9	43
2284.36	30
2285.81	55
2287.26	45
2288.71	67
2290.16	66
2291.61	52
2293.05	34
2294.5	40
2295.95	39
2297.39	-4
2298.84	-10
2300.28	8
2301.72	-8
2303.16	35
2304.61	41
2306.05	51
2307.49	32
2308.93	50
2310.36	44
2311.8	58
2313.24	57
2314.67	79
2316.11	72
2317.54	70
2318.98	73
2320.41	55
2321.84	46
2323.28	52
2324.71	59
2326.14	31
2327.57	50
2328.99	19
2330.42	-2
2331.85	37
2333.27	10
2334.7	26
2336.12	6
2337.55	16
2338.97	12
2340.39	2
2341.82	-12
2343.24	0
2344.66	-36
2346.08	-2
2347.5	20
2348.91	19
2350.33	28
2351.75	52
2353.16	38
2354.58	36
2355.99	44
2357.41	30
2358.82	-4
2360.23	-8
2361.64	-28
2363.05	-18
2364.46	-35
2365.87	-26
2367.28	-10
2368.69	16
2370.1	0
2371.5	-16
2372.91	-4
2374.31	8
2375.72	-2
2377.12	-16
2378.52	-18
2379.92	4
2381.33	-10
2382.73	0
2384.13	0
2385.52	-2
2386.92	-6
2388.32	-2
2389.72	6
2391.11	-18
2392.51	10
2393.9	10
2395.3	29
2396.69	38
2398.08	0
2399.48	-4
2400.87	4
2402.26	-18
2403.65	-12
2405.04	-36
2406.42	-31
2407.81	-106
2409.2	-101
2410.58	-135
2411.97	-117
2413.35	-84
2414.74	-129
2416.12	-97
2417.5	-89
2418.89	-81
2420.27	-75
2421.65	-82
2423.03	-79
2424.41	-85
2425.79	-69
2427.16	-99
2428.54	-113
2429.92	-97
2431.29	-91
2432.67	-112
2434.04	-77
2435.42	-93
2436.79	-87
2438.16	-79
2439.53	-69
2440.9	-103
2442.27	-85
2443.64	-113
2445.01	-95
2446.38	-119
2447.75	-137
2449.11	-137
2450.48	-109
2451.84	-105
2453.21	-111
2454.57	-97
2455.94	-81
2457.3	-79
2458.66	-111
2460.02	-76
2461.38	-93
2462.74	-82
2464.1	-59
2465.46	-61
2466.82	-81
2468.17	-59
2469.53	-65
2470.89	-49
2472.24	-78
2473.6	-82
2474.95	-46
2476.3	-54
2477.65	-38
2479.01	-16
2480.36	-38
2481.71	-16
2483.06	-38
2484.41	-52
2485.75	-48
2487.1	-54
2488.45	-42
2489.8	-42
2491.14	-58
2492.49	-47
2493.83	-36
2495.17	-18
2496.52	-52
2497.86	-36
2499.2	-38
2500.54	-18
2501.88	-26
2503.22	-20
2504.56	-10
2505.9	-30
2507.24	-18
2508.58	-22
2509.91	-34
2511.25	-63
2512.58	-72
2513.92	-111
2515.25	-79
2516.58	-91
2517.92	-89
2519.25	-89
2520.58	-75
2521.91	-93
2523.24	-77
2524.57	-73
2525.9	-37
2527.23	-42
2528.55	-22
2529.88	-51
2531.21	-65
2532.53	-69
2533.86	-60
2535.18	-44
2536.5	-44
2537.83	-47
2539.15	-24
2540.47	-36
2541.79	-27
2543.11	-42
2544.43	-33
2545.75	-50
2547.07	-20
2548.39	-95
2549.7	-23
2551.02	-42
2552.34	-61
2553.65	-69
2554.97	-107
2556.28	-101
2557.59	-121
2558.91	-113
2560.22	-87
2561.53	-91
2562.84	-81
2564.15	-99
2565.46	-81
2566.77	-91
2568.08	-87
2569.38	-79
2570.69	-72
2572	-109
2573.3	-80
2574.61	-83
2575.91	-76
2577.22	-97
2578.52	-59
2579.82	-69
2581.13	-73
2582.43	-89
2583.73	-73
2585.03	-87
2586.33	-99
2587.63	-103
2588.92	-131
2590.22	-91
2591.52	-119
2592.82	-95
2594.11	-95
2595.41	-87
2596.7	-97
2598	-75
2599.29	-83
2600.58	-111
2601.88	-79
2603.17	-71
2604.46	-103
2605.75	-97
2607.04	-93
2608.33	-93
2609.62	-101
2610.9	-109
2612.19	-109
2613.48	-147
2614.76	-123
2616.05	-113
2617.34	-111
2618.62	-127
2619.9	-135
2621.19	-81
2622.47	-109
2623.75	-94
2625.03	-123
2626.31	-103
2627.59	-69
2628.87	-83
2630.15	-109
2631.43	-103
2632.71	-99
2633.99	-120
2635.26	-119
2636.54	-129
2637.81	-119
2639.09	-123
2640.36	-129
2641.64	-117
2642.91	-137
2644.18	-123
2645.46	-105
2646.73	-131
2648	-105
2649.27	-107
2650.54	-83
2651.81	-97
2653.07	-93
2654.34	-101
2655.61	-105
2656.88	-97
2658.14	-113
2659.41	-109
2660.67	-113
2661.94	-69
2663.2	-105
2664.47	-97
2665.73	-103
2666.99	-97
2668.25	-131
2669.51	-111
2670.77	-123
2672.03	-97
2673.29	-97
2674.55	-107
2675.81	-85
2677.07	-121
2678.32	-129
2679.58	-127
2680.84	-101
2682.09	-109
2683.35	-74
2684.6	-89
2685.85	-105
2687.11	-121
2688.36	-69
2689.61	-103
2690.86	-103
2692.11	-93
2693.36	-75
2694.61	-71
2695.86	-91
2697.11	-109
2698.36	-97
2699.61	-125
2700.85	-107
2702.1	-111
2703.34	-77
2704.59	-107
2705.83	-83
2707.08	-89
2708.32	-85
2709.56	-101
2710.81	-109
2712.05	-85
2713.29	-91
2714.53	-97
2715.77	-89
2717.01	-71
2718.25	-89
2719.49	-107
2720.73	-113
2721.96	-125
2723.2	-97
2724.44	-79
2725.67	-83
2726.91	-94
2728.14	-97
2729.38	-112
2730.61	-93
2731.84	-101
2733.08	-95
2734.31	-73
2735.54	-81
2736.77	-71
2738	-93
2739.23	-77
2740.46	-69
2741.69	-95
2742.92	-107
2744.14	-63
2745.37	-72
2746.6	-111
2747.82	-76
2749.05	-71
2750.27	-83
2751.5	-71
2752.72	-103
2753.95	-93
2755.17	-68
2756.39	-74
2757.61	-79
2758.83	-86
2760.05	-68
2761.27	-76
2762.49	-74
2763.71	-83
2764.93	-74
2766.15	-88
2767.37	-66
2768.58	-83
2769.8	-80
2771.02	-80
2772.23	-72
2773.45	-83
2774.66	-72
2775.88	-74
2777.09	-86
2778.3	-70
2779.51	-66
2780.73	-91
2781.94	-74
2783.15	-82
2784.36	-77
2785.57	-76
2786.78	-90
2787.99	-58
2789.19	-60
2790.4	-62
2791.61	-35
2792.82	-72
2794.02	-64
2795.23	-60
2796.43	-68
2797.64	-51
2798.84	-66
2800.04	-81
2801.25	-65
2802.45	-82
2803.65	-88
2804.85	-43
2806.05	-64
2807.25	-71
2808.45	-56
2809.65	-56
2810.85	-67
2812.05	-46
2813.25	-50
2814.45	-60
2815.64	-60
2816.84	-66
2818.04	-40
2819.23	-33
2820.43	-63
2821.62	-22
2822.82	-46
2824.01	-38
2825.2	-40
2826.39	-67
2827.59	-55
2828.78	-36
2829.97	-20
2831.16	-65
2832.35	-42
2833.54	-54
2834.73	-42
2835.92	-55
2837.1	-62
2838.29	-60
2839.48	-24
2840.67	-37
2841.85	-47
2843.04	-50
2844.22	-48
2845.41	-63
2846.59	-40
2847.77	-2
2848.96	-55
2850.14	-51
2851.32	-34
2852.5	-51
2853.68	-65
2854.87	-43
2856.05	-60
2857.23	-64
2858.4	-51
2859.58	-49
2860.76	-51
2861.94	-30
2863.12	-36
2864.29	-32
2865.47	-63
2866.65	-51
2867.82	-40
2869	-23
2870.17	-22
2871.34	-32
2872.52	-49
2873.69	-44
2874.86	-59
2876.03	-38
2877.21	-39
2878.38	-32
2879.55	-40
2880.72	-28
2881.89	-56
2883.06	-38
2884.23	-26
2885.39	-43
2886.56	-41
2887.73	-73
2888.9	-26
2890.06	-53
2891.23	-18
2892.39	-43
2893.56	-40
2894.72	-29
2895.89	-33
2897.05	-8
2898.21	-61
2899.38	-26
2900.54	-51
2901.7	-24
2902.86	-44
2904.02	-29
2905.18	-28
2906.34	-27
2907.5	-37
2908.66	-43
2909.82	-28
2910.98	-38
2912.13	-40
2913.29	-28
2914.45	-48
2915.6	-39
2916.76	-41
2917.91	-28
2919.07	-31
2920.22	-35
2921.38	-26
2922.53	-34
2923.68	-37
2924.84	-20
2925.99	-26
2927.14	-43
2928.29	-32
2929.44	-36
2930.59	-49
2931.74	-25
2932.89	-22
2934.04	-28
2935.19	-50
2936.34	-21
2937.48	-31
2938.63	-30
2939.78	-36
2940.93	-16
2942.07	-14
2943.22	-4
2944.36	-30
2945.51	-29
2946.65	-4
2947.79	-38
2948.94	-22
2950.08	-37
2951.22	-22
2952.36	-10
2953.5	-42
2954.65	-34
2955.79	-42
2956.93	-20
2958.07	-52
2959.2	-14
2960.34	-16
2961.48	-4
2962.62	-18
2963.76	-22
2964.89	-34
2966.03	-37
2967.17	-26
2968.3	-6
2969.44	-12
2970.57	-22
2971.71	-22
2972.84	-24
2973.97	-28
2975.11	-8
2976.24	-12
2977.37	-42
2978.5	-26
2979.64	-32
2980.77	-12
2981.9	-18
2983.03	-40
2984.16	-26
2985.29	-26
2986.41	-28
2987.54	-14
2988.67	-16
2989.8	-2
2990.93	-38
2992.05	-42
2993.18	-5
2994.3	-22
2995.43	-42
2996.55	6
2997.68	-24
2998.8	-4
2999.93	-12
3001.05	-10
3002.17	-16
3003.3	-20
3004.42	18
3005.54	22
3006.66	-15
3007.78	-6
3008.9	-20
3010.02	-46
3011.14	2
3012.26	-11
3013.38	-10
3014.5	8
3015.62	-40
3016.73	-2
3017.85	-12
3018.97	-32
3020.08	-16
3021.2	6
3022.31	-24
3023.43	-10
3024.54	-12
3025.66	-24
3026.77	2
3027.89	12
3029	-19
3030.11	-5
3031.22	-12
3032.34	-16
3033.45	2
3034.56	-12
3035.67	-2
3036.78	38
3037.89	4
3039	-2
3040.11	-46
3041.22	-12
3042.32	-29
3043.43	-14
3044.54	-21
3045.65	-12
3046.75	-10
3047.86	20
3048.96	-19
3050.07	-28
3051.17	0
3052.28	-16
3053.38	-13
3054.49	-22
3055.59	-4
3056.69	-27
3057.8	-10
3058.9	10
3060	-10
3061.1	-6
3062.2	4
3063.3	8
3064.4	-21
3065.5	-29
3066.6	0
3067.7	-6
3068.8	2
3069.9	-19
3071	-8
3072.09	4
3073.19	4
3074.29	4
3075.38	14
3076.48	14
3077.57	-14
3078.67	8
3079.76	16
3080.86	-32
3081.95	12
3083.05	-46
3084.14	2
3085.23	16
3086.33	-10
3087.42	-10
3088.51	2
3089.6	-2
3090.69	-12
3091.78	-6
3092.87	21
3093.96	12
3095.05	-2
3096.14	-40
3097.23	-10
3098.32	-2
3099.41	8
3100.49	-18
3101.58	-16
3102.67	-4
3103.75	-26
3104.84	-4
3105.93	-4
3107.01	-10
3108.1	-16
3109.18	22
3110.26	12
3111.35	20
3112.43	0
3113.51	28
3114.6	0
3115.68	-8
3116.76	-5
3117.84	0
3118.92	2
3120	4
3121.09	4
3122.17	8
3123.25	0
3124.32	26
3125.4	14
3126.48	6
3127.56	12
3128.64	-20
3129.72	4
3130.79	24
3131.87	-4
3132.95	-2
3134.02	-9
3135.1	-4
3136.17	12
3137.25	-2
3138.32	6
3139.4	-28
3140.47	18
3141.55	0
3142.62	6
3143.69	-2
3144.76	11
3145.84	-16
3146.91	12
3147.98	-2
3149.05	-2
3150.12	-6
3151.19	18
3152.26	14
3153.33	24
3154.4	-12
3155.47	-5
3156.54	2
3157.61	18
3158.67	4
3159.74	-2
3160.81	8
3161.88	25
3162.94	2
3164.01	6
3165.07	16
3166.14	-6
3167.2	18
3168.27	0
3169.33	-13
3170.4	24
3171.46	6
3172.52	10
3173.59	0
3174.65	2
3175.71	14
3176.77	0
3177.84	-10
3178.9	2
3179.96	2
3181.02	8
3182.08	12
3183.14	16
3184.2	6
3185.26	2
3186.32	22
3187.37	24
3188.43	36
3189.49	27
3190.55	8
3191.61	13
3192.66	18
3193.72	0
3194.77	24
3195.83	-13
3196.89	14
3197.94	8
3199	18
3200.05	12
3201.1	16
3202.16	12
3203.21	16
3204.27	24
3205.32	12
3206.37	8
3207.42	27
3208.47	8
3209.53	8
3210.58	13
3211.63	14
3212.68	0
3213.73	6
3214.78	9
3215.83	24
3216.88	17
3217.93	18
3218.97	2
3220.02	6
3221.07	6
3222.12	0
3223.16	16
3224.21	20
3225.26	-6
3226.3	2
3227.35	-10
3228.4	42
3229.44	20
3230.49	-2
3231.53	-6
3232.57	8
3233.62	10
3234.66	10
3235.71	-6
3236.75	10
3237.79	32
3238.83	20
3239.88	-6
3240.92	24
3241.96	8
3243	8
3244.04	0
3245.08	18
3246.12	4
3247.16	4
3248.2	20
3249.24	4
3250.28	20
3251.32	10
3252.36	8
3253.39	18
3254.43	14
3255.47	32
3256.51	12
3257.54	4
3258.58	18
3259.61	-4
3260.65	-6
3261.69	16
3262.72	6
3263.76	2
3264.79	-4
3265.82	26
3266.86	1
3267.89	18
3268.92	42
3269.96	18
3270.99	23
3272.02	-6
3273.05	14
3274.09	4
3275.12	24
3276.15	10
3277.18	15
3278.21	8
3279.24	16
3280.27	20
3281.3	20
3282.33	12
3283.36	28
3284.39	24
3285.41	26
3286.44	14
3287.47	38
3288.5	34
3289.52	6
3290.55	46
3291.58	24
3292.6	8
3293.63	28
3294.66	14
3295.68	29
3296.71	8
3297.73	42
3298.76	55
3299.78	8
3300.8	4
3301.83	20
3302.85	50
3303.87	24
3304.9	14
3305.92	37
3306.94	32
3307.96	26
3308.98	26
3310.01	12
3311.03	14
3312.05	35
3313.07	30
3314.09	14
3315.11	16
3316.13	30
3317.15	8
3318.17	24
3319.18	18
3320.2	18
3321.22	22
3322.24	28
3323.26	21
3324.27	32
3325.29	48
3326.31	25
3327.32	30
3328.34	22
3329.35	34
3330.37	22
3331.38	10
3332.4	10
3333.41	36
3334.43	48
3335.44	12
3336.46	6
3337.47	-4
3338.48	22
3339.5	14
3340.51	10
3341.52	4
3342.53	24
3343.54	22
3344.56	30
3345.57	22
3346.58	28
3347.59	24
3348.6	15
3349.61	42
3350.62	12
3351.63	26
3352.64	26
3353.65	36
3354.66	19
3355.66	49
3356.67	40
3357.68	18
3358.69	3
3359.7	22
3360.7	44
3361.71	14
3362.72	12
3363.72	34
3364.73	20
3365.73	22
3366.74	8
3367.75	15
3368.75	6
3369.75	20
3370.76	14
3371.76	28
3372.77	18
3373.77	10
3374.77	25
3375.78	10
3376.78	-12
3377.78	24
3378.78	16
3379.79	0
3380.79	2
3381.79	8
3382.79	18
3383.79	26
3384.79	48
3385.79	16
3386.79	14
3387.79	12
3388.79	27
3389.79	20
3390.79	24
3391.79	30
3392.79	26
3393.79	40
3394.78	22
3395.78	28
3396.78	18
3397.78	48
3398.77	43
3399.77	8
3400.77	18
3401.76	18
3402.76	24
3403.76	18
3404.75	18
3405.75	2
3406.74	14
3407.74	64
3408.73	24
3409.72	52
3410.72	38
3411.71	26
3412.71	20
3413.7	14
3414.69	46
3415.68	60
3416.68	14
3417.67	18
3418.66	8
3419.65	14
3420.64	10
3421.63	27
3422.63	38
3423.62	36
3424.61	58
3425.6	10
3426.59	15
3427.58	36
3428.57	27
[truncated: 48 more rows]
