# Supplementary material for: AI‐Assisted Detection of Early Gastric Cancer via Visualization of Mucosal Acidity Compromise During Endoscopy
Source: Adv Sci (Weinh). 2025 Oct 20;12(46):e04932. doi: 10.1002/advs.202504932 (PMC12697849; doi:10.1002/advs.202504932)
Supplement: Supplementary file 2 — Supporting Data [file ADVS-12-e04932-s002.zip › Models by AGS cells/Model 5/Tumor/fast-20250724_192747.csv]

181.541	8683
184.445	13490
187.346	17544
190.245	19370
193.141	20045
196.035	20154
198.927	20111
201.816	20178
204.703	20407
207.588	20402
210.47	20365
213.35	20187
216.228	20111
219.103	20160
221.976	19980
224.846	20083
227.715	20025
230.58	20012
233.444	20095
236.305	20252
239.164	20257
242.02	20446
244.875	20756
247.727	20734
250.576	20781
253.423	20639
256.268	20558
259.111	20377
261.951	20300
264.789	20083
267.625	20326
270.459	20386
273.29	20325
276.119	20349
278.945	20077
281.769	19793
284.591	19793
287.411	19545
290.229	19441
293.044	19265
295.857	19209
298.667	18862
301.476	18788
304.282	18743
307.085	18529
309.887	18394
312.686	18229
315.483	18020
318.278	17919
321.071	17730
323.861	17591
326.649	17339
329.435	17526
332.219	17419
335	17285
337.779	17371
340.556	17387
343.331	17514
346.103	17585
348.873	17480
351.641	17486
354.407	17579
357.171	17399
359.932	17592
362.691	17407
365.448	17241
368.203	17136
370.955	16960
373.706	16907
376.454	16854
379.2	16744
381.943	16758
384.685	16453
387.424	16396
390.161	16102
392.896	15838
395.629	15730
398.36	15630
401.088	15802
403.815	15618
406.539	15721
409.261	15590
411.981	15485
414.698	15604
417.414	15771
420.127	15787
422.838	15647
425.547	15741
428.254	15810
430.959	15683
433.662	15682
436.362	15852
439.06	15965
441.757	15898
444.451	15842
447.142	15806
449.832	15711
452.52	15832
455.206	15706
457.889	15568
460.57	15562
463.249	15377
465.927	15399
468.601	15246
471.274	15050
473.945	14905
476.614	14690
479.28	14535
481.945	14574
484.607	14558
487.267	14283
489.926	14069
492.582	13996
495.236	13833
497.888	13579
500.537	13624
503.185	13699
505.831	13823
508.474	13898
511.116	13791
513.755	13761
516.393	13609
519.028	13634
521.661	13650
524.293	13608
526.922	13531
529.549	13464
532.174	13404
534.797	13412
537.418	13505
540.037	13447
542.654	13386
545.268	13302
547.881	13344
550.492	13402
553.101	13205
555.707	12961
558.312	12814
560.915	12647
563.515	12642
566.114	12749
568.71	12973
571.305	13235
573.897	13476
576.488	13463
579.076	13365
581.663	12919
584.247	12667
586.83	12255
589.41	11855
591.989	11576
594.565	11095
597.14	10850
599.712	10573
602.283	10457
604.851	10477
607.418	10372
609.982	10360
612.545	10257
615.106	10274
617.664	10286
620.221	10197
622.776	10177
625.328	10098
627.879	10075
630.428	9973
632.975	9828
635.52	9611
638.062	9592
640.603	9443
643.142	9681
645.679	9860
648.214	9875
650.748	9800
653.279	9834
655.808	9713
658.335	9647
660.861	9556
663.384	9343
665.906	9373
668.425	9479
670.943	9489
673.459	9294
675.973	9266
678.484	9137
680.994	8958
683.502	8754
686.009	8671
688.513	8605
691.015	8486
693.515	8423
696.014	8298
698.51	8163
701.005	8101
703.498	8027
705.989	7962
708.478	7803
710.965	7749
713.45	7712
715.933	7666
718.415	7586
720.894	7348
723.372	7382
725.848	7451
728.322	7446
730.794	7531
733.264	7591
735.732	7394
738.198	7195
740.663	7003
743.126	6786
745.586	6711
748.045	6599
750.502	6457
752.958	6421
755.411	6302
757.863	6282
760.312	6316
762.76	6236
765.206	6455
767.65	6193
770.092	5728
772.533	5298
774.971	5198
777.408	5337
779.843	5605
782.276	5609
784.707	5565
787.137	5659
789.564	5675
791.99	5617
794.414	5665
796.836	5687
799.257	5376
801.675	5331
804.092	5202
806.507	5297
808.92	5288
811.331	5152
813.741	5007
816.148	4918
818.554	4745
820.958	4769
823.36	4779
825.761	4751
828.159	4632
830.556	4614
832.951	4640
835.345	4582
837.736	4515
840.126	4507
842.514	4562
844.9	4358
847.284	4340
849.667	4281
852.048	4151
854.427	4219
856.804	4152
859.18	3999
861.553	3947
863.925	3947
866.296	3916
868.664	3897
871.031	3889
873.396	3804
875.759	3742
878.12	3734
880.48	3741
882.838	3733
885.194	3665
887.549	3548
889.902	3570
892.253	3444
894.602	3506
896.949	3439
899.295	3419
901.639	3403
903.981	3371
906.322	3254
908.661	3346
910.998	3314
913.333	3274
915.667	3290
917.999	3272
920.329	3351
922.658	3294
924.985	3216
927.31	3338
929.633	3207
931.955	3127
934.275	3115
936.593	3093
938.91	2952
941.225	2992
943.538	2898
945.849	2856
948.159	2740
950.467	2734
952.774	2698
955.078	2571
957.381	2571
959.683	2520
961.982	2474
964.28	2569
966.577	2528
968.871	2554
971.164	2408
973.456	2379
975.745	2375
978.033	2284
980.319	2196
982.604	2242
984.887	2225
987.168	2281
989.448	2246
991.726	2210
994.002	2148
996.277	2113
998.55	2102
1000.82	2188
1003.09	2194
1005.36	2224
1007.63	2223
1009.89	2218
1012.15	2289
1014.41	2290
1016.67	2224
1018.93	2260
1021.19	2202
1023.44	2341
1025.7	2359
1027.95	2422
1030.2	2327
1032.45	2196
1034.69	2137
1036.94	2039
1039.18	1995
1041.43	1965
1043.67	1928
1045.9	1979
1048.14	1947
1050.38	1876
1052.61	1832
1054.84	1740
1057.07	1764
1059.3	1739
1061.53	1598
1063.76	1688
1065.98	1640
1068.2	1658
1070.42	1646
1072.64	1575
1074.86	1493
1077.08	1463
1079.29	1527
1081.5	1489
1083.72	1459
1085.93	1525
1088.13	1434
1090.34	1507
1092.55	1566
1094.75	1612
1096.95	1569
1099.15	1507
1101.35	1519
1103.55	1481
1105.74	1440
1107.94	1380
1110.13	1376
1112.32	1370
1114.51	1320
1116.7	1257
1118.89	1272
1121.07	1290
1123.25	1243
1125.44	1211
1127.62	1231
1129.8	1193
1131.97	1273
1134.15	1282
1136.32	1311
1138.49	1231
1140.66	1249
1142.83	1239
1145	1201
1147.17	1169
1149.33	1128
1151.5	1140
1153.66	1157
1155.82	1127
1157.98	1124
1160.13	1062
1162.29	1062
1164.44	998
1166.6	1004
1168.75	1060
1170.9	1108
1173.04	1102
1175.19	1112
1177.34	1148
1179.48	1044
1181.62	1001
1183.76	1014
1185.9	1071
1188.04	1219
1190.17	1325
1192.31	1342
1194.44	1267
1196.57	1213
1198.7	1231
1200.83	1195
1202.96	1096
1205.08	1088
1207.21	929
1209.33	878
1211.45	816
1213.57	754
1215.69	748
1217.81	725
1219.92	707
1222.03	699
1224.15	665
1226.26	689
1228.37	683
1230.47	721
1232.58	669
1234.68	748
1236.79	750
1238.89	659
1240.99	673
1243.09	707
1245.19	651
1247.28	620
1249.38	611
1251.47	695
1253.56	655
1255.65	611
1257.74	610
1259.83	576
1261.91	604
1264	584
1266.08	516
1268.16	522
1270.24	495
1272.32	388
1274.4	472
1276.47	437
1278.55	403
1280.62	403
1282.69	397
1284.76	409
1286.83	399
1288.9	407
1290.96	355
1293.03	274
1295.09	294
1297.15	308
1299.21	330
1301.27	292
1303.33	282
1305.38	326
1307.44	387
1309.49	330
1311.54	248
1313.59	278
1315.64	276
1317.69	330
1319.73	262
1321.78	292
1323.82	260
1325.86	203
1327.9	209
1329.94	215
1331.98	211
1334.02	238
1336.05	260
1338.08	256
1340.12	222
1342.15	266
1344.18	303
1346.2	326
1348.23	317
1350.25	306
1352.28	320
1354.3	330
1356.32	324
1358.34	328
1360.36	371
1362.38	371
1364.39	409
1366.41	379
1368.42	360
1370.43	451
1372.44	352
1374.45	333
1376.45	411
1378.46	407
1380.47	348
1382.47	327
1384.47	306
1386.47	272
1388.47	179
1390.47	226
1392.46	200
1394.46	274
1396.45	264
1398.44	250
1400.44	266
1402.42	250
1404.41	199
1406.4	137
1408.39	135
1410.37	110
1412.35	103
1414.33	117
1416.31	147
1418.29	162
1420.27	129
1422.25	97
1424.22	125
1426.2	88
1428.17	76
1430.14	100
1432.11	12
1434.08	25
1436.04	72
1438.01	30
1439.97	113
1441.94	82
1443.9	83
1445.86	117
1447.82	103
1449.78	82
1451.73	32
1453.69	53
1455.64	77
1457.59	112
1459.54	85
1461.49	34
1463.44	-8
1465.39	-26
1467.34	-12
1469.28	-18
1471.22	-6
1473.17	28
1475.11	28
1477.05	-16
1478.99	-55
1480.92	-85
1482.86	-109
1484.79	-117
1486.73	-139
1488.66	-113
1490.59	-81
1492.52	-66
1494.45	-44
1496.37	-76
1498.3	-66
1500.22	-34
1502.14	-129
1504.07	-95
1505.99	-111
1507.91	-50
1509.82	-100
1511.74	-85
1513.66	-87
1515.57	-94
1517.48	-72
1519.39	34
1521.3	41
1523.21	35
1525.12	-6
1527.03	-65
1528.93	-41
1530.84	7
1532.74	77
1534.64	175
1536.54	151
1538.44	161
1540.34	93
1542.23	39
1544.13	-4
1546.02	-51
1547.92	12
1549.81	32
1551.7	121
1553.59	77
1555.48	99
1557.36	145
1559.25	163
1561.13	185
1563.01	262
1564.9	268
1566.78	284
1568.66	292
1570.53	205
1572.41	230
1574.29	206
1576.16	310
1578.03	431
1579.9	429
1581.78	369
1583.65	316
1585.51	288
1587.38	337
1589.25	413
1591.11	399
1592.97	346
1594.84	282
1596.7	272
1598.56	288
1600.42	240
1602.27	268
1604.13	254
1605.98	415
1607.84	534
1609.69	616
1611.54	622
1613.39	518
1615.24	389
1617.09	268
1618.94	191
1620.78	139
1622.62	206
1624.47	333
1626.31	352
1628.15	359
1629.99	368
1631.83	372
1633.67	355
1635.5	308
1637.34	270
1639.17	302
1641	262
1642.83	302
1644.66	260
1646.49	260
1648.32	214
1650.15	260
1651.97	288
1653.8	325
1655.62	324
1657.44	262
1659.26	177
1661.08	127
1662.9	97
1664.72	-16
1666.53	-127
1668.35	-128
1670.16	-162
1671.97	-80
1673.79	-12
1675.6	24
1677.4	-30
1679.21	-95
1681.02	-87
1682.83	-113
1684.63	-77
1686.43	-20
1688.24	6
1690.04	-23
1691.84	-97
1693.64	-98
1695.43	-67
1697.23	42
1699.02	101
1700.82	147
1702.61	127
1704.4	139
1706.2	119
1707.98	185
1709.77	248
1711.56	232
1713.35	246
1715.13	207
1716.92	155
1718.7	44
1720.48	129
1722.26	145
1724.04	115
1725.82	50
1727.6	28
1729.37	39
1731.15	10
1732.92	-18
1734.7	-21
1736.47	-52
1738.24	-22
1740.01	-53
1741.78	-42
1743.54	-18
1745.31	18
1747.08	22
1748.84	12
1750.6	12
1752.36	56
1754.12	135
1755.88	149
1757.64	83
1759.4	12
1761.16	-32
1762.91	-34
1764.67	40
1766.42	113
1768.17	157
1769.92	163
1771.67	133
1773.42	34
1775.17	4
1776.91	45
1778.66	44
1780.4	121
1782.15	200
1783.89	196
1785.63	232
1787.37	246
1789.11	228
1790.85	214
1792.58	167
1794.32	103
1796.05	83
1797.79	55
1799.52	73
1801.25	69
1802.98	26
1804.71	40
1806.44	75
1808.17	155
1809.89	214
1811.62	260
1813.34	262
1815.07	222
1816.79	167
1818.51	131
1820.23	91
1821.95	56
1823.66	20
1825.38	10
1827.1	24
1828.81	14
1830.52	66
1832.24	93
1833.95	167
1835.66	220
1837.37	234
1839.08	212
1840.78	133
1842.49	69
1844.19	62
1845.9	36
1847.6	45
1849.3	43
1851	-14
1852.7	-51
1854.4	-95
1856.1	-68
1857.8	-63
1859.49	-27
1861.19	-55
1862.88	-20
1864.57	-98
1866.27	-193
1867.96	-207
1869.65	-218
1871.33	-216
1873.02	-169
1874.71	-91
1876.39	-57
1878.08	-109
1879.76	-79
1881.44	-97
1883.12	-82
1884.81	-40
1886.48	10
1888.16	-62
1889.84	-123
1891.52	-135
1893.19	-181
1894.87	-174
1896.54	-153
1898.21	-151
1899.88	-105
1901.55	-68
1903.22	-64
1904.89	-57
1906.56	-44
1908.22	-20
1909.89	-14
1911.55	0
1913.22	10
1914.88	14
1916.54	4
1918.2	6
1919.86	-26
1921.52	-32
1923.18	-46
1924.83	-64
1926.49	-16
1928.14	-66
1929.79	-48
1931.45	-56
1933.1	-40
1934.75	-105
1936.4	-61
1938.05	-26
1939.69	-6
1941.34	-38
1942.99	-89
1944.63	-104
1946.27	-99
1947.92	-106
1949.56	-80
1951.2	-45
1952.84	-8
1954.48	-20
1956.11	29
1957.75	75
1959.39	94
1961.02	127
1962.65	92
1964.29	85
1965.92	97
1967.55	161
1969.18	125
1970.81	127
1972.44	135
1974.06	114
1975.69	117
1977.32	131
1978.94	143
1980.56	153
1982.19	167
1983.81	148
1985.43	173
1987.05	171
1988.66	201
1990.28	157
1991.9	145
1993.51	164
1995.13	185
1996.74	192
1998.36	185
1999.97	190
2001.58	169
2003.19	181
2004.8	185
2006.4	229
2008.01	200
2009.62	187
2011.22	195
2012.83	193
2014.43	217
2016.03	215
2017.63	204
2019.23	193
2020.83	193
2022.43	191
2024.03	199
2025.63	215
2027.22	203
2028.82	199
2030.41	179
2032.01	195
2033.6	179
2035.19	184
2036.78	205
2038.37	195
2039.96	159
2041.55	181
2043.13	194
2044.72	173
2046.3	161
2047.89	187
2049.47	181
2051.05	177
2052.63	177
2054.21	173
2055.79	187
2057.37	159
2058.95	172
2060.52	163
2062.1	173
2063.68	182
2065.25	179
2066.82	167
2068.39	155
2069.97	169
2071.54	171
2073.1	167
2074.67	163
2076.24	181
2077.81	157
2079.37	173
2080.94	153
2082.5	151
2084.07	139
2085.63	139
2087.19	93
2088.75	103
2090.31	75
2091.87	67
2093.43	72
2094.98	78
2096.54	71
2098.09	78
2099.65	135
2101.2	95
2102.75	119
2104.3	105
2105.86	131
2107.41	115
2108.95	135
2110.5	121
2112.05	101
2113.6	101
2115.14	109
2116.69	111
2118.23	101
2119.77	125
2121.31	103
2122.86	109
2124.4	107
2125.93	121
2127.47	111
2129.01	115
2130.55	127
2132.08	113
2133.62	129
2135.15	141
2136.69	115
2138.22	83
2139.75	87
2141.28	95
2142.81	101
2144.34	101
2145.87	107
2147.39	101
2148.92	119
2150.45	137
2151.97	101
2153.5	133
2155.02	103
2156.54	77
2158.06	96
2159.58	95
2161.1	91
2162.62	135
2164.14	105
2165.66	111
2167.17	103
2168.69	121
2170.2	105
2171.72	99
2173.23	109
2174.74	81
2176.25	107
2177.76	107
2179.27	77
2180.78	91
2182.29	87
2183.79	70
2185.3	60
2186.81	93
2188.31	87
2189.81	95
2191.32	93
2192.82	81
2194.32	87
2195.82	107
2197.32	85
2198.82	69
2200.32	63
2201.81	41
2203.31	52
2204.8	63
2206.3	67
2207.79	72
2209.29	95
2210.78	103
2212.27	119
2213.76	99
2215.25	115
2216.74	95
2218.23	72
2219.71	76
2221.2	63
2222.69	65
2224.17	18
2225.65	47
2227.14	44
2228.62	55
2230.1	52
2231.58	63
2233.06	56
2234.54	99
2236.02	101
2237.5	117
2238.97	106
2240.45	105
2241.92	86
2243.4	84
2244.87	37
2246.34	66
2247.82	57
2249.29	64
2250.76	63
2252.23	45
2253.7	73
2255.16	70
2256.63	69
2258.1	52
2259.56	71
2261.03	55
2262.49	68
2263.95	67
2265.42	64
2266.88	84
2268.34	66
2269.8	52
2271.26	58
2272.72	58
2274.18	81
2275.63	77
2277.09	80
2278.54	89
2280	56
2281.45	40
2282.9	51
2284.36	43
2285.81	69
2287.26	47
2288.71	69
2290.16	66
2291.61	61
2293.05	30
2294.5	34
2295.95	43
2297.39	12
2298.84	5
2300.28	12
2301.72	14
2303.16	45
2304.61	47
2306.05	55
2307.49	45
2308.93	32
2310.36	34
2311.8	38
2313.24	75
2314.67	81
2316.11	54
2317.54	60
2318.98	71
2320.41	30
2321.84	63
2323.28	36
2324.71	49
2326.14	33
2327.57	48
2328.99	25
2330.42	10
2331.85	49
2333.27	40
2334.7	42
2336.12	21
2337.55	30
2338.97	17
2340.39	28
2341.82	-2
2343.24	-6
2344.66	-22
2346.08	0
2347.5	-2
2348.91	19
2350.33	14
2351.75	24
2353.16	48
2354.58	48
2355.99	52
2357.41	26
2358.82	10
2360.23	-28
2361.64	-14
2363.05	-38
2364.46	-29
2365.87	2
2367.28	4
2368.69	-2
2370.1	0
2371.5	-26
2372.91	10
2374.31	6
2375.72	-8
2377.12	14
2378.52	-8
2379.92	8
2381.33	16
2382.73	2
2384.13	10
2385.52	-6
2386.92	-6
2388.32	-2
2389.72	16
2391.11	-14
2392.51	26
2393.9	24
2395.3	47
2396.69	45
2398.08	16
2399.48	0
2400.87	18
2402.26	0
2403.65	-4
2405.04	-32
2406.42	-39
2407.81	-113
2409.2	-101
2410.58	-125
2411.97	-135
2413.35	-88
2414.74	-111
2416.12	-103
2417.5	-75
2418.89	-79
2420.27	-67
2421.65	-70
2423.03	-71
2424.41	-97
2425.79	-89
2427.16	-109
2428.54	-91
2429.92	-97
2431.29	-99
2432.67	-90
2434.04	-85
2435.42	-67
2436.79	-87
2438.16	-77
2439.53	-89
2440.9	-85
2442.27	-95
2443.64	-127
2445.01	-117
2446.38	-107
2447.75	-127
2449.11	-119
2450.48	-97
2451.84	-119
2453.21	-117
2454.57	-105
2455.94	-89
2457.3	-95
2458.66	-95
2460.02	-80
2461.38	-109
2462.74	-84
2464.1	-63
2465.46	-69
2466.82	-79
2468.17	-45
2469.53	-77
2470.89	-41
2472.24	-82
2473.6	-72
2474.95	-36
2476.3	-62
2477.65	-42
2479.01	-20
2480.36	-52
2481.71	-20
2483.06	-46
2484.41	-40
2485.75	-46
2487.1	-44
2488.45	-42
2489.8	-52
2491.14	-48
2492.49	-53
2493.83	-12
2495.17	-32
2496.52	-46
2497.86	-18
2499.2	-54
2500.54	-32
2501.88	-24
2503.22	-20
2504.56	2
2505.9	-20
2507.24	-26
2508.58	-30
2509.91	-46
2511.25	-69
2512.58	-74
2513.92	-99
2515.25	-83
2516.58	-95
2517.92	-101
2519.25	-77
2520.58	-83
2521.91	-101
2523.24	-81
2524.57	-65
2525.9	-37
2527.23	-22
2528.55	-20
2529.88	-71
2531.21	-79
2532.53	-73
2533.86	-50
2535.18	-56
2536.5	-42
2537.83	-47
2539.15	-32
2540.47	-20
2541.79	-27
2543.11	-48
2544.43	-39
2545.75	-56
2547.07	-24
2548.39	-81
2549.7	-43
2551.02	-59
2552.34	-61
2553.65	-73
2554.97	-92
2556.28	-91
2557.59	-111
2558.91	-101
2560.22	-103
2561.53	-103
2562.84	-99
2564.15	-75
2565.46	-87
2566.77	-83
2568.08	-83
2569.38	-97
2570.69	-81
2572	-123
2573.3	-80
2574.61	-75
2575.91	-79
2577.22	-89
2578.52	-77
2579.82	-69
2581.13	-89
2582.43	-95
2583.73	-75
2585.03	-103
2586.33	-97
2587.63	-99
2588.92	-111
2590.22	-83
2591.52	-103
2592.82	-79
2594.11	-91
2595.41	-87
2596.7	-93
2598	-73
2599.29	-89
2600.58	-103
2601.88	-64
2603.17	-87
2604.46	-111
2605.75	-95
2607.04	-107
2608.33	-105
2609.62	-93
2610.9	-111
2612.19	-123
2613.48	-129
2614.76	-119
2616.05	-113
2617.34	-107
2618.62	-145
2619.9	-128
2621.19	-99
2622.47	-107
2623.75	-131
2625.03	-99
2626.31	-99
2627.59	-83
2628.87	-89
2630.15	-123
2631.43	-89
2632.71	-129
2633.99	-118
2635.26	-133
2636.54	-139
2637.81	-111
2639.09	-131
2640.36	-111
2641.64	-115
2642.91	-133
2644.18	-127
2645.46	-99
2646.73	-133
2648	-103
2649.27	-103
2650.54	-97
2651.81	-87
2653.07	-89
2654.34	-105
2655.61	-101
2656.88	-81
2658.14	-88
2659.41	-101
2660.67	-119
2661.94	-83
2663.2	-103
2664.47	-109
2665.73	-95
2666.99	-90
2668.25	-107
2669.51	-121
2670.77	-109
2672.03	-105
2673.29	-85
2674.55	-105
2675.81	-99
2677.07	-129
2678.32	-129
2679.58	-111
2680.84	-103
2682.09	-95
2683.35	-76
2684.6	-85
2685.85	-101
2687.11	-97
2688.36	-77
2689.61	-99
2690.86	-111
2692.11	-91
2693.36	-73
2694.61	-69
2695.86	-91
2697.11	-131
2698.36	-91
2699.61	-123
2700.85	-99
2702.1	-103
2703.34	-79
2704.59	-100
2705.83	-91
2707.08	-85
2708.32	-93
2709.56	-121
2710.81	-113
2712.05	-105
2713.29	-109
2714.53	-101
2715.77	-99
2717.01	-95
2718.25	-101
2719.49	-79
2720.73	-91
2721.96	-127
2723.2	-93
2724.44	-99
2725.67	-95
2726.91	-90
2728.14	-81
2729.38	-104
2730.61	-89
2731.84	-89
2733.08	-101
2734.31	-91
2735.54	-87
2736.77	-77
2738	-97
2739.23	-83
2740.46	-69
2741.69	-99
2742.92	-105
2744.14	-73
2745.37	-84
2746.6	-105
2747.82	-60
2749.05	-85
2750.27	-89
2751.5	-81
2752.72	-101
2753.95	-66
2755.17	-70
2756.39	-66
2757.61	-85
2758.83	-88
2760.05	-72
2761.27	-84
2762.49	-66
2763.71	-87
2764.93	-77
2766.15	-88
2767.37	-64
2768.58	-87
2769.8	-78
2771.02	-70
2772.23	-58
2773.45	-60
2774.66	-68
2775.88	-60
2777.09	-82
2778.3	-72
2779.51	-77
2780.73	-81
2781.94	-40
2783.15	-66
2784.36	-74
2785.57	-82
2786.78	-90
2787.99	-62
2789.19	-66
2790.4	-62
2791.61	-35
2792.82	-82
2794.02	-72
2795.23	-72
2796.43	-54
2797.64	-61
2798.84	-62
2800.04	-79
2801.25	-55
2802.45	-86
2803.65	-90
2804.85	-45
2806.05	-52
2807.25	-73
2808.45	-60
2809.65	-60
2810.85	-71
2812.05	-40
2813.25	-60
2814.45	-72
2815.64	-58
2816.84	-68
2818.04	-74
2819.23	-33
2820.43	-81
2821.62	-59
2822.82	-54
2824.01	-40
2825.2	-32
2826.39	-65
2827.59	-40
2828.78	-50
2829.97	-40
2831.16	-60
2832.35	-46
2833.54	-54
2834.73	-64
2835.92	-65
2837.1	-62
2838.29	-60
2839.48	-36
2840.67	-45
2841.85	-47
2843.04	-59
2844.22	-52
2845.41	-69
2846.59	-46
2847.77	-43
2848.96	-57
2850.14	-51
2851.32	-35
2852.5	-55
2853.68	-61
2854.87	-2
2856.05	-42
2857.23	-44
2858.4	-49
2859.58	-67
2860.76	-47
2861.94	-22
2863.12	-41
2864.29	-43
2865.47	-40
2866.65	-59
2867.82	-26
2869	-27
2870.17	-38
2871.34	-41
2872.52	-37
2873.69	-38
2874.86	-41
2876.03	-42
2877.21	-39
2878.38	-72
2879.55	-28
2880.72	-57
2881.89	-60
2883.06	-46
2884.23	-39
2885.39	-29
2886.56	-47
2887.73	-73
2888.9	-16
2890.06	-42
2891.23	-32
2892.39	-41
2893.56	-18
2894.72	-29
2895.89	-39
2897.05	-36
2898.21	-55
2899.38	-42
2900.54	-61
2901.7	-28
2902.86	-44
2904.02	-29
2905.18	-36
2906.34	-31
2907.5	-23
2908.66	-47
2909.82	-45
2910.98	-34
2912.13	-36
2913.29	-28
2914.45	-40
2915.6	-31
2916.76	-20
2917.91	-22
2919.07	-29
2920.22	-24
2921.38	-14
2922.53	-44
2923.68	-14
2924.84	-10
2925.99	-36
2927.14	-35
2928.29	-30
2929.44	-26
2930.59	-53
2931.74	-41
2932.89	-34
2934.04	-38
2935.19	-48
2936.34	-39
2937.48	-29
2938.63	-24
2939.78	-52
2940.93	-18
2942.07	-14
2943.22	-19
2944.36	-40
2945.51	-31
2946.65	-28
2947.79	-36
2948.94	-30
2950.08	-33
2951.22	-36
2952.36	-40
2953.5	-28
2954.65	-36
2955.79	-20
2956.93	-16
2958.07	-40
2959.2	-28
2960.34	-22
2961.48	-35
2962.62	-24
2963.76	-31
2964.89	-26
2966.03	-33
2967.17	-38
2968.3	-8
2969.44	-10
2970.57	-8
2971.71	-28
2972.84	-14
2973.97	-2
2975.11	-24
2976.24	-14
2977.37	-28
2978.5	-20
2979.64	-16
2980.77	-14
2981.9	-2
2983.03	-42
2984.16	-18
2985.29	-8
2986.41	-22
2987.54	-14
2988.67	-8
2989.8	-4
2990.93	-18
2992.05	-22
2993.18	-13
2994.3	-20
2995.43	-28
2996.55	16
2997.68	-6
2998.8	-6
2999.93	-6
3001.05	-12
3002.17	-4
3003.3	-22
3004.42	0
3005.54	14
3006.66	0
3007.78	4
3008.9	-18
3010.02	-42
3011.14	-4
3012.26	-4
3013.38	-10
3014.5	-22
3015.62	-40
3016.73	-6
3017.85	2
3018.97	-24
3020.08	-18
3021.2	-4
3022.31	-20
3023.43	30
3024.54	6
3025.66	0
3026.77	-2
3027.89	2
3029	8
3030.11	-9
3031.22	-30
3032.34	-22
3033.45	-4
3034.56	-30
3035.67	8
3036.78	95
3037.89	4
3039	-10
3040.11	-16
3041.22	-10
3042.32	-37
3043.43	-8
3044.54	-12
3045.65	-22
3046.75	-13
3047.86	26
3048.96	-11
3050.07	-39
3051.17	4
3052.28	-4
3053.38	-17
3054.49	-8
3055.59	-18
3056.69	-10
3057.8	-4
3058.9	-8
3060	12
3061.1	-19
3062.2	-17
3063.3	-10
3064.4	-25
3065.5	-4
3066.6	8
3067.7	2
3068.8	10
3069.9	0
3071	-6
3072.09	-4
3073.19	-11
3074.29	4
3075.38	-10
3076.48	6
3077.57	-16
3078.67	-10
3079.76	10
3080.86	-16
3081.95	18
3083.05	-22
3084.14	2
3085.23	12
3086.33	-6
3087.42	-6
3088.51	8
3089.6	8
3090.69	-18
3091.78	-14
3092.87	17
3093.96	-2
3095.05	2
3096.14	-28
3097.23	2
3098.32	14
3099.41	10
3100.49	0
3101.58	-8
3102.67	8
3103.75	-2
3104.84	16
3105.93	-4
3107.01	-4
3108.1	-6
3109.18	-2
3110.26	10
3111.35	2
3112.43	16
3113.51	-10
3114.6	4
3115.68	12
3116.76	-11
3117.84	-10
3118.92	-10
3120	4
3121.09	-6
3122.17	-18
3123.25	-19
3124.32	16
3125.4	6
3126.48	-4
3127.56	10
3128.64	-14
3129.72	-14
3130.79	6
3131.87	8
3132.95	2
3134.02	-7
3135.1	10
3136.17	-20
3137.25	0
3138.32	-6
3139.4	-4
3140.47	10
3141.55	4
3142.62	12
3143.69	6
3144.76	7
3145.84	-6
3146.91	-4
3147.98	6
3149.05	14
3150.12	12
3151.19	16
3152.26	16
3153.33	30
3154.4	-6
3155.47	0
3156.54	14
3157.61	28
3158.67	-10
3159.74	-3
3160.81	26
3161.88	25
3162.94	8
3164.01	-10
3165.07	6
3166.14	22
3167.2	10
3168.27	-2
3169.33	2
3170.4	12
3171.46	6
3172.52	-20
3173.59	26
3174.65	0
3175.71	12
3176.77	4
3177.84	4
3178.9	-22
3179.96	-8
3181.02	18
3182.08	8
3183.14	20
3184.2	6
3185.26	12
3186.32	24
3187.37	-6
3188.43	22
3189.49	35
3190.55	-21
3191.61	3
3192.66	12
3193.72	4
3194.77	24
3195.83	-5
3196.89	4
3197.94	-2
3199	10
3200.05	6
3201.1	28
3202.16	12
3203.21	16
3204.27	-2
3205.32	6
3206.37	18
3207.42	25
3208.47	12
3209.53	24
3210.58	13
3211.63	16
3212.68	6
3213.73	6
3214.78	6
3215.83	6
3216.88	4
3217.93	6
3218.97	0
3220.02	6
3221.07	16
3222.12	14
3223.16	0
3224.21	16
3225.26	2
3226.3	0
3227.35	4
3228.4	22
3229.44	26
3230.49	-8
3231.53	-12
3232.57	10
3233.62	32
3234.66	24
3235.71	10
3236.75	0
3237.79	24
3238.83	22
3239.88	2
3240.92	22
3241.96	18
3243	20
3244.04	12
3245.08	36
3246.12	-8
3247.16	12
3248.2	18
3249.24	0
3250.28	-23
3251.32	-2
3252.36	30
3253.39	24
3254.43	14
3255.47	42
3256.51	2
3257.54	2
3258.58	24
3259.61	20
3260.65	-2
3261.69	-4
3262.72	-2
3263.76	20
3264.79	12
3265.82	22
3266.86	29
3267.89	40
3268.92	32
3269.96	8
3270.99	8
3272.02	-4
3273.05	6
3274.09	12
3275.12	32
3276.15	20
3277.18	27
3278.21	26
3279.24	12
3280.27	26
3281.3	6
3282.33	16
3283.36	26
3284.39	-2
3285.41	32
3286.44	16
3287.47	20
3288.5	46
3289.52	12
3290.55	42
3291.58	26
3292.6	10
3293.63	22
3294.66	22
3295.68	22
3296.71	4
3297.73	32
3298.76	31
3299.78	14
3300.8	-7
3301.83	20
3302.85	40
3303.87	18
3304.9	16
3305.92	7
3306.94	18
3307.96	34
3308.98	22
3310.01	4
3311.03	4
3312.05	21
3313.07	24
3314.09	14
3315.11	14
3316.13	26
3317.15	2
3318.17	30
3319.18	32
3320.2	10
3321.22	24
3322.24	12
3323.26	19
3324.27	6
3325.29	36
3326.31	33
3327.32	16
3328.34	45
3329.35	26
3330.37	18
3331.38	12
3332.4	14
3333.41	22
3334.43	32
3335.44	30
3336.46	28
3337.47	-16
3338.48	22
3339.5	-2
3340.51	16
3341.52	20
3342.53	44
3343.54	38
3344.56	34
3345.57	28
3346.58	20
3347.59	20
3348.6	5
3349.61	22
3350.62	32
3351.63	28
3352.64	22
3353.65	22
3354.66	11
3355.66	15
3356.67	32
3357.68	16
3358.69	5
3359.7	16
3360.7	16
3361.71	14
3362.72	2
3363.72	40
3364.73	10
3365.73	22
3366.74	35
3367.75	17
3368.75	2
3369.75	10
3370.76	14
3371.76	28
3372.77	28
3373.77	18
3374.77	21
3375.78	14
3376.78	-10
3377.78	30
3378.78	10
3379.79	6
3380.79	4
3381.79	16
3382.79	28
3383.79	28
3384.79	42
3385.79	28
3386.79	30
3387.79	10
3388.79	23
3389.79	32
3390.79	26
3391.79	38
3392.79	26
3393.79	52
3394.78	30
3395.78	-2
3396.78	38
3397.78	24
3398.77	55
3399.77	26
3400.77	16
3401.76	8
3402.76	24
3403.76	30
3404.75	10
3405.75	4
3406.74	32
3407.74	40
3408.73	20
3409.72	60
3410.72	30
3411.71	40
3412.71	22
3413.7	26
3414.69	-4
3415.68	54
3416.68	18
3417.67	34
3418.66	14
3419.65	4
3420.64	30
3421.63	37
3422.63	34
3423.62	26
3424.61	60
3425.6	24
3426.59	15
3427.58	32
3428.57	17
[truncated: 48 more rows]
