# Supplementary material for: AI‐Assisted Detection of Early Gastric Cancer via Visualization of Mucosal Acidity Compromise During Endoscopy
Source: Adv Sci (Weinh). 2025 Oct 20;12(46):e04932. doi: 10.1002/advs.202504932 (PMC12697849; doi:10.1002/advs.202504932)
Supplement: Supplementary file 2 — Supporting Data [file ADVS-12-e04932-s002.zip › Models by AGS cells/Model 5/Tumor/fast-20250724_192748.csv]

181.541	7847
184.445	12243
187.346	15928
190.245	17609
193.141	18365
196.035	18304
198.927	18112
201.816	18278
204.703	18493
207.588	18431
210.47	18451
213.35	18358
216.228	18352
219.103	18308
221.976	18240
224.846	18124
227.715	18055
230.58	18235
233.444	18232
236.305	18318
239.164	18484
242.02	18618
244.875	18880
247.727	18826
250.576	18852
253.423	18727
256.268	18555
259.111	18558
261.951	18340
264.789	18339
267.625	18455
270.459	18443
273.29	18389
276.119	18320
278.945	18248
281.769	17988
284.591	17998
287.411	17709
290.229	17803
293.044	17492
295.857	17367
298.667	17258
301.476	17146
304.282	17042
307.085	16827
309.887	16714
312.686	16456
315.483	16368
318.278	16089
321.071	15971
323.861	15820
326.649	15810
329.435	15896
332.219	15809
335	15574
337.779	15755
340.556	15715
343.331	15850
346.103	15838
348.873	15775
351.641	15810
354.407	15844
357.171	15830
359.932	15829
362.691	15729
365.448	15560
368.203	15530
370.955	15193
373.706	15384
376.454	15296
379.2	14957
381.943	15231
384.685	14821
387.424	14678
390.161	14597
392.896	14357
395.629	14267
398.36	14244
401.088	14259
403.815	14146
406.539	14152
409.261	14194
411.981	14079
414.698	14041
417.414	14222
420.127	14321
422.838	14085
425.547	14338
428.254	14182
430.959	14033
433.662	14198
436.362	14363
439.06	14371
441.757	14419
444.451	14361
447.142	14347
449.832	14313
452.52	14258
455.206	14165
457.889	14144
460.57	14111
463.249	13912
465.927	13942
468.601	13725
471.274	13672
473.945	13412
476.614	13328
479.28	13092
481.945	13106
484.607	13087
487.267	12873
489.926	12782
492.582	12545
495.236	12493
497.888	12219
500.537	12187
503.185	12214
505.831	12390
508.474	12562
511.116	12405
513.755	12441
516.393	12326
519.028	12393
521.661	12330
524.293	12262
526.922	12137
529.549	12169
532.174	12064
534.797	12004
537.418	12121
540.037	12113
542.654	11909
545.268	12004
547.881	11944
550.492	12020
553.101	11861
555.707	11742
558.312	11530
560.915	11385
563.515	11327
566.114	11428
568.71	11690
571.305	11944
573.897	12141
576.488	12111
579.076	11993
581.663	11647
584.247	11384
586.83	10982
589.41	10658
591.989	10382
594.565	10065
597.14	9615
599.712	9392
602.283	9431
604.851	9343
607.418	9274
609.982	9227
612.545	9213
615.106	9153
617.664	9204
620.221	9113
622.776	9157
625.328	9012
627.879	9038
630.428	8861
632.975	8736
635.52	8589
638.062	8504
640.603	8448
643.142	8583
645.679	8756
648.214	8875
650.748	8879
653.279	8665
655.808	8619
658.335	8563
660.861	8500
663.384	8376
665.906	8370
668.425	8411
670.943	8508
673.459	8275
675.973	8269
678.484	8184
680.994	8053
683.502	7817
686.009	7704
688.513	7669
691.015	7537
693.515	7583
696.014	7440
698.51	7337
701.005	7241
703.498	7180
705.989	7116
708.478	6931
710.965	6848
713.45	6812
715.933	6769
718.415	6711
720.894	6407
723.372	6468
725.848	6540
728.322	6568
730.794	6735
733.264	6753
735.732	6584
738.198	6425
740.663	6224
743.126	5992
745.586	5939
748.045	5827
750.502	5647
752.958	5593
755.411	5607
757.863	5607
760.312	5539
762.76	5561
765.206	5643
767.65	5542
770.092	5041
772.533	4617
774.971	4507
777.408	4736
779.843	4924
782.276	4884
784.707	4912
787.137	5017
789.564	4880
791.99	4928
794.414	4970
796.836	4938
799.257	4723
801.675	4662
804.092	4652
806.507	4660
808.92	4648
811.331	4495
813.741	4344
816.148	4225
818.554	4150
820.958	4163
823.36	4088
825.761	4136
828.159	4042
830.556	4029
832.951	3991
835.345	3973
837.736	3935
840.126	3929
842.514	3903
844.9	3812
847.284	3691
849.667	3727
852.048	3693
854.427	3633
856.804	3588
859.18	3463
861.553	3409
863.925	3413
866.296	3366
868.664	3367
871.031	3317
873.396	3296
875.759	3210
878.12	3206
880.48	3237
882.838	3175
885.194	3147
887.549	3091
889.902	3089
892.253	3029
894.602	2998
896.949	2909
899.295	2932
901.639	2867
903.981	2899
906.322	2775
908.661	2822
910.998	2770
913.333	2801
915.667	2784
917.999	2899
920.329	2841
922.658	2841
924.985	2796
927.31	2788
929.633	2752
931.955	2694
934.275	2659
936.593	2696
938.91	2583
941.225	2529
943.538	2438
945.849	2447
948.159	2340
950.467	2289
952.774	2291
955.078	2188
957.381	2144
959.683	2141
961.982	2130
964.28	2194
966.577	2174
968.871	2159
971.164	2062
973.456	1962
975.745	2013
978.033	1900
980.319	1878
982.604	1871
984.887	1862
987.168	1946
989.448	1950
991.726	1880
994.002	1801
996.277	1825
998.55	1789
1000.82	1773
1003.09	1838
1005.36	1980
1007.63	1910
1009.89	1859
1012.15	1922
1014.41	1932
1016.67	1904
1018.93	1946
1021.19	1847
1023.44	1978
1025.7	2045
1027.95	2103
1030.2	2005
1032.45	1952
1034.69	1787
1036.94	1755
1039.18	1684
1041.43	1614
1043.67	1638
1045.9	1638
1048.14	1630
1050.38	1522
1052.61	1495
1054.84	1452
1057.07	1418
1059.3	1400
1061.53	1306
1063.76	1420
1065.98	1396
1068.2	1360
1070.42	1330
1072.64	1311
1074.86	1245
1077.08	1205
1079.29	1218
1081.5	1213
1083.72	1134
1085.93	1227
1088.13	1173
1090.34	1253
1092.55	1314
1094.75	1300
1096.95	1227
1099.15	1198
1101.35	1227
1103.55	1162
1105.74	1190
1107.94	1092
1110.13	1132
1112.32	1090
1114.51	1056
1116.7	1042
1118.89	1030
1121.07	1048
1123.25	1017
1125.44	917
1127.62	899
1129.8	945
1131.97	1001
1134.15	1018
1136.32	1013
1138.49	1003
1140.66	1020
1142.83	991
1145	955
1147.17	913
1149.33	903
1151.5	884
1153.66	931
1155.82	917
1157.98	846
1160.13	849
1162.29	830
1164.44	804
1166.6	810
1168.75	806
1170.9	856
1173.04	883
1175.19	923
1177.34	944
1179.48	814
1181.62	783
1183.76	762
1185.9	876
1188.04	1033
1190.17	1072
1192.31	1137
1194.44	1020
1196.57	1042
1198.7	997
1200.83	951
1202.96	957
1205.08	858
1207.21	729
1209.33	689
1211.45	598
1213.57	552
1215.69	542
1217.81	530
1219.92	497
1222.03	525
1224.15	524
1226.26	546
1228.37	511
1230.47	473
1232.58	528
1234.68	532
1236.79	538
1238.89	546
1240.99	517
1243.09	520
1245.19	468
1247.28	469
1249.38	446
1251.47	500
1253.56	498
1255.65	433
1257.74	474
1259.83	463
1261.91	425
1264	395
1266.08	315
1268.16	369
1270.24	310
1272.32	231
1274.4	284
1276.47	292
1278.55	288
1280.62	256
1282.69	220
1284.76	274
1286.83	294
1288.9	280
1290.96	256
1293.03	205
1295.09	185
1297.15	159
1299.21	181
1301.27	183
1303.33	115
1305.38	133
1307.44	266
1309.49	203
1311.54	149
1313.59	151
1315.64	111
1317.69	157
1319.73	153
1321.78	149
1323.82	143
1325.86	111
1327.9	118
1329.94	78
1331.98	44
1334.02	149
1336.05	121
1338.08	119
1340.12	75
1342.15	143
1344.18	159
1346.2	185
1348.23	190
1350.25	153
1352.28	159
1354.3	183
1356.32	181
1358.34	187
1360.36	238
1362.38	248
1364.39	272
1366.41	254
1368.42	215
1370.43	284
1372.44	215
1374.45	240
1376.45	280
1378.46	292
1380.47	268
1382.47	198
1384.47	190
1386.47	149
1388.47	93
1390.47	81
1392.46	54
1394.46	166
1396.45	155
1398.44	167
1400.44	141
1402.42	109
1404.41	66
1406.4	30
1408.39	40
1410.37	50
1412.35	22
1414.33	12
1416.31	36
1418.29	37
1420.27	-10
1422.25	-26
1424.22	-22
1426.2	-46
1428.17	-42
1430.14	4
1432.11	-51
1434.08	-86
1436.04	-79
1438.01	-39
1439.97	-18
1441.94	-28
1443.9	20
1445.86	40
1447.82	28
1449.78	-55
1451.73	-89
1453.69	-6
1455.64	-4
1457.59	30
1459.54	-18
1461.49	-81
1463.44	-103
1465.39	-157
1467.34	-111
1469.28	-112
1471.22	-101
1473.17	-42
1475.11	-36
1477.05	-96
1478.99	-156
1480.92	-189
1482.86	-186
1484.79	-216
1486.73	-228
1488.66	-192
1490.59	-155
1492.52	-179
1494.45	-151
1496.37	-135
1498.3	-139
1500.22	-161
1502.14	-189
1504.07	-200
1505.99	-221
1507.91	-177
1509.82	-179
1511.74	-172
1513.66	-155
1515.57	-155
1517.48	-149
1519.39	-101
1521.3	-78
1523.21	-56
1525.12	-117
1527.03	-145
1528.93	-127
1530.84	-48
1532.74	-4
1534.64	77
1536.54	78
1538.44	60
1540.34	36
1542.23	-8
1544.13	-47
1546.02	-107
1547.92	-91
1549.81	-28
1551.7	36
1553.59	32
1555.48	34
1557.36	78
1559.25	109
1561.13	96
1563.01	203
1564.9	226
1566.78	235
1568.66	205
1570.53	135
1572.41	137
1574.29	133
1576.16	244
1578.03	332
1579.9	369
1581.78	308
1583.65	226
1585.51	234
1587.38	285
1589.25	347
1591.11	343
1592.97	292
1594.84	208
1596.7	191
1598.56	213
1600.42	169
1602.27	196
1604.13	202
1605.98	331
1607.84	474
1609.69	516
1611.54	538
1613.39	490
1615.24	348
1617.09	161
1618.94	132
1620.78	115
1622.62	180
1624.47	264
1626.31	292
1628.15	304
1629.99	286
1631.83	288
1633.67	298
1635.5	264
1637.34	214
1639.17	239
1641	220
1642.83	214
1644.66	238
1646.49	203
1648.32	178
1650.15	210
1651.97	242
1653.8	256
1655.62	258
1657.44	185
1659.26	128
1661.08	60
1662.9	83
1664.72	-81
1666.53	-153
1668.35	-175
1670.16	-222
1671.97	-141
1673.79	-54
1675.6	-61
1677.4	-70
1679.21	-171
1681.02	-121
1682.83	-145
1684.63	-137
1686.43	-78
1688.24	-50
1690.04	-59
1691.84	-125
1693.64	-153
1695.43	-93
1697.23	-25
1699.02	55
1700.82	114
1702.61	87
1704.4	70
1706.2	85
1707.98	151
1709.77	226
1711.56	238
1713.35	217
1715.13	187
1716.92	82
1718.7	20
1720.48	111
1722.26	99
1724.04	85
1725.82	24
1727.6	14
1729.37	0
1731.15	2
1732.92	-33
1734.7	-53
1736.47	-64
1738.24	-60
1740.01	-57
1741.78	-75
1743.54	-46
1745.31	0
1747.08	-4
1748.84	2
1750.6	0
1752.36	44
1754.12	86
1755.88	106
1757.64	47
1759.4	-13
1761.16	-66
1762.91	-46
1764.67	6
1766.42	71
1768.17	132
1769.92	133
1771.67	89
1773.42	2
1775.17	-26
1776.91	-2
1778.66	44
1780.4	101
1782.15	190
1783.89	164
1785.63	208
1787.37	203
1789.11	198
1790.85	194
1792.58	155
1794.32	91
1796.05	69
1797.79	20
1799.52	46
1801.25	43
1802.98	-10
1804.71	14
1806.44	61
1808.17	131
1809.89	202
1811.62	198
1813.34	195
1815.07	172
1816.79	131
1818.51	113
1820.23	79
1821.95	22
1823.66	18
1825.38	-16
1827.1	-10
1828.81	22
1830.52	34
1832.24	87
1833.95	119
1835.66	185
1837.37	212
1839.08	185
1840.78	92
1842.49	71
1844.19	28
1845.9	30
1847.6	31
1849.3	36
1851	-36
1852.7	-71
1854.4	-101
1856.1	-66
1857.8	-103
1859.49	-67
1861.19	-77
1862.88	-36
1864.57	-111
1866.27	-179
1867.96	-225
1869.65	-258
1871.33	-242
1873.02	-175
1874.71	-99
1876.39	-83
1878.08	-121
1879.76	-113
1881.44	-115
1883.12	-82
1884.81	-32
1886.48	12
1888.16	-80
1889.84	-147
1891.52	-139
1893.19	-199
1894.87	-222
1896.54	-183
1898.21	-143
1899.88	-161
1901.55	-96
1903.22	-101
1904.89	-59
1906.56	-56
1908.22	-38
1909.89	-26
1911.55	-24
1913.22	4
1914.88	-18
1916.54	-32
1918.2	-38
1919.86	-16
1921.52	-42
1923.18	-52
1924.83	-84
1926.49	-43
1928.14	-83
1929.79	-61
1931.45	-70
1933.1	-66
1934.75	-103
1936.4	-79
1938.05	-26
1939.69	-26
1941.34	-50
1942.99	-103
1944.63	-129
1946.27	-121
1947.92	-118
1949.56	-86
1951.2	-67
1952.84	-41
1954.48	-34
1956.11	8
1957.75	54
1959.39	58
1961.02	104
1962.65	78
1964.29	69
1965.92	91
1967.55	90
1969.18	125
1970.81	116
1972.44	141
1974.06	104
1975.69	113
1977.32	129
1978.94	121
1980.56	131
1982.19	155
1983.81	127
1985.43	139
1987.05	159
1988.66	167
1990.28	159
1991.9	131
1993.51	157
1995.13	179
1996.74	200
1998.36	149
1999.97	186
2001.58	145
2003.19	163
2004.8	169
2006.4	195
2008.01	182
2009.62	187
2011.22	205
2012.83	193
2014.43	203
2016.03	197
2017.63	186
2019.23	147
2020.83	171
2022.43	181
2024.03	209
2025.63	201
2027.22	197
2028.82	175
2030.41	159
2032.01	183
2033.6	181
2035.19	188
2036.78	193
2038.37	187
2039.96	165
2041.55	171
2043.13	175
2044.72	149
2046.3	171
2047.89	167
2049.47	185
2051.05	175
2052.63	163
2054.21	173
2055.79	179
2057.37	141
2058.95	164
2060.52	157
2062.1	169
2063.68	184
2065.25	167
2066.82	145
2068.39	161
2069.97	153
2071.54	153
2073.1	153
2074.67	157
2076.24	161
2077.81	153
2079.37	135
2080.94	147
2082.5	129
2084.07	133
2085.63	127
2087.19	109
2088.75	83
2090.31	61
2091.87	57
2093.43	42
2094.98	68
2096.54	57
2098.09	80
2099.65	147
2101.2	97
2102.75	105
2104.3	119
2105.86	117
2107.41	91
2108.95	131
2110.5	92
2112.05	97
2113.6	82
2115.14	93
2116.69	103
2118.23	83
2119.77	111
2121.31	85
2122.86	119
2124.4	77
2125.93	101
2127.47	107
2129.01	93
2130.55	133
2132.08	113
2133.62	119
2135.15	125
2136.69	97
2138.22	101
2139.75	81
2141.28	45
2142.81	99
2144.34	91
2145.87	97
2147.39	97
2148.92	97
2150.45	109
2151.97	109
2153.5	121
2155.02	75
2156.54	69
2158.06	90
2159.58	66
2161.1	71
2162.62	129
2164.14	107
2165.66	109
2167.17	89
2168.69	123
2170.2	95
2171.72	65
2173.23	109
2174.74	73
2176.25	99
2177.76	91
2179.27	73
2180.78	111
2182.29	73
2183.79	75
2185.3	72
2186.81	89
2188.31	83
2189.81	83
2191.32	97
2192.82	89
2194.32	67
2195.82	111
2197.32	95
2198.82	50
2200.32	56
2201.81	39
2203.31	50
2204.8	69
2206.3	75
2207.79	58
2209.29	107
2210.78	77
2212.27	103
2213.76	101
2215.25	93
2216.74	91
2218.23	70
2219.71	54
2221.2	44
2222.69	61
2224.17	36
2225.65	37
2227.14	32
2228.62	33
2230.1	32
2231.58	55
2233.06	64
2234.54	83
2236.02	80
2237.5	113
2238.97	86
2240.45	95
2241.92	104
2243.4	99
2244.87	37
2246.34	72
2247.82	37
2249.29	76
2250.76	63
2252.23	55
2253.7	51
2255.16	48
2256.63	49
2258.1	44
2259.56	51
2261.03	57
2262.49	66
2263.95	63
2265.42	70
2266.88	60
2268.34	54
2269.8	64
2271.26	71
2272.72	58
2274.18	58
2275.63	53
2277.09	92
2278.54	73
2280	71
2281.45	44
2282.9	41
2284.36	35
2285.81	55
2287.26	35
2288.71	52
2290.16	60
2291.61	54
2293.05	45
2294.5	28
2295.95	18
2297.39	2
2298.84	-16
2300.28	2
2301.72	-2
2303.16	14
2304.61	33
2306.05	35
2307.49	32
2308.93	30
2310.36	60
2311.8	58
2313.24	67
2314.67	83
2316.11	48
2317.54	76
2318.98	69
2320.41	24
2321.84	61
2323.28	34
2324.71	53
2326.14	29
2327.57	34
2328.99	31
2330.42	-8
2331.85	43
2333.27	30
2334.7	30
2336.12	8
2337.55	20
2338.97	17
2340.39	-2
2341.82	-22
2343.24	4
2344.66	-2
2346.08	-10
2347.5	6
2348.91	8
2350.33	30
2351.75	18
2353.16	38
2354.58	44
2355.99	64
2357.41	30
2358.82	6
2360.23	-22
2361.64	-28
2363.05	-18
2364.46	-29
2365.87	-28
2367.28	-18
2368.69	-12
2370.1	-2
2371.5	-18
2372.91	22
2374.31	16
2375.72	-2
2377.12	-2
2378.52	14
2379.92	-2
2381.33	-4
2382.73	10
2384.13	-12
2385.52	0
2386.92	-6
2388.32	2
2389.72	20
2391.11	-2
2392.51	12
2393.9	18
2395.3	16
2396.69	42
2398.08	8
2399.48	-6
2400.87	20
2402.26	-4
2403.65	-8
2405.04	-34
2406.42	-49
2407.81	-104
2409.2	-87
2410.58	-137
2411.97	-113
2413.35	-82
2414.74	-119
2416.12	-105
2417.5	-71
2418.89	-69
2420.27	-71
2421.65	-82
2423.03	-65
2424.41	-99
2425.79	-79
2427.16	-105
2428.54	-99
2429.92	-115
2431.29	-75
2432.67	-100
2434.04	-99
2435.42	-91
2436.79	-83
2438.16	-85
2439.53	-77
2440.9	-109
2442.27	-115
2443.64	-115
2445.01	-111
2446.38	-111
2447.75	-115
2449.11	-121
2450.48	-115
2451.84	-125
2453.21	-109
2454.57	-93
2455.94	-105
2457.3	-95
2458.66	-107
2460.02	-92
2461.38	-111
2462.74	-80
2464.1	-57
2465.46	-57
2466.82	-69
2468.17	-53
2469.53	-71
2470.89	-45
2472.24	-64
2473.6	-64
2474.95	-64
2476.3	-56
2477.65	-20
2479.01	-20
2480.36	-40
2481.71	-26
2483.06	-38
2484.41	-58
2485.75	-52
2487.1	-42
2488.45	-56
2489.8	-68
2491.14	-58
2492.49	-45
2493.83	-48
2495.17	-40
2496.52	-70
2497.86	-46
2499.2	-38
2500.54	-30
2501.88	-34
2503.22	-30
2504.56	-20
2505.9	-24
2507.24	-12
2508.58	-26
2509.91	-52
2511.25	-55
2512.58	-90
2513.92	-99
2515.25	-79
2516.58	-77
2517.92	-101
2519.25	-93
2520.58	-67
2521.91	-99
2523.24	-91
2524.57	-61
2525.9	-47
2527.23	-52
2528.55	-28
2529.88	-79
2531.21	-83
2532.53	-59
2533.86	-72
2535.18	-70
2536.5	-46
2537.83	-55
2539.15	-50
2540.47	-48
2541.79	-35
2543.11	-56
2544.43	-61
2545.75	-68
2547.07	-26
2548.39	-85
2549.7	-53
2551.02	-63
2552.34	-81
2553.65	-75
2554.97	-100
2556.28	-83
2557.59	-119
2558.91	-107
2560.22	-109
2561.53	-107
2562.84	-93
2564.15	-103
2565.46	-95
2566.77	-101
2568.08	-93
2569.38	-97
2570.69	-85
2572	-93
2573.3	-87
2574.61	-99
2575.91	-81
2577.22	-65
2578.52	-65
2579.82	-73
2581.13	-83
2582.43	-99
2583.73	-93
2585.03	-95
2586.33	-109
2587.63	-119
2588.92	-125
2590.22	-83
2591.52	-97
2592.82	-99
2594.11	-101
2595.41	-97
2596.7	-87
2598	-103
2599.29	-91
2600.58	-97
2601.88	-79
2603.17	-85
2604.46	-109
2605.75	-79
2607.04	-97
2608.33	-93
2609.62	-97
2610.9	-117
2612.19	-117
2613.48	-147
2614.76	-117
2616.05	-119
2617.34	-87
2618.62	-139
2619.9	-145
2621.19	-105
2622.47	-129
2623.75	-112
2625.03	-101
2626.31	-115
2627.59	-89
2628.87	-75
2630.15	-117
2631.43	-95
2632.71	-107
2633.99	-102
2635.26	-109
2636.54	-129
2637.81	-119
2639.09	-141
2640.36	-117
2641.64	-117
2642.91	-107
2644.18	-119
2645.46	-85
2646.73	-115
2648	-107
2649.27	-97
2650.54	-99
2651.81	-95
2653.07	-97
2654.34	-99
2655.61	-91
2656.88	-93
2658.14	-95
2659.41	-99
2660.67	-121
2661.94	-95
2663.2	-117
2664.47	-99
2665.73	-105
2666.99	-117
2668.25	-111
2669.51	-123
2670.77	-119
2672.03	-125
2673.29	-113
2674.55	-89
2675.81	-103
2677.07	-123
2678.32	-127
2679.58	-107
2680.84	-89
2682.09	-107
2683.35	-72
2684.6	-87
2685.85	-109
2687.11	-109
2688.36	-83
2689.61	-91
2690.86	-65
2692.11	-85
2693.36	-65
2694.61	-73
2695.86	-91
2697.11	-99
2698.36	-87
2699.61	-121
2700.85	-87
2702.1	-109
2703.34	-77
2704.59	-117
2705.83	-87
2707.08	-83
2708.32	-97
2709.56	-119
2710.81	-115
2712.05	-109
2713.29	-121
2714.53	-95
2715.77	-93
2717.01	-95
2718.25	-71
2719.49	-111
2720.73	-117
2721.96	-109
2723.2	-89
2724.44	-109
2725.67	-85
2726.91	-88
2728.14	-95
2729.38	-122
2730.61	-85
2731.84	-93
2733.08	-105
2734.31	-89
2735.54	-99
2736.77	-71
2738	-117
2739.23	-71
2740.46	-89
2741.69	-99
2742.92	-113
2744.14	-79
2745.37	-82
2746.6	-93
2747.82	-50
2749.05	-93
2750.27	-95
2751.5	-85
2752.72	-96
2753.95	-62
2755.17	-84
2756.39	-70
2757.61	-87
2758.83	-84
2760.05	-66
2761.27	-91
2762.49	-82
2763.71	-83
2764.93	-72
2766.15	-78
2767.37	-58
2768.58	-69
2769.8	-98
2771.02	-88
2772.23	-62
2773.45	-93
2774.66	-78
2775.88	-70
2777.09	-86
2778.3	-74
2779.51	-56
2780.73	-75
2781.94	-56
2783.15	-88
2784.36	-72
2785.57	-89
2786.78	-92
2787.99	-52
2789.19	-82
2790.4	-46
2791.61	-53
2792.82	-80
2794.02	-72
2795.23	-72
2796.43	-80
2797.64	-53
2798.84	-58
2800.04	-89
2801.25	-61
2802.45	-100
2803.65	-72
2804.85	-41
2806.05	-93
2807.25	-81
2808.45	-52
2809.65	-70
2810.85	-75
2812.05	-64
2813.25	-62
2814.45	-68
2815.64	-52
2816.84	-79
2818.04	-58
2819.23	-29
2820.43	-51
2821.62	-38
2822.82	-60
2824.01	-50
2825.2	-54
2826.39	-51
2827.59	-61
2828.78	-56
2829.97	-64
2831.16	-65
2832.35	-40
2833.54	-89
2834.73	-46
2835.92	-69
2837.1	-44
2838.29	-52
2839.48	-30
2840.67	-47
2841.85	-59
2843.04	-40
2844.22	-54
2845.41	-55
2846.59	-34
2847.77	-27
2848.96	-59
2850.14	-45
2851.32	-39
2852.5	-43
2853.68	-60
2854.87	-39
2856.05	-66
2857.23	-54
2858.4	-71
2859.58	-51
2860.76	-39
2861.94	-34
2863.12	-30
2864.29	-35
2865.47	-42
2866.65	-43
2867.82	-54
2869	0
2870.17	-47
2871.34	-30
2872.52	-53
2873.69	-48
2874.86	-39
2876.03	-40
2877.21	-55
2878.38	-58
2879.55	-24
2880.72	-55
2881.89	-72
2883.06	-36
2884.23	-41
2885.39	-41
2886.56	-39
2887.73	-69
2888.9	-34
2890.06	-59
2891.23	-40
2892.39	-51
2893.56	-42
2894.72	-23
2895.89	-22
2897.05	-34
2898.21	-53
2899.38	-46
2900.54	-59
2901.7	-34
2902.86	-46
2904.02	-21
2905.18	-54
2906.34	-43
2907.5	-35
2908.66	-22
2909.82	-33
2910.98	-26
2912.13	-44
2913.29	-20
2914.45	-46
2915.6	-33
2916.76	-24
2917.91	-44
2919.07	-31
2920.22	-43
2921.38	-32
2922.53	-50
2923.68	-20
2924.84	-20
2925.99	-30
2927.14	-35
2928.29	-43
2929.44	-34
2930.59	-40
2931.74	-41
2932.89	-34
2934.04	-34
2935.19	-72
2936.34	-39
2937.48	-27
2938.63	-24
2939.78	-65
2940.93	-14
2942.07	-18
2943.22	-17
2944.36	-32
2945.51	-41
2946.65	-40
2947.79	-38
2948.94	-18
2950.08	-24
2951.22	-24
2952.36	-36
2953.5	-30
2954.65	-40
2955.79	-22
2956.93	-28
2958.07	-36
2959.2	-12
2960.34	-20
2961.48	-19
2962.62	-10
2963.76	-18
2964.89	-36
2966.03	-31
2967.17	-18
2968.3	-14
2969.44	-24
2970.57	-28
2971.71	-18
2972.84	-28
2973.97	-4
2975.11	-22
2976.24	0
2977.37	-34
2978.5	-18
2979.64	-16
2980.77	-10
2981.9	-10
2983.03	-42
2984.16	-16
2985.29	-16
2986.41	-18
2987.54	-14
2988.67	-6
2989.8	-16
2990.93	-34
2992.05	-26
2993.18	-27
2994.3	-26
2995.43	-16
2996.55	-2
2997.68	-10
2998.8	-16
2999.93	-14
3001.05	-22
3002.17	-14
3003.3	-34
3004.42	30
3005.54	8
3006.66	-6
3007.78	-6
3008.9	-18
3010.02	-42
3011.14	8
3012.26	-25
3013.38	-10
3014.5	-12
3015.62	-24
3016.73	10
3017.85	-14
3018.97	-14
3020.08	-10
3021.2	10
3022.31	-18
3023.43	-2
3024.54	-24
3025.66	-16
3026.77	-14
3027.89	0
3029	-10
3030.11	-17
3031.22	-10
3032.34	-27
3033.45	12
3034.56	-26
3035.67	-23
3036.78	60
3037.89	18
3039	8
3040.11	-12
3041.22	-8
3042.32	-37
3043.43	-4
3044.54	-33
3045.65	4
3046.75	0
3047.86	0
3048.96	4
3050.07	-35
3051.17	-4
3052.28	-4
3053.38	-17
3054.49	-26
3055.59	12
3056.69	-11
3057.8	-20
3058.9	-30
3060	12
3061.1	-29
3062.2	-8
3063.3	2
3064.4	-17
3065.5	0
3066.6	-6
3067.7	2
3068.8	4
3069.9	-6
3071	-6
3072.09	2
3073.19	6
3074.29	2
3075.38	6
3076.48	14
3077.57	-12
3078.67	0
3079.76	6
3080.86	-14
3081.95	4
3083.05	-28
3084.14	-10
3085.23	4
3086.33	-6
3087.42	-12
3088.51	-16
3089.6	-6
3090.69	-16
3091.78	-22
3092.87	27
3093.96	0
3095.05	-12
3096.14	-20
3097.23	0
3098.32	4
3099.41	2
3100.49	-18
3101.58	-12
3102.67	26
3103.75	-28
3104.84	8
3105.93	4
3107.01	-6
3108.1	-10
3109.18	6
3110.26	4
3111.35	-14
3112.43	-24
3113.51	8
3114.6	2
3115.68	-2
3116.76	-9
3117.84	-20
3118.92	30
3120	-2
3121.09	8
3122.17	0
3123.25	-10
3124.32	20
3125.4	12
3126.48	-6
3127.56	-26
3128.64	-16
3129.72	10
3130.79	12
3131.87	10
3132.95	8
3134.02	-13
3135.1	-4
3136.17	4
3137.25	-6
3138.32	-6
3139.4	-2
3140.47	-2
3141.55	-10
3142.62	-17
3143.69	-10
3144.76	9
3145.84	-10
3146.91	-2
3147.98	16
3149.05	-2
3150.12	8
3151.19	16
3152.26	10
3153.33	8
3154.4	-19
3155.47	-11
3156.54	12
3157.61	16
3158.67	2
3159.74	2
3160.81	30
3161.88	7
3162.94	4
3164.01	10
3165.07	0
3166.14	22
3167.2	8
3168.27	-10
3169.33	12
3170.4	12
3171.46	-2
3172.52	-8
3173.59	10
3174.65	-2
3175.71	14
3176.77	2
3177.84	10
3178.9	-6
3179.96	0
3181.02	22
3182.08	22
3183.14	-2
3184.2	6
3185.26	6
3186.32	10
3187.37	22
3188.43	36
3189.49	23
3190.55	-2
3191.61	9
3192.66	28
3193.72	-17
3194.77	14
3195.83	-21
3196.89	4
3197.94	22
3199	-8
3200.05	-4
3201.1	14
3202.16	-6
3203.21	20
3204.27	2
3205.32	-4
3206.37	2
3207.42	21
3208.47	6
3209.53	14
3210.58	4
3211.63	4
3212.68	8
3213.73	10
3214.78	-4
3215.83	6
3216.88	-2
3217.93	-10
3218.97	-13
3220.02	4
3221.07	-20
3222.12	12
3223.16	-6
3224.21	16
3225.26	-4
3226.3	-8
3227.35	-10
3228.4	18
3229.44	22
3230.49	-2
3231.53	-8
3232.57	22
3233.62	4
3234.66	2
3235.71	12
3236.75	18
3237.79	8
3238.83	18
3239.88	0
3240.92	16
3241.96	18
3243	10
3244.04	-14
3245.08	20
3246.12	-10
3247.16	16
3248.2	10
3249.24	6
3250.28	-6
3251.32	-2
3252.36	0
3253.39	8
3254.43	22
3255.47	26
3256.51	18
3257.54	2
3258.58	4
3259.61	18
3260.65	8
3261.69	14
3262.72	-2
3263.76	-2
3264.79	0
3265.82	24
3266.86	13
3267.89	40
3268.92	18
3269.96	16
3270.99	18
3272.02	-2
3273.05	0
3274.09	-6
3275.12	14
3276.15	8
3277.18	17
3278.21	16
3279.24	0
3280.27	22
3281.3	4
3282.33	8
3283.36	14
3284.39	2
3285.41	52
3286.44	10
3287.47	16
3288.5	36
3289.52	-8
3290.55	30
3291.58	20
3292.6	8
3293.63	26
3294.66	18
3295.68	33
3296.71	2
3297.73	22
3298.76	47
3299.78	16
3300.8	4
3301.83	6
3302.85	36
3303.87	28
3304.9	0
3305.92	29
3306.94	28
3307.96	24
3308.98	18
3310.01	16
3311.03	2
3312.05	41
3313.07	26
3314.09	12
3315.11	22
3316.13	16
3317.15	-6
3318.17	34
3319.18	26
3320.2	16
3321.22	16
3322.24	18
3323.26	31
3324.27	30
3325.29	30
3326.31	35
3327.32	6
3328.34	18
3329.35	30
3330.37	4
3331.38	2
3332.4	18
3333.41	20
3334.43	16
3335.44	10
3336.46	22
3337.47	-6
3338.48	34
3339.5	8
3340.51	22
3341.52	16
3342.53	38
3343.54	38
3344.56	32
3345.57	8
3346.58	28
3347.59	30
3348.6	2
3349.61	42
3350.62	12
3351.63	16
3352.64	20
3353.65	24
3354.66	19
3355.66	35
3356.67	0
3357.68	12
3358.69	13
3359.7	14
3360.7	28
3361.71	-6
3362.72	14
3363.72	20
3364.73	12
3365.73	18
3366.74	4
3367.75	4
3368.75	18
3369.75	20
3370.76	-6
3371.76	22
3372.77	10
3373.77	22
3374.77	39
3375.78	12
3376.78	-37
3377.78	30
3378.78	22
3379.79	-2
3380.79	0
3381.79	8
3382.79	24
3383.79	10
3384.79	40
3385.79	22
3386.79	18
3387.79	4
3388.79	33
3389.79	12
3390.79	2
3391.79	22
3392.79	22
3393.79	38
3394.78	2
3395.78	16
3396.78	24
3397.78	38
3398.77	53
3399.77	16
3400.77	12
3401.76	24
3402.76	42
3403.76	30
3404.75	6
3405.75	16
3406.74	20
3407.74	50
3408.73	12
3409.72	62
3410.72	36
3411.71	30
3412.71	10
3413.7	22
3414.69	32
3415.68	70
3416.68	6
3417.67	18
3418.66	10
3419.65	24
3420.64	32
3421.63	31
3422.63	34
3423.62	50
3424.61	46
3425.6	16
3426.59	10
3427.58	30
3428.57	31
[truncated: 48 more rows]
