# Supplementary material for: AI‐Assisted Detection of Early Gastric Cancer via Visualization of Mucosal Acidity Compromise During Endoscopy
Source: Adv Sci (Weinh). 2025 Oct 20;12(46):e04932. doi: 10.1002/advs.202504932 (PMC12697849; doi:10.1002/advs.202504932)
Supplement: Supplementary file 2 — Supporting Data [file ADVS-12-e04932-s002.zip › Models by AGS cells/Model 6/Para-tumor/fast-20250724_174917.csv]

181.541	6527
184.445	10645
187.346	14304
190.245	16265
193.141	16856
196.035	16924
198.927	16895
201.816	16885
204.703	16958
207.588	16999
210.47	17053
213.35	16911
216.228	16894
219.103	16834
221.976	16894
224.846	16930
227.715	17005
230.58	17063
233.444	16995
236.305	17095
239.164	17067
242.02	17402
244.875	17434
247.727	17577
250.576	17553
253.423	17578
256.268	17314
259.111	17353
261.951	17228
264.789	17168
267.625	17407
270.459	17430
273.29	17385
276.119	17316
278.945	17241
281.769	17071
284.591	16964
287.411	16924
290.229	16910
293.044	16809
295.857	16694
298.667	16577
301.476	16435
304.282	16297
307.085	16158
309.887	16013
312.686	15747
315.483	15623
318.278	15525
321.071	15467
323.861	15373
326.649	15288
329.435	15366
332.219	15400
335	15226
337.779	15393
340.556	15393
343.331	15363
346.103	15368
348.873	15275
351.641	15421
354.407	15528
357.171	15530
359.932	15588
362.691	15678
365.448	15562
368.203	15425
370.955	15265
373.706	15086
376.454	15091
379.2	14949
381.943	15096
384.685	14855
387.424	14728
390.161	14644
392.896	14377
395.629	14366
398.36	14278
401.088	14279
403.815	14277
406.539	14254
409.261	14224
411.981	14127
414.698	14317
417.414	14157
420.127	14359
422.838	14305
425.547	14542
428.254	14468
430.959	14490
433.662	14550
436.362	14685
439.06	14822
441.757	14663
444.451	14659
447.142	14765
449.832	14696
452.52	14574
455.206	14584
457.889	14522
460.57	14593
463.249	14589
465.927	14434
468.601	14386
471.274	14312
473.945	14079
476.614	13888
479.28	13820
481.945	13694
484.607	13668
487.267	13433
489.926	13229
492.582	13309
495.236	13287
497.888	12987
500.537	12983
503.185	13068
505.831	13221
508.474	13386
511.116	13201
513.755	13153
516.393	12957
519.028	13170
521.661	13054
524.293	13026
526.922	12993
529.549	12987
532.174	13043
534.797	12997
537.418	13052
540.037	13106
542.654	12834
545.268	12852
547.881	12850
550.492	12959
553.101	12780
555.707	12695
558.312	12489
560.915	12348
563.515	12451
566.114	12572
568.71	12697
571.305	12933
573.897	13134
576.488	13179
579.076	13043
581.663	12721
584.247	12508
586.83	12145
589.41	11681
591.989	11470
594.565	11147
597.14	10876
599.712	10617
602.283	10545
604.851	10515
607.418	10436
609.982	10448
612.545	10358
615.106	10199
617.664	10296
620.221	10368
622.776	10364
625.328	10198
627.879	10255
630.428	10041
632.975	9999
635.52	9760
638.062	9717
640.603	9725
643.142	9903
645.679	9973
648.214	10060
650.748	9981
653.279	9977
655.808	9995
658.335	9860
660.861	9799
663.384	9631
665.906	9577
668.425	9683
670.943	9769
673.459	9570
675.973	9462
678.484	9336
680.994	9213
683.502	8941
686.009	8998
688.513	8926
691.015	8782
693.515	8776
696.014	8742
698.51	8490
701.005	8445
703.498	8405
705.989	8244
708.478	8162
710.965	8067
713.45	8021
715.933	7982
718.415	7912
720.894	7674
723.372	7620
725.848	7813
728.322	7777
730.794	7813
733.264	7869
735.732	7716
738.198	7431
740.663	7382
743.126	7136
745.586	6985
748.045	7018
750.502	6814
752.958	6861
755.411	6729
757.863	6708
760.312	6768
762.76	6687
765.206	6786
767.65	6743
770.092	6335
772.533	5768
774.971	5529
777.408	5635
779.843	5946
782.276	5970
784.707	6040
787.137	6058
789.564	6008
791.99	6076
794.414	6028
796.836	6010
799.257	5833
801.675	5631
804.092	5670
806.507	5617
808.92	5639
811.331	5545
813.741	5369
816.148	5347
818.554	5170
820.958	5184
823.36	5152
825.761	5111
828.159	5011
830.556	5007
832.951	4916
835.345	4930
837.736	4932
840.126	4797
842.514	4878
844.9	4783
847.284	4658
849.667	4740
852.048	4600
854.427	4576
856.804	4420
859.18	4332
861.553	4195
863.925	4235
866.296	4217
868.664	4221
871.031	4197
873.396	4128
875.759	4078
878.12	4139
880.48	4116
882.838	4080
885.194	3917
887.549	3882
889.902	3889
892.253	3830
894.602	3780
896.949	3797
899.295	3758
901.639	3669
903.981	3675
906.322	3560
908.661	3648
910.998	3562
913.333	3641
915.667	3532
917.999	3578
920.329	3569
922.658	3572
924.985	3469
927.31	3535
929.633	3485
931.955	3383
934.275	3349
936.593	3347
938.91	3250
941.225	3230
943.538	3151
945.849	3094
948.159	2992
950.467	2936
952.774	2903
955.078	2794
957.381	2780
959.683	2742
961.982	2662
964.28	2817
966.577	2804
968.871	2762
971.164	2622
973.456	2550
975.745	2528
978.033	2470
980.319	2400
982.604	2403
984.887	2438
987.168	2444
989.448	2432
991.726	2392
994.002	2369
996.277	2359
998.55	2309
1000.82	2330
1003.09	2374
1005.36	2433
1007.63	2346
1009.89	2311
1012.15	2339
1014.41	2317
1016.67	2379
1018.93	2417
1021.19	2317
1023.44	2430
1025.7	2492
1027.95	2609
1030.2	2488
1032.45	2413
1034.69	2230
1036.94	2166
1039.18	2045
1041.43	2011
1043.67	1977
1045.9	2031
1048.14	2051
1050.38	1933
1052.61	1894
1054.84	1849
1057.07	1845
1059.3	1841
1061.53	1697
1063.76	1801
1065.98	1771
1068.2	1713
1070.42	1743
1072.64	1627
1074.86	1618
1077.08	1576
1079.29	1611
1081.5	1558
1083.72	1521
1085.93	1559
1088.13	1505
1090.34	1591
1092.55	1527
1094.75	1618
1096.95	1553
1099.15	1561
1101.35	1515
1103.55	1491
1105.74	1420
1107.94	1380
1110.13	1400
1112.32	1390
1114.51	1288
1116.7	1348
1118.89	1324
1121.07	1324
1123.25	1243
1125.44	1252
1127.62	1199
1129.8	1231
1131.97	1263
1134.15	1279
1136.32	1311
1138.49	1196
1140.66	1217
1142.83	1235
1145	1169
1147.17	1144
1149.33	1138
1151.5	1088
1153.66	1108
1155.82	1082
1157.98	1056
1160.13	1064
1162.29	1035
1164.44	1030
1166.6	1022
1168.75	1021
1170.9	1058
1173.04	1088
1175.19	1116
1177.34	1083
1179.48	994
1181.62	973
1183.76	988
1185.9	1037
1188.04	1204
1190.17	1275
1192.31	1310
1194.44	1185
1196.57	1171
1198.7	1128
1200.83	1088
1202.96	1039
1205.08	961
1207.21	886
1209.33	842
1211.45	763
1213.57	746
1215.69	715
1217.81	741
1219.92	743
1222.03	707
1224.15	692
1226.26	697
1228.37	624
1230.47	703
1232.58	643
1234.68	669
1236.79	633
1238.89	636
1240.99	626
1243.09	669
1245.19	558
1247.28	592
1249.38	585
1251.47	606
1253.56	601
1255.65	542
1257.74	558
1259.83	572
1261.91	546
1264	552
1266.08	482
1268.16	467
1270.24	425
1272.32	374
1274.4	413
1276.47	443
1278.55	395
1280.62	405
1282.69	316
1284.76	352
1286.83	407
1288.9	363
1290.96	348
1293.03	320
1295.09	288
1297.15	298
1299.21	286
1301.27	296
1303.33	231
1305.38	304
1307.44	345
1309.49	245
1311.54	268
1313.59	211
1315.64	200
1317.69	237
1319.73	222
1321.78	244
1323.82	244
1325.86	209
1327.9	211
1329.94	195
1331.98	159
1334.02	210
1336.05	199
1338.08	215
1340.12	190
1342.15	179
1344.18	258
1346.2	300
1348.23	285
1350.25	215
1352.28	244
1354.3	290
1356.32	270
1358.34	274
1360.36	282
1362.38	304
1364.39	282
1366.41	280
1368.42	294
1370.43	306
1372.44	236
1374.45	290
1376.45	288
1378.46	373
1380.47	294
1382.47	284
1384.47	214
1386.47	218
1388.47	129
1390.47	127
1392.46	105
1394.46	190
1396.45	193
1398.44	198
1400.44	199
1402.42	159
1404.41	101
1406.4	91
1408.39	83
1410.37	84
1412.35	66
1414.33	63
1416.31	100
1418.29	69
1420.27	18
1422.25	36
1424.22	10
1426.2	8
1428.17	16
1430.14	62
1432.11	-20
1434.08	-38
1436.04	-24
1438.01	-14
1439.97	32
1441.94	34
1443.9	34
1445.86	89
1447.82	91
1449.78	-39
1451.73	-2
1453.69	-8
1455.64	57
1457.59	34
1459.54	-20
1461.49	-65
1463.44	-75
1465.39	-86
1467.34	-63
1469.28	-86
1471.22	-80
1473.17	4
1475.11	-40
1477.05	-64
1478.99	-109
1480.92	-101
1482.86	-133
1484.79	-180
1486.73	-167
1488.66	-164
1490.59	-81
1492.52	-116
1494.45	-129
1496.37	-129
1498.3	-105
1500.22	-114
1502.14	-165
1504.07	-145
1505.99	-139
1507.91	-119
1509.82	-127
1511.74	-137
1513.66	-153
1515.57	-143
1517.48	-137
1519.39	-77
1521.3	-18
1523.21	-54
1525.12	-75
1527.03	-95
1528.93	-69
1530.84	2
1532.74	27
1534.64	93
1536.54	131
1538.44	93
1540.34	42
1542.23	15
1544.13	-17
1546.02	-93
1547.92	-54
1549.81	-32
1551.7	70
1553.59	44
1555.48	78
1557.36	134
1559.25	123
1561.13	173
1563.01	197
1564.9	230
1566.78	225
1568.66	233
1570.53	135
1572.41	173
1574.29	171
1576.16	240
1578.03	343
1579.9	385
1581.78	359
1583.65	264
1585.51	230
1587.38	274
1589.25	351
1591.11	312
1592.97	284
1594.84	198
1596.7	179
1598.56	203
1600.42	192
1602.27	212
1604.13	216
1605.98	327
1607.84	458
1609.69	542
1611.54	540
1613.39	451
1615.24	298
1617.09	189
1618.94	130
1620.78	101
1622.62	194
1624.47	285
1626.31	290
1628.15	318
1629.99	336
1631.83	312
1633.67	282
1635.5	286
1637.34	238
1639.17	239
1641	218
1642.83	242
1644.66	238
1646.49	256
1648.32	194
1650.15	201
1651.97	207
1653.8	256
1655.62	264
1657.44	205
1659.26	114
1661.08	88
1662.9	66
1664.72	-57
1666.53	-137
1668.35	-151
1670.16	-168
1671.97	-127
1673.79	-38
1675.6	-27
1677.4	-66
1679.21	-123
1681.02	-67
1682.83	-129
1684.63	-91
1686.43	-58
1688.24	-30
1690.04	-21
1691.84	-105
1693.64	-129
1695.43	-75
1697.23	-8
1699.02	59
1700.82	114
1702.61	121
1704.4	98
1706.2	85
1707.98	153
1709.77	210
1711.56	218
1713.35	231
1715.13	201
1716.92	123
1718.7	34
1720.48	133
1722.26	125
1724.04	115
1725.82	56
1727.6	24
1729.37	63
1731.15	87
1732.92	18
1734.7	26
1736.47	0
1738.24	-4
1740.01	-12
1741.78	-40
1743.54	-36
1745.31	2
1747.08	2
1748.84	-34
1750.6	-18
1752.36	30
1754.12	107
1755.88	124
1757.64	47
1759.4	-2
1761.16	-38
1762.91	-72
1764.67	10
1766.42	77
1768.17	167
1769.92	157
1771.67	91
1773.42	14
1775.17	-16
1776.91	7
1778.66	10
1780.4	119
1782.15	170
1783.89	202
1785.63	226
1787.37	210
1789.11	216
1790.85	202
1792.58	147
1794.32	95
1796.05	73
1797.79	61
1799.52	54
1801.25	59
1802.98	34
1804.71	6
1806.44	89
1808.17	124
1809.89	204
1811.62	212
1813.34	223
1815.07	196
1816.79	127
1818.51	121
1820.23	113
1821.95	44
1823.66	12
1825.38	20
1827.1	-2
1828.81	10
1830.52	44
1832.24	83
1833.95	147
1835.66	185
1837.37	238
1839.08	185
1840.78	114
1842.49	58
1844.19	68
1845.9	43
1847.6	59
1849.3	55
1851	0
1852.7	-67
1854.4	-86
1856.1	-77
1857.8	-55
1859.49	-24
1861.19	-75
1862.88	-12
1864.57	-109
1866.27	-155
1867.96	-177
1869.65	-228
1871.33	-218
1873.02	-137
1874.71	-103
1876.39	-57
1878.08	-111
1879.76	-81
1881.44	-87
1883.12	-54
1884.81	-30
1886.48	8
1888.16	-74
1889.84	-121
1891.52	-131
1893.19	-185
1894.87	-170
1896.54	-131
1898.21	-133
1899.88	-115
1901.55	-92
1903.22	-82
1904.89	-67
1906.56	-40
1908.22	-34
1909.89	-6
1911.55	12
1913.22	10
1914.88	-22
1916.54	0
1918.2	16
1919.86	-8
1921.52	-38
1923.18	-44
1924.83	-42
1926.49	-29
1928.14	-74
1929.79	-55
1931.45	-46
1933.1	-58
1934.75	-94
1936.4	-44
1938.05	-4
1939.69	-10
1941.34	-32
1942.99	-95
1944.63	-121
1946.27	-113
1947.92	-78
1949.56	-70
1951.2	-61
1952.84	0
1954.48	-28
1956.11	39
1957.75	81
1959.39	98
1961.02	121
1962.65	90
1964.29	55
1965.92	93
1967.55	137
1969.18	137
1970.81	126
1972.44	153
1974.06	90
1975.69	113
1977.32	129
1978.94	153
1980.56	137
1982.19	186
1983.81	140
1985.43	167
1987.05	159
1988.66	175
1990.28	165
1991.9	147
1993.51	166
1995.13	181
1996.74	194
1998.36	181
1999.97	179
2001.58	177
2003.19	173
2004.8	171
2006.4	205
2008.01	174
2009.62	185
2011.22	189
2012.83	187
2014.43	187
2016.03	213
2017.63	192
2019.23	197
2020.83	179
2022.43	199
2024.03	191
2025.63	219
2027.22	203
2028.82	201
2030.41	181
2032.01	183
2033.6	187
2035.19	184
2036.78	187
2038.37	199
2039.96	149
2041.55	157
2043.13	167
2044.72	159
2046.3	173
2047.89	193
2049.47	173
2051.05	177
2052.63	169
2054.21	161
2055.79	193
2057.37	149
2058.95	166
2060.52	141
2062.1	165
2063.68	176
2065.25	175
2066.82	151
2068.39	172
2069.97	163
2071.54	171
2073.1	143
2074.67	129
2076.24	161
2077.81	149
2079.37	155
2080.94	139
2082.5	153
2084.07	137
2085.63	121
2087.19	131
2088.75	91
2090.31	71
2091.87	69
2093.43	50
2094.98	68
2096.54	67
2098.09	76
2099.65	135
2101.2	103
2102.75	109
2104.3	115
2105.86	113
2107.41	127
2108.95	131
2110.5	131
2112.05	111
2113.6	113
2115.14	89
2116.69	123
2118.23	107
2119.77	121
2121.31	113
2122.86	121
2124.4	127
2125.93	113
2127.47	125
2129.01	117
2130.55	139
2132.08	117
2133.62	123
2135.15	125
2136.69	111
2138.22	111
2139.75	89
2141.28	111
2142.81	103
2144.34	97
2145.87	125
2147.39	109
2148.92	119
2150.45	131
2151.97	145
2153.5	113
2155.02	93
2156.54	97
2158.06	90
2159.58	85
2161.1	81
2162.62	135
2164.14	115
2165.66	101
2167.17	89
2168.69	141
2170.2	121
2171.72	97
2173.23	91
2174.74	95
2176.25	105
2177.76	95
2179.27	85
2180.78	105
2182.29	77
2183.79	91
2185.3	81
2186.81	105
2188.31	93
2189.81	89
2191.32	127
2192.82	103
2194.32	95
2195.82	115
2197.32	93
2198.82	71
2200.32	79
2201.81	61
2203.31	70
2204.8	61
2206.3	95
2207.79	87
2209.29	107
2210.78	73
2212.27	115
2213.76	117
2215.25	127
2216.74	105
2218.23	97
2219.71	60
2221.2	85
2222.69	67
2224.17	56
2225.65	51
2227.14	36
2228.62	59
2230.1	60
2231.58	61
2233.06	52
2234.54	101
2236.02	98
2237.5	107
2238.97	114
2240.45	107
2241.92	100
2243.4	99
2244.87	61
2246.34	82
2247.82	77
2249.29	84
2250.76	69
2252.23	73
2253.7	49
2255.16	50
2256.63	63
2258.1	56
2259.56	75
2261.03	83
2262.49	58
2263.95	81
2265.42	66
2266.88	68
2268.34	76
2269.8	68
2271.26	69
2272.72	68
2274.18	60
2275.63	97
2277.09	62
2278.54	95
2280	63
2281.45	44
2282.9	55
2284.36	45
2285.81	65
2287.26	71
2288.71	99
2290.16	62
2291.61	69
2293.05	65
2294.5	49
2295.95	47
2297.39	17
2298.84	13
2300.28	30
2301.72	25
2303.16	41
2304.61	55
2306.05	47
2307.49	39
2308.93	44
2310.36	66
2311.8	62
2313.24	81
2314.67	91
2316.11	64
2317.54	74
2318.98	75
2320.41	47
2321.84	67
2323.28	60
2324.71	61
2326.14	55
2327.57	68
2328.99	39
2330.42	12
2331.85	49
2333.27	34
2334.7	40
2336.12	0
2337.55	38
2338.97	4
2340.39	10
2341.82	0
2343.24	6
2344.66	9
2346.08	-2
2347.5	20
2348.91	25
2350.33	28
2351.75	68
2353.16	36
2354.58	40
2355.99	58
2357.41	47
2358.82	23
2360.23	7
2361.64	2
2363.05	-4
2364.46	-21
2365.87	-2
2367.28	18
2368.69	8
2370.1	4
2371.5	-4
2372.91	16
2374.31	16
2375.72	10
2377.12	22
2378.52	10
2379.92	30
2381.33	33
2382.73	14
2384.13	0
2385.52	2
2386.92	-2
2388.32	14
2389.72	4
2391.11	27
2392.51	38
2393.9	32
2395.3	31
2396.69	45
2398.08	2
2399.48	16
2400.87	40
2402.26	35
2403.65	-10
2405.04	-4
2406.42	-29
2407.81	-82
2409.2	-79
2410.58	-119
2411.97	-113
2413.35	-52
2414.74	-105
2416.12	-65
2417.5	-70
2418.89	-67
2420.27	-59
2421.65	-66
2423.03	-47
2424.41	-67
2425.79	-79
2427.16	-79
2428.54	-91
2429.92	-83
2431.29	-67
2432.67	-72
2434.04	-72
2435.42	-69
2436.79	-75
2438.16	-55
2439.53	-81
2440.9	-71
2442.27	-87
2443.64	-97
2445.01	-85
2446.38	-111
2447.75	-117
2449.11	-103
2450.48	-88
2451.84	-87
2453.21	-99
2454.57	-76
2455.94	-85
2457.3	-69
2458.66	-83
2460.02	-70
2461.38	-99
2462.74	-64
2464.1	-36
2465.46	-39
2466.82	-55
2468.17	-49
2469.53	-69
2470.89	-39
2472.24	-72
2473.6	-60
2474.95	-34
2476.3	-36
2477.65	-16
2479.01	0
2480.36	-34
2481.71	35
2483.06	-36
2484.41	-32
2485.75	-44
2487.1	-48
2488.45	-32
2489.8	-28
2491.14	-36
2492.49	-29
2493.83	-42
2495.17	0
2496.52	-22
2497.86	-22
2499.2	-26
2500.54	-12
2501.88	-18
2503.22	12
2504.56	-18
2505.9	-14
2507.24	-2
2508.58	-12
2509.91	-42
2511.25	-29
2512.58	-46
2513.92	-85
2515.25	-70
2516.58	-87
2517.92	-95
2519.25	-63
2520.58	-71
2521.91	-73
2523.24	-55
2524.57	-38
2525.9	-14
2527.23	-40
2528.55	28
2529.88	-55
2531.21	-55
2532.53	-59
2533.86	-32
2535.18	-50
2536.5	-32
2537.83	-45
2539.15	0
2540.47	-8
2541.79	8
2543.11	-30
2544.43	-23
2545.75	-20
2547.07	0
2548.39	-79
2549.7	-14
2551.02	-44
2552.34	-57
2553.65	-47
2554.97	-88
2556.28	-67
2557.59	-95
2558.91	-113
2560.22	-77
2561.53	-73
2562.84	-71
2564.15	-67
2565.46	-69
2566.77	-69
2568.08	-67
2569.38	-69
2570.69	-50
2572	-77
2573.3	-58
2574.61	-77
2575.91	-60
2577.22	-69
2578.52	-47
2579.82	-71
2581.13	-83
2582.43	-69
2583.73	-67
2585.03	-61
2586.33	-74
2587.63	-99
2588.92	-107
2590.22	-59
2591.52	-97
2592.82	-75
2594.11	-89
2595.41	-67
2596.7	-65
2598	-62
2599.29	-73
2600.58	-77
2601.88	-62
2603.17	-43
2604.46	-99
2605.75	-87
2607.04	-95
2608.33	-75
2609.62	-79
2610.9	-91
2612.19	-103
2613.48	-109
2614.76	-115
2616.05	-97
2617.34	-63
2618.62	-121
2619.9	-100
2621.19	-93
2622.47	-97
2623.75	-72
2625.03	-91
2626.31	-79
2627.59	-79
2628.87	-51
2630.15	-85
2631.43	-83
2632.71	-82
2633.99	-90
2635.26	-72
2636.54	-107
2637.81	-97
2639.09	-99
2640.36	-87
2641.64	-99
2642.91	-111
2644.18	-87
2645.46	-73
2646.73	-103
2648	-95
2649.27	-83
2650.54	-77
2651.81	-73
2653.07	-61
2654.34	-77
2655.61	-83
2656.88	-83
2658.14	-66
2659.41	-89
2660.67	-107
2661.94	-73
2663.2	-93
2664.47	-83
2665.73	-87
2666.99	-86
2668.25	-101
2669.51	-105
2670.77	-101
2672.03	-95
2673.29	-71
2674.55	-67
2675.81	-70
2677.07	-107
2678.32	-95
2679.58	-81
2680.84	-87
2682.09	-87
2683.35	-36
2684.6	-51
2685.85	-71
2687.11	-97
2688.36	-51
2689.61	-73
2690.86	-71
2692.11	-67
2693.36	-57
2694.61	-57
2695.86	-83
2697.11	-101
2698.36	-85
2699.61	-95
2700.85	-75
2702.1	-79
2703.34	-59
2704.59	-92
2705.83	-57
2707.08	-67
2708.32	-79
2709.56	-89
2710.81	-89
2712.05	-78
2713.29	-79
2714.53	-75
2715.77	-69
2717.01	-59
2718.25	-69
2719.49	-79
2720.73	-87
2721.96	-97
2723.2	-93
2724.44	-61
2725.67	-81
2726.91	-82
2728.14	-81
2729.38	-94
2730.61	-65
2731.84	-64
2733.08	-79
2734.31	-75
2735.54	-65
2736.77	-49
2738	-81
2739.23	-67
2740.46	-63
2741.69	-75
2742.92	-93
2744.14	-53
2745.37	-68
2746.6	-85
2747.82	-54
2749.05	-56
2750.27	-80
2751.5	-61
2752.72	-74
2753.95	-66
2755.17	-64
2756.39	-74
2757.61	-62
2758.83	-82
2760.05	-40
2761.27	-70
2762.49	-46
2763.71	-79
2764.93	-44
2766.15	-68
2767.37	-62
2768.58	-60
2769.8	-56
2771.02	-64
2772.23	-54
2773.45	-46
2774.66	-42
2775.88	-30
2777.09	-64
2778.3	-54
2779.51	-52
2780.73	-51
2781.94	-42
2783.15	-28
2784.36	-64
2785.57	-52
2786.78	-60
2787.99	-26
2789.19	-40
2790.4	-32
2791.61	-19
2792.82	-50
2794.02	-58
2795.23	-38
2796.43	-66
2797.64	-38
2798.84	-54
2800.04	-46
2801.25	-41
2802.45	-64
2803.65	-54
2804.85	-19
2806.05	-70
2807.25	-58
2808.45	-42
2809.65	-60
2810.85	-69
2812.05	-36
2813.25	-42
2814.45	-48
2815.64	-24
2816.84	-58
2818.04	-56
2819.23	8
2820.43	-39
2821.62	-20
2822.82	-34
2824.01	-36
2825.2	-26
2826.39	-44
2827.59	-20
2828.78	-26
2829.97	-18
2831.16	-44
2832.35	-32
2833.54	-46
2834.73	-32
2835.92	-36
2837.1	-24
2838.29	-54
2839.48	-12
2840.67	2
2841.85	-28
2843.04	-48
2844.22	-22
2845.41	-31
2846.59	4
2847.77	8
2848.96	-41
2850.14	-23
2851.32	-6
2852.5	-39
2853.68	-52
2854.87	-20
2856.05	-38
2857.23	-32
2858.4	-32
2859.58	-29
2860.76	-14
2861.94	-10
2863.12	-10
2864.29	-22
2865.47	-34
2866.65	-41
2867.82	-18
2869	-21
2870.17	-8
2871.34	-24
2872.52	-22
2873.69	-12
2874.86	-23
2876.03	-30
2877.21	-33
2878.38	-32
2879.55	-12
2880.72	-38
2881.89	-26
2883.06	-22
2884.23	-16
2885.39	-29
2886.56	-11
2887.73	-43
2888.9	-4
2890.06	-28
2891.23	-16
2892.39	-41
2893.56	-14
2894.72	-14
2895.89	-8
2897.05	-6
2898.21	-32
2899.38	-28
2900.54	-32
2901.7	6
2902.86	-42
2904.02	-13
2905.18	-42
2906.34	-31
2907.5	-21
2908.66	-37
2909.82	-20
2910.98	-18
2912.13	-24
2913.29	-12
2914.45	-24
2915.6	-16
2916.76	-18
2917.91	-8
2919.07	-23
2920.22	-37
2921.38	-6
2922.53	-34
2923.68	-6
2924.84	2
2925.99	-8
2927.14	-27
2928.29	-34
2929.44	-16
2930.59	-20
2931.74	-10
2932.89	-8
2934.04	-14
2935.19	-28
2936.34	-19
2937.48	-17
2938.63	-10
2939.78	-24
2940.93	-8
2942.07	-10
2943.22	-2
2944.36	-22
2945.51	-8
2946.65	-6
2947.79	-14
2948.94	-2
2950.08	-4
2951.22	-20
2952.36	0
2953.5	-20
2954.65	-2
2955.79	-10
2956.93	0
2958.07	-16
2959.2	-18
2960.34	16
2961.48	-2
2962.62	2
2963.76	-10
2964.89	-18
2966.03	-20
2967.17	-4
2968.3	-4
2969.44	4
2970.57	-8
2971.71	-2
2972.84	-14
2973.97	-2
2975.11	6
2976.24	24
2977.37	-12
2978.5	16
2979.64	4
2980.77	-4
2981.9	-4
2983.03	-34
2984.16	6
2985.29	0
2986.41	-20
2987.54	-12
2988.67	14
2989.8	-8
2990.93	-18
2992.05	10
2993.18	-13
2994.3	-12
2995.43	-14
2996.55	27
2997.68	8
2998.8	20
2999.93	-8
3001.05	-12
3002.17	-4
3003.3	0
3004.42	34
3005.54	20
3006.66	0
3007.78	18
3008.9	-6
3010.02	-26
3011.14	12
3012.26	4
3013.38	2
3014.5	2
3015.62	4
3016.73	34
3017.85	16
3018.97	14
3020.08	-10
3021.2	6
3022.31	4
3023.43	18
3024.54	17
3025.66	10
3026.77	20
3027.89	22
3029	8
3030.11	8
3031.22	8
3032.34	-8
3033.45	22
3034.56	-6
3035.67	10
3036.78	97
3037.89	12
3039	20
3040.11	-14
3041.22	12
3042.32	-6
3043.43	12
3044.54	16
3045.65	2
3046.75	14
3047.86	20
3048.96	4
3050.07	-4
3051.17	30
3052.28	16
3053.38	-2
3054.49	4
3055.59	6
3056.69	-4
3057.8	6
3058.9	-6
3060	30
3061.1	-4
3062.2	2
3063.3	4
3064.4	-8
3065.5	-2
3066.6	2
3067.7	10
3068.8	28
3069.9	34
3071	8
3072.09	8
3073.19	4
3074.29	22
3075.38	-6
3076.48	30
3077.57	11
3078.67	4
3079.76	44
3080.86	-14
3081.95	12
3083.05	8
3084.14	20
3085.23	16
3086.33	16
3087.42	12
3088.51	23
3089.6	22
3090.69	-2
3091.78	-4
3092.87	65
3093.96	20
3095.05	24
3096.14	-4
3097.23	4
3098.32	33
3099.41	16
3100.49	16
3101.58	10
3102.67	32
3103.75	-4
3104.84	38
3105.93	26
3107.01	-8
3108.1	-10
3109.18	18
3110.26	16
3111.35	14
3112.43	2
3113.51	20
3114.6	13
3115.68	20
3116.76	10
3117.84	-8
3118.92	22
3120	18
3121.09	28
3122.17	4
3123.25	12
3124.32	32
3125.4	26
3126.48	10
3127.56	16
3128.64	10
3129.72	18
3130.79	44
3131.87	18
3132.95	18
3134.02	20
3135.1	32
3136.17	4
3137.25	26
3138.32	28
3139.4	20
3140.47	38
3141.55	22
3142.62	8
3143.69	24
3144.76	27
3145.84	8
3146.91	20
3147.98	26
3149.05	26
3150.12	20
3151.19	38
3152.26	18
3153.33	30
3154.4	-10
3155.47	22
3156.54	16
3157.61	32
3158.67	0
3159.74	6
3160.81	20
3161.88	27
3162.94	14
3164.01	34
3165.07	26
3166.14	30
3167.2	28
3168.27	31
3169.33	24
3170.4	26
3171.46	16
3172.52	10
3173.59	12
3174.65	24
3175.71	56
3176.77	18
3177.84	24
3178.9	30
3179.96	16
3181.02	47
3182.08	40
3183.14	45
3184.2	26
3185.26	16
3186.32	34
3187.37	32
3188.43	46
3189.49	51
3190.55	18
3191.61	9
3192.66	28
3193.72	20
3194.77	32
3195.83	30
3196.89	28
3197.94	32
3199	32
3200.05	16
3201.1	32
3202.16	4
3203.21	36
3204.27	36
3205.32	14
3206.37	22
3207.42	33
3208.47	46
3209.53	26
3210.58	25
3211.63	40
3212.68	22
3213.73	24
3214.78	19
3215.83	32
3216.88	-4
3217.93	14
3218.97	24
3220.02	16
3221.07	12
3222.12	32
3223.16	28
3224.21	10
3225.26	12
3226.3	28
3227.35	10
3228.4	54
3229.44	22
3230.49	10
3231.53	4
3232.57	30
3233.62	34
3234.66	42
3235.71	38
3236.75	4
3237.79	40
3238.83	58
3239.88	8
3240.92	26
3241.96	26
3243	14
3244.04	34
3245.08	30
3246.12	28
3247.16	16
3248.2	18
3249.24	22
3250.28	34
3251.32	12
3252.36	24
3253.39	30
3254.43	46
3255.47	36
3256.51	32
3257.54	18
3258.58	26
3259.61	32
3260.65	15
3261.69	42
3262.72	14
3263.76	14
3264.79	26
3265.82	41
3266.86	27
3267.89	58
3268.92	36
3269.96	42
3270.99	29
3272.02	12
3273.05	16
3274.09	30
3275.12	34
3276.15	32
3277.18	23
3278.21	42
3279.24	18
3280.27	38
3281.3	36
3282.33	27
3283.36	38
3284.39	40
3285.41	60
3286.44	30
3287.47	48
3288.5	54
3289.52	18
3290.55	56
3291.58	34
3292.6	18
3293.63	40
3294.66	22
3295.68	51
3296.71	14
3297.73	42
3298.76	69
3299.78	18
3300.8	32
3301.83	44
3302.85	74
3303.87	24
3304.9	28
3305.92	33
3306.94	42
3307.96	36
3308.98	42
3310.01	38
3311.03	14
3312.05	57
3313.07	40
3314.09	26
3315.11	36
3316.13	37
3317.15	14
3318.17	42
3319.18	42
3320.2	30
3321.22	40
3322.24	32
3323.26	35
3324.27	42
3325.29	44
3326.31	37
3327.32	38
3328.34	34
3329.35	36
3330.37	34
3331.38	-2
3332.4	34
3333.41	56
3334.43	60
3335.44	24
3336.46	42
3337.47	14
3338.48	38
3339.5	20
3340.51	22
3341.52	28
3342.53	26
3343.54	38
3344.56	40
3345.57	40
3346.58	40
3347.59	30
3348.6	35
3349.61	50
3350.62	24
3351.63	50
3352.64	40
3353.65	44
3354.66	27
3355.66	53
3356.67	28
3357.68	22
3358.69	3
3359.7	42
3360.7	38
3361.71	36
3362.72	38
3363.72	40
3364.73	36
3365.73	26
3366.74	21
3367.75	35
3368.75	18
3369.75	24
3370.76	20
3371.76	58
3372.77	22
3373.77	24
3374.77	31
3375.78	22
3376.78	6
3377.78	38
3378.78	22
3379.79	28
3380.79	17
3381.79	32
3382.79	48
3383.79	16
3384.79	52
3385.79	26
3386.79	36
3387.79	16
3388.79	33
3389.79	22
3390.79	34
3391.79	46
3392.79	30
3393.79	50
3394.78	20
3395.78	30
3396.78	40
3397.78	40
3398.77	75
3399.77	46
3400.77	26
3401.76	38
3402.76	36
3403.76	42
3404.75	20
3405.75	24
3406.74	46
3407.74	87
3408.73	40
3409.72	123
3410.72	68
3411.71	28
3412.71	34
3413.7	22
3414.69	8
3415.68	84
3416.68	42
3417.67	60
3418.66	34
3419.65	40
3420.64	62
3421.63	33
3422.63	44
3423.62	44
3424.61	78
3425.6	40
3426.59	27
3427.58	40
3428.57	31
[truncated: 48 more rows]
