# Supplementary material for: AI‐Assisted Detection of Early Gastric Cancer via Visualization of Mucosal Acidity Compromise During Endoscopy
Source: Adv Sci (Weinh). 2025 Oct 20;12(46):e04932. doi: 10.1002/advs.202504932 (PMC12697849; doi:10.1002/advs.202504932)
Supplement: Supplementary file 2 — Supporting Data [file ADVS-12-e04932-s002.zip › Models by AGS cells/Model 6/Para-tumor/fast-20250724_174924.csv]

181.541	19633
184.445	30458
187.346	39426
190.245	44133
193.141	45596
196.035	45765
198.927	45362
201.816	45422
204.703	45567
207.588	45431
210.47	45554
213.35	45309
216.228	45519
219.103	45649
221.976	45443
224.846	45422
227.715	45326
230.58	45297
233.444	45191
236.305	45799
239.164	45780
242.02	46357
244.875	46508
247.727	46631
250.576	46755
253.423	46762
256.268	46508
259.111	46492
261.951	46246
264.789	46271
267.625	46349
270.459	46404
273.29	46309
276.119	46033
278.945	45904
281.769	45699
284.591	45783
287.411	45543
290.229	45205
293.044	45154
295.857	45060
298.667	44629
301.476	43958
304.282	43792
307.085	43204
309.887	43105
312.686	42501
315.483	42026
318.278	41784
321.071	41872
323.861	41573
326.649	41488
329.435	41542
332.219	41594
335	41321
337.779	41526
340.556	41701
343.331	41788
346.103	41889
348.873	41796
351.641	42050
354.407	42322
357.171	42265
359.932	42476
362.691	42350
365.448	42193
368.203	41933
370.955	41187
373.706	41243
376.454	41103
379.2	40639
381.943	40639
384.685	40025
387.424	39884
390.161	39635
392.896	39164
395.629	39022
398.36	38717
401.088	38784
403.815	38703
406.539	38504
409.261	38210
411.981	38028
414.698	38302
417.414	38687
420.127	38755
422.838	38454
425.547	39110
428.254	39092
430.959	39024
433.662	38985
436.362	39461
439.06	39360
441.757	39301
444.451	39399
447.142	39167
449.832	39191
452.52	39007
455.206	39086
457.889	38705
460.57	38790
463.249	38647
465.927	38663
468.601	38319
471.274	38010
473.945	37579
476.614	36949
479.28	36455
481.945	36324
484.607	36309
487.267	35889
489.926	35655
492.582	35624
495.236	35473
497.888	35147
500.537	34893
503.185	34914
505.831	35107
508.474	35311
511.116	35176
513.755	35198
516.393	34928
519.028	35131
521.661	34996
524.293	35311
526.922	34859
529.549	35288
532.174	34934
534.797	35012
537.418	35208
540.037	35180
542.654	34875
545.268	35136
547.881	35301
550.492	35359
553.101	34980
555.707	34287
558.312	34067
560.915	33973
563.515	33944
566.114	34005
568.71	34202
571.305	34620
573.897	34929
576.488	34738
579.076	34162
581.663	33312
584.247	32752
586.83	32163
589.41	31668
591.989	30956
594.565	30458
597.14	29408
599.712	29183
602.283	29216
604.851	29196
607.418	28952
609.982	29063
612.545	28927
615.106	28841
617.664	28860
620.221	28660
622.776	28521
625.328	28422
627.879	28275
630.428	27930
632.975	27689
635.52	27522
638.062	27296
640.603	27243
643.142	27262
645.679	27524
648.214	27528
650.748	27530
653.279	27610
655.808	27324
658.335	27114
660.861	27211
663.384	26927
665.906	26776
668.425	26600
670.943	26758
673.459	26357
675.973	26085
678.484	25841
680.994	25396
683.502	25112
686.009	24854
688.513	24893
691.015	24528
693.515	24376
696.014	24207
698.51	23897
701.005	23792
703.498	23556
705.989	23177
708.478	22821
710.965	22507
713.45	22430
715.933	22236
718.415	22201
720.894	21783
723.372	21897
725.848	22040
728.322	21989
730.794	22015
733.264	21962
735.732	21634
738.198	21159
740.663	20843
743.126	20555
745.586	20288
748.045	20142
750.502	19879
752.958	19763
755.411	19730
757.863	19662
760.312	19638
762.76	19549
765.206	19734
767.65	19464
770.092	18048
772.533	16829
774.971	16380
777.408	17173
779.843	17770
782.276	17651
784.707	17919
787.137	18054
789.564	18048
791.99	17895
794.414	17802
796.836	17681
799.257	17349
801.675	17059
804.092	17009
806.507	16829
808.92	16623
811.331	16467
813.741	16197
816.148	16061
818.554	15810
820.958	15772
823.36	15624
825.761	15469
828.159	15294
830.556	15362
832.951	15129
835.345	15026
837.736	14762
840.126	14663
842.514	14648
844.9	14543
847.284	14452
849.667	14250
852.048	14089
854.427	13920
856.804	13837
859.18	13467
861.553	13404
863.925	13581
866.296	13289
868.664	13159
871.031	13203
873.396	13098
875.759	12937
878.12	12921
880.48	12846
882.838	12788
885.194	12548
887.549	12510
889.902	12433
892.253	12192
894.602	12198
896.949	12181
899.295	12178
901.639	11982
903.981	11899
906.322	11801
908.661	11951
910.998	11818
913.333	11669
915.667	11605
917.999	11633
920.329	11561
922.658	11565
924.985	11448
927.31	11304
929.633	11419
931.955	11144
934.275	11190
936.593	10940
938.91	10825
941.225	10650
943.538	10455
945.849	10265
948.159	9979
950.467	9921
952.774	9824
955.078	9633
957.381	9514
959.683	9358
961.982	9242
964.28	9320
966.577	9107
968.871	9136
971.164	8942
973.456	8762
975.745	8663
978.033	8508
980.319	8444
982.604	8383
984.887	8396
987.168	8359
989.448	8274
991.726	8198
994.002	8234
996.277	8171
998.55	8156
1000.82	8124
1003.09	8120
1005.36	8298
1007.63	8287
1009.89	8184
1012.15	8220
1014.41	8230
1016.67	8180
1018.93	8055
1021.19	8037
1023.44	8099
1025.7	8093
1027.95	8017
1030.2	7936
1032.45	7760
1034.69	7662
1036.94	7543
1039.18	7545
1041.43	7485
1043.67	7439
1045.9	7463
1048.14	7403
1050.38	7342
1052.61	7290
1054.84	7186
1057.07	7069
1059.3	6927
1061.53	6796
1063.76	6801
1065.98	6749
1068.2	6635
1070.42	6617
1072.64	6423
1074.86	6489
1077.08	6397
1079.29	6314
1081.5	6206
1083.72	6260
1085.93	6242
1088.13	6088
1090.34	6255
1092.55	6228
1094.75	6179
1096.95	6223
1099.15	6088
1101.35	6046
1103.55	5964
1105.74	5838
1107.94	5853
1110.13	5794
1112.32	5700
1114.51	5573
1116.7	5567
1118.89	5426
1121.07	5368
1123.25	5284
1125.44	5271
1127.62	5281
1129.8	5315
1131.97	5323
1134.15	5412
1136.32	5403
1138.49	5365
1140.66	5253
1142.83	5235
1145	5146
1147.17	5097
1149.33	5053
1151.5	4964
1153.66	5025
1155.82	4937
1157.98	4857
1160.13	4886
1162.29	4781
1164.44	4777
1166.6	4753
1168.75	4825
1170.9	4833
1173.04	4854
1175.19	4840
1177.34	4859
1179.48	4651
1181.62	4585
1183.76	4530
1185.9	4609
1188.04	4706
1190.17	4863
1192.31	4864
1194.44	4850
1196.57	4940
1198.7	4825
1200.83	4844
1202.96	4662
1205.08	4460
1207.21	4318
1209.33	4164
1211.45	4053
1213.57	3993
1215.69	3975
1217.81	3908
1219.92	3862
1222.03	3886
1224.15	3804
1226.26	3769
1228.37	3777
1230.47	3717
1232.58	3707
1234.68	3760
1236.79	3701
1238.89	3723
1240.99	3713
1243.09	3665
1245.19	3540
1247.28	3574
1249.38	3514
1251.47	3425
1253.56	3496
1255.65	3383
1257.74	3312
1259.83	3292
1261.91	3264
1264	3272
1266.08	3087
1268.16	3155
1270.24	3082
1272.32	2987
1274.4	3044
1276.47	3012
1278.55	2974
1280.62	2998
1282.69	2837
1284.76	2841
1286.83	2861
1288.9	2793
1290.96	2863
1293.03	2718
1295.09	2663
1297.15	2619
1299.21	2613
1301.27	2646
1303.33	2589
1305.38	2562
1307.44	2639
1309.49	2578
1311.54	2524
1313.59	2522
1315.64	2492
1317.69	2526
1319.73	2446
1321.78	2440
1323.82	2434
1325.86	2416
1327.9	2441
1329.94	2421
1331.98	2365
1334.02	2378
1336.05	2321
1338.08	2293
1340.12	2329
1342.15	2361
1344.18	2432
1346.2	2456
1348.23	2481
1350.25	2454
1352.28	2450
1354.3	2508
1356.32	2512
1358.34	2512
1360.36	2515
1362.38	2563
1364.39	2542
1366.41	2525
1368.42	2498
1370.43	2496
1372.44	2450
1374.45	2480
1376.45	2438
1378.46	2484
1380.47	2341
1382.47	2414
1384.47	2303
1386.47	2231
1388.47	2254
1390.47	2195
1392.46	2172
1394.46	2245
1396.45	2258
1398.44	2232
1400.44	2226
1402.42	2154
1404.41	2085
1406.4	2041
1408.39	2005
1410.37	1952
1412.35	1930
1414.33	1896
1416.31	1910
1418.29	1874
1420.27	1835
1422.25	1856
1424.22	1823
1426.2	1819
1428.17	1811
1430.14	1841
1432.11	1743
1434.08	1725
1436.04	1753
1438.01	1666
1439.97	1723
1441.94	1753
1443.9	1704
1445.86	1729
1447.82	1725
1449.78	1585
1451.73	1577
1453.69	1654
1455.64	1705
1457.59	1670
1459.54	1612
1461.49	1559
1463.44	1507
1465.39	1509
1467.34	1485
1469.28	1453
1471.22	1463
1473.17	1537
1475.11	1559
1477.05	1443
1478.99	1394
1480.92	1342
1482.86	1303
1484.79	1311
1486.73	1316
1488.66	1281
1490.59	1312
1492.52	1306
1494.45	1304
1496.37	1302
1498.3	1378
1500.22	1342
1502.14	1235
1504.07	1305
1505.99	1255
1507.91	1290
1509.82	1278
1511.74	1259
1513.66	1233
1515.57	1253
1517.48	1294
1519.39	1315
1521.3	1332
1523.21	1286
1525.12	1319
1527.03	1227
1528.93	1229
1530.84	1304
1532.74	1354
1534.64	1394
1536.54	1406
1538.44	1338
1540.34	1320
1542.23	1276
1544.13	1200
1546.02	1130
1547.92	1124
1549.81	1201
1551.7	1249
1553.59	1213
1555.48	1227
1557.36	1295
1559.25	1259
1561.13	1309
1563.01	1348
1564.9	1399
1566.78	1364
1568.66	1283
1570.53	1275
1572.41	1287
1574.29	1292
1576.16	1336
1578.03	1481
1579.9	1487
1581.78	1368
1583.65	1362
1585.51	1295
1587.38	1352
1589.25	1405
1591.11	1421
1592.97	1366
1594.84	1255
1596.7	1283
1598.56	1231
1600.42	1243
1602.27	1264
1604.13	1227
1605.98	1388
1607.84	1533
1609.69	1592
1611.54	1579
1613.39	1437
1615.24	1360
1617.09	1148
1618.94	1087
1620.78	1094
1622.62	1114
1624.47	1225
1626.31	1251
1628.15	1219
1629.99	1233
1631.83	1255
1633.67	1183
1635.5	1191
1637.34	1131
1639.17	1170
1641	1129
1642.83	1122
1644.66	1164
1646.49	1114
1648.32	1086
1650.15	1108
1651.97	1118
1653.8	1119
1655.62	1126
1657.44	1062
1659.26	957
1661.08	939
1662.9	927
1664.72	786
1666.53	712
1668.35	633
1670.16	650
1671.97	677
1673.79	780
1675.6	757
1677.4	738
1679.21	661
1681.02	651
1682.83	645
1684.63	652
1686.43	696
1688.24	716
1690.04	723
1691.84	616
1693.64	647
1695.43	654
1697.23	749
1699.02	820
1700.82	852
1702.61	822
1704.4	793
1706.2	810
1707.98	901
1709.77	967
1711.56	945
1713.35	959
1715.13	902
1716.92	828
1718.7	730
1720.48	747
1722.26	731
1724.04	675
1725.82	552
1727.6	505
1729.37	464
1731.15	407
1732.92	328
1734.7	306
1736.47	272
1738.24	258
1740.01	276
1741.78	258
1743.54	280
1745.31	397
1747.08	413
1748.84	423
1750.6	468
1752.36	518
1754.12	638
1755.88	668
1757.64	607
1759.4	523
1761.16	516
1762.91	526
1764.67	556
1766.42	639
1768.17	709
1769.92	693
1771.67	629
1773.42	550
1775.17	550
1776.91	540
1778.66	594
1780.4	679
1782.15	728
1783.89	750
1785.63	730
1787.37	739
1789.11	719
1790.85	736
1792.58	663
1794.32	586
1796.05	564
1797.79	540
1799.52	526
1801.25	550
1802.98	536
1804.71	512
1806.44	558
1808.17	610
1809.89	693
1811.62	726
1813.34	705
1815.07	685
1816.79	614
1818.51	577
1820.23	574
1821.95	526
1823.66	501
1825.38	462
1827.1	498
1828.81	459
1830.52	515
1832.24	556
1833.95	598
1835.66	639
1837.37	665
1839.08	627
1840.78	550
1842.49	502
1844.19	499
1845.9	449
1847.6	488
1849.3	510
1851	426
1852.7	348
1854.4	323
1856.1	334
1857.8	352
1859.49	395
1861.19	348
1862.88	381
1864.57	310
1866.27	224
1867.96	175
1869.65	143
1871.33	175
1873.02	244
1874.71	288
1876.39	322
1878.08	268
1879.76	268
1881.44	284
1883.12	315
1884.81	361
1886.48	385
1888.16	311
1889.84	220
1891.52	218
1893.19	185
1894.87	205
1896.54	228
1898.21	224
1899.88	248
1901.55	270
1903.22	256
1904.89	268
1906.56	304
1908.22	323
1909.89	335
1911.55	335
1913.22	340
1914.88	338
1916.54	288
1918.2	327
1919.86	316
1921.52	298
1923.18	286
1924.83	264
1926.49	266
1928.14	240
1929.79	258
1931.45	258
1933.1	274
1934.75	224
1936.4	260
1938.05	278
1939.69	283
1941.34	278
1942.99	235
1944.63	190
1946.27	205
1947.92	200
1949.56	240
1951.2	248
1952.84	286
1954.48	260
1956.11	319
1957.75	373
1959.39	375
1961.02	407
1962.65	393
1964.29	371
1965.92	409
1967.55	419
1969.18	428
1970.81	407
1972.44	462
1974.06	387
1975.69	385
1977.32	435
1978.94	439
1980.56	443
1982.19	484
1983.81	430
1985.43	453
1987.05	447
1988.66	437
1990.28	457
1991.9	423
1993.51	482
1995.13	453
1996.74	478
1998.36	441
1999.97	433
2001.58	439
2003.19	431
2004.8	431
2006.4	479
2008.01	439
2009.62	451
2011.22	449
2012.83	453
2014.43	453
2016.03	471
2017.63	454
2019.23	439
2020.83	441
2022.43	431
2024.03	447
2025.63	445
2027.22	479
2028.82	445
2030.41	433
2032.01	415
2033.6	433
2035.19	411
2036.78	417
2038.37	417
2039.96	411
2041.55	403
2043.13	411
2044.72	381
2046.3	369
2047.89	415
2049.47	401
2051.05	371
2052.63	407
2054.21	395
2055.79	413
2057.37	359
2058.95	371
2060.52	351
2062.1	372
2063.68	399
2065.25	383
2066.82	383
2068.39	373
2069.97	358
2071.54	369
2073.1	345
2074.67	338
2076.24	345
2077.81	362
2079.37	345
2080.94	330
2082.5	326
2084.07	314
2085.63	310
2087.19	314
2088.75	268
2090.31	278
2091.87	248
2093.43	219
2094.98	272
2096.54	262
2098.09	243
2099.65	311
2101.2	284
2102.75	280
2104.3	274
2105.86	296
2107.41	270
2108.95	296
2110.5	274
2112.05	274
2113.6	260
2115.14	274
2116.69	288
2118.23	270
2119.77	278
2121.31	270
2122.86	270
2124.4	248
2125.93	258
2127.47	262
2129.01	276
2130.55	284
2132.08	266
2133.62	302
2135.15	286
2136.69	286
2138.22	232
2139.75	260
2141.28	238
2142.81	254
2144.34	262
2145.87	266
2147.39	280
2148.92	268
2150.45	262
2151.97	291
2153.5	300
2155.02	238
2156.54	236
2158.06	243
2159.58	254
2161.1	238
2162.62	294
2164.14	262
2165.66	252
2167.17	252
2168.69	276
2170.2	262
2171.72	252
2173.23	262
2174.74	224
2176.25	220
2177.76	246
2179.27	236
2180.78	238
2182.29	214
2183.79	201
2185.3	205
2186.81	228
2188.31	234
2189.81	222
2191.32	246
2192.82	240
2194.32	214
2195.82	224
2197.32	222
2198.82	191
2200.32	187
2201.81	180
2203.31	189
2204.8	186
2206.3	210
2207.79	211
2209.29	224
2210.78	195
2212.27	226
2213.76	226
2215.25	232
2216.74	228
2218.23	197
2219.71	191
2221.2	169
2222.69	167
2224.17	133
2225.65	169
2227.14	177
2228.62	137
2230.1	171
2231.58	190
2233.06	193
2234.54	185
2236.02	217
2237.5	234
2238.97	229
2240.45	204
2241.92	205
2243.4	175
2244.87	163
2246.34	175
2247.82	145
2249.29	189
2250.76	190
2252.23	153
2253.7	157
2255.16	145
2256.63	170
2258.1	135
2259.56	188
2261.03	171
2262.49	161
2263.95	175
2265.42	159
2266.88	167
2268.34	165
2269.8	165
2271.26	137
2272.72	149
2274.18	187
2275.63	163
2277.09	175
2278.54	189
2280	169
2281.45	133
2282.9	145
2284.36	137
2285.81	137
2287.26	152
2288.71	145
2290.16	149
2291.61	139
2293.05	165
2294.5	131
2295.95	105
2297.39	71
2298.84	73
2300.28	98
2301.72	105
2303.16	107
2304.61	111
2306.05	127
2307.49	151
2308.93	129
2310.36	153
2311.8	153
2313.24	137
2314.67	155
2316.11	149
2317.54	157
2318.98	159
2320.41	115
2321.84	139
2323.28	129
2324.71	135
2326.14	113
2327.57	116
2328.99	121
2330.42	99
2331.85	111
2333.27	111
2334.7	127
2336.12	77
2337.55	103
2338.97	87
2340.39	115
2341.82	77
2343.24	84
2344.66	93
2346.08	77
2347.5	89
2348.91	89
2350.33	103
2351.75	133
2353.16	127
2354.58	103
2355.99	123
2357.41	91
2358.82	73
2360.23	75
2361.64	63
2363.05	37
2364.46	38
2365.87	46
2367.28	49
2368.69	91
2370.1	59
2371.5	34
2372.91	91
2374.31	74
2375.72	72
2377.12	83
2378.52	60
2379.92	69
2381.33	67
2382.73	75
2384.13	61
2385.52	74
2386.92	61
2388.32	67
2389.72	65
2391.11	81
2392.51	91
2393.9	65
2395.3	115
2396.69	113
2398.08	81
2399.48	81
2400.87	97
2402.26	79
2403.65	38
2405.04	43
2406.42	24
2407.81	-24
2409.2	-34
2410.58	-45
2411.97	-52
2413.35	16
2414.74	-48
2416.12	-36
2417.5	-28
2418.89	-12
2420.27	-6
2421.65	-8
2423.03	-8
2424.41	-26
2425.79	-18
2427.16	-45
2428.54	-20
2429.92	-50
2431.29	-30
2432.67	-36
2434.04	-32
2435.42	0
2436.79	-12
2438.16	6
2439.53	-18
2440.9	-30
2442.27	-44
2443.64	-42
2445.01	-37
2446.38	-55
2447.75	-72
2449.11	-45
2450.48	-38
2451.84	-53
2453.21	-42
2454.57	-46
2455.94	-44
2457.3	-20
2458.66	-46
2460.02	-36
2461.38	-53
2462.74	-2
2464.1	2
2465.46	-6
2466.82	-25
2468.17	14
2469.53	-10
2470.89	2
2472.24	-22
2473.6	-18
2474.95	2
2476.3	8
2477.65	16
2479.01	28
2480.36	0
2481.71	51
2483.06	3
2484.41	10
2485.75	0
2487.1	8
2488.45	-14
2489.8	-8
2491.14	2
2492.49	12
2493.83	12
2495.17	33
2496.52	-6
2497.86	17
2499.2	4
2500.54	25
2501.88	2
2503.22	30
2504.56	35
2505.9	24
2507.24	36
2508.58	8
2509.91	-8
2511.25	4
2512.58	-26
2513.92	-57
2515.25	-36
2516.58	-34
2517.92	-60
2519.25	-40
2520.58	-27
2521.91	-36
2523.24	-47
2524.57	-12
2525.9	-14
2527.23	0
2528.55	38
2529.88	-22
2531.21	-12
2532.53	-28
2533.86	4
2535.18	-20
2536.5	2
2537.83	20
2539.15	16
2540.47	20
2541.79	24
2543.11	-16
2544.43	-2
2545.75	6
2547.07	4
2548.39	-48
2549.7	18
2551.02	-10
2552.34	-24
2553.65	-33
2554.97	-48
2556.28	-60
2557.59	-65
2558.91	-73
2560.22	-42
2561.53	-51
2562.84	-36
2564.15	-45
2565.46	-51
2566.77	-46
2568.08	-48
2569.38	-73
2570.69	-60
2572	-51
2573.3	-42
2574.61	-31
2575.91	-28
2577.22	-39
2578.52	0
2579.82	-22
2581.13	-63
2582.43	-49
2583.73	-50
2585.03	-53
2586.33	-78
2587.63	-63
2588.92	-85
2590.22	-50
2591.52	-67
2592.82	-56
2594.11	-59
2595.41	-53
2596.7	-42
2598	-48
2599.29	-40
2600.58	-55
2601.88	-26
2603.17	-12
2604.46	-81
2605.75	-60
2607.04	-70
2608.33	-49
2609.62	-41
2610.9	-60
2612.19	-76
2613.48	-97
2614.76	-83
2616.05	-73
2617.34	-67
2618.62	-103
2619.9	-72
2621.19	-48
2622.47	-63
2623.75	-82
2625.03	-67
2626.31	-51
2627.59	-57
2628.87	-45
2630.15	-91
2631.43	-57
2632.71	-68
2633.99	-80
2635.26	-74
2636.54	-91
2637.81	-81
2639.09	-79
2640.36	-64
2641.64	-91
2642.91	-121
2644.18	-93
2645.46	-57
2646.73	-93
2648	-52
2649.27	-67
2650.54	-79
2651.81	-65
2653.07	-63
2654.34	-64
2655.61	-43
2656.88	-35
2658.14	-60
2659.41	-59
2660.67	-76
2661.94	-53
2663.2	-47
2664.47	-69
2665.73	-63
2666.99	-72
2668.25	-75
2669.51	-78
2670.77	-71
2672.03	-59
2673.29	-36
2674.55	-59
2675.81	-66
2677.07	-65
2678.32	-71
2679.58	-83
2680.84	-69
2682.09	-55
2683.35	-40
2684.6	-38
2685.85	-49
2687.11	-80
2688.36	-47
2689.61	-63
2690.86	-40
2692.11	-53
2693.36	-39
2694.61	-27
2695.86	-49
2697.11	-69
2698.36	-55
2699.61	-81
2700.85	-60
2702.1	-44
2703.34	-49
2704.59	-68
2705.83	-51
2707.08	-43
2708.32	-54
2709.56	-91
2710.81	-81
2712.05	-68
2713.29	-71
2714.53	-50
2715.77	-56
2717.01	-51
2718.25	-44
2719.49	-65
2720.73	-75
2721.96	-73
2723.2	-51
2724.44	-49
2725.67	-55
2726.91	-80
2728.14	-46
2729.38	-98
2730.61	-67
2731.84	-56
2733.08	-69
2734.31	-52
2735.54	-69
2736.77	-43
2738	-81
2739.23	-41
2740.46	-49
2741.69	-61
2742.92	-58
2744.14	-21
2745.37	-48
2746.6	-65
2747.82	-44
2749.05	-50
2750.27	-46
2751.5	-42
2752.72	-64
2753.95	-26
2755.17	-62
2756.39	-40
2757.61	-60
2758.83	-56
2760.05	-24
2761.27	-68
2762.49	-36
2763.71	-54
2764.93	-26
2766.15	-58
2767.37	-52
2768.58	-54
2769.8	-32
2771.02	-50
2772.23	-42
2773.45	-50
2774.66	-44
2775.88	-32
2777.09	-76
2778.3	-52
2779.51	-26
2780.73	-41
2781.94	-20
2783.15	-28
2784.36	-46
2785.57	-54
2786.78	-42
2787.99	-18
2789.19	-40
2790.4	-14
2791.61	-9
2792.82	-52
2794.02	-30
2795.23	-28
2796.43	-34
2797.64	-26
2798.84	-22
2800.04	-48
2801.25	-35
2802.45	-40
2803.65	-68
2804.85	-19
2806.05	-56
2807.25	-56
2808.45	-44
2809.65	-54
2810.85	-43
2812.05	-16
2813.25	-60
2814.45	-38
2815.64	-40
2816.84	-56
2818.04	-50
2819.23	36
2820.43	-59
2821.62	-24
2822.82	-22
2824.01	-10
2825.2	-42
2826.39	-38
2827.59	-24
2828.78	-28
2829.97	-10
2831.16	-32
2832.35	-4
2833.54	-58
2834.73	-14
2835.92	-40
2837.1	-18
2838.29	-38
2839.48	-14
2840.67	-2
2841.85	-28
2843.04	-40
2844.22	-30
2845.41	-57
2846.59	-8
2847.77	-2
2848.96	-30
2850.14	-19
2851.32	-18
2852.5	-19
2853.68	-18
2854.87	-14
2856.05	-22
2857.23	-12
2858.4	-38
2859.58	-23
2860.76	-14
2861.94	4
2863.12	-22
2864.29	-24
2865.47	-20
2866.65	-29
2867.82	-20
2869	-1
2870.17	-16
2871.34	-4
2872.52	-37
2873.69	-10
2874.86	-27
2876.03	-10
2877.21	-22
2878.38	-38
2879.55	-16
2880.72	-26
2881.89	-46
2883.06	-24
2884.23	-10
2885.39	-21
2886.56	-19
2887.73	-51
2888.9	-16
2890.06	-16
2891.23	0
2892.39	-41
2893.56	-2
2894.72	-27
2895.89	-10
2897.05	6
2898.21	-47
2899.38	-14
2900.54	-49
2901.7	-6
2902.86	-20
2904.02	-19
2905.18	-22
2906.34	-12
2907.5	-21
2908.66	-26
2909.82	-24
2910.98	-32
2912.13	-14
2913.29	6
2914.45	-10
2915.6	-27
2916.76	4
2917.91	-8
2919.07	2
2920.22	-10
2921.38	-14
2922.53	-16
2923.68	-12
2924.84	-4
2925.99	-20
2927.14	-6
2928.29	-14
2929.44	-20
2930.59	-16
2931.74	-4
2932.89	-6
2934.04	-16
2935.19	-30
2936.34	-13
2937.48	-4
2938.63	-2
2939.78	-14
2940.93	8
2942.07	0
2943.22	12
2944.36	-2
2945.51	-4
2946.65	-22
2947.79	-6
2948.94	-4
2950.08	-22
2951.22	-24
2952.36	-10
2953.5	-4
2954.65	0
2955.79	-14
2956.93	-8
2958.07	-14
2959.2	4
2960.34	12
2961.48	4
2962.62	-10
2963.76	4
2964.89	-18
2966.03	-10
2967.17	-8
2968.3	18
2969.44	-16
2970.57	-10
2971.71	2
2972.84	2
2973.97	2
2975.11	4
2976.24	34
2977.37	-18
2978.5	4
2979.64	-2
2980.77	-6
2981.9	10
2983.03	-24
2984.16	-2
2985.29	2
2986.41	-12
2987.54	0
2988.67	18
2989.8	14
2990.93	-14
2992.05	-20
2993.18	-15
2994.3	6
2995.43	-16
2996.55	37
2997.68	10
2998.8	14
2999.93	-2
3001.05	8
3002.17	-2
3003.3	-2
3004.42	48
3005.54	44
3006.66	30
3007.78	8
3008.9	-10
3010.02	-18
3011.14	32
3012.26	8
3013.38	12
3014.5	20
3015.62	-10
3016.73	26
3017.85	14
3018.97	-2
3020.08	0
3021.2	30
3022.31	4
3023.43	38
3024.54	7
3025.66	4
3026.77	14
3027.89	20
3029	12
3030.11	14
3031.22	4
3032.34	-2
3033.45	28
3034.56	4
3035.67	14
3036.78	87
3037.89	16
3039	14
3040.11	-4
3041.22	-4
3042.32	-2
3043.43	8
3044.54	-4
3045.65	0
3046.75	14
3047.86	22
3048.96	16
3050.07	-10
3051.17	24
3052.28	32
3053.38	20
3054.49	0
3055.59	6
3056.69	12
3057.8	20
3058.9	10
3060	40
3061.1	4
3062.2	14
3063.3	14
3064.4	4
3065.5	-6
3066.6	11
3067.7	16
3068.8	18
3069.9	8
3071	2
3072.09	14
3073.19	2
3074.29	12
3075.38	24
3076.48	30
3077.57	5
3078.67	29
3079.76	24
3080.86	-10
3081.95	31
3083.05	20
3084.14	20
3085.23	22
3086.33	21
3087.42	8
3088.51	17
3089.6	20
3090.69	16
3091.78	14
3092.87	55
3093.96	34
3095.05	30
3096.14	-16
3097.23	8
3098.32	22
3099.41	18
3100.49	14
3101.58	18
3102.67	36
3103.75	0
3104.84	16
3105.93	22
3107.01	4
3108.1	16
3109.18	16
3110.26	24
3111.35	22
3112.43	26
3113.51	32
3114.6	27
3115.68	22
3116.76	12
3117.84	22
3118.92	34
3120	22
3121.09	0
3122.17	24
3123.25	22
3124.32	34
3125.4	24
3126.48	20
3127.56	0
3128.64	6
3129.72	18
3130.79	40
3131.87	34
3132.95	24
3134.02	4
3135.1	12
3136.17	34
3137.25	12
3138.32	30
3139.4	12
3140.47	34
3141.55	24
3142.62	16
3143.69	16
3144.76	49
3145.84	30
3146.91	18
3147.98	20
3149.05	32
3150.12	24
3151.19	28
3152.26	30
3153.33	32
3154.4	8
3155.47	24
3156.54	14
3157.61	62
3158.67	14
3159.74	14
3160.81	12
3161.88	35
3162.94	18
3164.01	32
3165.07	42
3166.14	24
3167.2	6
3168.27	12
3169.33	22
3170.4	34
3171.46	4
3172.52	14
3173.59	20
3174.65	16
3175.71	20
3176.77	48
3177.84	34
3178.9	28
3179.96	18
3181.02	47
3182.08	30
3183.14	45
3184.2	18
3185.26	30
3186.32	46
3187.37	46
3188.43	52
3189.49	57
3190.55	8
3191.61	23
3192.66	40
3193.72	26
3194.77	40
3195.83	22
3196.89	26
3197.94	22
3199	28
3200.05	24
3201.1	36
3202.16	14
3203.21	32
3204.27	26
3205.32	32
3206.37	10
3207.42	27
3208.47	30
3209.53	32
3210.58	29
3211.63	48
3212.68	32
3213.73	40
3214.78	27
3215.83	28
3216.88	25
3217.93	34
3218.97	26
3220.02	-8
3221.07	10
3222.12	28
3223.16	36
3224.21	52
3225.26	8
3226.3	12
3227.35	22
3228.4	50
3229.44	36
3230.49	18
3231.53	4
3232.57	16
3233.62	32
3234.66	38
3235.71	28
3236.75	22
3237.79	20
3238.83	44
3239.88	8
3240.92	36
3241.96	26
3243	20
3244.04	32
3245.08	38
3246.12	18
3247.16	22
3248.2	30
3249.24	30
3250.28	22
3251.32	26
3252.36	44
3253.39	34
3254.43	36
3255.47	54
3256.51	20
3257.54	26
3258.58	30
3259.61	47
3260.65	23
3261.69	30
3262.72	18
3263.76	14
3264.79	10
3265.82	53
3266.86	31
3267.89	44
3268.92	38
3269.96	54
3270.99	29
3272.02	24
3273.05	8
3274.09	16
3275.12	28
3276.15	14
3277.18	35
3278.21	36
3279.24	8
3280.27	60
3281.3	32
3282.33	24
3283.36	42
3284.39	32
3285.41	42
3286.44	28
3287.47	34
3288.5	40
3289.52	28
3290.55	48
3291.58	36
3292.6	30
3293.63	50
3294.66	28
3295.68	41
3296.71	22
3297.73	58
3298.76	53
3299.78	26
3300.8	4
3301.83	16
3302.85	80
3303.87	34
3304.9	34
3305.92	39
3306.94	48
3307.96	36
3308.98	30
3310.01	40
3311.03	22
3312.05	55
3313.07	36
3314.09	42
3315.11	20
3316.13	35
3317.15	28
3318.17	44
3319.18	38
3320.2	40
3321.22	34
3322.24	52
3323.26	33
3324.27	56
3325.29	26
3326.31	25
3327.32	22
3328.34	28
3329.35	56
3330.37	46
3331.38	34
3332.4	26
3333.41	44
3334.43	64
3335.44	20
3336.46	16
3337.47	26
3338.48	44
3339.5	26
3340.51	30
3341.52	43
3342.53	38
3343.54	32
3344.56	50
3345.57	42
3346.58	52
3347.59	32
3348.6	27
3349.61	42
3350.62	18
3351.63	58
3352.64	24
3353.65	36
3354.66	47
3355.66	55
3356.67	54
3357.68	24
3358.69	31
3359.7	48
3360.7	54
3361.71	36
3362.72	34
3363.72	34
3364.73	18
3365.73	36
3366.74	23
3367.75	39
3368.75	26
3369.75	36
3370.76	14
3371.76	26
3372.77	42
3373.77	34
3374.77	43
3375.78	28
3376.78	24
3377.78	36
3378.78	22
3379.79	32
3380.79	19
3381.79	26
3382.79	46
3383.79	42
3384.79	34
3385.79	22
3386.79	42
3387.79	34
3388.79	39
3389.79	22
3390.79	36
3391.79	55
3392.79	46
3393.79	70
3394.78	24
3395.78	20
3396.78	44
3397.78	56
3398.77	93
3399.77	16
3400.77	28
3401.76	20
3402.76	58
3403.76	46
3404.75	26
3405.75	30
3406.74	51
3407.74	79
3408.73	28
3409.72	105
3410.72	44
3411.71	58
3412.71	42
3413.7	44
3414.69	16
3415.68	80
3416.68	42
3417.67	32
3418.66	14
3419.65	40
3420.64	38
3421.63	39
3422.63	60
3423.62	38
3424.61	92
3425.6	38
3426.59	29
3427.58	68
3428.57	53
[truncated: 48 more rows]
