# Supplementary material for: AI‐Assisted Detection of Early Gastric Cancer via Visualization of Mucosal Acidity Compromise During Endoscopy
Source: Adv Sci (Weinh). 2025 Oct 20;12(46):e04932. doi: 10.1002/advs.202504932 (PMC12697849; doi:10.1002/advs.202504932)
Supplement: Supplementary file 2 — Supporting Data [file ADVS-12-e04932-s002.zip › Models by AGS cells/Model 6/Para-tumor/fast-20250724_174926.csv]

181.541	16049
184.445	24892
187.346	32425
190.245	36203
193.141	37581
196.035	37722
198.927	37345
201.816	37514
204.703	37936
207.588	37712
210.47	37781
213.35	37567
216.228	37599
219.103	37805
221.976	37523
224.846	37663
227.715	37565
230.58	37595
233.444	37398
236.305	37904
239.164	38011
242.02	38452
244.875	38655
247.727	38635
250.576	38645
253.423	38838
256.268	38542
259.111	38383
261.951	38294
264.789	38218
267.625	38312
270.459	38365
273.29	38226
276.119	38018
278.945	37753
281.769	37557
284.591	37335
287.411	37220
290.229	37062
293.044	37027
295.857	37037
298.667	36463
301.476	36024
304.282	35781
307.085	35485
309.887	35228
312.686	34855
315.483	34598
318.278	34297
321.071	34057
323.861	34098
326.649	33944
329.435	33914
332.219	33849
335	33910
337.779	33902
340.556	33983
343.331	33860
346.103	33892
348.873	34001
351.641	34120
354.407	34265
357.171	34368
359.932	34440
362.691	34349
365.448	34072
368.203	33923
370.955	33474
373.706	33279
376.454	33175
379.2	32887
381.943	32897
384.685	32476
387.424	32168
390.161	31862
392.896	31408
395.629	31402
398.36	31337
401.088	31237
403.815	31241
406.539	31085
409.261	30794
411.981	30791
414.698	30928
417.414	31198
420.127	31353
422.838	31003
425.547	31544
428.254	31660
430.959	31440
433.662	31480
436.362	31797
439.06	31708
441.757	31667
444.451	31618
447.142	31658
449.832	31382
452.52	31557
455.206	31526
457.889	31086
460.57	31081
463.249	31046
465.927	30961
468.601	30514
471.274	30314
473.945	30191
476.614	29569
479.28	29170
481.945	29006
484.607	28978
487.267	28660
489.926	28360
492.582	28325
495.236	28115
497.888	27853
500.537	27644
503.185	27995
505.831	27926
508.474	28187
511.116	28048
513.755	27991
516.393	27896
519.028	27862
521.661	27854
524.293	27864
526.922	27743
529.549	27894
532.174	27709
534.797	27697
537.418	27897
540.037	27733
542.654	27600
545.268	27874
547.881	27993
550.492	27997
553.101	27699
555.707	27144
558.312	26872
560.915	26685
563.515	26885
566.114	26945
568.71	27197
571.305	27336
573.897	27751
576.488	27781
579.076	27275
581.663	26427
584.247	25839
586.83	25244
589.41	24618
591.989	24322
594.565	23584
597.14	22971
599.712	22726
602.283	22694
604.851	22565
607.418	22525
609.982	22374
612.545	22313
615.106	22255
617.664	22284
620.221	22213
622.776	22094
625.328	21934
627.879	21914
630.428	21630
632.975	21471
635.52	21199
638.062	21177
640.603	21074
643.142	21127
645.679	21252
648.214	21286
650.748	21093
653.279	21294
655.808	21064
658.335	21010
660.861	20931
663.384	20655
665.906	20650
668.425	20867
670.943	20679
673.459	20397
675.973	20218
678.484	20029
680.994	19611
683.502	19363
686.009	19321
688.513	19171
691.015	18967
693.515	18777
696.014	18594
698.51	18374
701.005	18277
703.498	18086
705.989	17681
708.478	17466
710.965	17154
713.45	17097
715.933	16930
718.415	16954
720.894	16716
723.372	16648
725.848	16852
728.322	16654
730.794	16887
733.264	16897
735.732	16551
738.198	16118
740.663	15763
743.126	15449
745.586	15348
748.045	15272
750.502	15030
752.958	15030
755.411	14925
757.863	14827
760.312	14726
762.76	14728
765.206	14859
767.65	14631
770.092	13582
772.533	12541
774.971	12274
777.408	13007
779.843	13376
782.276	13245
784.707	13344
787.137	13577
789.564	13517
791.99	13498
794.414	13412
796.836	13293
799.257	13026
801.675	12862
804.092	12744
806.507	12639
808.92	12527
811.331	12365
813.741	12157
816.148	11945
818.554	11829
820.958	11857
823.36	11597
825.761	11619
828.159	11424
830.556	11405
832.951	11343
835.345	11132
837.736	11023
840.126	11115
842.514	10979
844.9	10868
847.284	10775
849.667	10559
852.048	10525
854.427	10358
856.804	10289
859.18	10072
861.553	10072
863.925	9993
866.296	9954
868.664	9850
871.031	9784
873.396	9717
875.759	9572
878.12	9562
880.48	9560
882.838	9487
885.194	9409
887.549	9167
889.902	9240
892.253	9121
894.602	9018
896.949	9068
899.295	8976
901.639	8857
903.981	8933
906.322	8678
908.661	8776
910.998	8754
913.333	8774
915.667	8631
917.999	8575
920.329	8692
922.658	8613
924.985	8524
927.31	8459
929.633	8486
931.955	8346
934.275	8269
936.593	8307
938.91	7992
941.225	7995
943.538	7695
945.849	7639
948.159	7399
950.467	7296
952.774	7223
955.078	7048
957.381	6900
959.683	6824
961.982	6691
964.28	6743
966.577	6790
968.871	6677
971.164	6534
973.456	6396
975.745	6370
978.033	6235
980.319	6157
982.604	6123
984.887	6121
987.168	6175
989.448	6141
991.726	6075
994.002	6052
996.277	5973
998.55	6010
1000.82	5912
1003.09	6018
1005.36	6157
1007.63	6105
1009.89	6092
1012.15	6198
1014.41	6195
1016.67	6147
1018.93	6106
1021.19	6010
1023.44	6108
1025.7	6036
1027.95	6088
1030.2	5923
1032.45	5784
1034.69	5726
1036.94	5589
1039.18	5579
1041.43	5513
1043.67	5553
1045.9	5466
1048.14	5422
1050.38	5289
1052.61	5241
1054.84	5206
1057.07	5169
1059.3	5099
1061.53	4973
1063.76	5067
1065.98	4920
1068.2	4843
1070.42	4884
1072.64	4680
1074.86	4718
1077.08	4662
1079.29	4623
1081.5	4616
1083.72	4575
1085.93	4517
1088.13	4579
1090.34	4613
1092.55	4594
1094.75	4650
1096.95	4575
1099.15	4561
1101.35	4487
1103.55	4483
1105.74	4317
1107.94	4295
1110.13	4321
1112.32	4237
1114.51	4072
1116.7	4032
1118.89	3995
1121.07	3969
1123.25	3900
1125.44	3824
1127.62	3770
1129.8	3872
1131.97	3965
1134.15	4012
1136.32	3989
1138.49	3886
1140.66	3881
1142.83	3848
1145	3800
1147.17	3750
1149.33	3661
1151.5	3645
1153.66	3667
1155.82	3639
1157.98	3602
1160.13	3504
1162.29	3566
1164.44	3470
1166.6	3401
1168.75	3481
1170.9	3586
1173.04	3572
1175.19	3639
1177.34	3610
1179.48	3401
1181.62	3282
1183.76	3232
1185.9	3376
1188.04	3461
1190.17	3622
1192.31	3659
1194.44	3633
1196.57	3655
1198.7	3705
1200.83	3619
1202.96	3529
1205.08	3368
1207.21	3181
1209.33	3103
1211.45	2949
1213.57	2869
1215.69	2805
1217.81	2764
1219.92	2782
1222.03	2786
1224.15	2726
1226.26	2704
1228.37	2679
1230.47	2687
1232.58	2674
1234.68	2664
1236.79	2676
1238.89	2661
1240.99	2695
1243.09	2623
1245.19	2559
1247.28	2545
1249.38	2579
1251.47	2577
1253.56	2525
1255.65	2426
1257.74	2400
1259.83	2394
1261.91	2363
1264	2351
1266.08	2243
1268.16	2234
1270.24	2178
1272.32	2153
1274.4	2178
1276.47	2095
1278.55	2069
1280.62	2065
1282.69	1999
1284.76	1964
1286.83	2031
1288.9	1979
1290.96	1988
1293.03	1902
1295.09	1841
1297.15	1845
1299.21	1807
1301.27	1805
1303.33	1819
1305.38	1785
1307.44	1894
1309.49	1768
1311.54	1751
1313.59	1724
1315.64	1703
1317.69	1684
1319.73	1688
1321.78	1755
1323.82	1706
1325.86	1680
1327.9	1684
1329.94	1666
1331.98	1648
1334.02	1703
1336.05	1694
1338.08	1682
1340.12	1677
1342.15	1777
1344.18	1737
1346.2	1845
1348.23	1822
1350.25	1823
1352.28	1741
1354.3	1807
1356.32	1795
1358.34	1821
1360.36	1856
1362.38	1896
1364.39	1861
1366.41	1856
1368.42	1829
1370.43	1893
1372.44	1803
1374.45	1828
1376.45	1801
1378.46	1853
1380.47	1761
1382.47	1713
1384.47	1713
1386.47	1616
1388.47	1549
1390.47	1558
1392.46	1531
1394.46	1616
1396.45	1596
1398.44	1598
1400.44	1533
1402.42	1529
1404.41	1459
1406.4	1378
1408.39	1402
1410.37	1370
1412.35	1324
1414.33	1318
1416.31	1335
1418.29	1274
1420.27	1323
1422.25	1255
1424.22	1225
1426.2	1324
1428.17	1241
1430.14	1295
1432.11	1191
1434.08	1191
1436.04	1209
1438.01	1108
1439.97	1177
1441.94	1160
1443.9	1189
1445.86	1193
1447.82	1174
1449.78	1093
1451.73	1092
1453.69	1130
1455.64	1144
1457.59	1170
1459.54	1139
1461.49	1027
1463.44	1025
1465.39	961
1467.34	975
1469.28	1000
1471.22	985
1473.17	1054
1475.11	1068
1477.05	990
1478.99	944
1480.92	919
1482.86	868
1484.79	838
1486.73	790
1488.66	842
1490.59	846
1492.52	877
1494.45	851
1496.37	860
1498.3	923
1500.22	893
1502.14	818
1504.07	842
1505.99	850
1507.91	856
1509.82	836
1511.74	814
1513.66	842
1515.57	840
1517.48	875
1519.39	914
1521.3	889
1523.21	907
1525.12	870
1527.03	818
1528.93	852
1530.84	901
1532.74	951
1534.64	955
1536.54	957
1538.44	947
1540.34	913
1542.23	863
1544.13	830
1546.02	739
1547.92	808
1549.81	830
1551.7	846
1553.59	862
1555.48	858
1557.36	906
1559.25	941
1561.13	933
1563.01	1011
1564.9	1008
1566.78	987
1568.66	987
1570.53	929
1572.41	941
1574.29	951
1576.16	1015
1578.03	1116
1579.9	1151
1581.78	1080
1583.65	1007
1585.51	951
1587.38	1004
1589.25	1121
1591.11	1070
1592.97	1043
1594.84	963
1596.7	945
1598.56	977
1600.42	947
1602.27	927
1604.13	991
1605.98	1056
1607.84	1169
1609.69	1253
1611.54	1253
1613.39	1153
1615.24	1072
1617.09	870
1618.94	820
1620.78	780
1622.62	840
1624.47	929
1626.31	921
1628.15	947
1629.99	951
1631.83	935
1633.67	935
1635.5	913
1637.34	877
1639.17	866
1641	853
1642.83	854
1644.66	866
1646.49	842
1648.32	796
1650.15	822
1651.97	828
1653.8	871
1655.62	872
1657.44	800
1659.26	719
1661.08	647
1662.9	649
1664.72	522
1666.53	476
1668.35	399
1670.16	397
1671.97	448
1673.79	522
1675.6	531
1677.4	508
1679.21	443
1681.02	455
1682.83	391
1684.63	437
1686.43	482
1688.24	502
1690.04	481
1691.84	385
1693.64	397
1695.43	463
1697.23	499
1699.02	589
1700.82	652
1702.61	619
1704.4	594
1706.2	588
1707.98	645
1709.77	721
1711.56	695
1713.35	755
1715.13	689
1716.92	608
1718.7	526
1720.48	560
1722.26	562
1724.04	528
1725.82	407
1727.6	340
1729.37	315
1731.15	318
1732.92	231
1734.7	239
1736.47	181
1738.24	184
1740.01	187
1741.78	189
1743.54	210
1745.31	284
1747.08	318
1748.84	308
1750.6	308
1752.36	381
1754.12	483
1755.88	485
1757.64	425
1759.4	380
1761.16	355
1762.91	333
1764.67	403
1766.42	494
1768.17	521
1769.92	534
1771.67	473
1773.42	401
1775.17	341
1776.91	375
1778.66	439
1780.4	474
1782.15	542
1783.89	575
1785.63	569
1787.37	566
1789.11	566
1790.85	588
1792.58	546
1794.32	457
1796.05	439
1797.79	391
1799.52	411
1801.25	421
1802.98	348
1804.71	357
1806.44	435
1808.17	485
1809.89	558
1811.62	566
1813.34	576
1815.07	534
1816.79	473
1818.51	448
1820.23	425
1821.95	385
1823.66	348
1825.38	335
1827.1	339
1828.81	356
1830.52	398
1832.24	436
1833.95	469
1835.66	516
1837.37	536
1839.08	492
1840.78	427
1842.49	349
1844.19	346
1845.9	312
1847.6	347
1849.3	335
1851	284
1852.7	215
1854.4	218
1856.1	220
1857.8	242
1859.49	245
1861.19	219
1862.88	264
1864.57	171
1866.27	121
1867.96	63
1869.65	42
1871.33	72
1873.02	133
1874.71	209
1876.39	207
1878.08	165
1879.76	179
1881.44	179
1883.12	210
1884.81	246
1886.48	246
1888.16	198
1889.84	131
1891.52	115
1893.19	60
1894.87	86
1896.54	91
1898.21	131
1899.88	119
1901.55	166
1903.22	181
1904.89	171
1906.56	214
1908.22	202
1909.89	232
1911.55	250
1913.22	229
1914.88	228
1916.54	248
1918.2	230
1919.86	213
1921.52	201
1923.18	200
1924.83	182
1926.49	155
1928.14	190
1929.79	189
1931.45	171
1933.1	162
1934.75	123
1936.4	195
1938.05	214
1939.69	224
1941.34	173
1942.99	128
1944.63	103
1946.27	113
1947.92	113
1949.56	157
1951.2	175
1952.84	203
1954.48	217
1956.11	250
1957.75	278
1959.39	328
1961.02	334
1962.65	292
1964.29	302
1965.92	286
1967.55	356
1969.18	319
1970.81	336
1972.44	379
1974.06	304
1975.69	320
1977.32	345
1978.94	373
1980.56	359
1982.19	381
1983.81	347
1985.43	357
1987.05	365
1988.66	378
1990.28	330
1991.9	322
1993.51	367
1995.13	381
1996.74	395
1998.36	359
1999.97	361
2001.58	353
2003.19	355
2004.8	354
2006.4	389
2008.01	391
2009.62	380
2011.22	391
2012.83	423
2014.43	379
2016.03	402
2017.63	387
2019.23	370
2020.83	356
2022.43	358
2024.03	377
2025.63	389
2027.22	385
2028.82	380
2030.41	376
2032.01	346
2033.6	368
2035.19	359
2036.78	360
2038.37	356
2039.96	320
2041.55	335
2043.13	323
2044.72	329
2046.3	304
2047.89	346
2049.47	330
2051.05	333
2052.63	334
2054.21	312
2055.79	354
2057.37	290
2058.95	303
2060.52	306
2062.1	328
2063.68	357
2065.25	316
2066.82	314
2068.39	298
2069.97	314
2071.54	298
2073.1	276
2074.67	294
2076.24	320
2077.81	312
2079.37	298
2080.94	314
2082.5	258
2084.07	256
2085.63	262
2087.19	280
2088.75	252
2090.31	222
2091.87	186
2093.43	197
2094.98	209
2096.54	212
2098.09	213
2099.65	270
2101.2	234
2102.75	238
2104.3	250
2105.86	258
2107.41	238
2108.95	244
2110.5	246
2112.05	228
2113.6	234
2115.14	228
2116.69	262
2118.23	236
2119.77	232
2121.31	210
2122.86	216
2124.4	228
2125.93	248
2127.47	220
2129.01	222
2130.55	242
2132.08	252
2133.62	246
2135.15	248
2136.69	220
2138.22	212
2139.75	205
2141.28	200
2142.81	234
2144.34	202
2145.87	196
2147.39	232
2148.92	203
2150.45	234
2151.97	226
2153.5	226
2155.02	192
2156.54	182
2158.06	221
2159.58	197
2161.1	183
2162.62	246
2164.14	230
2165.66	236
2167.17	208
2168.69	220
2170.2	219
2171.72	208
2173.23	206
2174.74	200
2176.25	212
2177.76	195
2179.27	180
2180.78	214
2182.29	175
2183.79	205
2185.3	173
2186.81	208
2188.31	177
2189.81	186
2191.32	192
2192.82	204
2194.32	172
2195.82	205
2197.32	192
2198.82	139
2200.32	171
2201.81	151
2203.31	153
2204.8	171
2206.3	165
2207.79	155
2209.29	192
2210.78	179
2212.27	212
2213.76	200
2215.25	211
2216.74	181
2218.23	161
2219.71	167
2221.2	151
2222.69	159
2224.17	129
2225.65	125
2227.14	121
2228.62	123
2230.1	129
2231.58	153
2233.06	137
2234.54	171
2236.02	195
2237.5	183
2238.97	191
2240.45	163
2241.92	193
2243.4	163
2244.87	125
2246.34	161
2247.82	155
2249.29	129
2250.76	133
2252.23	143
2253.7	139
2255.16	129
2256.63	147
2258.1	123
2259.56	151
2261.03	147
2262.49	123
2263.95	149
2265.42	137
2266.88	141
2268.34	121
2269.8	139
2271.26	139
2272.72	149
2274.18	139
2275.63	135
2277.09	139
2278.54	175
2280	121
2281.45	109
2282.9	143
2284.36	105
2285.81	141
2287.26	131
2288.71	137
2290.16	143
2291.61	117
2293.05	125
2294.5	111
2295.95	83
2297.39	83
2298.84	55
2300.28	86
2301.72	71
2303.16	111
2304.61	93
2306.05	103
2307.49	103
2308.93	101
2310.36	125
2311.8	97
2313.24	145
2314.67	127
2316.11	149
2317.54	119
2318.98	141
2320.41	99
2321.84	119
2323.28	113
2324.71	133
2326.14	109
2327.57	104
2328.99	107
2330.42	81
2331.85	97
2333.27	89
2334.7	97
2336.12	65
2337.55	77
2338.97	73
2340.39	51
2341.82	37
2343.24	66
2344.66	45
2346.08	66
2347.5	75
2348.91	75
2350.33	77
2351.75	115
2353.16	101
2354.58	117
2355.99	103
2357.41	95
2358.82	71
2360.23	41
2361.64	49
2363.05	53
2364.46	18
2365.87	40
2367.28	31
2368.69	57
2370.1	57
2371.5	34
2372.91	65
2374.31	60
2375.72	46
2377.12	68
2378.52	48
2379.92	61
2381.33	57
2382.73	61
2384.13	55
2385.52	42
2386.92	65
2388.32	55
2389.72	81
2391.11	53
2392.51	91
2393.9	77
2395.3	83
2396.69	93
2398.08	63
2399.48	63
2400.87	60
2402.26	57
2403.65	38
2405.04	29
2406.42	0
2407.81	-42
2409.2	-24
2410.58	-77
2411.97	-66
2413.35	-10
2414.74	-74
2416.12	-42
2417.5	-36
2418.89	-26
2420.27	-18
2421.65	-46
2423.03	-21
2424.41	-46
2425.79	-18
2427.16	-41
2428.54	-28
2429.92	-48
2431.29	-43
2432.67	-36
2434.04	-28
2435.42	-18
2436.79	-40
2438.16	-25
2439.53	-24
2440.9	-40
2442.27	-53
2443.64	-67
2445.01	-51
2446.38	-57
2447.75	-68
2449.11	-63
2450.48	-66
2451.84	-71
2453.21	-48
2454.57	-36
2455.94	-40
2457.3	-35
2458.66	-52
2460.02	-54
2461.38	-51
2462.74	-20
2464.1	-2
2465.46	-10
2466.82	-23
2468.17	-15
2469.53	-18
2470.89	0
2472.24	-44
2473.6	-40
2474.95	-10
2476.3	8
2477.65	14
2479.01	37
2480.36	7
2481.71	41
2483.06	-4
2484.41	-12
2485.75	-2
2487.1	12
2488.45	-4
2489.8	-12
2491.14	0
2492.49	-2
2493.83	4
2495.17	0
2496.52	4
2497.86	8
2499.2	10
2500.54	8
2501.88	16
2503.22	32
2504.56	30
2505.9	10
2507.24	28
2508.58	24
2509.91	2
2511.25	-13
2512.58	-34
2513.92	-65
2515.25	-36
2516.58	-55
2517.92	-68
2519.25	-45
2520.58	-41
2521.91	-66
2523.24	-25
2524.57	-8
2525.9	6
2527.23	2
2528.55	20
2529.88	-28
2531.21	-37
2532.53	-26
2533.86	-16
2535.18	-4
2536.5	2
2537.83	-5
2539.15	24
2540.47	2
2541.79	24
2543.11	-4
2544.43	-21
2545.75	10
2547.07	-4
2548.39	-53
2549.7	0
2551.02	-12
2552.34	-22
2553.65	-39
2554.97	-54
2556.28	-56
2557.59	-69
2558.91	-55
2560.22	-59
2561.53	-63
2562.84	-55
2564.15	-32
2565.46	-45
2566.77	-51
2568.08	-56
2569.38	-39
2570.69	-32
2572	-55
2573.3	-32
2574.61	-41
2575.91	-36
2577.22	-25
2578.52	-20
2579.82	-33
2581.13	-51
2582.43	-55
2583.73	-50
2585.03	-59
2586.33	-62
2587.63	-73
2588.92	-97
2590.22	-40
2591.52	-63
2592.82	-44
2594.11	-49
2595.41	-45
2596.7	-44
2598	-54
2599.29	-56
2600.58	-63
2601.88	-26
2603.17	-12
2604.46	-77
2605.75	-56
2607.04	-70
2608.33	-65
2609.62	-67
2610.9	-74
2612.19	-72
2613.48	-95
2614.76	-77
2616.05	-83
2617.34	-37
2618.62	-111
2619.9	-98
2621.19	-55
2622.47	-83
2623.75	-70
2625.03	-77
2626.31	-57
2627.59	-30
2628.87	-41
2630.15	-79
2631.43	-59
2632.71	-56
2633.99	-66
2635.26	-60
2636.54	-97
2637.81	-75
2639.09	-93
2640.36	-82
2641.64	-60
2642.91	-75
2644.18	-84
2645.46	-57
2646.73	-99
2648	-75
2649.27	-65
2650.54	-69
2651.81	-49
2653.07	-42
2654.34	-60
2655.61	-61
2656.88	-55
2658.14	-68
2659.41	-75
2660.67	-101
2661.94	-30
2663.2	-63
2664.47	-83
2665.73	-67
2666.99	-70
2668.25	-75
2669.51	-85
2670.77	-89
2672.03	-81
2673.29	-56
2674.55	-45
2675.81	-52
2677.07	-85
2678.32	-77
2679.58	-59
2680.84	-57
2682.09	-41
2683.35	-38
2684.6	-59
2685.85	-55
2687.11	-70
2688.36	-35
2689.61	-61
2690.86	-49
2692.11	-63
2693.36	-47
2694.61	-29
2695.86	-59
2697.11	-75
2698.36	-65
2699.61	-75
2700.85	-60
2702.1	-74
2703.34	-53
2704.59	-80
2705.83	-44
2707.08	-57
2708.32	-64
2709.56	-61
2710.81	-71
2712.05	-78
2713.29	-57
2714.53	-67
2715.77	-56
2717.01	-41
2718.25	-32
2719.49	-61
2720.73	-68
2721.96	-71
2723.2	-59
2724.44	-65
2725.67	-49
2726.91	-56
2728.14	-61
2729.38	-92
2730.61	-55
2731.84	-68
2733.08	-59
2734.31	-44
2735.54	-44
2736.77	-43
2738	-70
2739.23	-45
2740.46	-46
2741.69	-63
2742.92	-76
2744.14	-4
2745.37	-44
2746.6	-56
2747.82	-16
2749.05	-42
2750.27	-46
2751.5	-59
2752.72	-62
2753.95	-22
2755.17	-42
2756.39	-38
2757.61	-52
2758.83	-66
2760.05	-28
2761.27	-44
2762.49	-44
2763.71	-54
2764.93	-60
2766.15	-60
2767.37	-54
2768.58	-50
2769.8	-62
2771.02	-52
2772.23	-46
2773.45	-34
2774.66	-58
2775.88	-16
2777.09	-42
2778.3	-36
2779.51	-58
2780.73	-67
2781.94	-42
2783.15	-36
2784.36	-44
2785.57	-50
2786.78	-26
2787.99	-10
2789.19	-38
2790.4	-32
2791.61	-15
2792.82	-32
2794.02	-40
2795.23	-34
2796.43	-42
2797.64	-26
2798.84	-22
2800.04	-50
2801.25	-17
2802.45	-48
2803.65	-50
2804.85	-15
2806.05	-38
2807.25	-38
2808.45	-10
2809.65	-48
2810.85	-31
2812.05	-24
2813.25	-44
2814.45	-44
2815.64	-22
2816.84	-36
2818.04	-28
2819.23	32
2820.43	-39
2821.62	-18
2822.82	-16
2824.01	-14
2825.2	-12
2826.39	-26
2827.59	-36
2828.78	-8
2829.97	-8
2831.16	-24
2832.35	-18
2833.54	-52
2834.73	-36
2835.92	-36
2837.1	-14
2838.29	-32
2839.48	-2
2840.67	-20
2841.85	-16
2843.04	-24
2844.22	-16
2845.41	-39
2846.59	0
2847.77	4
2848.96	-14
2850.14	-19
2851.32	-16
2852.5	-13
2853.68	-32
2854.87	2
2856.05	-20
2857.23	-30
2858.4	-10
2859.58	-25
2860.76	-39
2861.94	-6
2863.12	-8
2864.29	-30
2865.47	-28
2866.65	-31
2867.82	0
2869	18
2870.17	-8
2871.34	-6
2872.52	-20
2873.69	-12
2874.86	-39
2876.03	-12
2877.21	-23
2878.38	-16
2879.55	-18
2880.72	-16
2881.89	-38
2883.06	-12
2884.23	-18
2885.39	-23
2886.56	-21
2887.73	-36
2888.9	0
2890.06	-30
2891.23	6
2892.39	-18
2893.56	20
2894.72	-16
2895.89	8
2897.05	6
2898.21	-36
2899.38	-18
2900.54	-36
2901.7	12
2902.86	-20
2904.02	-4
2905.18	-14
2906.34	-14
2907.5	-5
2908.66	-16
2909.82	-4
2910.98	0
2912.13	4
2913.29	6
2914.45	-16
2915.6	-14
2916.76	-12
2917.91	4
2919.07	-25
2920.22	-10
2921.38	4
2922.53	-16
2923.68	-4
2924.84	-10
2925.99	4
2927.14	-20
2928.29	-26
2929.44	-12
2930.59	-6
2931.74	4
2932.89	14
2934.04	-12
2935.19	-24
2936.34	-11
2937.48	-23
2938.63	-2
2939.78	-12
2940.93	0
2942.07	2
2943.22	12
2944.36	6
2945.51	-16
2946.65	-24
2947.79	-12
2948.94	-6
2950.08	2
2951.22	10
2952.36	-14
2953.5	-12
2954.65	-10
2955.79	2
2956.93	-12
2958.07	-2
2959.2	4
2960.34	-2
2961.48	10
2962.62	-6
2963.76	16
2964.89	6
2966.03	4
2967.17	-4
2968.3	0
2969.44	-2
2970.57	2
2971.71	10
2972.84	2
2973.97	12
2975.11	-2
2976.24	28
2977.37	-20
2978.5	4
2979.64	4
2980.77	12
2981.9	10
2983.03	-16
2984.16	2
2985.29	2
2986.41	0
2987.54	-2
2988.67	18
2989.8	0
2990.93	4
2992.05	-4
2993.18	10
2994.3	-24
2995.43	12
2996.55	43
2997.68	20
2998.8	-2
2999.93	-4
3001.05	8
3002.17	10
3003.3	6
3004.42	50
3005.54	40
3006.66	10
3007.78	10
3008.9	16
3010.02	-2
3011.14	22
3012.26	14
3013.38	20
3014.5	28
3015.62	-18
3016.73	30
3017.85	-2
3018.97	24
3020.08	5
3021.2	12
3022.31	2
3023.43	40
3024.54	4
3025.66	8
3026.77	18
3027.89	30
3029	20
3030.11	22
3031.22	14
3032.34	-8
3033.45	8
3034.56	14
3035.67	22
3036.78	113
3037.89	26
3039	40
3040.11	4
3041.22	2
3042.32	-10
3043.43	6
3044.54	22
3045.65	20
3046.75	20
3047.86	54
3048.96	2
3050.07	-14
3051.17	26
3052.28	20
3053.38	16
3054.49	10
3055.59	20
3056.69	16
3057.8	28
3058.9	24
3060	60
3061.1	24
3062.2	28
3063.3	14
3064.4	8
3065.5	20
3066.6	25
3067.7	14
3068.8	14
3069.9	4
3071	34
3072.09	10
3073.19	18
3074.29	20
3075.38	20
3076.48	32
3077.57	3
3078.67	24
3079.76	34
3080.86	2
3081.95	25
3083.05	-24
3084.14	28
3085.23	28
3086.33	21
3087.42	22
3088.51	2
3089.6	24
3090.69	2
3091.78	2
3092.87	59
3093.96	34
3095.05	24
3096.14	-6
3097.23	28
3098.32	30
3099.41	39
3100.49	4
3101.58	12
3102.67	32
3103.75	4
3104.84	48
3105.93	20
3107.01	12
3108.1	14
3109.18	30
3110.26	30
3111.35	26
3112.43	18
3113.51	40
3114.6	33
3115.68	42
3116.76	22
3117.84	20
3118.92	26
3120	26
3121.09	28
3122.17	32
3123.25	24
3124.32	26
3125.4	34
3126.48	20
3127.56	12
3128.64	32
3129.72	16
3130.79	38
3131.87	38
3132.95	14
3134.02	2
3135.1	34
3136.17	14
3137.25	20
3138.32	20
3139.4	6
3140.47	48
3141.55	18
3142.62	30
3143.69	30
3144.76	35
3145.84	-2
3146.91	36
3147.98	22
3149.05	36
3150.12	10
3151.19	46
3152.26	46
3153.33	46
3154.4	28
3155.47	6
3156.54	40
3157.61	38
3158.67	12
3159.74	20
3160.81	22
3161.88	33
3162.94	44
3164.01	26
3165.07	40
3166.14	24
3167.2	48
3168.27	33
3169.33	40
3170.4	32
3171.46	26
3172.52	26
3173.59	20
3174.65	22
3175.71	38
3176.77	32
3177.84	24
3178.9	26
3179.96	20
3181.02	42
3182.08	30
3183.14	53
3184.2	48
3185.26	42
3186.32	36
3187.37	16
3188.43	44
3189.49	59
3190.55	4
3191.61	25
3192.66	46
3193.72	32
3194.77	58
3195.83	-5
3196.89	20
3197.94	40
3199	24
3200.05	20
3201.1	22
3202.16	-4
3203.21	44
3204.27	38
3205.32	14
3206.37	48
3207.42	37
3208.47	42
3209.53	38
3210.58	33
3211.63	26
3212.68	30
3213.73	32
3214.78	29
3215.83	52
3216.88	35
3217.93	28
3218.97	10
3220.02	30
3221.07	30
3222.12	26
3223.16	40
3224.21	42
3225.26	26
3226.3	10
3227.35	16
3228.4	58
3229.44	46
3230.49	20
3231.53	12
3232.57	26
3233.62	36
3234.66	34
3235.71	20
3236.75	32
3237.79	46
3238.83	52
3239.88	10
3240.92	46
3241.96	46
3243	36
3244.04	26
3245.08	32
3246.12	22
3247.16	32
3248.2	18
3249.24	20
3250.28	30
3251.32	40
3252.36	36
3253.39	28
3254.43	28
3255.47	64
3256.51	36
3257.54	22
3258.58	36
3259.61	42
3260.65	19
3261.69	24
3262.72	20
3263.76	14
3264.79	20
3265.82	38
3266.86	27
3267.89	64
3268.92	57
3269.96	40
3270.99	43
3272.02	26
3273.05	26
3274.09	32
3275.12	24
3276.15	38
3277.18	37
3278.21	42
3279.24	24
3280.27	54
3281.3	38
3282.33	37
3283.36	30
3284.39	24
3285.41	56
3286.44	24
3287.47	32
3288.5	56
3289.52	28
3290.55	60
3291.58	20
3292.6	26
3293.63	50
3294.66	34
3295.68	53
3296.71	22
3297.73	54
3298.76	73
3299.78	32
3300.8	22
3301.83	50
3302.85	103
3303.87	46
3304.9	34
3305.92	33
3306.94	40
3307.96	44
3308.98	50
3310.01	28
3311.03	24
3312.05	45
3313.07	36
3314.09	42
3315.11	42
3316.13	41
3317.15	30
3318.17	26
3319.18	38
3320.2	34
3321.22	54
3322.24	32
3323.26	67
3324.27	38
3325.29	62
3326.31	33
3327.32	48
3328.34	57
3329.35	40
3330.37	42
3331.38	24
3332.4	28
3333.41	64
3334.43	60
3335.44	28
3336.46	50
3337.47	18
3338.48	24
3339.5	28
3340.51	16
3341.52	45
3342.53	48
3343.54	28
3344.56	30
3345.57	48
3346.58	46
3347.59	48
3348.6	21
3349.61	38
3350.62	34
3351.63	36
3352.64	36
3353.65	42
3354.66	51
3355.66	49
3356.67	38
3357.68	34
3358.69	27
3359.7	34
3360.7	38
3361.71	22
3362.72	40
3363.72	56
3364.73	28
3365.73	44
3366.74	29
3367.75	27
3368.75	26
3369.75	46
3370.76	26
3371.76	30
3372.77	36
3373.77	40
3374.77	37
3375.78	48
3376.78	22
3377.78	36
3378.78	46
3379.79	58
3380.79	19
3381.79	34
3382.79	34
3383.79	22
3384.79	56
3385.79	38
3386.79	32
3387.79	24
3388.79	43
3389.79	46
3390.79	50
3391.79	55
3392.79	48
3393.79	64
3394.78	46
3395.78	34
3396.78	30
3397.78	30
3398.77	93
3399.77	24
3400.77	34
3401.76	48
3402.76	44
3403.76	38
3404.75	16
3405.75	38
3406.74	42
3407.74	77
3408.73	46
3409.72	121
3410.72	54
3411.71	54
3412.71	48
3413.7	38
3414.69	6
3415.68	90
3416.68	48
3417.67	34
3418.66	28
3419.65	42
3420.64	80
3421.63	49
3422.63	58
3423.62	40
3424.61	96
3425.6	32
3426.59	41
3427.58	58
3428.57	51
[truncated: 48 more rows]
