# Supplementary material for: AI‐Assisted Detection of Early Gastric Cancer via Visualization of Mucosal Acidity Compromise During Endoscopy
Source: Adv Sci (Weinh). 2025 Oct 20;12(46):e04932. doi: 10.1002/advs.202504932 (PMC12697849; doi:10.1002/advs.202504932)
Supplement: Supplementary file 2 — Supporting Data [file ADVS-12-e04932-s002.zip › Models by AGS cells/Model 6/Para-tumor/fast-20250724_174929.csv]

181.541	12652
184.445	19887
187.346	25982
190.245	28962
193.141	30145
196.035	30207
198.927	29917
201.816	30048
204.703	30265
207.588	30137
210.47	30290
213.35	30136
216.228	30108
219.103	30137
221.976	29965
224.846	30114
227.715	29877
230.58	30025
233.444	30084
236.305	30262
239.164	30334
242.02	30719
244.875	30884
247.727	31009
250.576	31023
253.423	30938
256.268	30845
259.111	30612
261.951	30584
264.789	30562
267.625	30698
270.459	30651
273.29	30433
276.119	30414
278.945	30125
281.769	29990
284.591	29935
287.411	29967
290.229	29806
293.044	29423
295.857	29377
298.667	29200
301.476	28970
304.282	28643
307.085	28289
309.887	28122
312.686	27580
315.483	27411
318.278	27302
321.071	27125
323.861	26964
326.649	26929
329.435	27044
332.219	26858
335	26796
337.779	26859
340.556	26816
343.331	27038
346.103	27004
348.873	26880
351.641	27040
354.407	27123
357.171	27248
359.932	27197
362.691	27176
365.448	27079
368.203	26778
370.955	26350
373.706	26391
376.454	26301
379.2	25952
381.943	25835
384.685	25684
387.424	25426
390.161	25201
392.896	24856
395.629	25022
398.36	24686
401.088	24866
403.815	24485
406.539	24471
409.261	24322
411.981	24350
414.698	24364
417.414	24511
420.127	24535
422.838	24548
425.547	24918
428.254	24888
430.959	24743
433.662	24761
436.362	25138
439.06	25154
441.757	24823
444.451	25009
447.142	24844
449.832	24731
452.52	24775
455.206	24831
457.889	24566
460.57	24612
463.249	24480
465.927	24492
468.601	24141
471.274	24118
473.945	23667
476.614	23349
479.28	22968
481.945	22932
484.607	22935
487.267	22654
489.926	22426
492.582	22297
495.236	22101
497.888	21870
500.537	21902
503.185	21893
505.831	22041
508.474	22209
511.116	21959
513.755	22058
516.393	21908
519.028	22017
521.661	21922
524.293	21880
526.922	21832
529.549	21811
532.174	21719
534.797	21888
537.418	21794
540.037	21850
542.654	21693
545.268	21639
547.881	21900
550.492	21737
553.101	21538
555.707	21358
558.312	20923
560.915	20716
563.515	20875
566.114	21036
568.71	21195
571.305	21590
573.897	21803
576.488	21782
579.076	21453
581.663	20718
584.247	20275
586.83	19740
589.41	19378
591.989	18926
594.565	18531
597.14	18028
599.712	17641
602.283	17609
604.851	17551
607.418	17482
609.982	17377
612.545	17242
615.106	17172
617.664	17180
620.221	17045
622.776	17118
625.328	16968
627.879	17002
630.428	16805
632.975	16568
635.52	16354
638.062	16301
640.603	16216
643.142	16274
645.679	16384
648.214	16580
650.748	16364
653.279	16426
655.808	16484
658.335	16257
660.861	16279
663.384	15963
665.906	15889
668.425	16047
670.943	15971
673.459	15828
675.973	15605
678.484	15439
680.994	15080
683.502	14977
686.009	14881
688.513	14783
691.015	14460
693.515	14518
696.014	14292
698.51	14113
701.005	14004
703.498	13831
705.989	13581
708.478	13418
710.965	13183
713.45	13227
715.933	13081
718.415	13042
720.894	12713
723.372	12810
725.848	12895
728.322	12818
730.794	12910
733.264	12955
735.732	12556
738.198	12333
740.663	12079
743.126	11796
745.586	11740
748.045	11575
750.502	11444
752.958	11414
755.411	11270
757.863	11353
760.312	11315
762.76	11146
765.206	11363
767.65	11077
770.092	10328
772.533	9433
774.971	9331
777.408	9763
779.843	10044
782.276	10066
784.707	10227
787.137	10209
789.564	10158
791.99	10194
794.414	10071
796.836	10094
799.257	9975
801.675	9709
804.092	9679
806.507	9542
808.92	9503
811.331	9405
813.741	9133
816.148	9060
818.554	8885
820.958	8894
823.36	8829
825.761	8693
828.159	8613
830.556	8575
832.951	8502
835.345	8434
837.736	8311
840.126	8251
842.514	8299
844.9	8198
847.284	8081
849.667	8012
852.048	7922
854.427	7813
856.804	7616
859.18	7414
861.553	7398
863.925	7466
866.296	7380
868.664	7380
871.031	7302
873.396	7223
875.759	7173
878.12	7135
880.48	7120
882.838	7060
885.194	7019
887.549	6893
889.902	6800
892.253	6808
894.602	6724
896.949	6717
899.295	6667
901.639	6514
903.981	6554
906.322	6460
908.661	6421
910.998	6389
913.333	6439
915.667	6340
917.999	6489
920.329	6409
922.658	6387
924.985	6284
927.31	6310
929.633	6326
931.955	6160
934.275	6125
936.593	6121
938.91	5982
941.225	5815
943.538	5640
945.849	5669
948.159	5466
950.467	5366
952.774	5329
955.078	5146
957.381	5130
959.683	5099
961.982	4934
964.28	5063
966.577	5021
968.871	4982
971.164	4824
973.456	4720
975.745	4690
978.033	4541
980.319	4556
982.604	4511
984.887	4467
987.168	4572
989.448	4507
991.726	4402
994.002	4418
996.277	4404
998.55	4342
1000.82	4385
1003.09	4447
1005.36	4569
1007.63	4457
1009.89	4469
1012.15	4507
1014.41	4515
1016.67	4505
1018.93	4579
1021.19	4430
1023.44	4440
1025.7	4529
1027.95	4493
1030.2	4424
1032.45	4333
1034.69	4204
1036.94	4132
1039.18	4100
1041.43	4038
1043.67	3971
1045.9	4026
1048.14	4016
1050.38	3881
1052.61	3855
1054.84	3751
1057.07	3699
1059.3	3693
1061.53	3609
1063.76	3640
1065.98	3512
1068.2	3481
1070.42	3514
1072.64	3370
1074.86	3344
1077.08	3347
1079.29	3366
1081.5	3286
1083.72	3286
1085.93	3296
1088.13	3248
1090.34	3267
1092.55	3393
1094.75	3367
1096.95	3304
1099.15	3277
1101.35	3238
1103.55	3224
1105.74	3104
1107.94	3082
1110.13	3092
1112.32	2990
1114.51	2891
1116.7	2924
1118.89	2853
1121.07	2857
1123.25	2810
1125.44	2765
1127.62	2784
1129.8	2736
1131.97	2797
1134.15	2831
1136.32	2867
1138.49	2758
1140.66	2817
1142.83	2775
1145	2688
1147.17	2696
1149.33	2613
1151.5	2603
1153.66	2597
1155.82	2581
1157.98	2520
1160.13	2515
1162.29	2512
1164.44	2426
1166.6	2434
1168.75	2464
1170.9	2519
1173.04	2515
1175.19	2565
1177.34	2570
1179.48	2366
1181.62	2349
1183.76	2289
1185.9	2381
1188.04	2558
1190.17	2639
1192.31	2734
1194.44	2686
1196.57	2659
1198.7	2663
1200.83	2581
1202.96	2514
1205.08	2331
1207.21	2242
1209.33	2194
1211.45	2085
1213.57	2007
1215.69	1995
1217.81	1946
1219.92	1934
1222.03	1928
1224.15	1886
1226.26	1884
1228.37	1887
1230.47	1902
1232.58	1763
1234.68	1886
1236.79	1844
1238.89	1793
1240.99	1897
1243.09	1847
1245.19	1737
1247.28	1773
1249.38	1739
1251.47	1773
1253.56	1727
1255.65	1670
1257.74	1656
1259.83	1652
1261.91	1604
1264	1607
1266.08	1532
1268.16	1523
1270.24	1503
1272.32	1402
1274.4	1467
1276.47	1465
1278.55	1436
1280.62	1386
1282.69	1291
1284.76	1374
1286.83	1386
1288.9	1336
1290.96	1311
1293.03	1243
1295.09	1249
1297.15	1233
1299.21	1207
1301.27	1183
1303.33	1192
1305.38	1194
1307.44	1259
1309.49	1186
1311.54	1168
1313.59	1082
1315.64	1078
1317.69	1170
1319.73	1114
1321.78	1181
1323.82	1112
1325.86	1066
1327.9	1088
1329.94	1071
1331.98	1009
1334.02	1088
1336.05	1067
1338.08	1118
1340.12	1076
1342.15	1102
1344.18	1143
1346.2	1191
1348.23	1227
1350.25	1144
1352.28	1183
1354.3	1249
1356.32	1203
1358.34	1215
1360.36	1235
1362.38	1245
1364.39	1277
1366.41	1261
1368.42	1283
1370.43	1265
1372.44	1223
1374.45	1276
1376.45	1257
1378.46	1287
1380.47	1225
1382.47	1167
1384.47	1104
1386.47	1070
1388.47	1052
1390.47	1004
1392.46	1009
1394.46	1090
1396.45	1070
1398.44	1100
1400.44	1019
1402.42	1011
1404.41	961
1406.4	931
1408.39	897
1410.37	848
1412.35	840
1414.33	844
1416.31	848
1418.29	834
1420.27	824
1422.25	776
1424.22	783
1426.2	794
1428.17	771
1430.14	836
1432.11	751
1434.08	685
1436.04	715
1438.01	709
1439.97	739
1441.94	723
1443.9	729
1445.86	770
1447.82	782
1449.78	727
1451.73	643
1453.69	711
1455.64	727
1457.59	759
1459.54	698
1461.49	604
1463.44	576
1465.39	562
1467.34	592
1469.28	575
1471.22	615
1473.17	661
1475.11	635
1477.05	581
1478.99	529
1480.92	492
1482.86	475
1484.79	387
1486.73	463
1488.66	437
1490.59	481
1492.52	496
1494.45	490
1496.37	494
1498.3	486
1500.22	494
1502.14	429
1504.07	451
1505.99	449
1507.91	455
1509.82	464
1511.74	445
1513.66	421
1515.57	466
1517.48	462
1519.39	562
1521.3	550
1523.21	556
1525.12	491
1527.03	485
1528.93	485
1530.84	536
1532.74	589
1534.64	663
1536.54	669
1538.44	636
1540.34	582
1542.23	522
1544.13	479
1546.02	409
1547.92	457
1549.81	506
1551.7	566
1553.59	530
1555.48	574
1557.36	574
1559.25	611
1561.13	665
1563.01	693
1564.9	724
1566.78	737
1568.66	715
1570.53	638
1572.41	616
1574.29	643
1576.16	731
1578.03	794
1579.9	850
1581.78	790
1583.65	723
1585.51	699
1587.38	726
1589.25	834
1591.11	796
1592.97	765
1594.84	675
1596.7	643
1598.56	651
1600.42	647
1602.27	649
1604.13	681
1605.98	770
1607.84	921
1609.69	1011
1611.54	981
1613.39	891
1615.24	767
1617.09	588
1618.94	602
1620.78	508
1622.62	609
1624.47	665
1626.31	685
1628.15	703
1629.99	711
1631.83	723
1633.67	679
1635.5	655
1637.34	617
1639.17	644
1641	629
1642.83	629
1644.66	643
1646.49	612
1648.32	530
1650.15	588
1651.97	588
1653.8	613
1655.62	637
1657.44	560
1659.26	503
1661.08	439
1662.9	457
1664.72	310
1666.53	242
1668.35	238
1670.16	177
1671.97	266
1673.79	317
1675.6	328
1677.4	274
1679.21	214
1681.02	252
1682.83	189
1684.63	201
1686.43	236
1688.24	311
1690.04	314
1691.84	228
1693.64	204
1695.43	223
1697.23	320
1699.02	417
1700.82	429
1702.61	407
1704.4	405
1706.2	395
1707.98	457
1709.77	526
1711.56	540
1713.35	530
1715.13	479
1716.92	431
1718.7	286
1720.48	379
1722.26	391
1724.04	335
1725.82	259
1727.6	215
1729.37	220
1731.15	183
1732.92	133
1734.7	125
1736.47	105
1738.24	89
1740.01	116
1741.78	84
1743.54	119
1745.31	185
1747.08	219
1748.84	179
1750.6	184
1752.36	262
1754.12	332
1755.88	360
1757.64	292
1759.4	249
1761.16	203
1762.91	186
1764.67	268
1766.42	334
1768.17	388
1769.92	401
1771.67	342
1773.42	274
1775.17	238
1776.91	242
1778.66	292
1780.4	341
1782.15	409
1783.89	427
1785.63	434
1787.37	439
1789.11	431
1790.85	429
1792.58	360
1794.32	316
1796.05	312
1797.79	258
1799.52	250
1801.25	282
1802.98	254
1804.71	228
1806.44	317
1808.17	350
1809.89	423
1811.62	415
1813.34	433
1815.07	405
1816.79	340
1818.51	309
1820.23	292
1821.95	258
1823.66	231
1825.38	218
1827.1	228
1828.81	209
1830.52	286
1832.24	276
1833.95	314
1835.66	399
1837.37	405
1839.08	405
1840.78	306
1842.49	252
1844.19	236
1845.9	232
1847.6	250
1849.3	222
1851	170
1852.7	119
1854.4	101
1856.1	95
1857.8	111
1859.49	141
1861.19	135
1862.88	161
1864.57	71
1866.27	18
1867.96	-34
1869.65	-63
1871.33	-43
1873.02	23
1874.71	95
1876.39	104
1878.08	46
1879.76	100
1881.44	56
1883.12	89
1884.81	121
1886.48	165
1888.16	89
1889.84	40
1891.52	26
1893.19	-10
1894.87	-7
1896.54	-22
1898.21	22
1899.88	35
1901.55	65
1903.22	73
1904.89	101
1906.56	109
1908.22	127
1909.89	149
1911.55	172
1913.22	165
1914.88	149
1916.54	119
1918.2	149
1919.86	127
1921.52	115
1923.18	109
1924.83	81
1926.49	119
1928.14	71
1929.79	82
1931.45	109
1933.1	83
1934.75	57
1936.4	101
1938.05	105
1939.69	123
1941.34	101
1942.99	42
1944.63	19
1946.27	36
1947.92	49
1949.56	77
1951.2	103
1952.84	121
1954.48	129
1956.11	158
1957.75	189
1959.39	231
1961.02	270
1962.65	217
1964.29	212
1965.92	234
1967.55	247
1969.18	264
1970.81	261
1972.44	264
1974.06	241
1975.69	235
1977.32	256
1978.94	262
1980.56	266
1982.19	300
1983.81	289
1985.43	268
1987.05	288
1988.66	300
1990.28	274
1991.9	258
1993.51	298
1995.13	302
1996.74	305
1998.36	288
1999.97	308
2001.58	310
2003.19	282
2004.8	292
2006.4	322
2008.01	306
2009.62	318
2011.22	338
2012.83	339
2014.43	320
2016.03	328
2017.63	317
2019.23	292
2020.83	312
2022.43	304
2024.03	324
2025.63	314
2027.22	290
2028.82	310
2030.41	304
2032.01	290
2033.6	296
2035.19	292
2036.78	298
2038.37	286
2039.96	262
2041.55	256
2043.13	276
2044.72	264
2046.3	282
2047.89	274
2049.47	274
2051.05	278
2052.63	266
2054.21	280
2055.79	270
2057.37	250
2058.95	258
2060.52	252
2062.1	245
2063.68	266
2065.25	268
2066.82	260
2068.39	252
2069.97	257
2071.54	234
2073.1	252
2074.67	234
2076.24	248
2077.81	242
2079.37	228
2080.94	237
2082.5	220
2084.07	229
2085.63	220
2087.19	202
2088.75	206
2090.31	153
2091.87	135
2093.43	145
2094.98	157
2096.54	158
2098.09	161
2099.65	202
2101.2	179
2102.75	202
2104.3	191
2105.86	195
2107.41	190
2108.95	203
2110.5	173
2112.05	179
2113.6	185
2115.14	184
2116.69	202
2118.23	177
2119.77	167
2121.31	189
2122.86	178
2124.4	158
2125.93	179
2127.47	170
2129.01	195
2130.55	214
2132.08	216
2133.62	188
2135.15	224
2136.69	183
2138.22	185
2139.75	159
2141.28	174
2142.81	167
2144.34	188
2145.87	175
2147.39	179
2148.92	181
2150.45	191
2151.97	182
2153.5	210
2155.02	155
2156.54	143
2158.06	169
2159.58	143
2161.1	157
2162.62	196
2164.14	189
2165.66	183
2167.17	179
2168.69	194
2170.2	181
2171.72	161
2173.23	173
2174.74	167
2176.25	165
2177.76	183
2179.27	137
2180.78	170
2182.29	139
2183.79	137
2185.3	129
2186.81	173
2188.31	133
2189.81	129
2191.32	194
2192.82	169
2194.32	163
2195.82	177
2197.32	161
2198.82	145
2200.32	129
2201.81	103
2203.31	106
2204.8	125
2206.3	135
2207.79	127
2209.29	168
2210.78	141
2212.27	187
2213.76	155
2215.25	171
2216.74	163
2218.23	135
2219.71	133
2221.2	109
2222.69	123
2224.17	97
2225.65	109
2227.14	81
2228.62	105
2230.1	107
2231.58	117
2233.06	119
2234.54	143
2236.02	147
2237.5	163
2238.97	161
2240.45	155
2241.92	149
2243.4	137
2244.87	117
2246.34	135
2247.82	101
2249.29	115
2250.76	101
2252.23	117
2253.7	111
2255.16	109
2256.63	129
2258.1	101
2259.56	117
2261.03	119
2262.49	101
2263.95	143
2265.42	123
2266.88	139
2268.34	113
2269.8	105
2271.26	115
2272.72	119
2274.18	111
2275.63	121
2277.09	135
2278.54	145
2280	109
2281.45	99
2282.9	107
2284.36	89
2285.81	111
2287.26	107
2288.71	127
2290.16	119
2291.61	137
2293.05	103
2294.5	81
2295.95	55
2297.39	41
2298.84	51
2300.28	62
2301.72	37
2303.16	83
2304.61	81
2306.05	93
2307.49	63
2308.93	62
2310.36	90
2311.8	92
2313.24	117
2314.67	131
2316.11	105
2317.54	119
2318.98	119
2320.41	89
2321.84	97
2323.28	76
2324.71	111
2326.14	75
2327.57	82
2328.99	77
2330.42	69
2331.85	93
2333.27	68
2334.7	91
2336.12	63
2337.55	59
2338.97	75
2340.39	31
2341.82	27
2343.24	48
2344.66	35
2346.08	50
2347.5	57
2348.91	51
2350.33	73
2351.75	89
2353.16	67
2354.58	87
2355.99	101
2357.41	83
2358.82	49
2360.23	27
2361.64	21
2363.05	26
2364.46	16
2365.87	38
2367.28	29
2368.69	65
2370.1	38
2371.5	24
2372.91	51
2374.31	82
2375.72	48
2377.12	26
2378.52	38
2379.92	40
2381.33	49
2382.73	45
2384.13	30
2385.52	56
2386.92	49
2388.32	41
2389.72	57
2391.11	47
2392.51	58
2393.9	69
2395.3	73
2396.69	45
2398.08	43
2399.48	37
2400.87	52
2402.26	47
2403.65	46
2405.04	17
2406.42	-6
2407.81	-64
2409.2	-58
2410.58	-83
2411.97	-80
2413.35	-26
2414.74	-54
2416.12	-48
2417.5	-30
2418.89	-20
2420.27	-30
2421.65	-36
2423.03	-17
2424.41	-46
2425.79	-51
2427.16	-77
2428.54	-48
2429.92	-79
2431.29	-34
2432.67	-56
2434.04	-48
2435.42	-49
2436.79	-38
2438.16	-51
2439.53	-42
2440.9	-57
2442.27	-65
2443.64	-65
2445.01	-67
2446.38	-85
2447.75	-68
2449.11	-85
2450.48	-64
2451.84	-71
2453.21	-77
2454.57	-44
2455.94	-60
2457.3	-43
2458.66	-50
2460.02	-32
2461.38	-67
2462.74	-44
2464.1	-30
2465.46	-13
2466.82	-31
2468.17	-13
2469.53	-45
2470.89	-16
2472.24	-48
2473.6	-50
2474.95	-34
2476.3	-22
2477.65	-2
2479.01	18
2480.36	2
2481.71	35
2483.06	3
2484.41	-18
2485.75	-8
2487.1	0
2488.45	-14
2489.8	-12
2491.14	-8
2492.49	-15
2493.83	-4
2495.17	8
2496.52	-18
2497.86	-8
2499.2	4
2500.54	16
2501.88	8
2503.22	26
2504.56	12
2505.9	14
2507.24	10
2508.58	4
2509.91	-22
2511.25	-13
2512.58	-56
2513.92	-49
2515.25	-50
2516.58	-57
2517.92	-64
2519.25	-53
2520.58	-35
2521.91	-68
2523.24	-49
2524.57	-34
2525.9	-2
2527.23	-16
2528.55	4
2529.88	-24
2531.21	-29
2532.53	-36
2533.86	-30
2535.18	-34
2536.5	-18
2537.83	4
2539.15	16
2540.47	-8
2541.79	24
2543.11	-42
2544.43	-23
2545.75	-20
2547.07	10
2548.39	-42
2549.7	-18
2551.02	-30
2552.34	-14
2553.65	-33
2554.97	-56
2556.28	-60
2557.59	-83
2558.91	-73
2560.22	-49
2561.53	-61
2562.84	-71
2564.15	-63
2565.46	-41
2566.77	-44
2568.08	-44
2569.38	-63
2570.69	-50
2572	-59
2573.3	-44
2574.61	-35
2575.91	-44
2577.22	-35
2578.52	-22
2579.82	-39
2581.13	-49
2582.43	-55
2583.73	-52
2585.03	-53
2586.33	-60
2587.63	-67
2588.92	-89
2590.22	-40
2591.52	-81
2592.82	-40
2594.11	-65
2595.41	-61
2596.7	-67
2598	-50
2599.29	-54
2600.58	-47
2601.88	-32
2603.17	-24
2604.46	-85
2605.75	-66
2607.04	-76
2608.33	-59
2609.62	-77
2610.9	-91
2612.19	-78
2613.48	-113
2614.76	-85
2616.05	-97
2617.34	-41
2618.62	-125
2619.9	-90
2621.19	-77
2622.47	-91
2623.75	-72
2625.03	-75
2626.31	-69
2627.59	-69
2628.87	-47
2630.15	-93
2631.43	-57
2632.71	-64
2633.99	-78
2635.26	-78
2636.54	-95
2637.81	-77
2639.09	-89
2640.36	-82
2641.64	-72
2642.91	-111
2644.18	-97
2645.46	-59
2646.73	-93
2648	-66
2649.27	-75
2650.54	-47
2651.81	-42
2653.07	-51
2654.34	-83
2655.61	-73
2656.88	-53
2658.14	-62
2659.41	-73
2660.67	-80
2661.94	-53
2663.2	-77
2664.47	-81
2665.73	-65
2666.99	-70
2668.25	-85
2669.51	-78
2670.77	-83
2672.03	-59
2673.29	-40
2674.55	-61
2675.81	-52
2677.07	-81
2678.32	-73
2679.58	-91
2680.84	-61
2682.09	-79
2683.35	-50
2684.6	-57
2685.85	-51
2687.11	-78
2688.36	-55
2689.61	-63
2690.86	-57
2692.11	-69
2693.36	-29
2694.61	-35
2695.86	-43
2697.11	-67
2698.36	-77
2699.61	-77
2700.85	-73
2702.1	-79
2703.34	-37
2704.59	-64
2705.83	-46
2707.08	-53
2708.32	-72
2709.56	-75
2710.81	-83
2712.05	-60
2713.29	-63
2714.53	-67
2715.77	-66
2717.01	-45
2718.25	-61
2719.49	-63
2720.73	-69
2721.96	-75
2723.2	-57
2724.44	-57
2725.67	-55
2726.91	-64
2728.14	-50
2729.38	-84
2730.61	-53
2731.84	-68
2733.08	-75
2734.31	-42
2735.54	-50
2736.77	-49
2738	-64
2739.23	-45
2740.46	-40
2741.69	-67
2742.92	-70
2744.14	-33
2745.37	-58
2746.6	-65
2747.82	-46
2749.05	-67
2750.27	-66
2751.5	-44
2752.72	-66
2753.95	-42
2755.17	-40
2756.39	-44
2757.61	-66
2758.83	-64
2760.05	-22
2761.27	-62
2762.49	-42
2763.71	-58
2764.93	-50
2766.15	-50
2767.37	-36
2768.58	-40
2769.8	-56
2771.02	-50
2772.23	-38
2773.45	-44
2774.66	-30
2775.88	-20
2777.09	-44
2778.3	-30
2779.51	-32
2780.73	-35
2781.94	-38
2783.15	-32
2784.36	-44
2785.57	-44
2786.78	-68
2787.99	-26
2789.19	-36
2790.4	-36
2791.61	-15
2792.82	-38
2794.02	-46
2795.23	-42
2796.43	-60
2797.64	-40
2798.84	-24
2800.04	-38
2801.25	-35
2802.45	-48
2803.65	-56
2804.85	-2
2806.05	-38
2807.25	-48
2808.45	-12
2809.65	-36
2810.85	-39
2812.05	-10
2813.25	-38
2814.45	-26
2815.64	-28
2816.84	-44
2818.04	-38
2819.23	0
2820.43	-37
2821.62	8
2822.82	-34
2824.01	-16
2825.2	-46
2826.39	-36
2827.59	-14
2828.78	-16
2829.97	-8
2831.16	-44
2832.35	-18
2833.54	-32
2834.73	-6
2835.92	-36
2837.1	-18
2838.29	-44
2839.48	-8
2840.67	-6
2841.85	-30
2843.04	-22
2844.22	-28
2845.41	-37
2846.59	-6
2847.77	-43
2848.96	-18
2850.14	-27
2851.32	-10
2852.5	-21
2853.68	-24
2854.87	8
2856.05	-28
2857.23	-10
2858.4	-28
2859.58	-39
2860.76	-22
2861.94	12
2863.12	-10
2864.29	-14
2865.47	-36
2866.65	-8
2867.82	-12
2869	16
2870.17	-12
2871.34	4
2872.52	-12
2873.69	-8
2874.86	-29
2876.03	-12
2877.21	-31
2878.38	-30
2879.55	-6
2880.72	-30
2881.89	-30
2883.06	-6
2884.23	-28
2885.39	-29
2886.56	-11
2887.73	-45
2888.9	-38
2890.06	-30
2891.23	4
2892.39	-37
2893.56	10
2894.72	-6
2895.89	-10
2897.05	4
2898.21	-24
2899.38	-18
2900.54	-22
2901.7	-2
2902.86	-32
2904.02	-2
2905.18	-20
2906.34	-4
2907.5	-15
2908.66	-12
2909.82	-20
2910.98	-2
2912.13	-14
2913.29	10
2914.45	-30
2915.6	-14
2916.76	0
2917.91	6
2919.07	4
2920.22	-6
2921.38	6
2922.53	-16
2923.68	10
2924.84	-2
2925.99	-14
2927.14	-10
2928.29	-20
2929.44	-2
2930.59	-12
2931.74	-4
2932.89	-4
2934.04	3
2935.19	-10
2936.34	-13
2937.48	4
2938.63	8
2939.78	-20
2940.93	8
2942.07	-2
2943.22	12
2944.36	-10
2945.51	-8
2946.65	-4
2947.79	0
2948.94	8
2950.08	-10
2951.22	0
2952.36	-2
2953.5	4
2954.65	-18
2955.79	-18
2956.93	0
2958.07	-8
2959.2	4
2960.34	10
2961.48	20
2962.62	6
2963.76	10
2964.89	-8
2966.03	-2
2967.17	-20
2968.3	-4
2969.44	4
2970.57	2
2971.71	4
2972.84	16
2973.97	10
2975.11	-2
2976.24	28
2977.37	-14
2978.5	2
2979.64	4
2980.77	2
2981.9	16
2983.03	-16
2984.16	10
2985.29	-6
2986.41	2
2987.54	8
2988.67	2
2989.8	-2
2990.93	-8
2992.05	-12
2993.18	-4
2994.3	-20
2995.43	-6
2996.55	43
2997.68	12
2998.8	30
2999.93	16
3001.05	-2
3002.17	0
3003.3	6
3004.42	48
3005.54	50
3006.66	16
3007.78	16
3008.9	0
3010.02	-24
3011.14	22
3012.26	4
3013.38	26
3014.5	14
3015.62	4
3016.73	40
3017.85	8
3018.97	4
3020.08	-8
3021.2	12
3022.31	-8
3023.43	34
3024.54	29
3025.66	24
3026.77	26
3027.89	14
3029	-4
3030.11	24
3031.22	10
3032.34	-10
3033.45	0
3034.56	-4
3035.67	16
3036.78	70
3037.89	6
3039	26
3040.11	-6
3041.22	0
3042.32	-12
3043.43	0
3044.54	16
3045.65	18
3046.75	14
3047.86	22
3048.96	8
3050.07	-10
3051.17	26
3052.28	24
3053.38	10
3054.49	-4
3055.59	22
3056.69	12
3057.8	10
3058.9	16
3060	34
3061.1	-2
3062.2	12
3063.3	10
3064.4	-15
3065.5	6
3066.6	-4
3067.7	14
3068.8	24
3069.9	30
3071	18
3072.09	26
3073.19	22
3074.29	8
3075.38	22
3076.48	46
3077.57	0
3078.67	18
3079.76	20
3080.86	4
3081.95	23
3083.05	4
3084.14	14
3085.23	28
3086.33	8
3087.42	12
3088.51	4
3089.6	12
3090.69	14
3091.78	18
3092.87	65
3093.96	22
3095.05	14
3096.14	-2
3097.23	12
3098.32	8
3099.41	33
3100.49	6
3101.58	18
3102.67	28
3103.75	6
3104.84	20
3105.93	14
3107.01	-4
3108.1	14
3109.18	24
3110.26	30
3111.35	30
3112.43	30
3113.51	16
3114.6	27
3115.68	20
3116.76	14
3117.84	26
3118.92	20
3120	18
3121.09	28
3122.17	4
3123.25	28
3124.32	32
3125.4	32
3126.48	18
3127.56	38
3128.64	14
3129.72	34
3130.79	58
3131.87	10
3132.95	32
3134.02	14
3135.1	34
3136.17	20
3137.25	26
3138.32	28
3139.4	12
3140.47	32
3141.55	26
3142.62	14
3143.69	16
3144.76	41
3145.84	12
3146.91	40
3147.98	20
3149.05	22
3150.12	32
3151.19	32
3152.26	12
3153.33	56
3154.4	6
3155.47	38
3156.54	44
3157.61	56
3158.67	26
3159.74	14
3160.81	30
3161.88	25
3162.94	22
3164.01	24
3165.07	26
3166.14	38
3167.2	10
3168.27	23
3169.33	20
3170.4	38
3171.46	22
3172.52	14
3173.59	48
3174.65	20
3175.71	34
3176.77	34
3177.84	30
3178.9	30
3179.96	0
3181.02	42
3182.08	18
3183.14	51
3184.2	24
3185.26	42
3186.32	48
3187.37	16
3188.43	38
3189.49	39
3190.55	26
3191.61	35
3192.66	34
3193.72	28
3194.77	36
3195.83	24
3196.89	24
3197.94	44
3199	24
3200.05	24
3201.1	26
3202.16	30
3203.21	38
3204.27	16
3205.32	22
3206.37	30
3207.42	55
3208.47	44
3209.53	62
3210.58	19
3211.63	26
3212.68	12
3213.73	42
3214.78	19
3215.83	2
3216.88	19
3217.93	30
3218.97	38
3220.02	30
3221.07	28
3222.12	8
3223.16	30
3224.21	22
3225.26	14
3226.3	28
3227.35	26
3228.4	44
3229.44	34
3230.49	18
3231.53	24
3232.57	24
3233.62	36
3234.66	28
3235.71	30
3236.75	32
3237.79	40
3238.83	42
3239.88	22
3240.92	38
3241.96	34
3243	32
3244.04	26
3245.08	32
3246.12	24
3247.16	20
3248.2	24
3249.24	20
3250.28	8
3251.32	16
3252.36	28
3253.39	34
3254.43	56
3255.47	40
3256.51	34
3257.54	32
3258.58	32
3259.61	42
3260.65	17
3261.69	24
3262.72	20
3263.76	10
3264.79	30
3265.82	53
3266.86	45
3267.89	56
3268.92	36
3269.96	32
3270.99	18
3272.02	38
3273.05	22
3274.09	48
3275.12	36
3276.15	18
3277.18	39
3278.21	26
3279.24	16
3280.27	44
3281.3	26
3282.33	41
3283.36	48
3284.39	40
3285.41	70
3286.44	38
3287.47	24
3288.5	54
3289.52	22
3290.55	58
3291.58	40
3292.6	18
3293.63	58
3294.66	36
3295.68	61
3296.71	28
3297.73	42
3298.76	73
3299.78	30
3300.8	18
3301.83	44
3302.85	78
3303.87	40
3304.9	42
3305.92	51
3306.94	56
3307.96	34
3308.98	40
3310.01	42
3311.03	38
3312.05	51
3313.07	50
3314.09	32
3315.11	42
3316.13	37
3317.15	4
3318.17	50
3319.18	46
3320.2	44
3321.22	46
3322.24	28
3323.26	37
3324.27	36
3325.29	46
3326.31	45
3327.32	40
3328.34	34
3329.35	48
3330.37	30
3331.38	30
3332.4	24
3333.41	52
3334.43	60
3335.44	32
3336.46	38
3337.47	24
3338.48	32
3339.5	8
3340.51	16
3341.52	45
3342.53	56
3343.54	62
3344.56	40
3345.57	44
3346.58	52
3347.59	40
3348.6	45
3349.61	52
3350.62	26
3351.63	34
3352.64	22
3353.65	36
3354.66	33
3355.66	67
3356.67	48
3357.68	40
3358.69	15
3359.7	34
3360.7	42
3361.71	38
3362.72	38
3363.72	30
3364.73	26
3365.73	34
3366.74	37
3367.75	39
3368.75	40
3369.75	34
3370.76	34
3371.76	30
3372.77	42
3373.77	38
3374.77	45
3375.78	42
3376.78	12
3377.78	34
3378.78	28
3379.79	36
3380.79	23
3381.79	26
3382.79	46
3383.79	40
3384.79	56
3385.79	28
3386.79	38
3387.79	36
3388.79	49
3389.79	32
3390.79	30
3391.79	40
3392.79	32
3393.79	62
3394.78	48
3395.78	34
3396.78	62
3397.78	46
3398.77	91
3399.77	24
3400.77	18
3401.76	32
3402.76	42
3403.76	38
3404.75	38
3405.75	32
3406.74	48
3407.74	73
3408.73	44
3409.72	105
3410.72	60
3411.71	52
3412.71	38
3413.7	40
3414.69	54
3415.68	66
3416.68	32
3417.67	34
3418.66	50
3419.65	38
3420.64	54
3421.63	45
3422.63	48
3423.62	44
3424.61	70
3425.6	38
3426.59	41
3427.58	52
3428.57	41
[truncated: 48 more rows]
