# Supplementary material for: AI‐Assisted Detection of Early Gastric Cancer via Visualization of Mucosal Acidity Compromise During Endoscopy
Source: Adv Sci (Weinh). 2025 Oct 20;12(46):e04932. doi: 10.1002/advs.202504932 (PMC12697849; doi:10.1002/advs.202504932)
Supplement: Supplementary file 2 — Supporting Data [file ADVS-12-e04932-s002.zip › Models by AGS cells/Model 6/Para-tumor/fast-20250724_175002.csv]

181.541	22436
184.445	34947
187.346	45434
190.245	50663
193.141	52511
196.035	52916
198.927	52476
201.816	52565
204.703	52943
207.588	52746
210.47	52841
213.35	52786
216.228	52786
219.103	52964
221.976	52740
224.846	52947
227.715	52843
230.58	52726
233.444	52718
236.305	53192
239.164	53482
242.02	54050
244.875	54362
247.727	54499
250.576	54673
253.423	54787
256.268	54400
259.111	54394
261.951	54164
264.789	54171
267.625	54307
270.459	54284
273.29	54001
276.119	53888
278.945	53440
281.769	53578
284.591	53050
287.411	52988
290.229	52978
293.044	52653
295.857	52583
298.667	51948
301.476	51713
304.282	51106
307.085	50938
309.887	50473
312.686	49949
315.483	49565
318.278	49119
321.071	48995
323.861	48906
326.649	48716
329.435	48986
332.219	48859
335	48662
337.779	48918
340.556	48884
343.331	49188
346.103	49021
348.873	49149
351.641	49351
354.407	49472
357.171	49706
359.932	49917
362.691	49633
365.448	49166
368.203	49053
370.955	48581
373.706	48535
376.454	48197
379.2	47711
381.943	47735
384.685	47226
387.424	46823
390.161	46714
392.896	46210
395.629	46158
398.36	45765
401.088	45872
403.815	45626
406.539	45565
409.261	45157
411.981	45289
414.698	45380
417.414	45869
420.127	45998
422.838	45797
425.547	46226
428.254	46154
430.959	46156
433.662	46290
436.362	46676
439.06	46798
441.757	46476
444.451	46740
447.142	46513
449.832	46381
452.52	46371
455.206	46427
457.889	46001
460.57	45970
463.249	45872
465.927	45874
468.601	45516
471.274	45072
473.945	44748
476.614	44073
479.28	43394
481.945	43428
484.607	43178
487.267	42671
489.926	42427
492.582	42448
495.236	42080
497.888	41918
500.537	41755
503.185	41929
505.831	41844
508.474	42199
511.116	42116
513.755	41998
516.393	41890
519.028	42225
521.661	41973
524.293	42082
526.922	41884
529.549	41999
532.174	41991
534.797	41925
537.418	42185
540.037	42169
542.654	41913
545.268	42437
547.881	42801
550.492	42546
553.101	41989
555.707	41622
558.312	40875
560.915	40718
563.515	41209
566.114	41107
568.71	41512
571.305	41983
573.897	42108
576.488	42086
579.076	41538
581.663	40281
584.247	39407
586.83	38479
589.41	37899
591.989	37317
594.565	36553
597.14	35577
599.712	35224
602.283	35083
604.851	34962
607.418	34948
609.982	35018
612.545	34806
615.106	34563
617.664	34563
620.221	34346
622.776	34410
625.328	34259
627.879	34258
630.428	33920
632.975	33665
635.52	33294
638.062	33191
640.603	33118
643.142	32990
645.679	33340
648.214	33379
650.748	33147
653.279	33154
655.808	32945
658.335	33026
660.861	32898
663.384	32549
665.906	32722
668.425	32500
670.943	32594
673.459	32173
675.973	31862
678.484	31619
680.994	31061
683.502	30706
686.009	30509
688.513	30212
691.015	30016
693.515	29743
696.014	29526
698.51	29135
701.005	29060
703.498	28726
705.989	28210
708.478	27761
710.965	27362
713.45	27274
715.933	27271
718.415	27197
720.894	26736
723.372	26875
725.848	27018
728.322	26887
730.794	27038
733.264	26844
735.732	26500
738.198	25793
740.663	25360
743.126	24872
745.586	24821
748.045	24574
750.502	24296
752.958	24334
755.411	24036
757.863	24157
760.312	24074
762.76	23899
765.206	24125
767.65	23643
770.092	22046
772.533	20582
774.971	20085
777.408	21090
779.843	21989
782.276	21894
784.707	21981
787.137	22076
789.564	22053
791.99	22124
794.414	21862
796.836	21735
799.257	21343
801.675	21221
804.092	20879
806.507	20919
808.92	20677
811.331	20442
813.741	20065
816.148	19914
818.554	19813
820.958	19503
823.36	19507
825.761	19086
828.159	18983
830.556	19035
832.951	18844
835.345	18635
837.736	18318
840.126	18240
842.514	18161
844.9	17920
847.284	17774
849.667	17669
852.048	17524
854.427	17291
856.804	17147
859.18	16805
861.553	16595
863.925	16698
866.296	16436
868.664	16473
871.031	16388
873.396	16221
875.759	16080
878.12	15988
880.48	15999
882.838	15856
885.194	15671
887.549	15542
889.902	15352
892.253	15333
894.602	15272
896.949	15169
899.295	15256
901.639	15053
903.981	15050
906.322	14702
908.661	14836
910.998	14758
913.333	14686
915.667	14591
917.999	14623
920.329	14553
922.658	14591
924.985	14341
927.31	14391
929.633	14351
931.955	14138
934.275	14017
936.593	13890
938.91	13591
941.225	13348
943.538	13106
945.849	12910
948.159	12542
950.467	12371
952.774	12274
955.078	12058
957.381	11790
959.683	11657
961.982	11432
964.28	11456
966.577	11468
968.871	11284
971.164	11130
973.456	10921
975.745	10908
978.033	10654
980.319	10493
982.604	10492
984.887	10493
987.168	10511
989.448	10343
991.726	10310
994.002	10261
996.277	10295
998.55	10286
1000.82	10288
1003.09	10326
1005.36	10480
1007.63	10457
1009.89	10489
1012.15	10511
1014.41	10448
1016.67	10426
1018.93	10351
1021.19	10124
1023.44	10158
1025.7	10061
1027.95	10011
1030.2	10035
1032.45	9777
1034.69	9650
1036.94	9483
1039.18	9500
1041.43	9457
1043.67	9421
1045.9	9395
1048.14	9361
1050.38	9198
1052.61	9125
1054.84	8897
1057.07	8858
1059.3	8853
1061.53	8599
1063.76	8679
1065.98	8492
1068.2	8381
1070.42	8323
1072.64	8226
1074.86	8157
1077.08	8081
1079.29	8105
1081.5	7945
1083.72	7851
1085.93	7940
1088.13	7849
1090.34	7911
1092.55	7985
1094.75	7974
1096.95	7773
1099.15	7758
1101.35	7727
1103.55	7648
1105.74	7502
1107.94	7438
1110.13	7438
1112.32	7292
1114.51	7110
1116.7	6995
1118.89	6897
1121.07	6867
1123.25	6773
1125.44	6724
1127.62	6675
1129.8	6769
1131.97	6754
1134.15	6840
1136.32	6932
1138.49	6813
1140.66	6631
1142.83	6611
1145	6581
1147.17	6530
1149.33	6467
1151.5	6365
1153.66	6324
1155.82	6309
1157.98	6244
1160.13	6190
1162.29	6191
1164.44	6115
1166.6	6024
1168.75	6141
1170.9	6203
1173.04	6210
1175.19	6199
1177.34	6179
1179.48	5918
1181.62	5752
1183.76	5749
1185.9	5750
1188.04	5921
1190.17	6032
1192.31	6111
1194.44	6167
1196.57	6296
1198.7	6274
1200.83	6151
1202.96	6036
1205.08	5802
1207.21	5530
1209.33	5343
1211.45	5284
1213.57	5093
1215.69	5083
1217.81	4980
1219.92	4928
1222.03	4942
1224.15	4836
1226.26	4853
1228.37	4813
1230.47	4771
1232.58	4722
1234.68	4713
1236.79	4723
1238.89	4656
1240.99	4764
1243.09	4652
1245.19	4614
1247.28	4626
1249.38	4475
1251.47	4531
1253.56	4437
1255.65	4336
1257.74	4253
1259.83	4271
1261.91	4261
1264	4184
1266.08	4100
1268.16	3999
1270.24	3997
1272.32	3828
1274.4	3895
1276.47	3890
1278.55	3774
1280.62	3808
1282.69	3653
1284.76	3683
1286.83	3675
1288.9	3665
1290.96	3582
1293.03	3473
1295.09	3461
1297.15	3417
1299.21	3357
1301.27	3369
1303.33	3258
1305.38	3322
1307.44	3361
1309.49	3312
1311.54	3179
1313.59	3207
1315.64	3214
1317.69	3243
1319.73	3211
1321.78	3208
1323.82	3167
1325.86	3066
1327.9	3092
1329.94	3084
1331.98	3066
1334.02	3123
1336.05	3100
1338.08	3145
1340.12	3117
1342.15	3117
1344.18	3224
1346.2	3262
1348.23	3355
1350.25	3288
1352.28	3270
1354.3	3296
1356.32	3340
1358.34	3386
1360.36	3359
1362.38	3383
1364.39	3409
1366.41	3335
1368.42	3340
1370.43	3364
1372.44	3266
1374.45	3311
1376.45	3202
1378.46	3235
1380.47	3139
1382.47	3095
1384.47	3049
1386.47	2986
1388.47	2939
1390.47	2922
1392.46	2923
1394.46	2948
1396.45	2899
1398.44	2859
1400.44	2869
1402.42	2772
1404.41	2760
1406.4	2680
1408.39	2589
1410.37	2554
1412.35	2496
1414.33	2561
1416.31	2520
1418.29	2485
1420.27	2448
1422.25	2412
1424.22	2438
1426.2	2385
1428.17	2476
1430.14	2405
1432.11	2289
1434.08	2299
1436.04	2256
1438.01	2246
1439.97	2218
1441.94	2228
1443.9	2258
1445.86	2269
1447.82	2246
1449.78	2185
1451.73	2170
1453.69	2214
1455.64	2182
1457.59	2254
1459.54	2174
1461.49	2071
1463.44	2009
1465.39	1964
1467.34	2021
1469.28	1900
1471.22	1928
1473.17	2023
1475.11	2029
1477.05	1943
1478.99	1893
1480.92	1831
1482.86	1831
1484.79	1777
1486.73	1763
1488.66	1742
1490.59	1767
1492.52	1780
1494.45	1795
1496.37	1743
1498.3	1771
1500.22	1804
1502.14	1735
1504.07	1708
1505.99	1735
1507.91	1753
1509.82	1713
1511.74	1684
1513.66	1741
1515.57	1725
1517.48	1693
1519.39	1803
1521.3	1747
1523.21	1787
1525.12	1787
1527.03	1698
1528.93	1672
1530.84	1765
1532.74	1781
1534.64	1797
1536.54	1833
1538.44	1807
1540.34	1711
1542.23	1642
1544.13	1605
1546.02	1541
1547.92	1553
1549.81	1562
1551.7	1605
1553.59	1586
1555.48	1602
1557.36	1658
1559.25	1636
1561.13	1650
1563.01	1678
1564.9	1721
1566.78	1718
1568.66	1680
1570.53	1626
1572.41	1634
1574.29	1654
1576.16	1723
1578.03	1755
1579.9	1838
1581.78	1779
1583.65	1725
1585.51	1644
1587.38	1693
1589.25	1806
1591.11	1783
1592.97	1728
1594.84	1672
1596.7	1592
1598.56	1628
1600.42	1596
1602.27	1634
1604.13	1692
1605.98	1799
1607.84	1894
1609.69	1972
1611.54	1906
1613.39	1797
1615.24	1680
1617.09	1499
1618.94	1436
1620.78	1386
1622.62	1445
1624.47	1570
1626.31	1555
1628.15	1503
1629.99	1563
1631.83	1545
1633.67	1491
1635.5	1485
1637.34	1477
1639.17	1408
1641	1407
1642.83	1418
1644.66	1432
1646.49	1378
1648.32	1377
1650.15	1302
1651.97	1344
1653.8	1385
1655.62	1410
1657.44	1340
1659.26	1200
1661.08	1170
1662.9	1187
1664.72	1055
1666.53	961
1668.35	937
1670.16	920
1671.97	996
1673.79	1058
1675.6	1011
1677.4	1010
1679.21	881
1681.02	905
1682.83	864
1684.63	896
1686.43	947
1688.24	957
1690.04	977
1691.84	894
1693.64	875
1695.43	910
1697.23	1021
1699.02	1050
1700.82	1100
1702.61	1054
1704.4	1061
1706.2	1056
1707.98	1110
1709.77	1173
1711.56	1171
1713.35	1195
1715.13	1120
1716.92	1051
1718.7	929
1720.48	975
1722.26	953
1724.04	887
1725.82	737
1727.6	638
1729.37	621
1731.15	526
1732.92	465
1734.7	425
1736.47	355
1738.24	381
1740.01	352
1741.78	377
1743.54	419
1745.31	494
1747.08	538
1748.84	568
1750.6	607
1752.36	693
1754.12	800
1755.88	822
1757.64	770
1759.4	711
1761.16	719
1762.91	677
1764.67	751
1766.42	772
1768.17	864
1769.92	862
1771.67	800
1773.42	737
1775.17	667
1776.91	698
1778.66	757
1780.4	848
1782.15	901
1783.89	891
1785.63	935
1787.37	913
1789.11	929
1790.85	887
1792.58	820
1794.32	752
1796.05	748
1797.79	703
1799.52	721
1801.25	724
1802.98	689
1804.71	693
1806.44	766
1808.17	789
1809.89	820
1811.62	850
1813.34	868
1815.07	824
1816.79	771
1818.51	679
1820.23	721
1821.95	683
1823.66	667
1825.38	619
1827.1	611
1828.81	638
1830.52	640
1832.24	677
1833.95	741
1835.66	796
1837.37	812
1839.08	794
1840.78	699
1842.49	653
1844.19	634
1845.9	613
1847.6	599
1849.3	639
1851	554
1852.7	495
1854.4	460
1856.1	498
1857.8	489
1859.49	517
1861.19	503
1862.88	564
1864.57	417
1866.27	381
1867.96	351
1869.65	288
1871.33	310
1873.02	365
1874.71	437
1876.39	477
1878.08	435
1879.76	431
1881.44	413
1883.12	446
1884.81	460
1886.48	492
1888.16	436
1889.84	365
1891.52	357
1893.19	308
1894.87	302
1896.54	343
1898.21	338
1899.88	361
1901.55	389
1903.22	383
1904.89	393
1906.56	385
1908.22	415
1909.89	433
1911.55	431
1913.22	461
1914.88	443
1916.54	427
1918.2	421
1919.86	437
1921.52	423
1923.18	407
1924.83	409
1926.49	399
1928.14	357
1929.79	375
1931.45	341
1933.1	373
1934.75	323
1936.4	383
1938.05	409
1939.69	403
1941.34	377
1942.99	328
1944.63	291
1946.27	318
1947.92	313
1949.56	359
1951.2	358
1952.84	374
1954.48	381
1956.11	426
1957.75	465
1959.39	499
1961.02	536
1962.65	481
1964.29	486
1965.92	498
1967.55	513
1969.18	522
1970.81	513
1972.44	526
1974.06	515
1975.69	505
1977.32	504
1978.94	534
1980.56	524
1982.19	540
1983.81	536
1985.43	532
1987.05	544
1988.66	538
1990.28	522
1991.9	480
1993.51	524
1995.13	534
1996.74	560
1998.36	538
1999.97	532
2001.58	510
2003.19	532
2004.8	532
2006.4	560
2008.01	530
2009.62	558
2011.22	562
2012.83	520
2014.43	560
2016.03	558
2017.63	520
2019.23	509
2020.83	510
2022.43	508
2024.03	546
2025.63	530
2027.22	516
2028.82	513
2030.41	530
2032.01	507
2033.6	485
2035.19	514
2036.78	501
2038.37	500
2039.96	475
2041.55	445
2043.13	478
2044.72	443
2046.3	449
2047.89	481
2049.47	471
2051.05	453
2052.63	457
2054.21	493
2055.79	481
2057.37	435
2058.95	440
2060.52	447
2062.1	445
2063.68	446
2065.25	451
2066.82	417
2068.39	431
2069.97	439
2071.54	419
2073.1	421
2074.67	409
2076.24	421
2077.81	413
2079.37	389
2080.94	397
2082.5	399
2084.07	374
2085.63	383
2087.19	373
2088.75	347
2090.31	339
2091.87	329
2093.43	306
2094.98	328
2096.54	293
2098.09	314
2099.65	367
2101.2	326
2102.75	351
2104.3	343
2105.86	355
2107.41	345
2108.95	343
2110.5	330
2112.05	351
2113.6	314
2115.14	335
2116.69	349
2118.23	324
2119.77	336
2121.31	329
2122.86	331
2124.4	289
2125.93	320
2127.47	315
2129.01	328
2130.55	339
2132.08	351
2133.62	357
2135.15	337
2136.69	332
2138.22	300
2139.75	310
2141.28	290
2142.81	312
2144.34	301
2145.87	321
2147.39	314
2148.92	308
2150.45	322
2151.97	307
2153.5	333
2155.02	272
2156.54	282
2158.06	320
2159.58	280
2161.1	262
2162.62	335
2164.14	300
2165.66	294
2167.17	284
2168.69	333
2170.2	320
2171.72	282
2173.23	294
2174.74	260
2176.25	278
2177.76	288
2179.27	270
2180.78	272
2182.29	244
2183.79	260
2185.3	266
2186.81	270
2188.31	262
2189.81	250
2191.32	284
2192.82	288
2194.32	268
2195.82	272
2197.32	280
2198.82	242
2200.32	248
2201.81	218
2203.31	215
2204.8	244
2206.3	246
2207.79	248
2209.29	254
2210.78	234
2212.27	264
2213.76	260
2215.25	268
2216.74	264
2218.23	242
2219.71	229
2221.2	226
2222.69	212
2224.17	189
2225.65	182
2227.14	198
2228.62	180
2230.1	195
2231.58	206
2233.06	220
2234.54	217
2236.02	233
2237.5	248
2238.97	251
2240.45	216
2241.92	229
2243.4	229
2244.87	200
2246.34	219
2247.82	168
2249.29	205
2250.76	204
2252.23	210
2253.7	206
2255.16	205
2256.63	192
2258.1	187
2259.56	204
2261.03	204
2262.49	169
2263.95	218
2265.42	191
2266.88	207
2268.34	195
2269.8	189
2271.26	171
2272.72	193
2274.18	191
2275.63	184
2277.09	197
2278.54	206
2280	198
2281.45	179
2282.9	167
2284.36	157
2285.81	186
2287.26	194
2288.71	195
2290.16	185
2291.61	179
2293.05	173
2294.5	182
2295.95	157
2297.39	113
2298.84	125
2300.28	114
2301.72	97
2303.16	135
2304.61	143
2306.05	164
2307.49	141
2308.93	155
2310.36	171
2311.8	169
2313.24	155
2314.67	204
2316.11	163
2317.54	169
2318.98	198
2320.41	155
2321.84	177
2323.28	165
2324.71	161
2326.14	145
2327.57	153
2328.99	149
2330.42	125
2331.85	127
2333.27	147
2334.7	155
2336.12	137
2337.55	125
2338.97	111
2340.39	97
2341.82	85
2343.24	126
2344.66	105
2346.08	117
2347.5	125
2348.91	145
2350.33	135
2351.75	149
2353.16	139
2354.58	151
2355.99	155
2357.41	125
2358.82	109
2360.23	91
2361.64	81
2363.05	81
2364.46	72
2365.87	77
2367.28	101
2368.69	91
2370.1	91
2371.5	81
2372.91	91
2374.31	104
2375.72	100
2377.12	111
2378.52	84
2379.92	105
2381.33	105
2382.73	101
2384.13	99
2385.52	89
2386.92	81
2388.32	103
2389.72	103
2391.11	83
2392.51	105
2393.9	119
2395.3	135
2396.69	113
2398.08	101
2399.48	87
2400.87	99
2402.26	107
2403.65	69
2405.04	49
2406.42	36
2407.81	-12
2409.2	2
2410.58	-41
2411.97	-22
2413.35	20
2414.74	-48
2416.12	-18
2417.5	-4
2418.89	2
2420.27	22
2421.65	8
2423.03	12
2424.41	-16
2425.79	-2
2427.16	-29
2428.54	-8
2429.92	-26
2431.29	-2
2432.67	-6
2434.04	4
2435.42	8
2436.79	-2
2438.16	12
2439.53	6
2440.9	-22
2442.27	-36
2443.64	-28
2445.01	-25
2446.38	-43
2447.75	-26
2449.11	-49
2450.48	-14
2451.84	-26
2453.21	-36
2454.57	4
2455.94	-22
2457.3	-6
2458.66	-26
2460.02	-16
2461.38	-20
2462.74	9
2464.1	18
2465.46	26
2466.82	0
2468.17	18
2469.53	6
2470.89	34
2472.24	-8
2473.6	10
2474.95	29
2476.3	4
2477.65	40
2479.01	51
2480.36	31
2481.71	75
2483.06	19
2484.41	36
2485.75	14
2487.1	16
2488.45	20
2489.8	-4
2491.14	2
2492.49	32
2493.83	14
2495.17	47
2496.52	6
2497.86	51
2499.2	25
2500.54	33
2501.88	47
2503.22	64
2504.56	32
2505.9	32
2507.24	58
2508.58	53
2509.91	4
2511.25	28
2512.58	-10
2513.92	-45
2515.25	-4
2516.58	-18
2517.92	-40
2519.25	2
2520.58	-6
2521.91	-30
2523.24	0
2524.57	-2
2525.9	8
2527.23	20
2528.55	67
2529.88	-12
2531.21	-10
2532.53	2
2533.86	-6
2535.18	-2
2536.5	18
2537.83	14
2539.15	44
2540.47	20
2541.79	52
2543.11	3
2544.43	4
2545.75	18
2547.07	40
2548.39	-34
2549.7	22
2551.02	2
2552.34	2
2553.65	-10
2554.97	-28
2556.28	-22
2557.59	-43
2558.91	-57
2560.22	-34
2561.53	-40
2562.84	-53
2564.15	-43
2565.46	-27
2566.77	-36
2568.08	-30
2569.38	-47
2570.69	-12
2572	-42
2573.3	6
2574.61	-29
2575.91	-48
2577.22	-27
2578.52	-12
2579.82	-12
2581.13	-31
2582.43	-10
2583.73	-44
2585.03	-45
2586.33	-24
2587.63	-44
2588.92	-64
2590.22	-32
2591.52	-49
2592.82	-36
2594.11	-43
2595.41	-31
2596.7	-42
2598	-30
2599.29	-8
2600.58	-45
2601.88	-2
2603.17	-8
2604.46	-55
2605.75	-36
2607.04	-70
2608.33	-41
2609.62	-67
2610.9	-54
2612.19	-66
2613.48	-89
2614.76	-44
2616.05	-55
2617.34	-31
2618.62	-60
2619.9	-74
2621.19	-53
2622.47	-45
2623.75	-72
2625.03	-63
2626.31	-63
2627.59	-30
2628.87	-43
2630.15	-44
2631.43	-55
2632.71	-46
2633.99	-56
2635.26	-62
2636.54	-63
2637.81	-55
2639.09	-95
2640.36	-70
2641.64	-42
2642.91	-95
2644.18	-78
2645.46	-61
2646.73	-86
2648	-42
2649.27	-71
2650.54	-51
2651.81	-28
2653.07	-53
2654.34	-58
2655.61	-55
2656.88	-41
2658.14	-60
2659.41	-55
2660.67	-76
2661.94	-39
2663.2	-61
2664.47	-53
2665.73	-54
2666.99	-60
2668.25	-59
2669.51	-56
2670.77	-57
2672.03	-61
2673.29	-50
2674.55	-53
2675.81	-56
2677.07	-69
2678.32	-73
2679.58	-55
2680.84	-63
2682.09	-59
2683.35	-20
2684.6	-49
2685.85	-57
2687.11	-68
2688.36	-25
2689.61	-56
2690.86	-42
2692.11	-53
2693.36	-27
2694.61	-22
2695.86	-47
2697.11	-73
2698.36	-43
2699.61	-77
2700.85	-40
2702.1	-54
2703.34	-31
2704.59	-70
2705.83	-22
2707.08	-63
2708.32	-58
2709.56	-65
2710.81	-61
2712.05	-66
2713.29	-63
2714.53	-48
2715.77	-64
2717.01	-21
2718.25	-44
2719.49	-47
2720.73	-68
2721.96	-59
2723.2	-61
2724.44	-47
2725.67	-47
2726.91	-52
2728.14	-53
2729.38	-62
2730.61	-49
2731.84	-42
2733.08	-67
2734.31	-56
2735.54	-38
2736.77	-43
2738	-54
2739.23	-34
2740.46	-40
2741.69	-32
2742.92	-56
2744.14	-5
2745.37	-32
2746.6	-52
2747.82	-32
2749.05	-30
2750.27	-48
2751.5	-24
2752.72	-52
2753.95	-22
2755.17	-40
2756.39	-30
2757.61	-26
2758.83	-56
2760.05	-26
2761.27	-68
2762.49	-32
2763.71	-34
2764.93	-38
2766.15	-46
2767.37	-40
2768.58	-26
2769.8	-44
2771.02	-30
2772.23	-32
2773.45	-18
2774.66	-34
2775.88	-16
2777.09	-56
2778.3	-38
2779.51	-34
2780.73	-45
2781.94	-20
2783.15	-26
2784.36	-38
2785.57	-30
2786.78	-42
2787.99	2
2789.19	-30
2790.4	-28
2791.61	-9
2792.82	-30
2794.02	-32
2795.23	-22
2796.43	-16
2797.64	-8
2798.84	-16
2800.04	-40
2801.25	-19
2802.45	-34
2803.65	-58
2804.85	20
2806.05	-26
2807.25	-42
2808.45	-18
2809.65	-34
2810.85	-31
2812.05	-10
2813.25	-24
2814.45	-32
2815.64	-30
2816.84	-48
2818.04	-40
2819.23	40
2820.43	-47
2821.62	26
2822.82	-10
2824.01	0
2825.2	-20
2826.39	-26
2827.59	-8
2828.78	-16
2829.97	-14
2831.16	-8
2832.35	-6
2833.54	-36
2834.73	4
2835.92	-24
2837.1	-12
2838.29	-18
2839.48	0
2840.67	-8
2841.85	-30
2843.04	-4
2844.22	-16
2845.41	-35
2846.59	-2
2847.77	26
2848.96	0
2850.14	-23
2851.32	26
2852.5	-2
2853.68	-22
2854.87	-2
2856.05	-4
2857.23	-30
2858.4	-18
2859.58	-16
2860.76	-24
2861.94	8
2863.12	-22
2864.29	-16
2865.47	-20
2866.65	-16
2867.82	7
2869	26
2870.17	4
2871.34	-2
2872.52	-6
2873.69	12
2874.86	-15
2876.03	14
2877.21	-23
2878.38	-18
2879.55	8
2880.72	-16
2881.89	-32
2883.06	2
2884.23	2
2885.39	-12
2886.56	-19
2887.73	-41
2888.9	8
2890.06	-18
2891.23	32
2892.39	-25
2893.56	8
2894.72	-12
2895.89	-12
2897.05	10
2898.21	-36
2899.38	-8
2900.54	-22
2901.7	-10
2902.86	-16
2904.02	-9
2905.18	-16
2906.34	0
2907.5	-31
2908.66	-12
2909.82	-24
2910.98	2
2912.13	-4
2913.29	23
2914.45	-20
2915.6	-2
2916.76	0
2917.91	-6
2919.07	4
2920.22	8
2921.38	6
2922.53	6
2923.68	10
2924.84	12
2925.99	-2
2927.14	-8
2928.29	-24
2929.44	-4
2930.59	4
2931.74	-4
2932.89	-4
2934.04	-4
2935.19	-16
2936.34	4
2937.48	-7
2938.63	14
2939.78	-40
2940.93	18
2942.07	2
2943.22	4
2944.36	-4
2945.51	-2
2946.65	-14
2947.79	0
2948.94	0
2950.08	-8
2951.22	-8
2952.36	-16
2953.5	-4
2954.65	11
2955.79	-12
2956.93	18
2958.07	-16
2959.2	0
2960.34	26
2961.48	10
2962.62	24
2963.76	-2
2964.89	2
2966.03	-8
2967.17	-10
2968.3	24
2969.44	8
2970.57	16
2971.71	-2
2972.84	6
2973.97	-4
2975.11	18
2976.24	48
2977.37	-16
2978.5	22
2979.64	12
2980.77	-10
2981.9	4
2983.03	-4
2984.16	26
2985.29	14
2986.41	12
2987.54	8
2988.67	16
2989.8	16
2990.93	18
2992.05	-4
2993.18	6
2994.3	16
2995.43	2
2996.55	45
2997.68	28
2998.8	12
2999.93	6
3001.05	4
3002.17	0
3003.3	6
3004.42	66
3005.54	42
3006.66	26
3007.78	36
3008.9	2
3010.02	0
3011.14	42
3012.26	4
3013.38	22
3014.5	36
3015.62	16
3016.73	46
3017.85	28
3018.97	22
3020.08	11
3021.2	32
3022.31	22
3023.43	54
3024.54	21
3025.66	6
3026.77	14
3027.89	22
3029	26
3030.11	30
3031.22	4
3032.34	6
3033.45	34
3034.56	4
3035.67	22
3036.78	99
3037.89	38
3039	34
3040.11	4
3041.22	6
3042.32	0
3043.43	10
3044.54	34
3045.65	14
3046.75	26
3047.86	38
3048.96	18
3050.07	-4
3051.17	42
3052.28	28
3053.38	18
3054.49	12
3055.59	24
3056.69	18
3057.8	46
3058.9	34
3060	52
3061.1	12
3062.2	20
3063.3	26
3064.4	4
3065.5	-2
3066.6	23
3067.7	14
3068.8	20
3069.9	24
3071	4
3072.09	34
3073.19	20
3074.29	36
3075.38	34
3076.48	44
3077.57	9
3078.67	35
3079.76	26
3080.86	14
3081.95	25
3083.05	20
3084.14	40
3085.23	26
3086.33	18
3087.42	16
3088.51	35
3089.6	34
3090.69	8
3091.78	32
3092.87	71
3093.96	42
3095.05	40
3096.14	2
3097.23	32
3098.32	32
3099.41	25
3100.49	16
3101.58	16
3102.67	34
3103.75	22
3104.84	44
3105.93	40
3107.01	2
3108.1	10
3109.18	30
3110.26	18
3111.35	54
3112.43	36
3113.51	40
3114.6	17
3115.68	24
3116.76	16
3117.84	20
3118.92	38
3120	16
3121.09	20
3122.17	34
3123.25	34
3124.32	46
3125.4	36
3126.48	24
3127.56	32
3128.64	18
3129.72	42
3130.79	62
3131.87	42
3132.95	22
3134.02	22
3135.1	36
3136.17	22
3137.25	32
3138.32	26
3139.4	22
3140.47	42
3141.55	36
3142.62	30
3143.69	26
3144.76	41
3145.84	16
3146.91	32
3147.98	22
3149.05	34
3150.12	38
3151.19	36
3152.26	16
3153.33	52
3154.4	6
3155.47	8
3156.54	22
3157.61	44
3158.67	2
3159.74	22
3160.81	26
3161.88	23
3162.94	30
3164.01	34
3165.07	30
3166.14	26
3167.2	20
3168.27	6
3169.33	26
3170.4	40
3171.46	16
3172.52	24
3173.59	42
3174.65	40
3175.71	32
3176.77	18
3177.84	36
3178.9	28
3179.96	14
3181.02	46
3182.08	32
3183.14	69
3184.2	34
3185.26	32
3186.32	44
3187.37	24
3188.43	58
3189.49	43
3190.55	28
3191.61	25
3192.66	54
3193.72	50
3194.77	36
3195.83	12
3196.89	36
3197.94	24
3199	38
3200.05	34
3201.1	38
3202.16	26
3203.21	32
3204.27	28
3205.32	10
3206.37	40
3207.42	41
3208.47	38
3209.53	40
3210.58	25
3211.63	42
3212.68	32
3213.73	36
3214.78	41
3215.83	22
3216.88	21
3217.93	24
3218.97	22
3220.02	22
3221.07	24
3222.12	28
3223.16	28
3224.21	22
3225.26	26
3226.3	2
3227.35	32
3228.4	74
3229.44	40
3230.49	26
3231.53	22
3232.57	18
3233.62	28
3234.66	26
3235.71	24
3236.75	42
3237.79	52
3238.83	38
3239.88	14
3240.92	38
3241.96	28
3243	10
3244.04	28
3245.08	36
3246.12	22
3247.16	32
3248.2	20
3249.24	24
3250.28	34
3251.32	34
3252.36	16
3253.39	36
3254.43	38
3255.47	42
3256.51	24
3257.54	16
3258.58	18
3259.61	32
3260.65	27
3261.69	30
3262.72	20
3263.76	20
3264.79	22
3265.82	51
3266.86	37
3267.89	48
3268.92	32
3269.96	40
3270.99	35
3272.02	26
3273.05	22
3274.09	22
3275.12	42
3276.15	26
3277.18	41
3278.21	26
3279.24	18
3280.27	42
3281.3	26
3282.33	37
3283.36	26
3284.39	28
3285.41	46
3286.44	34
3287.47	40
3288.5	54
3289.52	14
3290.55	69
3291.58	50
3292.6	40
3293.63	54
3294.66	26
3295.68	49
3296.71	20
3297.73	64
3298.76	57
3299.78	30
3300.8	2
3301.83	42
3302.85	78
3303.87	50
3304.9	32
3305.92	57
3306.94	46
3307.96	36
3308.98	38
3310.01	18
3311.03	28
3312.05	55
3313.07	48
3314.09	22
3315.11	30
3316.13	30
3317.15	32
3318.17	40
3319.18	40
3320.2	34
3321.22	28
3322.24	28
3323.26	39
3324.27	60
3325.29	46
3326.31	39
3327.32	36
3328.34	41
3329.35	60
3330.37	32
3331.38	18
3332.4	32
3333.41	62
3334.43	64
3335.44	32
3336.46	38
3337.47	22
3338.48	30
3339.5	40
3340.51	30
3341.52	43
3342.53	48
3343.54	38
3344.56	40
3345.57	49
3346.58	56
3347.59	58
3348.6	17
3349.61	46
3350.62	30
3351.63	32
3352.64	38
3353.65	36
3354.66	55
3355.66	53
3356.67	56
3357.68	22
3358.69	13
3359.7	42
3360.7	44
3361.71	22
3362.72	28
3363.72	50
3364.73	34
3365.73	36
3366.74	41
3367.75	33
3368.75	24
3369.75	28
3370.76	24
3371.76	48
3372.77	42
3373.77	32
3374.77	49
3375.78	32
3376.78	18
3377.78	42
3378.78	50
3379.79	28
3380.79	17
3381.79	34
3382.79	38
3383.79	24
3384.79	48
3385.79	22
3386.79	32
3387.79	34
3388.79	29
3389.79	34
3390.79	42
3391.79	79
3392.79	40
3393.79	76
3394.78	32
3395.78	10
3396.78	48
3397.78	56
3398.77	67
3399.77	28
3400.77	30
3401.76	34
3402.76	42
3403.76	48
3404.75	6
3405.75	30
3406.74	49
3407.74	85
3408.73	40
3409.72	79
3410.72	58
3411.71	50
3412.71	52
3413.7	14
3414.69	30
3415.68	64
3416.68	34
3417.67	36
3418.66	24
3419.65	38
3420.64	70
3421.63	35
3422.63	52
3423.62	54
3424.61	74
3425.6	24
3426.59	17
3427.58	84
3428.57	29
[truncated: 48 more rows]
