# Supplementary material for: AI‐Assisted Detection of Early Gastric Cancer via Visualization of Mucosal Acidity Compromise During Endoscopy
Source: Adv Sci (Weinh). 2025 Oct 20;12(46):e04932. doi: 10.1002/advs.202504932 (PMC12697849; doi:10.1002/advs.202504932)
Supplement: Supplementary file 2 — Supporting Data [file ADVS-12-e04932-s002.zip › Models by AGS cells/Model 6/Para-tumor/fast-20250724_175005.csv]

181.541	16192
184.445	25490
187.346	33041
190.245	36995
193.141	38395
196.035	38299
198.927	38322
201.816	38407
204.703	38657
207.588	38343
210.47	38716
213.35	38536
216.228	38463
219.103	38744
221.976	38498
224.846	38590
227.715	38553
230.58	38526
233.444	38444
236.305	38842
239.164	38899
242.02	39405
244.875	39703
247.727	39459
250.576	39828
253.423	39745
256.268	39587
259.111	39540
261.951	39336
264.789	39381
267.625	39420
270.459	39363
273.29	39312
276.119	39207
278.945	38990
281.769	38786
284.591	38594
287.411	38310
290.229	38230
293.044	38123
295.857	37934
298.667	37771
301.476	37412
304.282	36984
307.085	36662
309.887	36400
312.686	36001
315.483	35770
318.278	35363
321.071	35308
323.861	35234
326.649	35044
329.435	35250
332.219	35098
335	35012
337.779	35077
340.556	35129
343.331	35351
346.103	35127
348.873	35155
351.641	35450
354.407	35395
357.171	35651
359.932	35701
362.691	35467
365.448	35283
368.203	35154
370.955	34548
373.706	34722
376.454	34489
379.2	34150
381.943	34033
384.685	33568
387.424	33415
390.161	33274
392.896	32854
395.629	32728
398.36	32568
401.088	32476
403.815	32361
406.539	32439
409.261	32027
411.981	32097
414.698	32298
417.414	32540
420.127	32498
422.838	32347
425.547	33041
428.254	32768
430.959	32587
433.662	32854
436.362	33145
439.06	33167
441.757	32995
444.451	32933
447.142	32907
449.832	32887
452.52	32798
455.206	32828
457.889	32619
460.57	32782
463.249	32365
465.927	32456
468.601	32095
471.274	31859
473.945	31595
476.614	31094
479.28	30772
481.945	30604
484.607	30463
487.267	30248
489.926	29696
492.582	29774
495.236	29493
497.888	29445
500.537	29155
503.185	29375
505.831	29467
508.474	29579
511.116	29583
513.755	29551
516.393	29393
519.028	29556
521.661	29331
524.293	29482
526.922	29306
529.549	29405
532.174	29423
534.797	29357
537.418	29482
540.037	29480
542.654	29347
545.268	29589
547.881	29625
550.492	29470
553.101	29226
555.707	28730
558.312	28400
560.915	28414
563.515	28472
566.114	28491
568.71	28865
571.305	29192
573.897	29369
576.488	29446
579.076	28762
581.663	28039
584.247	27528
586.83	26780
589.41	26195
591.989	25738
594.565	25170
597.14	24518
599.712	24151
602.283	24064
604.851	24040
607.418	23929
609.982	23937
612.545	23808
615.106	23658
617.664	23797
620.221	23587
622.776	23486
625.328	23419
627.879	23461
630.428	23176
632.975	23047
635.52	22698
638.062	22593
640.603	22521
643.142	22614
645.679	22686
648.214	22689
650.748	22735
653.279	22652
655.808	22577
658.335	22394
660.861	22452
663.384	22189
665.906	22213
668.425	22162
670.943	22023
673.459	21830
675.973	21689
678.484	21413
680.994	21050
683.502	20856
686.009	20643
688.513	20535
691.015	20280
693.515	20050
696.014	19857
698.51	19607
701.005	19490
703.498	19358
705.989	19041
708.478	18667
710.965	18427
713.45	18379
715.933	18275
718.415	18228
720.894	17911
723.372	17909
725.848	18046
728.322	17822
730.794	18070
733.264	18044
735.732	17788
738.198	17208
740.663	16952
743.126	16654
745.586	16521
748.045	16360
750.502	16203
752.958	16153
755.411	16124
757.863	16060
760.312	15929
762.76	15856
765.206	16049
767.65	15711
770.092	14686
772.533	13724
774.971	13298
777.408	13883
779.843	14528
782.276	14458
784.707	14492
787.137	14534
789.564	14677
791.99	14550
794.414	14443
796.836	14379
799.257	14073
801.675	13885
804.092	13868
806.507	13682
808.92	13642
811.331	13404
813.741	13159
816.148	13098
818.554	12943
820.958	12756
823.36	12665
825.761	12479
828.159	12429
830.556	12211
832.951	12296
835.345	12143
837.736	12044
840.126	11960
842.514	11960
844.9	11763
847.284	11613
849.667	11558
852.048	11365
854.427	11325
856.804	11093
859.18	10888
861.553	10793
863.925	10902
866.296	10770
868.664	10685
871.031	10684
873.396	10596
875.759	10473
878.12	10384
880.48	10428
882.838	10241
885.194	10132
887.549	10011
889.902	10029
892.253	9881
894.602	9806
896.949	9834
899.295	9851
901.639	9639
903.981	9643
906.322	9470
908.661	9513
910.998	9493
913.333	9542
915.667	9417
917.999	9463
920.329	9438
922.658	9431
924.985	9256
927.31	9237
929.633	9205
931.955	9079
934.275	9038
936.593	8994
938.91	8768
941.225	8672
943.538	8406
945.849	8320
948.159	8128
950.467	8003
952.774	7829
955.078	7725
957.381	7581
959.683	7565
961.982	7318
964.28	7370
966.577	7382
968.871	7265
971.164	7179
973.456	6985
975.745	7011
978.033	6834
980.319	6780
982.604	6725
984.887	6667
987.168	6739
989.448	6636
991.726	6584
994.002	6540
996.277	6558
998.55	6599
1000.82	6514
1003.09	6649
1005.36	6697
1007.63	6768
1009.89	6618
1012.15	6699
1014.41	6781
1016.67	6637
1018.93	6717
1021.19	6556
1023.44	6588
1025.7	6612
1027.95	6624
1030.2	6425
1032.45	6392
1034.69	6201
1036.94	6115
1039.18	6054
1041.43	6008
1043.67	5998
1045.9	5978
1048.14	5938
1050.38	5787
1052.61	5817
1054.84	5746
1057.07	5667
1059.3	5625
1061.53	5404
1063.76	5542
1065.98	5411
1068.2	5317
1070.42	5341
1072.64	5171
1074.86	5149
1077.08	5067
1079.29	5073
1081.5	5055
1083.72	4972
1085.93	5075
1088.13	4976
1090.34	5032
1092.55	5085
1094.75	5156
1096.95	5033
1099.15	4903
1101.35	4938
1103.55	4855
1105.74	4736
1107.94	4747
1110.13	4670
1112.32	4632
1114.51	4536
1116.7	4421
1118.89	4336
1121.07	4374
1123.25	4269
1125.44	4185
1127.62	4211
1129.8	4249
1131.97	4358
1134.15	4370
1136.32	4398
1138.49	4251
1140.66	4283
1142.83	4223
1145	4141
1147.17	4070
1149.33	4070
1151.5	4013
1153.66	4048
1155.82	3970
1157.98	3997
1160.13	3893
1162.29	3882
1164.44	3844
1166.6	3814
1168.75	3874
1170.9	3905
1173.04	3945
1175.19	3953
1177.34	3934
1179.48	3712
1181.62	3642
1183.76	3663
1185.9	3636
1188.04	3852
1190.17	3920
1192.31	3994
1194.44	3931
1196.57	4009
1198.7	3981
1200.83	3963
1202.96	3872
1205.08	3685
1207.21	3481
1209.33	3360
1211.45	3268
1213.57	3173
1215.69	3157
1217.81	3088
1219.92	3070
1222.03	3006
1224.15	2958
1226.26	2972
1228.37	2947
1230.47	2957
1232.58	2929
1234.68	2942
1236.79	2849
1238.89	2901
1240.99	2961
1243.09	2935
1245.19	2873
1247.28	2827
1249.38	2767
1251.47	2792
1253.56	2769
1255.65	2652
1257.74	2680
1259.83	2704
1261.91	2595
1264	2579
1266.08	2483
1268.16	2454
1270.24	2456
1272.32	2369
1274.4	2343
1276.47	2347
1278.55	2285
1280.62	2303
1282.69	2216
1284.76	2234
1286.83	2218
1288.9	2221
1290.96	2222
1293.03	2091
1295.09	2091
1297.15	2097
1299.21	2027
1301.27	2049
1303.33	1998
1305.38	2000
1307.44	2031
1309.49	1974
1311.54	1926
1313.59	1896
1315.64	1924
1317.69	1972
1319.73	1902
1321.78	1882
1323.82	1872
1325.86	1827
1327.9	1873
1329.94	1801
1331.98	1827
1334.02	1844
1336.05	1837
1338.08	1886
1340.12	1828
1342.15	1864
1344.18	1934
1346.2	1984
1348.23	2015
1350.25	1990
1352.28	1956
1354.3	2039
1356.32	2001
1358.34	2033
1360.36	2027
1362.38	2057
1364.39	2085
1366.41	2033
1368.42	2075
1370.43	2071
1372.44	2002
1374.45	2019
1376.45	1991
1378.46	2012
1380.47	1863
1382.47	1862
1384.47	1842
1386.47	1812
1388.47	1743
1390.47	1743
1392.46	1749
1394.46	1747
1396.45	1759
1398.44	1731
1400.44	1744
1402.42	1682
1404.41	1684
1406.4	1616
1408.39	1578
1410.37	1555
1412.35	1432
1414.33	1511
1416.31	1511
1418.29	1477
1420.27	1456
1422.25	1431
1424.22	1446
1426.2	1368
1428.17	1432
1430.14	1448
1432.11	1380
1434.08	1358
1436.04	1356
1438.01	1297
1439.97	1350
1441.94	1334
1443.9	1322
1445.86	1358
1447.82	1336
1449.78	1299
1451.73	1253
1453.69	1255
1455.64	1253
1457.59	1311
1459.54	1254
1461.49	1185
1463.44	1126
1465.39	1130
1467.34	1090
1469.28	1109
1471.22	1114
1473.17	1184
1475.11	1162
1477.05	1088
1478.99	1073
1480.92	1030
1482.86	975
1484.79	995
1486.73	937
1488.66	955
1490.59	993
1492.52	972
1494.45	1022
1496.37	1005
1498.3	975
1500.22	1000
1502.14	963
1504.07	969
1505.99	945
1507.91	975
1509.82	943
1511.74	977
1513.66	957
1515.57	917
1517.48	953
1519.39	1037
1521.3	1022
1523.21	1010
1525.12	993
1527.03	953
1528.93	930
1530.84	1006
1532.74	1032
1534.64	1064
1536.54	1090
1538.44	1068
1540.34	1006
1542.23	945
1544.13	904
1546.02	860
1547.92	876
1549.81	933
1551.7	931
1553.59	921
1555.48	965
1557.36	961
1559.25	1038
1561.13	1033
1563.01	1019
1564.9	1090
1566.78	1096
1568.66	1069
1570.53	1021
1572.41	1041
1574.29	1022
1576.16	1062
1578.03	1181
1579.9	1197
1581.78	1134
1583.65	1104
1585.51	1068
1587.38	1107
1589.25	1139
1591.11	1153
1592.97	1102
1594.84	1062
1596.7	1023
1598.56	1038
1600.42	998
1602.27	1010
1604.13	1022
1605.98	1147
1607.84	1288
1609.69	1352
1611.54	1331
1613.39	1237
1615.24	1070
1617.09	927
1618.94	908
1620.78	857
1622.62	917
1624.47	1002
1626.31	1027
1628.15	997
1629.99	1027
1631.83	987
1633.67	963
1635.5	947
1637.34	897
1639.17	882
1641	923
1642.83	905
1644.66	911
1646.49	892
1648.32	837
1650.15	872
1651.97	872
1653.8	915
1655.62	911
1657.44	893
1659.26	747
1661.08	749
1662.9	762
1664.72	604
1666.53	482
1668.35	438
1670.16	471
1671.97	550
1673.79	607
1675.6	586
1677.4	552
1679.21	510
1681.02	512
1682.83	461
1684.63	477
1686.43	546
1688.24	520
1690.04	544
1691.84	453
1693.64	462
1695.43	493
1697.23	578
1699.02	625
1700.82	707
1702.61	637
1704.4	666
1706.2	651
1707.98	685
1709.77	756
1711.56	770
1713.35	753
1715.13	753
1716.92	687
1718.7	568
1720.48	588
1722.26	616
1724.04	548
1725.82	455
1727.6	405
1729.37	359
1731.15	322
1732.92	294
1734.7	252
1736.47	238
1738.24	220
1740.01	213
1741.78	217
1743.54	214
1745.31	282
1747.08	332
1748.84	334
1750.6	351
1752.36	419
1754.12	501
1755.88	540
1757.64	442
1759.4	429
1761.16	381
1762.91	401
1764.67	465
1766.42	498
1768.17	535
1769.92	592
1771.67	522
1773.42	427
1775.17	415
1776.91	434
1778.66	447
1780.4	536
1782.15	579
1783.89	573
1785.63	627
1787.37	627
1789.11	609
1790.85	623
1792.58	552
1794.32	494
1796.05	451
1797.79	439
1799.52	435
1801.25	454
1802.98	411
1804.71	383
1806.44	464
1808.17	513
1809.89	560
1811.62	570
1813.34	590
1815.07	556
1816.79	491
1818.51	462
1820.23	461
1821.95	405
1823.66	395
1825.38	365
1827.1	351
1828.81	380
1830.52	413
1832.24	436
1833.95	459
1835.66	546
1837.37	562
1839.08	538
1840.78	449
1842.49	399
1844.19	393
1845.9	371
1847.6	369
1849.3	375
1851	309
1852.7	270
1854.4	250
1856.1	252
1857.8	237
1859.49	284
1861.19	262
1862.88	294
1864.57	212
1866.27	129
1867.96	153
1869.65	72
1871.33	123
1873.02	158
1874.71	242
1876.39	266
1878.08	214
1879.76	213
1881.44	195
1883.12	222
1884.81	266
1886.48	304
1888.16	206
1889.84	159
1891.52	155
1893.19	99
1894.87	114
1896.54	151
1898.21	163
1899.88	167
1901.55	212
1903.22	192
1904.89	203
1906.56	216
1908.22	238
1909.89	254
1911.55	270
1913.22	272
1914.88	266
1916.54	228
1918.2	232
1919.86	219
1921.52	222
1923.18	185
1924.83	182
1926.49	209
1928.14	173
1929.79	189
1931.45	191
1933.1	204
1934.75	157
1936.4	238
1938.05	214
1939.69	246
1941.34	202
1942.99	161
1944.63	151
1946.27	139
1947.92	144
1949.56	184
1951.2	199
1952.84	199
1954.48	205
1956.11	256
1957.75	288
1959.39	342
1961.02	350
1962.65	322
1964.29	322
1965.92	324
1967.55	354
1969.18	373
1970.81	366
1972.44	381
1974.06	348
1975.69	352
1977.32	359
1978.94	383
1980.56	365
1982.19	423
1983.81	383
1985.43	399
1987.05	377
1988.66	382
1990.28	377
1991.9	365
1993.51	385
1995.13	401
1996.74	391
1998.36	367
1999.97	369
2001.58	383
2003.19	369
2004.8	366
2006.4	427
2008.01	389
2009.62	405
2011.22	421
2012.83	411
2014.43	403
2016.03	435
2017.63	407
2019.23	383
2020.83	383
2022.43	391
2024.03	401
2025.63	405
2027.22	385
2028.82	384
2030.41	376
2032.01	375
2033.6	381
2035.19	383
2036.78	395
2038.37	389
2039.96	346
2041.55	335
2043.13	365
2044.72	359
2046.3	365
2047.89	348
2049.47	366
2051.05	357
2052.63	342
2054.21	336
2055.79	352
2057.37	332
2058.95	317
2060.52	308
2062.1	306
2063.68	317
2065.25	338
2066.82	324
2068.39	307
2069.97	314
2071.54	320
2073.1	276
2074.67	316
2076.24	302
2077.81	304
2079.37	300
2080.94	288
2082.5	284
2084.07	264
2085.63	268
2087.19	278
2088.75	238
2090.31	212
2091.87	224
2093.43	199
2094.98	199
2096.54	216
2098.09	227
2099.65	264
2101.2	234
2102.75	256
2104.3	258
2105.86	272
2107.41	256
2108.95	246
2110.5	252
2112.05	230
2113.6	234
2115.14	244
2116.69	258
2118.23	230
2119.77	254
2121.31	250
2122.86	248
2124.4	242
2125.93	223
2127.47	222
2129.01	230
2130.55	244
2132.08	260
2133.62	244
2135.15	260
2136.69	232
2138.22	208
2139.75	211
2141.28	224
2142.81	236
2144.34	210
2145.87	198
2147.39	234
2148.92	238
2150.45	260
2151.97	230
2153.5	236
2155.02	224
2156.54	206
2158.06	250
2159.58	201
2161.1	210
2162.62	260
2164.14	238
2165.66	234
2167.17	216
2168.69	264
2170.2	221
2171.72	216
2173.23	228
2174.74	208
2176.25	228
2177.76	232
2179.27	172
2180.78	210
2182.29	185
2183.79	193
2185.3	189
2186.81	206
2188.31	185
2189.81	194
2191.32	218
2192.82	208
2194.32	186
2195.82	222
2197.32	200
2198.82	169
2200.32	179
2201.81	149
2203.31	163
2204.8	186
2206.3	196
2207.79	185
2209.29	218
2210.78	191
2212.27	232
2213.76	212
2215.25	224
2216.74	197
2218.23	199
2219.71	159
2221.2	155
2222.69	161
2224.17	149
2225.65	151
2227.14	133
2228.62	158
2230.1	135
2231.58	149
2233.06	149
2234.54	171
2236.02	187
2237.5	191
2238.97	207
2240.45	185
2241.92	177
2243.4	191
2244.87	155
2246.34	159
2247.82	149
2249.29	141
2250.76	161
2252.23	147
2253.7	149
2255.16	131
2256.63	160
2258.1	141
2259.56	149
2261.03	143
2262.49	145
2263.95	141
2265.42	159
2266.88	171
2268.34	137
2269.8	143
2271.26	127
2272.72	137
2274.18	147
2275.63	157
2277.09	157
2278.54	179
2280	157
2281.45	109
2282.9	141
2284.36	105
2285.81	139
2287.26	127
2288.71	153
2290.16	133
2291.61	129
2293.05	121
2294.5	113
2295.95	91
2297.39	83
2298.84	73
2300.28	84
2301.72	83
2303.16	97
2304.61	121
2306.05	111
2307.49	105
2308.93	103
2310.36	125
2311.8	131
2313.24	135
2314.67	139
2316.11	125
2317.54	137
2318.98	165
2320.41	107
2321.84	145
2323.28	113
2324.71	129
2326.14	107
2327.57	131
2328.99	101
2330.42	85
2331.85	105
2333.27	101
2334.7	109
2336.12	73
2337.55	85
2338.97	81
2340.39	83
2341.82	47
2343.24	56
2344.66	61
2346.08	77
2347.5	93
2348.91	81
2350.33	79
2351.75	117
2353.16	111
2354.58	113
2355.99	115
2357.41	113
2358.82	73
2360.23	57
2361.64	47
2363.05	43
2364.46	26
2365.87	52
2367.28	45
2368.69	87
2370.1	53
2371.5	44
2372.91	71
2374.31	76
2375.72	66
2377.12	54
2378.52	62
2379.92	73
2381.33	71
2382.73	57
2384.13	63
2385.52	74
2386.92	53
2388.32	61
2389.72	69
2391.11	65
2392.51	95
2393.9	67
2395.3	93
2396.69	97
2398.08	89
2399.48	65
2400.87	82
2402.26	53
2403.65	46
2405.04	43
2406.42	2
2407.81	-32
2409.2	-44
2410.58	-69
2411.97	-50
2413.35	-4
2414.74	-54
2416.12	-40
2417.5	-4
2418.89	-18
2420.27	-10
2421.65	-14
2423.03	-4
2424.41	-18
2425.79	-8
2427.16	-35
2428.54	-30
2429.92	-48
2431.29	-34
2432.67	-20
2434.04	-26
2435.42	2
2436.79	-22
2438.16	-27
2439.53	-14
2440.9	-38
2442.27	-32
2443.64	-40
2445.01	-35
2446.38	-43
2447.75	-54
2449.11	-53
2450.48	-32
2451.84	-71
2453.21	-52
2454.57	-40
2455.94	-36
2457.3	-37
2458.66	-36
2460.02	-24
2461.38	-32
2462.74	-10
2464.1	2
2465.46	0
2466.82	-15
2468.17	10
2469.53	-26
2470.89	4
2472.24	-32
2473.6	-14
2474.95	8
2476.3	0
2477.65	34
2479.01	43
2480.36	21
2481.71	49
2483.06	0
2484.41	6
2485.75	4
2487.1	27
2488.45	8
2489.8	-4
2491.14	4
2492.49	-2
2493.83	2
2495.17	13
2496.52	-18
2497.86	8
2499.2	12
2500.54	16
2501.88	22
2503.22	32
2504.56	35
2505.9	26
2507.24	48
2508.58	24
2509.91	10
2511.25	14
2512.58	-10
2513.92	-77
2515.25	-34
2516.58	-32
2517.92	-38
2519.25	-34
2520.58	-12
2521.91	-42
2523.24	-25
2524.57	12
2525.9	10
2527.23	16
2528.55	34
2529.88	-26
2531.21	-31
2532.53	-14
2533.86	-4
2535.18	-12
2536.5	4
2537.83	12
2539.15	10
2540.47	20
2541.79	34
2543.11	-26
2544.43	-6
2545.75	16
2547.07	34
2548.39	-34
2549.7	8
2551.02	-2
2552.34	-20
2553.65	-16
2554.97	-26
2556.28	-40
2557.59	-65
2558.91	-41
2560.22	-34
2561.53	-44
2562.84	-34
2564.15	-20
2565.46	-33
2566.77	-40
2568.08	-36
2569.38	-63
2570.69	-40
2572	-53
2573.3	-18
2574.61	-18
2575.91	-16
2577.22	-14
2578.52	-34
2579.82	-33
2581.13	-45
2582.43	-30
2583.73	-38
2585.03	-37
2586.33	-40
2587.63	-48
2588.92	-83
2590.22	-32
2591.52	-65
2592.82	-65
2594.11	-41
2595.41	-33
2596.7	-36
2598	-42
2599.29	-38
2600.58	-49
2601.88	-40
2603.17	-36
2604.46	-75
2605.75	-60
2607.04	-44
2608.33	-55
2609.62	-65
2610.9	-62
2612.19	-68
2613.48	-89
2614.76	-85
2616.05	-63
2617.34	-43
2618.62	-95
2619.9	-90
2621.19	-49
2622.47	-65
2623.75	-60
2625.03	-56
2626.31	-41
2627.59	-26
2628.87	-25
2630.15	-57
2631.43	-43
2632.71	-44
2633.99	-76
2635.26	-62
2636.54	-95
2637.81	-69
2639.09	-79
2640.36	-70
2641.64	-75
2642.91	-93
2644.18	-74
2645.46	-49
2646.73	-91
2648	-58
2649.27	-39
2650.54	-39
2651.81	-47
2653.07	-38
2654.34	-52
2655.61	-57
2656.88	-47
2658.14	-58
2659.41	-73
2660.67	-66
2661.94	-43
2663.2	-77
2664.47	-67
2665.73	-60
2666.99	-54
2668.25	-63
2669.51	-87
2670.77	-69
2672.03	-57
2673.29	-62
2674.55	-55
2675.81	-40
2677.07	-75
2678.32	-67
2679.58	-57
2680.84	-55
2682.09	-63
2683.35	-28
2684.6	-30
2685.85	-53
2687.11	-78
2688.36	-35
2689.61	-56
2690.86	-51
2692.11	-47
2693.36	-45
2694.61	-37
2695.86	-29
2697.11	-69
2698.36	-55
2699.61	-87
2700.85	-46
2702.1	-58
2703.34	-49
2704.59	-64
2705.83	-36
2707.08	-47
2708.32	-60
2709.56	-51
2710.81	-59
2712.05	-78
2713.29	-75
2714.53	-60
2715.77	-60
2717.01	-31
2718.25	-34
2719.49	-45
2720.73	-64
2721.96	-69
2723.2	-67
2724.44	-43
2725.67	-31
2726.91	-54
2728.14	-48
2729.38	-64
2730.61	-42
2731.84	-38
2733.08	-57
2734.31	-40
2735.54	-36
2736.77	-35
2738	-62
2739.23	-47
2740.46	-24
2741.69	-57
2742.92	-66
2744.14	-19
2745.37	-50
2746.6	-50
2747.82	-32
2749.05	-38
2750.27	-54
2751.5	-45
2752.72	-54
2753.95	-26
2755.17	-38
2756.39	-24
2757.61	-38
2758.83	-46
2760.05	-8
2761.27	-40
2762.49	-18
2763.71	-34
2764.93	-42
2766.15	-32
2767.37	-46
2768.58	-36
2769.8	-34
2771.02	-38
2772.23	-28
2773.45	-42
2774.66	-40
2775.88	-30
2777.09	-38
2778.3	-32
2779.51	-34
2780.73	-31
2781.94	-32
2783.15	-18
2784.36	-20
2785.57	-26
2786.78	-46
2787.99	2
2789.19	-30
2790.4	-12
2791.61	0
2792.82	-24
2794.02	-32
2795.23	-18
2796.43	-30
2797.64	-8
2798.84	-24
2800.04	-42
2801.25	-21
2802.45	-42
2803.65	-58
2804.85	-13
2806.05	-46
2807.25	-32
2808.45	-20
2809.65	-22
2810.85	-37
2812.05	-10
2813.25	-14
2814.45	-28
2815.64	-20
2816.84	-28
2818.04	-16
2819.23	32
2820.43	-23
2821.62	-12
2822.82	-22
2824.01	16
2825.2	-26
2826.39	-10
2827.59	-8
2828.78	2
2829.97	-4
2831.16	-30
2832.35	-4
2833.54	-48
2834.73	-4
2835.92	-16
2837.1	0
2838.29	-20
2839.48	2
2840.67	-18
2841.85	-12
2843.04	-6
2844.22	-12
2845.41	-27
2846.59	12
2847.77	20
2848.96	-6
2850.14	-12
2851.32	-18
2852.5	-5
2853.68	-16
2854.87	-20
2856.05	-16
2857.23	-14
2858.4	-14
2859.58	-12
2860.76	-29
2861.94	10
2863.12	-2
2864.29	4
2865.47	-12
2866.65	-18
2867.82	-2
2869	18
2870.17	4
2871.34	2
2872.52	-14
2873.69	6
2874.86	-21
2876.03	0
2877.21	-12
2878.38	-26
2879.55	0
2880.72	-4
2881.89	-30
2883.06	-2
2884.23	-8
2885.39	-25
2886.56	-10
2887.73	-30
2888.9	0
2890.06	-16
2891.23	-12
2892.39	-10
2893.56	4
2894.72	-14
2895.89	-10
2897.05	10
2898.21	-30
2899.38	6
2900.54	-28
2901.7	-2
2902.86	-10
2904.02	8
2905.18	-22
2906.34	-2
2907.5	2
2908.66	-6
2909.82	-8
2910.98	-6
2912.13	-2
2913.29	12
2914.45	-28
2915.6	-33
2916.76	12
2917.91	-12
2919.07	2
2920.22	-14
2921.38	18
2922.53	-4
2923.68	18
2924.84	20
2925.99	-8
2927.14	-20
2928.29	6
2929.44	4
2930.59	-8
2931.74	-8
2932.89	4
2934.04	1
2935.19	-28
2936.34	-11
2937.48	20
2938.63	6
2939.78	-6
2940.93	26
2942.07	18
2943.22	18
2944.36	-12
2945.51	6
2946.65	6
2947.79	-6
2948.94	10
2950.08	-20
2951.22	-2
2952.36	16
2953.5	6
2954.65	6
2955.79	2
2956.93	24
2958.07	-18
2959.2	14
2960.34	16
2961.48	12
2962.62	20
2963.76	4
2964.89	6
2966.03	14
2967.17	4
2968.3	14
2969.44	4
2970.57	-12
2971.71	10
2972.84	4
2973.97	4
2975.11	20
2976.24	40
2977.37	6
2978.5	0
2979.64	22
2980.77	-16
2981.9	12
2983.03	-40
2984.16	-2
2985.29	20
2986.41	-6
2987.54	6
2988.67	16
2989.8	30
2990.93	0
2992.05	8
2993.18	-7
2994.3	2
2995.43	8
2996.55	45
2997.68	20
2998.8	8
2999.93	20
3001.05	14
3002.17	14
3003.3	8
3004.42	58
3005.54	60
3006.66	26
3007.78	34
3008.9	8
3010.02	-16
3011.14	38
3012.26	28
3013.38	14
3014.5	30
3015.62	22
3016.73	28
3017.85	18
3018.97	4
3020.08	9
3021.2	30
3022.31	24
3023.43	54
3024.54	33
3025.66	40
3026.77	36
3027.89	28
3029	20
3030.11	18
3031.22	4
3032.34	-4
3033.45	22
3034.56	12
3035.67	16
3036.78	115
3037.89	30
3039	30
3040.11	6
3041.22	18
3042.32	0
3043.43	20
3044.54	8
3045.65	20
3046.75	26
3047.86	48
3048.96	14
3050.07	0
3051.17	40
3052.28	14
3053.38	32
3054.49	20
3055.59	8
3056.69	26
3057.8	20
3058.9	2
3060	54
3061.1	30
3062.2	32
3063.3	33
3064.4	8
3065.5	20
3066.6	10
3067.7	24
3068.8	50
3069.9	46
3071	10
3072.09	40
3073.19	28
3074.29	28
3075.38	20
3076.48	46
3077.57	15
3078.67	41
3079.76	26
3080.86	2
3081.95	35
3083.05	10
3084.14	20
3085.23	34
3086.33	39
3087.42	22
3088.51	25
3089.6	28
3090.69	24
3091.78	26
3092.87	79
3093.96	22
3095.05	28
3096.14	4
3097.23	30
3098.32	28
3099.41	20
3100.49	12
3101.58	16
3102.67	36
3103.75	20
3104.84	42
3105.93	46
3107.01	16
3108.1	10
3109.18	28
3110.26	36
3111.35	36
3112.43	8
3113.51	32
3114.6	31
3115.68	16
3116.76	14
3117.84	14
3118.92	42
3120	44
3121.09	28
3122.17	24
3123.25	34
3124.32	42
3125.4	50
3126.48	28
3127.56	28
3128.64	28
3129.72	26
3130.79	48
3131.87	28
3132.95	26
3134.02	34
3135.1	28
3136.17	18
3137.25	26
3138.32	20
3139.4	22
3140.47	58
3141.55	44
3142.62	32
3143.69	12
3144.76	37
3145.84	34
3146.91	28
3147.98	30
3149.05	24
3150.12	18
3151.19	32
3152.26	20
3153.33	46
3154.4	10
3155.47	12
3156.54	36
3157.61	46
3158.67	22
3159.74	20
3160.81	24
3161.88	39
3162.94	44
3164.01	30
3165.07	24
3166.14	30
3167.2	28
3168.27	23
3169.33	34
3170.4	42
3171.46	30
3172.52	30
3173.59	30
3174.65	26
3175.71	50
3176.77	36
3177.84	24
3178.9	30
3179.96	28
3181.02	65
3182.08	52
3183.14	43
3184.2	36
3185.26	28
3186.32	34
3187.37	40
3188.43	54
3189.49	73
3190.55	32
3191.61	41
3192.66	44
3193.72	22
3194.77	20
3195.83	14
3196.89	16
3197.94	34
3199	50
3200.05	22
3201.1	26
3202.16	46
3203.21	54
3204.27	20
3205.32	40
3206.37	36
3207.42	33
3208.47	38
3209.53	40
3210.58	29
3211.63	44
3212.68	22
3213.73	46
3214.78	39
3215.83	34
3216.88	33
3217.93	24
3218.97	30
3220.02	28
3221.07	32
3222.12	28
3223.16	38
3224.21	34
3225.26	24
3226.3	30
3227.35	16
3228.4	74
3229.44	42
3230.49	32
3231.53	12
3232.57	32
3233.62	26
3234.66	30
3235.71	36
3236.75	30
3237.79	56
3238.83	38
3239.88	16
3240.92	46
3241.96	24
3243	48
3244.04	26
3245.08	46
3246.12	18
3247.16	34
3248.2	44
3249.24	26
3250.28	42
3251.32	24
3252.36	36
3253.39	24
3254.43	46
3255.47	58
3256.51	42
3257.54	24
3258.58	34
3259.61	38
3260.65	25
3261.69	42
3262.72	26
3263.76	22
3264.79	22
3265.82	59
3266.86	41
3267.89	54
3268.92	45
3269.96	38
3270.99	45
3272.02	16
3273.05	20
3274.09	22
3275.12	28
3276.15	28
3277.18	53
3278.21	42
3279.24	22
3280.27	46
3281.3	28
3282.33	45
3283.36	22
3284.39	44
3285.41	70
3286.44	48
3287.47	32
3288.5	68
3289.52	34
3290.55	56
3291.58	46
3292.6	26
3293.63	60
3294.66	28
3295.68	53
3296.71	32
3297.73	52
3298.76	83
3299.78	38
3300.8	24
3301.83	36
3302.85	76
3303.87	36
3304.9	28
3305.92	37
3306.94	48
3307.96	52
3308.98	48
3310.01	46
3311.03	16
3312.05	43
3313.07	60
3314.09	28
3315.11	44
3316.13	39
3317.15	28
3318.17	44
3319.18	46
3320.2	34
3321.22	56
3322.24	36
3323.26	39
3324.27	54
3325.29	60
3326.31	37
3327.32	36
3328.34	57
3329.35	40
3330.37	48
3331.38	24
3332.4	22
3333.41	50
3334.43	70
3335.44	38
3336.46	26
3337.47	16
3338.48	18
3339.5	40
3340.51	18
3341.52	30
3342.53	74
3343.54	42
3344.56	42
3345.57	55
3346.58	42
3347.59	36
3348.6	31
3349.61	44
3350.62	52
3351.63	46
3352.64	42
3353.65	48
3354.66	35
3355.66	65
3356.67	40
3357.68	40
3358.69	27
3359.7	50
3360.7	36
3361.71	40
3362.72	34
3363.72	44
3364.73	32
3365.73	14
3366.74	35
3367.75	35
3368.75	32
3369.75	36
3370.76	22
3371.76	36
3372.77	44
3373.77	52
3374.77	47
3375.78	44
3376.78	10
3377.78	40
3378.78	40
3379.79	30
3380.79	31
3381.79	28
3382.79	42
3383.79	22
3384.79	64
3385.79	34
3386.79	36
3387.79	46
3388.79	43
3389.79	56
3390.79	44
3391.79	57
3392.79	34
3393.79	70
3394.78	36
3395.78	32
3396.78	42
3397.78	42
3398.77	101
3399.77	44
3400.77	22
3401.76	42
3402.76	44
3403.76	48
3404.75	38
3405.75	30
3406.74	53
3407.74	60
3408.73	40
3409.72	89
3410.72	50
3411.71	46
3412.71	52
3413.7	59
3414.69	20
3415.68	60
3416.68	42
3417.67	26
3418.66	36
3419.65	32
3420.64	62
3421.63	51
3422.63	58
3423.62	54
3424.61	88
3425.6	50
3426.59	37
3427.58	38
3428.57	23
[truncated: 48 more rows]
