# Supplementary material for: AI‐Assisted Detection of Early Gastric Cancer via Visualization of Mucosal Acidity Compromise During Endoscopy
Source: Adv Sci (Weinh). 2025 Oct 20;12(46):e04932. doi: 10.1002/advs.202504932 (PMC12697849; doi:10.1002/advs.202504932)
Supplement: Supplementary file 2 — Supporting Data [file ADVS-12-e04932-s002.zip › Models by AGS cells/Model 6/Para-tumor/fast-20250724_175007.csv]

181.541	13506
184.445	21140
187.346	27561
190.245	30968
193.141	32101
196.035	32210
198.927	31996
201.816	32099
204.703	32459
207.588	32065
210.47	32341
213.35	32171
216.228	32308
219.103	32422
221.976	32178
224.846	32375
227.715	32246
230.58	32167
233.444	32153
236.305	32472
239.164	32365
242.02	32879
244.875	33128
247.727	33096
250.576	33278
253.423	33263
256.268	32997
259.111	32994
261.951	32957
264.789	32682
267.625	32874
270.459	32843
273.29	32832
276.119	32622
278.945	32343
281.769	32182
284.591	32117
287.411	31889
290.229	32065
293.044	31710
295.857	31628
298.667	31215
301.476	31086
304.282	30865
307.085	30485
309.887	30197
312.686	29971
315.483	29744
318.278	29419
321.071	29200
323.861	29131
326.649	29063
329.435	29127
332.219	29000
335	29027
337.779	29111
340.556	29177
343.331	29129
346.103	29053
348.873	29143
351.641	29244
354.407	29254
357.171	29536
359.932	29288
362.691	29395
365.448	29307
368.203	29017
370.955	28720
373.706	28653
376.454	28503
379.2	28160
381.943	28255
384.685	27858
387.424	27580
390.161	27441
392.896	27221
395.629	26974
398.36	26828
401.088	26921
403.815	26887
406.539	26581
409.261	26466
411.981	26457
414.698	26651
417.414	26758
420.127	26955
422.838	26879
425.547	27170
428.254	27169
430.959	27101
433.662	27100
436.362	27312
439.06	27364
441.757	27265
444.451	27302
447.142	27177
449.832	27086
452.52	27130
455.206	27013
457.889	26828
460.57	26977
463.249	26718
465.927	26855
468.601	26414
471.274	26177
473.945	26008
476.614	25632
479.28	25265
481.945	25162
484.607	25025
487.267	24826
489.926	24345
492.582	24503
495.236	24336
497.888	24293
500.537	24082
503.185	24139
505.831	24302
508.474	24387
511.116	24143
513.755	24050
516.393	24092
519.028	24256
521.661	24135
524.293	24218
526.922	24144
529.549	24084
532.174	23943
534.797	24016
537.418	24026
540.037	24119
542.654	23887
545.268	23974
547.881	24189
550.492	24101
553.101	23893
555.707	23490
558.312	23310
560.915	23135
563.515	23353
566.114	23210
568.71	23466
571.305	23806
573.897	24054
576.488	24050
579.076	23671
581.663	23004
584.247	22499
586.83	21892
589.41	21596
591.989	21164
594.565	20604
597.14	19928
599.712	19533
602.283	19668
604.851	19445
607.418	19505
609.982	19382
612.545	19243
615.106	19110
617.664	19247
620.221	19124
622.776	18991
625.328	18902
627.879	19059
630.428	18802
632.975	18625
635.52	18417
638.062	18292
640.603	18177
643.142	18323
645.679	18463
648.214	18468
650.748	18189
653.279	18366
655.808	18293
658.335	18123
660.861	18295
663.384	17938
665.906	17928
668.425	17945
670.943	18012
673.459	17681
675.973	17482
678.484	17220
680.994	16928
683.502	16771
686.009	16545
688.513	16564
691.015	16334
693.515	16335
696.014	16148
698.51	15789
701.005	15727
703.498	15612
705.989	15293
708.478	15008
710.965	14877
713.45	14937
715.933	14804
718.415	14660
720.894	14432
723.372	14521
725.848	14573
728.322	14488
730.794	14552
733.264	14536
735.732	14244
738.198	13960
740.663	13690
743.126	13285
745.586	13341
748.045	13140
750.502	12991
752.958	12856
755.411	12775
757.863	12846
760.312	12854
762.76	12748
765.206	12913
767.65	12509
770.092	11793
772.533	10833
774.971	10634
777.408	11119
779.843	11549
782.276	11438
784.707	11631
787.137	11538
789.564	11593
791.99	11617
794.414	11500
796.836	11431
799.257	11291
801.675	11032
804.092	10872
806.507	10880
808.92	10773
811.331	10739
813.741	10616
816.148	10422
818.554	10237
820.958	10116
823.36	10032
825.761	9927
828.159	9861
830.556	9910
832.951	9691
835.345	9593
837.736	9534
840.126	9449
842.514	9500
844.9	9397
847.284	9227
849.667	9155
852.048	8978
854.427	9018
856.804	8855
859.18	8623
861.553	8593
863.925	8492
866.296	8514
868.664	8460
871.031	8335
873.396	8329
875.759	8148
878.12	8098
880.48	8159
882.838	8156
885.194	7962
887.549	7827
889.902	7835
892.253	7787
894.602	7735
896.949	7716
899.295	7715
901.639	7638
903.981	7561
906.322	7471
908.661	7424
910.998	7456
913.333	7499
915.667	7350
917.999	7450
920.329	7453
922.658	7324
924.985	7255
927.31	7249
929.633	7263
931.955	7227
934.275	7027
936.593	7013
938.91	6880
941.225	6776
943.538	6593
945.849	6509
948.159	6345
950.467	6250
952.774	6173
955.078	6036
957.381	5952
959.683	5800
961.982	5797
964.28	5807
966.577	5768
968.871	5736
971.164	5593
973.456	5395
975.745	5514
978.033	5230
980.319	5291
982.604	5216
984.887	5172
987.168	5226
989.448	5192
991.726	5239
994.002	5125
996.277	5099
998.55	5140
1000.82	5090
1003.09	5200
1005.36	5206
1007.63	5144
1009.89	5154
1012.15	5247
1014.41	5258
1016.67	5188
1018.93	5184
1021.19	5135
1023.44	5143
1025.7	5194
1027.95	5264
1030.2	5128
1032.45	4978
1034.69	4821
1036.94	4763
1039.18	4705
1041.43	4697
1043.67	4668
1045.9	4624
1048.14	4628
1050.38	4578
1052.61	4475
1054.84	4446
1057.07	4357
1059.3	4295
1061.53	4171
1063.76	4231
1065.98	4187
1068.2	4088
1070.42	4137
1072.64	3963
1074.86	3965
1077.08	3913
1079.29	3906
1081.5	3869
1083.72	3880
1085.93	3913
1088.13	3804
1090.34	3862
1092.55	3840
1094.75	3947
1096.95	3834
1099.15	3807
1101.35	3778
1103.55	3749
1105.74	3672
1107.94	3622
1110.13	3610
1112.32	3476
1114.51	3415
1116.7	3470
1118.89	3329
1121.07	3355
1123.25	3253
1125.44	3186
1127.62	3187
1129.8	3222
1131.97	3330
1134.15	3339
1136.32	3340
1138.49	3270
1140.66	3276
1142.83	3296
1145	3174
1147.17	3117
1149.33	3074
1151.5	3072
1153.66	3075
1155.82	3045
1157.98	2972
1160.13	2958
1162.29	2984
1164.44	2867
1166.6	2861
1168.75	2915
1170.9	2976
1173.04	3018
1175.19	3020
1177.34	3048
1179.48	2839
1181.62	2828
1183.76	2757
1185.9	2760
1188.04	2935
1190.17	3072
1192.31	3117
1194.44	3097
1196.57	3125
1198.7	3121
1200.83	3095
1202.96	2975
1205.08	2814
1207.21	2625
1209.33	2538
1211.45	2460
1213.57	2382
1215.69	2311
1217.81	2319
1219.92	2268
1222.03	2250
1224.15	2227
1226.26	2280
1228.37	2212
1230.47	2194
1232.58	2156
1234.68	2215
1236.79	2178
1238.89	2150
1240.99	2182
1243.09	2186
1245.19	2089
1247.28	2129
1249.38	2082
1251.47	2107
1253.56	2108
1255.65	1991
1257.74	1995
1259.83	2023
1261.91	1952
1264	1890
1266.08	1862
1268.16	1815
1270.24	1855
1272.32	1732
1274.4	1725
1276.47	1739
1278.55	1658
1280.62	1624
1282.69	1608
1284.76	1640
1286.83	1630
1288.9	1588
1290.96	1535
1293.03	1549
1295.09	1519
1297.15	1475
1299.21	1473
1301.27	1445
1303.33	1440
1305.38	1432
1307.44	1550
1309.49	1420
1311.54	1426
1313.59	1424
1315.64	1320
1317.69	1410
1319.73	1410
1321.78	1391
1323.82	1356
1325.86	1346
1327.9	1343
1329.94	1319
1331.98	1295
1334.02	1378
1336.05	1323
1338.08	1332
1340.12	1308
1342.15	1340
1344.18	1407
1346.2	1469
1348.23	1453
1350.25	1398
1352.28	1475
1354.3	1479
1356.32	1475
1358.34	1479
1360.36	1524
1362.38	1525
1364.39	1567
1366.41	1505
1368.42	1450
1370.43	1553
1372.44	1432
1374.45	1530
1376.45	1477
1378.46	1460
1380.47	1418
1382.47	1388
1384.47	1352
1386.47	1326
1388.47	1263
1390.47	1238
1392.46	1249
1394.46	1312
1396.45	1279
1398.44	1267
1400.44	1303
1402.42	1213
1404.41	1144
1406.4	1126
1408.39	1122
1410.37	1065
1412.35	997
1414.33	1052
1416.31	1051
1418.29	1066
1420.27	995
1422.25	987
1424.22	1001
1426.2	1005
1428.17	997
1430.14	1029
1432.11	963
1434.08	923
1436.04	902
1438.01	862
1439.97	961
1441.94	941
1443.9	943
1445.86	941
1447.82	987
1449.78	866
1451.73	868
1453.69	901
1455.64	913
1457.59	902
1459.54	871
1461.49	824
1463.44	810
1465.39	758
1467.34	741
1469.28	760
1471.22	744
1473.17	820
1475.11	858
1477.05	766
1478.99	707
1480.92	665
1482.86	594
1484.79	602
1486.73	602
1488.66	620
1490.59	659
1492.52	627
1494.45	653
1496.37	639
1498.3	685
1500.22	633
1502.14	629
1504.07	614
1505.99	582
1507.91	598
1509.82	633
1511.74	596
1513.66	616
1515.57	609
1517.48	607
1519.39	662
1521.3	722
1523.21	704
1525.12	674
1527.03	622
1528.93	654
1530.84	702
1532.74	736
1534.64	780
1536.54	797
1538.44	761
1540.34	744
1542.23	694
1544.13	620
1546.02	572
1547.92	596
1549.81	631
1551.7	713
1553.59	643
1555.48	683
1557.36	737
1559.25	723
1561.13	743
1563.01	824
1564.9	816
1566.78	826
1568.66	832
1570.53	790
1572.41	753
1574.29	784
1576.16	828
1578.03	927
1579.9	957
1581.78	887
1583.65	848
1585.51	794
1587.38	837
1589.25	923
1591.11	883
1592.97	850
1594.84	818
1596.7	756
1598.56	751
1600.42	788
1602.27	776
1604.13	798
1605.98	925
1607.84	1032
1609.69	1104
1611.54	1106
1613.39	987
1615.24	884
1617.09	705
1618.94	678
1620.78	577
1622.62	693
1624.47	786
1626.31	763
1628.15	790
1629.99	812
1631.83	794
1633.67	782
1635.5	758
1637.34	738
1639.17	699
1641	730
1642.83	723
1644.66	729
1646.49	699
1648.32	629
1650.15	691
1651.97	703
1653.8	730
1655.62	697
1657.44	675
1659.26	584
1661.08	516
1662.9	542
1664.72	381
1666.53	307
1668.35	281
1670.16	266
1671.97	299
1673.79	413
1675.6	407
1677.4	353
1679.21	321
1681.02	334
1682.83	286
1684.63	324
1686.43	357
1688.24	365
1690.04	370
1691.84	304
1693.64	286
1695.43	316
1697.23	409
1699.02	454
1700.82	544
1702.61	516
1704.4	471
1706.2	468
1707.98	536
1709.77	609
1711.56	613
1713.35	598
1715.13	596
1716.92	497
1718.7	385
1720.48	451
1722.26	459
1724.04	413
1725.82	298
1727.6	290
1729.37	262
1731.15	242
1732.92	191
1734.7	173
1736.47	137
1738.24	145
1740.01	129
1741.78	117
1743.54	143
1745.31	212
1747.08	242
1748.84	238
1750.6	252
1752.36	300
1754.12	368
1755.88	402
1757.64	355
1759.4	302
1761.16	264
1762.91	278
1764.67	294
1766.42	395
1768.17	455
1769.92	449
1771.67	387
1773.42	306
1775.17	292
1776.91	303
1778.66	354
1780.4	411
1782.15	448
1783.89	500
1785.63	496
1787.37	482
1789.11	474
1790.85	492
1792.58	419
1794.32	389
1796.05	335
1797.79	296
1799.52	316
1801.25	335
1802.98	282
1804.71	306
1806.44	349
1808.17	390
1809.89	448
1811.62	486
1813.34	471
1815.07	468
1816.79	405
1818.51	343
1820.23	343
1821.95	300
1823.66	290
1825.38	274
1827.1	236
1828.81	254
1830.52	320
1832.24	327
1833.95	361
1835.66	421
1837.37	453
1839.08	459
1840.78	360
1842.49	290
1844.19	294
1845.9	290
1847.6	260
1849.3	274
1851	212
1852.7	163
1854.4	137
1856.1	149
1857.8	169
1859.49	173
1861.19	161
1862.88	213
1864.57	121
1866.27	77
1867.96	-2
1869.65	-14
1871.33	12
1873.02	49
1874.71	131
1876.39	161
1878.08	133
1879.76	157
1881.44	123
1883.12	145
1884.81	184
1886.48	210
1888.16	159
1889.84	87
1891.52	54
1893.19	46
1894.87	28
1896.54	59
1898.21	56
1899.88	87
1901.55	131
1903.22	113
1904.89	153
1906.56	133
1908.22	157
1909.89	153
1911.55	188
1913.22	187
1914.88	179
1916.54	167
1918.2	177
1919.86	189
1921.52	157
1923.18	127
1924.83	127
1926.49	131
1928.14	105
1929.79	155
1931.45	117
1933.1	135
1934.75	63
1936.4	119
1938.05	147
1939.69	166
1941.34	135
1942.99	94
1944.63	75
1946.27	80
1947.92	61
1949.56	91
1951.2	131
1952.84	125
1954.48	155
1956.11	204
1957.75	240
1959.39	292
1961.02	276
1962.65	250
1964.29	254
1965.92	242
1967.55	292
1969.18	301
1970.81	286
1972.44	327
1974.06	258
1975.69	280
1977.32	306
1978.94	312
1980.56	284
1982.19	347
1983.81	281
1985.43	306
1987.05	318
1988.66	320
1990.28	308
1991.9	292
1993.51	303
1995.13	349
1996.74	329
1998.36	320
1999.97	329
2001.58	312
2003.19	296
2004.8	322
2006.4	364
2008.01	335
2009.62	346
2011.22	346
2012.83	337
2014.43	368
2016.03	352
2017.63	343
2019.23	338
2020.83	308
2022.43	316
2024.03	344
2025.63	332
2027.22	304
2028.82	294
2030.41	324
2032.01	310
2033.6	328
2035.19	325
2036.78	304
2038.37	326
2039.96	294
2041.55	286
2043.13	294
2044.72	302
2046.3	280
2047.89	304
2049.47	288
2051.05	286
2052.63	270
2054.21	300
2055.79	290
2057.37	274
2058.95	286
2060.52	250
2062.1	264
2063.68	282
2065.25	286
2066.82	286
2068.39	250
2069.97	274
2071.54	276
2073.1	254
2074.67	250
2076.24	268
2077.81	264
2079.37	260
2080.94	251
2082.5	242
2084.07	245
2085.63	228
2087.19	236
2088.75	202
2090.31	168
2091.87	162
2093.43	153
2094.98	169
2096.54	178
2098.09	177
2099.65	222
2101.2	197
2102.75	228
2104.3	216
2105.86	214
2107.41	224
2108.95	210
2110.5	223
2112.05	185
2113.6	201
2115.14	190
2116.69	220
2118.23	185
2119.77	219
2121.31	210
2122.86	188
2124.4	180
2125.93	205
2127.47	204
2129.01	204
2130.55	210
2132.08	212
2133.62	220
2135.15	218
2136.69	181
2138.22	188
2139.75	153
2141.28	165
2142.81	201
2144.34	178
2145.87	188
2147.39	183
2148.92	191
2150.45	217
2151.97	198
2153.5	220
2155.02	157
2156.54	153
2158.06	189
2159.58	155
2161.1	181
2162.62	212
2164.14	187
2165.66	179
2167.17	183
2168.69	220
2170.2	199
2171.72	159
2173.23	176
2174.74	153
2176.25	159
2177.76	199
2179.27	151
2180.78	169
2182.29	159
2183.79	163
2185.3	159
2186.81	165
2188.31	179
2189.81	161
2191.32	190
2192.82	180
2194.32	157
2195.82	175
2197.32	165
2198.82	147
2200.32	147
2201.81	129
2203.31	135
2204.8	131
2206.3	157
2207.79	145
2209.29	178
2210.78	147
2212.27	169
2213.76	175
2215.25	161
2216.74	161
2218.23	175
2219.71	145
2221.2	133
2222.69	149
2224.17	121
2225.65	105
2227.14	103
2228.62	105
2230.1	129
2231.58	157
2233.06	129
2234.54	129
2236.02	179
2237.5	155
2238.97	179
2240.45	169
2241.92	175
2243.4	177
2244.87	99
2246.34	143
2247.82	115
2249.29	133
2250.76	127
2252.23	123
2253.7	131
2255.16	119
2256.63	129
2258.1	117
2259.56	123
2261.03	139
2262.49	121
2263.95	139
2265.42	125
2266.88	139
2268.34	123
2269.8	117
2271.26	115
2272.72	131
2274.18	121
2275.63	129
2277.09	137
2278.54	153
2280	135
2281.45	95
2282.9	107
2284.36	85
2285.81	125
2287.26	109
2288.71	127
2290.16	109
2291.61	105
2293.05	101
2294.5	89
2295.95	107
2297.39	53
2298.84	65
2300.28	58
2301.72	59
2303.16	75
2304.61	97
2306.05	93
2307.49	87
2308.93	99
2310.36	103
2311.8	123
2313.24	111
2314.67	127
2316.11	133
2317.54	131
2318.98	131
2320.41	99
2321.84	107
2323.28	93
2324.71	117
2326.14	109
2327.57	86
2328.99	97
2330.42	49
2331.85	91
2333.27	93
2334.7	81
2336.12	75
2337.55	65
2338.97	71
2340.39	53
2341.82	37
2343.24	86
2344.66	63
2346.08	38
2347.5	77
2348.91	59
2350.33	69
2351.75	87
2353.16	97
2354.58	99
2355.99	117
2357.41	91
2358.82	55
2360.23	43
2361.64	33
2363.05	37
2364.46	18
2365.87	36
2367.28	43
2368.69	41
2370.1	36
2371.5	20
2372.91	57
2374.31	60
2375.72	46
2377.12	56
2378.52	44
2379.92	53
2381.33	37
2382.73	41
2384.13	32
2385.52	50
2386.92	30
2388.32	53
2389.72	45
2391.11	45
2392.51	74
2393.9	65
2395.3	91
2396.69	91
2398.08	53
2399.48	37
2400.87	66
2402.26	51
2403.65	32
2405.04	14
2406.42	-6
2407.81	-48
2409.2	-36
2410.58	-77
2411.97	-64
2413.35	-18
2414.74	-78
2416.12	-40
2417.5	-44
2418.89	-12
2420.27	-20
2421.65	-40
2423.03	-23
2424.41	-38
2425.79	-33
2427.16	-47
2428.54	-52
2429.92	-61
2431.29	-47
2432.67	-42
2434.04	-46
2435.42	-49
2436.79	-20
2438.16	-27
2439.53	-46
2440.9	-42
2442.27	-61
2443.64	-65
2445.01	-41
2446.38	-57
2447.75	-70
2449.11	-69
2450.48	-58
2451.84	-53
2453.21	-60
2454.57	-34
2455.94	-34
2457.3	-33
2458.66	-54
2460.02	-40
2461.38	-45
2462.74	-20
2464.1	-14
2465.46	-6
2466.82	-15
2468.17	2
2469.53	-30
2470.89	-2
2472.24	-34
2473.6	-24
2474.95	-8
2476.3	-6
2477.65	-4
2479.01	18
2480.36	-14
2481.71	39
2483.06	2
2484.41	-10
2485.75	-14
2487.1	-16
2488.45	-10
2489.8	-12
2491.14	-14
2492.49	10
2493.83	-20
2495.17	27
2496.52	-6
2497.86	-2
2499.2	-4
2500.54	4
2501.88	10
2503.22	36
2504.56	33
2505.9	34
2507.24	26
2508.58	2
2509.91	-2
2511.25	-13
2512.58	-32
2513.92	-63
2515.25	-42
2516.58	-48
2517.92	-48
2519.25	-49
2520.58	-45
2521.91	-68
2523.24	-37
2524.57	-32
2525.9	-12
2527.23	4
2528.55	20
2529.88	-38
2531.21	-31
2532.53	-30
2533.86	-24
2535.18	-8
2536.5	-28
2537.83	8
2539.15	10
2540.47	0
2541.79	20
2543.11	-24
2544.43	0
2545.75	-6
2547.07	12
2548.39	-61
2549.7	-18
2551.02	-22
2552.34	-25
2553.65	-26
2554.97	-56
2556.28	-56
2557.59	-65
2558.91	-67
2560.22	-51
2561.53	-57
2562.84	-79
2564.15	-34
2565.46	-45
2566.77	-40
2568.08	-44
2569.38	-47
2570.69	-44
2572	-51
2573.3	-30
2574.61	-41
2575.91	-46
2577.22	-41
2578.52	-20
2579.82	-33
2581.13	-37
2582.43	-49
2583.73	-38
2585.03	-49
2586.33	-70
2587.63	-42
2588.92	-89
2590.22	-54
2591.52	-79
2592.82	-48
2594.11	-61
2595.41	-51
2596.7	-36
2598	-44
2599.29	-54
2600.58	-75
2601.88	-30
2603.17	-47
2604.46	-79
2605.75	-54
2607.04	-76
2608.33	-47
2609.62	-43
2610.9	-64
2612.19	-62
2613.48	-105
2614.76	-85
2616.05	-77
2617.34	-23
2618.62	-93
2619.9	-90
2621.19	-69
2622.47	-75
2623.75	-76
2625.03	-61
2626.31	-55
2627.59	-26
2628.87	-29
2630.15	-73
2631.43	-31
2632.71	-60
2633.99	-70
2635.26	-62
2636.54	-83
2637.81	-71
2639.09	-70
2640.36	-64
2641.64	-64
2642.91	-89
2644.18	-91
2645.46	-43
2646.73	-76
2648	-62
2649.27	-57
2650.54	-63
2651.81	-42
2653.07	-38
2654.34	-64
2655.61	-55
2656.88	-59
2658.14	-62
2659.41	-59
2660.67	-76
2661.94	-45
2663.2	-69
2664.47	-63
2665.73	-48
2666.99	-64
2668.25	-65
2669.51	-76
2670.77	-95
2672.03	-87
2673.29	-50
2674.55	-45
2675.81	-60
2677.07	-67
2678.32	-79
2679.58	-67
2680.84	-53
2682.09	-45
2683.35	-26
2684.6	-55
2685.85	-59
2687.11	-56
2688.36	-17
2689.61	-59
2690.86	-57
2692.11	-57
2693.36	-39
2694.61	-14
2695.86	-53
2697.11	-77
2698.36	-65
2699.61	-79
2700.85	-38
2702.1	-44
2703.34	-63
2704.59	-66
2705.83	-34
2707.08	-51
2708.32	-60
2709.56	-57
2710.81	-65
2712.05	-74
2713.29	-51
2714.53	-52
2715.77	-62
2717.01	-39
2718.25	-36
2719.49	-51
2720.73	-66
2721.96	-67
2723.2	-55
2724.44	-51
2725.67	-39
2726.91	-62
2728.14	-50
2729.38	-74
2730.61	-53
2731.84	-36
2733.08	-69
2734.31	-44
2735.54	-38
2736.77	-37
2738	-58
2739.23	-26
2740.46	-24
2741.69	-61
2742.92	-66
2744.14	-23
2745.37	-42
2746.6	-50
2747.82	-30
2749.05	-54
2750.27	-56
2751.5	-32
2752.72	-44
2753.95	-32
2755.17	-34
2756.39	-62
2757.61	-52
2758.83	-66
2760.05	-30
2761.27	-40
2762.49	-38
2763.71	-50
2764.93	-40
2766.15	-48
2767.37	-40
2768.58	-30
2769.8	-48
2771.02	-46
2772.23	-46
2773.45	-56
2774.66	-42
2775.88	-34
2777.09	-44
2778.3	-48
2779.51	-44
2780.73	-47
2781.94	-24
2783.15	-30
2784.36	-38
2785.57	-44
2786.78	-52
2787.99	-14
2789.19	-32
2790.4	-18
2791.61	-11
2792.82	-32
2794.02	-34
2795.23	-18
2796.43	-26
2797.64	-12
2798.84	-24
2800.04	-32
2801.25	-33
2802.45	-52
2803.65	-66
2804.85	-17
2806.05	-22
2807.25	-40
2808.45	-16
2809.65	-40
2810.85	-39
2812.05	-2
2813.25	-26
2814.45	-26
2815.64	-24
2816.84	-36
2818.04	-28
2819.23	20
2820.43	-33
2821.62	-22
2822.82	-18
2824.01	4
2825.2	8
2826.39	-20
2827.59	0
2828.78	6
2829.97	-10
2831.16	-44
2832.35	-2
2833.54	-30
2834.73	-8
2835.92	-14
2837.1	-32
2838.29	-2
2839.48	6
2840.67	4
2841.85	-36
2843.04	-24
2844.22	-4
2845.41	-25
2846.59	-6
2847.77	10
2848.96	-22
2850.14	-4
2851.32	0
2852.5	-15
2853.68	-20
2854.87	22
2856.05	-2
2857.23	-18
2858.4	-16
2859.58	-21
2860.76	-33
2861.94	0
2863.12	2
2864.29	-4
2865.47	-8
2866.65	-12
2867.82	19
2869	18
2870.17	-10
2871.34	-18
2872.52	-6
2873.69	-12
2874.86	-27
2876.03	10
2877.21	-6
2878.38	-26
2879.55	-2
2880.72	-26
2881.89	-46
2883.06	6
2884.23	-14
2885.39	-12
2886.56	-19
2887.73	-47
2888.9	0
2890.06	-10
2891.23	2
2892.39	-33
2893.56	12
2894.72	-6
2895.89	-6
2897.05	-2
2898.21	-24
2899.38	-12
2900.54	-30
2901.7	8
2902.86	-14
2904.02	4
2905.18	-26
2906.34	8
2907.5	8
2908.66	-12
2909.82	-16
2910.98	-16
2912.13	-16
2913.29	16
2914.45	-10
2915.6	0
2916.76	-12
2917.91	0
2919.07	12
2920.22	-25
2921.38	10
2922.53	-12
2923.68	18
2924.84	16
2925.99	2
2927.14	-14
2928.29	-14
2929.44	-6
2930.59	-6
2931.74	14
2932.89	2
2934.04	-4
2935.19	-18
2936.34	2
2937.48	-7
2938.63	-6
2939.78	-16
2940.93	8
2942.07	4
2943.22	2
2944.36	8
2945.51	-14
2946.65	-12
2947.79	22
2948.94	8
2950.08	-6
2951.22	10
2952.36	-18
2953.5	-6
2954.65	-4
2955.79	-16
2956.93	14
2958.07	2
2959.2	4
2960.34	24
2961.48	18
2962.62	14
2963.76	16
2964.89	-12
2966.03	-10
2967.17	6
2968.3	24
2969.44	10
2970.57	0
2971.71	8
2972.84	14
2973.97	10
2975.11	26
2976.24	28
2977.37	-26
2978.5	12
2979.64	6
2980.77	0
2981.9	12
2983.03	-12
2984.16	8
2985.29	24
2986.41	12
2987.54	4
2988.67	20
2989.8	30
2990.93	8
2992.05	-4
2993.18	8
2994.3	18
2995.43	-2
2996.55	35
2997.68	34
2998.8	26
2999.93	8
3001.05	22
3002.17	2
3003.3	8
3004.42	72
3005.54	50
3006.66	18
3007.78	14
3008.9	20
3010.02	-14
3011.14	26
3012.26	30
3013.38	10
3014.5	40
3015.62	-4
3016.73	38
3017.85	20
3018.97	22
3020.08	29
3021.2	40
3022.31	14
3023.43	46
3024.54	31
3025.66	26
3026.77	40
3027.89	28
3029	4
3030.11	30
3031.22	16
3032.34	4
3033.45	34
3034.56	10
3035.67	14
3036.78	97
3037.89	20
3039	30
3040.11	4
3041.22	10
3042.32	0
3043.43	16
3044.54	0
3045.65	8
3046.75	10
3047.86	38
3048.96	26
3050.07	14
3051.17	32
3052.28	18
3053.38	14
3054.49	8
3055.59	20
3056.69	14
3057.8	16
3058.9	28
3060	40
3061.1	20
3062.2	32
3063.3	28
3064.4	-8
3065.5	26
3066.6	15
3067.7	32
3068.8	36
3069.9	6
3071	18
3072.09	22
3073.19	36
3074.29	28
3075.38	36
3076.48	34
3077.57	9
3078.67	31
3079.76	52
3080.86	0
3081.95	25
3083.05	-10
3084.14	20
3085.23	30
3086.33	27
3087.42	32
3088.51	23
3089.6	20
3090.69	30
3091.78	22
3092.87	77
3093.96	22
3095.05	34
3096.14	-18
3097.23	20
3098.32	28
3099.41	37
3100.49	18
3101.58	26
3102.67	26
3103.75	8
3104.84	44
3105.93	28
3107.01	8
3108.1	20
3109.18	22
3110.26	34
3111.35	34
3112.43	4
3113.51	14
3114.6	33
3115.68	16
3116.76	10
3117.84	26
3118.92	44
3120	18
3121.09	18
3122.17	16
3123.25	22
3124.32	34
3125.4	44
3126.48	6
3127.56	38
3128.64	18
3129.72	22
3130.79	56
3131.87	58
3132.95	32
3134.02	8
3135.1	30
3136.17	32
3137.25	32
3138.32	34
3139.4	10
3140.47	48
3141.55	30
3142.62	6
3143.69	18
3144.76	53
3145.84	14
3146.91	34
3147.98	40
3149.05	34
3150.12	38
3151.19	46
3152.26	32
3153.33	30
3154.4	8
3155.47	16
3156.54	18
3157.61	48
3158.67	22
3159.74	18
3160.81	22
3161.88	29
3162.94	36
3164.01	28
3165.07	44
3166.14	51
3167.2	30
3168.27	17
3169.33	32
3170.4	52
3171.46	22
3172.52	10
3173.59	34
3174.65	32
3175.71	40
3176.77	34
3177.84	20
3178.9	32
3179.96	44
3181.02	32
3182.08	34
3183.14	51
3184.2	40
3185.26	44
3186.32	58
3187.37	24
3188.43	68
3189.49	41
3190.55	32
3191.61	33
3192.66	30
3193.72	20
3194.77	38
3195.83	10
3196.89	42
3197.94	60
3199	32
3200.05	28
3201.1	36
3202.16	16
3203.21	42
3204.27	34
3205.32	8
3206.37	32
3207.42	45
3208.47	56
3209.53	54
3210.58	23
3211.63	38
3212.68	38
3213.73	30
3214.78	37
3215.83	32
3216.88	6
3217.93	32
3218.97	32
3220.02	18
3221.07	28
3222.12	38
3223.16	30
3224.21	34
3225.26	20
3226.3	10
3227.35	22
3228.4	66
3229.44	34
3230.49	34
3231.53	6
3232.57	18
3233.62	26
3234.66	42
3235.71	12
3236.75	28
3237.79	46
3238.83	54
3239.88	22
3240.92	46
3241.96	30
3243	32
3244.04	16
3245.08	38
3246.12	36
3247.16	44
3248.2	24
3249.24	34
3250.28	32
3251.32	36
3252.36	32
3253.39	36
3254.43	28
3255.47	58
3256.51	24
3257.54	32
3258.58	30
3259.61	46
3260.65	33
3261.69	26
3262.72	24
3263.76	8
3264.79	28
3265.82	49
3266.86	15
3267.89	56
3268.92	38
3269.96	30
3270.99	37
3272.02	28
3273.05	16
3274.09	24
3275.12	38
3276.15	36
3277.18	15
3278.21	44
3279.24	26
3280.27	30
3281.3	28
3282.33	43
3283.36	22
3284.39	44
3285.41	66
3286.44	44
3287.47	48
3288.5	62
3289.52	36
3290.55	58
3291.58	52
3292.6	22
3293.63	48
3294.66	28
3295.68	39
3296.71	28
3297.73	66
3298.76	59
3299.78	20
3300.8	12
3301.83	22
3302.85	72
3303.87	18
3304.9	20
3305.92	45
3306.94	40
3307.96	40
3308.98	44
3310.01	28
3311.03	42
3312.05	55
3313.07	38
3314.09	32
3315.11	34
3316.13	47
3317.15	16
3318.17	48
3319.18	42
3320.2	44
3321.22	32
3322.24	44
3323.26	47
3324.27	50
3325.29	48
3326.31	43
3327.32	40
3328.34	34
3329.35	56
3330.37	44
3331.38	22
3332.4	28
3333.41	44
3334.43	64
3335.44	32
3336.46	36
3337.47	18
3338.48	50
3339.5	20
3340.51	32
3341.52	41
3342.53	54
3343.54	32
3344.56	36
3345.57	44
3346.58	60
3347.59	50
3348.6	27
3349.61	34
3350.62	34
3351.63	44
3352.64	46
3353.65	36
3354.66	37
3355.66	61
3356.67	56
3357.68	28
3358.69	21
3359.7	24
3360.7	58
3361.71	48
3362.72	34
3363.72	42
3364.73	28
3365.73	50
3366.74	13
3367.75	33
3368.75	32
3369.75	38
3370.76	38
3371.76	58
3372.77	44
3373.77	38
3374.77	41
3375.78	46
3376.78	10
3377.78	66
3378.78	44
3379.79	32
3380.79	37
3381.79	30
3382.79	44
3383.79	26
3384.79	56
3385.79	40
3386.79	38
3387.79	36
3388.79	37
3389.79	60
3390.79	56
3391.79	63
3392.79	36
3393.79	56
3394.78	32
3395.78	26
3396.78	48
3397.78	64
3398.77	83
3399.77	46
3400.77	26
3401.76	28
3402.76	34
3403.76	54
3404.75	30
3405.75	22
3406.74	53
3407.74	72
3408.73	46
3409.72	109
3410.72	58
3411.71	68
3412.71	40
3413.7	22
3414.69	62
3415.68	84
3416.68	44
3417.67	34
3418.66	32
3419.65	40
3420.64	50
3421.63	57
3422.63	52
3423.62	52
3424.61	114
3425.6	26
3426.59	29
3427.58	56
3428.57	41
[truncated: 48 more rows]
