# Supplementary material for: AI‐Assisted Detection of Early Gastric Cancer via Visualization of Mucosal Acidity Compromise During Endoscopy
Source: Adv Sci (Weinh). 2025 Oct 20;12(46):e04932. doi: 10.1002/advs.202504932 (PMC12697849; doi:10.1002/advs.202504932)
Supplement: Supplementary file 2 — Supporting Data [file ADVS-12-e04932-s002.zip › Models by AGS cells/Model 6/Para-tumor/fast-20250724_175036.csv]

181.541	17921
184.445	28019
187.346	36469
190.245	40732
193.141	42282
196.035	42395
198.927	42056
201.816	42158
204.703	42364
207.588	42385
210.47	42685
213.35	42517
216.228	42481
219.103	42502
221.976	42427
224.846	42604
227.715	42354
230.58	42469
233.444	42259
236.305	42836
239.164	42846
242.02	43456
244.875	43702
247.727	43760
250.576	44023
253.423	43861
256.268	43913
259.111	43559
261.951	43442
264.789	43340
267.625	43498
270.459	43458
273.29	43531
276.119	43321
278.945	42830
281.769	42729
284.591	42636
287.411	42424
290.229	42511
293.044	42291
295.857	42245
298.667	41584
301.476	41335
304.282	40857
307.085	40538
309.887	40234
312.686	39988
315.483	39632
318.278	39285
321.071	39142
323.861	39078
326.649	38890
329.435	39205
332.219	39102
335	39042
337.779	39044
340.556	39098
343.331	39274
346.103	39130
348.873	39126
351.641	39259
354.407	39336
357.171	39533
359.932	39682
362.691	39561
365.448	39459
368.203	39119
370.955	38697
373.706	38755
376.454	38405
379.2	38036
381.943	38064
384.685	37515
387.424	37261
390.161	37019
392.896	36819
395.629	36574
398.36	36430
401.088	36447
403.815	36312
406.539	36261
409.261	35879
411.981	36064
414.698	36058
417.414	36382
420.127	36398
422.838	36411
425.547	36730
428.254	36763
430.959	36645
433.662	36867
436.362	37186
439.06	37126
441.757	37012
444.451	36937
447.142	36874
449.832	36866
452.52	36896
455.206	36630
457.889	36600
460.57	36483
463.249	36312
465.927	36348
468.601	36099
471.274	35890
473.945	35476
476.614	34940
479.28	34475
481.945	34325
484.607	34186
487.267	33925
489.926	33540
492.582	33493
495.236	33333
497.888	33041
500.537	32850
503.185	33195
505.831	33132
508.474	33306
511.116	33389
513.755	33258
516.393	33050
519.028	33356
521.661	33229
524.293	33183
526.922	33295
529.549	33227
532.174	32991
534.797	33165
537.418	33151
540.037	33366
542.654	33217
545.268	33324
547.881	33503
550.492	33562
553.101	33153
555.707	32540
558.312	32298
560.915	32109
563.515	32240
566.114	32315
568.71	32651
571.305	32883
573.897	33221
576.488	33032
579.076	32606
581.663	31821
584.247	31092
586.83	30249
589.41	29635
591.989	29290
594.565	28571
597.14	27971
599.712	27537
602.283	27624
604.851	27344
607.418	27261
609.982	27334
612.545	27118
615.106	27004
617.664	26998
620.221	26925
622.776	26875
625.328	26606
627.879	26743
630.428	26411
632.975	26170
635.52	26013
638.062	25863
640.603	25708
643.142	25777
645.679	25998
648.214	26073
650.748	25821
653.279	25877
655.808	25869
658.335	25690
660.861	25599
663.384	25239
665.906	25344
668.425	25627
670.943	25418
673.459	25047
675.973	24832
678.484	24534
680.994	24175
683.502	23842
686.009	23621
688.513	23492
691.015	23325
693.515	23117
696.014	23002
698.51	22569
701.005	22684
703.498	22360
705.989	21884
708.478	21449
710.965	21219
713.45	21088
715.933	20967
718.415	21020
720.894	20720
723.372	20688
725.848	20865
728.322	20778
730.794	20935
733.264	20858
735.732	20472
738.198	19981
740.663	19565
743.126	19249
745.586	19146
748.045	19070
750.502	18747
752.958	18725
755.411	18642
757.863	18641
760.312	18500
762.76	18486
765.206	18560
767.65	18197
770.092	16936
772.533	15735
774.971	15470
777.408	16029
779.843	16888
782.276	16821
784.707	16950
787.137	16970
789.564	16972
791.99	17000
794.414	16849
796.836	16662
799.257	16382
801.675	16182
804.092	16126
806.507	15931
808.92	15824
811.331	15556
813.741	15391
816.148	15229
818.554	14990
820.958	14867
823.36	14817
825.761	14556
828.159	14428
830.556	14446
832.951	14274
835.345	14140
837.736	14051
840.126	13966
842.514	13806
844.9	13789
847.284	13462
849.667	13567
852.048	13362
854.427	13185
856.804	12933
859.18	12810
861.553	12622
863.925	12745
866.296	12483
868.664	12572
871.031	12441
873.396	12328
875.759	12218
878.12	12123
880.48	12126
882.838	12048
885.194	11885
887.549	11796
889.902	11661
892.253	11541
894.602	11561
896.949	11516
899.295	11446
901.639	11358
903.981	11416
906.322	11176
908.661	11147
910.998	11127
913.333	11103
915.667	10980
917.999	11069
920.329	11076
922.658	11033
924.985	10898
927.31	10885
929.633	10859
931.955	10608
934.275	10628
936.593	10429
938.91	10279
941.225	10048
943.538	9921
945.849	9668
948.159	9530
950.467	9304
952.774	9203
955.078	9123
957.381	9030
959.683	8834
961.982	8615
964.28	8682
966.577	8704
968.871	8482
971.164	8454
973.456	8258
975.745	8184
978.033	8027
980.319	7943
982.604	7970
984.887	7920
987.168	7918
989.448	7863
991.726	7886
994.002	7702
996.277	7682
998.55	7731
1000.82	7745
1003.09	7761
1005.36	7841
1007.63	7832
1009.89	7787
1012.15	7886
1014.41	7928
1016.67	7817
1018.93	7787
1021.19	7688
1023.44	7662
1025.7	7708
1027.95	7626
1030.2	7555
1032.45	7378
1034.69	7269
1036.94	7207
1039.18	7165
1041.43	7106
1043.67	7036
1045.9	7018
1048.14	6929
1050.38	6881
1052.61	6822
1054.84	6693
1057.07	6612
1059.3	6528
1061.53	6448
1063.76	6477
1065.98	6354
1068.2	6252
1070.42	6210
1072.64	6130
1074.86	6074
1077.08	6002
1079.29	6020
1081.5	5978
1083.72	5889
1085.93	5935
1088.13	5935
1090.34	5877
1092.55	5972
1094.75	5964
1096.95	5865
1099.15	5802
1101.35	5744
1103.55	5669
1105.74	5635
1107.94	5528
1110.13	5540
1112.32	5414
1114.51	5257
1116.7	5243
1118.89	5118
1121.07	5110
1123.25	4988
1125.44	4989
1127.62	4960
1129.8	5025
1131.97	5069
1134.15	5079
1136.32	5153
1138.49	5071
1140.66	4999
1142.83	4934
1145	4822
1147.17	4823
1149.33	4787
1151.5	4745
1153.66	4739
1155.82	4711
1157.98	4646
1160.13	4608
1162.29	4579
1164.44	4568
1166.6	4433
1168.75	4565
1170.9	4576
1173.04	4612
1175.19	4648
1177.34	4593
1179.48	4364
1181.62	4269
1183.76	4286
1185.9	4255
1188.04	4513
1190.17	4573
1192.31	4600
1194.44	4644
1196.57	4690
1198.7	4702
1200.83	4616
1202.96	4468
1205.08	4327
1207.21	4050
1209.33	3965
1211.45	3806
1213.57	3737
1215.69	3723
1217.81	3606
1219.92	3650
1222.03	3614
1224.15	3506
1226.26	3524
1228.37	3497
1230.47	3540
1232.58	3457
1234.68	3512
1236.79	3413
1238.89	3437
1240.99	3405
1243.09	3423
1245.19	3347
1247.28	3330
1249.38	3282
1251.47	3306
1253.56	3289
1255.65	3147
1257.74	3197
1259.83	3179
1261.91	3070
1264	3056
1266.08	2914
1268.16	2964
1270.24	2907
1272.32	2784
1274.4	2855
1276.47	2780
1278.55	2730
1280.62	2704
1282.69	2615
1284.76	2619
1286.83	2676
1288.9	2611
1290.96	2589
1293.03	2472
1295.09	2472
1297.15	2494
1299.21	2452
1301.27	2482
1303.33	2415
1305.38	2383
1307.44	2460
1309.49	2322
1311.54	2325
1313.59	2294
1315.64	2295
1317.69	2329
1319.73	2345
1321.78	2329
1323.82	2242
1325.86	2200
1327.9	2208
1329.94	2232
1331.98	2220
1334.02	2263
1336.05	2258
1338.08	2244
1340.12	2156
1342.15	2253
1344.18	2283
1346.2	2323
1348.23	2388
1350.25	2327
1352.28	2303
1354.3	2410
1356.32	2375
1358.34	2411
1360.36	2408
1362.38	2444
1364.39	2410
1366.41	2420
1368.42	2422
1370.43	2429
1372.44	2325
1374.45	2386
1376.45	2331
1378.46	2327
1380.47	2305
1382.47	2223
1384.47	2154
1386.47	2142
1388.47	2095
1390.47	2110
1392.46	2035
1394.46	2094
1396.45	2069
1398.44	2071
1400.44	2037
1402.42	1974
1404.41	2003
1406.4	1870
1408.39	1801
1410.37	1849
1412.35	1787
1414.33	1793
1416.31	1771
1418.29	1771
1420.27	1732
1422.25	1644
1424.22	1680
1426.2	1702
1428.17	1700
1430.14	1702
1432.11	1624
1434.08	1608
1436.04	1593
1438.01	1569
1439.97	1586
1441.94	1587
1443.9	1553
1445.86	1604
1447.82	1614
1449.78	1458
1451.73	1465
1453.69	1519
1455.64	1556
1457.59	1569
1459.54	1520
1461.49	1420
1463.44	1392
1465.39	1352
1467.34	1390
1469.28	1346
1471.22	1435
1473.17	1428
1475.11	1426
1477.05	1392
1478.99	1267
1480.92	1247
1482.86	1247
1484.79	1172
1486.73	1205
1488.66	1184
1490.59	1235
1492.52	1231
1494.45	1245
1496.37	1191
1498.3	1279
1500.22	1191
1502.14	1154
1504.07	1162
1505.99	1161
1507.91	1167
1509.82	1177
1511.74	1154
1513.66	1126
1515.57	1163
1517.48	1181
1519.39	1216
1521.3	1199
1523.21	1225
1525.12	1178
1527.03	1168
1528.93	1170
1530.84	1223
1532.74	1219
1534.64	1300
1536.54	1297
1538.44	1289
1540.34	1225
1542.23	1151
1544.13	1092
1546.02	1025
1547.92	1066
1549.81	1088
1551.7	1154
1553.59	1138
1555.48	1086
1557.36	1226
1559.25	1223
1561.13	1233
1563.01	1235
1564.9	1276
1566.78	1291
1568.66	1249
1570.53	1201
1572.41	1217
1574.29	1215
1576.16	1273
1578.03	1354
1579.9	1406
1581.78	1320
1583.65	1267
1585.51	1235
1587.38	1284
1589.25	1346
1591.11	1328
1592.97	1289
1594.84	1237
1596.7	1213
1598.56	1223
1600.42	1155
1602.27	1177
1604.13	1197
1605.98	1336
1607.84	1441
1609.69	1509
1611.54	1521
1613.39	1410
1615.24	1263
1617.09	1072
1618.94	1029
1620.78	1026
1622.62	1048
1624.47	1153
1626.31	1179
1628.15	1175
1629.99	1154
1631.83	1190
1633.67	1134
1635.5	1138
1637.34	1052
1639.17	1047
1641	1092
1642.83	1036
1644.66	1088
1646.49	1064
1648.32	1002
1650.15	1023
1651.97	1059
1653.8	1062
1655.62	1060
1657.44	1007
1659.26	902
1661.08	876
1662.9	868
1664.72	747
1666.53	647
1668.35	609
1670.16	588
1671.97	621
1673.79	722
1675.6	721
1677.4	665
1679.21	603
1681.02	629
1682.83	574
1684.63	616
1686.43	653
1688.24	671
1690.04	667
1691.84	608
1693.64	575
1695.43	624
1697.23	703
1699.02	750
1700.82	789
1702.61	758
1704.4	781
1706.2	744
1707.98	820
1709.77	899
1711.56	877
1713.35	898
1715.13	858
1716.92	767
1718.7	665
1720.48	723
1722.26	713
1724.04	653
1725.82	533
1727.6	431
1729.37	421
1731.15	379
1732.92	316
1734.7	294
1736.47	256
1738.24	258
1740.01	249
1741.78	252
1743.54	290
1745.31	363
1747.08	421
1748.84	431
1750.6	407
1752.36	496
1754.12	604
1755.88	626
1757.64	564
1759.4	505
1761.16	475
1762.91	448
1764.67	544
1766.42	610
1768.17	656
1769.92	654
1771.67	568
1773.42	536
1775.17	474
1776.91	512
1778.66	568
1780.4	599
1782.15	703
1783.89	695
1785.63	724
1787.37	717
1789.11	703
1790.85	697
1792.58	647
1794.32	554
1796.05	566
1797.79	496
1799.52	540
1801.25	546
1802.98	485
1804.71	470
1806.44	550
1808.17	572
1809.89	633
1811.62	663
1813.34	669
1815.07	641
1816.79	600
1818.51	579
1820.23	528
1821.95	512
1823.66	449
1825.38	439
1827.1	437
1828.81	443
1830.52	469
1832.24	538
1833.95	562
1835.66	619
1837.37	639
1839.08	621
1840.78	523
1842.49	469
1844.19	449
1845.9	454
1847.6	448
1849.3	429
1851	401
1852.7	334
1854.4	286
1856.1	332
1857.8	342
1859.49	326
1861.19	308
1862.88	383
1864.57	284
1866.27	222
1867.96	137
1869.65	105
1871.33	181
1873.02	216
1874.71	264
1876.39	346
1878.08	276
1879.76	266
1881.44	276
1883.12	280
1884.81	321
1886.48	355
1888.16	238
1889.84	236
1891.52	208
1893.19	185
1894.87	163
1896.54	180
1898.21	201
1899.88	194
1901.55	264
1903.22	264
1904.89	254
1906.56	298
1908.22	284
1909.89	314
1911.55	335
1913.22	328
1914.88	322
1916.54	304
1918.2	314
1919.86	310
1921.52	290
1923.18	270
1924.83	220
1926.49	272
1928.14	234
1929.79	242
1931.45	256
1933.1	238
1934.75	218
1936.4	252
1938.05	294
1939.69	287
1941.34	262
1942.99	177
1944.63	180
1946.27	199
1947.92	190
1949.56	248
1951.2	230
1952.84	272
1954.48	266
1956.11	333
1957.75	343
1959.39	403
1961.02	388
1962.65	378
1964.29	377
1965.92	375
1967.55	407
1969.18	418
1970.81	403
1972.44	433
1974.06	382
1975.69	379
1977.32	403
1978.94	419
1980.56	423
1982.19	472
1983.81	414
1985.43	395
1987.05	457
1988.66	471
1990.28	415
1991.9	403
1993.51	431
1995.13	441
1996.74	484
1998.36	437
1999.97	435
2001.58	443
2003.19	431
2004.8	429
2006.4	465
2008.01	439
2009.62	441
2011.22	443
2012.83	445
2014.43	433
2016.03	457
2017.63	452
2019.23	429
2020.83	415
2022.43	449
2024.03	445
2025.63	427
2027.22	437
2028.82	417
2030.41	417
2032.01	409
2033.6	413
2035.19	409
2036.78	411
2038.37	415
2039.96	379
2041.55	381
2043.13	379
2044.72	365
2046.3	385
2047.89	401
2049.47	391
2051.05	385
2052.63	379
2054.21	359
2055.79	372
2057.37	351
2058.95	355
2060.52	401
2062.1	384
2063.68	365
2065.25	377
2066.82	340
2068.39	369
2069.97	356
2071.54	332
2073.1	365
2074.67	347
2076.24	320
2077.81	324
2079.37	340
2080.94	340
2082.5	312
2084.07	310
2085.63	306
2087.19	298
2088.75	276
2090.31	258
2091.87	250
2093.43	219
2094.98	241
2096.54	246
2098.09	270
2099.65	315
2101.2	274
2102.75	272
2104.3	272
2105.86	286
2107.41	286
2108.95	292
2110.5	268
2112.05	252
2113.6	272
2115.14	272
2116.69	284
2118.23	254
2119.77	280
2121.31	254
2122.86	262
2124.4	248
2125.93	254
2127.47	274
2129.01	266
2130.55	296
2132.08	266
2133.62	242
2135.15	272
2136.69	246
2138.22	248
2139.75	238
2141.28	232
2142.81	258
2144.34	262
2145.87	262
2147.39	258
2148.92	272
2150.45	268
2151.97	264
2153.5	270
2155.02	228
2156.54	218
2158.06	250
2159.58	238
2161.1	244
2162.62	278
2164.14	258
2165.66	238
2167.17	238
2168.69	248
2170.2	258
2171.72	230
2173.23	246
2174.74	202
2176.25	218
2177.76	232
2179.27	212
2180.78	234
2182.29	194
2183.79	214
2185.3	222
2186.81	218
2188.31	208
2189.81	212
2191.32	242
2192.82	218
2194.32	212
2195.82	232
2197.32	206
2198.82	195
2200.32	183
2201.81	167
2203.31	179
2204.8	182
2206.3	208
2207.79	183
2209.29	224
2210.78	202
2212.27	224
2213.76	236
2215.25	234
2216.74	211
2218.23	203
2219.71	185
2221.2	169
2222.69	159
2224.17	155
2225.65	157
2227.14	147
2228.62	170
2230.1	171
2231.58	164
2233.06	169
2234.54	189
2236.02	213
2237.5	226
2238.97	217
2240.45	193
2241.92	225
2243.4	201
2244.87	161
2246.34	181
2247.82	172
2249.29	185
2250.76	173
2252.23	169
2253.7	163
2255.16	141
2256.63	194
2258.1	159
2259.56	178
2261.03	165
2262.49	161
2263.95	159
2265.42	167
2266.88	161
2268.34	183
2269.8	173
2271.26	147
2272.72	135
2274.18	177
2275.63	167
2277.09	169
2278.54	163
2280	175
2281.45	137
2282.9	141
2284.36	157
2285.81	141
2287.26	149
2288.71	153
2290.16	153
2291.61	147
2293.05	137
2294.5	133
2295.95	125
2297.39	85
2298.84	97
2300.28	76
2301.72	99
2303.16	107
2304.61	127
2306.05	148
2307.49	121
2308.93	95
2310.36	129
2311.8	145
2313.24	143
2314.67	157
2316.11	163
2317.54	153
2318.98	163
2320.41	123
2321.84	141
2323.28	135
2324.71	137
2326.14	129
2327.57	112
2328.99	107
2330.42	99
2331.85	109
2333.27	113
2334.7	121
2336.12	103
2337.55	107
2338.97	93
2340.39	79
2341.82	61
2343.24	82
2344.66	53
2346.08	70
2347.5	107
2348.91	71
2350.33	99
2351.75	135
2353.16	121
2354.58	129
2355.99	131
2357.41	117
2358.82	83
2360.23	71
2361.64	57
2363.05	43
2364.46	42
2365.87	57
2367.28	55
2368.69	85
2370.1	65
2371.5	54
2372.91	87
2374.31	90
2375.72	80
2377.12	70
2378.52	84
2379.92	79
2381.33	87
2382.73	85
2384.13	73
2385.52	89
2386.92	55
2388.32	107
2389.72	67
2391.11	75
2392.51	105
2393.9	77
2395.3	109
2396.69	113
2398.08	101
2399.48	83
2400.87	88
2402.26	81
2403.65	73
2405.04	27
2406.42	28
2407.81	-38
2409.2	-18
2410.58	-59
2411.97	-68
2413.35	10
2414.74	-38
2416.12	-32
2417.5	4
2418.89	8
2420.27	-4
2421.65	-16
2423.03	-4
2424.41	-28
2425.79	-8
2427.16	-39
2428.54	-34
2429.92	-44
2431.29	-18
2432.67	-28
2434.04	-6
2435.42	0
2436.79	-22
2438.16	-6
2439.53	-10
2440.9	-34
2442.27	-40
2443.64	-20
2445.01	-47
2446.38	-41
2447.75	-58
2449.11	-45
2450.48	-36
2451.84	-57
2453.21	-52
2454.57	-26
2455.94	-20
2457.3	-35
2458.66	-40
2460.02	-42
2461.38	-30
2462.74	-14
2464.1	2
2465.46	-2
2466.82	-2
2468.17	4
2469.53	2
2470.89	16
2472.24	-24
2473.6	-22
2474.95	16
2476.3	10
2477.65	42
2479.01	33
2480.36	17
2481.71	47
2483.06	19
2484.41	-2
2485.75	10
2487.1	16
2488.45	6
2489.8	-8
2491.14	0
2492.49	16
2493.83	14
2495.17	31
2496.52	8
2497.86	17
2499.2	21
2500.54	23
2501.88	31
2503.22	44
2504.56	41
2505.9	36
2507.24	38
2508.58	43
2509.91	19
2511.25	4
2512.58	-26
2513.92	-47
2515.25	-38
2516.58	-48
2517.92	-52
2519.25	-36
2520.58	-25
2521.91	-44
2523.24	-29
2524.57	16
2525.9	18
2527.23	2
2528.55	26
2529.88	-20
2531.21	-22
2532.53	-12
2533.86	-6
2535.18	-4
2536.5	6
2537.83	8
2539.15	32
2540.47	22
2541.79	28
2543.11	-10
2544.43	24
2545.75	22
2547.07	18
2548.39	-44
2549.7	18
2551.02	-14
2552.34	2
2553.65	-14
2554.97	-48
2556.28	-40
2557.59	-45
2558.91	-59
2560.22	-24
2561.53	-55
2562.84	-49
2564.15	-45
2565.46	-43
2566.77	-44
2568.08	-24
2569.38	-39
2570.69	-14
2572	-47
2573.3	-30
2574.61	-25
2575.91	-38
2577.22	-49
2578.52	-10
2579.82	-37
2581.13	-41
2582.43	-53
2583.73	-40
2585.03	-43
2586.33	-46
2587.63	-57
2588.92	-91
2590.22	-40
2591.52	-61
2592.82	-32
2594.11	-49
2595.41	-41
2596.7	-38
2598	-40
2599.29	-34
2600.58	-51
2601.88	-26
2603.17	-32
2604.46	-57
2605.75	-56
2607.04	-62
2608.33	-55
2609.62	-55
2610.9	-58
2612.19	-60
2613.48	-91
2614.76	-73
2616.05	-71
2617.34	-39
2618.62	-95
2619.9	-72
2621.19	-59
2622.47	-67
2623.75	-50
2625.03	-50
2626.31	-59
2627.59	-51
2628.87	-27
2630.15	-65
2631.43	-51
2632.71	-44
2633.99	-62
2635.26	-76
2636.54	-91
2637.81	-55
2639.09	-95
2640.36	-74
2641.64	-66
2642.91	-85
2644.18	-87
2645.46	-51
2646.73	-80
2648	-60
2649.27	-53
2650.54	-51
2651.81	-42
2653.07	-28
2654.34	-56
2655.61	-45
2656.88	-35
2658.14	-54
2659.41	-51
2660.67	-70
2661.94	-39
2663.2	-59
2664.47	-49
2665.73	-60
2666.99	-66
2668.25	-44
2669.51	-85
2670.77	-75
2672.03	-67
2673.29	-28
2674.55	-51
2675.81	-46
2677.07	-67
2678.32	-73
2679.58	-57
2680.84	-49
2682.09	-55
2683.35	-22
2684.6	-34
2685.85	-30
2687.11	-78
2688.36	-51
2689.61	-56
2690.86	-51
2692.11	-41
2693.36	-49
2694.61	-24
2695.86	-57
2697.11	-57
2698.36	-55
2699.61	-63
2700.85	-44
2702.1	-52
2703.34	-27
2704.59	-72
2705.83	-38
2707.08	-43
2708.32	-48
2709.56	-77
2710.81	-65
2712.05	-60
2713.29	-71
2714.53	-58
2715.77	-60
2717.01	-41
2718.25	-44
2719.49	-61
2720.73	-56
2721.96	-38
2723.2	-67
2724.44	-49
2725.67	-47
2726.91	-48
2728.14	-40
2729.38	-84
2730.61	-36
2731.84	-52
2733.08	-53
2734.31	-52
2735.54	-44
2736.77	-51
2738	-62
2739.23	-24
2740.46	-49
2741.69	-48
2742.92	-60
2744.14	-13
2745.37	-38
2746.6	-58
2747.82	-30
2749.05	-32
2750.27	-44
2751.5	-28
2752.72	-54
2753.95	-10
2755.17	-24
2756.39	-16
2757.61	-42
2758.83	-46
2760.05	-30
2761.27	-56
2762.49	-20
2763.71	-38
2764.93	-30
2766.15	-40
2767.37	-30
2768.58	-26
2769.8	-32
2771.02	-26
2772.23	-40
2773.45	-30
2774.66	-34
2775.88	-32
2777.09	-42
2778.3	-40
2779.51	-44
2780.73	-37
2781.94	-24
2783.15	-14
2784.36	-26
2785.57	-46
2786.78	-56
2787.99	-6
2789.19	-30
2790.4	-26
2791.61	0
2792.82	-20
2794.02	-30
2795.23	-16
2796.43	-26
2797.64	-10
2798.84	-34
2800.04	-46
2801.25	-9
2802.45	-46
2803.65	-56
2804.85	-2
2806.05	-28
2807.25	-40
2808.45	-12
2809.65	-16
2810.85	-39
2812.05	-24
2813.25	-28
2814.45	-24
2815.64	-18
2816.84	-32
2818.04	-22
2819.23	46
2820.43	-29
2821.62	0
2822.82	-30
2824.01	-4
2825.2	-12
2826.39	-6
2827.59	-10
2828.78	-4
2829.97	4
2831.16	-22
2832.35	-14
2833.54	-38
2834.73	-6
2835.92	-28
2837.1	-18
2838.29	-16
2839.48	6
2840.67	-16
2841.85	-14
2843.04	-30
2844.22	-8
2845.41	-27
2846.59	10
2847.77	0
2848.96	-8
2850.14	-12
2851.32	8
2852.5	-15
2853.68	-26
2854.87	-2
2856.05	-18
2857.23	-16
2858.4	-24
2859.58	-17
2860.76	-16
2861.94	10
2863.12	4
2864.29	-12
2865.47	-22
2866.65	-2
2867.82	5
2869	18
2870.17	-4
2871.34	-6
2872.52	-16
2873.69	14
2874.86	-17
2876.03	12
2877.21	-12
2878.38	-10
2879.55	18
2880.72	-12
2881.89	-16
2883.06	10
2884.23	-12
2885.39	-10
2886.56	-13
2887.73	-26
2888.9	0
2890.06	-2
2891.23	-2
2892.39	-16
2893.56	14
2894.72	16
2895.89	-16
2897.05	6
2898.21	-10
2899.38	-6
2900.54	-22
2901.7	6
2902.86	-32
2904.02	4
2905.18	-4
2906.34	18
2907.5	14
2908.66	-16
2909.82	6
2910.98	-10
2912.13	-2
2913.29	16
2914.45	-16
2915.6	8
2916.76	6
2917.91	8
2919.07	-8
2920.22	-8
2921.38	-2
2922.53	-26
2923.68	-4
2924.84	26
2925.99	4
2927.14	-16
2928.29	-4
2929.44	-12
2930.59	-8
2931.74	6
2932.89	6
2934.04	3
2935.19	-14
2936.34	-19
2937.48	-2
2938.63	20
2939.78	-10
2940.93	30
2942.07	10
2943.22	16
2944.36	10
2945.51	0
2946.65	18
2947.79	6
2948.94	14
2950.08	12
2951.22	18
2952.36	0
2953.5	10
2954.65	4
2955.79	-8
2956.93	6
2958.07	-24
2959.2	8
2960.34	12
2961.48	10
2962.62	20
2963.76	8
2964.89	4
2966.03	8
2967.17	14
2968.3	34
2969.44	8
2970.57	10
2971.71	28
2972.84	12
2973.97	4
2975.11	6
2976.24	48
2977.37	0
2978.5	12
2979.64	2
2980.77	10
2981.9	42
2983.03	8
2984.16	12
2985.29	18
2986.41	6
2987.54	14
2988.67	18
2989.8	22
2990.93	-10
2992.05	-2
2993.18	14
2994.3	28
2995.43	0
2996.55	69
2997.68	36
2998.8	12
2999.93	12
3001.05	12
3002.17	6
3003.3	-14
3004.42	64
3005.54	52
3006.66	22
3007.78	18
3008.9	-4
3010.02	-14
3011.14	38
3012.26	14
3013.38	18
3014.5	24
3015.62	6
3016.73	40
3017.85	30
3018.97	10
3020.08	-2
3021.2	12
3022.31	-2
3023.43	32
3024.54	31
3025.66	38
3026.77	28
3027.89	30
3029	24
3030.11	28
3031.22	24
3032.34	12
3033.45	18
3034.56	14
3035.67	28
3036.78	78
3037.89	28
3039	42
3040.11	12
3041.22	-4
3042.32	2
3043.43	32
3044.54	22
3045.65	36
3046.75	16
3047.86	50
3048.96	30
3050.07	-6
3051.17	40
3052.28	22
3053.38	18
3054.49	10
3055.59	20
3056.69	12
3057.8	40
3058.9	36
3060	64
3061.1	8
3062.2	26
3063.3	28
3064.4	14
3065.5	4
3066.6	17
3067.7	22
3068.8	48
3069.9	16
3071	8
3072.09	28
3073.19	26
3074.29	20
3075.38	32
3076.48	48
3077.57	23
3078.67	37
3079.76	40
3080.86	18
3081.95	37
3083.05	-16
3084.14	42
3085.23	48
3086.33	33
3087.42	18
3088.51	27
3089.6	30
3090.69	12
3091.78	30
3092.87	91
3093.96	40
3095.05	50
3096.14	0
3097.23	22
3098.32	26
3099.41	27
3100.49	26
3101.58	32
3102.67	28
3103.75	8
3104.84	48
3105.93	34
3107.01	16
3108.1	8
3109.18	42
3110.26	40
3111.35	44
3112.43	16
3113.51	20
3114.6	45
3115.68	26
3116.76	30
3117.84	34
3118.92	32
3120	42
3121.09	42
3122.17	28
3123.25	10
3124.32	36
3125.4	62
3126.48	18
3127.56	20
3128.64	22
3129.72	32
3130.79	56
3131.87	38
3132.95	32
3134.02	6
3135.1	8
3136.17	18
3137.25	28
3138.32	26
3139.4	30
3140.47	36
3141.55	32
3142.62	24
3143.69	44
3144.76	41
3145.84	20
3146.91	34
3147.98	48
3149.05	24
3150.12	32
3151.19	46
3152.26	46
3153.33	40
3154.4	20
3155.47	22
3156.54	20
3157.61	66
3158.67	30
3159.74	16
3160.81	38
3161.88	35
3162.94	28
3164.01	42
3165.07	34
3166.14	18
3167.2	50
3168.27	27
3169.33	28
3170.4	38
3171.46	28
3172.52	24
3173.59	34
3174.65	26
3175.71	36
3176.77	30
3177.84	38
3178.9	32
3179.96	14
3181.02	51
3182.08	58
3183.14	55
3184.2	38
3185.26	36
3186.32	58
3187.37	20
3188.43	48
3189.49	53
3190.55	16
3191.61	43
3192.66	54
3193.72	22
3194.77	46
3195.83	14
3196.89	34
3197.94	44
3199	42
3200.05	24
3201.1	34
3202.16	16
3203.21	34
3204.27	30
3205.32	20
3206.37	30
3207.42	69
3208.47	34
3209.53	36
3210.58	43
3211.63	34
3212.68	30
3213.73	32
3214.78	37
3215.83	44
3216.88	39
3217.93	44
3218.97	34
3220.02	28
3221.07	14
3222.12	36
3223.16	50
3224.21	26
3225.26	20
3226.3	12
3227.35	18
3228.4	58
3229.44	34
3230.49	34
3231.53	28
3232.57	28
3233.62	41
3234.66	36
3235.71	38
3236.75	44
3237.79	46
3238.83	42
3239.88	36
3240.92	32
3241.96	40
3243	52
3244.04	40
3245.08	38
3246.12	22
3247.16	28
3248.2	34
3249.24	24
3250.28	30
3251.32	16
3252.36	44
3253.39	44
3254.43	30
3255.47	54
3256.51	46
3257.54	32
3258.58	28
3259.61	63
3260.65	39
3261.69	54
3262.72	34
3263.76	46
3264.79	22
3265.82	51
3266.86	35
3267.89	58
3268.92	61
3269.96	44
3270.99	47
3272.02	34
3273.05	36
3274.09	36
3275.12	36
3276.15	38
3277.18	55
3278.21	54
3279.24	26
3280.27	24
3281.3	40
3282.33	49
3283.36	40
3284.39	46
3285.41	78
3286.44	58
3287.47	32
3288.5	56
3289.52	16
3290.55	62
3291.58	50
3292.6	38
3293.63	54
3294.66	34
3295.68	53
3296.71	20
3297.73	50
3298.76	71
3299.78	20
3300.8	8
3301.83	54
3302.85	80
3303.87	46
3304.9	24
3305.92	43
3306.94	50
3307.96	40
3308.98	42
3310.01	50
3311.03	54
3312.05	67
3313.07	50
3314.09	32
3315.11	44
3316.13	43
3317.15	26
3318.17	30
3319.18	61
3320.2	38
3321.22	48
3322.24	48
3323.26	49
3324.27	46
3325.29	50
3326.31	51
3327.32	52
3328.34	32
3329.35	50
3330.37	34
3331.38	14
3332.4	44
3333.41	36
3334.43	56
3335.44	38
3336.46	54
3337.47	28
3338.48	44
3339.5	40
3340.51	32
3341.52	45
3342.53	56
3343.54	50
3344.56	58
3345.57	53
3346.58	32
3347.59	48
3348.6	39
3349.61	58
3350.62	36
3351.63	40
3352.64	36
3353.65	48
3354.66	47
3355.66	85
3356.67	48
3357.68	32
3358.69	7
3359.7	32
3360.7	58
3361.71	50
3362.72	34
3363.72	32
3364.73	40
3365.73	28
3366.74	25
3367.75	51
3368.75	42
3369.75	48
3370.76	50
3371.76	52
3372.77	48
3373.77	83
3374.77	61
3375.78	44
3376.78	18
3377.78	50
3378.78	56
3379.79	30
3380.79	31
3381.79	30
3382.79	42
3383.79	48
3384.79	78
3385.79	30
3386.79	52
3387.79	38
3388.79	35
3389.79	60
3390.79	44
3391.79	53
3392.79	48
3393.79	58
3394.78	36
3395.78	40
3396.78	36
3397.78	60
3398.77	89
3399.77	30
3400.77	46
3401.76	20
3402.76	50
3403.76	54
3404.75	40
3405.75	34
3406.74	48
3407.74	89
3408.73	28
3409.72	121
3410.72	56
3411.71	60
3412.71	24
3413.7	38
3414.69	22
3415.68	94
3416.68	54
3417.67	42
3418.66	32
3419.65	34
3420.64	58
3421.63	43
3422.63	50
3423.62	52
3424.61	70
3425.6	18
3426.59	41
3427.58	62
3428.57	37
[truncated: 48 more rows]
