# Supplementary material for: AI‐Assisted Detection of Early Gastric Cancer via Visualization of Mucosal Acidity Compromise During Endoscopy
Source: Adv Sci (Weinh). 2025 Oct 20;12(46):e04932. doi: 10.1002/advs.202504932 (PMC12697849; doi:10.1002/advs.202504932)
Supplement: Supplementary file 2 — Supporting Data [file ADVS-12-e04932-s002.zip › Models by AGS cells/Model 6/Para-tumor/fast-20250724_175039.csv]

181.541	14637
184.445	22855
187.346	29824
190.245	33277
193.141	34467
196.035	34737
198.927	34535
201.816	34545
204.703	34752
207.588	34698
210.47	34739
213.35	34631
216.228	34649
219.103	34753
221.976	34760
224.846	34798
227.715	34622
230.58	34597
233.444	34652
236.305	35155
239.164	34986
242.02	35377
244.875	35661
247.727	35776
250.576	35802
253.423	35929
256.268	35737
259.111	35645
261.951	35497
264.789	35319
267.625	35556
270.459	35605
273.29	35262
276.119	35223
278.945	34851
281.769	34837
284.591	34783
287.411	34410
290.229	34412
293.044	34355
295.857	34134
298.667	33874
301.476	33443
304.282	33332
307.085	33058
309.887	32697
312.686	32417
315.483	32089
318.278	31859
321.071	31718
323.861	31706
326.649	31462
329.435	31482
332.219	31472
335	31547
337.779	31462
340.556	31394
343.331	31511
346.103	31507
348.873	31412
351.641	31601
354.407	31797
357.171	31920
359.932	32062
362.691	31933
365.448	31648
368.203	31418
370.955	31097
373.706	31049
376.454	30957
379.2	30400
381.943	30620
384.685	29992
387.424	29917
390.161	29688
392.896	29369
395.629	29232
398.36	29210
401.088	29208
403.815	29028
406.539	28908
409.261	28692
411.981	28649
414.698	28910
417.414	29040
420.127	28988
422.838	28984
425.547	29354
428.254	29407
430.959	29228
433.662	29367
436.362	29544
439.06	29647
441.757	29461
444.451	29432
447.142	29480
449.832	29379
452.52	29379
455.206	29217
457.889	29047
460.57	29137
463.249	28976
465.927	29099
468.601	28755
471.274	28482
473.945	28192
476.614	27731
479.28	27353
481.945	27195
484.607	27045
487.267	26718
489.926	26581
492.582	26548
495.236	26294
497.888	26197
500.537	26119
503.185	26097
505.831	26326
508.474	26502
511.116	26414
513.755	26216
516.393	26111
519.028	26198
521.661	26107
524.293	26178
526.922	26058
529.549	26147
532.174	26020
534.797	26119
537.418	26138
540.037	26160
542.654	26087
545.268	26246
547.881	26206
550.492	26262
553.101	25914
555.707	25581
558.312	25261
560.915	25142
563.515	25247
566.114	25331
568.71	25545
571.305	25853
573.897	26127
576.488	26107
579.076	25575
581.663	24961
584.247	24445
586.83	23675
589.41	23324
591.989	22933
594.565	22174
597.14	21669
599.712	21447
602.283	21300
604.851	21244
607.418	21187
609.982	21126
612.545	21005
615.106	20799
617.664	20984
620.221	20770
622.776	20772
625.328	20544
627.879	20743
630.428	20450
632.975	20220
635.52	20065
638.062	19940
640.603	19843
643.142	19854
645.679	19997
648.214	20140
650.748	20003
653.279	20002
655.808	19889
658.335	19734
660.861	19724
663.384	19420
665.906	19451
668.425	19555
670.943	19529
673.459	19243
675.973	18999
678.484	18929
680.994	18526
683.502	18235
686.009	18078
688.513	18101
691.015	17762
693.515	17810
696.014	17592
698.51	17232
701.005	17240
703.498	17023
705.989	16666
708.478	16418
710.965	16168
713.45	16219
715.933	16065
718.415	16076
720.894	15747
723.372	15762
725.848	15820
728.322	15757
730.794	15900
733.264	15824
735.732	15483
738.198	15145
740.663	14851
743.126	14579
745.586	14552
748.045	14339
750.502	14150
752.958	14112
755.411	14111
757.863	14075
760.312	13914
762.76	13821
765.206	13962
767.65	13668
770.092	12758
772.533	11852
774.971	11601
777.408	12078
779.843	12522
782.276	12532
784.707	12600
787.137	12677
789.564	12695
791.99	12733
794.414	12536
796.836	12538
799.257	12256
801.675	12074
804.092	11889
806.507	11980
808.92	11814
811.331	11686
813.741	11523
816.148	11357
818.554	11168
820.958	11027
823.36	11009
825.761	10940
828.159	10640
830.556	10706
832.951	10688
835.345	10489
837.736	10438
840.126	10342
842.514	10409
844.9	10231
847.284	10088
849.667	10047
852.048	9866
854.427	9901
856.804	9675
859.18	9475
861.553	9312
863.925	9399
866.296	9269
868.664	9236
871.031	9232
873.396	9135
875.759	8998
878.12	9012
880.48	8963
882.838	8891
885.194	8780
887.549	8724
889.902	8641
892.253	8531
894.602	8547
896.949	8476
899.295	8400
901.639	8319
903.981	8323
906.322	8188
908.661	8363
910.998	8115
913.333	8142
915.667	8113
917.999	8139
920.329	8094
922.658	8073
924.985	8003
927.31	7883
929.633	8016
931.955	7781
934.275	7745
936.593	7719
938.91	7477
941.225	7443
943.538	7247
945.849	7182
948.159	6959
950.467	6740
952.774	6737
955.078	6574
957.381	6540
959.683	6431
961.982	6329
964.28	6415
966.577	6362
968.871	6255
971.164	6119
973.456	5981
975.745	5998
978.033	5806
980.319	5781
982.604	5760
984.887	5758
987.168	5803
989.448	5673
991.726	5662
994.002	5587
996.277	5588
998.55	5599
1000.82	5716
1003.09	5726
1005.36	5802
1007.63	5738
1009.89	5736
1012.15	5734
1014.41	5729
1016.67	5672
1018.93	5832
1021.19	5629
1023.44	5671
1025.7	5736
1027.95	5683
1030.2	5529
1032.45	5506
1034.69	5256
1036.94	5218
1039.18	5120
1041.43	5065
1043.67	5134
1045.9	5120
1048.14	5076
1050.38	5003
1052.61	4892
1054.84	4835
1057.07	4779
1059.3	4809
1061.53	4582
1063.76	4714
1065.98	4616
1068.2	4539
1070.42	4530
1072.64	4428
1074.86	4382
1077.08	4322
1079.29	4343
1081.5	4268
1083.72	4217
1085.93	4301
1088.13	4269
1090.34	4299
1092.55	4285
1094.75	4324
1096.95	4235
1099.15	4224
1101.35	4122
1103.55	4134
1105.74	4061
1107.94	3975
1110.13	3926
1112.32	3897
1114.51	3848
1116.7	3802
1118.89	3738
1121.07	3724
1123.25	3642
1125.44	3524
1127.62	3550
1129.8	3492
1131.97	3655
1134.15	3707
1136.32	3719
1138.49	3656
1140.66	3558
1142.83	3552
1145	3492
1147.17	3498
1149.33	3397
1151.5	3375
1153.66	3393
1155.82	3369
1157.98	3306
1160.13	3256
1162.29	3316
1164.44	3202
1166.6	3218
1168.75	3270
1170.9	3332
1173.04	3312
1175.19	3308
1177.34	3296
1179.48	3143
1181.62	3084
1183.76	3071
1185.9	3030
1188.04	3211
1190.17	3376
1192.31	3391
1194.44	3389
1196.57	3431
1198.7	3397
1200.83	3337
1202.96	3296
1205.08	3096
1207.21	2907
1209.33	2877
1211.45	2720
1213.57	2648
1215.69	2634
1217.81	2603
1219.92	2585
1222.03	2524
1224.15	2499
1226.26	2498
1228.37	2484
1230.47	2492
1232.58	2478
1234.68	2503
1236.79	2416
1238.89	2498
1240.99	2447
1243.09	2456
1245.19	2361
1247.28	2371
1249.38	2321
1251.47	2313
1253.56	2348
1255.65	2239
1257.74	2226
1259.83	2202
1261.91	2256
1264	2157
1266.08	2053
1268.16	2061
1270.24	2018
1272.32	1940
1274.4	1944
1276.47	1972
1278.55	1922
1280.62	1825
1282.69	1835
1284.76	1821
1286.83	1844
1288.9	1828
1290.96	1791
1293.03	1719
1295.09	1682
1297.15	1666
1299.21	1660
1301.27	1676
1303.33	1626
1305.38	1650
1307.44	1723
1309.49	1603
1311.54	1624
1313.59	1591
1315.64	1578
1317.69	1557
1319.73	1531
1321.78	1542
1323.82	1586
1325.86	1539
1327.9	1533
1329.94	1490
1331.98	1489
1334.02	1533
1336.05	1499
1338.08	1487
1340.12	1487
1342.15	1547
1344.18	1582
1346.2	1634
1348.23	1653
1350.25	1624
1352.28	1620
1354.3	1692
1356.32	1676
1358.34	1692
1360.36	1654
1362.38	1674
1364.39	1729
1366.41	1695
1368.42	1682
1370.43	1682
1372.44	1650
1374.45	1658
1376.45	1618
1378.46	1664
1380.47	1616
1382.47	1588
1384.47	1521
1386.47	1463
1388.47	1424
1390.47	1429
1392.46	1376
1394.46	1441
1396.45	1424
1398.44	1443
1400.44	1402
1402.42	1396
1404.41	1332
1406.4	1259
1408.39	1227
1410.37	1263
1412.35	1189
1414.33	1199
1416.31	1213
1418.29	1171
1420.27	1160
1422.25	1141
1424.22	1108
1426.2	1160
1428.17	1124
1430.14	1184
1432.11	1084
1434.08	1072
1436.04	1045
1438.01	1053
1439.97	1070
1441.94	1096
1443.9	1090
1445.86	1080
1447.82	1058
1449.78	991
1451.73	983
1453.69	995
1455.64	1092
1457.59	1051
1459.54	984
1461.49	931
1463.44	902
1465.39	871
1467.34	919
1469.28	867
1471.22	871
1473.17	886
1475.11	947
1477.05	937
1478.99	840
1480.92	794
1482.86	735
1484.79	717
1486.73	750
1488.66	685
1490.59	763
1492.52	800
1494.45	748
1496.37	766
1498.3	796
1500.22	762
1502.14	717
1504.07	709
1505.99	738
1507.91	762
1509.82	712
1511.74	725
1513.66	735
1515.57	709
1517.48	748
1519.39	824
1521.3	832
1523.21	824
1525.12	779
1527.03	715
1528.93	727
1530.84	788
1532.74	839
1534.64	907
1536.54	880
1538.44	902
1540.34	792
1542.23	756
1544.13	745
1546.02	664
1547.92	691
1549.81	705
1551.7	796
1553.59	729
1555.48	778
1557.36	826
1559.25	810
1561.13	874
1563.01	876
1564.9	911
1566.78	906
1568.66	866
1570.53	840
1572.41	860
1574.29	846
1576.16	911
1578.03	1030
1579.9	1042
1581.78	969
1583.65	899
1585.51	917
1587.38	949
1589.25	1008
1591.11	1003
1592.97	916
1594.84	893
1596.7	850
1598.56	862
1600.42	812
1602.27	873
1604.13	862
1605.98	951
1607.84	1131
1609.69	1173
1611.54	1188
1613.39	1098
1615.24	939
1617.09	794
1618.94	757
1620.78	710
1622.62	776
1624.47	839
1626.31	842
1628.15	870
1629.99	860
1631.83	898
1633.67	836
1635.5	818
1637.34	794
1639.17	814
1641	796
1642.83	764
1644.66	812
1646.49	776
1648.32	690
1650.15	756
1651.97	773
1653.8	808
1655.62	784
1657.44	725
1659.26	640
1661.08	584
1662.9	612
1664.72	455
1666.53	371
1668.35	337
1670.16	350
1671.97	389
1673.79	496
1675.6	461
1677.4	403
1679.21	365
1681.02	409
1682.83	347
1684.63	394
1686.43	412
1688.24	446
1690.04	449
1691.84	340
1693.64	315
1695.43	395
1697.23	455
1699.02	526
1700.82	578
1702.61	540
1704.4	519
1706.2	534
1707.98	588
1709.77	657
1711.56	633
1713.35	693
1715.13	638
1716.92	530
1718.7	439
1720.48	520
1722.26	512
1724.04	451
1725.82	364
1727.6	310
1729.37	290
1731.15	284
1732.92	217
1734.7	195
1736.47	153
1738.24	169
1740.01	137
1741.78	151
1743.54	185
1745.31	252
1747.08	286
1748.84	286
1750.6	280
1752.36	361
1754.12	441
1755.88	471
1757.64	407
1759.4	328
1761.16	302
1762.91	299
1764.67	363
1766.42	413
1768.17	497
1769.92	473
1771.67	421
1773.42	340
1775.17	347
1776.91	341
1778.66	356
1780.4	443
1782.15	512
1783.89	530
1785.63	548
1787.37	538
1789.11	538
1790.85	530
1792.58	487
1794.32	417
1796.05	365
1797.79	355
1799.52	363
1801.25	403
1802.98	316
1804.71	323
1806.44	363
1808.17	443
1809.89	500
1811.62	526
1813.34	499
1815.07	488
1816.79	433
1818.51	405
1820.23	367
1821.95	354
1823.66	296
1825.38	317
1827.1	288
1828.81	306
1830.52	372
1832.24	399
1833.95	425
1835.66	451
1837.37	510
1839.08	486
1840.78	419
1842.49	345
1844.19	322
1845.9	300
1847.6	307
1849.3	327
1851	256
1852.7	191
1854.4	155
1856.1	206
1857.8	217
1859.49	215
1861.19	203
1862.88	260
1864.57	167
1866.27	93
1867.96	51
1869.65	2
1871.33	80
1873.02	113
1874.71	167
1876.39	189
1878.08	161
1879.76	163
1881.44	139
1883.12	170
1884.81	222
1886.48	208
1888.16	172
1889.84	105
1891.52	73
1893.19	64
1894.87	62
1896.54	59
1898.21	82
1899.88	87
1901.55	119
1903.22	153
1904.89	143
1906.56	181
1908.22	182
1909.89	185
1911.55	230
1913.22	231
1914.88	201
1916.54	198
1918.2	181
1919.86	181
1921.52	175
1923.18	157
1924.83	158
1926.49	159
1928.14	137
1929.79	153
1931.45	157
1933.1	158
1934.75	99
1936.4	157
1938.05	200
1939.69	196
1941.34	169
1942.99	90
1944.63	89
1946.27	82
1947.92	105
1949.56	93
1951.2	123
1952.84	163
1954.48	177
1956.11	224
1957.75	242
1959.39	270
1961.02	316
1962.65	278
1964.29	242
1965.92	300
1967.55	302
1969.18	335
1970.81	312
1972.44	341
1974.06	276
1975.69	254
1977.32	339
1978.94	324
1980.56	298
1982.19	369
1983.81	313
1985.43	338
1987.05	324
1988.66	346
1990.28	351
1991.9	282
1993.51	315
1995.13	339
1996.74	389
1998.36	349
1999.97	341
2001.58	336
2003.19	308
2004.8	328
2006.4	367
2008.01	327
2009.62	356
2011.22	362
2012.83	377
2014.43	332
2016.03	374
2017.63	357
2019.23	346
2020.83	357
2022.43	326
2024.03	365
2025.63	360
2027.22	334
2028.82	350
2030.41	358
2032.01	332
2033.6	336
2035.19	335
2036.78	332
2038.37	346
2039.96	302
2041.55	314
2043.13	325
2044.72	292
2046.3	316
2047.89	302
2049.47	312
2051.05	306
2052.63	310
2054.21	322
2055.79	334
2057.37	264
2058.95	284
2060.52	302
2062.1	282
2063.68	317
2065.25	298
2066.82	264
2068.39	288
2069.97	282
2071.54	276
2073.1	284
2074.67	276
2076.24	280
2077.81	264
2079.37	274
2080.94	280
2082.5	254
2084.07	245
2085.63	228
2087.19	230
2088.75	236
2090.31	184
2091.87	178
2093.43	157
2094.98	181
2096.54	194
2098.09	199
2099.65	244
2101.2	208
2102.75	246
2104.3	212
2105.86	232
2107.41	222
2108.95	232
2110.5	207
2112.05	207
2113.6	217
2115.14	218
2116.69	246
2118.23	206
2119.77	189
2121.31	173
2122.86	210
2124.4	212
2125.93	221
2127.47	200
2129.01	214
2130.55	222
2132.08	242
2133.62	208
2135.15	206
2136.69	213
2138.22	185
2139.75	189
2141.28	186
2142.81	221
2144.34	168
2145.87	198
2147.39	216
2148.92	187
2150.45	225
2151.97	224
2153.5	240
2155.02	175
2156.54	186
2158.06	187
2159.58	181
2161.1	173
2162.62	226
2164.14	211
2165.66	215
2167.17	204
2168.69	236
2170.2	195
2171.72	179
2173.23	204
2174.74	194
2176.25	182
2177.76	193
2179.27	182
2180.78	192
2182.29	165
2183.79	157
2185.3	173
2186.81	181
2188.31	177
2189.81	179
2191.32	216
2192.82	196
2194.32	176
2195.82	189
2197.32	190
2198.82	163
2200.32	155
2201.81	121
2203.31	127
2204.8	145
2206.3	167
2207.79	163
2209.29	180
2210.78	173
2212.27	179
2213.76	171
2215.25	185
2216.74	187
2218.23	163
2219.71	159
2221.2	143
2222.69	135
2224.17	125
2225.65	121
2227.14	97
2228.62	119
2230.1	139
2231.58	143
2233.06	139
2234.54	155
2236.02	171
2237.5	191
2238.97	189
2240.45	159
2241.92	179
2243.4	177
2244.87	147
2246.34	151
2247.82	123
2249.29	135
2250.76	123
2252.23	131
2253.7	131
2255.16	117
2256.63	143
2258.1	99
2259.56	145
2261.03	117
2262.49	133
2263.95	147
2265.42	155
2266.88	153
2268.34	115
2269.8	127
2271.26	125
2272.72	133
2274.18	129
2275.63	143
2277.09	141
2278.54	165
2280	127
2281.45	97
2282.9	111
2284.36	93
2285.81	129
2287.26	115
2288.71	133
2290.16	111
2291.61	123
2293.05	117
2294.5	105
2295.95	85
2297.39	63
2298.84	67
2300.28	76
2301.72	61
2303.16	97
2304.61	85
2306.05	113
2307.49	81
2308.93	97
2310.36	113
2311.8	94
2313.24	103
2314.67	141
2316.11	133
2317.54	121
2318.98	157
2320.41	95
2321.84	113
2323.28	111
2324.71	123
2326.14	91
2327.57	104
2328.99	99
2330.42	79
2331.85	103
2333.27	89
2334.7	95
2336.12	63
2337.55	79
2338.97	75
2340.39	57
2341.82	45
2343.24	66
2344.66	51
2346.08	52
2347.5	63
2348.91	73
2350.33	65
2351.75	107
2353.16	87
2354.58	117
2355.99	109
2357.41	89
2358.82	59
2360.23	41
2361.64	43
2363.05	27
2364.46	28
2365.87	46
2367.28	45
2368.69	73
2370.1	36
2371.5	40
2372.91	63
2374.31	74
2375.72	58
2377.12	68
2378.52	42
2379.92	52
2381.33	81
2382.73	45
2384.13	47
2385.52	72
2386.92	42
2388.32	65
2389.72	49
2391.11	65
2392.51	76
2393.9	59
2395.3	87
2396.69	93
2398.08	45
2399.48	43
2400.87	78
2402.26	51
2403.65	40
2405.04	27
2406.42	-11
2407.81	-52
2409.2	-54
2410.58	-71
2411.97	-80
2413.35	-22
2414.74	-70
2416.12	-42
2417.5	-24
2418.89	-28
2420.27	-40
2421.65	-20
2423.03	-33
2424.41	-36
2425.79	-6
2427.16	-45
2428.54	-38
2429.92	-67
2431.29	-39
2432.67	-36
2434.04	-32
2435.42	-36
2436.79	-44
2438.16	-17
2439.53	-30
2440.9	-61
2442.27	-73
2443.64	-51
2445.01	-39
2446.38	-61
2447.75	-66
2449.11	-61
2450.48	-62
2451.84	-71
2453.21	-52
2454.57	-46
2455.94	-34
2457.3	-20
2458.66	-52
2460.02	-52
2461.38	-45
2462.74	-22
2464.1	-16
2465.46	-17
2466.82	-15
2468.17	0
2469.53	-28
2470.89	10
2472.24	-36
2473.6	-24
2474.95	-2
2476.3	-10
2477.65	12
2479.01	20
2480.36	2
2481.71	53
2483.06	11
2484.41	-6
2485.75	4
2487.1	0
2488.45	-8
2489.8	-20
2491.14	-12
2492.49	-9
2493.83	-26
2495.17	6
2496.52	-10
2497.86	8
2499.2	-2
2500.54	23
2501.88	43
2503.22	22
2504.56	14
2505.9	30
2507.24	18
2508.58	-4
2509.91	-10
2511.25	18
2512.58	-28
2513.92	-59
2515.25	-32
2516.58	-46
2517.92	-56
2519.25	-30
2520.58	-23
2521.91	-50
2523.24	-39
2524.57	-14
2525.9	-6
2527.23	-20
2528.55	36
2529.88	-14
2531.21	-51
2532.53	-30
2533.86	-18
2535.18	-12
2536.5	-6
2537.83	-15
2539.15	-6
2540.47	2
2541.79	30
2543.11	-26
2544.43	-17
2545.75	12
2547.07	22
2548.39	-44
2549.7	2
2551.02	-12
2552.34	-24
2553.65	-24
2554.97	-58
2556.28	-50
2557.59	-75
2558.91	-79
2560.22	-55
2561.53	-49
2562.84	-73
2564.15	-69
2565.46	-51
2566.77	-61
2568.08	-46
2569.38	-57
2570.69	-46
2572	-46
2573.3	-30
2574.61	-27
2575.91	-48
2577.22	-51
2578.52	-34
2579.82	-53
2581.13	-39
2582.43	-46
2583.73	-54
2585.03	-55
2586.33	-52
2587.63	-75
2588.92	-77
2590.22	-20
2591.52	-79
2592.82	-79
2594.11	-43
2595.41	-35
2596.7	-57
2598	-26
2599.29	-52
2600.58	-23
2601.88	-46
2603.17	-4
2604.46	-67
2605.75	-60
2607.04	-58
2608.33	-61
2609.62	-57
2610.9	-64
2612.19	-68
2613.48	-111
2614.76	-101
2616.05	-57
2617.34	-59
2618.62	-103
2619.9	-90
2621.19	-63
2622.47	-59
2623.75	-70
2625.03	-91
2626.31	-63
2627.59	-32
2628.87	-31
2630.15	-63
2631.43	-57
2632.71	-70
2633.99	-74
2635.26	-80
2636.54	-71
2637.81	-71
2639.09	-123
2640.36	-78
2641.64	-81
2642.91	-87
2644.18	-101
2645.46	-43
2646.73	-93
2648	-77
2649.27	-57
2650.54	-69
2651.81	-61
2653.07	-48
2654.34	-50
2655.61	-47
2656.88	-63
2658.14	-70
2659.41	-79
2660.67	-80
2661.94	-49
2663.2	-65
2664.47	-81
2665.73	-62
2666.99	-80
2668.25	-65
2669.51	-81
2670.77	-95
2672.03	-87
2673.29	-46
2674.55	-59
2675.81	-64
2677.07	-63
2678.32	-97
2679.58	-83
2680.84	-53
2682.09	-71
2683.35	-10
2684.6	-49
2685.85	-73
2687.11	-74
2688.36	-35
2689.61	-58
2690.86	-53
2692.11	-61
2693.36	-37
2694.61	-45
2695.86	-59
2697.11	-71
2698.36	-75
2699.61	-61
2700.85	-62
2702.1	-58
2703.34	-51
2704.59	-78
2705.83	-63
2707.08	-51
2708.32	-58
2709.56	-69
2710.81	-67
2712.05	-70
2713.29	-65
2714.53	-56
2715.77	-58
2717.01	-35
2718.25	-56
2719.49	-43
2720.73	-77
2721.96	-77
2723.2	-48
2724.44	-63
2725.67	-43
2726.91	-60
2728.14	-55
2729.38	-96
2730.61	-57
2731.84	-70
2733.08	-55
2734.31	-26
2735.54	-58
2736.77	-35
2738	-73
2739.23	-53
2740.46	-30
2741.69	-42
2742.92	-70
2744.14	-21
2745.37	-46
2746.6	-59
2747.82	-30
2749.05	-61
2750.27	-60
2751.5	-57
2752.72	-46
2753.95	-24
2755.17	-44
2756.39	-44
2757.61	-56
2758.83	-48
2760.05	-30
2761.27	-56
2762.49	-42
2763.71	-54
2764.93	-32
2766.15	-58
2767.37	-40
2768.58	-50
2769.8	-60
2771.02	-50
2772.23	-46
2773.45	-42
2774.66	-48
2775.88	-22
2777.09	-62
2778.3	-58
2779.51	-42
2780.73	-33
2781.94	-42
2783.15	-48
2784.36	-38
2785.57	-30
2786.78	-56
2787.99	-28
2789.19	-70
2790.4	-18
2791.61	-4
2792.82	-52
2794.02	-22
2795.23	-16
2796.43	-20
2797.64	-12
2798.84	-16
2800.04	-36
2801.25	-27
2802.45	-34
2803.65	-58
2804.85	-15
2806.05	-48
2807.25	-42
2808.45	-22
2809.65	-48
2810.85	-27
2812.05	-18
2813.25	-38
2814.45	-30
2815.64	-38
2816.84	-52
2818.04	-42
2819.23	38
2820.43	-43
2821.62	-6
2822.82	-22
2824.01	0
2825.2	-4
2826.39	-40
2827.59	-14
2828.78	-2
2829.97	-12
2831.16	-34
2832.35	-22
2833.54	-26
2834.73	-28
2835.92	-28
2837.1	-18
2838.29	-16
2839.48	4
2840.67	-8
2841.85	-22
2843.04	-30
2844.22	-24
2845.41	-11
2846.59	-10
2847.77	22
2848.96	-14
2850.14	-31
2851.32	-10
2852.5	0
2853.68	-16
2854.87	-8
2856.05	-12
2857.23	-14
2858.4	-26
2859.58	-33
2860.76	-39
2861.94	-4
2863.12	-6
2864.29	-6
2865.47	-30
2866.65	-19
2867.82	-6
2869	28
2870.17	2
2871.34	2
2872.52	-18
2873.69	8
2874.86	-33
2876.03	-12
2877.21	-20
2878.38	-24
2879.55	6
2880.72	-24
2881.89	-34
2883.06	-6
2884.23	-2
2885.39	-8
2886.56	-11
2887.73	-34
2888.9	-14
2890.06	-18
2891.23	0
2892.39	-23
2893.56	6
2894.72	-14
2895.89	-18
2897.05	8
2898.21	-22
2899.38	-28
2900.54	-36
2901.7	-10
2902.86	-16
2904.02	0
2905.18	-30
2906.34	2
2907.5	-11
2908.66	-20
2909.82	-10
2910.98	6
2912.13	-10
2913.29	16
2914.45	-18
2915.6	-10
2916.76	-4
2917.91	16
2919.07	4
2920.22	-12
2921.38	4
2922.53	-16
2923.68	4
2924.84	14
2925.99	0
2927.14	-20
2928.29	-2
2929.44	-26
2930.59	-14
2931.74	12
2932.89	-4
2934.04	-22
2935.19	-18
2936.34	-15
2937.48	-2
2938.63	18
2939.78	-20
2940.93	8
2942.07	8
2943.22	16
2944.36	2
2945.51	-8
2946.65	-4
2947.79	-16
2948.94	10
2950.08	-26
2951.22	2
2952.36	-2
2953.5	6
2954.65	4
2955.79	2
2956.93	4
2958.07	-22
2959.2	-4
2960.34	4
2961.48	12
2962.62	6
2963.76	-8
2964.89	-8
2966.03	-10
2967.17	14
2968.3	12
2969.44	-4
2970.57	-2
2971.71	6
2972.84	-8
2973.97	16
2975.11	2
2976.24	12
2977.37	-2
2978.5	0
2979.64	-10
2980.77	2
2981.9	6
2983.03	-14
2984.16	0
2985.29	-4
2986.41	-10
2987.54	10
2988.67	18
2989.8	20
2990.93	-2
2992.05	0
2993.18	6
2994.3	-18
2995.43	2
2996.55	45
2997.68	14
2998.8	10
2999.93	4
3001.05	0
3002.17	-6
3003.3	-12
3004.42	66
3005.54	48
3006.66	20
3007.78	24
3008.9	4
3010.02	-16
3011.14	38
3012.26	8
3013.38	26
3014.5	24
3015.62	2
3016.73	26
3017.85	42
3018.97	28
3020.08	7
3021.2	34
3022.31	8
3023.43	36
3024.54	19
3025.66	2
3026.77	24
3027.89	22
3029	12
3030.11	18
3031.22	-4
3032.34	-8
3033.45	10
3034.56	10
3035.67	24
3036.78	107
3037.89	26
3039	36
3040.11	-14
3041.22	4
3042.32	0
3043.43	20
3044.54	-4
3045.65	24
3046.75	20
3047.86	58
3048.96	10
3050.07	-8
3051.17	48
3052.28	30
3053.38	24
3054.49	20
3055.59	16
3056.69	18
3057.8	6
3058.9	14
3060	40
3061.1	6
3062.2	24
3063.3	43
3064.4	8
3065.5	-10
3066.6	8
3067.7	22
3068.8	22
3069.9	20
3071	18
3072.09	20
3073.19	14
3074.29	36
3075.38	22
3076.48	36
3077.57	7
3078.67	20
3079.76	22
3080.86	-6
3081.95	23
3083.05	18
3084.14	20
3085.23	20
3086.33	20
3087.42	22
3088.51	25
3089.6	8
3090.69	14
3091.78	18
3092.87	61
3093.96	32
3095.05	16
3096.14	2
3097.23	28
3098.32	33
3099.41	25
3100.49	8
3101.58	22
3102.67	40
3103.75	10
3104.84	50
3105.93	28
3107.01	18
3108.1	12
3109.18	30
3110.26	28
3111.35	34
3112.43	10
3113.51	28
3114.6	27
3115.68	8
3116.76	16
3117.84	22
3118.92	28
3120	34
3121.09	30
3122.17	22
3123.25	18
3124.32	34
3125.4	40
3126.48	22
3127.56	40
3128.64	18
3129.72	34
3130.79	38
3131.87	52
3132.95	32
3134.02	12
3135.1	32
3136.17	20
3137.25	32
3138.32	28
3139.4	18
3140.47	24
3141.55	20
3142.62	4
3143.69	22
3144.76	39
3145.84	10
3146.91	28
3147.98	16
3149.05	38
3150.12	24
3151.19	38
3152.26	26
3153.33	46
3154.4	14
3155.47	16
3156.54	32
3157.61	62
3158.67	14
3159.74	30
3160.81	4
3161.88	27
3162.94	34
3164.01	4
3165.07	38
3166.14	26
3167.2	38
3168.27	17
3169.33	40
3170.4	40
3171.46	4
3172.52	28
3173.59	18
3174.65	16
3175.71	26
3176.77	32
3177.84	18
3178.9	32
3179.96	36
3181.02	44
3182.08	36
3183.14	37
3184.2	30
3185.26	20
3186.32	38
3187.37	30
3188.43	44
3189.49	43
3190.55	18
3191.61	23
3192.66	36
3193.72	26
3194.77	48
3195.83	18
3196.89	40
3197.94	44
3199	48
3200.05	12
3201.1	22
3202.16	18
3203.21	38
3204.27	12
3205.32	14
3206.37	36
3207.42	33
3208.47	52
3209.53	42
3210.58	25
3211.63	46
3212.68	16
3213.73	34
3214.78	31
3215.83	28
3216.88	31
3217.93	38
3218.97	36
3220.02	36
3221.07	14
3222.12	48
3223.16	44
3224.21	40
3225.26	18
3226.3	12
3227.35	2
3228.4	42
3229.44	44
3230.49	10
3231.53	10
3232.57	34
3233.62	36
3234.66	40
3235.71	30
3236.75	26
3237.79	44
3238.83	32
3239.88	16
3240.92	34
3241.96	32
3243	42
3244.04	22
3245.08	24
3246.12	26
3247.16	40
3248.2	22
3249.24	38
3250.28	32
3251.32	14
3252.36	30
3253.39	38
3254.43	32
3255.47	52
3256.51	34
3257.54	30
3258.58	20
3259.61	44
3260.65	31
3261.69	36
3262.72	28
3263.76	26
3264.79	20
3265.82	67
3266.86	35
3267.89	54
3268.92	59
3269.96	42
3270.99	33
3272.02	34
3273.05	26
3274.09	24
3275.12	48
3276.15	26
3277.18	37
3278.21	44
3279.24	28
3280.27	38
3281.3	14
3282.33	27
3283.36	48
3284.39	36
3285.41	68
3286.44	50
3287.47	38
3288.5	68
3289.52	30
3290.55	56
3291.58	42
3292.6	28
3293.63	50
3294.66	32
3295.68	49
3296.71	16
3297.73	46
3298.76	73
3299.78	32
3300.8	24
3301.83	26
3302.85	88
3303.87	24
3304.9	12
3305.92	47
3306.94	48
3307.96	34
3308.98	42
3310.01	32
3311.03	34
3312.05	51
3313.07	52
3314.09	48
3315.11	30
3316.13	47
3317.15	26
3318.17	48
3319.18	36
3320.2	34
3321.22	58
3322.24	42
3323.26	49
3324.27	28
3325.29	60
3326.31	41
3327.32	40
3328.34	71
3329.35	60
3330.37	40
3331.38	22
3332.4	18
3333.41	36
3334.43	70
3335.44	26
3336.46	50
3337.47	16
3338.48	40
3339.5	38
3340.51	32
3341.52	49
3342.53	70
3343.54	32
3344.56	44
3345.57	73
3346.58	62
3347.59	58
3348.6	41
3349.61	46
3350.62	36
3351.63	52
3352.64	54
3353.65	36
3354.66	29
3355.66	59
3356.67	24
3357.68	24
3358.69	25
3359.7	58
3360.7	50
3361.71	36
3362.72	32
3363.72	36
3364.73	26
3365.73	42
3366.74	49
3367.75	41
3368.75	24
3369.75	30
3370.76	10
3371.76	24
3372.77	28
3373.77	46
3374.77	35
3375.78	36
3376.78	-14
3377.78	46
3378.78	36
3379.79	48
3380.79	19
3381.79	44
3382.79	40
3383.79	24
3384.79	58
3385.79	26
3386.79	30
3387.79	28
3388.79	49
3389.79	32
3390.79	44
3391.79	67
3392.79	44
3393.79	68
3394.78	32
3395.78	20
3396.78	50
3397.78	34
3398.77	93
3399.77	30
3400.77	36
3401.76	32
3402.76	46
3403.76	44
3404.75	36
3405.75	44
3406.74	42
3407.74	73
3408.73	36
3409.72	101
3410.72	50
3411.71	80
3412.71	40
3413.7	14
3414.69	40
3415.68	78
3416.68	20
3417.67	34
3418.66	44
3419.65	34
3420.64	48
3421.63	41
3422.63	50
3423.62	40
3424.61	74
3425.6	44
3426.59	10
3427.58	44
3428.57	51
[truncated: 48 more rows]
