# Supplementary material for: AI‐Assisted Detection of Early Gastric Cancer via Visualization of Mucosal Acidity Compromise During Endoscopy
Source: Adv Sci (Weinh). 2025 Oct 20;12(46):e04932. doi: 10.1002/advs.202504932 (PMC12697849; doi:10.1002/advs.202504932)
Supplement: Supplementary file 2 — Supporting Data [file ADVS-12-e04932-s002.zip › Models by AGS cells/Model 6/Para-tumor/fast-20250724_175042.csv]

181.541	10855
184.445	17095
187.346	22387
190.245	25073
193.141	26071
196.035	26111
198.927	25984
201.816	25930
204.703	26228
207.588	26124
210.47	26275
213.35	26040
216.228	26121
219.103	26146
221.976	26025
224.846	26089
227.715	25999
230.58	25974
233.444	25928
236.305	26208
239.164	26230
242.02	26615
244.875	26810
247.727	26714
250.576	26793
253.423	26784
256.268	26723
259.111	26696
261.951	26643
264.789	26329
267.625	26657
270.459	26658
273.29	26512
276.119	26469
278.945	26307
281.769	26117
284.591	25958
287.411	25771
290.229	25858
293.044	25722
295.857	25616
298.667	25325
301.476	24977
304.282	24914
307.085	24374
309.887	24324
312.686	24026
315.483	23889
318.278	23743
321.071	23490
323.861	23377
326.649	23284
329.435	23483
332.219	23419
335	23160
337.779	23442
340.556	23385
343.331	23361
346.103	23341
348.873	23471
351.641	23395
354.407	23454
357.171	23685
359.932	23727
362.691	23594
365.448	23456
368.203	23263
370.955	23044
373.706	23034
376.454	22843
379.2	22537
381.943	22664
384.685	22219
387.424	22140
390.161	21863
392.896	21586
395.629	21546
398.36	21541
401.088	21552
403.815	21407
406.539	21415
409.261	21221
411.981	21235
414.698	21258
417.414	21425
420.127	21407
422.838	21336
425.547	21781
428.254	21695
430.959	21568
433.662	21578
436.362	21894
439.06	21910
441.757	21749
444.451	21864
447.142	21611
449.832	21624
452.52	21696
455.206	21630
457.889	21522
460.57	21449
463.249	21328
465.927	21308
468.601	21298
471.274	20933
473.945	20712
476.614	20543
479.28	20178
481.945	20159
484.607	20028
487.267	19739
489.926	19525
492.582	19537
495.236	19345
497.888	19222
500.537	19087
503.185	19245
505.831	19229
508.474	19370
511.116	19193
513.755	19215
516.393	19069
519.028	19299
521.661	19207
524.293	19167
526.922	19100
529.549	19190
532.174	19035
534.797	19110
537.418	19183
540.037	19211
542.654	18997
545.268	19005
547.881	19044
550.492	19062
553.101	18794
555.707	18650
558.312	18368
560.915	18268
563.515	18294
566.114	18340
568.71	18556
571.305	18884
573.897	19120
576.488	19031
579.076	18811
581.663	18399
584.247	17922
586.83	17337
589.41	16964
591.989	16508
594.565	16166
597.14	15853
599.712	15473
602.283	15447
604.851	15248
607.418	15169
609.982	15256
612.545	15076
615.106	14932
617.664	15141
620.221	14881
622.776	15048
625.328	14933
627.879	14883
630.428	14738
632.975	14478
635.52	14331
638.062	14299
640.603	14133
643.142	14313
645.679	14343
648.214	14501
650.748	14474
653.279	14335
655.808	14415
658.335	14158
660.861	14109
663.384	13898
665.906	14061
668.425	14032
670.943	14023
673.459	13797
675.973	13604
678.484	13519
680.994	13263
683.502	12957
686.009	13009
688.513	12842
691.015	12713
693.515	12731
696.014	12491
698.51	12475
701.005	12324
703.498	12145
705.989	11885
708.478	11774
710.965	11553
713.45	11464
715.933	11454
718.415	11420
720.894	11141
723.372	11071
725.848	11224
728.322	11139
730.794	11236
733.264	11248
735.732	11012
738.198	10725
740.663	10598
743.126	10257
745.586	10265
748.045	10102
750.502	9981
752.958	9913
755.411	9862
757.863	9907
760.312	9808
762.76	9736
765.206	9842
767.65	9664
770.092	8972
772.533	8266
774.971	8156
777.408	8421
779.843	8720
782.276	8716
784.707	8808
787.137	8909
789.564	8841
791.99	8873
794.414	8746
796.836	8758
799.257	8575
801.675	8353
804.092	8237
806.507	8299
808.92	8234
811.331	8164
813.741	7993
816.148	7789
818.554	7703
820.958	7592
823.36	7672
825.761	7521
828.159	7425
830.556	7380
832.951	7388
835.345	7270
837.736	7136
840.126	7134
842.514	7205
844.9	7094
847.284	6947
849.667	6928
852.048	6758
854.427	6744
856.804	6646
859.18	6471
861.553	6395
863.925	6395
866.296	6356
868.664	6310
871.031	6294
873.396	6171
875.759	6109
878.12	6113
880.48	6195
882.838	6042
885.194	5980
887.549	5925
889.902	5905
892.253	5736
894.602	5740
896.949	5756
899.295	5694
901.639	5555
903.981	5557
906.322	5486
908.661	5556
910.998	5518
913.333	5510
915.667	5476
917.999	5579
920.329	5430
922.658	5464
924.985	5377
927.31	5310
929.633	5349
931.955	5261
934.275	5269
936.593	5182
938.91	5144
941.225	5069
943.538	4924
945.849	4819
948.159	4667
950.467	4590
952.774	4575
955.078	4434
957.381	4352
959.683	4346
961.982	4257
964.28	4350
966.577	4328
968.871	4210
971.164	4092
973.456	4023
975.745	4021
978.033	3840
980.319	3810
982.604	3820
984.887	3814
987.168	3880
989.448	3842
991.726	3794
994.002	3798
996.277	3697
998.55	3746
1000.82	3726
1003.09	3742
1005.36	3880
1007.63	3808
1009.89	3715
1012.15	3788
1014.41	3848
1016.67	3830
1018.93	3858
1021.19	3800
1023.44	3854
1025.7	3906
1027.95	3910
1030.2	3884
1032.45	3688
1034.69	3576
1036.94	3506
1039.18	3431
1041.43	3361
1043.67	3383
1045.9	3301
1048.14	3393
1050.38	3287
1052.61	3226
1054.84	3183
1057.07	3082
1059.3	3091
1061.53	2986
1063.76	3064
1065.98	3022
1068.2	2907
1070.42	2926
1072.64	2824
1074.86	2768
1077.08	2773
1079.29	2800
1081.5	2753
1083.72	2698
1085.93	2760
1088.13	2736
1090.34	2770
1092.55	2760
1094.75	2819
1096.95	2744
1099.15	2756
1101.35	2728
1103.55	2629
1105.74	2576
1107.94	2488
1110.13	2599
1112.32	2497
1114.51	2442
1116.7	2442
1118.89	2412
1121.07	2400
1123.25	2363
1125.44	2307
1127.62	2214
1129.8	2291
1131.97	2386
1134.15	2388
1136.32	2397
1138.49	2300
1140.66	2317
1142.83	2361
1145	2221
1147.17	2192
1149.33	2156
1151.5	2093
1153.66	2138
1155.82	2092
1157.98	2083
1160.13	2102
1162.29	2045
1164.44	2071
1166.6	1961
1168.75	2025
1170.9	2101
1173.04	2106
1175.19	2126
1177.34	2157
1179.48	1941
1181.62	1906
1183.76	1929
1185.9	1988
1188.04	2119
1190.17	2220
1192.31	2227
1194.44	2200
1196.57	2166
1198.7	2242
1200.83	2132
1202.96	2115
1205.08	2006
1207.21	1837
1209.33	1817
1211.45	1726
1213.57	1646
1215.69	1610
1217.81	1553
1219.92	1607
1222.03	1573
1224.15	1548
1226.26	1547
1228.37	1525
1230.47	1475
1232.58	1459
1234.68	1469
1236.79	1481
1238.89	1481
1240.99	1517
1243.09	1440
1245.19	1388
1247.28	1452
1249.38	1399
1251.47	1430
1253.56	1409
1255.65	1330
1257.74	1324
1259.83	1336
1261.91	1312
1264	1301
1266.08	1213
1268.16	1229
1270.24	1184
1272.32	1106
1274.4	1159
1276.47	1162
1278.55	1088
1280.62	1072
1282.69	1026
1284.76	1054
1286.83	1054
1288.9	1046
1290.96	1035
1293.03	949
1295.09	985
1297.15	985
1299.21	945
1301.27	953
1303.33	902
1305.38	900
1307.44	997
1309.49	942
1311.54	868
1313.59	840
1315.64	800
1317.69	880
1319.73	842
1321.78	883
1323.82	891
1325.86	808
1327.9	813
1329.94	811
1331.98	783
1334.02	838
1336.05	804
1338.08	806
1340.12	782
1342.15	820
1344.18	913
1346.2	921
1348.23	962
1350.25	937
1352.28	903
1354.3	937
1356.32	921
1358.34	928
1360.36	1000
1362.38	993
1364.39	999
1366.41	967
1368.42	975
1370.43	1017
1372.44	957
1374.45	979
1376.45	967
1378.46	1019
1380.47	916
1382.47	883
1384.47	871
1386.47	834
1388.47	792
1390.47	762
1392.46	725
1394.46	806
1396.45	814
1398.44	816
1400.44	795
1402.42	735
1404.41	707
1406.4	653
1408.39	659
1410.37	616
1412.35	619
1414.33	633
1416.31	646
1418.29	629
1420.27	600
1422.25	574
1424.22	578
1426.2	568
1428.17	554
1430.14	600
1432.11	558
1434.08	500
1436.04	491
1438.01	489
1439.97	540
1441.94	570
1443.9	552
1445.86	558
1447.82	558
1449.78	439
1451.73	451
1453.69	508
1455.64	552
1457.59	542
1459.54	508
1461.49	433
1463.44	413
1465.39	383
1467.34	358
1469.28	399
1471.22	415
1473.17	471
1475.11	477
1477.05	403
1478.99	370
1480.92	343
1482.86	320
1484.79	250
1486.73	246
1488.66	233
1490.59	318
1492.52	345
1494.45	313
1496.37	306
1498.3	363
1500.22	347
1502.14	274
1504.07	288
1505.99	262
1507.91	318
1509.82	262
1511.74	272
1513.66	308
1515.57	272
1517.48	308
1519.39	390
1521.3	347
1523.21	373
1525.12	304
1527.03	338
1528.93	352
1530.84	385
1532.74	432
1534.64	490
1536.54	501
1538.44	441
1540.34	429
1542.23	395
1544.13	332
1546.02	270
1547.92	306
1549.81	369
1551.7	389
1553.59	413
1555.48	375
1557.36	437
1559.25	437
1561.13	465
1563.01	566
1564.9	587
1566.78	592
1568.66	540
1570.53	505
1572.41	504
1574.29	528
1576.16	534
1578.03	685
1579.9	699
1581.78	639
1583.65	556
1585.51	574
1587.38	597
1589.25	665
1591.11	679
1592.97	638
1594.84	564
1596.7	528
1598.56	544
1600.42	514
1602.27	516
1604.13	514
1605.98	655
1607.84	810
1609.69	862
1611.54	850
1613.39	780
1615.24	645
1617.09	455
1618.94	409
1620.78	391
1622.62	448
1624.47	563
1626.31	592
1628.15	601
1629.99	572
1631.83	576
1633.67	574
1635.5	554
1637.34	496
1639.17	503
1641	508
1642.83	471
1644.66	483
1646.49	486
1648.32	440
1650.15	465
1651.97	477
1653.8	538
1655.62	518
1657.44	469
1659.26	390
1661.08	344
1662.9	326
1664.72	187
1666.53	127
1668.35	79
1670.16	78
1671.97	127
1673.79	186
1675.6	203
1677.4	178
1679.21	119
1681.02	131
1682.83	70
1684.63	118
1686.43	178
1688.24	206
1690.04	201
1691.84	117
1693.64	105
1695.43	147
1697.23	237
1699.02	288
1700.82	344
1702.61	333
1704.4	326
1706.2	294
1707.98	363
1709.77	439
1711.56	441
1713.35	441
1715.13	403
1716.92	324
1718.7	230
1720.48	324
1722.26	306
1724.04	284
1725.82	195
1727.6	167
1729.37	143
1731.15	141
1732.92	90
1734.7	84
1736.47	60
1738.24	67
1740.01	74
1741.78	40
1743.54	69
1745.31	145
1747.08	161
1748.84	139
1750.6	109
1752.36	198
1754.12	278
1755.88	298
1757.64	226
1759.4	169
1761.16	107
1762.91	121
1764.67	199
1766.42	258
1768.17	304
1769.92	314
1771.67	254
1773.42	189
1775.17	137
1776.91	164
1778.66	191
1780.4	290
1782.15	341
1783.89	345
1785.63	389
1787.37	359
1789.11	387
1790.85	369
1792.58	320
1794.32	278
1796.05	226
1797.79	177
1799.52	214
1801.25	256
1802.98	159
1804.71	153
1806.44	242
1808.17	280
1809.89	343
1811.62	375
1813.34	371
1815.07	341
1816.79	282
1818.51	250
1820.23	234
1821.95	193
1823.66	153
1825.38	133
1827.1	115
1828.81	141
1830.52	227
1832.24	226
1833.95	276
1835.66	341
1837.37	361
1839.08	310
1840.78	253
1842.49	203
1844.19	191
1845.9	182
1847.6	180
1849.3	175
1851	141
1852.7	72
1854.4	47
1856.1	34
1857.8	60
1859.49	82
1861.19	68
1862.88	121
1864.57	24
1866.27	-44
1867.96	-88
1869.65	-101
1871.33	-93
1873.02	-26
1874.71	38
1876.39	70
1878.08	14
1879.76	32
1881.44	48
1883.12	65
1884.81	99
1886.48	119
1888.16	41
1889.84	-26
1891.52	-10
1893.19	-60
1894.87	-45
1896.54	-58
1898.21	2
1899.88	-4
1901.55	23
1903.22	24
1904.89	54
1906.56	76
1908.22	59
1909.89	91
1911.55	103
1913.22	105
1914.88	97
1916.54	101
1918.2	95
1919.86	101
1921.52	71
1923.18	57
1924.83	47
1926.49	58
1928.14	42
1929.79	62
1931.45	52
1933.1	45
1934.75	0
1936.4	60
1938.05	79
1939.69	109
1941.34	52
1942.99	28
1944.63	-18
1946.27	-4
1947.92	-14
1949.56	28
1951.2	36
1952.84	80
1954.48	88
1956.11	117
1957.75	161
1959.39	181
1961.02	207
1962.65	163
1964.29	163
1965.92	185
1967.55	223
1969.18	216
1970.81	225
1972.44	236
1974.06	209
1975.69	221
1977.32	222
1978.94	222
1980.56	218
1982.19	270
1983.81	228
1985.43	236
1987.05	240
1988.66	262
1990.28	262
1991.9	228
1993.51	232
1995.13	266
1996.74	266
1998.36	248
1999.97	266
2001.58	250
2003.19	244
2004.8	241
2006.4	286
2008.01	288
2009.62	284
2011.22	264
2012.83	266
2014.43	272
2016.03	302
2017.63	294
2019.23	280
2020.83	256
2022.43	268
2024.03	294
2025.63	266
2027.22	272
2028.82	255
2030.41	284
2032.01	280
2033.6	240
2035.19	256
2036.78	253
2038.37	284
2039.96	227
2041.55	242
2043.13	234
2044.72	230
2046.3	248
2047.89	246
2049.47	248
2051.05	236
2052.63	209
2054.21	264
2055.79	268
2057.37	230
2058.95	238
2060.52	216
2062.1	215
2063.68	244
2065.25	236
2066.82	215
2068.39	222
2069.97	227
2071.54	224
2073.1	200
2074.67	224
2076.24	240
2077.81	221
2079.37	203
2080.94	209
2082.5	197
2084.07	181
2085.63	198
2087.19	163
2088.75	139
2090.31	141
2091.87	137
2093.43	110
2094.98	126
2096.54	135
2098.09	141
2099.65	178
2101.2	157
2102.75	158
2104.3	171
2105.86	167
2107.41	151
2108.95	169
2110.5	151
2112.05	173
2113.6	153
2115.14	159
2116.69	180
2118.23	159
2119.77	173
2121.31	143
2122.86	159
2124.4	143
2125.93	157
2127.47	162
2129.01	165
2130.55	169
2132.08	173
2133.62	180
2135.15	183
2136.69	169
2138.22	155
2139.75	127
2141.28	123
2142.81	165
2144.34	158
2145.87	165
2147.39	149
2148.92	135
2150.45	161
2151.97	166
2153.5	202
2155.02	143
2156.54	139
2158.06	127
2159.58	133
2161.1	151
2162.62	198
2164.14	155
2165.66	167
2167.17	149
2168.69	178
2170.2	151
2171.72	133
2173.23	157
2174.74	133
2176.25	147
2177.76	161
2179.27	143
2180.78	149
2182.29	119
2183.79	127
2185.3	143
2186.81	145
2188.31	137
2189.81	133
2191.32	147
2192.82	139
2194.32	119
2195.82	141
2197.32	133
2198.82	111
2200.32	129
2201.81	89
2203.31	108
2204.8	107
2206.3	129
2207.79	113
2209.29	158
2210.78	125
2212.27	151
2213.76	153
2215.25	135
2216.74	155
2218.23	133
2219.71	104
2221.2	95
2222.69	93
2224.17	89
2225.65	83
2227.14	79
2228.62	91
2230.1	101
2231.58	107
2233.06	109
2234.54	141
2236.02	129
2237.5	139
2238.97	153
2240.45	109
2241.92	137
2243.4	155
2244.87	89
2246.34	111
2247.82	107
2249.29	117
2250.76	119
2252.23	91
2253.7	71
2255.16	101
2256.63	109
2258.1	70
2259.56	109
2261.03	109
2262.49	95
2263.95	97
2265.42	107
2266.88	109
2268.34	101
2269.8	93
2271.26	85
2272.72	103
2274.18	79
2275.63	103
2277.09	109
2278.54	139
2280	85
2281.45	87
2282.9	81
2284.36	63
2285.81	101
2287.26	87
2288.71	109
2290.16	93
2291.61	89
2293.05	81
2294.5	73
2295.95	85
2297.39	41
2298.84	41
2300.28	48
2301.72	33
2303.16	61
2304.61	75
2306.05	87
2307.49	75
2308.93	70
2310.36	80
2311.8	92
2313.24	97
2314.67	117
2316.11	93
2317.54	104
2318.98	105
2320.41	69
2321.84	103
2323.28	93
2324.71	83
2326.14	91
2327.57	102
2328.99	73
2330.42	45
2331.85	75
2333.27	70
2334.7	63
2336.12	45
2337.55	59
2338.97	39
2340.39	29
2341.82	19
2343.24	36
2344.66	15
2346.08	56
2347.5	69
2348.91	47
2350.33	50
2351.75	78
2353.16	71
2354.58	69
2355.99	90
2357.41	59
2358.82	35
2360.23	23
2361.64	6
2363.05	4
2364.46	8
2365.87	26
2367.28	37
2368.69	45
2370.1	16
2371.5	-6
2372.91	39
2374.31	38
2375.72	40
2377.12	30
2378.52	30
2379.92	42
2381.33	47
2382.73	43
2384.13	14
2385.52	36
2386.92	22
2388.32	28
2389.72	51
2391.11	29
2392.51	72
2393.9	45
2395.3	61
2396.69	73
2398.08	26
2399.48	33
2400.87	58
2402.26	41
2403.65	16
2405.04	6
2406.42	-23
2407.81	-80
2409.2	-58
2410.58	-99
2411.97	-78
2413.35	-22
2414.74	-78
2416.12	-69
2417.5	-44
2418.89	-41
2420.27	-44
2421.65	-52
2423.03	-31
2424.41	-61
2425.79	-49
2427.16	-71
2428.54	-57
2429.92	-69
2431.29	-45
2432.67	-60
2434.04	-56
2435.42	-59
2436.79	-54
2438.16	-55
2439.53	-36
2440.9	-75
2442.27	-79
2443.64	-85
2445.01	-61
2446.38	-71
2447.75	-81
2449.11	-77
2450.48	-72
2451.84	-83
2453.21	-68
2454.57	-46
2455.94	-52
2457.3	-57
2458.66	-62
2460.02	-48
2461.38	-71
2462.74	-36
2464.1	-14
2465.46	-21
2466.82	-33
2468.17	-29
2469.53	-39
2470.89	-16
2472.24	-54
2473.6	-46
2474.95	-28
2476.3	-30
2477.65	-10
2479.01	0
2480.36	-24
2481.71	18
2483.06	-18
2484.41	-26
2485.75	-20
2487.1	-26
2488.45	-26
2489.8	-12
2491.14	-26
2492.49	-13
2493.83	-12
2495.17	13
2496.52	-20
2497.86	2
2499.2	6
2500.54	4
2501.88	10
2503.22	10
2504.56	14
2505.9	8
2507.24	12
2508.58	-18
2509.91	-16
2511.25	-21
2512.58	-38
2513.92	-79
2515.25	-60
2516.58	-65
2517.92	-64
2519.25	-49
2520.58	-51
2521.91	-71
2523.24	-33
2524.57	-22
2525.9	-23
2527.23	-20
2528.55	18
2529.88	-38
2531.21	-55
2532.53	-52
2533.86	-32
2535.18	-30
2536.5	-34
2537.83	0
2539.15	-6
2540.47	-4
2541.79	6
2543.11	-44
2544.43	-29
2545.75	6
2547.07	-4
2548.39	-71
2549.7	0
2551.02	-34
2552.34	-27
2553.65	-41
2554.97	-66
2556.28	-48
2557.59	-75
2558.91	-77
2560.22	-51
2561.53	-55
2562.84	-61
2564.15	-57
2565.46	-55
2566.77	-42
2568.08	-61
2569.38	-61
2570.69	-52
2572	-51
2573.3	-48
2574.61	-43
2575.91	-44
2577.22	-41
2578.52	-40
2579.82	-35
2581.13	-43
2582.43	-69
2583.73	-81
2585.03	-71
2586.33	-58
2587.63	-75
2588.92	-83
2590.22	-42
2591.52	-83
2592.82	-56
2594.11	-61
2595.41	-63
2596.7	-53
2598	-44
2599.29	-46
2600.58	-69
2601.88	-48
2603.17	-28
2604.46	-85
2605.75	-64
2607.04	-80
2608.33	-83
2609.62	-55
2610.9	-79
2612.19	-72
2613.48	-109
2614.76	-105
2616.05	-77
2617.34	-39
2618.62	-85
2619.9	-102
2621.19	-55
2622.47	-93
2623.75	-56
2625.03	-85
2626.31	-57
2627.59	-55
2628.87	-43
2630.15	-85
2631.43	-65
2632.71	-72
2633.99	-80
2635.26	-76
2636.54	-91
2637.81	-67
2639.09	-85
2640.36	-83
2641.64	-81
2642.91	-103
2644.18	-91
2645.46	-61
2646.73	-101
2648	-66
2649.27	-75
2650.54	-67
2651.81	-61
2653.07	-57
2654.34	-56
2655.61	-65
2656.88	-47
2658.14	-64
2659.41	-79
2660.67	-74
2661.94	-57
2663.2	-69
2664.47	-87
2665.73	-83
2666.99	-78
2668.25	-79
2669.51	-80
2670.77	-83
2672.03	-71
2673.29	-54
2674.55	-53
2675.81	-64
2677.07	-83
2678.32	-75
2679.58	-89
2680.84	-53
2682.09	-83
2683.35	-48
2684.6	-63
2685.85	-57
2687.11	-80
2688.36	-61
2689.61	-59
2690.86	-65
2692.11	-65
2693.36	-37
2694.61	-51
2695.86	-55
2697.11	-77
2698.36	-61
2699.61	-81
2700.85	-62
2702.1	-91
2703.34	-55
2704.59	-60
2705.83	-50
2707.08	-71
2708.32	-66
2709.56	-73
2710.81	-55
2712.05	-84
2713.29	-79
2714.53	-63
2715.77	-68
2717.01	-45
2718.25	-46
2719.49	-69
2720.73	-77
2721.96	-85
2723.2	-81
2724.44	-57
2725.67	-69
2726.91	-84
2728.14	-59
2729.38	-86
2730.61	-51
2731.84	-58
2733.08	-79
2734.31	-71
2735.54	-54
2736.77	-51
2738	-68
2739.23	-57
2740.46	-49
2741.69	-65
2742.92	-85
2744.14	-47
2745.37	-58
2746.6	-77
2747.82	-40
2749.05	-50
2750.27	-58
2751.5	-44
2752.72	-70
2753.95	-42
2755.17	-52
2756.39	-56
2757.61	-38
2758.83	-58
2760.05	-36
2761.27	-72
2762.49	-36
2763.71	-63
2764.93	-30
2766.15	-54
2767.37	-32
2768.58	-56
2769.8	-46
2771.02	-44
2772.23	-60
2773.45	-46
2774.66	-42
2775.88	-36
2777.09	-52
2778.3	-42
2779.51	-44
2780.73	-55
2781.94	-34
2783.15	-42
2784.36	-40
2785.57	-34
2786.78	-46
2787.99	-26
2789.19	-56
2790.4	-30
2791.61	-17
2792.82	-58
2794.02	-38
2795.23	-44
2796.43	-24
2797.64	-32
2798.84	-50
2800.04	-56
2801.25	-35
2802.45	-62
2803.65	-88
2804.85	-4
2806.05	-56
2807.25	-56
2808.45	-30
2809.65	-44
2810.85	-33
2812.05	-18
2813.25	-44
2814.45	-34
2815.64	-28
2816.84	-34
2818.04	-18
2819.23	34
2820.43	-35
2821.62	-40
2822.82	-34
2824.01	-16
2825.2	2
2826.39	-44
2827.59	-12
2828.78	-18
2829.97	-18
2831.16	-40
2832.35	-6
2833.54	-40
2834.73	-26
2835.92	-24
2837.1	-40
2838.29	-34
2839.48	-8
2840.67	-16
2841.85	-36
2843.04	-20
2844.22	-30
2845.41	-25
2846.59	8
2847.77	-11
2848.96	-24
2850.14	-37
2851.32	-10
2852.5	-41
2853.68	-24
2854.87	-6
2856.05	-28
2857.23	-14
2858.4	-28
2859.58	-29
2860.76	-22
2861.94	0
2863.12	-18
2864.29	-30
2865.47	-24
2866.65	-19
2867.82	-16
2869	24
2870.17	0
2871.34	0
2872.52	-24
2873.69	8
2874.86	-17
2876.03	4
2877.21	-25
2878.38	-30
2879.55	-6
2880.72	-14
2881.89	-34
2883.06	-12
2884.23	-28
2885.39	-29
2886.56	-4
2887.73	-32
2888.9	10
2890.06	-28
2891.23	0
2892.39	-43
2893.56	-22
2894.72	-6
2895.89	-20
2897.05	-8
2898.21	-40
2899.38	-6
2900.54	-30
2901.7	-4
2902.86	-24
2904.02	0
2905.18	-24
2906.34	-10
2907.5	-13
2908.66	-22
2909.82	-22
2910.98	-6
2912.13	-4
2913.29	10
2914.45	-14
2915.6	-10
2916.76	14
2917.91	-8
2919.07	-19
2920.22	-12
2921.38	-10
2922.53	-16
2923.68	-2
2924.84	6
2925.99	-12
2927.14	-10
2928.29	-20
2929.44	-14
2930.59	-16
2931.74	10
2932.89	-6
2934.04	-20
2935.19	-28
2936.34	-17
2937.48	-4
2938.63	0
2939.78	-20
2940.93	8
2942.07	4
2943.22	20
2944.36	-14
2945.51	-10
2946.65	-14
2947.79	0
2948.94	6
2950.08	-6
2951.22	-8
2952.36	-8
2953.5	-6
2954.65	-12
2955.79	-18
2956.93	16
2958.07	-6
2959.2	-8
2960.34	8
2961.48	8
2962.62	-6
2963.76	-12
2964.89	-16
2966.03	-8
2967.17	-6
2968.3	2
2969.44	2
2970.57	4
2971.71	10
2972.84	2
2973.97	12
2975.11	20
2976.24	44
2977.37	-4
2978.5	0
2979.64	0
2980.77	2
2981.9	6
2983.03	-8
2984.16	-18
2985.29	10
2986.41	0
2987.54	14
2988.67	10
2989.8	16
2990.93	-2
2992.05	-4
2993.18	6
2994.3	10
2995.43	8
2996.55	16
2997.68	2
2998.8	22
2999.93	10
3001.05	6
3002.17	10
3003.3	12
3004.42	66
3005.54	38
3006.66	16
3007.78	20
3008.9	4
3010.02	-10
3011.14	32
3012.26	32
3013.38	16
3014.5	36
3015.62	-4
3016.73	26
3017.85	24
3018.97	26
3020.08	7
3021.2	24
3022.31	6
3023.43	30
3024.54	21
3025.66	6
3026.77	10
3027.89	28
3029	14
3030.11	28
3031.22	18
3032.34	6
3033.45	16
3034.56	16
3035.67	26
3036.78	89
3037.89	22
3039	34
3040.11	8
3041.22	4
3042.32	-18
3043.43	16
3044.54	10
3045.65	26
3046.75	4
3047.86	26
3048.96	22
3050.07	-10
3051.17	56
3052.28	14
3053.38	6
3054.49	18
3055.59	18
3056.69	-4
3057.8	24
3058.9	22
3060	42
3061.1	2
3062.2	24
3063.3	24
3064.4	16
3065.5	22
3066.6	4
3067.7	22
3068.8	28
3069.9	22
3071	26
3072.09	28
3073.19	26
3074.29	8
3075.38	24
3076.48	42
3077.57	3
3078.67	6
3079.76	34
3080.86	4
3081.95	18
3083.05	-2
3084.14	8
3085.23	22
3086.33	35
3087.42	22
3088.51	23
3089.6	12
3090.69	26
3091.78	-4
3092.87	87
3093.96	20
3095.05	12
3096.14	0
3097.23	10
3098.32	49
3099.41	31
3100.49	4
3101.58	16
3102.67	38
3103.75	8
3104.84	22
3105.93	26
3107.01	-4
3108.1	18
3109.18	32
3110.26	46
3111.35	36
3112.43	12
3113.51	28
3114.6	29
3115.68	26
3116.76	8
3117.84	6
3118.92	50
3120	34
3121.09	12
3122.17	16
3123.25	2
3124.32	36
3125.4	62
3126.48	10
3127.56	32
3128.64	6
3129.72	20
3130.79	62
3131.87	16
3132.95	38
3134.02	14
3135.1	24
3136.17	38
3137.25	36
3138.32	28
3139.4	30
3140.47	50
3141.55	36
3142.62	22
3143.69	32
3144.76	39
3145.84	22
3146.91	38
3147.98	24
3149.05	40
3150.12	20
3151.19	40
3152.26	46
3153.33	52
3154.4	16
3155.47	32
3156.54	34
3157.61	42
3158.67	32
3159.74	28
3160.81	42
3161.88	29
3162.94	36
3164.01	40
3165.07	34
3166.14	40
3167.2	32
3168.27	23
3169.33	24
3170.4	38
3171.46	36
3172.52	18
3173.59	20
3174.65	28
3175.71	32
3176.77	24
3177.84	28
3178.9	16
3179.96	34
3181.02	49
3182.08	30
3183.14	45
3184.2	34
3185.26	44
3186.32	40
3187.37	30
3188.43	52
3189.49	41
3190.55	14
3191.61	13
3192.66	48
3193.72	20
3194.77	30
3195.83	16
3196.89	14
3197.94	38
3199	22
3200.05	22
3201.1	20
3202.16	26
3203.21	56
3204.27	34
3205.32	32
3206.37	32
3207.42	39
3208.47	34
3209.53	44
3210.58	25
3211.63	66
3212.68	32
3213.73	38
3214.78	33
3215.83	58
3216.88	21
3217.93	40
3218.97	10
3220.02	18
3221.07	12
3222.12	40
3223.16	36
3224.21	32
3225.26	28
3226.3	8
3227.35	36
3228.4	50
3229.44	38
3230.49	14
3231.53	10
3232.57	26
3233.62	41
3234.66	30
3235.71	28
3236.75	30
3237.79	44
3238.83	46
3239.88	30
3240.92	32
3241.96	22
3243	24
3244.04	32
3245.08	44
3246.12	22
3247.16	46
3248.2	32
3249.24	32
3250.28	44
3251.32	18
3252.36	44
3253.39	40
3254.43	38
3255.47	66
3256.51	48
3257.54	18
3258.58	28
3259.61	30
3260.65	39
3261.69	26
3262.72	34
3263.76	18
3264.79	12
3265.82	47
3266.86	19
3267.89	48
3268.92	42
3269.96	34
3270.99	33
3272.02	18
3273.05	34
3274.09	28
3275.12	30
3276.15	22
3277.18	27
3278.21	26
3279.24	42
3280.27	52
3281.3	26
3282.33	18
3283.36	42
3284.39	55
3285.41	70
3286.44	32
3287.47	38
3288.5	46
3289.52	22
3290.55	69
3291.58	38
3292.6	6
3293.63	62
3294.66	20
3295.68	57
3296.71	20
3297.73	50
3298.76	67
3299.78	30
3300.8	14
3301.83	36
3302.85	86
3303.87	42
3304.9	22
3305.92	25
3306.94	40
3307.96	42
3308.98	36
3310.01	40
3311.03	36
3312.05	49
3313.07	34
3314.09	34
3315.11	28
3316.13	37
3317.15	30
3318.17	42
3319.18	50
3320.2	44
3321.22	46
3322.24	26
3323.26	47
3324.27	34
3325.29	40
3326.31	39
3327.32	36
3328.34	36
3329.35	58
3330.37	34
3331.38	28
3332.4	24
3333.41	48
3334.43	68
3335.44	46
3336.46	50
3337.47	32
3338.48	38
3339.5	18
3340.51	42
3341.52	39
3342.53	58
3343.54	32
3344.56	46
3345.57	46
3346.58	44
3347.59	30
3348.6	45
3349.61	38
3350.62	24
3351.63	44
3352.64	24
3353.65	32
3354.66	23
3355.66	81
3356.67	40
3357.68	24
3358.69	9
3359.7	42
3360.7	40
3361.71	22
3362.72	36
3363.72	66
3364.73	40
3365.73	42
3366.74	47
3367.75	37
3368.75	18
3369.75	36
3370.76	20
3371.76	52
3372.77	30
3373.77	42
3374.77	47
3375.78	38
3376.78	30
3377.78	26
3378.78	42
3379.79	24
3380.79	31
3381.79	36
3382.79	50
3383.79	46
3384.79	50
3385.79	34
3386.79	32
3387.79	28
3388.79	35
3389.79	52
3390.79	18
3391.79	49
3392.79	48
3393.79	54
3394.78	48
3395.78	36
3396.78	42
3397.78	28
3398.77	91
3399.77	38
3400.77	28
3401.76	42
3402.76	50
3403.76	42
3404.75	34
3405.75	14
3406.74	57
3407.74	68
3408.73	44
3409.72	101
3410.72	38
3411.71	32
3412.71	38
3413.7	46
3414.69	46
3415.68	74
3416.68	28
3417.67	36
3418.66	22
3419.65	30
3420.64	44
3421.63	47
3422.63	44
3423.62	40
3424.61	78
3425.6	54
3426.59	47
3427.58	42
3428.57	29
[truncated: 48 more rows]
