# Supplementary material for: AI‐Assisted Detection of Early Gastric Cancer via Visualization of Mucosal Acidity Compromise During Endoscopy
Source: Adv Sci (Weinh). 2025 Oct 20;12(46):e04932. doi: 10.1002/advs.202504932 (PMC12697849; doi:10.1002/advs.202504932)
Supplement: Supplementary file 2 — Supporting Data [file ADVS-12-e04932-s002.zip › Models by AGS cells/Model 6/Para-tumor/fast-20250724_175106.csv]

181.541	20939
184.445	32659
187.346	42384
190.245	47405
193.141	49082
196.035	49271
198.927	49085
201.816	49029
204.703	49391
207.588	49128
210.47	49378
213.35	49315
216.228	49331
219.103	49523
221.976	49220
224.846	49552
227.715	49233
230.58	49089
233.444	49154
236.305	49809
239.164	50014
242.02	50409
244.875	50822
247.727	51092
250.576	51193
253.423	51146
256.268	51136
259.111	50911
261.951	50665
264.789	50734
267.625	50888
270.459	50875
273.29	50699
276.119	50556
278.945	50135
281.769	50097
284.591	49873
287.411	49623
290.229	49636
293.044	49403
295.857	49424
298.667	48765
301.476	48314
304.282	47975
307.085	47671
309.887	47423
312.686	46899
315.483	46462
318.278	46252
321.071	46019
323.861	46196
326.649	46091
329.435	46188
332.219	45887
335	45961
337.779	46130
340.556	46099
343.331	46373
346.103	46206
348.873	46244
351.641	46676
354.407	46692
357.171	46909
359.932	46836
362.691	46828
365.448	46696
368.203	46356
370.955	45986
373.706	45837
376.454	45550
379.2	44969
381.943	45142
384.685	44603
387.424	44381
390.161	44045
392.896	43649
395.629	43670
398.36	43335
401.088	43347
403.815	43214
406.539	43130
409.261	42856
411.981	43069
414.698	42978
417.414	43528
420.127	43589
422.838	43523
425.547	44078
428.254	44018
430.959	44000
433.662	44070
436.362	44627
439.06	44818
441.757	44453
444.451	44587
447.142	44301
449.832	44383
452.52	44383
455.206	44290
457.889	44000
460.57	44091
463.249	44010
465.927	43984
468.601	43718
471.274	43440
473.945	42981
476.614	42548
479.28	41661
481.945	41477
484.607	41405
487.267	40994
489.926	40837
492.582	40631
495.236	40417
497.888	40357
500.537	40184
503.185	40295
505.831	40331
508.474	40692
511.116	40628
513.755	40611
516.393	40436
519.028	40593
521.661	40581
524.293	40837
526.922	40597
529.549	40826
532.174	40613
534.797	40666
537.418	40674
540.037	40889
542.654	40807
545.268	41363
547.881	41693
550.492	41542
553.101	40984
555.707	40466
558.312	39956
560.915	39705
563.515	39944
566.114	40265
568.71	40488
571.305	41093
573.897	41526
576.488	41373
579.076	40949
581.663	39572
584.247	38808
586.83	37835
589.41	37039
591.989	36483
594.565	35800
597.14	34902
599.712	34307
602.283	34519
604.851	34368
607.418	34176
609.982	34271
612.545	34252
615.106	33981
617.664	33987
620.221	33902
622.776	33761
625.328	33670
627.879	33628
630.428	33445
632.975	33072
635.52	32976
638.062	32746
640.603	32655
643.142	32768
645.679	32899
648.214	32946
650.748	32559
653.279	33011
655.808	32576
658.335	32568
660.861	32711
663.384	32365
665.906	32408
668.425	32542
670.943	32439
673.459	32047
675.973	31843
678.484	31587
680.994	31087
683.502	30698
686.009	30513
688.513	30312
691.015	30052
693.515	29908
696.014	29542
698.51	29427
701.005	29242
703.498	28873
705.989	28335
708.478	27856
710.965	27566
713.45	27594
715.933	27511
718.415	27459
720.894	26961
723.372	27066
725.848	27399
728.322	27275
730.794	27580
733.264	27382
735.732	26838
738.198	26404
740.663	25888
743.126	25219
745.586	25259
748.045	24987
750.502	24894
752.958	24750
755.411	24527
757.863	24526
760.312	24447
762.76	24504
765.206	24616
767.65	24178
770.092	22614
772.533	20945
774.971	20597
777.408	21559
779.843	22493
782.276	22438
784.707	22474
787.137	22815
789.564	22613
791.99	22776
794.414	22440
796.836	22321
799.257	22046
801.675	21729
804.092	21717
806.507	21528
808.92	21408
811.331	21312
813.741	20891
816.148	20729
818.554	20462
820.958	20319
823.36	20222
825.761	19920
828.159	19880
830.556	19740
832.951	19702
835.345	19362
837.736	19388
840.126	19084
842.514	19106
844.9	18913
847.284	18709
849.667	18590
852.048	18262
854.427	18143
856.804	17875
859.18	17704
861.553	17675
863.925	17669
866.296	17502
868.664	17492
871.031	17325
873.396	17089
875.759	17043
878.12	16904
880.48	16875
882.838	16739
885.194	16495
887.549	16454
889.902	16307
892.253	16251
894.602	16287
896.949	16077
899.295	16173
901.639	15971
903.981	16076
906.322	15915
908.661	15888
910.998	15888
913.333	15757
915.667	15572
917.999	15781
920.329	15784
922.658	15732
924.985	15497
927.31	15489
929.633	15535
931.955	15296
934.275	15244
936.593	15135
938.91	14687
941.225	14518
943.538	14249
945.849	13935
948.159	13670
950.467	13515
952.774	13366
955.078	13114
957.381	12900
959.683	12666
961.982	12343
964.28	12411
966.577	12439
968.871	12159
971.164	12014
973.456	11893
975.745	11810
978.033	11568
980.319	11569
982.604	11512
984.887	11345
987.168	11470
989.448	11290
991.726	11329
994.002	11329
996.277	11284
998.55	11299
1000.82	11297
1003.09	11285
1005.36	11429
1007.63	11523
1009.89	11540
1012.15	11563
1014.41	11629
1016.67	11625
1018.93	11578
1021.19	11268
1023.44	11367
1025.7	11185
1027.95	11147
1030.2	10992
1032.45	10915
1034.69	10738
1036.94	10602
1039.18	10501
1041.43	10604
1043.67	10547
1045.9	10511
1048.14	10433
1050.38	10209
1052.61	10233
1054.84	10069
1057.07	9876
1059.3	9834
1061.53	9643
1063.76	9660
1065.98	9546
1068.2	9354
1070.42	9367
1072.64	9189
1074.86	9131
1077.08	8976
1079.29	8945
1081.5	8920
1083.72	8889
1085.93	8911
1088.13	8913
1090.34	8979
1092.55	8968
1094.75	9060
1096.95	8875
1099.15	8804
1101.35	8766
1103.55	8619
1105.74	8528
1107.94	8436
1110.13	8397
1112.32	8198
1114.51	8085
1116.7	8067
1118.89	7823
1121.07	7791
1123.25	7656
1125.44	7582
1127.62	7581
1129.8	7672
1131.97	7795
1134.15	7860
1136.32	7773
1138.49	7744
1140.66	7624
1142.83	7602
1145	7548
1147.17	7465
1149.33	7319
1151.5	7344
1153.66	7314
1155.82	7260
1157.98	7080
1160.13	7100
1162.29	7047
1164.44	6981
1166.6	6921
1168.75	7058
1170.9	7181
1173.04	7124
1175.19	7100
1177.34	7138
1179.48	6750
1181.62	6693
1183.76	6623
1185.9	6600
1188.04	6705
1190.17	6898
1192.31	6985
1194.44	7150
1196.57	7168
1198.7	7231
1200.83	7167
1202.96	6942
1205.08	6731
1207.21	6397
1209.33	6141
1211.45	5998
1213.57	5873
1215.69	5797
1217.81	5707
1219.92	5655
1222.03	5641
1224.15	5624
1226.26	5548
1228.37	5502
1230.47	5532
1232.58	5470
1234.68	5573
1236.79	5472
1238.89	5446
1240.99	5443
1243.09	5349
1245.19	5273
1247.28	5272
1249.38	5287
1251.47	5202
1253.56	5160
1255.65	5013
1257.74	4966
1259.83	5081
1261.91	4896
1264	4859
1266.08	4735
1268.16	4700
1270.24	4656
1272.32	4565
1274.4	4489
1276.47	4461
1278.55	4438
1280.62	4404
1282.69	4326
1284.76	4319
1286.83	4257
1288.9	4243
1290.96	4170
1293.03	4021
1295.09	3989
1297.15	3985
1299.21	3961
1301.27	3945
1303.33	3842
1305.38	3844
1307.44	3943
1309.49	3795
1311.54	3745
1313.59	3707
1315.64	3685
1317.69	3753
1319.73	3747
1321.78	3691
1323.82	3709
1325.86	3651
1327.9	3650
1329.94	3642
1331.98	3642
1334.02	3643
1336.05	3606
1338.08	3653
1340.12	3677
1342.15	3669
1344.18	3867
1346.2	3810
1348.23	3949
1350.25	3896
1352.28	3951
1354.3	3901
1356.32	3941
1358.34	3936
1360.36	3990
1362.38	3993
1364.39	4058
1366.41	4007
1368.42	4009
1370.43	4009
1372.44	3894
1374.45	3879
1376.45	3788
1378.46	3761
1380.47	3652
1382.47	3639
1384.47	3562
1386.47	3585
1388.47	3490
1390.47	3488
1392.46	3447
1394.46	3478
1396.45	3433
1398.44	3423
1400.44	3374
1402.42	3322
1404.41	3236
1406.4	3131
1408.39	3091
1410.37	3094
1412.35	2986
1414.33	3032
1416.31	2923
1418.29	2906
1420.27	2826
1422.25	2907
1424.22	2905
1426.2	2853
1428.17	2857
1430.14	2885
1432.11	2818
1434.08	2710
1436.04	2696
1438.01	2701
1439.97	2698
1441.94	2643
1443.9	2694
1445.86	2718
1447.82	2744
1449.78	2546
1451.73	2563
1453.69	2664
1455.64	2643
1457.59	2580
1459.54	2563
1461.49	2476
1463.44	2426
1465.39	2414
1467.34	2416
1469.28	2364
1471.22	2341
1473.17	2442
1475.11	2414
1477.05	2345
1478.99	2266
1480.92	2200
1482.86	2165
1484.79	2129
1486.73	2116
1488.66	2117
1490.59	2119
1492.52	2122
1494.45	2108
1496.37	2140
1498.3	2146
1500.22	2164
1502.14	2119
1504.07	2137
1505.99	2110
1507.91	2124
1509.82	2114
1511.74	2029
1513.66	2041
1515.57	2067
1517.48	2075
1519.39	2169
1521.3	2160
1523.21	2180
1525.12	2147
1527.03	2093
1528.93	2053
1530.84	2082
1532.74	2122
1534.64	2130
1536.54	2163
1538.44	2093
1540.34	2019
1542.23	1929
1544.13	1891
1546.02	1811
1547.92	1843
1549.81	1878
1551.7	1883
1553.59	1896
1555.48	1882
1557.36	1926
1559.25	1918
1561.13	1926
1563.01	1992
1564.9	1991
1566.78	2006
1568.66	1946
1570.53	1884
1572.41	1932
1574.29	1908
1576.16	1985
1578.03	2077
1579.9	2122
1581.78	2003
1583.65	1976
1585.51	1918
1587.38	1991
1589.25	2021
1591.11	1991
1592.97	1960
1594.84	1906
1596.7	1902
1598.56	1910
1600.42	1846
1602.27	1852
1604.13	1892
1605.98	2025
1607.84	2114
1609.69	2206
1611.54	2176
1613.39	2031
1615.24	1938
1617.09	1727
1618.94	1670
1620.78	1572
1622.62	1675
1624.47	1767
1626.31	1735
1628.15	1759
1629.99	1783
1631.83	1718
1633.67	1729
1635.5	1674
1637.34	1638
1639.17	1638
1641	1628
1642.83	1632
1644.66	1628
1646.49	1594
1648.32	1556
1650.15	1531
1651.97	1585
1653.8	1610
1655.62	1575
1657.44	1551
1659.26	1480
1661.08	1380
1662.9	1374
1664.72	1257
1666.53	1167
1668.35	1131
1670.16	1092
1671.97	1147
1673.79	1256
1675.6	1216
1677.4	1207
1679.21	1136
1681.02	1134
1682.83	1102
1684.63	1110
1686.43	1145
1688.24	1165
1690.04	1132
1691.84	1100
1693.64	1088
1695.43	1110
1697.23	1144
1699.02	1247
1700.82	1303
1702.61	1205
1704.4	1212
1706.2	1213
1707.98	1249
1709.77	1376
1711.56	1350
1713.35	1321
1715.13	1303
1716.92	1223
1718.7	1078
1720.48	1118
1722.26	1112
1724.04	995
1725.82	856
1727.6	755
1729.37	691
1731.15	649
1732.92	528
1734.7	491
1736.47	431
1738.24	427
1740.01	433
1741.78	449
1743.54	462
1745.31	584
1747.08	634
1748.84	651
1750.6	687
1752.36	796
1754.12	876
1755.88	949
1757.64	917
1759.4	836
1761.16	836
1762.91	842
1764.67	886
1766.42	915
1768.17	1003
1769.92	1019
1771.67	907
1773.42	878
1775.17	844
1776.91	867
1778.66	870
1780.4	969
1782.15	1014
1783.89	1026
1785.63	1044
1787.37	1044
1789.11	1028
1790.85	1008
1792.58	961
1794.32	923
1796.05	836
1797.79	822
1799.52	840
1801.25	885
1802.98	773
1804.71	764
1806.44	867
1808.17	898
1809.89	943
1811.62	965
1813.34	1003
1815.07	911
1816.79	896
1818.51	859
1820.23	874
1821.95	810
1823.66	741
1825.38	723
1827.1	760
1828.81	749
1830.52	769
1832.24	820
1833.95	866
1835.66	897
1837.37	913
1839.08	907
1840.78	783
1842.49	758
1844.19	727
1845.9	732
1847.6	730
1849.3	719
1851	649
1852.7	598
1854.4	591
1856.1	598
1857.8	602
1859.49	644
1861.19	576
1862.88	616
1864.57	532
1866.27	458
1867.96	437
1869.65	385
1871.33	429
1873.02	498
1874.71	526
1876.39	558
1878.08	510
1879.76	515
1881.44	518
1883.12	538
1884.81	554
1886.48	603
1888.16	530
1889.84	453
1891.52	437
1893.19	407
1894.87	386
1896.54	417
1898.21	429
1899.88	445
1901.55	460
1903.22	486
1904.89	481
1906.56	530
1908.22	528
1909.89	528
1911.55	538
1913.22	534
1914.88	540
1916.54	508
1918.2	516
1919.86	505
1921.52	500
1923.18	451
1924.83	442
1926.49	463
1928.14	441
1929.79	475
1931.45	480
1933.1	456
1934.75	407
1936.4	469
1938.05	474
1939.69	508
1941.34	486
1942.99	402
1944.63	373
1946.27	364
1947.92	397
1949.56	429
1951.2	459
1952.84	471
1954.48	459
1956.11	488
1957.75	572
1959.39	550
1961.02	616
1962.65	570
1964.29	556
1965.92	572
1967.55	594
1969.18	593
1970.81	600
1972.44	647
1974.06	588
1975.69	562
1977.32	583
1978.94	600
1980.56	578
1982.19	615
1983.81	607
1985.43	596
1987.05	596
1988.66	610
1990.28	590
1991.9	564
1993.51	605
1995.13	596
1996.74	621
1998.36	594
1999.97	615
2001.58	602
2003.19	574
2004.8	558
2006.4	616
2008.01	607
2009.62	610
2011.22	606
2012.83	617
2014.43	602
2016.03	620
2017.63	603
2019.23	578
2020.83	590
2022.43	600
2024.03	588
2025.63	610
2027.22	592
2028.82	566
2030.41	592
2032.01	572
2033.6	578
2035.19	564
2036.78	548
2038.37	542
2039.96	512
2041.55	532
2043.13	516
2044.72	508
2046.3	516
2047.89	528
2049.47	528
2051.05	534
2052.63	536
2054.21	524
2055.79	525
2057.37	463
2058.95	478
2060.52	498
2062.1	481
2063.68	502
2065.25	510
2066.82	483
2068.39	492
2069.97	499
2071.54	465
2073.1	450
2074.67	463
2076.24	474
2077.81	473
2079.37	441
2080.94	461
2082.5	441
2084.07	433
2085.63	415
2087.19	397
2088.75	397
2090.31	359
2091.87	373
2093.43	352
2094.98	356
2096.54	365
2098.09	362
2099.65	417
2101.2	385
2102.75	381
2104.3	403
2105.86	403
2107.41	391
2108.95	403
2110.5	371
2112.05	383
2113.6	365
2115.14	389
2116.69	409
2118.23	379
2119.77	371
2121.31	347
2122.86	361
2124.4	351
2125.93	362
2127.47	381
2129.01	359
2130.55	385
2132.08	373
2133.62	349
2135.15	367
2136.69	379
2138.22	339
2139.75	338
2141.28	345
2142.81	348
2144.34	341
2145.87	369
2147.39	355
2148.92	369
2150.45	369
2151.97	345
2153.5	363
2155.02	318
2156.54	311
2158.06	334
2159.58	314
2161.1	332
2162.62	371
2164.14	351
2165.66	354
2167.17	328
2168.69	343
2170.2	332
2171.72	361
2173.23	333
2174.74	302
2176.25	310
2177.76	308
2179.27	304
2180.78	319
2182.29	290
2183.79	314
2185.3	282
2186.81	304
2188.31	288
2189.81	298
2191.32	296
2192.82	296
2194.32	290
2195.82	300
2197.32	305
2198.82	268
2200.32	268
2201.81	242
2203.31	268
2204.8	282
2206.3	280
2207.79	272
2209.29	279
2210.78	266
2212.27	298
2213.76	292
2215.25	280
2216.74	292
2218.23	272
2219.71	255
2221.2	244
2222.69	238
2224.17	226
2225.65	242
2227.14	200
2228.62	200
2230.1	228
2231.58	264
2233.06	254
2234.54	256
2236.02	260
2237.5	300
2238.97	276
2240.45	226
2241.92	261
2243.4	290
2244.87	206
2246.34	246
2247.82	234
2249.29	239
2250.76	236
2252.23	218
2253.7	212
2255.16	224
2256.63	222
2258.1	199
2259.56	224
2261.03	226
2262.49	215
2263.95	220
2265.42	232
2266.88	236
2268.34	219
2269.8	222
2271.26	216
2272.72	211
2274.18	234
2275.63	228
2277.09	229
2278.54	242
2280	210
2281.45	200
2282.9	204
2284.36	180
2285.81	192
2287.26	198
2288.71	212
2290.16	209
2291.61	212
2293.05	194
2294.5	184
2295.95	188
2297.39	151
2298.84	150
2300.28	151
2301.72	143
2303.16	159
2304.61	166
2306.05	206
2307.49	174
2308.93	135
2310.36	181
2311.8	185
2313.24	194
2314.67	218
2316.11	211
2317.54	203
2318.98	198
2320.41	167
2321.84	194
2323.28	187
2324.71	186
2326.14	178
2327.57	179
2328.99	164
2330.42	133
2331.85	157
2333.27	157
2334.7	159
2336.12	149
2337.55	151
2338.97	127
2340.39	133
2341.82	121
2343.24	131
2344.66	123
2346.08	107
2347.5	153
2348.91	141
2350.33	141
2351.75	157
2353.16	149
2354.58	153
2355.99	187
2357.41	171
2358.82	125
2360.23	107
2361.64	83
2363.05	103
2364.46	84
2365.87	91
2367.28	117
2368.69	141
2370.1	107
2371.5	103
2372.91	105
2374.31	137
2375.72	129
2377.12	95
2378.52	127
2379.92	129
2381.33	115
2382.73	111
2384.13	109
2385.52	121
2386.92	105
2388.32	115
2389.72	129
2391.11	103
2392.51	143
2393.9	121
2395.3	137
2396.69	141
2398.08	111
2399.48	117
2400.87	133
2402.26	113
2403.65	103
2405.04	83
2406.42	46
2407.81	14
2409.2	14
2410.58	-31
2411.97	-16
2413.35	22
2414.74	-20
2416.12	36
2417.5	32
2418.89	42
2420.27	30
2421.65	10
2423.03	44
2424.41	18
2425.79	38
2427.16	6
2428.54	6
2429.92	4
2431.29	6
2432.67	15
2434.04	12
2435.42	8
2436.79	14
2438.16	12
2439.53	22
2440.9	6
2442.27	6
2443.64	-32
2445.01	-7
2446.38	-28
2447.75	-34
2449.11	-30
2450.48	-2
2451.84	-24
2453.21	-20
2454.57	8
2455.94	18
2457.3	-2
2458.66	-2
2460.02	11
2461.38	-2
2462.74	23
2464.1	44
2465.46	30
2466.82	6
2468.17	50
2469.53	24
2470.89	44
2472.24	15
2473.6	14
2474.95	33
2476.3	10
2477.65	63
2479.01	67
2480.36	31
2481.71	81
2483.06	37
2484.41	28
2485.75	41
2487.1	45
2488.45	51
2489.8	9
2491.14	34
2492.49	42
2493.83	33
2495.17	35
2496.52	25
2497.86	37
2499.2	39
2500.54	71
2501.88	51
2503.22	64
2504.56	61
2505.9	60
2507.24	72
2508.58	43
2509.91	43
2511.25	16
2512.58	0
2513.92	-16
2515.25	-10
2516.58	-18
2517.92	-14
2519.25	8
2520.58	2
2521.91	-8
2523.24	-12
2524.57	26
2525.9	24
2527.23	22
2528.55	67
2529.88	4
2531.21	-4
2532.53	-4
2533.86	29
2535.18	32
2536.5	31
2537.83	28
2539.15	24
2540.47	20
2541.79	62
2543.11	17
2544.43	52
2545.75	40
2547.07	42
2548.39	-22
2549.7	38
2551.02	26
2552.34	8
2553.65	18
2554.97	-6
2556.28	-22
2557.59	-20
2558.91	-29
2560.22	-14
2561.53	-8
2562.84	-28
2564.15	-6
2565.46	-29
2566.77	-14
2568.08	-16
2569.38	-20
2570.69	-20
2572	-6
2573.3	0
2574.61	-6
2575.91	-6
2577.22	-10
2578.52	12
2579.82	-6
2581.13	-27
2582.43	-22
2583.73	-32
2585.03	-30
2586.33	-36
2587.63	-24
2588.92	-69
2590.22	-22
2591.52	-41
2592.82	-26
2594.11	-25
2595.41	-17
2596.7	-34
2598	-26
2599.29	-10
2600.58	-41
2601.88	4
2603.17	-10
2604.46	-42
2605.75	-38
2607.04	-32
2608.33	-32
2609.62	-27
2610.9	-52
2612.19	-54
2613.48	-75
2614.76	-36
2616.05	-41
2617.34	-10
2618.62	-73
2619.9	-70
2621.19	-38
2622.47	-55
2623.75	-22
2625.03	-59
2626.31	-35
2627.59	-32
2628.87	-21
2630.15	-59
2631.43	-22
2632.71	-26
2633.99	-50
2635.26	-42
2636.54	-45
2637.81	-45
2639.09	-58
2640.36	-58
2641.64	-60
2642.91	-73
2644.18	-52
2645.46	-51
2646.73	-93
2648	-42
2649.27	-47
2650.54	-37
2651.81	-22
2653.07	-8
2654.34	-50
2655.61	-57
2656.88	-31
2658.14	-50
2659.41	-47
2660.67	-52
2661.94	-22
2663.2	-45
2664.47	-53
2665.73	-44
2666.99	-44
2668.25	-61
2669.51	-76
2670.77	-75
2672.03	-63
2673.29	-14
2674.55	-39
2675.81	-38
2677.07	-58
2678.32	-71
2679.58	-46
2680.84	-25
2682.09	-47
2683.35	-20
2684.6	-43
2685.85	-36
2687.11	-48
2688.36	-17
2689.61	-34
2690.86	-26
2692.11	-45
2693.36	-31
2694.61	0
2695.86	-37
2697.11	-63
2698.36	-37
2699.61	-69
2700.85	-42
2702.1	-64
2703.34	-33
2704.59	-42
2705.83	-46
2707.08	-25
2708.32	-34
2709.56	-65
2710.81	-43
2712.05	-68
2713.29	-51
2714.53	-34
2715.77	-42
2717.01	-33
2718.25	-22
2719.49	-33
2720.73	-62
2721.96	-67
2723.2	-42
2724.44	-45
2725.67	-39
2726.91	-30
2728.14	-34
2729.38	-54
2730.61	-20
2731.84	-54
2733.08	-59
2734.31	-40
2735.54	-36
2736.77	-31
2738	-44
2739.23	-30
2740.46	-47
2741.69	-38
2742.92	-56
2744.14	-2
2745.37	-30
2746.6	-46
2747.82	-20
2749.05	-40
2750.27	-36
2751.5	-30
2752.72	-40
2753.95	-28
2755.17	-26
2756.39	-16
2757.61	-42
2758.83	-40
2760.05	-10
2761.27	-38
2762.49	-24
2763.71	-30
2764.93	-22
2766.15	-30
2767.37	-16
2768.58	-24
2769.8	-26
2771.02	-34
2772.23	-28
2773.45	-26
2774.66	-34
2775.88	-22
2777.09	-44
2778.3	-34
2779.51	-18
2780.73	-29
2781.94	-12
2783.15	-18
2784.36	-36
2785.57	-40
2786.78	-28
2787.99	-10
2789.19	-28
2790.4	-8
2791.61	8
2792.82	-8
2794.02	-38
2795.23	-28
2796.43	-18
2797.64	-34
2798.84	-2
2800.04	-26
2801.25	-9
2802.45	-46
2803.65	-40
2804.85	2
2806.05	-40
2807.25	-42
2808.45	-2
2809.65	-12
2810.85	-19
2812.05	6
2813.25	-16
2814.45	-36
2815.64	-14
2816.84	-36
2818.04	-16
2819.23	28
2820.43	-25
2821.62	-4
2822.82	-14
2824.01	-4
2825.2	-14
2826.39	-8
2827.59	-24
2828.78	-14
2829.97	2
2831.16	-2
2832.35	2
2833.54	-28
2834.73	-10
2835.92	-8
2837.1	-10
2838.29	-22
2839.48	24
2840.67	-4
2841.85	-4
2843.04	0
2844.22	-12
2845.41	-17
2846.59	21
2847.77	-6
2848.96	0
2850.14	-17
2851.32	18
2852.5	8
2853.68	0
2854.87	32
2856.05	-18
2857.23	-8
2858.4	-16
2859.58	-23
2860.76	-26
2861.94	6
2863.12	6
2864.29	4
2865.47	-22
2866.65	-10
2867.82	13
2869	10
2870.17	0
2871.34	-4
2872.52	-4
2873.69	6
2874.86	-12
2876.03	6
2877.21	-8
2878.38	-22
2879.55	-2
2880.72	22
2881.89	-42
2883.06	2
2884.23	16
2885.39	-15
2886.56	-6
2887.73	-32
2888.9	8
2890.06	6
2891.23	-8
2892.39	-12
2893.56	10
2894.72	0
2895.89	-4
2897.05	6
2898.21	-18
2899.38	0
2900.54	-12
2901.7	16
2902.86	-12
2904.02	6
2905.18	-20
2906.34	-6
2907.5	4
2908.66	-24
2909.82	-8
2910.98	-2
2912.13	2
2913.29	14
2914.45	-8
2915.6	-6
2916.76	6
2917.91	18
2919.07	0
2920.22	-6
2921.38	4
2922.53	-24
2923.68	12
2924.84	24
2925.99	12
2927.14	-4
2928.29	-8
2929.44	2
2930.59	-10
2931.74	8
2932.89	14
2934.04	9
2935.19	-24
2936.34	-6
2937.48	6
2938.63	20
2939.78	-26
2940.93	28
2942.07	14
2943.22	10
2944.36	0
2945.51	-27
2946.65	-14
2947.79	-10
2948.94	4
2950.08	2
2951.22	8
2952.36	12
2953.5	2
2954.65	2
2955.79	-10
2956.93	-2
2958.07	-22
2959.2	14
2960.34	38
2961.48	30
2962.62	8
2963.76	22
2964.89	10
2966.03	8
2967.17	18
2968.3	32
2969.44	10
2970.57	16
2971.71	16
2972.84	4
2973.97	16
2975.11	0
2976.24	30
2977.37	-12
2978.5	-6
2979.64	12
2980.77	12
2981.9	10
2983.03	-12
2984.16	28
2985.29	12
2986.41	6
2987.54	24
2988.67	24
2989.8	14
2990.93	8
2992.05	-10
2993.18	12
2994.3	-4
2995.43	18
2996.55	63
2997.68	28
2998.8	28
2999.93	14
3001.05	10
3002.17	16
3003.3	20
3004.42	54
3005.54	60
3006.66	42
3007.78	42
3008.9	2
3010.02	-12
3011.14	20
3012.26	10
3013.38	16
3014.5	28
3015.62	2
3016.73	28
3017.85	30
3018.97	24
3020.08	9
3021.2	38
3022.31	12
3023.43	46
3024.54	31
3025.66	14
3026.77	28
3027.89	36
3029	12
3030.11	12
3031.22	26
3032.34	4
3033.45	28
3034.56	12
3035.67	22
3036.78	99
3037.89	34
3039	26
3040.11	-2
3041.22	-2
3042.32	12
3043.43	10
3044.54	12
3045.65	28
3046.75	20
3047.86	54
3048.96	16
3050.07	-2
3051.17	28
3052.28	26
3053.38	10
3054.49	12
3055.59	22
3056.69	8
3057.8	24
3058.9	40
3060	50
3061.1	4
3062.2	10
3063.3	43
3064.4	10
3065.5	32
3066.6	8
3067.7	34
3068.8	26
3069.9	18
3071	12
3072.09	26
3073.19	20
3074.29	22
3075.38	24
3076.48	52
3077.57	9
3078.67	43
3079.76	38
3080.86	6
3081.95	27
3083.05	20
3084.14	30
3085.23	46
3086.33	23
3087.42	16
3088.51	37
3089.6	38
3090.69	6
3091.78	12
3092.87	61
3093.96	30
3095.05	42
3096.14	-10
3097.23	32
3098.32	32
3099.41	29
3100.49	16
3101.58	8
3102.67	52
3103.75	4
3104.84	40
3105.93	10
3107.01	18
3108.1	22
3109.18	40
3110.26	32
3111.35	48
3112.43	26
3113.51	18
3114.6	35
3115.68	28
3116.76	36
3117.84	10
3118.92	42
3120	38
3121.09	50
3122.17	34
3123.25	16
3124.32	38
3125.4	48
3126.48	20
3127.56	28
3128.64	26
3129.72	20
3130.79	66
3131.87	32
3132.95	30
3134.02	26
3135.1	36
3136.17	22
3137.25	46
3138.32	36
3139.4	26
3140.47	46
3141.55	12
3142.62	24
3143.69	34
3144.76	45
3145.84	30
3146.91	34
3147.98	36
3149.05	36
3150.12	28
3151.19	46
3152.26	24
3153.33	32
3154.4	24
3155.47	18
3156.54	24
3157.61	38
3158.67	22
3159.74	22
3160.81	26
3161.88	29
3162.94	42
3164.01	10
3165.07	48
3166.14	20
3167.2	42
3168.27	17
3169.33	14
3170.4	46
3171.46	30
3172.52	22
3173.59	24
3174.65	28
3175.71	34
3176.77	32
3177.84	26
3178.9	56
3179.96	14
3181.02	49
3182.08	42
3183.14	26
3184.2	36
3185.26	30
3186.32	52
3187.37	36
3188.43	52
3189.49	51
3190.55	30
3191.61	25
3192.66	52
3193.72	42
3194.77	32
3195.83	18
3196.89	18
3197.94	44
3199	18
3200.05	26
3201.1	40
3202.16	14
3203.21	50
3204.27	36
3205.32	18
3206.37	30
3207.42	53
3208.47	22
3209.53	30
3210.58	21
3211.63	28
3212.68	32
3213.73	36
3214.78	29
3215.83	18
3216.88	17
3217.93	30
3218.97	28
3220.02	26
3221.07	22
3222.12	26
3223.16	32
3224.21	38
3225.26	26
3226.3	18
3227.35	22
3228.4	56
3229.44	40
3230.49	28
3231.53	26
3232.57	34
3233.62	28
3234.66	44
3235.71	30
3236.75	48
3237.79	40
3238.83	38
3239.88	22
3240.92	46
3241.96	48
3243	20
3244.04	24
3245.08	40
3246.12	8
3247.16	30
3248.2	30
3249.24	30
3250.28	32
3251.32	26
3252.36	30
3253.39	36
3254.43	40
3255.47	34
3256.51	38
3257.54	32
3258.58	34
3259.61	38
3260.65	19
3261.69	28
3262.72	-6
3263.76	8
3264.79	30
3265.82	57
3266.86	35
3267.89	70
3268.92	47
3269.96	44
3270.99	18
3272.02	42
3273.05	24
3274.09	38
3275.12	52
3276.15	44
3277.18	27
3278.21	32
3279.24	28
3280.27	60
3281.3	40
3282.33	33
3283.36	42
3284.39	32
3285.41	56
3286.44	42
3287.47	28
3288.5	60
3289.52	14
3290.55	66
3291.58	42
3292.6	38
3293.63	50
3294.66	38
3295.68	49
3296.71	46
3297.73	46
3298.76	83
3299.78	38
3300.8	14
3301.83	40
3302.85	88
3303.87	30
3304.9	24
3305.92	49
3306.94	32
3307.96	38
3308.98	52
3310.01	34
3311.03	20
3312.05	61
3313.07	54
3314.09	32
3315.11	44
3316.13	41
3317.15	22
3318.17	36
3319.18	52
3320.2	40
3321.22	38
3322.24	48
3323.26	59
3324.27	56
3325.29	44
3326.31	53
3327.32	46
3328.34	55
3329.35	56
3330.37	48
3331.38	46
3332.4	30
3333.41	52
3334.43	60
3335.44	40
3336.46	38
3337.47	26
3338.48	42
3339.5	36
3340.51	38
3341.52	18
3342.53	46
3343.54	34
3344.56	52
3345.57	38
3346.58	48
3347.59	28
3348.6	33
3349.61	44
3350.62	36
3351.63	40
3352.64	34
3353.65	44
3354.66	43
3355.66	53
3356.67	36
3357.68	20
3358.69	31
3359.7	20
3360.7	48
3361.71	24
3362.72	30
3363.72	44
3364.73	28
3365.73	34
3366.74	25
3367.75	31
3368.75	32
3369.75	42
3370.76	12
3371.76	34
3372.77	30
3373.77	42
3374.77	37
3375.78	36
3376.78	14
3377.78	42
3378.78	50
3379.79	28
3380.79	17
3381.79	34
3382.79	46
3383.79	24
3384.79	32
3385.79	26
3386.79	46
3387.79	24
3388.79	45
3389.79	32
3390.79	42
3391.79	65
3392.79	34
3393.79	72
3394.78	54
3395.78	30
3396.78	62
3397.78	58
3398.77	105
3399.77	36
3400.77	46
3401.76	24
3402.76	56
3403.76	54
3404.75	40
3405.75	42
3406.74	49
3407.74	89
3408.73	26
3409.72	117
3410.72	62
3411.71	34
3412.71	44
3413.7	44
3414.69	38
3415.68	76
3416.68	36
3417.67	26
3418.66	46
3419.65	22
3420.64	50
3421.63	41
3422.63	38
3423.62	52
3424.61	72
3425.6	28
3426.59	27
3427.58	50
3428.57	37
[truncated: 48 more rows]
