# Supplementary material for: AI‐Assisted Detection of Early Gastric Cancer via Visualization of Mucosal Acidity Compromise During Endoscopy
Source: Adv Sci (Weinh). 2025 Oct 20;12(46):e04932. doi: 10.1002/advs.202504932 (PMC12697849; doi:10.1002/advs.202504932)
Supplement: Supplementary file 2 — Supporting Data [file ADVS-12-e04932-s002.zip › Models by AGS cells/Model 6/Para-tumor/fast-20250724_175109.csv]

181.541	17522
184.445	27376
187.346	35586
190.245	39964
193.141	41583
196.035	41532
198.927	41328
201.816	41544
204.703	41868
207.588	41691
210.47	41840
213.35	41604
216.228	41832
219.103	41702
221.976	41738
224.846	41806
227.715	41686
230.58	41717
233.444	41798
236.305	42082
239.164	42181
242.02	42638
244.875	42848
247.727	43122
250.576	43209
253.423	43019
256.268	43038
259.111	42943
261.951	42604
264.789	42636
267.625	42879
270.459	42868
273.29	42628
276.119	42519
278.945	42266
281.769	41969
284.591	41776
287.411	41703
290.229	41758
293.044	41489
295.857	41228
298.667	40883
301.476	40501
304.282	40313
307.085	39819
309.887	39747
312.686	39197
315.483	38919
318.278	38576
321.071	38361
323.861	38377
326.649	38228
329.435	38368
332.219	38314
335	38026
337.779	38341
340.556	38357
343.331	38415
346.103	38302
348.873	38489
351.641	38826
354.407	38748
357.171	39000
359.932	38987
362.691	38882
365.448	38645
368.203	38585
370.955	37990
373.706	37984
376.454	37708
379.2	37267
381.943	37369
384.685	36850
387.424	36564
390.161	36482
392.896	36156
395.629	36002
398.36	35580
401.088	35691
403.815	35530
406.539	35570
409.261	35309
411.981	35310
414.698	35282
417.414	35820
420.127	35772
422.838	35572
425.547	36021
428.254	36098
430.959	36016
433.662	36257
436.362	36441
439.06	36259
441.757	36350
444.451	36326
447.142	36238
449.832	36145
452.52	36070
455.206	36019
457.889	35806
460.57	35915
463.249	35688
465.927	35714
468.601	35327
471.274	35314
473.945	34869
476.614	34404
479.28	33822
481.945	33600
484.607	33426
487.267	33227
489.926	32903
492.582	32890
495.236	32642
497.888	32379
500.537	32274
503.185	32361
505.831	32453
508.474	32788
511.116	32631
513.755	32629
516.393	32506
519.028	32776
521.661	32548
524.293	32573
526.922	32473
529.549	32620
532.174	32339
534.797	32522
537.418	32555
540.037	32798
542.654	32514
545.268	32694
547.881	32921
550.492	32847
553.101	32441
555.707	32058
558.312	31710
560.915	31480
563.515	31639
566.114	31700
568.71	31972
571.305	32327
573.897	32756
576.488	32734
579.076	31990
581.663	31096
584.247	30487
586.83	29753
589.41	29296
591.989	28639
594.565	28158
597.14	27365
599.712	27050
602.283	27034
604.851	27034
607.418	26629
609.982	26725
612.545	26520
615.106	26420
617.664	26486
620.221	26190
622.776	26410
625.328	26171
627.879	26205
630.428	25879
632.975	25702
635.52	25475
638.062	25331
640.603	25220
643.142	25358
645.679	25362
648.214	25348
650.748	25279
653.279	25323
655.808	25252
658.335	24947
660.861	25035
663.384	24784
665.906	24881
668.425	24840
670.943	24787
673.459	24582
675.973	24236
678.484	24036
680.994	23681
683.502	23312
686.009	23105
688.513	23017
691.015	22827
693.515	22762
696.014	22549
698.51	22198
701.005	22049
703.498	21791
705.989	21418
708.478	21020
710.965	20726
713.45	20776
715.933	20548
718.415	20569
720.894	20319
723.372	20202
725.848	20472
728.322	20383
730.794	20377
733.264	20355
735.732	19936
738.198	19622
740.663	19154
743.126	18935
745.586	18656
748.045	18524
750.502	18302
752.958	18242
755.411	18165
757.863	18137
760.312	18113
762.76	17978
765.206	18181
767.65	17806
770.092	16489
772.533	15358
774.971	14992
777.408	15654
779.843	16533
782.276	16265
784.707	16470
787.137	16587
789.564	16547
791.99	16523
794.414	16368
796.836	16341
799.257	16072
801.675	15779
804.092	15607
806.507	15663
808.92	15499
811.331	15349
813.741	15056
816.148	14917
818.554	14698
820.958	14549
823.36	14595
825.761	14429
828.159	14176
830.556	14222
832.951	14119
835.345	13836
837.736	13722
840.126	13721
842.514	13671
844.9	13449
847.284	13243
849.667	13257
852.048	13154
854.427	12858
856.804	12763
859.18	12546
861.553	12443
863.925	12528
866.296	12346
868.664	12357
871.031	12329
873.396	12143
875.759	11950
878.12	11892
880.48	11891
882.838	11790
885.194	11720
887.549	11659
889.902	11530
892.253	11305
894.602	11313
896.949	11222
899.295	11235
901.639	11132
903.981	11055
906.322	11061
908.661	11042
910.998	10918
913.333	10904
915.667	10785
917.999	10898
920.329	10918
922.658	10809
924.985	10708
927.31	10684
929.633	10650
931.955	10515
934.275	10440
936.593	10392
938.91	10098
941.225	10026
943.538	9808
945.849	9646
948.159	9347
950.467	9169
952.774	9149
955.078	8909
957.381	8855
959.683	8701
961.982	8505
964.28	8565
966.577	8512
968.871	8441
971.164	8257
973.456	8145
975.745	7998
978.033	7841
980.319	7834
982.604	7775
984.887	7761
987.168	7868
989.448	7769
991.726	7674
994.002	7609
996.277	7688
998.55	7582
1000.82	7663
1003.09	7656
1005.36	7770
1007.63	7804
1009.89	7684
1012.15	7862
1014.41	7821
1016.67	7723
1018.93	7817
1021.19	7626
1023.44	7656
1025.7	7672
1027.95	7652
1030.2	7493
1032.45	7299
1034.69	7289
1036.94	7132
1039.18	7106
1041.43	7018
1043.67	7060
1045.9	7046
1048.14	6961
1050.38	6855
1052.61	6804
1054.84	6757
1057.07	6608
1059.3	6540
1061.53	6415
1063.76	6415
1065.98	6395
1068.2	6230
1070.42	6214
1072.64	6110
1074.86	6032
1077.08	5986
1079.29	5973
1081.5	5998
1083.72	5885
1085.93	5903
1088.13	5829
1090.34	6009
1092.55	5940
1094.75	6006
1096.95	5877
1099.15	5830
1101.35	5821
1103.55	5732
1105.74	5588
1107.94	5565
1110.13	5542
1112.32	5438
1114.51	5321
1116.7	5295
1118.89	5287
1121.07	5140
1123.25	4952
1125.44	5039
1127.62	4934
1129.8	5027
1131.97	5150
1134.15	5136
1136.32	5139
1138.49	5051
1140.66	5011
1142.83	4989
1145	4854
1147.17	4864
1149.33	4829
1151.5	4807
1153.66	4767
1155.82	4755
1157.98	4682
1160.13	4644
1162.29	4626
1164.44	4495
1166.6	4558
1168.75	4618
1170.9	4676
1173.04	4630
1175.19	4658
1177.34	4593
1179.48	4356
1181.62	4327
1183.76	4316
1185.9	4335
1188.04	4478
1190.17	4666
1192.31	4721
1194.44	4694
1196.57	4723
1198.7	4787
1200.83	4670
1202.96	4579
1205.08	4340
1207.21	4128
1209.33	4021
1211.45	3890
1213.57	3806
1215.69	3752
1217.81	3687
1219.92	3709
1222.03	3652
1224.15	3629
1226.26	3651
1228.37	3564
1230.47	3580
1232.58	3558
1234.68	3540
1236.79	3544
1238.89	3532
1240.99	3550
1243.09	3491
1245.19	3387
1247.28	3495
1249.38	3417
1251.47	3328
1253.56	3337
1255.65	3262
1257.74	3256
1259.83	3206
1261.91	3175
1264	3167
1266.08	3075
1268.16	2994
1270.24	2985
1272.32	2869
1274.4	2909
1276.47	2907
1278.55	2806
1280.62	2748
1282.69	2778
1284.76	2704
1286.83	2668
1288.9	2736
1290.96	2706
1293.03	2571
1295.09	2540
1297.15	2573
1299.21	2537
1301.27	2484
1303.33	2458
1305.38	2456
1307.44	2539
1309.49	2427
1311.54	2430
1313.59	2311
1315.64	2351
1317.69	2371
1319.73	2329
1321.78	2335
1323.82	2414
1325.86	2331
1327.9	2290
1329.94	2292
1331.98	2307
1334.02	2321
1336.05	2258
1338.08	2355
1340.12	2285
1342.15	2363
1344.18	2424
1346.2	2450
1348.23	2428
1350.25	2486
1352.28	2422
1354.3	2496
1356.32	2516
1358.34	2526
1360.36	2539
1362.38	2551
1364.39	2518
1366.41	2541
1368.42	2597
1370.43	2580
1372.44	2480
1374.45	2468
1376.45	2412
1378.46	2462
1380.47	2363
1382.47	2307
1384.47	2297
1386.47	2245
1388.47	2254
1390.47	2148
1392.46	2114
1394.46	2239
1396.45	2164
1398.44	2160
1400.44	2127
1402.42	2129
1404.41	1993
1406.4	1964
1408.39	1960
1410.37	1910
1412.35	1854
1414.33	1882
1416.31	1869
1418.29	1828
1420.27	1791
1422.25	1769
1424.22	1791
1426.2	1819
1428.17	1791
1430.14	1791
1432.11	1749
1434.08	1693
1436.04	1658
1438.01	1620
1439.97	1678
1441.94	1670
1443.9	1704
1445.86	1721
1447.82	1646
1449.78	1599
1451.73	1583
1453.69	1614
1455.64	1638
1457.59	1692
1459.54	1564
1461.49	1511
1463.44	1521
1465.39	1461
1467.34	1461
1469.28	1409
1471.22	1455
1473.17	1505
1475.11	1505
1477.05	1451
1478.99	1384
1480.92	1364
1482.86	1299
1484.79	1267
1486.73	1241
1488.66	1271
1490.59	1324
1492.52	1278
1494.45	1272
1496.37	1298
1498.3	1356
1500.22	1270
1502.14	1257
1504.07	1209
1505.99	1201
1507.91	1277
1509.82	1243
1511.74	1251
1513.66	1243
1515.57	1253
1517.48	1249
1519.39	1335
1521.3	1300
1523.21	1338
1525.12	1287
1527.03	1269
1528.93	1245
1530.84	1248
1532.74	1284
1534.64	1362
1536.54	1346
1538.44	1334
1540.34	1275
1542.23	1236
1544.13	1170
1546.02	1110
1547.92	1130
1549.81	1187
1551.7	1227
1553.59	1207
1555.48	1209
1557.36	1253
1559.25	1259
1561.13	1271
1563.01	1281
1564.9	1314
1566.78	1338
1568.66	1331
1570.53	1231
1572.41	1243
1574.29	1253
1576.16	1328
1578.03	1431
1579.9	1413
1581.78	1350
1583.65	1306
1585.51	1251
1587.38	1316
1589.25	1368
1591.11	1412
1592.97	1336
1594.84	1261
1596.7	1235
1598.56	1281
1600.42	1189
1602.27	1245
1604.13	1259
1605.98	1356
1607.84	1497
1609.69	1559
1611.54	1567
1613.39	1435
1615.24	1281
1617.09	1132
1618.94	1087
1620.78	1032
1622.62	1090
1624.47	1167
1626.31	1195
1628.15	1225
1629.99	1200
1631.83	1184
1633.67	1181
1635.5	1118
1637.34	1108
1639.17	1102
1641	1106
1642.83	1118
1644.66	1094
1646.49	1074
1648.32	1028
1650.15	1028
1651.97	1029
1653.8	1107
1655.62	1118
1657.44	1040
1659.26	936
1661.08	910
1662.9	909
1664.72	743
1666.53	663
1668.35	659
1670.16	616
1671.97	706
1673.79	768
1675.6	759
1677.4	730
1679.21	657
1681.02	659
1682.83	683
1684.63	656
1686.43	686
1688.24	713
1690.04	755
1691.84	639
1693.64	617
1695.43	709
1697.23	717
1699.02	828
1700.82	826
1702.61	822
1704.4	814
1706.2	800
1707.98	872
1709.77	917
1711.56	931
1713.35	914
1715.13	870
1716.92	818
1718.7	667
1720.48	757
1722.26	747
1724.04	655
1725.82	533
1727.6	485
1729.37	448
1731.15	417
1732.92	336
1734.7	308
1736.47	256
1738.24	298
1740.01	264
1741.78	258
1743.54	302
1745.31	379
1747.08	397
1748.84	423
1750.6	443
1752.36	516
1754.12	586
1755.88	638
1757.64	575
1759.4	513
1761.16	518
1762.91	510
1764.67	556
1766.42	625
1768.17	678
1769.92	713
1771.67	608
1773.42	550
1775.17	520
1776.91	510
1778.66	604
1780.4	629
1782.15	708
1783.89	701
1785.63	712
1787.37	713
1789.11	699
1790.85	713
1792.58	645
1794.32	602
1796.05	586
1797.79	524
1799.52	542
1801.25	550
1802.98	528
1804.71	514
1806.44	576
1808.17	592
1809.89	631
1811.62	687
1813.34	679
1815.07	659
1816.79	594
1818.51	595
1820.23	572
1821.95	542
1823.66	495
1825.38	488
1827.1	459
1828.81	487
1830.52	544
1832.24	548
1833.95	570
1835.66	629
1837.37	647
1839.08	671
1840.78	558
1842.49	482
1844.19	487
1845.9	462
1847.6	460
1849.3	476
1851	424
1852.7	364
1854.4	329
1856.1	343
1857.8	332
1859.49	374
1861.19	360
1862.88	361
1864.57	313
1866.27	266
1867.96	222
1869.65	177
1871.33	207
1873.02	246
1874.71	322
1876.39	340
1878.08	276
1879.76	304
1881.44	294
1883.12	315
1884.81	363
1886.48	381
1888.16	325
1889.84	240
1891.52	222
1893.19	187
1894.87	195
1896.54	200
1898.21	248
1899.88	232
1901.55	270
1903.22	282
1904.89	300
1906.56	314
1908.22	312
1909.89	312
1911.55	345
1913.22	332
1914.88	326
1916.54	325
1918.2	312
1919.86	302
1921.52	322
1923.18	286
1924.83	276
1926.49	276
1928.14	240
1929.79	286
1931.45	264
1933.1	264
1934.75	222
1936.4	270
1938.05	306
1939.69	331
1941.34	278
1942.99	227
1944.63	172
1946.27	225
1947.92	200
1949.56	246
1951.2	246
1952.84	272
1954.48	306
1956.11	325
1957.75	337
1959.39	399
1961.02	431
1962.65	372
1964.29	387
1965.92	381
1967.55	409
1969.18	440
1970.81	417
1972.44	454
1974.06	403
1975.69	417
1977.32	409
1978.94	427
1980.56	409
1982.19	446
1983.81	452
1985.43	439
1987.05	433
1988.66	457
1990.28	451
1991.9	413
1993.51	431
1995.13	463
1996.74	446
1998.36	451
1999.97	435
2001.58	439
2003.19	427
2004.8	453
2006.4	475
2008.01	437
2009.62	433
2011.22	435
2012.83	451
2014.43	447
2016.03	479
2017.63	460
2019.23	419
2020.83	403
2022.43	415
2024.03	431
2025.63	437
2027.22	429
2028.82	433
2030.41	405
2032.01	415
2033.6	427
2035.19	448
2036.78	415
2038.37	421
2039.96	399
2041.55	349
2043.13	389
2044.72	373
2046.3	381
2047.89	401
2049.47	413
2051.05	373
2052.63	385
2054.21	361
2055.79	398
2057.37	367
2058.95	361
2060.52	351
2062.1	366
2063.68	385
2065.25	383
2066.82	371
2068.39	343
2069.97	374
2071.54	354
2073.1	339
2074.67	342
2076.24	335
2077.81	356
2079.37	343
2080.94	336
2082.5	318
2084.07	310
2085.63	308
2087.19	308
2088.75	254
2090.31	244
2091.87	256
2093.43	251
2094.98	261
2096.54	252
2098.09	241
2099.65	317
2101.2	280
2102.75	291
2104.3	288
2105.86	306
2107.41	296
2108.95	318
2110.5	286
2112.05	276
2113.6	298
2115.14	268
2116.69	305
2118.23	256
2119.77	276
2121.31	244
2122.86	266
2124.4	274
2125.93	274
2127.47	236
2129.01	274
2130.55	302
2132.08	284
2133.62	294
2135.15	288
2136.69	262
2138.22	234
2139.75	236
2141.28	246
2142.81	252
2144.34	260
2145.87	256
2147.39	274
2148.92	270
2150.45	288
2151.97	262
2153.5	262
2155.02	222
2156.54	218
2158.06	243
2159.58	242
2161.1	258
2162.62	280
2164.14	282
2165.66	266
2167.17	248
2168.69	270
2170.2	266
2171.72	238
2173.23	236
2174.74	220
2176.25	234
2177.76	238
2179.27	232
2180.78	232
2182.29	204
2183.79	216
2185.3	211
2186.81	240
2188.31	206
2189.81	214
2191.32	234
2192.82	244
2194.32	224
2195.82	224
2197.32	238
2198.82	201
2200.32	202
2201.81	172
2203.31	177
2204.8	210
2206.3	204
2207.79	217
2209.29	224
2210.78	210
2212.27	224
2213.76	240
2215.25	234
2216.74	242
2218.23	193
2219.71	201
2221.2	191
2222.69	189
2224.17	143
2225.65	165
2227.14	169
2228.62	162
2230.1	155
2231.58	182
2233.06	179
2234.54	199
2236.02	207
2237.5	236
2238.97	227
2240.45	187
2241.92	203
2243.4	197
2244.87	166
2246.34	187
2247.82	176
2249.29	173
2250.76	163
2252.23	163
2253.7	173
2255.16	163
2256.63	176
2258.1	161
2259.56	184
2261.03	163
2262.49	159
2263.95	177
2265.42	157
2266.88	177
2268.34	171
2269.8	157
2271.26	153
2272.72	165
2274.18	161
2275.63	177
2277.09	197
2278.54	206
2280	161
2281.45	131
2282.9	167
2284.36	137
2285.81	184
2287.26	150
2288.71	167
2290.16	175
2291.61	151
2293.05	133
2294.5	125
2295.95	131
2297.39	85
2298.84	101
2300.28	102
2301.72	95
2303.16	131
2304.61	127
2306.05	135
2307.49	127
2308.93	117
2310.36	125
2311.8	137
2313.24	143
2314.67	169
2316.11	161
2317.54	163
2318.98	161
2320.41	125
2321.84	143
2323.28	135
2324.71	147
2326.14	119
2327.57	133
2328.99	125
2330.42	95
2331.85	109
2333.27	107
2334.7	133
2336.12	117
2337.55	87
2338.97	95
2340.39	97
2341.82	57
2343.24	92
2344.66	73
2346.08	81
2347.5	93
2348.91	77
2350.33	97
2351.75	119
2353.16	131
2354.58	113
2355.99	145
2357.41	111
2358.82	73
2360.23	75
2361.64	73
2363.05	51
2364.46	46
2365.87	79
2367.28	73
2368.69	89
2370.1	73
2371.5	46
2372.91	77
2374.31	102
2375.72	90
2377.12	58
2378.52	86
2379.92	77
2381.33	73
2382.73	71
2384.13	83
2385.52	93
2386.92	73
2388.32	73
2389.72	73
2391.11	85
2392.51	89
2393.9	103
2395.3	111
2396.69	113
2398.08	69
2399.48	73
2400.87	99
2402.26	105
2403.65	77
2405.04	27
2406.42	44
2407.81	-24
2409.2	-8
2410.58	-61
2411.97	-34
2413.35	14
2414.74	-42
2416.12	-26
2417.5	-2
2418.89	6
2420.27	2
2421.65	12
2423.03	6
2424.41	-10
2425.79	-24
2427.16	-37
2428.54	-12
2429.92	-8
2431.29	-2
2432.67	4
2434.04	-4
2435.42	-8
2436.79	-32
2438.16	0
2439.53	-16
2440.9	-12
2442.27	-26
2443.64	-30
2445.01	-15
2446.38	-38
2447.75	-46
2449.11	-47
2450.48	-6
2451.84	-41
2453.21	-32
2454.57	-10
2455.94	-28
2457.3	-12
2458.66	-36
2460.02	2
2461.38	-34
2462.74	-4
2464.1	18
2465.46	8
2466.82	8
2468.17	16
2469.53	4
2470.89	20
2472.24	-4
2473.6	-4
2474.95	14
2476.3	12
2477.65	36
2479.01	45
2480.36	25
2481.71	77
2483.06	3
2484.41	8
2485.75	24
2487.1	19
2488.45	2
2489.8	13
2491.14	18
2492.49	12
2493.83	12
2495.17	39
2496.52	2
2497.86	15
2499.2	31
2500.54	39
2501.88	39
2503.22	48
2504.56	37
2505.9	48
2507.24	52
2508.58	36
2509.91	12
2511.25	12
2512.58	-2
2513.92	-33
2515.25	-20
2516.58	-40
2517.92	-16
2519.25	-18
2520.58	-10
2521.91	-14
2523.24	-29
2524.57	0
2525.9	20
2527.23	12
2528.55	26
2529.88	-8
2531.21	-14
2532.53	2
2533.86	-4
2535.18	10
2536.5	18
2537.83	12
2539.15	28
2540.47	24
2541.79	38
2543.11	3
2544.43	2
2545.75	2
2547.07	26
2548.39	-26
2549.7	30
2551.02	0
2552.34	10
2553.65	-2
2554.97	-22
2556.28	-30
2557.59	-43
2558.91	-49
2560.22	-43
2561.53	-44
2562.84	-34
2564.15	-47
2565.46	-27
2566.77	-32
2568.08	-14
2569.38	-47
2570.69	-30
2572	-34
2573.3	-20
2574.61	-6
2575.91	-30
2577.22	-33
2578.52	-16
2579.82	-12
2581.13	-35
2582.43	-34
2583.73	-24
2585.03	-49
2586.33	-36
2587.63	-38
2588.92	-60
2590.22	-28
2591.52	-47
2592.82	-40
2594.11	-10
2595.41	-37
2596.7	-12
2598	4
2599.29	-36
2600.58	-63
2601.88	-4
2603.17	-24
2604.46	-47
2605.75	-32
2607.04	-40
2608.33	-43
2609.62	-49
2610.9	-54
2612.19	-72
2613.48	-75
2614.76	-46
2616.05	-59
2617.34	-14
2618.62	-73
2619.9	-62
2621.19	-46
2622.47	-43
2623.75	-46
2625.03	-50
2626.31	-41
2627.59	-26
2628.87	-15
2630.15	-42
2631.43	-33
2632.71	-38
2633.99	-56
2635.26	-36
2636.54	-83
2637.81	-63
2639.09	-66
2640.36	-50
2641.64	-54
2642.91	-63
2644.18	-60
2645.46	-43
2646.73	-84
2648	-54
2649.27	-53
2650.54	-47
2651.81	-26
2653.07	-18
2654.34	-46
2655.61	-45
2656.88	-31
2658.14	-36
2659.41	-55
2660.67	-72
2661.94	-26
2663.2	-40
2664.47	-45
2665.73	-34
2666.99	-40
2668.25	-52
2669.51	-72
2670.77	-61
2672.03	-41
2673.29	-38
2674.55	-45
2675.81	-54
2677.07	-65
2678.32	-73
2679.58	-49
2680.84	-43
2682.09	-24
2683.35	-28
2684.6	-34
2685.85	-53
2687.11	-86
2688.36	-10
2689.61	-46
2690.86	-42
2692.11	-45
2693.36	-18
2694.61	-10
2695.86	-33
2697.11	-63
2698.36	-51
2699.61	-67
2700.85	-34
2702.1	-50
2703.34	-49
2704.59	-48
2705.83	-40
2707.08	-41
2708.32	-42
2709.56	-65
2710.81	-69
2712.05	-46
2713.29	-65
2714.53	-52
2715.77	-52
2717.01	-15
2718.25	-36
2719.49	-43
2720.73	-54
2721.96	-71
2723.2	-46
2724.44	-43
2725.67	-6
2726.91	-52
2728.14	-34
2729.38	-40
2730.61	-20
2731.84	-42
2733.08	-47
2734.31	-12
2735.54	-20
2736.77	-18
2738	-54
2739.23	-32
2740.46	-22
2741.69	-42
2742.92	-46
2744.14	6
2745.37	-16
2746.6	-54
2747.82	-12
2749.05	-34
2750.27	-40
2751.5	-44
2752.72	-48
2753.95	-14
2755.17	-22
2756.39	-14
2757.61	-32
2758.83	-50
2760.05	-14
2761.27	-60
2762.49	-10
2763.71	-24
2764.93	-10
2766.15	-42
2767.37	-24
2768.58	-34
2769.8	-30
2771.02	-36
2772.23	-42
2773.45	-16
2774.66	-34
2775.88	2
2777.09	-46
2778.3	-20
2779.51	-40
2780.73	-19
2781.94	-28
2783.15	-34
2784.36	-24
2785.57	-32
2786.78	-30
2787.99	-16
2789.19	-18
2790.4	-16
2791.61	10
2792.82	-30
2794.02	-24
2795.23	-30
2796.43	-18
2797.64	-14
2798.84	-6
2800.04	-36
2801.25	-11
2802.45	-30
2803.65	-54
2804.85	0
2806.05	-30
2807.25	-18
2808.45	-24
2809.65	-32
2810.85	-7
2812.05	4
2813.25	-18
2814.45	-26
2815.64	-10
2816.84	-18
2818.04	-6
2819.23	38
2820.43	-29
2821.62	-18
2822.82	-4
2824.01	-20
2825.2	-36
2826.39	-10
2827.59	-16
2828.78	32
2829.97	2
2831.16	-28
2832.35	6
2833.54	-38
2834.73	-12
2835.92	2
2837.1	-6
2838.29	-30
2839.48	10
2840.67	10
2841.85	-32
2843.04	2
2844.22	8
2845.41	-5
2846.59	23
2847.77	-4
2848.96	-6
2850.14	-17
2851.32	-6
2852.5	-2
2853.68	-14
2854.87	40
2856.05	6
2857.23	-14
2858.4	-18
2859.58	-6
2860.76	-10
2861.94	23
2863.12	6
2864.29	16
2865.47	-8
2866.65	2
2867.82	3
2869	24
2870.17	6
2871.34	2
2872.52	-24
2873.69	2
2874.86	-15
2876.03	-6
2877.21	10
2878.38	-12
2879.55	-2
2880.72	4
2881.89	-24
2883.06	14
2884.23	-4
2885.39	4
2886.56	-2
2887.73	-34
2888.9	6
2890.06	0
2891.23	10
2892.39	-18
2893.56	18
2894.72	-2
2895.89	16
2897.05	6
2898.21	-30
2899.38	4
2900.54	-28
2901.7	2
2902.86	-14
2904.02	12
2905.18	-12
2906.34	-4
2907.5	0
2908.66	-16
2909.82	-8
2910.98	6
2912.13	-8
2913.29	14
2914.45	-4
2915.6	-16
2916.76	32
2917.91	18
2919.07	8
2920.22	6
2921.38	10
2922.53	-10
2923.68	18
2924.84	8
2925.99	2
2927.14	0
2928.29	10
2929.44	-2
2930.59	4
2931.74	20
2932.89	8
2934.04	-4
2935.19	-6
2936.34	-8
2937.48	-2
2938.63	4
2939.78	-18
2940.93	36
2942.07	36
2943.22	30
2944.36	-10
2945.51	10
2946.65	18
2947.79	0
2948.94	10
2950.08	-4
2951.22	-8
2952.36	22
2953.5	0
2954.65	15
2955.79	10
2956.93	6
2958.07	-18
2959.2	8
2960.34	44
2961.48	24
2962.62	20
2963.76	20
2964.89	14
2966.03	16
2967.17	-14
2968.3	18
2969.44	10
2970.57	16
2971.71	30
2972.84	2
2973.97	10
2975.11	12
2976.24	26
2977.37	-4
2978.5	6
2979.64	20
2980.77	-6
2981.9	28
2983.03	-4
2984.16	12
2985.29	28
2986.41	20
2987.54	30
2988.67	30
2989.8	28
2990.93	10
2992.05	12
2993.18	4
2994.3	2
2995.43	26
2996.55	35
2997.68	40
2998.8	14
2999.93	16
3001.05	8
3002.17	12
3003.3	34
3004.42	62
3005.54	48
3006.66	26
3007.78	34
3008.9	6
3010.02	8
3011.14	50
3012.26	26
3013.38	14
3014.5	40
3015.62	2
3016.73	34
3017.85	32
3018.97	12
3020.08	13
3021.2	30
3022.31	18
3023.43	58
3024.54	27
3025.66	14
3026.77	24
3027.89	32
3029	14
3030.11	24
3031.22	20
3032.34	8
3033.45	26
3034.56	30
3035.67	24
3036.78	111
3037.89	46
3039	32
3040.11	-6
3041.22	6
3042.32	-2
3043.43	24
3044.54	20
3045.65	34
3046.75	18
3047.86	44
3048.96	22
3050.07	-10
3051.17	46
3052.28	22
3053.38	24
3054.49	18
3055.59	38
3056.69	22
3057.8	30
3058.9	18
3060	40
3061.1	16
3062.2	20
3063.3	24
3064.4	0
3065.5	-2
3066.6	33
3067.7	36
3068.8	32
3069.9	36
3071	26
3072.09	40
3073.19	24
3074.29	26
3075.38	30
3076.48	34
3077.57	15
3078.67	29
3079.76	56
3080.86	20
3081.95	23
3083.05	8
3084.14	18
3085.23	34
3086.33	29
3087.42	26
3088.51	39
3089.6	32
3090.69	22
3091.78	22
3092.87	77
3093.96	38
3095.05	38
3096.14	-8
3097.23	32
3098.32	45
3099.41	49
3100.49	26
3101.58	14
3102.67	40
3103.75	20
3104.84	34
3105.93	50
3107.01	28
3108.1	14
3109.18	32
3110.26	42
3111.35	40
3112.43	4
3113.51	57
3114.6	39
3115.68	26
3116.76	26
3117.84	24
3118.92	40
3120	20
3121.09	30
3122.17	40
3123.25	40
3124.32	42
3125.4	52
3126.48	32
3127.56	38
3128.64	-2
3129.72	28
3130.79	60
3131.87	12
3132.95	20
3134.02	22
3135.1	36
3136.17	36
3137.25	40
3138.32	40
3139.4	20
3140.47	50
3141.55	32
3142.62	12
3143.69	14
3144.76	53
3145.84	42
3146.91	36
3147.98	28
3149.05	52
3150.12	34
3151.19	44
3152.26	42
3153.33	40
3154.4	14
3155.47	26
3156.54	32
3157.61	46
3158.67	24
3159.74	26
3160.81	54
3161.88	33
3162.94	46
3164.01	30
3165.07	46
3166.14	51
3167.2	26
3168.27	33
3169.33	14
3170.4	62
3171.46	30
3172.52	40
3173.59	52
3174.65	46
3175.71	40
3176.77	32
3177.84	30
3178.9	42
3179.96	32
3181.02	65
3182.08	48
3183.14	55
3184.2	38
3185.26	30
3186.32	64
3187.37	46
3188.43	64
3189.49	47
3190.55	28
3191.61	25
3192.66	52
3193.72	40
3194.77	46
3195.83	30
3196.89	30
3197.94	38
3199	16
3200.05	30
3201.1	36
3202.16	30
3203.21	46
3204.27	28
3205.32	42
3206.37	32
3207.42	57
3208.47	36
3209.53	30
3210.58	37
3211.63	36
3212.68	26
3213.73	32
3214.78	27
3215.83	12
3216.88	25
3217.93	24
3218.97	44
3220.02	20
3221.07	34
3222.12	24
3223.16	46
3224.21	32
3225.26	28
3226.3	18
3227.35	20
3228.4	60
3229.44	54
3230.49	30
3231.53	30
3232.57	56
3233.62	38
3234.66	48
3235.71	32
3236.75	50
3237.79	50
3238.83	56
3239.88	48
3240.92	42
3241.96	48
3243	30
3244.04	42
3245.08	36
3246.12	22
3247.16	26
3248.2	36
3249.24	36
3250.28	44
3251.32	40
3252.36	36
3253.39	30
3254.43	40
3255.47	48
3256.51	52
3257.54	32
3258.58	36
3259.61	42
3260.65	31
3261.69	42
3262.72	38
3263.76	28
3264.79	50
3265.82	43
3266.86	43
3267.89	56
3268.92	44
3269.96	34
3270.99	29
3272.02	30
3273.05	20
3274.09	30
3275.12	52
3276.15	26
3277.18	45
3278.21	36
3279.24	30
3280.27	56
3281.3	38
3282.33	47
3283.36	40
3284.39	38
3285.41	64
3286.44	52
3287.47	42
3288.5	52
3289.52	32
3290.55	68
3291.58	44
3292.6	22
3293.63	62
3294.66	32
3295.68	59
3296.71	26
3297.73	46
3298.76	81
3299.78	34
3300.8	22
3301.83	50
3302.85	82
3303.87	30
3304.9	20
3305.92	47
3306.94	46
3307.96	56
3308.98	50
3310.01	44
3311.03	38
3312.05	45
3313.07	50
3314.09	58
3315.11	32
3316.13	45
3317.15	20
3318.17	50
3319.18	50
3320.2	26
3321.22	44
3322.24	46
3323.26	45
3324.27	50
3325.29	50
3326.31	47
3327.32	34
3328.34	49
3329.35	60
3330.37	46
3331.38	18
3332.4	20
3333.41	56
3334.43	73
3335.44	34
3336.46	38
3337.47	24
3338.48	42
3339.5	34
3340.51	30
3341.52	37
3342.53	32
3343.54	42
3344.56	52
3345.57	46
3346.58	52
3347.59	34
3348.6	39
3349.61	56
3350.62	36
3351.63	62
3352.64	60
3353.65	50
3354.66	29
3355.66	69
3356.67	50
3357.68	40
3358.69	19
3359.7	38
3360.7	52
3361.71	42
3362.72	40
3363.72	42
3364.73	34
3365.73	38
3366.74	45
3367.75	49
3368.75	36
3369.75	56
3370.76	20
3371.76	40
3372.77	52
3373.77	44
3374.77	51
3375.78	38
3376.78	8
3377.78	34
3378.78	56
3379.79	34
3380.79	27
3381.79	38
3382.79	50
3383.79	58
3384.79	56
3385.79	42
3386.79	28
3387.79	28
3388.79	49
3389.79	60
3390.79	56
3391.79	65
3392.79	42
3393.79	66
3394.78	50
3395.78	22
3396.78	48
3397.78	68
3398.77	99
3399.77	32
3400.77	30
3401.76	44
3402.76	44
3403.76	48
3404.75	34
3405.75	28
3406.74	51
3407.74	79
3408.73	52
3409.72	119
3410.72	46
3411.71	50
3412.71	42
3413.7	30
3414.69	18
3415.68	70
3416.68	48
3417.67	44
3418.66	46
3419.65	24
3420.64	50
3421.63	53
3422.63	54
3423.62	40
3424.61	84
3425.6	42
3426.59	41
3427.58	56
3428.57	39
[truncated: 48 more rows]
