# Supplementary material for: AI‐Assisted Detection of Early Gastric Cancer via Visualization of Mucosal Acidity Compromise During Endoscopy
Source: Adv Sci (Weinh). 2025 Oct 20;12(46):e04932. doi: 10.1002/advs.202504932 (PMC12697849; doi:10.1002/advs.202504932)
Supplement: Supplementary file 2 — Supporting Data [file ADVS-12-e04932-s002.zip › Models by AGS cells/Model 6/Para-tumor/fast-20250724_175111.csv]

181.541	13527
184.445	21259
187.346	27807
190.245	31216
193.141	32589
196.035	32671
198.927	32516
201.816	32455
204.703	32649
207.588	32480
210.47	32746
213.35	32536
216.228	32604
219.103	32692
221.976	32607
224.846	32685
227.715	32744
230.58	32572
233.444	32554
236.305	32996
239.164	32893
242.02	33411
244.875	33545
247.727	33499
250.576	33816
253.423	33652
256.268	33511
259.111	33421
261.951	33396
264.789	33282
267.625	33438
270.459	33629
273.29	33362
276.119	33229
278.945	32931
281.769	32790
284.591	32705
287.411	32363
290.229	32470
293.044	32391
295.857	32274
298.667	31922
301.476	31725
304.282	31424
307.085	31081
309.887	30779
312.686	30461
315.483	30177
318.278	29911
321.071	29814
323.861	29776
326.649	29701
329.435	29707
332.219	29642
335	29637
337.779	29643
340.556	29824
343.331	29738
346.103	29699
348.873	29782
351.641	29921
354.407	29998
357.171	30068
359.932	30207
362.691	30136
365.448	30040
368.203	29637
370.955	29471
373.706	29326
376.454	29133
379.2	28851
381.943	28827
384.685	28495
387.424	28237
390.161	28005
392.896	27735
395.629	27578
398.36	27539
401.088	27518
403.815	27415
406.539	27326
409.261	27163
411.981	27036
414.698	27253
417.414	27441
420.127	27592
422.838	27385
425.547	27737
428.254	27862
430.959	27574
433.662	27799
436.362	27860
439.06	28049
441.757	28031
444.451	27949
447.142	27860
449.832	27749
452.52	27727
455.206	27732
457.889	27493
460.57	27499
463.249	27506
465.927	27405
468.601	27286
471.274	26969
473.945	26605
476.614	26391
479.28	25819
481.945	25770
484.607	25629
487.267	25447
489.926	25185
492.582	25099
495.236	24964
497.888	24835
500.537	24723
503.185	24848
505.831	24828
508.474	25187
511.116	24903
513.755	24806
516.393	24799
519.028	24842
521.661	24860
524.293	24943
526.922	24805
529.549	24797
532.174	24630
534.797	24888
537.418	24804
540.037	24852
542.654	24773
545.268	24935
547.881	24814
550.492	24761
553.101	24648
555.707	24306
558.312	23963
560.915	23800
563.515	23879
566.114	23998
568.71	24247
571.305	24590
573.897	24818
576.488	24655
579.076	24418
581.663	23673
584.247	23214
586.83	22569
589.41	22057
591.989	21712
594.565	21197
597.14	20613
599.712	20359
602.283	20256
604.851	20198
607.418	20010
609.982	20018
612.545	19833
615.106	19838
617.664	19811
620.221	19815
622.776	19797
625.328	19597
627.879	19720
630.428	19325
632.975	19225
635.52	19108
638.062	18991
640.603	18747
643.142	18808
645.679	18963
648.214	19106
650.748	19034
653.279	19087
655.808	18890
658.335	18707
660.861	18737
663.384	18566
665.906	18542
668.425	18566
670.943	18600
673.459	18340
675.973	18190
678.484	17891
680.994	17571
683.502	17321
686.009	17218
688.513	17124
691.015	16890
693.515	16821
696.014	16688
698.51	16458
701.005	16382
703.498	16134
705.989	15823
708.478	15508
710.965	15346
713.45	15354
715.933	15247
718.415	15177
720.894	14865
723.372	14978
725.848	15161
728.322	15062
730.794	15114
733.264	15068
735.732	14814
738.198	14440
740.663	14128
743.126	13801
745.586	13734
748.045	13656
750.502	13400
752.958	13380
755.411	13295
757.863	13372
760.312	13306
762.76	13221
765.206	13324
767.65	13069
770.092	12192
772.533	11294
774.971	10985
777.408	11520
779.843	11956
782.276	11865
784.707	12042
787.137	12094
789.564	12088
791.99	12076
794.414	12012
796.836	11979
799.257	11724
801.675	11478
804.092	11440
806.507	11382
808.92	11214
811.331	11178
813.741	10910
816.148	10795
818.554	10656
820.958	10538
823.36	10449
825.761	10368
828.159	10193
830.556	10227
832.951	10114
835.345	10000
837.736	9898
840.126	9784
842.514	9905
844.9	9726
847.284	9620
849.667	9531
852.048	9427
854.427	9361
856.804	9260
859.18	9008
861.553	8941
863.925	8885
866.296	8893
868.664	8841
871.031	8740
873.396	8601
875.759	8545
878.12	8618
880.48	8534
882.838	8506
885.194	8391
887.549	8319
889.902	8321
892.253	8196
894.602	8096
896.949	7986
899.295	8080
901.639	7953
903.981	7924
906.322	7836
908.661	7922
910.998	7906
913.333	7769
915.667	7698
917.999	7871
920.329	7763
922.658	7743
924.985	7604
927.31	7648
929.633	7630
931.955	7528
934.275	7408
936.593	7431
938.91	7279
941.225	7124
943.538	6947
945.849	6888
948.159	6667
950.467	6468
952.774	6544
955.078	6306
957.381	6224
959.683	6161
961.982	6079
964.28	6085
966.577	6082
968.871	5985
971.164	5942
973.456	5760
975.745	5732
978.033	5579
980.319	5545
982.604	5536
984.887	5523
987.168	5521
989.448	5458
991.726	5466
994.002	5444
996.277	5449
998.55	5402
1000.82	5346
1003.09	5478
1005.36	5476
1007.63	5469
1009.89	5510
1012.15	5539
1014.41	5548
1016.67	5529
1018.93	5542
1021.19	5418
1023.44	5548
1025.7	5516
1027.95	5498
1030.2	5402
1032.45	5339
1034.69	5143
1036.94	5091
1039.18	5071
1041.43	4920
1043.67	4995
1045.9	4971
1048.14	4920
1050.38	4783
1052.61	4804
1054.84	4700
1057.07	4668
1059.3	4600
1061.53	4489
1063.76	4521
1065.98	4440
1068.2	4443
1070.42	4409
1072.64	4241
1074.86	4172
1077.08	4207
1079.29	4172
1081.5	4185
1083.72	4108
1085.93	4162
1088.13	4134
1090.34	4218
1092.55	4233
1094.75	4191
1096.95	4152
1099.15	4033
1101.35	4086
1103.55	4019
1105.74	3930
1107.94	3870
1110.13	3876
1112.32	3858
1114.51	3697
1116.7	3657
1118.89	3629
1121.07	3566
1123.25	3439
1125.44	3458
1127.62	3425
1129.8	3492
1131.97	3514
1134.15	3580
1136.32	3598
1138.49	3566
1140.66	3526
1142.83	3516
1145	3415
1147.17	3419
1149.33	3328
1151.5	3344
1153.66	3312
1155.82	3274
1157.98	3294
1160.13	3242
1162.29	3246
1164.44	3177
1166.6	3121
1168.75	3189
1170.9	3258
1173.04	3242
1175.19	3250
1177.34	3207
1179.48	3059
1181.62	3012
1183.76	2952
1185.9	3080
1188.04	3195
1190.17	3308
1192.31	3347
1194.44	3298
1196.57	3338
1198.7	3381
1200.83	3284
1202.96	3211
1205.08	3064
1207.21	2939
1209.33	2772
1211.45	2675
1213.57	2573
1215.69	2585
1217.81	2524
1219.92	2512
1222.03	2502
1224.15	2469
1226.26	2498
1228.37	2454
1230.47	2401
1232.58	2454
1234.68	2364
1236.79	2376
1238.89	2389
1240.99	2456
1243.09	2458
1245.19	2372
1247.28	2315
1249.38	2287
1251.47	2319
1253.56	2317
1255.65	2216
1257.74	2202
1259.83	2236
1261.91	2113
1264	2045
1266.08	2045
1268.16	2039
1270.24	1980
1272.32	1924
1274.4	1952
1276.47	1984
1278.55	1892
1280.62	1846
1282.69	1854
1284.76	1779
1286.83	1844
1288.9	1773
1290.96	1805
1293.03	1686
1295.09	1694
1297.15	1678
1299.21	1654
1301.27	1666
1303.33	1646
1305.38	1603
1307.44	1733
1309.49	1627
1311.54	1620
1313.59	1539
1315.64	1513
1317.69	1603
1319.73	1547
1321.78	1558
1323.82	1555
1325.86	1473
1327.9	1464
1329.94	1500
1331.98	1501
1334.02	1525
1336.05	1521
1338.08	1529
1340.12	1457
1342.15	1562
1344.18	1558
1346.2	1622
1348.23	1671
1350.25	1652
1352.28	1610
1354.3	1652
1356.32	1644
1358.34	1674
1360.36	1677
1362.38	1676
1364.39	1690
1366.41	1688
1368.42	1688
1370.43	1714
1372.44	1638
1374.45	1592
1376.45	1674
1378.46	1706
1380.47	1587
1382.47	1527
1384.47	1517
1386.47	1499
1388.47	1455
1390.47	1417
1392.46	1418
1394.46	1479
1396.45	1473
1398.44	1457
1400.44	1404
1402.42	1378
1404.41	1310
1406.4	1322
1408.39	1241
1410.37	1225
1412.35	1199
1414.33	1235
1416.31	1208
1418.29	1161
1420.27	1148
1422.25	1139
1424.22	1138
1426.2	1162
1428.17	1146
1430.14	1188
1432.11	1108
1434.08	1056
1436.04	1053
1438.01	1072
1439.97	1068
1441.94	1080
1443.9	1050
1445.86	1096
1447.82	1106
1449.78	1017
1451.73	1009
1453.69	1034
1455.64	1066
1457.59	1023
1459.54	1002
1461.49	929
1463.44	939
1465.39	901
1467.34	878
1469.28	875
1471.22	919
1473.17	949
1475.11	943
1477.05	885
1478.99	878
1480.92	796
1482.86	765
1484.79	745
1486.73	733
1488.66	729
1490.59	800
1492.52	802
1494.45	845
1496.37	818
1498.3	790
1500.22	798
1502.14	735
1504.07	737
1505.99	723
1507.91	764
1509.82	734
1511.74	729
1513.66	760
1515.57	726
1517.48	774
1519.39	801
1521.3	836
1523.21	851
1525.12	771
1527.03	749
1528.93	781
1530.84	837
1532.74	843
1534.64	866
1536.54	924
1538.44	856
1540.34	818
1542.23	798
1544.13	739
1546.02	630
1547.92	725
1549.81	717
1551.7	810
1553.59	772
1555.48	798
1557.36	838
1559.25	832
1561.13	870
1563.01	860
1564.9	955
1566.78	921
1568.66	882
1570.53	856
1572.41	814
1574.29	832
1576.16	907
1578.03	1024
1579.9	1056
1581.78	967
1583.65	945
1585.51	898
1587.38	941
1589.25	1014
1591.11	1010
1592.97	957
1594.84	863
1596.7	836
1598.56	860
1600.42	856
1602.27	840
1604.13	878
1605.98	980
1607.84	1096
1609.69	1158
1611.54	1156
1613.39	1068
1615.24	967
1617.09	788
1618.94	753
1620.78	677
1622.62	796
1624.47	881
1626.31	864
1628.15	836
1629.99	884
1631.83	870
1633.67	858
1635.5	808
1637.34	768
1639.17	771
1641	788
1642.83	764
1644.66	764
1646.49	762
1648.32	714
1650.15	711
1651.97	753
1653.8	762
1655.62	765
1657.44	743
1659.26	668
1661.08	620
1662.9	619
1664.72	435
1666.53	377
1668.35	365
1670.16	350
1671.97	419
1673.79	462
1675.6	521
1677.4	452
1679.21	369
1681.02	391
1682.83	338
1684.63	398
1686.43	426
1688.24	450
1690.04	467
1691.84	383
1693.64	375
1695.43	384
1697.23	477
1699.02	524
1700.82	574
1702.61	548
1704.4	538
1706.2	518
1707.98	572
1709.77	647
1711.56	651
1713.35	646
1715.13	630
1716.92	556
1718.7	472
1720.48	516
1722.26	524
1724.04	476
1725.82	374
1727.6	324
1729.37	319
1731.15	278
1732.92	215
1734.7	217
1736.47	177
1738.24	167
1740.01	159
1741.78	151
1743.54	173
1745.31	250
1747.08	292
1748.84	244
1750.6	286
1752.36	351
1754.12	403
1755.88	477
1757.64	407
1759.4	340
1761.16	302
1762.91	307
1764.67	363
1766.42	423
1768.17	487
1769.92	465
1771.67	419
1773.42	378
1775.17	341
1776.91	343
1778.66	370
1780.4	439
1782.15	510
1783.89	528
1785.63	532
1787.37	518
1789.11	542
1790.85	524
1792.58	501
1794.32	393
1796.05	381
1797.79	365
1799.52	357
1801.25	381
1802.98	320
1804.71	308
1806.44	373
1808.17	427
1809.89	486
1811.62	530
1813.34	528
1815.07	468
1816.79	445
1818.51	397
1820.23	387
1821.95	332
1823.66	342
1825.38	306
1827.1	310
1828.81	288
1830.52	346
1832.24	351
1833.95	419
1835.66	457
1837.37	502
1839.08	465
1840.78	390
1842.49	338
1844.19	338
1845.9	312
1847.6	301
1849.3	323
1851	248
1852.7	201
1854.4	167
1856.1	198
1857.8	187
1859.49	209
1861.19	229
1862.88	270
1864.57	143
1866.27	107
1867.96	73
1869.65	48
1871.33	90
1873.02	113
1874.71	159
1876.39	211
1878.08	133
1879.76	171
1881.44	159
1883.12	200
1884.81	222
1886.48	264
1888.16	178
1889.84	123
1891.52	133
1893.19	81
1894.87	56
1896.54	107
1898.21	119
1899.88	99
1901.55	145
1903.22	145
1904.89	125
1906.56	177
1908.22	184
1909.89	185
1911.55	222
1913.22	231
1914.88	203
1916.54	228
1918.2	200
1919.86	199
1921.52	163
1923.18	173
1924.83	178
1926.49	179
1928.14	157
1929.79	157
1931.45	165
1933.1	148
1934.75	115
1936.4	187
1938.05	179
1939.69	204
1941.34	165
1942.99	132
1944.63	103
1946.27	92
1947.92	83
1949.56	123
1951.2	155
1952.84	165
1954.48	179
1956.11	236
1957.75	258
1959.39	278
1961.02	316
1962.65	270
1964.29	276
1965.92	284
1967.55	310
1969.18	317
1970.81	306
1972.44	343
1974.06	320
1975.69	292
1977.32	288
1978.94	327
1980.56	325
1982.19	333
1983.81	309
1985.43	322
1987.05	329
1988.66	340
1990.28	330
1991.9	322
1993.51	345
1995.13	367
1996.74	357
1998.36	336
1999.97	347
2001.58	324
2003.19	332
2004.8	324
2006.4	371
2008.01	377
2009.62	360
2011.22	358
2012.83	345
2014.43	332
2016.03	390
2017.63	353
2019.23	330
2020.83	332
2022.43	344
2024.03	365
2025.63	348
2027.22	351
2028.82	354
2030.41	356
2032.01	324
2033.6	350
2035.19	337
2036.78	340
2038.37	332
2039.96	264
2041.55	292
2043.13	325
2044.72	290
2046.3	308
2047.89	306
2049.47	332
2051.05	323
2052.63	306
2054.21	314
2055.79	316
2057.37	300
2058.95	303
2060.52	266
2062.1	290
2063.68	309
2065.25	280
2066.82	268
2068.39	278
2069.97	290
2071.54	296
2073.1	274
2074.67	270
2076.24	286
2077.81	262
2079.37	280
2080.94	268
2082.5	270
2084.07	231
2085.63	240
2087.19	230
2088.75	216
2090.31	210
2091.87	190
2093.43	171
2094.98	181
2096.54	198
2098.09	195
2099.65	252
2101.2	214
2102.75	254
2104.3	212
2105.86	216
2107.41	232
2108.95	222
2110.5	213
2112.05	207
2113.6	209
2115.14	220
2116.69	226
2118.23	220
2119.77	215
2121.31	220
2122.86	210
2124.4	206
2125.93	205
2127.47	212
2129.01	220
2130.55	242
2132.08	222
2133.62	212
2135.15	230
2136.69	222
2138.22	206
2139.75	191
2141.28	186
2142.81	201
2144.34	186
2145.87	186
2147.39	211
2148.92	203
2150.45	225
2151.97	210
2153.5	208
2155.02	185
2156.54	172
2158.06	199
2159.58	177
2161.1	181
2162.62	244
2164.14	209
2165.66	217
2167.17	208
2168.69	212
2170.2	223
2171.72	197
2173.23	218
2174.74	167
2176.25	188
2177.76	189
2179.27	169
2180.78	206
2182.29	171
2183.79	161
2185.3	169
2186.81	194
2188.31	169
2189.81	196
2191.32	188
2192.82	180
2194.32	153
2195.82	191
2197.32	184
2198.82	131
2200.32	183
2201.81	133
2203.31	139
2204.8	153
2206.3	165
2207.79	159
2209.29	180
2210.78	179
2212.27	191
2213.76	188
2215.25	181
2216.74	189
2218.23	165
2219.71	143
2221.2	143
2222.69	143
2224.17	117
2225.65	139
2227.14	105
2228.62	115
2230.1	129
2231.58	139
2233.06	159
2234.54	147
2236.02	181
2237.5	181
2238.97	191
2240.45	149
2241.92	179
2243.4	157
2244.87	131
2246.34	139
2247.82	129
2249.29	121
2250.76	147
2252.23	137
2253.7	137
2255.16	115
2256.63	127
2258.1	103
2259.56	127
2261.03	149
2262.49	131
2263.95	139
2265.42	123
2266.88	133
2268.34	115
2269.8	129
2271.26	127
2272.72	131
2274.18	135
2275.63	153
2277.09	169
2278.54	163
2280	129
2281.45	117
2282.9	123
2284.36	111
2285.81	127
2287.26	127
2288.71	137
2290.16	127
2291.61	127
2293.05	131
2294.5	119
2295.95	81
2297.39	77
2298.84	71
2300.28	78
2301.72	77
2303.16	93
2304.61	89
2306.05	97
2307.49	89
2308.93	113
2310.36	107
2311.8	96
2313.24	125
2314.67	127
2316.11	141
2317.54	135
2318.98	145
2320.41	105
2321.84	123
2323.28	107
2324.71	105
2326.14	101
2327.57	100
2328.99	85
2330.42	79
2331.85	91
2333.27	83
2334.7	97
2336.12	71
2337.55	83
2338.97	69
2340.39	83
2341.82	53
2343.24	64
2344.66	65
2346.08	68
2347.5	79
2348.91	79
2350.33	83
2351.75	99
2353.16	101
2354.58	111
2355.99	121
2357.41	101
2358.82	71
2360.23	39
2361.64	41
2363.05	47
2364.46	40
2365.87	34
2367.28	49
2368.69	69
2370.1	42
2371.5	36
2372.91	65
2374.31	78
2375.72	72
2377.12	48
2378.52	54
2379.92	61
2381.33	63
2382.73	57
2384.13	55
2385.52	58
2386.92	47
2388.32	75
2389.72	51
2391.11	41
2392.51	76
2393.9	79
2395.3	91
2396.69	87
2398.08	67
2399.48	63
2400.87	80
2402.26	57
2403.65	38
2405.04	27
2406.42	18
2407.81	-58
2409.2	-38
2410.58	-51
2411.97	-66
2413.35	-18
2414.74	-38
2416.12	-50
2417.5	-6
2418.89	-22
2420.27	-12
2421.65	-14
2423.03	4
2424.41	-24
2425.79	-29
2427.16	-37
2428.54	-50
2429.92	-34
2431.29	-32
2432.67	-28
2434.04	-24
2435.42	-10
2436.79	-42
2438.16	-19
2439.53	-28
2440.9	-28
2442.27	-36
2443.64	-32
2445.01	-41
2446.38	-51
2447.75	-62
2449.11	-57
2450.48	-52
2451.84	-61
2453.21	-30
2454.57	-24
2455.94	-28
2457.3	-37
2458.66	-46
2460.02	-34
2461.38	-49
2462.74	-6
2464.1	-16
2465.46	4
2466.82	-13
2468.17	-9
2469.53	-26
2470.89	-8
2472.24	-42
2473.6	-26
2474.95	0
2476.3	0
2477.65	0
2479.01	41
2480.36	6
2481.71	63
2483.06	9
2484.41	4
2485.75	16
2487.1	19
2488.45	6
2489.8	-16
2491.14	-4
2492.49	4
2493.83	8
2495.17	29
2496.52	-2
2497.86	-6
2499.2	16
2500.54	27
2501.88	16
2503.22	42
2504.56	35
2505.9	20
2507.24	36
2508.58	24
2509.91	23
2511.25	0
2512.58	-20
2513.92	-43
2515.25	-16
2516.58	-55
2517.92	-52
2519.25	-40
2520.58	-10
2521.91	-50
2523.24	-41
2524.57	-12
2525.9	14
2527.23	8
2528.55	22
2529.88	-10
2531.21	-8
2532.53	-20
2533.86	2
2535.18	-8
2536.5	12
2537.83	8
2539.15	24
2540.47	6
2541.79	38
2543.11	-14
2544.43	-13
2545.75	16
2547.07	8
2548.39	-46
2549.7	20
2551.02	0
2552.34	-8
2553.65	-24
2554.97	-34
2556.28	-42
2557.59	-61
2558.91	-51
2560.22	-30
2561.53	-48
2562.84	-55
2564.15	-55
2565.46	-37
2566.77	-32
2568.08	-42
2569.38	-33
2570.69	-24
2572	-47
2573.3	-40
2574.61	-43
2575.91	-34
2577.22	-41
2578.52	-22
2579.82	-20
2581.13	-39
2582.43	-49
2583.73	-40
2585.03	-35
2586.33	-46
2587.63	-55
2588.92	-69
2590.22	-30
2591.52	-57
2592.82	-40
2594.11	-45
2595.41	-23
2596.7	-48
2598	-26
2599.29	-16
2600.58	-35
2601.88	-18
2603.17	-28
2604.46	-49
2605.75	-42
2607.04	-50
2608.33	-63
2609.62	-61
2610.9	-56
2612.19	-66
2613.48	-83
2614.76	-60
2616.05	-73
2617.34	-29
2618.62	-75
2619.9	-54
2621.19	-53
2622.47	-67
2623.75	-56
2625.03	-63
2626.31	-39
2627.59	-44
2628.87	-23
2630.15	-53
2631.43	-39
2632.71	-50
2633.99	-54
2635.26	-68
2636.54	-73
2637.81	-73
2639.09	-87
2640.36	-66
2641.64	-72
2642.91	-91
2644.18	-84
2645.46	-53
2646.73	-84
2648	-56
2649.27	-51
2650.54	-43
2651.81	-34
2653.07	-22
2654.34	-58
2655.61	-67
2656.88	-29
2658.14	-42
2659.41	-55
2660.67	-62
2661.94	-39
2663.2	-61
2664.47	-63
2665.73	-56
2666.99	-52
2668.25	-81
2669.51	-62
2670.77	-69
2672.03	-61
2673.29	-28
2674.55	-43
2675.81	-42
2677.07	-65
2678.32	-67
2679.58	-53
2680.84	-25
2682.09	-61
2683.35	-14
2684.6	-24
2685.85	-47
2687.11	-66
2688.36	-47
2689.61	-32
2690.86	-43
2692.11	-55
2693.36	-29
2694.61	-29
2695.86	-37
2697.11	-61
2698.36	-67
2699.61	-57
2700.85	-44
2702.1	-44
2703.34	-39
2704.59	-66
2705.83	-48
2707.08	-33
2708.32	-50
2709.56	-63
2710.81	-71
2712.05	-66
2713.29	-51
2714.53	-56
2715.77	-44
2717.01	-31
2718.25	-12
2719.49	-53
2720.73	-54
2721.96	-75
2723.2	-36
2724.44	-24
2725.67	-31
2726.91	-62
2728.14	-34
2729.38	-66
2730.61	-32
2731.84	-50
2733.08	-63
2734.31	-18
2735.54	-42
2736.77	-33
2738	-36
2739.23	-28
2740.46	-51
2741.69	-42
2742.92	-60
2744.14	-4
2745.37	-32
2746.6	-54
2747.82	-18
2749.05	-54
2750.27	-42
2751.5	-38
2752.72	-64
2753.95	-26
2755.17	-26
2756.39	-32
2757.61	-58
2758.83	-44
2760.05	-28
2761.27	-62
2762.49	-24
2763.71	-18
2764.93	-22
2766.15	-30
2767.37	-24
2768.58	-34
2769.8	-32
2771.02	-44
2772.23	-26
2773.45	-22
2774.66	-16
2775.88	-30
2777.09	-42
2778.3	-24
2779.51	-28
2780.73	-23
2781.94	-42
2783.15	-26
2784.36	-22
2785.57	-32
2786.78	-52
2787.99	-6
2789.19	-18
2790.4	-14
2791.61	4
2792.82	-22
2794.02	-36
2795.23	-12
2796.43	-14
2797.64	-6
2798.84	-16
2800.04	-28
2801.25	2
2802.45	-32
2803.65	-20
2804.85	2
2806.05	-32
2807.25	-28
2808.45	-20
2809.65	-14
2810.85	-15
2812.05	-22
2813.25	-20
2814.45	-18
2815.64	-22
2816.84	-22
2818.04	-14
2819.23	36
2820.43	-15
2821.62	-14
2822.82	-4
2824.01	2
2825.2	10
2826.39	-2
2827.59	2
2828.78	16
2829.97	-4
2831.16	-28
2832.35	-4
2833.54	-24
2834.73	-14
2835.92	-10
2837.1	-12
2838.29	-28
2839.48	10
2840.67	4
2841.85	-18
2843.04	-16
2844.22	2
2845.41	-5
2846.59	6
2847.77	0
2848.96	-6
2850.14	-8
2851.32	2
2852.5	-2
2853.68	-18
2854.87	2
2856.05	-10
2857.23	-4
2858.4	-6
2859.58	-25
2860.76	-12
2861.94	19
2863.12	0
2864.29	-12
2865.47	-14
2866.65	-8
2867.82	7
2869	16
2870.17	-2
2871.34	2
2872.52	-8
2873.69	4
2874.86	-4
2876.03	28
2877.21	-4
2878.38	0
2879.55	8
2880.72	-2
2881.89	-30
2883.06	14
2884.23	0
2885.39	-10
2886.56	-6
2887.73	-32
2888.9	8
2890.06	-8
2891.23	26
2892.39	-23
2893.56	22
2894.72	6
2895.89	-6
2897.05	22
2898.21	-8
2899.38	-2
2900.54	-34
2901.7	12
2902.86	-16
2904.02	10
2905.18	-4
2906.34	6
2907.5	6
2908.66	-6
2909.82	-6
2910.98	4
2912.13	-4
2913.29	10
2914.45	-10
2915.6	2
2916.76	20
2917.91	6
2919.07	-6
2920.22	-4
2921.38	14
2922.53	-10
2923.68	12
2924.84	34
2925.99	4
2927.14	-12
2928.29	-8
2929.44	10
2930.59	-20
2931.74	4
2932.89	8
2934.04	5
2935.19	-12
2936.34	-11
2937.48	8
2938.63	18
2939.78	-6
2940.93	6
2942.07	20
2943.22	14
2944.36	4
2945.51	-4
2946.65	-22
2947.79	-2
2948.94	20
2950.08	12
2951.22	-2
2952.36	10
2953.5	12
2954.65	-2
2955.79	6
2956.93	6
2958.07	4
2959.2	12
2960.34	16
2961.48	26
2962.62	14
2963.76	2
2964.89	-12
2966.03	8
2967.17	10
2968.3	16
2969.44	16
2970.57	0
2971.71	34
2972.84	16
2973.97	4
2975.11	20
2976.24	20
2977.37	12
2978.5	0
2979.64	-4
2980.77	6
2981.9	24
2983.03	-2
2984.16	14
2985.29	8
2986.41	0
2987.54	14
2988.67	22
2989.8	18
2990.93	-6
2992.05	-4
2993.18	14
2994.3	0
2995.43	8
2996.55	33
2997.68	20
2998.8	30
2999.93	16
3001.05	0
3002.17	0
3003.3	4
3004.42	58
3005.54	56
3006.66	42
3007.78	32
3008.9	22
3010.02	-10
3011.14	26
3012.26	16
3013.38	8
3014.5	50
3015.62	22
3016.73	28
3017.85	22
3018.97	30
3020.08	17
3021.2	32
3022.31	0
3023.43	36
3024.54	29
3025.66	6
3026.77	36
3027.89	38
3029	28
3030.11	40
3031.22	16
3032.34	12
3033.45	30
3034.56	10
3035.67	34
3036.78	107
3037.89	32
3039	40
3040.11	-10
3041.22	12
3042.32	12
3043.43	14
3044.54	16
3045.65	8
3046.75	18
3047.86	48
3048.96	24
3050.07	-4
3051.17	40
3052.28	30
3053.38	-4
3054.49	10
3055.59	22
3056.69	-11
3057.8	26
3058.9	18
3060	54
3061.1	12
3062.2	18
3063.3	30
3064.4	18
3065.5	-6
3066.6	19
3067.7	28
3068.8	20
3069.9	20
3071	20
3072.09	16
3073.19	20
3074.29	30
3075.38	24
3076.48	26
3077.57	13
3078.67	35
3079.76	40
3080.86	4
3081.95	33
3083.05	-6
3084.14	14
3085.23	26
3086.33	20
3087.42	40
3088.51	39
3089.6	40
3090.69	26
3091.78	0
3092.87	73
3093.96	24
3095.05	30
3096.14	10
3097.23	32
3098.32	35
3099.41	57
3100.49	36
3101.58	24
3102.67	36
3103.75	22
3104.84	38
3105.93	38
3107.01	16
3108.1	32
3109.18	32
3110.26	38
3111.35	44
3112.43	14
3113.51	40
3114.6	41
3115.68	42
3116.76	12
3117.84	26
3118.92	40
3120	36
3121.09	30
3122.17	36
3123.25	20
3124.32	32
3125.4	44
3126.48	14
3127.56	32
3128.64	10
3129.72	22
3130.79	52
3131.87	40
3132.95	24
3134.02	42
3135.1	22
3136.17	28
3137.25	26
3138.32	46
3139.4	36
3140.47	38
3141.55	49
3142.62	40
3143.69	20
3144.76	57
3145.84	32
3146.91	42
3147.98	24
3149.05	26
3150.12	40
3151.19	44
3152.26	40
3153.33	62
3154.4	24
3155.47	24
3156.54	20
3157.61	60
3158.67	40
3159.74	16
3160.81	48
3161.88	51
3162.94	28
3164.01	36
3165.07	48
3166.14	32
3167.2	36
3168.27	10
3169.33	36
3170.4	48
3171.46	24
3172.52	22
3173.59	18
3174.65	20
3175.71	24
3176.77	26
3177.84	38
3178.9	36
3179.96	34
3181.02	40
3182.08	40
3183.14	63
3184.2	42
3185.26	56
3186.32	50
3187.37	60
3188.43	36
3189.49	55
3190.55	14
3191.61	27
3192.66	58
3193.72	36
3194.77	44
3195.83	22
3196.89	44
3197.94	50
3199	36
3200.05	44
3201.1	46
3202.16	30
3203.21	24
3204.27	40
3205.32	48
3206.37	50
3207.42	35
3208.47	44
3209.53	26
3210.58	17
3211.63	44
3212.68	38
3213.73	50
3214.78	45
3215.83	54
3216.88	23
3217.93	38
3218.97	52
3220.02	30
3221.07	36
3222.12	46
3223.16	32
3224.21	22
3225.26	22
3226.3	24
3227.35	20
3228.4	74
3229.44	42
3230.49	26
3231.53	22
3232.57	44
3233.62	45
3234.66	46
3235.71	30
3236.75	46
3237.79	58
3238.83	52
3239.88	24
3240.92	38
3241.96	54
3243	42
3244.04	26
3245.08	44
3246.12	18
3247.16	34
3248.2	32
3249.24	34
3250.28	32
3251.32	30
3252.36	46
3253.39	36
3254.43	46
3255.47	68
3256.51	42
3257.54	46
3258.58	30
3259.61	40
3260.65	39
3261.69	46
3262.72	12
3263.76	0
3264.79	42
3265.82	65
3266.86	39
3267.89	60
3268.92	57
3269.96	44
3270.99	49
3272.02	38
3273.05	30
3274.09	34
3275.12	68
3276.15	30
3277.18	39
3278.21	50
3279.24	44
3280.27	50
3281.3	36
3282.33	43
3283.36	24
3284.39	42
3285.41	66
3286.44	42
3287.47	32
3288.5	42
3289.52	34
3290.55	71
3291.58	40
3292.6	38
3293.63	42
3294.66	32
3295.68	49
3296.71	46
3297.73	64
3298.76	87
3299.78	34
3300.8	28
3301.83	50
3302.85	84
3303.87	38
3304.9	24
3305.92	37
3306.94	46
3307.96	48
3308.98	38
3310.01	32
3311.03	30
3312.05	61
3313.07	42
3314.09	44
3315.11	40
3316.13	43
3317.15	30
3318.17	48
3319.18	52
3320.2	42
3321.22	52
3322.24	42
3323.26	51
3324.27	50
3325.29	42
3326.31	45
3327.32	54
3328.34	61
3329.35	56
3330.37	38
3331.38	36
3332.4	40
3333.41	36
3334.43	64
3335.44	38
3336.46	40
3337.47	20
3338.48	36
3339.5	34
3340.51	32
3341.52	43
3342.53	56
3343.54	58
3344.56	54
3345.57	46
3346.58	38
3347.59	54
3348.6	31
3349.61	52
3350.62	32
3351.63	52
3352.64	46
3353.65	42
3354.66	35
3355.66	65
3356.67	32
3357.68	36
3358.69	31
3359.7	30
3360.7	58
3361.71	40
3362.72	24
3363.72	40
3364.73	40
3365.73	58
3366.74	43
3367.75	43
3368.75	44
3369.75	50
3370.76	38
3371.76	52
3372.77	32
3373.77	56
3374.77	49
3375.78	32
3376.78	8
3377.78	54
3378.78	44
3379.79	34
3380.79	41
3381.79	40
3382.79	44
3383.79	54
3384.79	62
3385.79	42
3386.79	56
3387.79	40
3388.79	55
3389.79	42
3390.79	34
3391.79	63
3392.79	50
3393.79	74
3394.78	38
3395.78	38
3396.78	46
3397.78	60
3398.77	99
3399.77	22
3400.77	38
3401.76	34
3402.76	54
3403.76	52
3404.75	12
3405.75	22
3406.74	42
3407.74	73
3408.73	52
3409.72	129
3410.72	44
3411.71	66
3412.71	32
3413.7	40
3414.69	66
3415.68	78
3416.68	30
3417.67	52
3418.66	34
3419.65	36
3420.64	64
3421.63	53
3422.63	72
3423.62	52
3424.61	92
3425.6	36
3426.59	23
3427.58	64
3428.57	55
[truncated: 48 more rows]
