# Supplementary material for: AI‐Assisted Detection of Early Gastric Cancer via Visualization of Mucosal Acidity Compromise During Endoscopy
Source: Adv Sci (Weinh). 2025 Oct 20;12(46):e04932. doi: 10.1002/advs.202504932 (PMC12697849; doi:10.1002/advs.202504932)
Supplement: Supplementary file 2 — Supporting Data [file ADVS-12-e04932-s002.zip › Models by AGS cells/Model 6/Para-tumor/fast-20250724_175138.csv]

181.541	21650
184.445	33553
187.346	43544
190.245	48620
193.141	50520
196.035	50734
198.927	50364
201.816	50276
204.703	50856
207.588	50643
210.47	50806
213.35	50503
216.228	50743
219.103	50778
221.976	50562
224.846	50671
227.715	50444
230.58	50582
233.444	50528
236.305	51161
239.164	51185
242.02	51902
244.875	52097
247.727	52293
250.576	52404
253.423	52361
256.268	52071
259.111	52083
261.951	51962
264.789	51624
267.625	52099
270.459	51787
273.29	51797
276.119	51652
278.945	51207
281.769	51096
284.591	50905
287.411	50616
290.229	50891
293.044	50264
295.857	50204
298.667	49845
301.476	49253
304.282	48966
307.085	48591
309.887	48271
312.686	47675
315.483	47482
318.278	47155
321.071	46821
323.861	46837
326.649	46694
329.435	46796
332.219	46635
335	46708
337.779	46823
340.556	46802
343.331	46994
346.103	46845
348.873	46919
351.641	47280
354.407	47351
357.171	47441
359.932	47612
362.691	47519
365.448	47256
368.203	46936
370.955	46593
373.706	46472
376.454	46188
379.2	45604
381.943	45539
384.685	45256
387.424	44835
390.161	44438
392.896	44145
395.629	43918
398.36	43786
401.088	43720
403.815	43617
406.539	43486
409.261	43114
411.981	43117
414.698	43430
417.414	43704
420.127	43804
422.838	43734
425.547	44181
428.254	44103
430.959	43946
433.662	44159
436.362	44667
439.06	44665
441.757	44445
444.451	44431
447.142	44345
449.832	44369
452.52	44425
455.206	44185
457.889	43827
460.57	43994
463.249	43557
465.927	43835
468.601	43328
471.274	43101
473.945	42753
476.614	42270
479.28	41542
481.945	41393
484.607	41332
487.267	40726
489.926	40281
492.582	40427
495.236	40091
497.888	39853
500.537	39868
503.185	39953
505.831	40011
508.474	40211
511.116	40068
513.755	40265
516.393	39900
519.028	40047
521.661	39874
524.293	40259
526.922	39870
529.549	40168
532.174	40075
534.797	39938
537.418	40229
540.037	40146
542.654	40112
545.268	40428
547.881	40724
550.492	40545
553.101	39973
555.707	39384
558.312	39158
560.915	38796
563.515	39088
566.114	39139
568.71	39557
571.305	39793
573.897	40138
576.488	40051
579.076	39394
581.663	38347
584.247	37700
586.83	36745
589.41	35969
591.989	35600
594.565	34776
597.14	33961
599.712	33408
602.283	33497
604.851	33419
607.418	33203
609.982	33122
612.545	32951
615.106	32849
617.664	32913
620.221	32710
622.776	32675
625.328	32455
627.879	32510
630.428	32254
632.975	31900
635.52	31642
638.062	31527
640.603	31397
643.142	31432
645.679	31642
648.214	31749
650.748	31406
653.279	31529
655.808	31293
658.335	31206
660.861	31242
663.384	30818
665.906	30854
668.425	31057
670.943	30977
673.459	30644
675.973	30377
678.484	30000
680.994	29639
683.502	29151
686.009	28972
688.513	28795
691.015	28466
693.515	28373
696.014	28109
698.51	27626
701.005	27561
703.498	27223
705.989	26753
708.478	26305
710.965	26097
713.45	25980
715.933	25718
718.415	25662
720.894	25231
723.372	25386
725.848	25477
728.322	25482
730.794	25567
733.264	25349
735.732	24989
738.198	24610
740.663	24086
743.126	23667
745.586	23383
748.045	23309
750.502	23055
752.958	22862
755.411	22919
757.863	22914
760.312	22821
762.76	22688
765.206	22894
767.65	22363
770.092	21046
772.533	19456
774.971	19028
777.408	19867
779.843	20633
782.276	20613
784.707	20836
787.137	21044
789.564	20901
791.99	20866
794.414	20693
796.836	20538
799.257	20343
801.675	20002
804.092	19826
806.507	19743
808.92	19555
811.331	19431
813.741	18965
816.148	18765
818.554	18558
820.958	18488
823.36	18322
825.761	18155
828.159	17966
830.556	17883
832.951	17824
835.345	17517
837.736	17504
840.126	17182
842.514	17283
844.9	16876
847.284	16817
849.667	16710
852.048	16344
854.427	16400
856.804	16210
859.18	15842
861.553	15703
863.925	15795
866.296	15537
868.664	15492
871.031	15528
873.396	15395
875.759	15222
878.12	15125
880.48	15038
882.838	14905
885.194	14764
887.549	14684
889.902	14597
892.253	14402
894.602	14380
896.949	14375
899.295	14352
901.639	14132
903.981	14065
906.322	13870
908.661	13956
910.998	13944
913.333	13894
915.667	13732
917.999	13785
920.329	13840
922.658	13781
924.985	13616
927.31	13563
929.633	13619
931.955	13419
934.275	13170
936.593	13148
938.91	12786
941.225	12709
943.538	12413
945.849	12165
948.159	11964
950.467	11744
952.774	11647
955.078	11341
957.381	11250
959.683	11008
961.982	10900
964.28	10839
966.577	10811
968.871	10633
971.164	10447
973.456	10208
975.745	10235
978.033	10114
980.319	10038
982.604	9900
984.887	9824
987.168	9921
989.448	9816
991.726	9772
994.002	9723
996.277	9688
998.55	9611
1000.82	9593
1003.09	9790
1005.36	9801
1007.63	9873
1009.89	9834
1012.15	9921
1014.41	9866
1016.67	9921
1018.93	9759
1021.19	9669
1023.44	9610
1025.7	9594
1027.95	9566
1030.2	9377
1032.45	9302
1034.69	9092
1036.94	8990
1039.18	8998
1041.43	8845
1043.67	8887
1045.9	8823
1048.14	8783
1050.38	8575
1052.61	8585
1054.84	8510
1057.07	8393
1059.3	8468
1061.53	8158
1063.76	8202
1065.98	8081
1068.2	7966
1070.42	7878
1072.64	7789
1074.86	7638
1077.08	7600
1079.29	7641
1081.5	7528
1083.72	7461
1085.93	7493
1088.13	7424
1090.34	7559
1092.55	7555
1094.75	7527
1096.95	7469
1099.15	7373
1101.35	7390
1103.55	7227
1105.74	7106
1107.94	7037
1110.13	6979
1112.32	6969
1114.51	6746
1116.7	6693
1118.89	6570
1121.07	6480
1123.25	6378
1125.44	6397
1127.62	6310
1129.8	6467
1131.97	6421
1134.15	6478
1136.32	6584
1138.49	6358
1140.66	6304
1142.83	6290
1145	6248
1147.17	6137
1149.33	6149
1151.5	6060
1153.66	6042
1155.82	6047
1157.98	5935
1160.13	5888
1162.29	5818
1164.44	5752
1166.6	5674
1168.75	5766
1170.9	5853
1173.04	5964
1175.19	5946
1177.34	5810
1179.48	5583
1181.62	5391
1183.76	5388
1185.9	5500
1188.04	5617
1190.17	5794
1192.31	5865
1194.44	5889
1196.57	5962
1198.7	5907
1200.83	5839
1202.96	5697
1205.08	5506
1207.21	5260
1209.33	5147
1211.45	4922
1213.57	4773
1215.69	4727
1217.81	4670
1219.92	4634
1222.03	4601
1224.15	4580
1226.26	4575
1228.37	4513
1230.47	4499
1232.58	4448
1234.68	4552
1236.79	4397
1238.89	4450
1240.99	4448
1243.09	4434
1245.19	4360
1247.28	4321
1249.38	4199
1251.47	4239
1253.56	4241
1255.65	4106
1257.74	4027
1259.83	3981
1261.91	4003
1264	3928
1266.08	3836
1268.16	3836
1270.24	3789
1272.32	3624
1274.4	3631
1276.47	3655
1278.55	3532
1280.62	3506
1282.69	3510
1284.76	3491
1286.83	3387
1288.9	3393
1290.96	3332
1293.03	3288
1295.09	3256
1297.15	3236
1299.21	3215
1301.27	3143
1303.33	3102
1305.38	3120
1307.44	3163
1309.49	3145
1311.54	3022
1313.59	3022
1315.64	3020
1317.69	3018
1319.73	2990
1321.78	2964
1323.82	2980
1325.86	2935
1327.9	3012
1329.94	2941
1331.98	2963
1334.02	2942
1336.05	2941
1338.08	2992
1340.12	2902
1342.15	3028
1344.18	3000
1346.2	3052
1348.23	3145
1350.25	3103
1352.28	3177
1354.3	3123
1356.32	3171
1358.34	3151
1360.36	3131
1362.38	3202
1364.39	3201
1366.41	3161
1368.42	3149
1370.43	3181
1372.44	3103
1374.45	3069
1376.45	3067
1378.46	3131
1380.47	2988
1382.47	2883
1384.47	2789
1386.47	2757
1388.47	2772
1390.47	2722
1392.46	2708
1394.46	2769
1396.45	2738
1398.44	2774
1400.44	2679
1402.42	2621
1404.41	2583
1406.4	2500
1408.39	2476
1410.37	2425
1412.35	2347
1414.33	2406
1416.31	2347
1418.29	2348
1420.27	2272
1422.25	2281
1424.22	2252
1426.2	2339
1428.17	2246
1430.14	2272
1432.11	2204
1434.08	2150
1436.04	2162
1438.01	2137
1439.97	2101
1441.94	2149
1443.9	2105
1445.86	2132
1447.82	2172
1449.78	2061
1451.73	2049
1453.69	2045
1455.64	2120
1457.59	2047
1459.54	2009
1461.49	1944
1463.44	1890
1465.39	1898
1467.34	1841
1469.28	1808
1471.22	1874
1473.17	1898
1475.11	1952
1477.05	1876
1478.99	1758
1480.92	1765
1482.86	1656
1484.79	1630
1486.73	1626
1488.66	1644
1490.59	1662
1492.52	1689
1494.45	1659
1496.37	1652
1498.3	1702
1500.22	1709
1502.14	1630
1504.07	1604
1505.99	1674
1507.91	1616
1509.82	1604
1511.74	1577
1513.66	1588
1515.57	1586
1517.48	1628
1519.39	1710
1521.3	1697
1523.21	1697
1525.12	1617
1527.03	1565
1528.93	1642
1530.84	1636
1532.74	1622
1534.64	1695
1536.54	1720
1538.44	1648
1540.34	1606
1542.23	1548
1544.13	1493
1546.02	1428
1547.92	1461
1549.81	1499
1551.7	1497
1553.59	1503
1555.48	1527
1557.36	1573
1559.25	1529
1561.13	1579
1563.01	1618
1564.9	1618
1566.78	1606
1568.66	1621
1570.53	1519
1572.41	1543
1574.29	1592
1576.16	1614
1578.03	1715
1579.9	1686
1581.78	1686
1583.65	1618
1585.51	1598
1587.38	1584
1589.25	1665
1591.11	1682
1592.97	1656
1594.84	1525
1596.7	1483
1598.56	1537
1600.42	1497
1602.27	1519
1604.13	1545
1605.98	1663
1607.84	1809
1609.69	1862
1611.54	1884
1613.39	1723
1615.24	1565
1617.09	1412
1618.94	1355
1620.78	1312
1622.62	1344
1624.47	1447
1626.31	1430
1628.15	1469
1629.99	1450
1631.83	1424
1633.67	1390
1635.5	1388
1637.34	1358
1639.17	1352
1641	1308
1642.83	1314
1644.66	1366
1646.49	1330
1648.32	1274
1650.15	1308
1651.97	1311
1653.8	1340
1655.62	1316
1657.44	1279
1659.26	1218
1661.08	1128
1662.9	1136
1664.72	979
1666.53	899
1668.35	867
1670.16	836
1671.97	893
1673.79	977
1675.6	944
1677.4	959
1679.21	883
1681.02	864
1682.83	826
1684.63	858
1686.43	895
1688.24	901
1690.04	894
1691.84	830
1693.64	840
1695.43	840
1697.23	902
1699.02	945
1700.82	1029
1702.61	993
1704.4	1019
1706.2	987
1707.98	1056
1709.77	1104
1711.56	1118
1713.35	1130
1715.13	1084
1716.92	1009
1718.7	865
1720.48	925
1722.26	878
1724.04	836
1725.82	691
1727.6	612
1729.37	556
1731.15	496
1732.92	449
1734.7	415
1736.47	367
1738.24	337
1740.01	346
1741.78	324
1743.54	401
1745.31	488
1747.08	495
1748.84	516
1750.6	558
1752.36	641
1754.12	739
1755.88	805
1757.64	699
1759.4	650
1761.16	623
1762.91	641
1764.67	679
1766.42	751
1768.17	795
1769.92	820
1771.67	754
1773.42	709
1775.17	657
1776.91	675
1778.66	695
1780.4	768
1782.15	826
1783.89	838
1785.63	881
1787.37	889
1789.11	840
1790.85	846
1792.58	822
1794.32	715
1796.05	675
1797.79	661
1799.52	647
1801.25	691
1802.98	636
1804.71	629
1806.44	734
1808.17	755
1809.89	792
1811.62	796
1813.34	834
1815.07	774
1816.79	733
1818.51	703
1820.23	681
1821.95	628
1823.66	600
1825.38	548
1827.1	607
1828.81	602
1830.52	658
1832.24	673
1833.95	717
1835.66	772
1837.37	790
1839.08	735
1840.78	666
1842.49	598
1844.19	592
1845.9	558
1847.6	587
1849.3	548
1851	546
1852.7	471
1854.4	449
1856.1	411
1857.8	445
1859.49	477
1861.19	459
1862.88	479
1864.57	405
1866.27	335
1867.96	302
1869.65	232
1871.33	274
1873.02	357
1874.71	415
1876.39	419
1878.08	369
1879.76	376
1881.44	365
1883.12	413
1884.81	440
1886.48	478
1888.16	391
1889.84	322
1891.52	310
1893.19	270
1894.87	280
1896.54	286
1898.21	316
1899.88	306
1901.55	355
1903.22	357
1904.89	364
1906.56	359
1908.22	375
1909.89	411
1911.55	417
1913.22	421
1914.88	421
1916.54	409
1918.2	409
1919.86	403
1921.52	381
1923.18	383
1924.83	351
1926.49	372
1928.14	322
1929.79	348
1931.45	343
1933.1	311
1934.75	302
1936.4	354
1938.05	365
1939.69	395
1941.34	337
1942.99	300
1944.63	260
1946.27	304
1947.92	268
1949.56	321
1951.2	358
1952.84	330
1954.48	364
1956.11	407
1957.75	443
1959.39	465
1961.02	491
1962.65	459
1964.29	457
1965.92	465
1967.55	481
1969.18	530
1970.81	491
1972.44	492
1974.06	463
1975.69	495
1977.32	490
1978.94	506
1980.56	502
1982.19	522
1983.81	496
1985.43	502
1987.05	514
1988.66	528
1990.28	500
1991.9	478
1993.51	502
1995.13	522
1996.74	530
1998.36	502
1999.97	502
2001.58	473
2003.19	500
2004.8	485
2006.4	546
2008.01	496
2009.62	540
2011.22	520
2012.83	508
2014.43	495
2016.03	535
2017.63	526
2019.23	509
2020.83	506
2022.43	501
2024.03	504
2025.63	520
2027.22	514
2028.82	505
2030.41	497
2032.01	477
2033.6	489
2035.19	482
2036.78	469
2038.37	477
2039.96	429
2041.55	433
2043.13	447
2044.72	425
2046.3	443
2047.89	473
2049.47	449
2051.05	431
2052.63	439
2054.21	437
2055.79	457
2057.37	411
2058.95	409
2060.52	395
2062.1	409
2063.68	422
2065.25	431
2066.82	393
2068.39	421
2069.97	427
2071.54	419
2073.1	393
2074.67	403
2076.24	385
2077.81	383
2079.37	401
2080.94	397
2082.5	383
2084.07	352
2085.63	341
2087.19	353
2088.75	331
2090.31	311
2091.87	281
2093.43	274
2094.98	298
2096.54	295
2098.09	296
2099.65	355
2101.2	318
2102.75	339
2104.3	328
2105.86	346
2107.41	331
2108.95	308
2110.5	328
2112.05	310
2113.6	322
2115.14	305
2116.69	341
2118.23	304
2119.77	324
2121.31	298
2122.86	343
2124.4	278
2125.93	326
2127.47	297
2129.01	314
2130.55	339
2132.08	314
2133.62	313
2135.15	324
2136.69	312
2138.22	286
2139.75	284
2141.28	284
2142.81	292
2144.34	309
2145.87	278
2147.39	300
2148.92	290
2150.45	312
2151.97	307
2153.5	316
2155.02	282
2156.54	260
2158.06	274
2159.58	280
2161.1	266
2162.62	312
2164.14	294
2165.66	316
2167.17	278
2168.69	317
2170.2	268
2171.72	284
2173.23	280
2174.74	252
2176.25	276
2177.76	272
2179.27	258
2180.78	292
2182.29	228
2183.79	248
2185.3	238
2186.81	252
2188.31	270
2189.81	266
2191.32	294
2192.82	248
2194.32	242
2195.82	258
2197.32	256
2198.82	242
2200.32	238
2201.81	186
2203.31	217
2204.8	230
2206.3	220
2207.79	234
2209.29	248
2210.78	234
2212.27	284
2213.76	260
2215.25	276
2216.74	248
2218.23	236
2219.71	205
2221.2	216
2222.69	224
2224.17	177
2225.65	180
2227.14	153
2228.62	182
2230.1	193
2231.58	218
2233.06	220
2234.54	207
2236.02	235
2237.5	272
2238.97	249
2240.45	222
2241.92	229
2243.4	254
2244.87	184
2246.34	205
2247.82	202
2249.29	205
2250.76	198
2252.23	188
2253.7	182
2255.16	175
2256.63	196
2258.1	169
2259.56	178
2261.03	187
2262.49	195
2263.95	208
2265.42	181
2266.88	219
2268.34	189
2269.8	189
2271.26	183
2272.72	173
2274.18	193
2275.63	204
2277.09	195
2278.54	236
2280	181
2281.45	167
2282.9	176
2284.36	137
2285.81	194
2287.26	147
2288.71	181
2290.16	167
2291.61	169
2293.05	165
2294.5	145
2295.95	153
2297.39	119
2298.84	101
2300.28	114
2301.72	113
2303.16	123
2304.61	153
2306.05	154
2307.49	137
2308.93	137
2310.36	169
2311.8	167
2313.24	165
2314.67	191
2316.11	175
2317.54	189
2318.98	200
2320.41	137
2321.84	167
2323.28	151
2324.71	155
2326.14	152
2327.57	153
2328.99	131
2330.42	105
2331.85	141
2333.27	117
2334.7	133
2336.12	85
2337.55	121
2338.97	99
2340.39	133
2341.82	71
2343.24	94
2344.66	119
2346.08	105
2347.5	101
2348.91	111
2350.33	123
2351.75	163
2353.16	139
2354.58	129
2355.99	145
2357.41	125
2358.82	111
2360.23	89
2361.64	71
2363.05	95
2364.46	72
2365.87	71
2367.28	77
2368.69	99
2370.1	85
2371.5	75
2372.91	89
2374.31	104
2375.72	86
2377.12	75
2378.52	104
2379.92	101
2381.33	93
2382.73	89
2384.13	79
2385.52	97
2386.92	81
2388.32	89
2389.72	81
2391.11	97
2392.51	115
2393.9	91
2395.3	115
2396.69	125
2398.08	101
2399.48	89
2400.87	113
2402.26	97
2403.65	81
2405.04	63
2406.42	36
2407.81	-28
2409.2	0
2410.58	-43
2411.97	-50
2413.35	34
2414.74	-36
2416.12	-20
2417.5	-10
2418.89	28
2420.27	10
2421.65	6
2423.03	10
2424.41	-14
2425.79	-6
2427.16	-37
2428.54	-4
2429.92	-22
2431.29	20
2432.67	0
2434.04	6
2435.42	-2
2436.79	-2
2438.16	14
2439.53	4
2440.9	-18
2442.27	-34
2443.64	-10
2445.01	-19
2446.38	-43
2447.75	-44
2449.11	-51
2450.48	-18
2451.84	-30
2453.21	-26
2454.57	-22
2455.94	-2
2457.3	0
2458.66	-28
2460.02	-6
2461.38	-28
2462.74	7
2464.1	24
2465.46	14
2466.82	14
2468.17	6
2469.53	-6
2470.89	42
2472.24	6
2473.6	-6
2474.95	22
2476.3	20
2477.65	55
2479.01	51
2480.36	25
2481.71	93
2483.06	25
2484.41	16
2485.75	26
2487.1	23
2488.45	18
2489.8	21
2491.14	12
2492.49	22
2493.83	24
2495.17	43
2496.52	8
2497.86	37
2499.2	47
2500.54	51
2501.88	26
2503.22	48
2504.56	26
2505.9	50
2507.24	40
2508.58	38
2509.91	17
2511.25	0
2512.58	-12
2513.92	-32
2515.25	-32
2516.58	-28
2517.92	-44
2519.25	-14
2520.58	-14
2521.91	-18
2523.24	-12
2524.57	2
2525.9	34
2527.23	20
2528.55	61
2529.88	-20
2531.21	-18
2532.53	-18
2533.86	8
2535.18	6
2536.5	14
2537.83	38
2539.15	14
2540.47	18
2541.79	28
2543.11	-4
2544.43	8
2545.75	22
2547.07	46
2548.39	-14
2549.7	20
2551.02	6
2552.34	-12
2553.65	-2
2554.97	-26
2556.28	-34
2557.59	-45
2558.91	-39
2560.22	-22
2561.53	-32
2562.84	-32
2564.15	-45
2565.46	-23
2566.77	-26
2568.08	-18
2569.38	-26
2570.69	-40
2572	-38
2573.3	-14
2574.61	-20
2575.91	-26
2577.22	0
2578.52	-2
2579.82	2
2581.13	-6
2582.43	-34
2583.73	-12
2585.03	-39
2586.33	-28
2587.63	-40
2588.92	-68
2590.22	-24
2591.52	-57
2592.82	-52
2594.11	-16
2595.41	-13
2596.7	-28
2598	-20
2599.29	-24
2600.58	-59
2601.88	-10
2603.17	-30
2604.46	-55
2605.75	-40
2607.04	-38
2608.33	-53
2609.62	-15
2610.9	-52
2612.19	-46
2613.48	-93
2614.76	-60
2616.05	-39
2617.34	-33
2618.62	-69
2619.9	-74
2621.19	-46
2622.47	-53
2623.75	-44
2625.03	-56
2626.31	-61
2627.59	-20
2628.87	-25
2630.15	-42
2631.43	-20
2632.71	-46
2633.99	-50
2635.26	-56
2636.54	-103
2637.81	-71
2639.09	-60
2640.36	-50
2641.64	-58
2642.91	-57
2644.18	-68
2645.46	-49
2646.73	-78
2648	-42
2649.27	-47
2650.54	-24
2651.81	-32
2653.07	-24
2654.34	-26
2655.61	-51
2656.88	-21
2658.14	-32
2659.41	-55
2660.67	-60
2661.94	-28
2663.2	-44
2664.47	-59
2665.73	-40
2666.99	-50
2668.25	-46
2669.51	-60
2670.77	-67
2672.03	-71
2673.29	-48
2674.55	-49
2675.81	-34
2677.07	-52
2678.32	-87
2679.58	-65
2680.84	-29
2682.09	-43
2683.35	-12
2684.6	-28
2685.85	-45
2687.11	-72
2688.36	-19
2689.61	-40
2690.86	-34
2692.11	-49
2693.36	-18
2694.61	-18
2695.86	-39
2697.11	-48
2698.36	-32
2699.61	-75
2700.85	-24
2702.1	-44
2703.34	-33
2704.59	-56
2705.83	-34
2707.08	-37
2708.32	-36
2709.56	-61
2710.81	-47
2712.05	-48
2713.29	-59
2714.53	-42
2715.77	-48
2717.01	-29
2718.25	-24
2719.49	-35
2720.73	-62
2721.96	-63
2723.2	-36
2724.44	-30
2725.67	-22
2726.91	-34
2728.14	-38
2729.38	-58
2730.61	-51
2731.84	-40
2733.08	-45
2734.31	-32
2735.54	-16
2736.77	-20
2738	-52
2739.23	-28
2740.46	-32
2741.69	-51
2742.92	-58
2744.14	2
2745.37	-20
2746.6	-48
2747.82	-26
2749.05	-40
2750.27	-52
2751.5	-34
2752.72	-36
2753.95	-20
2755.17	-22
2756.39	-42
2757.61	-24
2758.83	-44
2760.05	-8
2761.27	-52
2762.49	-34
2763.71	-26
2764.93	-14
2766.15	-24
2767.37	-20
2768.58	-32
2769.8	-26
2771.02	-34
2772.23	-20
2773.45	-44
2774.66	-32
2775.88	-12
2777.09	-42
2778.3	-18
2779.51	-14
2780.73	-33
2781.94	-16
2783.15	-34
2784.36	-20
2785.57	-22
2786.78	-54
2787.99	2
2789.19	-34
2790.4	6
2791.61	6
2792.82	-28
2794.02	-24
2795.23	-22
2796.43	-28
2797.64	-10
2798.84	-18
2800.04	-34
2801.25	-9
2802.45	-32
2803.65	-50
2804.85	-11
2806.05	-26
2807.25	-44
2808.45	6
2809.65	-28
2810.85	-17
2812.05	2
2813.25	-16
2814.45	-12
2815.64	-12
2816.84	-20
2818.04	-22
2819.23	44
2820.43	-11
2821.62	-28
2822.82	-14
2824.01	4
2825.2	-28
2826.39	-26
2827.59	-6
2828.78	-2
2829.97	8
2831.16	-24
2832.35	-2
2833.54	-26
2834.73	-16
2835.92	-28
2837.1	-18
2838.29	-10
2839.48	6
2840.67	-2
2841.85	-18
2843.04	-16
2844.22	-22
2845.41	-9
2846.59	17
2847.77	8
2848.96	-16
2850.14	-4
2851.32	14
2852.5	-5
2853.68	-14
2854.87	0
2856.05	-16
2857.23	-16
2858.4	-12
2859.58	-14
2860.76	-31
2861.94	2
2863.12	4
2864.29	12
2865.47	0
2866.65	-10
2867.82	27
2869	28
2870.17	-8
2871.34	-4
2872.52	-20
2873.69	18
2874.86	-14
2876.03	10
2877.21	-23
2878.38	-14
2879.55	0
2880.72	-32
2881.89	-36
2883.06	2
2884.23	8
2885.39	-6
2886.56	-8
2887.73	-18
2888.9	-10
2890.06	-14
2891.23	2
2892.39	-4
2893.56	18
2894.72	-8
2895.89	-4
2897.05	0
2898.21	-14
2899.38	-10
2900.54	-24
2901.7	2
2902.86	0
2904.02	4
2905.18	5
2906.34	-10
2907.5	-13
2908.66	-2
2909.82	-12
2910.98	18
2912.13	16
2913.29	19
2914.45	-12
2915.6	-2
2916.76	10
2917.91	10
2919.07	16
2920.22	6
2921.38	14
2922.53	-2
2923.68	6
2924.84	36
2925.99	6
2927.14	0
2928.29	0
2929.44	17
2930.59	-6
2931.74	8
2932.89	18
2934.04	9
2935.19	0
2936.34	-8
2937.48	10
2938.63	14
2939.78	-6
2940.93	34
2942.07	24
2943.22	34
2944.36	8
2945.51	10
2946.65	-4
2947.79	0
2948.94	36
2950.08	8
2951.22	2
2952.36	6
2953.5	-6
2954.65	2
2955.79	6
2956.93	16
2958.07	-4
2959.2	6
2960.34	18
2961.48	22
2962.62	18
2963.76	8
2964.89	0
2966.03	2
2967.17	0
2968.3	34
2969.44	6
2970.57	12
2971.71	24
2972.84	-8
2973.97	18
2975.11	4
2976.24	22
2977.37	6
2978.5	16
2979.64	14
2980.77	14
2981.9	12
2983.03	22
2984.16	10
2985.29	12
2986.41	16
2987.54	22
2988.67	30
2989.8	24
2990.93	-2
2992.05	22
2993.18	16
2994.3	-14
2995.43	8
2996.55	41
2997.68	32
2998.8	16
2999.93	14
3001.05	6
3002.17	20
3003.3	18
3004.42	74
3005.54	56
3006.66	28
3007.78	36
3008.9	12
3010.02	2
3011.14	48
3012.26	28
3013.38	12
3014.5	42
3015.62	18
3016.73	30
3017.85	34
3018.97	10
3020.08	9
3021.2	28
3022.31	2
3023.43	40
3024.54	27
3025.66	16
3026.77	30
3027.89	34
3029	30
3030.11	38
3031.22	28
3032.34	10
3033.45	28
3034.56	12
3035.67	36
3036.78	113
3037.89	42
3039	42
3040.11	30
3041.22	8
3042.32	2
3043.43	38
3044.54	10
3045.65	22
3046.75	30
3047.86	50
3048.96	12
3050.07	-2
3051.17	26
3052.28	20
3053.38	18
3054.49	18
3055.59	36
3056.69	0
3057.8	14
3058.9	32
3060	54
3061.1	20
3062.2	26
3063.3	41
3064.4	24
3065.5	-8
3066.6	35
3067.7	22
3068.8	56
3069.9	30
3071	32
3072.09	36
3073.19	42
3074.29	22
3075.38	44
3076.48	40
3077.57	7
3078.67	33
3079.76	52
3080.86	18
3081.95	29
3083.05	10
3084.14	32
3085.23	30
3086.33	33
3087.42	28
3088.51	39
3089.6	30
3090.69	18
3091.78	24
3092.87	79
3093.96	26
3095.05	34
3096.14	-2
3097.23	32
3098.32	39
3099.41	20
3100.49	12
3101.58	18
3102.67	32
3103.75	24
3104.84	34
3105.93	22
3107.01	16
3108.1	30
3109.18	46
3110.26	44
3111.35	48
3112.43	32
3113.51	34
3114.6	41
3115.68	32
3116.76	16
3117.84	18
3118.92	42
3120	18
3121.09	30
3122.17	24
3123.25	34
3124.32	48
3125.4	40
3126.48	18
3127.56	36
3128.64	26
3129.72	52
3130.79	52
3131.87	40
3132.95	26
3134.02	14
3135.1	28
3136.17	30
3137.25	51
3138.32	28
3139.4	8
3140.47	36
3141.55	42
3142.62	30
3143.69	38
3144.76	51
3145.84	24
3146.91	38
3147.98	38
3149.05	32
3150.12	22
3151.19	50
3152.26	50
3153.33	48
3154.4	6
3155.47	54
3156.54	16
3157.61	64
3158.67	18
3159.74	38
3160.81	40
3161.88	31
3162.94	34
3164.01	45
3165.07	44
3166.14	42
3167.2	24
3168.27	25
3169.33	26
3170.4	38
3171.46	26
3172.52	14
3173.59	38
3174.65	34
3175.71	48
3176.77	20
3177.84	26
3178.9	44
3179.96	16
3181.02	55
3182.08	46
3183.14	67
3184.2	40
3185.26	42
3186.32	28
3187.37	38
3188.43	58
3189.49	51
3190.55	26
3191.61	37
3192.66	42
3193.72	26
3194.77	48
3195.83	20
3196.89	30
3197.94	46
3199	26
3200.05	20
3201.1	32
3202.16	26
3203.21	46
3204.27	26
3205.32	18
3206.37	28
3207.42	43
3208.47	46
3209.53	40
3210.58	47
3211.63	40
3212.68	30
3213.73	34
3214.78	37
3215.83	42
3216.88	35
3217.93	24
3218.97	32
3220.02	18
3221.07	12
3222.12	30
3223.16	20
3224.21	36
3225.26	30
3226.3	32
3227.35	28
3228.4	62
3229.44	44
3230.49	16
3231.53	14
3232.57	22
3233.62	43
3234.66	40
3235.71	22
3236.75	32
3237.79	40
3238.83	38
3239.88	22
3240.92	50
3241.96	38
3243	42
3244.04	22
3245.08	36
3246.12	24
3247.16	10
3248.2	26
3249.24	22
3250.28	50
3251.32	28
3252.36	26
3253.39	48
3254.43	66
3255.47	76
3256.51	42
3257.54	18
3258.58	30
3259.61	40
3260.65	14
3261.69	44
3262.72	26
3263.76	40
3264.79	18
3265.82	69
3266.86	39
3267.89	64
3268.92	40
3269.96	46
3270.99	35
3272.02	42
3273.05	22
3274.09	4
3275.12	46
3276.15	36
3277.18	41
3278.21	30
3279.24	38
3280.27	58
3281.3	26
3282.33	37
3283.36	36
3284.39	38
3285.41	60
3286.44	40
3287.47	24
3288.5	56
3289.52	36
3290.55	52
3291.58	44
3292.6	40
3293.63	62
3294.66	34
3295.68	51
3296.71	28
3297.73	50
3298.76	79
3299.78	42
3300.8	4
3301.83	22
3302.85	78
3303.87	32
3304.9	28
3305.92	53
3306.94	42
3307.96	54
3308.98	40
3310.01	52
3311.03	28
3312.05	53
3313.07	30
3314.09	24
3315.11	34
3316.13	34
3317.15	34
3318.17	48
3319.18	40
3320.2	26
3321.22	40
3322.24	38
3323.26	43
3324.27	34
3325.29	34
3326.31	53
3327.32	50
3328.34	49
3329.35	60
3330.37	10
3331.38	32
3332.4	30
3333.41	52
3334.43	54
3335.44	42
3336.46	36
3337.47	30
3338.48	38
3339.5	24
3340.51	50
3341.52	31
3342.53	52
3343.54	44
3344.56	48
3345.57	51
3346.58	48
3347.59	40
3348.6	41
3349.61	58
3350.62	34
3351.63	48
3352.64	48
3353.65	50
3354.66	43
3355.66	67
3356.67	46
3357.68	44
3358.69	29
3359.7	34
3360.7	48
3361.71	40
3362.72	34
3363.72	44
3364.73	24
3365.73	44
3366.74	25
3367.75	51
3368.75	48
3369.75	38
3370.76	34
3371.76	46
3372.77	40
3373.77	56
3374.77	43
3375.78	28
3376.78	20
3377.78	36
3378.78	32
3379.79	36
3380.79	29
3381.79	24
3382.79	58
3383.79	48
3384.79	66
3385.79	32
3386.79	38
3387.79	62
3388.79	57
3389.79	26
3390.79	44
3391.79	75
3392.79	44
3393.79	62
3394.78	46
3395.78	26
3396.78	36
3397.78	68
3398.77	83
3399.77	10
3400.77	46
3401.76	36
3402.76	44
3403.76	46
3404.75	12
3405.75	36
3406.74	44
3407.74	85
3408.73	46
3409.72	103
3410.72	54
3411.71	42
3412.71	52
3413.7	24
3414.69	34
3415.68	64
3416.68	40
3417.67	34
3418.66	32
3419.65	18
3420.64	52
3421.63	47
3422.63	52
3423.62	48
3424.61	82
3425.6	52
3426.59	23
3427.58	48
3428.57	39
[truncated: 48 more rows]
