# Supplementary material for: AI‐Assisted Detection of Early Gastric Cancer via Visualization of Mucosal Acidity Compromise During Endoscopy
Source: Adv Sci (Weinh). 2025 Oct 20;12(46):e04932. doi: 10.1002/advs.202504932 (PMC12697849; doi:10.1002/advs.202504932)
Supplement: Supplementary file 2 — Supporting Data [file ADVS-12-e04932-s002.zip › Models by AGS cells/Model 6/Para-tumor/fast-20250724_175140.csv]

181.541	14040
184.445	21882
187.346	28532
190.245	32022
193.141	33115
196.035	33201
198.927	33100
201.816	32939
204.703	33132
207.588	32982
210.47	33219
213.35	32919
216.228	33038
219.103	33121
221.976	33002
224.846	33013
227.715	33077
230.58	33084
233.444	32975
236.305	33149
239.164	33344
242.02	33683
244.875	33898
247.727	33838
250.576	34019
253.423	33942
256.268	33815
259.111	33649
261.951	33507
264.789	33562
267.625	33601
270.459	33596
273.29	33608
276.119	33432
278.945	33254
281.769	33131
284.591	32933
287.411	32870
290.229	32829
293.044	32413
295.857	32381
298.667	32190
301.476	31769
304.282	31524
307.085	31164
309.887	31121
312.686	30682
315.483	30363
318.278	30173
321.071	29981
323.861	29895
326.649	29629
329.435	29949
332.219	29860
335	29762
337.779	29772
340.556	29798
343.331	29903
346.103	29891
348.873	29850
351.641	29979
354.407	30082
357.171	30123
359.932	30336
362.691	30170
365.448	30081
368.203	29786
370.955	29379
373.706	29413
376.454	29017
379.2	28863
381.943	28879
384.685	28515
387.424	28352
390.161	28108
392.896	27856
395.629	27679
398.36	27590
401.088	27600
403.815	27354
406.539	27346
409.261	27159
411.981	27144
414.698	27207
417.414	27441
420.127	27370
422.838	27314
425.547	27700
428.254	27771
430.959	27743
433.662	27660
436.362	28035
439.06	28031
441.757	27982
444.451	28062
447.142	27856
449.832	27801
452.52	27789
455.206	27606
457.889	27530
460.57	27477
463.249	27393
465.927	27314
468.601	27077
471.274	27054
473.945	26492
476.614	26259
479.28	25888
481.945	25738
484.607	25651
487.267	25537
489.926	25046
492.582	25061
495.236	24904
497.888	24781
500.537	24560
503.185	24580
505.831	24791
508.474	24886
511.116	24836
513.755	24788
516.393	24727
519.028	24820
521.661	24669
524.293	24760
526.922	24656
529.549	24729
532.174	24632
534.797	24753
537.418	24663
540.037	24751
542.654	24636
545.268	24727
547.881	24854
550.492	24820
553.101	24485
555.707	24197
558.312	23945
560.915	23915
563.515	23848
566.114	23992
568.71	24036
571.305	24443
573.897	24687
576.488	24534
579.076	24215
581.663	23522
584.247	23126
586.83	22297
589.41	22003
591.989	21672
594.565	21122
597.14	20605
599.712	20433
602.283	20361
604.851	20148
607.418	20018
609.982	19962
612.545	19855
615.106	19779
617.664	19852
620.221	19632
622.776	19658
625.328	19674
627.879	19522
630.428	19430
632.975	19209
635.52	18975
638.062	18765
640.603	18795
643.142	18885
645.679	18977
648.214	18937
650.748	18876
653.279	19033
655.808	18831
658.335	18745
660.861	18594
663.384	18387
665.906	18355
668.425	18590
670.943	18511
673.459	18155
675.973	18046
678.484	17881
680.994	17639
683.502	17331
686.009	17177
688.513	17104
691.015	16898
693.515	16756
696.014	16658
698.51	16428
701.005	16297
703.498	16100
705.989	15884
708.478	15548
710.965	15413
713.45	15423
715.933	15257
718.415	15290
720.894	14949
723.372	14982
725.848	15095
728.322	14905
730.794	15072
733.264	15084
735.732	14848
738.198	14688
740.663	14238
743.126	13864
745.586	13881
748.045	13705
750.502	13527
752.958	13447
755.411	13317
757.863	13336
760.312	13344
762.76	13157
765.206	13358
767.65	13073
770.092	12306
772.533	11314
774.971	11146
777.408	11445
779.843	12038
782.276	12024
784.707	11996
787.137	12109
789.564	12151
791.99	12044
794.414	12000
796.836	12040
799.257	11744
801.675	11520
804.092	11478
806.507	11361
808.92	11355
811.331	11224
813.741	10926
816.148	10827
818.554	10646
820.958	10624
823.36	10539
825.761	10515
828.159	10276
830.556	10307
832.951	10136
835.345	10080
837.736	10042
840.126	9911
842.514	9957
844.9	9832
847.284	9671
849.667	9610
852.048	9425
854.427	9355
856.804	9193
859.18	9117
861.553	8978
863.925	9113
866.296	8973
868.664	8891
871.031	8801
873.396	8724
875.759	8756
878.12	8605
880.48	8536
882.838	8565
885.194	8404
887.549	8355
889.902	8256
892.253	8180
894.602	8297
896.949	8089
899.295	8168
901.639	7969
903.981	7972
906.322	7896
908.661	7986
910.998	7892
913.333	7849
915.667	7710
917.999	7799
920.329	7862
922.658	7747
924.985	7668
927.31	7674
929.633	7672
931.955	7568
934.275	7501
936.593	7501
938.91	7307
941.225	7207
943.538	7141
945.849	6870
948.159	6699
950.467	6578
952.774	6514
955.078	6379
957.381	6298
959.683	6260
961.982	6143
964.28	6101
966.577	6115
968.871	6032
971.164	5900
973.456	5870
975.745	5833
978.033	5645
980.319	5581
982.604	5581
984.887	5515
987.168	5575
989.448	5567
991.726	5472
994.002	5440
996.277	5423
998.55	5408
1000.82	5438
1003.09	5402
1005.36	5536
1007.63	5535
1009.89	5532
1012.15	5515
1014.41	5532
1016.67	5559
1018.93	5589
1021.19	5407
1023.44	5518
1025.7	5526
1027.95	5561
1030.2	5422
1032.45	5296
1034.69	5155
1036.94	5109
1039.18	5003
1041.43	5023
1043.67	4952
1045.9	5011
1048.14	5001
1050.38	4844
1052.61	4828
1054.84	4746
1057.07	4676
1059.3	4604
1061.53	4530
1063.76	4585
1065.98	4511
1068.2	4447
1070.42	4421
1072.64	4317
1074.86	4267
1077.08	4110
1079.29	4200
1081.5	4121
1083.72	4102
1085.93	4191
1088.13	4078
1090.34	4156
1092.55	4144
1094.75	4255
1096.95	4120
1099.15	4075
1101.35	4092
1103.55	3971
1105.74	3934
1107.94	3822
1110.13	3886
1112.32	3808
1114.51	3641
1116.7	3679
1118.89	3580
1121.07	3593
1123.25	3556
1125.44	3506
1127.62	3443
1129.8	3487
1131.97	3629
1134.15	3590
1136.32	3598
1138.49	3542
1140.66	3488
1142.83	3413
1145	3454
1147.17	3405
1149.33	3292
1151.5	3330
1153.66	3312
1155.82	3240
1157.98	3262
1160.13	3230
1162.29	3189
1164.44	3135
1166.6	3163
1168.75	3203
1170.9	3183
1173.04	3202
1175.19	3314
1177.34	3273
1179.48	3075
1181.62	3020
1183.76	2966
1185.9	3030
1188.04	3129
1190.17	3288
1192.31	3363
1194.44	3272
1196.57	3338
1198.7	3288
1200.83	3304
1202.96	3133
1205.08	3020
1207.21	2941
1209.33	2822
1211.45	2637
1213.57	2579
1215.69	2557
1217.81	2526
1219.92	2486
1222.03	2480
1224.15	2458
1226.26	2448
1228.37	2462
1230.47	2403
1232.58	2442
1234.68	2372
1236.79	2404
1238.89	2331
1240.99	2413
1243.09	2341
1245.19	2313
1247.28	2287
1249.38	2259
1251.47	2242
1253.56	2261
1255.65	2156
1257.74	2168
1259.83	2176
1261.91	2099
1264	2099
1266.08	1991
1268.16	1988
1270.24	2000
1272.32	1877
1274.4	1902
1276.47	1876
1278.55	1902
1280.62	1821
1282.69	1805
1284.76	1835
1286.83	1823
1288.9	1755
1290.96	1737
1293.03	1646
1295.09	1698
1297.15	1684
1299.21	1668
1301.27	1570
1303.33	1597
1305.38	1601
1307.44	1689
1309.49	1569
1311.54	1517
1313.59	1478
1315.64	1467
1317.69	1525
1319.73	1519
1321.78	1519
1323.82	1493
1325.86	1461
1327.9	1480
1329.94	1430
1331.98	1418
1334.02	1489
1336.05	1428
1338.08	1462
1340.12	1431
1342.15	1499
1344.18	1525
1346.2	1559
1348.23	1622
1350.25	1579
1352.28	1584
1354.3	1586
1356.32	1622
1358.34	1603
1360.36	1608
1362.38	1656
1364.39	1684
1366.41	1650
1368.42	1589
1370.43	1640
1372.44	1545
1374.45	1604
1376.45	1574
1378.46	1589
1380.47	1537
1382.47	1533
1384.47	1477
1386.47	1427
1388.47	1322
1390.47	1362
1392.46	1360
1394.46	1407
1396.45	1394
1398.44	1362
1400.44	1327
1402.42	1360
1404.41	1265
1406.4	1261
1408.39	1231
1410.37	1172
1412.35	1126
1414.33	1193
1416.31	1172
1418.29	1157
1420.27	1124
1422.25	1118
1424.22	1100
1426.2	1108
1428.17	1102
1430.14	1140
1432.11	1013
1434.08	982
1436.04	1039
1438.01	979
1439.97	1029
1441.94	1011
1443.9	1005
1445.86	1056
1447.82	1064
1449.78	985
1451.73	971
1453.69	981
1455.64	1007
1457.59	1019
1459.54	976
1461.49	876
1463.44	824
1465.39	860
1467.34	890
1469.28	828
1471.22	850
1473.17	910
1475.11	878
1477.05	820
1478.99	791
1480.92	768
1482.86	729
1484.79	695
1486.73	695
1488.66	709
1490.59	723
1492.52	740
1494.45	752
1496.37	780
1498.3	774
1500.22	716
1502.14	659
1504.07	695
1505.99	669
1507.91	701
1509.82	671
1511.74	679
1513.66	679
1515.57	683
1517.48	715
1519.39	749
1521.3	756
1523.21	778
1525.12	705
1527.03	701
1528.93	747
1530.84	782
1532.74	796
1534.64	860
1536.54	838
1538.44	844
1540.34	786
1542.23	776
1544.13	668
1546.02	634
1547.92	633
1549.81	675
1551.7	735
1553.59	760
1555.48	741
1557.36	793
1559.25	794
1561.13	830
1563.01	854
1564.9	873
1566.78	874
1568.66	824
1570.53	808
1572.41	790
1574.29	820
1576.16	866
1578.03	979
1579.9	1010
1581.78	901
1583.65	893
1585.51	854
1587.38	915
1589.25	980
1591.11	953
1592.97	896
1594.84	822
1596.7	832
1598.56	844
1600.42	786
1602.27	814
1604.13	828
1605.98	957
1607.84	1048
1609.69	1162
1611.54	1136
1613.39	1046
1615.24	909
1617.09	743
1618.94	703
1620.78	653
1622.62	693
1624.47	796
1626.31	816
1628.15	806
1629.99	858
1631.83	874
1633.67	818
1635.5	814
1637.34	736
1639.17	751
1641	754
1642.83	719
1644.66	749
1646.49	739
1648.32	700
1650.15	677
1651.97	713
1653.8	762
1655.62	767
1657.44	697
1659.26	614
1661.08	574
1662.9	568
1664.72	417
1666.53	357
1668.35	341
1670.16	312
1671.97	333
1673.79	417
1675.6	415
1677.4	448
1679.21	335
1681.02	351
1682.83	294
1684.63	344
1686.43	399
1688.24	417
1690.04	415
1691.84	326
1693.64	290
1695.43	376
1697.23	435
1699.02	486
1700.82	536
1702.61	524
1704.4	521
1706.2	464
1707.98	572
1709.77	623
1711.56	663
1713.35	640
1715.13	590
1716.92	479
1718.7	399
1720.48	475
1722.26	491
1724.04	421
1725.82	336
1727.6	302
1729.37	296
1731.15	260
1732.92	197
1734.7	187
1736.47	145
1738.24	157
1740.01	133
1741.78	139
1743.54	135
1745.31	240
1747.08	256
1748.84	256
1750.6	242
1752.36	318
1754.12	389
1755.88	437
1757.64	365
1759.4	318
1761.16	262
1762.91	294
1764.67	320
1766.42	415
1768.17	459
1769.92	463
1771.67	401
1773.42	318
1775.17	290
1776.91	307
1778.66	385
1780.4	433
1782.15	464
1783.89	508
1785.63	520
1787.37	512
1789.11	500
1790.85	486
1792.58	455
1794.32	389
1796.05	371
1797.79	324
1799.52	326
1801.25	351
1802.98	320
1804.71	310
1806.44	329
1808.17	421
1809.89	462
1811.62	470
1813.34	500
1815.07	452
1816.79	419
1818.51	391
1820.23	345
1821.95	326
1823.66	298
1825.38	242
1827.1	266
1828.81	310
1830.52	302
1832.24	351
1833.95	391
1835.66	443
1837.37	441
1839.08	427
1840.78	354
1842.49	318
1844.19	314
1845.9	292
1847.6	297
1849.3	284
1851	220
1852.7	203
1854.4	133
1856.1	171
1857.8	177
1859.49	217
1861.19	197
1862.88	205
1864.57	137
1866.27	73
1867.96	49
1869.65	-4
1871.33	46
1873.02	95
1874.71	131
1876.39	177
1878.08	135
1879.76	145
1881.44	173
1883.12	172
1884.81	206
1886.48	216
1888.16	153
1889.84	79
1891.52	105
1893.19	52
1894.87	52
1896.54	79
1898.21	62
1899.88	55
1901.55	125
1903.22	141
1904.89	155
1906.56	151
1908.22	163
1909.89	200
1911.55	208
1913.22	197
1914.88	187
1916.54	177
1918.2	183
1919.86	169
1921.52	145
1923.18	157
1924.83	162
1926.49	139
1928.14	103
1929.79	127
1931.45	135
1933.1	137
1934.75	83
1936.4	153
1938.05	190
1939.69	180
1941.34	155
1942.99	98
1944.63	71
1946.27	68
1947.92	91
1949.56	103
1951.2	141
1952.84	159
1954.48	143
1956.11	194
1957.75	232
1959.39	256
1961.02	292
1962.65	268
1964.29	258
1965.92	266
1967.55	312
1969.18	307
1970.81	294
1972.44	325
1974.06	288
1975.69	274
1977.32	311
1978.94	314
1980.56	304
1982.19	331
1983.81	311
1985.43	314
1987.05	308
1988.66	318
1990.28	316
1991.9	276
1993.51	321
1995.13	334
1996.74	323
1998.36	324
1999.97	316
2001.58	310
2003.19	328
2004.8	326
2006.4	383
2008.01	363
2009.62	334
2011.22	348
2012.83	328
2014.43	336
2016.03	340
2017.63	353
2019.23	308
2020.83	322
2022.43	324
2024.03	352
2025.63	356
2027.22	334
2028.82	350
2030.41	310
2032.01	330
2033.6	304
2035.19	317
2036.78	314
2038.37	318
2039.96	282
2041.55	302
2043.13	298
2044.72	282
2046.3	280
2047.89	304
2049.47	308
2051.05	280
2052.63	296
2054.21	298
2055.79	292
2057.37	262
2058.95	282
2060.52	280
2062.1	270
2063.68	266
2065.25	300
2066.82	282
2068.39	262
2069.97	284
2071.54	282
2073.1	268
2074.67	258
2076.24	294
2077.81	250
2079.37	254
2080.94	262
2082.5	266
2084.07	243
2085.63	228
2087.19	224
2088.75	210
2090.31	174
2091.87	194
2093.43	149
2094.98	173
2096.54	178
2098.09	157
2099.65	248
2101.2	206
2102.75	216
2104.3	202
2105.86	207
2107.41	222
2108.95	228
2110.5	207
2112.05	193
2113.6	203
2115.14	192
2116.69	216
2118.23	202
2119.77	209
2121.31	185
2122.86	218
2124.4	186
2125.93	193
2127.47	202
2129.01	208
2130.55	206
2132.08	208
2133.62	210
2135.15	236
2136.69	211
2138.22	194
2139.75	175
2141.28	167
2142.81	215
2144.34	202
2145.87	188
2147.39	191
2148.92	209
2150.45	217
2151.97	214
2153.5	188
2155.02	181
2156.54	167
2158.06	181
2159.58	181
2161.1	167
2162.62	214
2164.14	209
2165.66	197
2167.17	185
2168.69	192
2170.2	199
2171.72	173
2173.23	194
2174.74	169
2176.25	184
2177.76	197
2179.27	153
2180.78	182
2182.29	133
2183.79	151
2185.3	163
2186.81	183
2188.31	157
2189.81	177
2191.32	182
2192.82	167
2194.32	165
2195.82	165
2197.32	163
2198.82	147
2200.32	127
2201.81	123
2203.31	119
2204.8	157
2206.3	155
2207.79	159
2209.29	160
2210.78	151
2212.27	201
2213.76	183
2215.25	165
2216.74	163
2218.23	137
2219.71	139
2221.2	123
2222.69	135
2224.17	115
2225.65	111
2227.14	97
2228.62	123
2230.1	125
2231.58	121
2233.06	147
2234.54	159
2236.02	167
2237.5	173
2238.97	181
2240.45	155
2241.92	163
2243.4	145
2244.87	113
2246.34	147
2247.82	145
2249.29	137
2250.76	121
2252.23	129
2253.7	135
2255.16	127
2256.63	121
2258.1	105
2259.56	117
2261.03	143
2262.49	113
2263.95	143
2265.42	115
2266.88	139
2268.34	105
2269.8	125
2271.26	109
2272.72	115
2274.18	135
2275.63	131
2277.09	155
2278.54	145
2280	99
2281.45	99
2282.9	111
2284.36	77
2285.81	117
2287.26	93
2288.71	111
2290.16	111
2291.61	113
2293.05	107
2294.5	113
2295.95	85
2297.39	67
2298.84	57
2300.28	72
2301.72	55
2303.16	77
2304.61	99
2306.05	103
2307.49	85
2308.93	73
2310.36	115
2311.8	90
2313.24	117
2314.67	149
2316.11	125
2317.54	129
2318.98	129
2320.41	93
2321.84	111
2323.28	103
2324.71	113
2326.14	89
2327.57	92
2328.99	97
2330.42	73
2331.85	101
2333.27	77
2334.7	85
2336.12	67
2337.55	71
2338.97	55
2340.39	65
2341.82	37
2343.24	60
2344.66	47
2346.08	70
2347.5	67
2348.91	69
2350.33	77
2351.75	89
2353.16	83
2354.58	103
2355.99	103
2357.41	99
2358.82	65
2360.23	49
2361.64	49
2363.05	39
2364.46	10
2365.87	32
2367.28	39
2368.69	57
2370.1	44
2371.5	26
2372.91	67
2374.31	56
2375.72	38
2377.12	52
2378.52	42
2379.92	46
2381.33	45
2382.73	36
2384.13	45
2385.52	52
2386.92	49
2388.32	57
2389.72	41
2391.11	55
2392.51	62
2393.9	59
2395.3	73
2396.69	79
2398.08	65
2399.48	47
2400.87	76
2402.26	43
2403.65	40
2405.04	21
2406.42	12
2407.81	-40
2409.2	-48
2410.58	-61
2411.97	-68
2413.35	-20
2414.74	-48
2416.12	-36
2417.5	-24
2418.89	-24
2420.27	-4
2421.65	-24
2423.03	-21
2424.41	-52
2425.79	-16
2427.16	-41
2428.54	-54
2429.92	-50
2431.29	-38
2432.67	-28
2434.04	-24
2435.42	-16
2436.79	-20
2438.16	-35
2439.53	-32
2440.9	-44
2442.27	-55
2443.64	-61
2445.01	-55
2446.38	-47
2447.75	-60
2449.11	-59
2450.48	-64
2451.84	-79
2453.21	-68
2454.57	-44
2455.94	-34
2457.3	-63
2458.66	-52
2460.02	-32
2461.38	-61
2462.74	-18
2464.1	4
2465.46	-19
2466.82	-6
2468.17	-11
2469.53	-18
2470.89	-14
2472.24	-8
2473.6	-24
2474.95	-24
2476.3	-4
2477.65	14
2479.01	18
2480.36	0
2481.71	49
2483.06	3
2484.41	-2
2485.75	10
2487.1	2
2488.45	-18
2489.8	-16
2491.14	-4
2492.49	0
2493.83	10
2495.17	11
2496.52	-2
2497.86	6
2499.2	-2
2500.54	10
2501.88	14
2503.22	26
2504.56	26
2505.9	20
2507.24	32
2508.58	30
2509.91	-14
2511.25	-23
2512.58	-26
2513.92	-45
2515.25	-50
2516.58	-49
2517.92	-46
2519.25	-32
2520.58	-37
2521.91	-60
2523.24	-41
2524.57	-16
2525.9	4
2527.23	-26
2528.55	24
2529.88	-4
2531.21	-39
2532.53	-28
2533.86	-2
2535.18	-18
2536.5	-18
2537.83	2
2539.15	30
2540.47	4
2541.79	18
2543.11	-26
2544.43	-4
2545.75	0
2547.07	8
2548.39	-53
2549.7	-8
2551.02	-22
2552.34	-16
2553.65	-16
2554.97	-46
2556.28	-18
2557.59	-75
2558.91	-57
2560.22	-38
2561.53	-49
2562.84	-40
2564.15	-39
2565.46	-43
2566.77	-30
2568.08	-52
2569.38	-37
2570.69	-40
2572	-51
2573.3	-36
2574.61	-37
2575.91	-44
2577.22	-39
2578.52	-36
2579.82	-26
2581.13	-49
2582.43	-55
2583.73	-38
2585.03	-43
2586.33	-54
2587.63	-61
2588.92	-81
2590.22	-50
2591.52	-85
2592.82	-56
2594.11	-49
2595.41	-41
2596.7	-73
2598	-40
2599.29	-56
2600.58	-49
2601.88	-26
2603.17	-34
2604.46	-69
2605.75	-52
2607.04	-87
2608.33	-35
2609.62	-45
2610.9	-70
2612.19	-68
2613.48	-105
2614.76	-69
2616.05	-69
2617.34	-41
2618.62	-93
2619.9	-88
2621.19	-63
2622.47	-57
2623.75	-74
2625.03	-69
2626.31	-71
2627.59	-38
2628.87	-47
2630.15	-79
2631.43	-59
2632.71	-60
2633.99	-80
2635.26	-70
2636.54	-95
2637.81	-67
2639.09	-70
2640.36	-80
2641.64	-68
2642.91	-81
2644.18	-80
2645.46	-53
2646.73	-101
2648	-64
2649.27	-41
2650.54	-55
2651.81	-42
2653.07	-36
2654.34	-48
2655.61	-53
2656.88	-51
2658.14	-44
2659.41	-61
2660.67	-68
2661.94	-30
2663.2	-57
2664.47	-63
2665.73	-75
2666.99	-64
2668.25	-71
2669.51	-85
2670.77	-95
2672.03	-73
2673.29	-48
2674.55	-47
2675.81	-54
2677.07	-93
2678.32	-79
2679.58	-69
2680.84	-43
2682.09	-71
2683.35	-38
2684.6	-59
2685.85	-57
2687.11	-64
2688.36	-57
2689.61	-67
2690.86	-55
2692.11	-63
2693.36	-39
2694.61	-22
2695.86	-53
2697.11	-69
2698.36	-59
2699.61	-63
2700.85	-64
2702.1	-66
2703.34	-51
2704.59	-68
2705.83	-46
2707.08	-51
2708.32	-58
2709.56	-65
2710.81	-77
2712.05	-66
2713.29	-71
2714.53	-71
2715.77	-60
2717.01	-47
2718.25	-40
2719.49	-49
2720.73	-62
2721.96	-69
2723.2	-55
2724.44	-43
2725.67	-29
2726.91	-52
2728.14	-52
2729.38	-64
2730.61	-36
2731.84	-64
2733.08	-63
2734.31	-40
2735.54	-50
2736.77	-31
2738	-60
2739.23	-26
2740.46	-46
2741.69	-61
2742.92	-56
2744.14	-31
2745.37	-54
2746.6	-75
2747.82	-28
2749.05	-61
2750.27	-56
2751.5	-38
2752.72	-62
2753.95	-24
2755.17	-24
2756.39	-32
2757.61	-32
2758.83	-58
2760.05	-26
2761.27	-32
2762.49	-22
2763.71	-34
2764.93	-24
2766.15	-54
2767.37	-18
2768.58	-48
2769.8	-34
2771.02	-48
2772.23	-38
2773.45	-42
2774.66	-32
2775.88	-16
2777.09	-44
2778.3	-42
2779.51	-36
2780.73	-37
2781.94	-40
2783.15	-32
2784.36	-24
2785.57	-30
2786.78	-44
2787.99	-10
2789.19	-26
2790.4	-16
2791.61	2
2792.82	-38
2794.02	-38
2795.23	-44
2796.43	-38
2797.64	-18
2798.84	-20
2800.04	-36
2801.25	-15
2802.45	-42
2803.65	-68
2804.85	2
2806.05	-48
2807.25	-44
2808.45	-16
2809.65	-24
2810.85	-23
2812.05	-14
2813.25	-26
2814.45	-38
2815.64	-30
2816.84	-40
2818.04	-20
2819.23	38
2820.43	-17
2821.62	-18
2822.82	-22
2824.01	-4
2825.2	-12
2826.39	-30
2827.59	-14
2828.78	-26
2829.97	-8
2831.16	-34
2832.35	-14
2833.54	-42
2834.73	-20
2835.92	-20
2837.1	-18
2838.29	-18
2839.48	4
2840.67	4
2841.85	-14
2843.04	2
2844.22	-26
2845.41	-29
2846.59	12
2847.77	-6
2848.96	-32
2850.14	-29
2851.32	8
2852.5	-13
2853.68	-24
2854.87	-18
2856.05	-18
2857.23	-14
2858.4	-22
2859.58	-25
2860.76	-12
2861.94	-6
2863.12	-4
2864.29	-10
2865.47	-22
2866.65	-23
2867.82	0
2869	-5
2870.17	-6
2871.34	-8
2872.52	-26
2873.69	-2
2874.86	-6
2876.03	-12
2877.21	-23
2878.38	-18
2879.55	2
2880.72	-26
2881.89	-30
2883.06	0
2884.23	-4
2885.39	-25
2886.56	-13
2887.73	-34
2888.9	2
2890.06	-30
2891.23	4
2892.39	-23
2893.56	14
2894.72	-20
2895.89	-6
2897.05	0
2898.21	-24
2899.38	-10
2900.54	-18
2901.7	-2
2902.86	-26
2904.02	22
2905.18	-2
2906.34	-14
2907.5	-5
2908.66	-12
2909.82	-22
2910.98	10
2912.13	4
2913.29	14
2914.45	-12
2915.6	-16
2916.76	-6
2917.91	-8
2919.07	4
2920.22	-14
2921.38	4
2922.53	-12
2923.68	-12
2924.84	18
2925.99	-2
2927.14	-14
2928.29	4
2929.44	-4
2930.59	-2
2931.74	0
2932.89	10
2934.04	-16
2935.19	-28
2936.34	0
2937.48	-6
2938.63	22
2939.78	-30
2940.93	22
2942.07	8
2943.22	26
2944.36	-4
2945.51	-10
2946.65	-10
2947.79	-2
2948.94	26
2950.08	6
2951.22	4
2952.36	-6
2953.5	-6
2954.65	0
2955.79	-10
2956.93	0
2958.07	-4
2959.2	-12
2960.34	6
2961.48	0
2962.62	6
2963.76	6
2964.89	8
2966.03	-12
2967.17	0
2968.3	8
2969.44	18
2970.57	8
2971.71	-2
2972.84	10
2973.97	6
2975.11	-12
2976.24	24
2977.37	-12
2978.5	10
2979.64	8
2980.77	10
2981.9	14
2983.03	-14
2984.16	4
2985.29	22
2986.41	0
2987.54	30
2988.67	20
2989.8	20
2990.93	0
2992.05	6
2993.18	6
2994.3	6
2995.43	-2
2996.55	37
2997.68	32
2998.8	8
2999.93	16
3001.05	18
3002.17	4
3003.3	-2
3004.42	66
3005.54	58
3006.66	24
3007.78	22
3008.9	10
3010.02	-12
3011.14	28
3012.26	6
3013.38	22
3014.5	14
3015.62	-8
3016.73	36
3017.85	34
3018.97	0
3020.08	19
3021.2	24
3022.31	0
3023.43	24
3024.54	19
3025.66	24
3026.77	14
3027.89	16
3029	8
3030.11	30
3031.22	16
3032.34	-10
3033.45	18
3034.56	6
3035.67	26
3036.78	93
3037.89	42
3039	12
3040.11	-2
3041.22	6
3042.32	16
3043.43	22
3044.54	8
3045.65	22
3046.75	32
3047.86	26
3048.96	4
3050.07	-12
3051.17	18
3052.28	40
3053.38	24
3054.49	10
3055.59	34
3056.69	16
3057.8	26
3058.9	12
3060	34
3061.1	-4
3062.2	30
3063.3	30
3064.4	10
3065.5	20
3066.6	13
3067.7	24
3068.8	18
3069.9	20
3071	12
3072.09	14
3073.19	18
3074.29	44
3075.38	10
3076.48	42
3077.57	19
3078.67	14
3079.76	38
3080.86	10
3081.95	6
3083.05	-24
3084.14	32
3085.23	30
3086.33	10
3087.42	28
3088.51	29
3089.6	20
3090.69	30
3091.78	-2
3092.87	57
3093.96	32
3095.05	24
3096.14	0
3097.23	18
3098.32	30
3099.41	37
3100.49	6
3101.58	-6
3102.67	28
3103.75	4
3104.84	48
3105.93	16
3107.01	14
3108.1	8
3109.18	12
3110.26	26
3111.35	40
3112.43	-4
3113.51	12
3114.6	41
3115.68	30
3116.76	24
3117.84	0
3118.92	18
3120	24
3121.09	28
3122.17	32
3123.25	14
3124.32	34
3125.4	36
3126.48	16
3127.56	2
3128.64	18
3129.72	36
3130.79	44
3131.87	46
3132.95	14
3134.02	16
3135.1	22
3136.17	12
3137.25	26
3138.32	28
3139.4	22
3140.47	60
3141.55	40
3142.62	16
3143.69	18
3144.76	37
3145.84	30
3146.91	22
3147.98	26
3149.05	8
3150.12	30
3151.19	34
3152.26	24
3153.33	44
3154.4	8
3155.47	26
3156.54	28
3157.61	38
3158.67	10
3159.74	16
3160.81	28
3161.88	33
3162.94	30
3164.01	45
3165.07	28
3166.14	44
3167.2	38
3168.27	23
3169.33	22
3170.4	34
3171.46	28
3172.52	8
3173.59	32
3174.65	32
3175.71	24
3176.77	32
3177.84	46
3178.9	38
3179.96	34
3181.02	57
3182.08	32
3183.14	41
3184.2	32
3185.26	38
3186.32	34
3187.37	36
3188.43	44
3189.49	45
3190.55	18
3191.61	25
3192.66	46
3193.72	24
3194.77	40
3195.83	16
3196.89	20
3197.94	40
3199	36
3200.05	28
3201.1	26
3202.16	22
3203.21	40
3204.27	18
3205.32	0
3206.37	56
3207.42	51
3208.47	14
3209.53	36
3210.58	37
3211.63	30
3212.68	26
3213.73	40
3214.78	25
3215.83	36
3216.88	8
3217.93	44
3218.97	32
3220.02	12
3221.07	8
3222.12	20
3223.16	30
3224.21	28
3225.26	24
3226.3	8
3227.35	0
3228.4	52
3229.44	32
3230.49	30
3231.53	8
3232.57	16
3233.62	24
3234.66	38
3235.71	26
3236.75	32
3237.79	38
3238.83	52
3239.88	12
3240.92	24
3241.96	46
3243	24
3244.04	12
3245.08	14
3246.12	16
3247.16	44
3248.2	24
3249.24	22
3250.28	14
3251.32	28
3252.36	34
3253.39	48
3254.43	36
3255.47	64
3256.51	40
3257.54	16
3258.58	22
3259.61	28
3260.65	12
3261.69	24
3262.72	18
3263.76	20
3264.79	24
3265.82	49
3266.86	39
3267.89	46
3268.92	44
3269.96	34
3270.99	21
3272.02	18
3273.05	14
3274.09	6
3275.12	44
3276.15	22
3277.18	27
3278.21	20
3279.24	12
3280.27	28
3281.3	42
3282.33	35
3283.36	18
3284.39	28
3285.41	52
3286.44	28
3287.47	30
3288.5	60
3289.52	34
3290.55	69
3291.58	50
3292.6	20
3293.63	52
3294.66	52
3295.68	29
3296.71	10
3297.73	40
3298.76	71
3299.78	14
3300.8	8
3301.83	32
3302.85	72
3303.87	34
3304.9	26
3305.92	29
3306.94	50
3307.96	36
3308.98	40
3310.01	38
3311.03	52
3312.05	53
3313.07	20
3314.09	20
3315.11	38
3316.13	43
3317.15	0
3318.17	36
3319.18	40
3320.2	18
3321.22	28
3322.24	26
3323.26	31
3324.27	38
3325.29	36
3326.31	43
3327.32	26
3328.34	37
3329.35	52
3330.37	26
3331.38	10
3332.4	20
3333.41	46
3334.43	42
3335.44	38
3336.46	40
3337.47	32
3338.48	38
3339.5	18
3340.51	32
3341.52	30
3342.53	48
3343.54	34
3344.56	44
3345.57	42
3346.58	50
3347.59	40
3348.6	13
3349.61	38
3350.62	44
3351.63	38
3352.64	44
3353.65	32
3354.66	31
3355.66	57
3356.67	44
3357.68	44
3358.69	31
3359.7	16
3360.7	48
3361.71	38
3362.72	36
3363.72	44
3364.73	26
3365.73	26
3366.74	37
3367.75	29
3368.75	28
3369.75	34
3370.76	26
3371.76	30
3372.77	40
3373.77	40
3374.77	53
3375.78	24
3376.78	12
3377.78	38
3378.78	26
3379.79	22
3380.79	37
3381.79	38
3382.79	40
3383.79	26
3384.79	46
3385.79	30
3386.79	40
3387.79	40
3388.79	45
3389.79	32
3390.79	54
3391.79	48
3392.79	32
3393.79	56
3394.78	26
3395.78	32
3396.78	42
3397.78	30
3398.77	105
3399.77	28
3400.77	42
3401.76	34
3402.76	58
3403.76	40
3404.75	24
3405.75	14
3406.74	53
3407.74	70
3408.73	38
3409.72	91
3410.72	50
3411.71	48
3412.71	30
3413.7	20
3414.69	32
3415.68	72
3416.68	24
3417.67	44
3418.66	52
3419.65	24
3420.64	56
3421.63	47
3422.63	52
3423.62	50
3424.61	68
3425.6	32
3426.59	37
3427.58	42
3428.57	41
[truncated: 48 more rows]
