# Supplementary material for: AI‐Assisted Detection of Early Gastric Cancer via Visualization of Mucosal Acidity Compromise During Endoscopy
Source: Adv Sci (Weinh). 2025 Oct 20;12(46):e04932. doi: 10.1002/advs.202504932 (PMC12697849; doi:10.1002/advs.202504932)
Supplement: Supplementary file 2 — Supporting Data [file ADVS-12-e04932-s002.zip › Models by AGS cells/Model 6/Para-tumor/fast-20250724_175143.csv]

181.541	11743
184.445	18475
187.346	24023
190.245	26999
193.141	27872
196.035	27989
198.927	27896
201.816	27759
204.703	27918
207.588	27828
210.47	28011
213.35	27823
216.228	27874
219.103	27816
221.976	27717
224.846	27914
227.715	27770
230.58	27674
233.444	27711
236.305	28009
239.164	27945
242.02	28362
244.875	28517
247.727	28462
250.576	28576
253.423	28603
256.268	28504
259.111	28394
261.951	28369
264.789	28302
267.625	28365
270.459	28384
273.29	28220
276.119	28061
278.945	27945
281.769	27776
284.591	27797
287.411	27560
290.229	27318
293.044	27271
295.857	27215
298.667	26923
301.476	26750
304.282	26522
307.085	26199
309.887	26097
312.686	25692
315.483	25424
318.278	25257
321.071	25104
323.861	25050
326.649	24902
329.435	24936
332.219	24946
335	24838
337.779	24979
340.556	24971
343.331	24945
346.103	25084
348.873	25009
351.641	25120
354.407	25100
357.171	25170
359.932	25226
362.691	25083
365.448	25140
368.203	24852
370.955	24591
373.706	24497
376.454	24308
379.2	24042
381.943	24112
384.685	23819
387.424	23545
390.161	23525
392.896	23169
395.629	23059
398.36	23010
401.088	22960
403.815	22871
406.539	22833
409.261	22630
411.981	22718
414.698	22658
417.414	22887
420.127	22781
422.838	23015
425.547	23135
428.254	23284
430.959	22906
433.662	23212
436.362	23480
439.06	23474
441.757	23258
444.451	23246
447.142	23236
449.832	23151
452.52	23099
455.206	22996
457.889	22875
460.57	23063
463.249	22900
465.927	22705
468.601	22574
471.274	22353
473.945	22231
476.614	21822
479.28	21528
481.945	21505
484.607	21414
487.267	21119
489.926	20940
492.582	20804
495.236	20629
497.888	20560
500.537	20520
503.185	20670
505.831	20732
508.474	20835
511.116	20609
513.755	20647
516.393	20558
519.028	20508
521.661	20583
524.293	20573
526.922	20560
529.549	20560
532.174	20357
534.797	20573
537.418	20478
540.037	20673
542.654	20385
545.268	20476
547.881	20544
550.492	20539
553.101	20359
555.707	19899
558.312	19845
560.915	19650
563.515	19752
566.114	19821
568.71	20047
571.305	20345
573.897	20435
576.488	20476
579.076	20209
581.663	19775
584.247	19167
586.83	18767
589.41	18332
591.989	17945
594.565	17514
597.14	16979
599.712	16789
602.283	16700
604.851	16664
607.418	16539
609.982	16515
612.545	16442
615.106	16243
617.664	16407
620.221	16306
622.776	16191
625.328	16170
627.879	16212
630.428	15904
632.975	15750
635.52	15572
638.062	15465
640.603	15507
643.142	15498
645.679	15560
648.214	15734
650.748	15598
653.279	15604
655.808	15513
658.335	15431
660.861	15372
663.384	15210
665.906	15268
668.425	15340
670.943	15209
673.459	15026
675.973	14869
678.484	14692
680.994	14482
683.502	14254
686.009	14111
688.513	14061
691.015	13809
693.515	13891
696.014	13688
698.51	13488
701.005	13394
703.498	13273
705.989	12934
708.478	12707
710.965	12747
713.45	12651
715.933	12533
718.415	12546
720.894	12385
723.372	12296
725.848	12328
728.322	12298
730.794	12439
733.264	12380
735.732	12189
738.198	11829
740.663	11676
743.126	11387
745.586	11274
748.045	11118
750.502	11009
752.958	10999
755.411	10889
757.863	10924
760.312	10894
762.76	10828
765.206	10894
767.65	10708
770.092	9991
772.533	9291
774.971	9010
777.408	9364
779.843	9737
782.276	9802
784.707	9836
787.137	9906
789.564	9931
791.99	9816
794.414	9769
796.836	9669
799.257	9490
801.675	9314
804.092	9280
806.507	9256
808.92	9191
811.331	9075
813.741	8899
816.148	8772
818.554	8708
820.958	8517
823.36	8555
825.761	8456
828.159	8392
830.556	8293
832.951	8220
835.345	8166
837.736	8029
840.126	8045
842.514	7989
844.9	7882
847.284	7777
849.667	7730
852.048	7662
854.427	7648
856.804	7452
859.18	7326
861.553	7245
863.925	7277
866.296	7235
868.664	7181
871.031	7132
873.396	7098
875.759	6957
878.12	6911
880.48	6908
882.838	6913
885.194	6753
887.549	6727
889.902	6677
892.253	6567
894.602	6641
896.949	6517
899.295	6532
901.639	6319
903.981	6369
906.322	6250
908.661	6296
910.998	6308
913.333	6336
915.667	6252
917.999	6360
920.329	6254
922.658	6212
924.985	6169
927.31	6169
929.633	6143
931.955	6065
934.275	5980
936.593	5964
938.91	5875
941.225	5736
943.538	5615
945.849	5572
948.159	5378
950.467	5233
952.774	5289
955.078	5081
957.381	5057
959.683	4972
961.982	4926
964.28	4977
966.577	4902
968.871	4877
971.164	4693
973.456	4599
975.745	4612
978.033	4452
980.319	4415
982.604	4442
984.887	4419
987.168	4509
989.448	4402
991.726	4376
994.002	4327
996.277	4269
998.55	4254
1000.82	4340
1003.09	4398
1005.36	4466
1007.63	4449
1009.89	4384
1012.15	4417
1014.41	4496
1016.67	4422
1018.93	4458
1021.19	4370
1023.44	4472
1025.7	4488
1027.95	4465
1030.2	4334
1032.45	4305
1034.69	4190
1036.94	4030
1039.18	4066
1041.43	3971
1043.67	3955
1045.9	4014
1048.14	3967
1050.38	3776
1052.61	3742
1054.84	3699
1057.07	3644
1059.3	3667
1061.53	3542
1063.76	3592
1065.98	3518
1068.2	3522
1070.42	3488
1072.64	3358
1074.86	3302
1077.08	3288
1079.29	3336
1081.5	3311
1083.72	3157
1085.93	3278
1088.13	3209
1090.34	3286
1092.55	3272
1094.75	3310
1096.95	3217
1099.15	3217
1101.35	3202
1103.55	3143
1105.74	3084
1107.94	3010
1110.13	3048
1112.32	2966
1114.51	2934
1116.7	2922
1118.89	2901
1121.07	2835
1123.25	2774
1125.44	2726
1127.62	2716
1129.8	2712
1131.97	2827
1134.15	2835
1136.32	2879
1138.49	2776
1140.66	2712
1142.83	2736
1145	2654
1147.17	2658
1149.33	2577
1151.5	2617
1153.66	2617
1155.82	2559
1157.98	2601
1160.13	2521
1162.29	2500
1164.44	2440
1166.6	2474
1168.75	2440
1170.9	2514
1173.04	2539
1175.19	2547
1177.34	2514
1179.48	2392
1181.62	2343
1183.76	2299
1185.9	2320
1188.04	2500
1190.17	2597
1192.31	2642
1194.44	2617
1196.57	2599
1198.7	2643
1200.83	2553
1202.96	2462
1205.08	2363
1207.21	2236
1209.33	2204
1211.45	2053
1213.57	1961
1215.69	1950
1217.81	1936
1219.92	1926
1222.03	1891
1224.15	1894
1226.26	1847
1228.37	1847
1230.47	1829
1232.58	1775
1234.68	1818
1236.79	1785
1238.89	1821
1240.99	1809
1243.09	1811
1245.19	1745
1247.28	1753
1249.38	1705
1251.47	1737
1253.56	1701
1255.65	1628
1257.74	1636
1259.83	1650
1261.91	1628
1264	1587
1266.08	1538
1268.16	1533
1270.24	1493
1272.32	1362
1274.4	1477
1276.47	1420
1278.55	1404
1280.62	1370
1282.69	1348
1284.76	1295
1286.83	1368
1288.9	1330
1290.96	1328
1293.03	1219
1295.09	1201
1297.15	1201
1299.21	1158
1301.27	1211
1303.33	1186
1305.38	1182
1307.44	1275
1309.49	1146
1311.54	1104
1313.59	1128
1315.64	1088
1317.69	1152
1319.73	1102
1321.78	1094
1323.82	1060
1325.86	1064
1327.9	1041
1329.94	1071
1331.98	1070
1334.02	1086
1336.05	1041
1338.08	1070
1340.12	1018
1342.15	1062
1344.18	1169
1346.2	1171
1348.23	1157
1350.25	1152
1352.28	1165
1354.3	1177
1356.32	1158
1358.34	1196
1360.36	1231
1362.38	1193
1364.39	1235
1366.41	1229
1368.42	1203
1370.43	1251
1372.44	1158
1374.45	1179
1376.45	1185
1378.46	1235
1380.47	1164
1382.47	1124
1384.47	1090
1386.47	1024
1388.47	1005
1390.47	1002
1392.46	983
1394.46	1038
1396.45	1021
1398.44	1030
1400.44	1027
1402.42	1011
1404.41	941
1406.4	892
1408.39	870
1410.37	840
1412.35	854
1414.33	846
1416.31	814
1418.29	841
1420.27	757
1422.25	772
1424.22	773
1426.2	774
1428.17	739
1430.14	792
1432.11	711
1434.08	696
1436.04	663
1438.01	646
1439.97	739
1441.94	689
1443.9	745
1445.86	745
1447.82	737
1449.78	670
1451.73	632
1453.69	691
1455.64	733
1457.59	723
1459.54	667
1461.49	610
1463.44	600
1465.39	566
1467.34	586
1469.28	518
1471.22	586
1473.17	645
1475.11	618
1477.05	577
1478.99	529
1480.92	538
1482.86	465
1484.79	423
1486.73	437
1488.66	411
1490.59	463
1492.52	506
1494.45	472
1496.37	486
1498.3	480
1500.22	482
1502.14	431
1504.07	445
1505.99	421
1507.91	425
1509.82	460
1511.74	453
1513.66	447
1515.57	429
1517.48	478
1519.39	535
1521.3	506
1523.21	526
1525.12	471
1527.03	441
1528.93	503
1530.84	518
1532.74	536
1534.64	633
1536.54	636
1538.44	612
1540.34	536
1542.23	504
1544.13	435
1546.02	417
1547.92	421
1549.81	464
1551.7	526
1553.59	508
1555.48	512
1557.36	592
1559.25	562
1561.13	610
1563.01	612
1564.9	675
1566.78	693
1568.66	660
1570.53	586
1572.41	606
1574.29	597
1576.16	677
1578.03	760
1579.9	818
1581.78	711
1583.65	697
1585.51	675
1587.38	716
1589.25	764
1591.11	740
1592.97	693
1594.84	647
1596.7	633
1598.56	639
1600.42	589
1602.27	611
1604.13	623
1605.98	750
1607.84	861
1609.69	915
1611.54	949
1613.39	866
1615.24	743
1617.09	552
1618.94	545
1620.78	478
1622.62	548
1624.47	661
1626.31	671
1628.15	665
1629.99	691
1631.83	669
1633.67	639
1635.5	619
1637.34	583
1639.17	588
1641	613
1642.83	570
1644.66	594
1646.49	572
1648.32	516
1650.15	572
1651.97	576
1653.8	605
1655.62	612
1657.44	546
1659.26	479
1661.08	391
1662.9	439
1664.72	272
1666.53	220
1668.35	194
1670.16	165
1671.97	202
1673.79	290
1675.6	312
1677.4	274
1679.21	192
1681.02	205
1682.83	210
1684.63	205
1686.43	256
1688.24	248
1690.04	282
1691.84	203
1693.64	163
1695.43	231
1697.23	282
1699.02	357
1700.82	417
1702.61	399
1704.4	346
1706.2	369
1707.98	415
1709.77	508
1711.56	472
1713.35	509
1715.13	489
1716.92	419
1718.7	304
1720.48	381
1722.26	379
1724.04	329
1725.82	223
1727.6	250
1729.37	192
1731.15	185
1732.92	139
1734.7	131
1736.47	99
1738.24	85
1740.01	104
1741.78	82
1743.54	85
1745.31	185
1747.08	199
1748.84	189
1750.6	180
1752.36	236
1754.12	314
1755.88	336
1757.64	252
1759.4	209
1761.16	189
1762.91	182
1764.67	232
1766.42	314
1768.17	374
1769.92	366
1771.67	312
1773.42	215
1775.17	200
1776.91	212
1778.66	235
1780.4	319
1782.15	395
1783.89	375
1785.63	417
1787.37	399
1789.11	409
1790.85	399
1792.58	362
1794.32	284
1796.05	266
1797.79	248
1799.52	236
1801.25	278
1802.98	233
1804.71	216
1806.44	280
1808.17	336
1809.89	385
1811.62	407
1813.34	387
1815.07	365
1816.79	312
1818.51	292
1820.23	288
1821.95	242
1823.66	209
1825.38	184
1827.1	191
1828.81	209
1830.52	245
1832.24	272
1833.95	312
1835.66	355
1837.37	407
1839.08	371
1840.78	308
1842.49	246
1844.19	217
1845.9	238
1847.6	216
1849.3	236
1851	135
1852.7	109
1854.4	71
1856.1	99
1857.8	82
1859.49	123
1861.19	102
1862.88	151
1864.57	75
1866.27	25
1867.96	-18
1869.65	-69
1871.33	-43
1873.02	21
1874.71	97
1876.39	88
1878.08	30
1879.76	96
1881.44	46
1883.12	83
1884.81	107
1886.48	149
1888.16	71
1889.84	12
1891.52	42
1893.19	-14
1894.87	-5
1896.54	8
1898.21	30
1899.88	26
1901.55	73
1903.22	69
1904.89	70
1906.56	99
1908.22	85
1909.89	111
1911.55	139
1913.22	139
1914.88	131
1916.54	123
1918.2	141
1919.86	127
1921.52	117
1923.18	77
1924.83	105
1926.49	78
1928.14	67
1929.79	74
1931.45	87
1933.1	85
1934.75	49
1936.4	76
1938.05	103
1939.69	129
1941.34	85
1942.99	62
1944.63	23
1946.27	38
1947.92	17
1949.56	63
1951.2	84
1952.84	123
1954.48	103
1956.11	156
1957.75	224
1959.39	217
1961.02	247
1962.65	209
1964.29	185
1965.92	211
1967.55	239
1969.18	244
1970.81	235
1972.44	278
1974.06	231
1975.69	219
1977.32	232
1978.94	262
1980.56	270
1982.19	290
1983.81	262
1985.43	248
1987.05	260
1988.66	284
1990.28	270
1991.9	230
1993.51	282
1995.13	282
1996.74	293
1998.36	280
1999.97	272
2001.58	298
2003.19	274
2004.8	300
2006.4	330
2008.01	300
2009.62	278
2011.22	296
2012.83	292
2014.43	282
2016.03	332
2017.63	302
2019.23	264
2020.83	296
2022.43	286
2024.03	298
2025.63	292
2027.22	310
2028.82	292
2030.41	284
2032.01	276
2033.6	308
2035.19	274
2036.78	288
2038.37	278
2039.96	244
2041.55	254
2043.13	282
2044.72	250
2046.3	256
2047.89	258
2049.47	266
2051.05	246
2052.63	236
2054.21	256
2055.79	253
2057.37	216
2058.95	246
2060.52	230
2062.1	229
2063.68	264
2065.25	248
2066.82	240
2068.39	240
2069.97	229
2071.54	230
2073.1	230
2074.67	226
2076.24	252
2077.81	238
2079.37	220
2080.94	235
2082.5	230
2084.07	209
2085.63	220
2087.19	179
2088.75	190
2090.31	157
2091.87	148
2093.43	122
2094.98	141
2096.54	152
2098.09	145
2099.65	216
2101.2	183
2102.75	196
2104.3	200
2105.86	193
2107.41	171
2108.95	189
2110.5	163
2112.05	195
2113.6	187
2115.14	174
2116.69	188
2118.23	163
2119.77	169
2121.31	151
2122.86	167
2124.4	152
2125.93	191
2127.47	156
2129.01	179
2130.55	201
2132.08	183
2133.62	200
2135.15	187
2136.69	185
2138.22	183
2139.75	147
2141.28	161
2142.81	189
2144.34	176
2145.87	177
2147.39	181
2148.92	177
2150.45	193
2151.97	180
2153.5	177
2155.02	145
2156.54	161
2158.06	179
2159.58	145
2161.1	149
2162.62	208
2164.14	179
2165.66	175
2167.17	163
2168.69	184
2170.2	189
2171.72	161
2173.23	171
2174.74	167
2176.25	149
2177.76	171
2179.27	131
2180.78	163
2182.29	131
2183.79	121
2185.3	135
2186.81	157
2188.31	147
2189.81	167
2191.32	153
2192.82	161
2194.32	127
2195.82	171
2197.32	170
2198.82	135
2200.32	129
2201.81	103
2203.31	100
2204.8	139
2206.3	121
2207.79	137
2209.29	139
2210.78	137
2212.27	163
2213.76	153
2215.25	161
2216.74	163
2218.23	139
2219.71	124
2221.2	125
2222.69	101
2224.17	85
2225.65	95
2227.14	85
2228.62	105
2230.1	117
2231.58	121
2233.06	129
2234.54	129
2236.02	141
2237.5	161
2238.97	161
2240.45	143
2241.92	141
2243.4	149
2244.87	117
2246.34	133
2247.82	117
2249.29	111
2250.76	115
2252.23	101
2253.7	111
2255.16	115
2256.63	129
2258.1	87
2259.56	117
2261.03	121
2262.49	127
2263.95	125
2265.42	107
2266.88	145
2268.34	113
2269.8	121
2271.26	103
2272.72	121
2274.18	111
2275.63	127
2277.09	113
2278.54	117
2280	117
2281.45	99
2282.9	89
2284.36	87
2285.81	127
2287.26	99
2288.71	129
2290.16	109
2291.61	105
2293.05	95
2294.5	109
2295.95	97
2297.39	51
2298.84	51
2300.28	42
2301.72	41
2303.16	83
2304.61	85
2306.05	75
2307.49	79
2308.93	56
2310.36	94
2311.8	82
2313.24	103
2314.67	137
2316.11	105
2317.54	117
2318.98	121
2320.41	81
2321.84	103
2323.28	83
2324.71	99
2326.14	83
2327.57	86
2328.99	89
2330.42	41
2331.85	93
2333.27	72
2334.7	67
2336.12	47
2337.55	56
2338.97	53
2340.39	20
2341.82	33
2343.24	48
2344.66	43
2346.08	26
2347.5	53
2348.91	73
2350.33	61
2351.75	91
2353.16	79
2354.58	87
2355.99	86
2357.41	83
2358.82	57
2360.23	27
2361.64	17
2363.05	31
2364.46	12
2365.87	26
2367.28	41
2368.69	61
2370.1	24
2371.5	18
2372.91	57
2374.31	50
2375.72	50
2377.12	58
2378.52	32
2379.92	44
2381.33	65
2382.73	49
2384.13	30
2385.52	64
2386.92	40
2388.32	39
2389.72	34
2391.11	33
2392.51	56
2393.9	73
2395.3	63
2396.69	91
2398.08	57
2399.48	41
2400.87	60
2402.26	41
2403.65	8
2405.04	10
2406.42	-19
2407.81	-40
2409.2	-38
2410.58	-83
2411.97	-78
2413.35	-20
2414.74	-78
2416.12	-55
2417.5	-38
2418.89	-35
2420.27	-20
2421.65	-32
2423.03	-31
2424.41	-40
2425.79	-37
2427.16	-55
2428.54	-61
2429.92	-53
2431.29	-51
2432.67	-30
2434.04	-40
2435.42	-40
2436.79	-36
2438.16	-31
2439.53	-55
2440.9	-55
2442.27	-75
2443.64	-59
2445.01	-61
2446.38	-71
2447.75	-89
2449.11	-83
2450.48	-68
2451.84	-53
2453.21	-68
2454.57	-48
2455.94	-36
2457.3	-55
2458.66	-62
2460.02	-50
2461.38	-59
2462.74	-40
2464.1	-22
2465.46	-35
2466.82	-29
2468.17	0
2469.53	-24
2470.89	4
2472.24	-46
2473.6	-28
2474.95	-2
2476.3	-20
2477.65	6
2479.01	33
2480.36	-4
2481.71	55
2483.06	-8
2484.41	-12
2485.75	0
2487.1	-18
2488.45	-4
2489.8	-8
2491.14	0
2492.49	-7
2493.83	-26
2495.17	17
2496.52	-16
2497.86	12
2499.2	6
2500.54	16
2501.88	12
2503.22	36
2504.56	10
2505.9	42
2507.24	18
2508.58	8
2509.91	12
2511.25	-9
2512.58	-40
2513.92	-59
2515.25	-42
2516.58	-38
2517.92	-74
2519.25	-57
2520.58	-49
2521.91	-50
2523.24	-51
2524.57	-34
2525.9	-12
2527.23	-12
2528.55	18
2529.88	-32
2531.21	-29
2532.53	-18
2533.86	-10
2535.18	-20
2536.5	-6
2537.83	-11
2539.15	12
2540.47	-6
2541.79	40
2543.11	-28
2544.43	-6
2545.75	-4
2547.07	8
2548.39	-48
2549.7	4
2551.02	-30
2552.34	-8
2553.65	-35
2554.97	-50
2556.28	-67
2557.59	-67
2558.91	-63
2560.22	-53
2561.53	-46
2562.84	-51
2564.15	-36
2565.46	-45
2566.77	-49
2568.08	-58
2569.38	-43
2570.69	-44
2572	-38
2573.3	-20
2574.61	-33
2575.91	-38
2577.22	-53
2578.52	-20
2579.82	-39
2581.13	-33
2582.43	-48
2583.73	-46
2585.03	-51
2586.33	-48
2587.63	-63
2588.92	-93
2590.22	-46
2591.52	-83
2592.82	-57
2594.11	-53
2595.41	-37
2596.7	-44
2598	-44
2599.29	-50
2600.58	-55
2601.88	-24
2603.17	-34
2604.46	-81
2605.75	-48
2607.04	-52
2608.33	-37
2609.62	-59
2610.9	-79
2612.19	-83
2613.48	-93
2614.76	-75
2616.05	-75
2617.34	-59
2618.62	-83
2619.9	-92
2621.19	-63
2622.47	-81
2623.75	-72
2625.03	-71
2626.31	-69
2627.59	-47
2628.87	-41
2630.15	-73
2631.43	-59
2632.71	-56
2633.99	-54
2635.26	-56
2636.54	-87
2637.81	-79
2639.09	-91
2640.36	-76
2641.64	-60
2642.91	-91
2644.18	-76
2645.46	-61
2646.73	-87
2648	-60
2649.27	-77
2650.54	-47
2651.81	-65
2653.07	-44
2654.34	-79
2655.61	-49
2656.88	-43
2658.14	-58
2659.41	-59
2660.67	-80
2661.94	-41
2663.2	-63
2664.47	-73
2665.73	-52
2666.99	-70
2668.25	-63
2669.51	-87
2670.77	-69
2672.03	-61
2673.29	-54
2674.55	-57
2675.81	-42
2677.07	-87
2678.32	-63
2679.58	-75
2680.84	-57
2682.09	-63
2683.35	-28
2684.6	-28
2685.85	-67
2687.11	-68
2688.36	-43
2689.61	-58
2690.86	-40
2692.11	-59
2693.36	-47
2694.61	-45
2695.86	-39
2697.11	-73
2698.36	-51
2699.61	-69
2700.85	-54
2702.1	-64
2703.34	-65
2704.59	-72
2705.83	-42
2707.08	-33
2708.32	-72
2709.56	-63
2710.81	-59
2712.05	-54
2713.29	-67
2714.53	-34
2715.77	-32
2717.01	-41
2718.25	-28
2719.49	-47
2720.73	-69
2721.96	-85
2723.2	-44
2724.44	-53
2725.67	-35
2726.91	-38
2728.14	-48
2729.38	-78
2730.61	-42
2731.84	-42
2733.08	-51
2734.31	-46
2735.54	-38
2736.77	-47
2738	-68
2739.23	-39
2740.46	-65
2741.69	-42
2742.92	-74
2744.14	-15
2745.37	-50
2746.6	-56
2747.82	-36
2749.05	-46
2750.27	-40
2751.5	-42
2752.72	-60
2753.95	-42
2755.17	-48
2756.39	-44
2757.61	-58
2758.83	-34
2760.05	-42
2761.27	-50
2762.49	-34
2763.71	-30
2764.93	-36
2766.15	-50
2767.37	-38
2768.58	-46
2769.8	-52
2771.02	-50
2772.23	-26
2773.45	-38
2774.66	-40
2775.88	-8
2777.09	-46
2778.3	-30
2779.51	-50
2780.73	-47
2781.94	-20
2783.15	-32
2784.36	-48
2785.57	-42
2786.78	-40
2787.99	-6
2789.19	-38
2790.4	-34
2791.61	-13
2792.82	-34
2794.02	-22
2795.23	-18
2796.43	-32
2797.64	-40
2798.84	-42
2800.04	-42
2801.25	-9
2802.45	-52
2803.65	-64
2804.85	0
2806.05	-28
2807.25	-36
2808.45	14
2809.65	-40
2810.85	-27
2812.05	-24
2813.25	-26
2814.45	-20
2815.64	-22
2816.84	-26
2818.04	-20
2819.23	46
2820.43	-17
2821.62	4
2822.82	-12
2824.01	2
2825.2	-6
2826.39	-12
2827.59	-36
2828.78	-8
2829.97	-14
2831.16	-34
2832.35	-2
2833.54	-20
2834.73	-10
2835.92	-28
2837.1	-14
2838.29	-20
2839.48	4
2840.67	-18
2841.85	-30
2843.04	-6
2844.22	-16
2845.41	-11
2846.59	12
2847.77	6
2848.96	-16
2850.14	-15
2851.32	4
2852.5	8
2853.68	-26
2854.87	22
2856.05	-18
2857.23	-14
2858.4	-18
2859.58	-21
2860.76	-22
2861.94	-2
2863.12	-10
2864.29	-14
2865.47	-8
2866.65	-10
2867.82	15
2869	36
2870.17	2
2871.34	6
2872.52	-14
2873.69	12
2874.86	-14
2876.03	8
2877.21	-10
2878.38	-34
2879.55	12
2880.72	-22
2881.89	-8
2883.06	-12
2884.23	-4
2885.39	-12
2886.56	-6
2887.73	-30
2888.9	-12
2890.06	2
2891.23	-14
2892.39	-39
2893.56	14
2894.72	-10
2895.89	0
2897.05	10
2898.21	-32
2899.38	4
2900.54	-14
2901.7	-4
2902.86	-8
2904.02	0
2905.18	-22
2906.34	-4
2907.5	-9
2908.66	-20
2909.82	-24
2910.98	-6
2912.13	-24
2913.29	6
2914.45	-4
2915.6	8
2916.76	-4
2917.91	0
2919.07	-8
2920.22	-10
2921.38	12
2922.53	-16
2923.68	8
2924.84	10
2925.99	0
2927.14	-2
2928.29	-2
2929.44	-18
2930.59	0
2931.74	12
2932.89	0
2934.04	-22
2935.19	-24
2936.34	-4
2937.48	-2
2938.63	14
2939.78	-28
2940.93	6
2942.07	10
2943.22	26
2944.36	-8
2945.51	-10
2946.65	0
2947.79	-6
2948.94	14
2950.08	-6
2951.22	-4
2952.36	2
2953.5	-18
2954.65	0
2955.79	-10
2956.93	4
2958.07	0
2959.2	-14
2960.34	14
2961.48	20
2962.62	0
2963.76	-2
2964.89	-6
2966.03	10
2967.17	2
2968.3	28
2969.44	6
2970.57	-2
2971.71	12
2972.84	18
2973.97	0
2975.11	16
2976.24	46
2977.37	-24
2978.5	6
2979.64	10
2980.77	14
2981.9	0
2983.03	-20
2984.16	6
2985.29	10
2986.41	6
2987.54	28
2988.67	22
2989.8	12
2990.93	4
2992.05	14
2993.18	-4
2994.3	10
2995.43	28
2996.55	57
2997.68	20
2998.8	10
2999.93	12
3001.05	2
3002.17	6
3003.3	4
3004.42	64
3005.54	56
3006.66	8
3007.78	18
3008.9	10
3010.02	-10
3011.14	40
3012.26	14
3013.38	34
3014.5	30
3015.62	6
3016.73	38
3017.85	26
3018.97	20
3020.08	25
3021.2	20
3022.31	2
3023.43	38
3024.54	39
3025.66	8
3026.77	28
3027.89	22
3029	8
3030.11	38
3031.22	14
3032.34	6
3033.45	32
3034.56	-6
3035.67	28
3036.78	81
3037.89	12
3039	26
3040.11	0
3041.22	-28
3042.32	-6
3043.43	6
3044.54	22
3045.65	12
3046.75	14
3047.86	38
3048.96	10
3050.07	-14
3051.17	40
3052.28	24
3053.38	40
3054.49	2
3055.59	30
3056.69	16
3057.8	8
3058.9	12
3060	40
3061.1	0
3062.2	26
3063.3	18
3064.4	-2
3065.5	0
3066.6	10
3067.7	26
3068.8	26
3069.9	20
3071	6
3072.09	26
3073.19	26
3074.29	16
3075.38	18
3076.48	58
3077.57	-4
3078.67	49
3079.76	32
3080.86	16
3081.95	21
3083.05	14
3084.14	12
3085.23	32
3086.33	23
3087.42	14
3088.51	19
3089.6	24
3090.69	12
3091.78	18
3092.87	61
3093.96	26
3095.05	24
3096.14	-14
3097.23	20
3098.32	35
3099.41	27
3100.49	10
3101.58	8
3102.67	30
3103.75	4
3104.84	38
3105.93	38
3107.01	28
3108.1	20
3109.18	32
3110.26	24
3111.35	46
3112.43	28
3113.51	24
3114.6	29
3115.68	40
3116.76	30
3117.84	18
3118.92	32
3120	20
3121.09	28
3122.17	18
3123.25	26
3124.32	28
3125.4	40
3126.48	18
3127.56	34
3128.64	12
3129.72	22
3130.79	52
3131.87	18
3132.95	14
3134.02	36
3135.1	24
3136.17	8
3137.25	30
3138.32	26
3139.4	10
3140.47	38
3141.55	26
3142.62	18
3143.69	6
3144.76	27
3145.84	2
3146.91	22
3147.98	22
3149.05	30
3150.12	30
3151.19	30
3152.26	20
3153.33	36
3154.4	8
3155.47	18
3156.54	26
3157.61	46
3158.67	16
3159.74	12
3160.81	52
3161.88	15
3162.94	50
3164.01	34
3165.07	42
3166.14	40
3167.2	32
3168.27	12
3169.33	36
3170.4	32
3171.46	22
3172.52	12
3173.59	36
3174.65	22
3175.71	30
3176.77	36
3177.84	24
3178.9	30
3179.96	34
3181.02	30
3182.08	34
3183.14	43
3184.2	48
3185.26	40
3186.32	44
3187.37	36
3188.43	62
3189.49	47
3190.55	22
3191.61	21
3192.66	52
3193.72	20
3194.77	38
3195.83	-4
3196.89	34
3197.94	30
3199	20
3200.05	34
3201.1	28
3202.16	18
3203.21	42
3204.27	40
3205.32	36
3206.37	50
3207.42	45
3208.47	36
3209.53	32
3210.58	29
3211.63	36
3212.68	26
3213.73	34
3214.78	25
3215.83	38
3216.88	41
3217.93	44
3218.97	22
3220.02	16
3221.07	10
3222.12	34
3223.16	44
3224.21	26
3225.26	20
3226.3	16
3227.35	28
3228.4	52
3229.44	26
3230.49	32
3231.53	18
3232.57	34
3233.62	36
3234.66	48
3235.71	34
3236.75	22
3237.79	40
3238.83	50
3239.88	18
3240.92	28
3241.96	36
3243	12
3244.04	18
3245.08	40
3246.12	20
3247.16	36
3248.2	26
3249.24	42
3250.28	12
3251.32	26
3252.36	28
3253.39	30
3254.43	46
3255.47	42
3256.51	24
3257.54	16
3258.58	38
3259.61	47
3260.65	17
3261.69	36
3262.72	30
3263.76	30
3264.79	16
3265.82	63
3266.86	35
3267.89	48
3268.92	49
3269.96	60
3270.99	16
3272.02	18
3273.05	22
3274.09	34
3275.12	34
3276.15	28
3277.18	41
3278.21	38
3279.24	20
3280.27	50
3281.3	24
3282.33	22
3283.36	52
3284.39	44
3285.41	62
3286.44	32
3287.47	56
3288.5	64
3289.52	20
3290.55	50
3291.58	34
3292.6	16
3293.63	60
3294.66	28
3295.68	59
3296.71	22
3297.73	32
3298.76	73
3299.78	30
3300.8	16
3301.83	22
3302.85	78
3303.87	26
3304.9	30
3305.92	39
3306.94	50
3307.96	44
3308.98	46
3310.01	24
3311.03	32
3312.05	57
3313.07	40
3314.09	38
3315.11	32
3316.13	41
3317.15	18
3318.17	44
3319.18	26
3320.2	30
3321.22	40
3322.24	48
3323.26	29
3324.27	40
3325.29	42
3326.31	55
3327.32	44
3328.34	55
3329.35	56
3330.37	50
3331.38	32
3332.4	26
3333.41	42
3334.43	56
3335.44	30
3336.46	36
3337.47	18
3338.48	34
3339.5	38
3340.51	24
3341.52	55
3342.53	40
3343.54	38
3344.56	38
3345.57	38
3346.58	78
3347.59	54
3348.6	37
3349.61	48
3350.62	46
3351.63	48
3352.64	46
3353.65	34
3354.66	41
3355.66	55
3356.67	54
3357.68	38
3358.69	19
3359.7	44
3360.7	48
3361.71	34
3362.72	42
3363.72	36
3364.73	46
3365.73	40
3366.74	19
3367.75	25
3368.75	20
3369.75	30
3370.76	10
3371.76	24
3372.77	46
3373.77	22
3374.77	33
3375.78	52
3376.78	38
3377.78	38
3378.78	36
3379.79	18
3380.79	27
3381.79	34
3382.79	48
3383.79	20
3384.79	36
3385.79	12
3386.79	34
3387.79	28
3388.79	31
3389.79	38
3390.79	42
3391.79	30
3392.79	36
3393.79	76
3394.78	34
3395.78	14
3396.78	36
3397.78	44
3398.77	73
3399.77	20
3400.77	44
3401.76	46
3402.76	40
3403.76	38
3404.75	24
3405.75	38
3406.74	42
3407.74	89
3408.73	34
3409.72	111
3410.72	50
3411.71	58
3412.71	38
3413.7	24
3414.69	58
3415.68	90
3416.68	36
3417.67	44
3418.66	36
3419.65	14
3420.64	80
3421.63	31
3422.63	62
3423.62	54
3424.61	82
3425.6	36
3426.59	29
3427.58	48
3428.57	67
[truncated: 48 more rows]
