# Supplementary material for: AI‐Assisted Detection of Early Gastric Cancer via Visualization of Mucosal Acidity Compromise During Endoscopy
Source: Adv Sci (Weinh). 2025 Oct 20;12(46):e04932. doi: 10.1002/advs.202504932 (PMC12697849; doi:10.1002/advs.202504932)
Supplement: Supplementary file 2 — Supporting Data [file ADVS-12-e04932-s002.zip › Models by AGS cells/Model 6/Para-tumor/fast-20250724_175211.csv]

181.541	16091
184.445	25240
187.346	32775
190.245	36835
193.141	38277
196.035	38442
198.927	38137
201.816	38201
204.703	38516
207.588	38430
210.47	38530
213.35	38373
216.228	38351
219.103	38522
221.976	38435
224.846	38655
227.715	38414
230.58	38489
233.444	38411
236.305	38677
239.164	38782
242.02	39304
244.875	39529
247.727	39461
250.576	39677
253.423	39553
256.268	39636
259.111	39509
261.951	39352
264.789	39403
267.625	39400
270.459	39441
273.29	39177
276.119	39039
278.945	38742
281.769	38554
284.591	38572
287.411	38292
290.229	38246
293.044	37953
295.857	37809
298.667	37702
301.476	36987
304.282	36986
307.085	36563
309.887	36275
312.686	35818
315.483	35597
318.278	35399
321.071	35186
323.861	35075
326.649	34925
329.435	35163
332.219	35090
335	34884
337.779	35166
340.556	35008
343.331	35190
346.103	35196
348.873	35111
351.641	35321
354.407	35355
357.171	35411
359.932	35554
362.691	35342
365.448	35228
368.203	35105
370.955	34677
373.706	34675
376.454	34511
379.2	33946
381.943	33999
384.685	33502
387.424	33318
390.161	33199
392.896	32758
395.629	32821
398.36	32542
401.088	32504
403.815	32389
406.539	32389
409.261	31990
411.981	32058
414.698	32266
417.414	32449
420.127	32544
422.838	32325
425.547	32775
428.254	32748
430.959	32712
433.662	32906
436.362	33136
439.06	33148
441.757	33031
444.451	33066
447.142	33002
449.832	32871
452.52	32800
455.206	32705
457.889	32452
460.57	32530
463.249	32323
465.927	32428
468.601	32148
471.274	31853
473.945	31605
476.614	31118
479.28	30735
481.945	30396
484.607	30352
487.267	29962
489.926	29718
492.582	29798
495.236	29564
497.888	29336
500.537	29143
503.185	29287
505.831	29425
508.474	29577
511.116	29341
513.755	29434
516.393	29190
519.028	29456
521.661	29305
524.293	29440
526.922	29270
529.549	29421
532.174	29326
534.797	29270
537.418	29416
540.037	29478
542.654	29175
545.268	29410
547.881	29534
550.492	29599
553.101	29171
555.707	28784
558.312	28382
560.915	28291
563.515	28315
566.114	28485
568.71	28652
571.305	29065
573.897	29314
576.488	29230
579.076	28742
581.663	28071
584.247	27453
586.83	26743
589.41	26036
591.989	25861
594.565	25087
597.14	24619
599.712	24225
602.283	24149
604.851	24127
607.418	23871
609.982	23955
612.545	23675
615.106	23680
617.664	23545
620.221	23516
622.776	23613
625.328	23341
627.879	23270
630.428	23262
632.975	22793
635.52	22632
638.062	22656
640.603	22601
643.142	22564
645.679	22571
648.214	22856
650.748	22666
653.279	22637
655.808	22450
658.335	22315
660.861	22329
663.384	22011
665.906	22062
668.425	22154
670.943	22120
673.459	21818
675.973	21520
678.484	21300
680.994	21100
683.502	20719
686.009	20655
688.513	20533
691.015	20204
693.515	20159
696.014	19861
698.51	19678
701.005	19484
703.498	19287
705.989	18964
708.478	18610
710.965	18350
713.45	18237
715.933	18231
718.415	18326
720.894	17758
723.372	17915
725.848	17990
728.322	17963
730.794	18165
733.264	18012
735.732	17788
738.198	17289
740.663	16900
743.126	16521
745.586	16515
748.045	16215
750.502	16059
752.958	16183
755.411	15965
757.863	16030
760.312	16011
762.76	15945
765.206	15935
767.65	15523
770.092	14678
772.533	13607
774.971	13275
777.408	13835
779.843	14399
782.276	14327
784.707	14587
787.137	14589
789.564	14667
791.99	14556
794.414	14395
796.836	14401
799.257	13995
801.675	13829
804.092	13699
806.507	13739
808.92	13535
811.331	13334
813.741	13128
816.148	13033
818.554	12836
820.958	12750
823.36	12649
825.761	12505
828.159	12327
830.556	12300
832.951	12221
835.345	12071
837.736	12072
840.126	11833
842.514	11900
844.9	11652
847.284	11576
849.667	11453
852.048	11251
854.427	11247
856.804	11085
859.18	10854
861.553	10805
863.925	10809
866.296	10674
868.664	10634
871.031	10576
873.396	10481
875.759	10360
878.12	10362
880.48	10273
882.838	10154
885.194	10088
887.549	10011
889.902	9888
892.253	9822
894.602	9802
896.949	9725
899.295	9714
901.639	9542
903.981	9629
906.322	9506
908.661	9493
910.998	9508
913.333	9389
915.667	9338
917.999	9441
920.329	9456
922.658	9421
924.985	9173
927.31	9191
929.633	9147
931.955	8934
934.275	8946
936.593	8917
938.91	8708
941.225	8635
943.538	8378
945.849	8282
948.159	8069
950.467	7860
952.774	7878
955.078	7579
957.381	7577
959.683	7420
961.982	7304
964.28	7374
966.577	7319
968.871	7259
971.164	7040
973.456	6962
975.745	6917
978.033	6773
980.319	6689
982.604	6654
984.887	6659
987.168	6721
989.448	6528
991.726	6540
994.002	6481
996.277	6541
998.55	6446
1000.82	6560
1003.09	6522
1005.36	6648
1007.63	6623
1009.89	6530
1012.15	6675
1014.41	6691
1016.67	6606
1018.93	6640
1021.19	6451
1023.44	6578
1025.7	6469
1027.95	6512
1030.2	6473
1032.45	6283
1034.69	6118
1036.94	6046
1039.18	6091
1041.43	5920
1043.67	5909
1045.9	5950
1048.14	5910
1050.38	5763
1052.61	5789
1054.84	5659
1057.07	5564
1059.3	5627
1061.53	5362
1063.76	5417
1065.98	5337
1068.2	5252
1070.42	5295
1072.64	5071
1074.86	5115
1077.08	5071
1079.29	5018
1081.5	4989
1083.72	4916
1085.93	5049
1088.13	4958
1090.34	4962
1092.55	4979
1094.75	5021
1096.95	4952
1099.15	4889
1101.35	4813
1103.55	4779
1105.74	4698
1107.94	4708
1110.13	4569
1112.32	4558
1114.51	4433
1116.7	4455
1118.89	4322
1121.07	4316
1123.25	4192
1125.44	4165
1127.62	4094
1129.8	4183
1131.97	4219
1134.15	4271
1136.32	4343
1138.49	4257
1140.66	4219
1142.83	4157
1145	4080
1147.17	4096
1149.33	4025
1151.5	4019
1153.66	3933
1155.82	3955
1157.98	3892
1160.13	3845
1162.29	3830
1164.44	3780
1166.6	3730
1168.75	3816
1170.9	3858
1173.04	3830
1175.19	3923
1177.34	3830
1179.48	3649
1181.62	3620
1183.76	3585
1185.9	3608
1188.04	3753
1190.17	3908
1192.31	3933
1194.44	3943
1196.57	3995
1198.7	3963
1200.83	3925
1202.96	3789
1205.08	3614
1207.21	3437
1209.33	3288
1211.45	3211
1213.57	3071
1215.69	3059
1217.81	3066
1219.92	2973
1222.03	2967
1224.15	2930
1226.26	2951
1228.37	2883
1230.47	2905
1232.58	2871
1234.68	2910
1236.79	2835
1238.89	2905
1240.99	2913
1243.09	2802
1245.19	2809
1247.28	2756
1249.38	2740
1251.47	2728
1253.56	2751
1255.65	2621
1257.74	2565
1259.83	2619
1261.91	2563
1264	2520
1266.08	2458
1268.16	2462
1270.24	2395
1272.32	2321
1274.4	2370
1276.47	2359
1278.55	2279
1280.62	2244
1282.69	2206
1284.76	2158
1286.83	2138
1288.9	2094
1290.96	2170
1293.03	2025
1295.09	2025
1297.15	2067
1299.21	1986
1301.27	1997
1303.33	1954
1305.38	1970
1307.44	2013
1309.49	1916
1311.54	1841
1313.59	1908
1315.64	1825
1317.69	1877
1319.73	1864
1321.78	1846
1323.82	1843
1325.86	1855
1327.9	1825
1329.94	1799
1331.98	1829
1334.02	1823
1336.05	1825
1338.08	1849
1340.12	1789
1342.15	1854
1344.18	1870
1346.2	1922
1348.23	1975
1350.25	1926
1352.28	1928
1354.3	1940
1356.32	2007
1358.34	2004
1360.36	1975
1362.38	2041
1364.39	2019
1366.41	2031
1368.42	2025
1370.43	2051
1372.44	1942
1374.45	1961
1376.45	1926
1378.46	1958
1380.47	1883
1382.47	1840
1384.47	1838
1386.47	1739
1388.47	1710
1390.47	1669
1392.46	1638
1394.46	1749
1396.45	1733
1398.44	1731
1400.44	1672
1402.42	1678
1404.41	1600
1406.4	1531
1408.39	1467
1410.37	1543
1412.35	1439
1414.33	1479
1416.31	1436
1418.29	1409
1420.27	1384
1422.25	1380
1424.22	1392
1426.2	1398
1428.17	1386
1430.14	1410
1432.11	1320
1434.08	1284
1436.04	1303
1438.01	1241
1439.97	1293
1441.94	1293
1443.9	1285
1445.86	1338
1447.82	1285
1449.78	1243
1451.73	1211
1453.69	1211
1455.64	1302
1457.59	1247
1459.54	1217
1461.49	1144
1463.44	1118
1465.39	1110
1467.34	1096
1469.28	1052
1471.22	1118
1473.17	1146
1475.11	1120
1477.05	1100
1478.99	1057
1480.92	1034
1482.86	981
1484.79	941
1486.73	963
1488.66	896
1490.59	947
1492.52	935
1494.45	1026
1496.37	983
1498.3	983
1500.22	955
1502.14	907
1504.07	963
1505.99	907
1507.91	959
1509.82	909
1511.74	892
1513.66	913
1515.57	937
1517.48	935
1519.39	1019
1521.3	1024
1523.21	982
1525.12	987
1527.03	931
1528.93	961
1530.84	966
1532.74	1014
1534.64	1074
1536.54	1049
1538.44	1052
1540.34	951
1542.23	945
1544.13	876
1546.02	838
1547.92	846
1549.81	867
1551.7	953
1553.59	919
1555.48	921
1557.36	952
1559.25	923
1561.13	979
1563.01	1057
1564.9	1086
1566.78	1076
1568.66	1055
1570.53	983
1572.41	1013
1574.29	1004
1576.16	1068
1578.03	1154
1579.9	1185
1581.78	1102
1583.65	1080
1585.51	1021
1587.38	1078
1589.25	1137
1591.11	1116
1592.97	1118
1594.84	1044
1596.7	995
1598.56	1019
1600.42	1004
1602.27	1004
1604.13	979
1605.98	1131
1607.84	1235
1609.69	1342
1611.54	1317
1613.39	1197
1615.24	1060
1617.09	911
1618.94	892
1620.78	824
1622.62	887
1624.47	986
1626.31	999
1628.15	1003
1629.99	997
1631.83	975
1633.67	993
1635.5	963
1637.34	899
1639.17	862
1641	877
1642.83	878
1644.66	890
1646.49	856
1648.32	835
1650.15	820
1651.97	864
1653.8	909
1655.62	894
1657.44	812
1659.26	747
1661.08	739
1662.9	715
1664.72	534
1666.53	460
1668.35	456
1670.16	449
1671.97	502
1673.79	589
1675.6	554
1677.4	536
1679.21	451
1681.02	455
1682.83	445
1684.63	485
1686.43	540
1688.24	520
1690.04	528
1691.84	423
1693.64	446
1695.43	497
1697.23	568
1699.02	619
1700.82	675
1702.61	651
1704.4	622
1706.2	613
1707.98	675
1709.77	738
1711.56	760
1713.35	771
1715.13	725
1716.92	642
1718.7	516
1720.48	568
1722.26	598
1724.04	552
1725.82	402
1727.6	344
1729.37	325
1731.15	298
1732.92	256
1734.7	225
1736.47	195
1738.24	186
1740.01	193
1741.78	193
1743.54	185
1745.31	244
1747.08	328
1748.84	318
1750.6	337
1752.36	395
1754.12	463
1755.88	497
1757.64	440
1759.4	394
1761.16	351
1762.91	347
1764.67	397
1766.42	477
1768.17	541
1769.92	564
1771.67	490
1773.42	401
1775.17	369
1776.91	420
1778.66	439
1780.4	504
1782.15	603
1783.89	569
1785.63	607
1787.37	582
1789.11	596
1790.85	590
1792.58	552
1794.32	453
1796.05	443
1797.79	427
1799.52	425
1801.25	421
1802.98	352
1804.71	375
1806.44	433
1808.17	495
1809.89	556
1811.62	544
1813.34	572
1815.07	534
1816.79	489
1818.51	442
1820.23	451
1821.95	433
1823.66	366
1825.38	361
1827.1	359
1828.81	338
1830.52	415
1832.24	427
1833.95	484
1835.66	508
1837.37	558
1839.08	496
1840.78	451
1842.49	385
1844.19	383
1845.9	361
1847.6	333
1849.3	367
1851	284
1852.7	252
1854.4	230
1856.1	206
1857.8	240
1859.49	270
1861.19	245
1862.88	306
1864.57	186
1866.27	155
1867.96	89
1869.65	50
1871.33	80
1873.02	147
1874.71	203
1876.39	239
1878.08	191
1879.76	189
1881.44	181
1883.12	200
1884.81	272
1886.48	272
1888.16	210
1889.84	131
1891.52	137
1893.19	123
1894.87	110
1896.54	113
1898.21	155
1899.88	133
1901.55	200
1903.22	216
1904.89	187
1906.56	191
1908.22	218
1909.89	228
1911.55	248
1913.22	256
1914.88	230
1916.54	214
1918.2	232
1919.86	233
1921.52	234
1923.18	206
1924.83	184
1926.49	183
1928.14	173
1929.79	191
1931.45	200
1933.1	184
1934.75	139
1936.4	179
1938.05	226
1939.69	236
1941.34	192
1942.99	157
1944.63	131
1946.27	141
1947.92	129
1949.56	143
1951.2	177
1952.84	211
1954.48	207
1956.11	246
1957.75	274
1959.39	310
1961.02	338
1962.65	318
1964.29	298
1965.92	308
1967.55	348
1969.18	341
1970.81	318
1972.44	379
1974.06	316
1975.69	328
1977.32	337
1978.94	383
1980.56	343
1982.19	407
1983.81	361
1985.43	369
1987.05	339
1988.66	399
1990.28	357
1991.9	329
1993.51	347
1995.13	391
1996.74	387
1998.36	371
1999.97	369
2001.58	369
2003.19	359
2004.8	350
2006.4	403
2008.01	397
2009.62	397
2011.22	391
2012.83	407
2014.43	368
2016.03	396
2017.63	403
2019.23	350
2020.83	367
2022.43	371
2024.03	385
2025.63	381
2027.22	361
2028.82	356
2030.41	366
2032.01	362
2033.6	375
2035.19	367
2036.78	356
2038.37	363
2039.96	346
2041.55	316
2043.13	335
2044.72	329
2046.3	308
2047.89	340
2049.47	336
2051.05	351
2052.63	326
2054.21	344
2055.79	354
2057.37	292
2058.95	307
2060.52	306
2062.1	320
2063.68	321
2065.25	324
2066.82	300
2068.39	303
2069.97	316
2071.54	308
2073.1	298
2074.67	288
2076.24	314
2077.81	300
2079.37	282
2080.94	286
2082.5	268
2084.07	280
2085.63	254
2087.19	262
2088.75	224
2090.31	210
2091.87	198
2093.43	183
2094.98	209
2096.54	216
2098.09	201
2099.65	260
2101.2	248
2102.75	254
2104.3	234
2105.86	244
2107.41	224
2108.95	236
2110.5	238
2112.05	246
2113.6	244
2115.14	218
2116.69	246
2118.23	228
2119.77	234
2121.31	196
2122.86	242
2124.4	234
2125.93	225
2127.47	216
2129.01	226
2130.55	260
2132.08	252
2133.62	254
2135.15	260
2136.69	216
2138.22	188
2139.75	216
2141.28	200
2142.81	242
2144.34	212
2145.87	234
2147.39	238
2148.92	225
2150.45	236
2151.97	232
2153.5	232
2155.02	190
2156.54	190
2158.06	213
2159.58	195
2161.1	195
2162.62	252
2164.14	222
2165.66	215
2167.17	199
2168.69	244
2170.2	219
2171.72	195
2173.23	192
2174.74	190
2176.25	208
2177.76	213
2179.27	200
2180.78	200
2182.29	165
2183.79	189
2185.3	179
2186.81	208
2188.31	173
2189.81	200
2191.32	200
2192.82	204
2194.32	184
2195.82	203
2197.32	194
2198.82	167
2200.32	161
2201.81	141
2203.31	131
2204.8	169
2206.3	161
2207.79	165
2209.29	180
2210.78	177
2212.27	203
2213.76	187
2215.25	187
2216.74	203
2218.23	155
2219.71	153
2221.2	159
2222.69	167
2224.17	131
2225.65	147
2227.14	125
2228.62	147
2230.1	147
2231.58	155
2233.06	143
2234.54	173
2236.02	181
2237.5	203
2238.97	191
2240.45	159
2241.92	175
2243.4	177
2244.87	145
2246.34	151
2247.82	141
2249.29	129
2250.76	141
2252.23	151
2253.7	131
2255.16	119
2256.63	143
2258.1	131
2259.56	135
2261.03	151
2262.49	121
2263.95	133
2265.42	145
2266.88	149
2268.34	157
2269.8	137
2271.26	131
2272.72	141
2274.18	125
2275.63	139
2277.09	145
2278.54	167
2280	131
2281.45	109
2282.9	135
2284.36	125
2285.81	155
2287.26	115
2288.71	147
2290.16	137
2291.61	129
2293.05	103
2294.5	135
2295.95	99
2297.39	75
2298.84	79
2300.28	72
2301.72	73
2303.16	101
2304.61	93
2306.05	99
2307.49	111
2308.93	95
2310.36	127
2311.8	129
2313.24	119
2314.67	139
2316.11	131
2317.54	135
2318.98	139
2320.41	101
2321.84	119
2323.28	105
2324.71	121
2326.14	93
2327.57	130
2328.99	85
2330.42	87
2331.85	107
2333.27	93
2334.7	87
2336.12	67
2337.55	73
2338.97	75
2340.39	43
2341.82	47
2343.24	64
2344.66	45
2346.08	74
2347.5	71
2348.91	83
2350.33	73
2351.75	111
2353.16	77
2354.58	101
2355.99	117
2357.41	103
2358.82	63
2360.23	49
2361.64	21
2363.05	47
2364.46	32
2365.87	40
2367.28	37
2368.69	59
2370.1	57
2371.5	34
2372.91	53
2374.31	80
2375.72	68
2377.12	48
2378.52	44
2379.92	65
2381.33	41
2382.73	49
2384.13	47
2385.52	60
2386.92	53
2388.32	53
2389.72	63
2391.11	59
2392.51	85
2393.9	75
2395.3	101
2396.69	93
2398.08	77
2399.48	67
2400.87	86
2402.26	53
2403.65	42
2405.04	29
2406.42	10
2407.81	-42
2409.2	-28
2410.58	-83
2411.97	-62
2413.35	-6
2414.74	-66
2416.12	-32
2417.5	-44
2418.89	-10
2420.27	-20
2421.65	-30
2423.03	-8
2424.41	-12
2425.79	-12
2427.16	-61
2428.54	-57
2429.92	-42
2431.29	-26
2432.67	-44
2434.04	-38
2435.42	-14
2436.79	-14
2438.16	-27
2439.53	-32
2440.9	-30
2442.27	-46
2443.64	-36
2445.01	-41
2446.38	-47
2447.75	-62
2449.11	-75
2450.48	-68
2451.84	-71
2453.21	-60
2454.57	-16
2455.94	-18
2457.3	-29
2458.66	-60
2460.02	-34
2461.38	-45
2462.74	-20
2464.1	-24
2465.46	-15
2466.82	-33
2468.17	-9
2469.53	-36
2470.89	-4
2472.24	-20
2473.6	-28
2474.95	-12
2476.3	-16
2477.65	18
2479.01	33
2480.36	0
2481.71	57
2483.06	0
2484.41	2
2485.75	2
2487.1	12
2488.45	-12
2489.8	-18
2491.14	8
2492.49	10
2493.83	-18
2495.17	15
2496.52	-2
2497.86	10
2499.2	17
2500.54	16
2501.88	18
2503.22	30
2504.56	20
2505.9	28
2507.24	36
2508.58	14
2509.91	6
2511.25	-7
2512.58	-28
2513.92	-73
2515.25	-18
2516.58	-42
2517.92	-68
2519.25	-49
2520.58	-33
2521.91	-52
2523.24	-41
2524.57	-22
2525.9	-19
2527.23	2
2528.55	20
2529.88	-22
2531.21	-33
2532.53	-32
2533.86	-6
2535.18	-8
2536.5	-12
2537.83	-15
2539.15	14
2540.47	16
2541.79	32
2543.11	-36
2544.43	-11
2545.75	0
2547.07	12
2548.39	-36
2549.7	14
2551.02	-18
2552.34	-14
2553.65	-29
2554.97	-38
2556.28	-50
2557.59	-57
2558.91	-63
2560.22	-49
2561.53	-48
2562.84	-51
2564.15	-38
2565.46	-27
2566.77	-51
2568.08	-42
2569.38	-55
2570.69	-42
2572	-49
2573.3	-50
2574.61	-27
2575.91	-38
2577.22	-29
2578.52	-28
2579.82	-33
2581.13	-29
2582.43	-42
2583.73	-44
2585.03	-47
2586.33	-68
2587.63	-50
2588.92	-91
2590.22	-42
2591.52	-81
2592.82	-57
2594.11	-37
2595.41	-45
2596.7	-50
2598	-22
2599.29	-36
2600.58	-61
2601.88	-32
2603.17	-28
2604.46	-69
2605.75	-56
2607.04	-72
2608.33	-61
2609.62	-35
2610.9	-74
2612.19	-56
2613.48	-95
2614.76	-58
2616.05	-63
2617.34	-41
2618.62	-95
2619.9	-76
2621.19	-48
2622.47	-57
2623.75	-52
2625.03	-52
2626.31	-73
2627.59	-49
2628.87	-25
2630.15	-81
2631.43	-57
2632.71	-66
2633.99	-88
2635.26	-80
2636.54	-67
2637.81	-77
2639.09	-87
2640.36	-60
2641.64	-72
2642.91	-91
2644.18	-84
2645.46	-63
2646.73	-93
2648	-62
2649.27	-65
2650.54	-65
2651.81	-63
2653.07	-46
2654.34	-62
2655.61	-49
2656.88	-37
2658.14	-60
2659.41	-73
2660.67	-72
2661.94	-45
2663.2	-79
2664.47	-79
2665.73	-67
2666.99	-72
2668.25	-79
2669.51	-87
2670.77	-75
2672.03	-65
2673.29	-69
2674.55	-63
2675.81	-44
2677.07	-85
2678.32	-89
2679.58	-69
2680.84	-57
2682.09	-75
2683.35	-42
2684.6	-45
2685.85	-51
2687.11	-68
2688.36	-47
2689.61	-71
2690.86	-57
2692.11	-49
2693.36	-39
2694.61	-39
2695.86	-63
2697.11	-73
2698.36	-59
2699.61	-69
2700.85	-46
2702.1	-54
2703.34	-51
2704.59	-72
2705.83	-28
2707.08	-45
2708.32	-48
2709.56	-47
2710.81	-65
2712.05	-84
2713.29	-69
2714.53	-65
2715.77	-56
2717.01	-45
2718.25	-56
2719.49	-55
2720.73	-69
2721.96	-63
2723.2	-59
2724.44	-47
2725.67	-53
2726.91	-58
2728.14	-61
2729.38	-72
2730.61	-51
2731.84	-46
2733.08	-61
2734.31	-36
2735.54	-30
2736.77	-37
2738	-62
2739.23	-61
2740.46	-53
2741.69	-63
2742.92	-62
2744.14	-2
2745.37	-44
2746.6	-69
2747.82	-38
2749.05	-32
2750.27	-62
2751.5	-47
2752.72	-68
2753.95	-22
2755.17	-40
2756.39	-42
2757.61	-60
2758.83	-50
2760.05	-30
2761.27	-50
2762.49	-32
2763.71	-50
2764.93	-34
2766.15	-50
2767.37	-40
2768.58	-63
2769.8	-48
2771.02	-48
2772.23	-52
2773.45	-46
2774.66	-30
2775.88	-2
2777.09	-62
2778.3	-40
2779.51	-36
2780.73	-43
2781.94	-22
2783.15	-24
2784.36	-38
2785.57	-56
2786.78	-52
2787.99	-24
2789.19	-42
2790.4	-14
2791.61	-11
2792.82	-30
2794.02	-46
2795.23	-28
2796.43	-34
2797.64	-8
2798.84	-42
2800.04	-50
2801.25	-25
2802.45	-54
2803.65	-54
2804.85	-19
2806.05	-34
2807.25	-22
2808.45	-42
2809.65	-22
2810.85	-29
2812.05	-20
2813.25	-26
2814.45	-26
2815.64	-28
2816.84	-36
2818.04	-34
2819.23	26
2820.43	-29
2821.62	-30
2822.82	-14
2824.01	-16
2825.2	-10
2826.39	-30
2827.59	-6
2828.78	-2
2829.97	-20
2831.16	-34
2832.35	-18
2833.54	-30
2834.73	-16
2835.92	-32
2837.1	-28
2838.29	-62
2839.48	-10
2840.67	-22
2841.85	-30
2843.04	-22
2844.22	-34
2845.41	-35
2846.59	10
2847.77	-23
2848.96	-14
2850.14	-19
2851.32	0
2852.5	-5
2853.68	-40
2854.87	8
2856.05	-20
2857.23	-26
2858.4	-26
2859.58	-29
2860.76	-35
2861.94	16
2863.12	-16
2864.29	-10
2865.47	-30
2866.65	-31
2867.82	-24
2869	10
2870.17	-2
2871.34	-6
2872.52	-18
2873.69	4
2874.86	-27
2876.03	-10
2877.21	-8
2878.38	-14
2879.55	-10
2880.72	-32
2881.89	-36
2883.06	8
2884.23	-18
2885.39	-2
2886.56	-8
2887.73	-39
2888.9	20
2890.06	-8
2891.23	-14
2892.39	-16
2893.56	-4
2894.72	2
2895.89	-8
2897.05	14
2898.21	-24
2899.38	-16
2900.54	-30
2901.7	-10
2902.86	-26
2904.02	6
2905.18	-18
2906.34	2
2907.5	-11
2908.66	-18
2909.82	-30
2910.98	-6
2912.13	-16
2913.29	-4
2914.45	-14
2915.6	-8
2916.76	0
2917.91	-12
2919.07	-21
2920.22	-20
2921.38	4
2922.53	-28
2923.68	2
2924.84	-6
2925.99	0
2927.14	-23
2928.29	-8
2929.44	-14
2930.59	-24
2931.74	-18
2932.89	-20
2934.04	-10
2935.19	-4
2936.34	-9
2937.48	2
2938.63	2
2939.78	-28
2940.93	22
2942.07	8
2943.22	24
2944.36	-16
2945.51	2
2946.65	-6
2947.79	6
2948.94	28
2950.08	-10
2951.22	10
2952.36	-2
2953.5	4
2954.65	4
2955.79	-8
2956.93	2
2958.07	-20
2959.2	6
2960.34	12
2961.48	10
2962.62	-2
2963.76	8
2964.89	0
2966.03	-10
2967.17	-4
2968.3	16
2969.44	4
2970.57	12
2971.71	2
2972.84	2
2973.97	-2
2975.11	10
2976.24	30
2977.37	-6
2978.5	8
2979.64	-4
2980.77	2
2981.9	-2
2983.03	-24
2984.16	8
2985.29	-8
2986.41	12
2987.54	6
2988.67	10
2989.8	24
2990.93	-4
2992.05	8
2993.18	-2
2994.3	18
2995.43	16
2996.55	41
2997.68	14
2998.8	16
2999.93	18
3001.05	4
3002.17	0
3003.3	-4
3004.42	44
3005.54	40
3006.66	20
3007.78	22
3008.9	4
3010.02	-14
3011.14	30
3012.26	2
3013.38	10
3014.5	20
3015.62	2
3016.73	30
3017.85	20
3018.97	18
3020.08	-6
3021.2	36
3022.31	2
3023.43	42
3024.54	21
3025.66	18
3026.77	24
3027.89	18
3029	0
3030.11	0
3031.22	8
3032.34	-8
3033.45	10
3034.56	6
3035.67	26
3036.78	103
3037.89	16
3039	24
3040.11	-14
3041.22	2
3042.32	-6
3043.43	6
3044.54	16
3045.65	10
3046.75	18
3047.86	28
3048.96	4
3050.07	-12
3051.17	22
3052.28	45
3053.38	10
3054.49	0
3055.59	20
3056.69	22
3057.8	16
3058.9	12
3060	40
3061.1	10
3062.2	6
3063.3	20
3064.4	14
3065.5	24
3066.6	13
3067.7	32
3068.8	24
3069.9	20
3071	26
3072.09	12
3073.19	22
3074.29	24
3075.38	26
3076.48	42
3077.57	13
3078.67	26
3079.76	42
3080.86	12
3081.95	16
3083.05	-44
3084.14	26
3085.23	28
3086.33	31
3087.42	18
3088.51	21
3089.6	22
3090.69	10
3091.78	4
3092.87	61
3093.96	12
3095.05	10
3096.14	-4
3097.23	28
3098.32	24
3099.41	25
3100.49	16
3101.58	14
3102.67	48
3103.75	-12
3104.84	22
3105.93	24
3107.01	2
3108.1	14
3109.18	36
3110.26	28
3111.35	24
3112.43	12
3113.51	34
3114.6	27
3115.68	32
3116.76	0
3117.84	28
3118.92	30
3120	14
3121.09	26
3122.17	24
3123.25	32
3124.32	34
3125.4	32
3126.48	16
3127.56	24
3128.64	-2
3129.72	18
3130.79	50
3131.87	30
3132.95	26
3134.02	18
3135.1	26
3136.17	0
3137.25	20
3138.32	14
3139.4	16
3140.47	34
3141.55	28
3142.62	24
3143.69	4
3144.76	35
3145.84	26
3146.91	26
3147.98	22
3149.05	42
3150.12	30
3151.19	32
3152.26	24
3153.33	36
3154.4	24
3155.47	20
3156.54	32
3157.61	30
3158.67	20
3159.74	20
3160.81	26
3161.88	47
3162.94	22
3164.01	26
3165.07	30
3166.14	51
3167.2	22
3168.27	23
3169.33	20
3170.4	32
3171.46	24
3172.52	4
3173.59	18
3174.65	6
3175.71	14
3176.77	4
3177.84	22
3178.9	28
3179.96	22
3181.02	44
3182.08	42
3183.14	37
3184.2	22
3185.26	38
3186.32	36
3187.37	54
3188.43	34
3189.49	43
3190.55	12
3191.61	31
3192.66	40
3193.72	16
3194.77	32
3195.83	-9
3196.89	30
3197.94	44
3199	22
3200.05	28
3201.1	40
3202.16	34
3203.21	40
3204.27	22
3205.32	38
3206.37	34
3207.42	35
3208.47	34
3209.53	38
3210.58	37
3211.63	34
3212.68	28
3213.73	28
3214.78	29
3215.83	32
3216.88	21
3217.93	22
3218.97	24
3220.02	24
3221.07	26
3222.12	34
3223.16	32
3224.21	20
3225.26	14
3226.3	8
3227.35	18
3228.4	62
3229.44	36
3230.49	20
3231.53	4
3232.57	22
3233.62	22
3234.66	42
3235.71	32
3236.75	22
3237.79	42
3238.83	20
3239.88	-4
3240.92	18
3241.96	22
3243	20
3244.04	16
3245.08	22
3246.12	28
3247.16	42
3248.2	26
3249.24	26
3250.28	36
3251.32	32
3252.36	32
3253.39	32
3254.43	30
3255.47	28
3256.51	38
3257.54	20
3258.58	48
3259.61	40
3260.65	10
3261.69	30
3262.72	18
3263.76	18
3264.79	30
3265.82	59
3266.86	7
3267.89	56
3268.92	44
3269.96	16
3270.99	31
3272.02	24
3273.05	12
3274.09	14
3275.12	22
3276.15	34
3277.18	23
3278.21	32
3279.24	18
3280.27	46
3281.3	22
3282.33	25
3283.36	36
3284.39	44
3285.41	64
3286.44	40
3287.47	22
3288.5	46
3289.52	-2
3290.55	73
3291.58	36
3292.6	20
3293.63	58
3294.66	30
3295.68	39
3296.71	28
3297.73	34
3298.76	79
3299.78	14
3300.8	8
3301.83	18
3302.85	76
3303.87	30
3304.9	24
3305.92	23
3306.94	44
3307.96	28
3308.98	40
3310.01	40
3311.03	20
3312.05	45
3313.07	24
3314.09	44
3315.11	26
3316.13	45
3317.15	8
3318.17	42
3319.18	50
3320.2	44
3321.22	56
3322.24	40
3323.26	47
3324.27	34
3325.29	46
3326.31	39
3327.32	40
3328.34	49
3329.35	54
3330.37	34
3331.38	16
3332.4	18
3333.41	48
3334.43	72
3335.44	36
3336.46	38
3337.47	40
3338.48	40
3339.5	20
3340.51	48
3341.52	31
3342.53	8
3343.54	28
3344.56	56
3345.57	34
3346.58	52
3347.59	50
3348.6	7
3349.61	38
3350.62	42
3351.63	32
3352.64	36
3353.65	26
3354.66	43
3355.66	61
3356.67	32
3357.68	30
3358.69	17
3359.7	42
3360.7	20
3361.71	8
3362.72	44
3363.72	42
3364.73	16
3365.73	44
3366.74	37
3367.75	29
3368.75	16
3369.75	32
3370.76	14
3371.76	20
3372.77	24
3373.77	42
3374.77	59
3375.78	32
3376.78	-14
3377.78	48
3378.78	50
3379.79	34
3380.79	37
3381.79	30
3382.79	54
3383.79	30
3384.79	36
3385.79	28
3386.79	40
3387.79	28
3388.79	45
3389.79	40
3390.79	42
3391.79	48
3392.79	34
3393.79	64
3394.78	32
3395.78	22
3396.78	34
3397.78	40
3398.77	101
3399.77	26
3400.77	42
3401.76	42
3402.76	48
3403.76	48
3404.75	10
3405.75	22
3406.74	57
3407.74	73
3408.73	48
3409.72	103
3410.72	58
3411.71	48
3412.71	28
3413.7	30
3414.69	34
3415.68	78
3416.68	32
3417.67	36
3418.66	32
3419.65	28
3420.64	52
3421.63	39
3422.63	44
3423.62	42
3424.61	76
3425.6	24
3426.59	49
3427.58	56
3428.57	31
[truncated: 48 more rows]
