# Supplementary material for: AI‐Assisted Detection of Early Gastric Cancer via Visualization of Mucosal Acidity Compromise During Endoscopy
Source: Adv Sci (Weinh). 2025 Oct 20;12(46):e04932. doi: 10.1002/advs.202504932 (PMC12697849; doi:10.1002/advs.202504932)
Supplement: Supplementary file 2 — Supporting Data [file ADVS-12-e04932-s002.zip › Models by AGS cells/Model 6/Para-tumor/fast-20250724_175214.csv]

181.541	12749
184.445	20133
187.346	26356
190.245	29461
193.141	30574
196.035	30709
198.927	30437
201.816	30511
204.703	30717
207.588	30485
210.47	30715
213.35	30523
216.228	30616
219.103	30697
221.976	30544
224.846	30702
227.715	30477
230.58	30698
233.444	30614
236.305	30987
239.164	30913
242.02	31168
244.875	31386
247.727	31474
250.576	31658
253.423	31442
256.268	31500
259.111	31378
261.951	31269
264.789	31308
267.625	31371
270.459	31189
273.29	31120
276.119	31089
278.945	30760
281.769	30701
284.591	30576
287.411	30406
290.229	30344
293.044	30019
295.857	30131
298.667	29792
301.476	29492
304.282	29334
307.085	28974
309.887	28653
312.686	28301
315.483	28169
318.278	27960
321.071	27840
323.861	27830
326.649	27497
329.435	27735
332.219	27541
335	27572
337.779	27562
340.556	27588
343.331	27620
346.103	27725
348.873	27714
351.641	27791
354.407	27916
357.171	27852
359.932	28005
362.691	27958
365.448	27671
368.203	27633
370.955	27332
373.706	27297
376.454	26988
379.2	26808
381.943	26715
384.685	26448
387.424	26311
390.161	26025
392.896	25801
395.629	25481
398.36	25496
401.088	25660
403.815	25466
406.539	25315
409.261	25043
411.981	25182
414.698	25277
417.414	25474
420.127	25525
422.838	25396
425.547	25702
428.254	25668
430.959	25602
433.662	25617
436.362	25914
439.06	26006
441.757	25994
444.451	25882
447.142	25785
449.832	25765
452.52	25794
455.206	25625
457.889	25561
460.57	25539
463.249	25312
465.927	25394
468.601	25038
471.274	24854
473.945	24721
476.614	24199
479.28	23905
481.945	23893
484.607	23834
487.267	23458
489.926	23212
492.582	23252
495.236	23080
497.888	22954
500.537	22750
503.185	22737
505.831	22903
508.474	23260
511.116	23003
513.755	22803
516.393	22775
519.028	22847
521.661	22839
524.293	22960
526.922	22690
529.549	22718
532.174	22734
534.797	22740
537.418	22832
540.037	22865
542.654	22716
545.268	22783
547.881	22892
550.492	22892
553.101	22499
555.707	22226
558.312	22118
560.915	21922
563.515	22065
566.114	22003
568.71	22237
571.305	22428
573.897	22652
576.488	22684
579.076	22228
581.663	21745
584.247	21371
586.83	20683
589.41	20306
591.989	20010
594.565	19444
597.14	18856
599.712	18608
602.283	18532
604.851	18524
607.418	18322
609.982	18356
612.545	18157
615.106	18105
617.664	18218
620.221	18006
622.776	18010
625.328	17945
627.879	17939
630.428	17659
632.975	17613
635.52	17365
638.062	17204
640.603	17254
643.142	17225
645.679	17379
648.214	17394
650.748	17218
653.279	17323
655.808	17212
658.335	17178
660.861	17101
663.384	16743
665.906	16733
668.425	17000
670.943	17010
673.459	16618
675.973	16408
678.484	16326
680.994	16084
683.502	15785
686.009	15644
688.513	15552
691.015	15379
693.515	15273
696.014	15062
698.51	14915
701.005	14919
703.498	14726
705.989	14467
708.478	14103
710.965	13968
713.45	13920
715.933	13952
718.415	13735
720.894	13495
723.372	13612
725.848	13674
728.322	13585
730.794	13585
733.264	13658
735.732	13287
738.198	13100
740.663	12836
743.126	12604
745.586	12392
748.045	12290
750.502	12173
752.958	12119
755.411	11989
757.863	12051
760.312	11925
762.76	11948
765.206	12046
767.65	11802
770.092	10969
772.533	10136
774.971	9947
777.408	10404
779.843	10809
782.276	10706
784.707	10821
787.137	10904
789.564	10827
791.99	10857
794.414	10761
796.836	10732
799.257	10467
801.675	10388
804.092	10225
806.507	10217
808.92	10057
811.331	10046
813.741	9780
816.148	9761
818.554	9455
820.958	9440
823.36	9443
825.761	9358
828.159	9172
830.556	9155
832.951	9115
835.345	8948
837.736	8893
840.126	8819
842.514	8785
844.9	8650
847.284	8633
849.667	8598
852.048	8440
854.427	8374
856.804	8246
859.18	8033
861.553	7986
863.925	8029
866.296	7934
868.664	7852
871.031	7811
873.396	7719
875.759	7695
878.12	7518
880.48	7561
882.838	7612
885.194	7394
887.549	7374
889.902	7283
892.253	7191
894.602	7215
896.949	7081
899.295	7161
901.639	7064
903.981	7032
906.322	6935
908.661	6987
910.998	6890
913.333	6880
915.667	6794
917.999	6898
920.329	6873
922.658	6798
924.985	6739
927.31	6695
929.633	6638
931.955	6591
934.275	6556
936.593	6514
938.91	6308
941.225	6335
943.538	6077
945.849	6024
948.159	5851
950.467	5777
952.774	5710
955.078	5549
957.381	5496
959.683	5419
961.982	5305
964.28	5406
966.577	5365
968.871	5288
971.164	5162
973.456	5032
975.745	5091
978.033	4857
980.319	4832
982.604	4787
984.887	4812
987.168	4900
989.448	4831
991.726	4832
994.002	4682
996.277	4758
998.55	4717
1000.82	4715
1003.09	4739
1005.36	4807
1007.63	4828
1009.89	4855
1012.15	4868
1014.41	4847
1016.67	4833
1018.93	4819
1021.19	4753
1023.44	4833
1025.7	4783
1027.95	4867
1030.2	4694
1032.45	4615
1034.69	4493
1036.94	4453
1039.18	4386
1041.43	4290
1043.67	4314
1045.9	4252
1048.14	4300
1050.38	4213
1052.61	4123
1054.84	4063
1057.07	3969
1059.3	4034
1061.53	3822
1063.76	3987
1065.98	3917
1068.2	3778
1070.42	3849
1072.64	3689
1074.86	3600
1077.08	3621
1079.29	3586
1081.5	3569
1083.72	3526
1085.93	3560
1088.13	3522
1090.34	3598
1092.55	3572
1094.75	3625
1096.95	3566
1099.15	3541
1101.35	3457
1103.55	3395
1105.74	3390
1107.94	3312
1110.13	3344
1112.32	3232
1114.51	3115
1116.7	3178
1118.89	3097
1121.07	3101
1123.25	3058
1125.44	2962
1127.62	2921
1129.8	2944
1131.97	3058
1134.15	3065
1136.32	3078
1138.49	3008
1140.66	2980
1142.83	2994
1145	2958
1147.17	2891
1149.33	2825
1151.5	2772
1153.66	2807
1155.82	2801
1157.98	2696
1160.13	2702
1162.29	2734
1164.44	2678
1166.6	2656
1168.75	2690
1170.9	2793
1173.04	2775
1175.19	2748
1177.34	2774
1179.48	2589
1181.62	2562
1183.76	2519
1185.9	2592
1188.04	2705
1190.17	2790
1192.31	2849
1194.44	2835
1196.57	2853
1198.7	2867
1200.83	2781
1202.96	2695
1205.08	2599
1207.21	2422
1209.33	2367
1211.45	2252
1213.57	2180
1215.69	2142
1217.81	2099
1219.92	2095
1222.03	2067
1224.15	2049
1226.26	2047
1228.37	2037
1230.47	2037
1232.58	1997
1234.68	2033
1236.79	2019
1238.89	1994
1240.99	1994
1243.09	1968
1245.19	1932
1247.28	1942
1249.38	1858
1251.47	1916
1253.56	1908
1255.65	1832
1257.74	1819
1259.83	1850
1261.91	1777
1264	1779
1266.08	1665
1268.16	1694
1270.24	1595
1272.32	1551
1274.4	1594
1276.47	1594
1278.55	1525
1280.62	1453
1282.69	1477
1284.76	1527
1286.83	1519
1288.9	1479
1290.96	1418
1293.03	1376
1295.09	1374
1297.15	1344
1299.21	1354
1301.27	1360
1303.33	1327
1305.38	1349
1307.44	1423
1309.49	1321
1311.54	1291
1313.59	1239
1315.64	1229
1317.69	1265
1319.73	1229
1321.78	1251
1323.82	1189
1325.86	1241
1327.9	1184
1329.94	1200
1331.98	1180
1334.02	1187
1336.05	1156
1338.08	1132
1340.12	1211
1342.15	1229
1344.18	1221
1346.2	1299
1348.23	1338
1350.25	1251
1352.28	1300
1354.3	1348
1356.32	1334
1358.34	1303
1360.36	1370
1362.38	1342
1364.39	1402
1366.41	1338
1368.42	1362
1370.43	1396
1372.44	1297
1374.45	1296
1376.45	1374
1378.46	1372
1380.47	1269
1382.47	1265
1384.47	1189
1386.47	1135
1388.47	1128
1390.47	1111
1392.46	1088
1394.46	1195
1396.45	1169
1398.44	1151
1400.44	1106
1402.42	1084
1404.41	1034
1406.4	979
1408.39	971
1410.37	971
1412.35	935
1414.33	971
1416.31	949
1418.29	915
1420.27	900
1422.25	885
1424.22	945
1426.2	884
1428.17	866
1430.14	902
1432.11	858
1434.08	818
1436.04	814
1438.01	828
1439.97	810
1441.94	844
1443.9	814
1445.86	856
1447.82	850
1449.78	759
1451.73	786
1453.69	802
1455.64	796
1457.59	818
1459.54	724
1461.49	695
1463.44	675
1465.39	661
1467.34	695
1469.28	639
1471.22	673
1473.17	733
1475.11	727
1477.05	671
1478.99	622
1480.92	572
1482.86	554
1484.79	493
1486.73	518
1488.66	558
1490.59	558
1492.52	585
1494.45	552
1496.37	494
1498.3	598
1500.22	569
1502.14	508
1504.07	552
1505.99	568
1507.91	554
1509.82	542
1511.74	522
1513.66	526
1515.57	526
1517.48	580
1519.39	592
1521.3	605
1523.21	641
1525.12	606
1527.03	552
1528.93	531
1530.84	589
1532.74	631
1534.64	713
1536.54	691
1538.44	695
1540.34	627
1542.23	589
1544.13	558
1546.02	487
1547.92	522
1549.81	542
1551.7	618
1553.59	576
1555.48	631
1557.36	664
1559.25	643
1561.13	683
1563.01	729
1564.9	730
1566.78	765
1568.66	719
1570.53	683
1572.41	695
1574.29	667
1576.16	753
1578.03	824
1579.9	867
1581.78	838
1583.65	749
1585.51	705
1587.38	768
1589.25	810
1591.11	834
1592.97	792
1594.84	697
1596.7	733
1598.56	723
1600.42	693
1602.27	703
1604.13	723
1605.98	818
1607.84	941
1609.69	1027
1611.54	1029
1613.39	931
1615.24	786
1617.09	608
1618.94	606
1620.78	536
1622.62	603
1624.47	686
1626.31	745
1628.15	734
1629.99	737
1631.83	745
1633.67	731
1635.5	701
1637.34	627
1639.17	673
1641	647
1642.83	647
1644.66	661
1646.49	659
1648.32	569
1650.15	596
1651.97	604
1653.8	663
1655.62	624
1657.44	602
1659.26	519
1661.08	479
1662.9	490
1664.72	344
1666.53	260
1668.35	234
1670.16	213
1671.97	284
1673.79	337
1675.6	328
1677.4	311
1679.21	260
1681.02	278
1682.83	228
1684.63	270
1686.43	291
1688.24	355
1690.04	322
1691.84	254
1693.64	266
1695.43	296
1697.23	342
1699.02	403
1700.82	453
1702.61	435
1704.4	419
1706.2	423
1707.98	470
1709.77	514
1711.56	558
1713.35	564
1715.13	519
1716.92	427
1718.7	337
1720.48	421
1722.26	409
1724.04	355
1725.82	278
1727.6	229
1729.37	230
1731.15	219
1732.92	165
1734.7	149
1736.47	135
1738.24	105
1740.01	127
1741.78	101
1743.54	127
1745.31	173
1747.08	205
1748.84	209
1750.6	198
1752.36	268
1754.12	362
1755.88	374
1757.64	298
1759.4	257
1761.16	206
1762.91	228
1764.67	274
1766.42	342
1768.17	413
1769.92	403
1771.67	359
1773.42	250
1775.17	274
1776.91	248
1778.66	292
1780.4	351
1782.15	431
1783.89	434
1785.63	436
1787.37	453
1789.11	439
1790.85	443
1792.58	395
1794.32	347
1796.05	300
1797.79	272
1799.52	272
1801.25	309
1802.98	278
1804.71	260
1806.44	333
1808.17	360
1809.89	409
1811.62	411
1813.34	437
1815.07	403
1816.79	356
1818.51	343
1820.23	298
1821.95	270
1823.66	258
1825.38	194
1827.1	220
1828.81	223
1830.52	278
1832.24	284
1833.95	359
1835.66	407
1837.37	431
1839.08	385
1840.78	318
1842.49	270
1844.19	268
1845.9	234
1847.6	274
1849.3	226
1851	160
1852.7	141
1854.4	81
1856.1	135
1857.8	119
1859.49	139
1861.19	153
1862.88	175
1864.57	91
1866.27	33
1867.96	0
1869.65	-59
1871.33	4
1873.02	49
1874.71	86
1876.39	102
1878.08	68
1879.76	80
1881.44	89
1883.12	109
1884.81	139
1886.48	192
1888.16	119
1889.84	52
1891.52	54
1893.19	10
1894.87	12
1896.54	53
1898.21	28
1899.88	41
1901.55	99
1903.22	85
1904.89	105
1906.56	129
1908.22	119
1909.89	139
1911.55	170
1913.22	145
1914.88	133
1916.54	149
1918.2	171
1919.86	167
1921.52	123
1923.18	127
1924.83	109
1926.49	104
1928.14	65
1929.79	107
1931.45	79
1933.1	109
1934.75	69
1936.4	121
1938.05	129
1939.69	154
1941.34	107
1942.99	80
1944.63	49
1946.27	58
1947.92	31
1949.56	85
1951.2	90
1952.84	102
1954.48	131
1956.11	174
1957.75	218
1959.39	246
1961.02	256
1962.65	246
1964.29	210
1965.92	226
1967.55	239
1969.18	264
1970.81	243
1972.44	286
1974.06	260
1975.69	242
1977.32	258
1978.94	280
1980.56	262
1982.19	300
1983.81	274
1985.43	290
1987.05	266
1988.66	298
1990.28	302
1991.9	250
1993.51	286
1995.13	320
1996.74	317
1998.36	288
1999.97	310
2001.58	298
2003.19	302
2004.8	292
2006.4	328
2008.01	300
2009.62	310
2011.22	310
2012.83	324
2014.43	320
2016.03	320
2017.63	327
2019.23	308
2020.83	284
2022.43	310
2024.03	308
2025.63	330
2027.22	304
2028.82	288
2030.41	298
2032.01	280
2033.6	328
2035.19	286
2036.78	312
2038.37	326
2039.96	248
2041.55	256
2043.13	270
2044.72	272
2046.3	296
2047.89	266
2049.47	254
2051.05	288
2052.63	258
2054.21	282
2055.79	276
2057.37	252
2058.95	264
2060.52	266
2062.1	252
2063.68	260
2065.25	270
2066.82	264
2068.39	242
2069.97	243
2071.54	244
2073.1	242
2074.67	228
2076.24	248
2077.81	240
2079.37	250
2080.94	231
2082.5	218
2084.07	219
2085.63	220
2087.19	200
2088.75	184
2090.31	163
2091.87	142
2093.43	143
2094.98	151
2096.54	137
2098.09	157
2099.65	198
2101.2	187
2102.75	200
2104.3	175
2105.86	203
2107.41	216
2108.95	206
2110.5	183
2112.05	203
2113.6	197
2115.14	178
2116.69	200
2118.23	179
2119.77	193
2121.31	179
2122.86	182
2124.4	152
2125.93	189
2127.47	186
2129.01	187
2130.55	218
2132.08	195
2133.62	196
2135.15	185
2136.69	191
2138.22	163
2139.75	171
2141.28	157
2142.81	201
2144.34	188
2145.87	194
2147.39	187
2148.92	171
2150.45	207
2151.97	198
2153.5	187
2155.02	167
2156.54	153
2158.06	179
2159.58	151
2161.1	169
2162.62	212
2164.14	191
2165.66	175
2167.17	169
2168.69	202
2170.2	187
2171.72	183
2173.23	176
2174.74	145
2176.25	161
2177.76	171
2179.27	135
2180.78	167
2182.29	135
2183.79	141
2185.3	125
2186.81	177
2188.31	159
2189.81	145
2191.32	182
2192.82	180
2194.32	147
2195.82	169
2197.32	155
2198.82	135
2200.32	131
2201.81	101
2203.31	127
2204.8	143
2206.3	151
2207.79	145
2209.29	158
2210.78	143
2212.27	197
2213.76	169
2215.25	159
2216.74	171
2218.23	137
2219.71	135
2221.2	127
2222.69	143
2224.17	81
2225.65	93
2227.14	97
2228.62	103
2230.1	107
2231.58	123
2233.06	139
2234.54	165
2236.02	185
2237.5	165
2238.97	159
2240.45	155
2241.92	161
2243.4	135
2244.87	109
2246.34	139
2247.82	103
2249.29	111
2250.76	129
2252.23	123
2253.7	101
2255.16	95
2256.63	121
2258.1	113
2259.56	125
2261.03	121
2262.49	107
2263.95	127
2265.42	115
2266.88	131
2268.34	101
2269.8	123
2271.26	107
2272.72	119
2274.18	121
2275.63	129
2277.09	129
2278.54	125
2280	117
2281.45	99
2282.9	105
2284.36	89
2285.81	127
2287.26	103
2288.71	111
2290.16	117
2291.61	113
2293.05	95
2294.5	83
2295.95	81
2297.39	53
2298.84	37
2300.28	52
2301.72	43
2303.16	83
2304.61	99
2306.05	105
2307.49	79
2308.93	71
2310.36	84
2311.8	109
2313.24	91
2314.67	145
2316.11	119
2317.54	117
2318.98	125
2320.41	91
2321.84	109
2323.28	91
2324.71	107
2326.14	71
2327.57	86
2328.99	79
2330.42	61
2331.85	77
2333.27	75
2334.7	71
2336.12	71
2337.55	67
2338.97	73
2340.39	45
2341.82	45
2343.24	64
2344.66	63
2346.08	48
2347.5	57
2348.91	67
2350.33	61
2351.75	93
2353.16	81
2354.58	103
2355.99	99
2357.41	93
2358.82	73
2360.23	47
2361.64	41
2363.05	6
2364.46	16
2365.87	28
2367.28	27
2368.69	77
2370.1	38
2371.5	34
2372.91	57
2374.31	68
2375.72	44
2377.12	38
2378.52	42
2379.92	50
2381.33	57
2382.73	47
2384.13	47
2385.52	40
2386.92	45
2388.32	33
2389.72	51
2391.11	35
2392.51	70
2393.9	61
2395.3	81
2396.69	79
2398.08	53
2399.48	43
2400.87	64
2402.26	47
2403.65	48
2405.04	21
2406.42	4
2407.81	-36
2409.2	-40
2410.58	-65
2411.97	-78
2413.35	-22
2414.74	-76
2416.12	-55
2417.5	-32
2418.89	-10
2420.27	-26
2421.65	-42
2423.03	-17
2424.41	-42
2425.79	-39
2427.16	-63
2428.54	-52
2429.92	-71
2431.29	-36
2432.67	-52
2434.04	-52
2435.42	-24
2436.79	-52
2438.16	-13
2439.53	-34
2440.9	-36
2442.27	-53
2443.64	-57
2445.01	-65
2446.38	-63
2447.75	-76
2449.11	-95
2450.48	-58
2451.84	-75
2453.21	-73
2454.57	-36
2455.94	-38
2457.3	-33
2458.66	-58
2460.02	-54
2461.38	-55
2462.74	-40
2464.1	-16
2465.46	-8
2466.82	-37
2468.17	-19
2469.53	-28
2470.89	-10
2472.24	-58
2473.6	-18
2474.95	-18
2476.3	-20
2477.65	0
2479.01	28
2480.36	9
2481.71	61
2483.06	9
2484.41	6
2485.75	-6
2487.1	-2
2488.45	2
2489.8	-16
2491.14	-18
2492.49	8
2493.83	0
2495.17	8
2496.52	-18
2497.86	10
2499.2	10
2500.54	6
2501.88	6
2503.22	40
2504.56	12
2505.9	32
2507.24	30
2508.58	0
2509.91	-4
2511.25	-27
2512.58	-22
2513.92	-73
2515.25	-60
2516.58	-49
2517.92	-50
2519.25	-49
2520.58	-37
2521.91	-56
2523.24	-41
2524.57	-24
2525.9	-2
2527.23	-2
2528.55	20
2529.88	-18
2531.21	-35
2532.53	-40
2533.86	-4
2535.18	-6
2536.5	-22
2537.83	8
2539.15	16
2540.47	4
2541.79	30
2543.11	-30
2544.43	-7
2545.75	-2
2547.07	12
2548.39	-30
2549.7	2
2551.02	-22
2552.34	-27
2553.65	-35
2554.97	-38
2556.28	-54
2557.59	-67
2558.91	-61
2560.22	-53
2561.53	-59
2562.84	-77
2564.15	-57
2565.46	-33
2566.77	-57
2568.08	-61
2569.38	-51
2570.69	-46
2572	-63
2573.3	-18
2574.61	-47
2575.91	-40
2577.22	-53
2578.52	-28
2579.82	-35
2581.13	-49
2582.43	-46
2583.73	-50
2585.03	-61
2586.33	-56
2587.63	-67
2588.92	-85
2590.22	-52
2591.52	-67
2592.82	-67
2594.11	-57
2595.41	-33
2596.7	-38
2598	-44
2599.29	-56
2600.58	-65
2601.88	-32
2603.17	-8
2604.46	-59
2605.75	-50
2607.04	-80
2608.33	-43
2609.62	-49
2610.9	-68
2612.19	-80
2613.48	-101
2614.76	-79
2616.05	-65
2617.34	-37
2618.62	-119
2619.9	-84
2621.19	-63
2622.47	-79
2623.75	-72
2625.03	-65
2626.31	-59
2627.59	-57
2628.87	-25
2630.15	-69
2631.43	-49
2632.71	-68
2633.99	-58
2635.26	-68
2636.54	-83
2637.81	-81
2639.09	-93
2640.36	-68
2641.64	-62
2642.91	-89
2644.18	-95
2645.46	-47
2646.73	-93
2648	-50
2649.27	-57
2650.54	-45
2651.81	-49
2653.07	-14
2654.34	-67
2655.61	-47
2656.88	-39
2658.14	-46
2659.41	-73
2660.67	-56
2661.94	-34
2663.2	-61
2664.47	-59
2665.73	-73
2666.99	-48
2668.25	-75
2669.51	-80
2670.77	-97
2672.03	-61
2673.29	-46
2674.55	-55
2675.81	-48
2677.07	-81
2678.32	-87
2679.58	-67
2680.84	-45
2682.09	-69
2683.35	-22
2684.6	-59
2685.85	-69
2687.11	-74
2688.36	-39
2689.61	-79
2690.86	-73
2692.11	-61
2693.36	-29
2694.61	-8
2695.86	-35
2697.11	-65
2698.36	-65
2699.61	-71
2700.85	-60
2702.1	-66
2703.34	-37
2704.59	-62
2705.83	-44
2707.08	-61
2708.32	-66
2709.56	-71
2710.81	-63
2712.05	-62
2713.29	-75
2714.53	-63
2715.77	-56
2717.01	-53
2718.25	-28
2719.49	-57
2720.73	-66
2721.96	-73
2723.2	-59
2724.44	-57
2725.67	-51
2726.91	-54
2728.14	-61
2729.38	-62
2730.61	-45
2731.84	-50
2733.08	-81
2734.31	-50
2735.54	-44
2736.77	-59
2738	-62
2739.23	-53
2740.46	-38
2741.69	-79
2742.92	-68
2744.14	-17
2745.37	-30
2746.6	-65
2747.82	-18
2749.05	-50
2750.27	-52
2751.5	-32
2752.72	-58
2753.95	-42
2755.17	-40
2756.39	-42
2757.61	-52
2758.83	-56
2760.05	-34
2761.27	-54
2762.49	-34
2763.71	-54
2764.93	-32
2766.15	-58
2767.37	-38
2768.58	-46
2769.8	-42
2771.02	-28
2772.23	-30
2773.45	-58
2774.66	-38
2775.88	-34
2777.09	-50
2778.3	-36
2779.51	-24
2780.73	-43
2781.94	-30
2783.15	-40
2784.36	-36
2785.57	-38
2786.78	-52
2787.99	-14
2789.19	-44
2790.4	-6
2791.61	-17
2792.82	-22
2794.02	-34
2795.23	-36
2796.43	-42
2797.64	-18
2798.84	-34
2800.04	-34
2801.25	-27
2802.45	-38
2803.65	-72
2804.85	-4
2806.05	-30
2807.25	-48
2808.45	-2
2809.65	-34
2810.85	-15
2812.05	-20
2813.25	-26
2814.45	-32
2815.64	-26
2816.84	-48
2818.04	-38
2819.23	22
2820.43	-33
2821.62	2
2822.82	-8
2824.01	10
2825.2	-26
2826.39	-32
2827.59	-12
2828.78	20
2829.97	-6
2831.16	-14
2832.35	2
2833.54	-42
2834.73	-10
2835.92	-12
2837.1	-14
2838.29	-24
2839.48	6
2840.67	-31
2841.85	-18
2843.04	-18
2844.22	-14
2845.41	-23
2846.59	10
2847.77	-6
2848.96	-26
2850.14	-19
2851.32	-20
2852.5	-5
2853.68	-12
2854.87	-4
2856.05	-8
2857.23	-28
2858.4	-28
2859.58	-29
2860.76	-14
2861.94	0
2863.12	-4
2864.29	2
2865.47	-20
2866.65	-14
2867.82	7
2869	20
2870.17	8
2871.34	-18
2872.52	-6
2873.69	6
2874.86	-21
2876.03	6
2877.21	-16
2878.38	-6
2879.55	4
2880.72	-12
2881.89	-24
2883.06	-2
2884.23	-4
2885.39	-15
2886.56	-25
2887.73	-24
2888.9	-12
2890.06	-2
2891.23	2
2892.39	-23
2893.56	10
2894.72	-4
2895.89	-6
2897.05	-6
2898.21	-32
2899.38	-8
2900.54	-32
2901.7	-2
2902.86	10
2904.02	-15
2905.18	0
2906.34	-8
2907.5	-11
2908.66	-26
2909.82	-2
2910.98	-2
2912.13	-10
2913.29	14
2914.45	-30
2915.6	-18
2916.76	14
2917.91	0
2919.07	2
2920.22	-14
2921.38	10
2922.53	6
2923.68	6
2924.84	12
2925.99	18
2927.14	6
2928.29	-18
2929.44	-18
2930.59	-10
2931.74	-10
2932.89	6
2934.04	-10
2935.19	-18
2936.34	8
2937.48	-2
2938.63	8
2939.78	-10
2940.93	18
2942.07	14
2943.22	14
2944.36	-10
2945.51	-16
2946.65	-22
2947.79	-4
2948.94	12
2950.08	-12
2951.22	6
2952.36	-4
2953.5	-10
2954.65	-4
2955.79	2
2956.93	4
2958.07	-12
2959.2	2
2960.34	30
2961.48	12
2962.62	16
2963.76	-4
2964.89	-2
2966.03	-4
2967.17	0
2968.3	8
2969.44	-4
2970.57	6
2971.71	12
2972.84	14
2973.97	12
2975.11	30
2976.24	38
2977.37	-22
2978.5	8
2979.64	18
2980.77	-2
2981.9	10
2983.03	-32
2984.16	30
2985.29	8
2986.41	0
2987.54	26
2988.67	28
2989.8	4
2990.93	-4
2992.05	20
2993.18	-5
2994.3	22
2995.43	10
2996.55	39
2997.68	32
2998.8	14
2999.93	20
3001.05	0
3002.17	0
3003.3	18
3004.42	54
3005.54	40
3006.66	30
3007.78	18
3008.9	8
3010.02	10
3011.14	40
3012.26	18
3013.38	8
3014.5	28
3015.62	14
3016.73	44
3017.85	24
3018.97	22
3020.08	9
3021.2	30
3022.31	12
3023.43	28
3024.54	21
3025.66	32
3026.77	22
3027.89	24
3029	18
3030.11	26
3031.22	30
3032.34	6
3033.45	20
3034.56	30
3035.67	16
3036.78	119
3037.89	42
3039	48
3040.11	-8
3041.22	28
3042.32	10
3043.43	20
3044.54	30
3045.65	24
3046.75	36
3047.86	36
3048.96	20
3050.07	-2
3051.17	18
3052.28	14
3053.38	10
3054.49	4
3055.59	34
3056.69	4
3057.8	8
3058.9	-4
3060	44
3061.1	10
3062.2	20
3063.3	22
3064.4	0
3065.5	-12
3066.6	21
3067.7	22
3068.8	40
3069.9	16
3071	36
3072.09	26
3073.19	12
3074.29	26
3075.38	0
3076.48	46
3077.57	11
3078.67	22
3079.76	46
3080.86	10
3081.95	27
3083.05	-6
3084.14	18
3085.23	28
3086.33	14
3087.42	22
3088.51	13
3089.6	36
3090.69	6
3091.78	18
3092.87	77
3093.96	28
3095.05	26
3096.14	-6
3097.23	28
3098.32	41
3099.41	33
3100.49	12
3101.58	22
3102.67	40
3103.75	18
3104.84	46
3105.93	36
3107.01	14
3108.1	22
3109.18	36
3110.26	40
3111.35	36
3112.43	36
3113.51	22
3114.6	35
3115.68	20
3116.76	12
3117.84	26
3118.92	28
3120	34
3121.09	44
3122.17	20
3123.25	14
3124.32	24
3125.4	32
3126.48	35
3127.56	12
3128.64	12
3129.72	24
3130.79	48
3131.87	28
3132.95	6
3134.02	22
3135.1	22
3136.17	22
3137.25	12
3138.32	34
3139.4	12
3140.47	38
3141.55	30
3142.62	20
3143.69	28
3144.76	45
3145.84	6
3146.91	12
3147.98	20
3149.05	32
3150.12	30
3151.19	36
3152.26	32
3153.33	50
3154.4	-4
3155.47	18
3156.54	24
3157.61	44
3158.67	24
3159.74	42
3160.81	24
3161.88	21
3162.94	38
3164.01	22
3165.07	44
3166.14	38
3167.2	28
3168.27	25
3169.33	28
3170.4	52
3171.46	26
3172.52	34
3173.59	24
3174.65	24
3175.71	28
3176.77	24
3177.84	26
3178.9	38
3179.96	34
3181.02	40
3182.08	54
3183.14	59
3184.2	44
3185.26	26
3186.32	36
3187.37	38
3188.43	46
3189.49	47
3190.55	20
3191.61	17
3192.66	40
3193.72	20
3194.77	50
3195.83	22
3196.89	50
3197.94	50
3199	34
3200.05	24
3201.1	34
3202.16	32
3203.21	34
3204.27	26
3205.32	34
3206.37	38
3207.42	49
3208.47	52
3209.53	42
3210.58	29
3211.63	46
3212.68	30
3213.73	44
3214.78	35
3215.83	32
3216.88	8
3217.93	36
3218.97	40
3220.02	24
3221.07	32
3222.12	42
3223.16	28
3224.21	30
3225.26	18
3226.3	36
3227.35	16
3228.4	68
3229.44	32
3230.49	14
3231.53	2
3232.57	26
3233.62	36
3234.66	46
3235.71	30
3236.75	26
3237.79	44
3238.83	36
3239.88	34
3240.92	34
3241.96	30
3243	16
3244.04	36
3245.08	38
3246.12	36
3247.16	26
3248.2	50
3249.24	34
3250.28	24
3251.32	16
3252.36	30
3253.39	34
3254.43	48
3255.47	64
3256.51	22
3257.54	32
3258.58	36
3259.61	49
3260.65	23
3261.69	42
3262.72	10
3263.76	34
3264.79	26
3265.82	57
3266.86	27
3267.89	56
3268.92	24
3269.96	26
3270.99	37
3272.02	42
3273.05	30
3274.09	30
3275.12	48
3276.15	40
3277.18	53
3278.21	36
3279.24	22
3280.27	60
3281.3	30
3282.33	43
3283.36	32
3284.39	30
3285.41	62
3286.44	38
3287.47	40
3288.5	48
3289.52	30
3290.55	58
3291.58	40
3292.6	36
3293.63	50
3294.66	40
3295.68	51
3296.71	24
3297.73	48
3298.76	85
3299.78	24
3300.8	22
3301.83	34
3302.85	78
3303.87	22
3304.9	48
3305.92	29
3306.94	56
3307.96	38
3308.98	30
3310.01	42
3311.03	32
3312.05	63
3313.07	46
3314.09	22
3315.11	42
3316.13	43
3317.15	16
3318.17	26
3319.18	32
3320.2	26
3321.22	38
3322.24	38
3323.26	43
3324.27	48
3325.29	66
3326.31	43
3327.32	38
3328.34	45
3329.35	52
3330.37	36
3331.38	28
3332.4	46
3333.41	42
3334.43	62
3335.44	30
3336.46	28
3337.47	36
3338.48	44
3339.5	10
3340.51	38
3341.52	53
3342.53	58
3343.54	40
3344.56	52
3345.57	71
3346.58	54
3347.59	44
3348.6	29
3349.61	46
3350.62	40
3351.63	38
3352.64	30
3353.65	32
3354.66	45
3355.66	53
3356.67	48
3357.68	38
3358.69	35
3359.7	42
3360.7	34
3361.71	34
3362.72	24
3363.72	30
3364.73	22
3365.73	34
3366.74	21
3367.75	43
3368.75	38
3369.75	38
3370.76	10
3371.76	48
3372.77	46
3373.77	42
3374.77	31
3375.78	26
3376.78	24
3377.78	40
3378.78	44
3379.79	34
3380.79	25
3381.79	26
3382.79	60
3383.79	36
3384.79	54
3385.79	22
3386.79	32
3387.79	28
3388.79	43
3389.79	30
3390.79	34
3391.79	61
3392.79	52
3393.79	60
3394.78	46
3395.78	20
3396.78	50
3397.78	58
3398.77	91
3399.77	24
3400.77	50
3401.76	26
3402.76	54
3403.76	56
3404.75	38
3405.75	30
3406.74	46
3407.74	81
3408.73	40
3409.72	113
3410.72	42
3411.71	50
3412.71	52
3413.7	55
3414.69	38
3415.68	74
3416.68	38
3417.67	50
3418.66	34
3419.65	32
3420.64	56
3421.63	59
3422.63	58
3423.62	52
3424.61	68
3425.6	34
3426.59	39
3427.58	70
3428.57	53
[truncated: 48 more rows]
