# Supplementary material for: AI‐Assisted Detection of Early Gastric Cancer via Visualization of Mucosal Acidity Compromise During Endoscopy
Source: Adv Sci (Weinh). 2025 Oct 20;12(46):e04932. doi: 10.1002/advs.202504932 (PMC12697849; doi:10.1002/advs.202504932)
Supplement: Supplementary file 2 — Supporting Data [file ADVS-12-e04932-s002.zip › Models by AGS cells/Model 6/Para-tumor/fast-20250724_175241.csv]

181.541	14927
184.445	23453
187.346	30479
190.245	34079
193.141	35526
196.035	35573
198.927	35264
201.816	35413
204.703	35723
207.588	35546
210.47	35760
213.35	35485
216.228	35476
219.103	35557
221.976	35458
224.846	35602
227.715	35504
230.58	35667
233.444	35504
236.305	36028
239.164	35917
242.02	36558
244.875	36634
247.727	36709
250.576	36913
253.423	36928
256.268	36750
259.111	36652
261.951	36535
264.789	36439
267.625	36658
270.459	36731
273.29	36463
276.119	36402
278.945	36209
281.769	36012
284.591	35774
287.411	35703
290.229	35683
293.044	35522
295.857	35480
298.667	35149
301.476	34984
304.282	34700
307.085	34331
309.887	34035
312.686	33672
315.483	33346
318.278	33098
321.071	33092
323.861	33000
326.649	32796
329.435	33011
332.219	32969
335	32822
337.779	33046
340.556	33054
343.331	33199
346.103	33130
348.873	33154
351.641	33262
354.407	33348
357.171	33431
359.932	33567
362.691	33452
365.448	33421
368.203	33153
370.955	32751
373.706	32637
376.454	32607
379.2	32194
381.943	32344
384.685	31876
387.424	31708
390.161	31420
392.896	31065
395.629	31152
398.36	30908
401.088	31074
403.815	30928
406.539	30858
409.261	30572
411.981	30636
414.698	30622
417.414	31083
420.127	31081
422.838	30933
425.547	31293
428.254	31255
430.959	31364
433.662	31484
436.362	31775
439.06	31692
441.757	31764
444.451	31664
447.142	31622
449.832	31466
452.52	31534
455.206	31450
457.889	31229
460.57	31319
463.249	31152
465.927	31146
468.601	31100
471.274	30658
473.945	30568
476.614	30099
479.28	29637
481.945	29486
484.607	29411
487.267	29111
489.926	28666
492.582	28845
495.236	28667
497.888	28540
500.537	28327
503.185	28573
505.831	28444
508.474	28813
511.116	28694
513.755	28634
516.393	28605
519.028	28609
521.661	28418
524.293	28638
526.922	28537
529.549	28575
532.174	28557
534.797	28698
537.418	28787
540.037	28809
542.654	28662
545.268	28846
547.881	28962
550.492	28902
553.101	28545
555.707	28339
558.312	27888
560.915	27816
563.515	27876
566.114	28070
568.71	28279
571.305	28724
573.897	28787
576.488	28833
579.076	28289
581.663	27765
584.247	27018
586.83	26530
589.41	25823
591.989	25496
594.565	24896
597.14	24212
599.712	23983
602.283	23984
604.851	23962
607.418	23999
609.982	23923
612.545	23744
615.106	23587
617.664	23631
620.221	23351
622.776	23450
625.328	23318
627.879	23326
630.428	23033
632.975	23009
635.52	22767
638.062	22603
640.603	22613
643.142	22606
645.679	22612
648.214	22910
650.748	22628
653.279	22712
655.808	22617
658.335	22406
660.861	22408
663.384	22302
665.906	22249
668.425	22504
670.943	22450
673.459	22090
675.973	21854
678.484	21703
680.994	21326
683.502	21018
686.009	20798
688.513	20887
691.015	20478
693.515	20467
696.014	20268
698.51	20151
701.005	19895
703.498	19694
705.989	19371
708.478	19130
710.965	18914
713.45	18890
715.933	18642
718.415	18776
720.894	18344
723.372	18365
725.848	18612
728.322	18475
730.794	18594
733.264	18511
735.732	18255
738.198	17752
740.663	17432
743.126	17021
745.586	17097
748.045	16829
750.502	16722
752.958	16640
755.411	16551
757.863	16634
760.312	16555
762.76	16414
765.206	16749
767.65	16357
770.092	15161
772.533	14191
774.971	13842
777.408	14365
779.843	15088
782.276	15032
784.707	15038
787.137	15215
789.564	15197
791.99	15243
794.414	14993
796.836	14957
799.257	14776
801.675	14538
804.092	14414
806.507	14359
808.92	14149
811.331	14059
813.741	13811
816.148	13630
818.554	13547
820.958	13423
823.36	13380
825.761	13114
828.159	13004
830.556	13054
832.951	12860
835.345	12756
837.736	12685
840.126	12584
842.514	12603
844.9	12349
847.284	12211
849.667	12132
852.048	12117
854.427	11932
856.804	11750
859.18	11613
861.553	11567
863.925	11585
866.296	11443
868.664	11283
871.031	11331
873.396	11105
875.759	11099
878.12	11057
880.48	10936
882.838	10851
885.194	10809
887.549	10821
889.902	10692
892.253	10588
894.602	10531
896.949	10456
899.295	10483
901.639	10372
903.981	10330
906.322	10195
908.661	10204
910.998	10174
913.333	10209
915.667	9977
917.999	10188
920.329	10137
922.658	10145
924.985	9951
927.31	9999
929.633	9922
931.955	9710
934.275	9669
936.593	9608
938.91	9318
941.225	9322
943.538	9051
945.849	8909
948.159	8684
950.467	8607
952.774	8494
955.078	8357
957.381	8111
959.683	8069
961.982	7932
964.28	7954
966.577	8008
968.871	7938
971.164	7663
973.456	7587
975.745	7527
978.033	7376
980.319	7338
982.604	7239
984.887	7191
987.168	7298
989.448	7275
991.726	7159
994.002	7102
996.277	7154
998.55	7080
1000.82	7090
1003.09	7193
1005.36	7220
1007.63	7225
1009.89	7241
1012.15	7298
1014.41	7247
1016.67	7287
1018.93	7198
1021.19	7122
1023.44	7170
1025.7	7116
1027.95	7104
1030.2	7048
1032.45	6860
1034.69	6654
1036.94	6637
1039.18	6586
1041.43	6558
1043.67	6520
1045.9	6496
1048.14	6520
1050.38	6379
1052.61	6289
1054.84	6229
1057.07	6122
1059.3	6121
1061.53	5918
1063.76	6022
1065.98	5923
1068.2	5815
1070.42	5797
1072.64	5576
1074.86	5587
1077.08	5585
1079.29	5520
1081.5	5523
1083.72	5506
1085.93	5450
1088.13	5422
1090.34	5572
1092.55	5516
1094.75	5541
1096.95	5440
1099.15	5417
1101.35	5361
1103.55	5295
1105.74	5133
1107.94	5125
1110.13	5075
1112.32	5041
1114.51	4864
1116.7	4836
1118.89	4807
1121.07	4731
1123.25	4706
1125.44	4632
1127.62	4557
1129.8	4716
1131.97	4699
1134.15	4761
1136.32	4728
1138.49	4680
1140.66	4654
1142.83	4658
1145	4576
1147.17	4505
1149.33	4467
1151.5	4444
1153.66	4417
1155.82	4304
1157.98	4358
1160.13	4239
1162.29	4265
1164.44	4185
1166.6	4239
1168.75	4215
1170.9	4346
1173.04	4354
1175.19	4340
1177.34	4255
1179.48	4062
1181.62	4021
1183.76	4016
1185.9	4015
1188.04	4166
1190.17	4311
1192.31	4360
1194.44	4424
1196.57	4358
1198.7	4386
1200.83	4338
1202.96	4122
1205.08	4005
1207.21	3733
1209.33	3663
1211.45	3556
1213.57	3431
1215.69	3433
1217.81	3356
1219.92	3380
1222.03	3328
1224.15	3317
1226.26	3330
1228.37	3274
1230.47	3272
1232.58	3213
1234.68	3254
1236.79	3226
1238.89	3278
1240.99	3290
1243.09	3234
1245.19	3105
1247.28	3093
1249.38	3083
1251.47	3048
1253.56	3087
1255.65	2912
1257.74	2925
1259.83	2921
1261.91	2839
1264	2820
1266.08	2740
1268.16	2690
1270.24	2681
1272.32	2621
1274.4	2617
1276.47	2651
1278.55	2609
1280.62	2502
1282.69	2432
1284.76	2486
1286.83	2392
1288.9	2410
1290.96	2401
1293.03	2347
1295.09	2277
1297.15	2263
1299.21	2271
1301.27	2206
1303.33	2216
1305.38	2220
1307.44	2261
1309.49	2224
1311.54	2172
1313.59	2135
1315.64	2122
1317.69	2166
1319.73	2126
1321.78	2106
1323.82	2053
1325.86	2065
1327.9	2061
1329.94	2046
1331.98	2035
1334.02	2083
1336.05	2031
1338.08	2055
1340.12	2025
1342.15	2079
1344.18	2098
1346.2	2142
1348.23	2160
1350.25	2119
1352.28	2178
1354.3	2148
1356.32	2262
1358.34	2174
1360.36	2267
1362.38	2289
1364.39	2275
1366.41	2259
1368.42	2238
1370.43	2272
1372.44	2103
1374.45	2229
1376.45	2152
1378.46	2226
1380.47	2087
1382.47	2037
1384.47	2025
1386.47	1985
1388.47	1944
1390.47	1864
1392.46	1868
1394.46	2031
1396.45	1874
1398.44	1908
1400.44	1900
1402.42	1855
1404.41	1831
1406.4	1773
1408.39	1690
1410.37	1674
1412.35	1632
1414.33	1612
1416.31	1630
1418.29	1606
1420.27	1569
1422.25	1554
1424.22	1579
1426.2	1549
1428.17	1557
1430.14	1605
1432.11	1495
1434.08	1473
1436.04	1448
1438.01	1462
1439.97	1436
1441.94	1470
1443.9	1457
1445.86	1497
1447.82	1442
1449.78	1390
1451.73	1330
1453.69	1382
1455.64	1447
1457.59	1404
1459.54	1356
1461.49	1318
1463.44	1221
1465.39	1253
1467.34	1219
1469.28	1254
1471.22	1247
1473.17	1319
1475.11	1336
1477.05	1249
1478.99	1146
1480.92	1102
1482.86	1071
1484.79	1088
1486.73	1074
1488.66	1063
1490.59	1074
1492.52	1119
1494.45	1100
1496.37	1110
1498.3	1106
1500.22	1143
1502.14	1054
1504.07	1049
1505.99	1034
1507.91	1046
1509.82	1062
1511.74	1023
1513.66	1030
1515.57	1084
1517.48	1080
1519.39	1170
1521.3	1117
1523.21	1115
1525.12	1077
1527.03	1039
1528.93	1023
1530.84	1094
1532.74	1113
1534.64	1181
1536.54	1180
1538.44	1180
1540.34	1100
1542.23	1064
1544.13	971
1546.02	961
1547.92	971
1549.81	1016
1551.7	1021
1553.59	1026
1555.48	1074
1557.36	1114
1559.25	1062
1561.13	1172
1563.01	1120
1564.9	1175
1566.78	1164
1568.66	1142
1570.53	1114
1572.41	1090
1574.29	1054
1576.16	1195
1578.03	1249
1579.9	1302
1581.78	1203
1583.65	1169
1585.51	1084
1587.38	1201
1589.25	1211
1591.11	1249
1592.97	1158
1594.84	1124
1596.7	1058
1598.56	1142
1600.42	1082
1602.27	1102
1604.13	1128
1605.98	1233
1607.84	1316
1609.69	1430
1611.54	1400
1613.39	1306
1615.24	1158
1617.09	985
1618.94	952
1620.78	893
1622.62	1000
1624.47	1048
1626.31	1094
1628.15	1114
1629.99	1073
1631.83	1088
1633.67	1054
1635.5	1054
1637.34	984
1639.17	995
1641	1002
1642.83	989
1644.66	999
1646.49	961
1648.32	913
1650.15	965
1651.97	957
1653.8	962
1655.62	991
1657.44	913
1659.26	832
1661.08	780
1662.9	790
1664.72	640
1666.53	562
1668.35	516
1670.16	487
1671.97	571
1673.79	645
1675.6	638
1677.4	617
1679.21	546
1681.02	552
1682.83	520
1684.63	531
1686.43	591
1688.24	597
1690.04	612
1691.84	524
1693.64	506
1695.43	554
1697.23	620
1699.02	709
1700.82	723
1702.61	695
1704.4	687
1706.2	675
1707.98	768
1709.77	830
1711.56	790
1713.35	838
1715.13	757
1716.92	733
1718.7	590
1720.48	681
1722.26	631
1724.04	566
1725.82	459
1727.6	421
1729.37	381
1731.15	373
1732.92	296
1734.7	262
1736.47	218
1738.24	208
1740.01	221
1741.78	207
1743.54	242
1745.31	332
1747.08	344
1748.84	385
1750.6	371
1752.36	453
1754.12	550
1755.88	584
1757.64	500
1759.4	443
1761.16	405
1762.91	438
1764.67	469
1766.42	550
1768.17	590
1769.92	604
1771.67	566
1773.42	479
1775.17	417
1776.91	416
1778.66	459
1780.4	552
1782.15	629
1783.89	647
1785.63	635
1787.37	639
1789.11	649
1790.85	633
1792.58	564
1794.32	524
1796.05	486
1797.79	449
1799.52	474
1801.25	474
1802.98	429
1804.71	417
1806.44	494
1808.17	537
1809.89	633
1811.62	637
1813.34	612
1815.07	595
1816.79	532
1818.51	506
1820.23	482
1821.95	439
1823.66	437
1825.38	405
1827.1	403
1828.81	390
1830.52	449
1832.24	500
1833.95	506
1835.66	564
1837.37	601
1839.08	598
1840.78	513
1842.49	423
1844.19	443
1845.9	411
1847.6	409
1849.3	415
1851	343
1852.7	296
1854.4	256
1856.1	290
1857.8	296
1859.49	296
1861.19	304
1862.88	338
1864.57	244
1866.27	204
1867.96	153
1869.65	97
1871.33	145
1873.02	208
1874.71	252
1876.39	286
1878.08	230
1879.76	239
1881.44	226
1883.12	254
1884.81	272
1886.48	319
1888.16	240
1889.84	195
1891.52	187
1893.19	151
1894.87	116
1896.54	184
1898.21	171
1899.88	188
1901.55	206
1903.22	218
1904.89	213
1906.56	258
1908.22	270
1909.89	280
1911.55	272
1913.22	256
1914.88	290
1916.54	252
1918.2	266
1919.86	286
1921.52	246
1923.18	226
1924.83	192
1926.49	225
1928.14	216
1929.79	230
1931.45	204
1933.1	210
1934.75	188
1936.4	238
1938.05	244
1939.69	266
1941.34	264
1942.99	165
1944.63	154
1946.27	167
1947.92	156
1949.56	194
1951.2	199
1952.84	235
1954.48	223
1956.11	299
1957.75	328
1959.39	352
1961.02	364
1962.65	360
1964.29	320
1965.92	360
1967.55	382
1969.18	383
1970.81	378
1972.44	411
1974.06	360
1975.69	379
1977.32	383
1978.94	387
1980.56	393
1982.19	439
1983.81	357
1985.43	391
1987.05	401
1988.66	437
1990.28	385
1991.9	363
1993.51	377
1995.13	399
1996.74	425
1998.36	377
1999.97	373
2001.58	379
2003.19	391
2004.8	405
2006.4	433
2008.01	413
2009.62	417
2011.22	405
2012.83	429
2014.43	405
2016.03	429
2017.63	427
2019.23	380
2020.83	403
2022.43	399
2024.03	417
2025.63	415
2027.22	421
2028.82	382
2030.41	393
2032.01	393
2033.6	399
2035.19	389
2036.78	354
2038.37	395
2039.96	362
2041.55	341
2043.13	353
2044.72	343
2046.3	356
2047.89	389
2049.47	387
2051.05	361
2052.63	359
2054.21	357
2055.79	374
2057.37	322
2058.95	373
2060.52	335
2062.1	344
2063.68	349
2065.25	330
2066.82	338
2068.39	329
2069.97	324
2071.54	330
2073.1	341
2074.67	324
2076.24	318
2077.81	306
2079.37	349
2080.94	294
2082.5	308
2084.07	304
2085.63	288
2087.19	300
2088.75	254
2090.31	244
2091.87	228
2093.43	223
2094.98	235
2096.54	228
2098.09	219
2099.65	272
2101.2	274
2102.75	278
2104.3	240
2105.86	288
2107.41	240
2108.95	274
2110.5	236
2112.05	232
2113.6	242
2115.14	256
2116.69	288
2118.23	254
2119.77	266
2121.31	234
2122.86	252
2124.4	224
2125.93	240
2127.47	260
2129.01	240
2130.55	244
2132.08	276
2133.62	256
2135.15	260
2136.69	262
2138.22	234
2139.75	230
2141.28	220
2142.81	248
2144.34	226
2145.87	260
2147.39	236
2148.92	238
2150.45	242
2151.97	246
2153.5	258
2155.02	220
2156.54	208
2158.06	229
2159.58	216
2161.1	198
2162.62	264
2164.14	234
2165.66	236
2167.17	218
2168.69	250
2170.2	240
2171.72	230
2173.23	240
2174.74	228
2176.25	216
2177.76	209
2179.27	194
2180.78	206
2182.29	190
2183.79	185
2185.3	205
2186.81	206
2188.31	185
2189.81	188
2191.32	244
2192.82	206
2194.32	180
2195.82	214
2197.32	224
2198.82	183
2200.32	183
2201.81	159
2203.31	195
2204.8	169
2206.3	181
2207.79	181
2209.29	204
2210.78	181
2212.27	209
2213.76	224
2215.25	207
2216.74	211
2218.23	195
2219.71	159
2221.2	173
2222.69	155
2224.17	149
2225.65	155
2227.14	155
2228.62	141
2230.1	133
2231.58	155
2233.06	173
2234.54	183
2236.02	189
2237.5	226
2238.97	213
2240.45	173
2241.92	165
2243.4	193
2244.87	155
2246.34	177
2247.82	164
2249.29	163
2250.76	165
2252.23	155
2253.7	167
2255.16	151
2256.63	150
2258.1	135
2259.56	161
2261.03	159
2262.49	139
2263.95	153
2265.42	165
2266.88	169
2268.34	145
2269.8	153
2271.26	149
2272.72	147
2274.18	165
2275.63	171
2277.09	171
2278.54	191
2280	149
2281.45	127
2282.9	139
2284.36	133
2285.81	135
2287.26	133
2288.71	151
2290.16	135
2291.61	143
2293.05	129
2294.5	121
2295.95	119
2297.39	89
2298.84	83
2300.28	70
2301.72	77
2303.16	115
2304.61	109
2306.05	131
2307.49	119
2308.93	97
2310.36	127
2311.8	127
2313.24	133
2314.67	163
2316.11	141
2317.54	139
2318.98	157
2320.41	135
2321.84	143
2323.28	111
2324.71	121
2326.14	119
2327.57	110
2328.99	123
2330.42	77
2331.85	105
2333.27	89
2334.7	93
2336.12	75
2337.55	91
2338.97	87
2340.39	55
2341.82	63
2343.24	90
2344.66	63
2346.08	68
2347.5	95
2348.91	95
2350.33	87
2351.75	101
2353.16	105
2354.58	103
2355.99	127
2357.41	95
2358.82	49
2360.23	75
2361.64	53
2363.05	65
2364.46	38
2365.87	42
2367.28	55
2368.69	85
2370.1	71
2371.5	40
2372.91	91
2374.31	86
2375.72	60
2377.12	50
2378.52	54
2379.92	81
2381.33	77
2382.73	69
2384.13	79
2385.52	68
2386.92	53
2388.32	71
2389.72	63
2391.11	75
2392.51	85
2393.9	85
2395.3	97
2396.69	85
2398.08	73
2399.48	69
2400.87	92
2402.26	81
2403.65	54
2405.04	33
2406.42	2
2407.81	-26
2409.2	-16
2410.58	-63
2411.97	-60
2413.35	10
2414.74	-58
2416.12	-30
2417.5	-8
2418.89	-28
2420.27	-14
2421.65	-20
2423.03	-2
2424.41	-18
2425.79	-31
2427.16	-43
2428.54	-26
2429.92	-32
2431.29	-30
2432.67	-36
2434.04	-16
2435.42	-24
2436.79	-14
2438.16	-17
2439.53	-30
2440.9	-32
2442.27	-55
2443.64	-53
2445.01	-45
2446.38	-53
2447.75	-62
2449.11	-73
2450.48	-42
2451.84	-63
2453.21	-68
2454.57	-32
2455.94	-42
2457.3	-39
2458.66	-44
2460.02	-44
2461.38	-53
2462.74	-6
2464.1	0
2465.46	2
2466.82	-17
2468.17	4
2469.53	-18
2470.89	22
2472.24	-28
2473.6	-32
2474.95	6
2476.3	-2
2477.65	30
2479.01	35
2480.36	-10
2481.71	77
2483.06	0
2484.41	24
2485.75	-2
2487.1	-6
2488.45	2
2489.8	-4
2491.14	4
2492.49	26
2493.83	6
2495.17	39
2496.52	2
2497.86	15
2499.2	4
2500.54	18
2501.88	29
2503.22	34
2504.56	37
2505.9	24
2507.24	18
2508.58	24
2509.91	23
2511.25	0
2512.58	-28
2513.92	-39
2515.25	-24
2516.58	-53
2517.92	-40
2519.25	-51
2520.58	-20
2521.91	-32
2523.24	-23
2524.57	-22
2525.9	30
2527.23	6
2528.55	20
2529.88	-8
2531.21	-35
2532.53	-12
2533.86	8
2535.18	-18
2536.5	24
2537.83	-7
2539.15	8
2540.47	8
2541.79	26
2543.11	-18
2544.43	-2
2545.75	-4
2547.07	14
2548.39	-50
2549.7	6
2551.02	-12
2552.34	-6
2553.65	-26
2554.97	-26
2556.28	-48
2557.59	-75
2558.91	-67
2560.22	-57
2561.53	-44
2562.84	-43
2564.15	-30
2565.46	-41
2566.77	-36
2568.08	-38
2569.38	-41
2570.69	-34
2572	-47
2573.3	-28
2574.61	-47
2575.91	-34
2577.22	-35
2578.52	-14
2579.82	-20
2581.13	-24
2582.43	-53
2583.73	-20
2585.03	-37
2586.33	-66
2587.63	-54
2588.92	-95
2590.22	-34
2591.52	-63
2592.82	-63
2594.11	-53
2595.41	-51
2596.7	-50
2598	-38
2599.29	-34
2600.58	-71
2601.88	-12
2603.17	-32
2604.46	-77
2605.75	-58
2607.04	-62
2608.33	-77
2609.62	-45
2610.9	-72
2612.19	-97
2613.48	-103
2614.76	-58
2616.05	-75
2617.34	-47
2618.62	-91
2619.9	-80
2621.19	-59
2622.47	-77
2623.75	-66
2625.03	-73
2626.31	-61
2627.59	-18
2628.87	-27
2630.15	-71
2631.43	-49
2632.71	-42
2633.99	-62
2635.26	-60
2636.54	-79
2637.81	-75
2639.09	-64
2640.36	-66
2641.64	-68
2642.91	-73
2644.18	-82
2645.46	-43
2646.73	-87
2648	-56
2649.27	-65
2650.54	-43
2651.81	-49
2653.07	-44
2654.34	-64
2655.61	-57
2656.88	-37
2658.14	-56
2659.41	-41
2660.67	-74
2661.94	-41
2663.2	-61
2664.47	-69
2665.73	-71
2666.99	-88
2668.25	-83
2669.51	-80
2670.77	-77
2672.03	-79
2673.29	-34
2674.55	-55
2675.81	-64
2677.07	-65
2678.32	-79
2679.58	-67
2680.84	-37
2682.09	-53
2683.35	-24
2684.6	-40
2685.85	-57
2687.11	-62
2688.36	-37
2689.61	-59
2690.86	-57
2692.11	-57
2693.36	-39
2694.61	-18
2695.86	-53
2697.11	-69
2698.36	-47
2699.61	-81
2700.85	-60
2702.1	-52
2703.34	-57
2704.59	-74
2705.83	-32
2707.08	-43
2708.32	-58
2709.56	-97
2710.81	-81
2712.05	-62
2713.29	-79
2714.53	-46
2715.77	-62
2717.01	-35
2718.25	-44
2719.49	-47
2720.73	-62
2721.96	-65
2723.2	-59
2724.44	-59
2725.67	-49
2726.91	-56
2728.14	-50
2729.38	-62
2730.61	-53
2731.84	-56
2733.08	-67
2734.31	-42
2735.54	-44
2736.77	-61
2738	-48
2739.23	-30
2740.46	-20
2741.69	-65
2742.92	-66
2744.14	0
2745.37	-54
2746.6	-69
2747.82	-50
2749.05	-60
2750.27	-52
2751.5	-38
2752.72	-58
2753.95	-8
2755.17	-36
2756.39	-40
2757.61	-50
2758.83	-48
2760.05	-36
2761.27	-60
2762.49	-30
2763.71	-44
2764.93	-40
2766.15	-58
2767.37	-28
2768.58	-30
2769.8	-44
2771.02	-44
2772.23	-34
2773.45	-28
2774.66	-38
2775.88	-38
2777.09	-52
2778.3	-50
2779.51	-50
2780.73	-29
2781.94	-28
2783.15	-22
2784.36	-32
2785.57	-38
2786.78	-26
2787.99	-10
2789.19	-34
2790.4	-38
2791.61	-15
2792.82	-32
2794.02	-34
2795.23	-26
2796.43	-30
2797.64	-30
2798.84	-16
2800.04	-48
2801.25	-21
2802.45	-44
2803.65	-60
2804.85	-6
2806.05	-42
2807.25	-34
2808.45	-26
2809.65	-14
2810.85	-15
2812.05	-24
2813.25	-34
2814.45	-16
2815.64	-36
2816.84	-42
2818.04	-4
2819.23	30
2820.43	-17
2821.62	-20
2822.82	-24
2824.01	-20
2825.2	-12
2826.39	-16
2827.59	-20
2828.78	-14
2829.97	-8
2831.16	-30
2832.35	-26
2833.54	-34
2834.73	-16
2835.92	-22
2837.1	-14
2838.29	-32
2839.48	8
2840.67	-4
2841.85	-22
2843.04	-10
2844.22	-20
2845.41	-21
2846.59	-16
2847.77	4
2848.96	-18
2850.14	-15
2851.32	-14
2852.5	-19
2853.68	-22
2854.87	0
2856.05	-14
2857.23	-20
2858.4	-12
2859.58	-23
2860.76	-16
2861.94	-4
2863.12	-12
2864.29	-8
2865.47	-14
2866.65	-23
2867.82	2
2869	-1
2870.17	-4
2871.34	2
2872.52	-16
2873.69	-4
2874.86	-21
2876.03	-4
2877.21	-18
2878.38	-26
2879.55	12
2880.72	-12
2881.89	-14
2883.06	2
2884.23	0
2885.39	-4
2886.56	-11
2887.73	-39
2888.9	0
2890.06	-12
2891.23	2
2892.39	-6
2893.56	6
2894.72	-8
2895.89	-6
2897.05	4
2898.21	-32
2899.38	-18
2900.54	-22
2901.7	-4
2902.86	-16
2904.02	0
2905.18	-28
2906.34	-8
2907.5	6
2908.66	-18
2909.82	-18
2910.98	0
2912.13	-16
2913.29	8
2914.45	-24
2915.6	-8
2916.76	12
2917.91	-2
2919.07	-11
2920.22	-16
2921.38	20
2922.53	-22
2923.68	2
2924.84	22
2925.99	2
2927.14	-16
2928.29	2
2929.44	10
2930.59	-10
2931.74	-4
2932.89	6
2934.04	-2
2935.19	-24
2936.34	-9
2937.48	-2
2938.63	-2
2939.78	-20
2940.93	24
2942.07	16
2943.22	20
2944.36	0
2945.51	-14
2946.65	0
2947.79	10
2948.94	14
2950.08	-4
2951.22	-2
2952.36	10
2953.5	4
2954.65	15
2955.79	0
2956.93	14
2958.07	2
2959.2	12
2960.34	10
2961.48	-2
2962.62	-8
2963.76	24
2964.89	-2
2966.03	-12
2967.17	2
2968.3	28
2969.44	-2
2970.57	2
2971.71	10
2972.84	14
2973.97	10
2975.11	6
2976.24	28
2977.37	-12
2978.5	14
2979.64	10
2980.77	28
2981.9	-8
2983.03	-22
2984.16	12
2985.29	14
2986.41	-6
2987.54	6
2988.67	16
2989.8	4
2990.93	-2
2992.05	6
2993.18	8
2994.3	2
2995.43	-6
2996.55	47
2997.68	30
2998.8	10
2999.93	18
3001.05	0
3002.17	12
3003.3	12
3004.42	68
3005.54	38
3006.66	14
3007.78	38
3008.9	4
3010.02	-10
3011.14	44
3012.26	8
3013.38	-2
3014.5	38
3015.62	-8
3016.73	50
3017.85	6
3018.97	12
3020.08	4
3021.2	28
3022.31	-4
3023.43	24
3024.54	23
3025.66	6
3026.77	30
3027.89	24
3029	26
3030.11	24
3031.22	10
3032.34	-4
3033.45	22
3034.56	14
3035.67	18
3036.78	99
3037.89	18
3039	34
3040.11	0
3041.22	22
3042.32	-4
3043.43	12
3044.54	28
3045.65	12
3046.75	20
3047.86	40
3048.96	26
3050.07	-2
3051.17	38
3052.28	16
3053.38	24
3054.49	14
3055.59	12
3056.69	12
3057.8	8
3058.9	10
3060	52
3061.1	6
3062.2	34
3063.3	28
3064.4	6
3065.5	2
3066.6	19
3067.7	12
3068.8	20
3069.9	20
3071	42
3072.09	24
3073.19	34
3074.29	20
3075.38	36
3076.48	40
3077.57	7
3078.67	29
3079.76	38
3080.86	-14
3081.95	31
3083.05	-16
3084.14	24
3085.23	42
3086.33	25
3087.42	26
3088.51	29
3089.6	12
3090.69	22
3091.78	2
3092.87	73
3093.96	40
3095.05	24
3096.14	4
3097.23	18
3098.32	24
3099.41	18
3100.49	20
3101.58	22
3102.67	32
3103.75	4
3104.84	40
3105.93	38
3107.01	8
3108.1	26
3109.18	32
3110.26	52
3111.35	48
3112.43	6
3113.51	26
3114.6	31
3115.68	22
3116.76	30
3117.84	26
3118.92	34
3120	48
3121.09	36
3122.17	30
3123.25	28
3124.32	46
3125.4	56
3126.48	30
3127.56	40
3128.64	0
3129.72	28
3130.79	54
3131.87	32
3132.95	32
3134.02	12
3135.1	36
3136.17	20
3137.25	22
3138.32	36
3139.4	16
3140.47	36
3141.55	32
3142.62	38
3143.69	8
3144.76	43
3145.84	16
3146.91	24
3147.98	30
3149.05	36
3150.12	22
3151.19	26
3152.26	40
3153.33	52
3154.4	8
3155.47	6
3156.54	18
3157.61	62
3158.67	22
3159.74	4
3160.81	28
3161.88	25
3162.94	28
3164.01	32
3165.07	36
3166.14	46
3167.2	38
3168.27	16
3169.33	30
3170.4	26
3171.46	4
3172.52	32
3173.59	30
3174.65	22
3175.71	48
3176.77	26
3177.84	18
3178.9	26
3179.96	22
3181.02	49
3182.08	32
3183.14	43
3184.2	40
3185.26	46
3186.32	46
3187.37	36
3188.43	50
3189.49	43
3190.55	16
3191.61	31
3192.66	48
3193.72	36
3194.77	32
3195.83	26
3196.89	8
3197.94	50
3199	36
3200.05	40
3201.1	38
3202.16	36
3203.21	58
3204.27	38
3205.32	24
3206.37	32
3207.42	51
3208.47	44
3209.53	28
3210.58	27
3211.63	44
3212.68	36
3213.73	44
3214.78	35
3215.83	28
3216.88	19
3217.93	28
3218.97	46
3220.02	28
3221.07	22
3222.12	30
3223.16	42
3224.21	34
3225.26	24
3226.3	26
3227.35	8
3228.4	46
3229.44	32
3230.49	32
3231.53	10
3232.57	40
3233.62	32
3234.66	48
3235.71	40
3236.75	26
3237.79	58
3238.83	52
3239.88	16
3240.92	36
3241.96	50
3243	32
3244.04	16
3245.08	36
3246.12	28
3247.16	22
3248.2	34
3249.24	20
3250.28	32
3251.32	26
3252.36	32
3253.39	28
3254.43	52
3255.47	52
3256.51	40
3257.54	26
3258.58	28
3259.61	40
3260.65	21
3261.69	50
3262.72	26
3263.76	30
3264.79	38
3265.82	43
3266.86	47
3267.89	64
3268.92	57
3269.96	38
3270.99	45
3272.02	44
3273.05	40
3274.09	22
3275.12	42
3276.15	44
3277.18	51
3278.21	32
3279.24	36
3280.27	44
3281.3	28
3282.33	25
3283.36	30
3284.39	36
3285.41	56
3286.44	36
3287.47	38
3288.5	36
3289.52	30
3290.55	52
3291.58	26
3292.6	32
3293.63	58
3294.66	42
3295.68	65
3296.71	32
3297.73	56
3298.76	65
3299.78	26
3300.8	20
3301.83	24
3302.85	80
3303.87	36
3304.9	18
3305.92	25
3306.94	28
3307.96	48
3308.98	44
3310.01	36
3311.03	40
3312.05	55
3313.07	48
3314.09	32
3315.11	46
3316.13	34
3317.15	28
3318.17	42
3319.18	26
3320.2	46
3321.22	56
3322.24	46
3323.26	53
3324.27	60
3325.29	62
3326.31	63
3327.32	46
3328.34	47
3329.35	54
3330.37	38
3331.38	44
3332.4	32
3333.41	46
3334.43	60
3335.44	24
3336.46	58
3337.47	38
3338.48	30
3339.5	34
3340.51	18
3341.52	35
3342.53	54
3343.54	36
3344.56	52
3345.57	44
3346.58	52
3347.59	44
3348.6	57
3349.61	48
3350.62	38
3351.63	42
3352.64	42
3353.65	46
3354.66	37
3355.66	45
3356.67	48
3357.68	32
3358.69	27
3359.7	42
3360.7	56
3361.71	42
3362.72	42
3363.72	40
3364.73	30
3365.73	48
3366.74	43
3367.75	53
3368.75	32
3369.75	32
3370.76	28
3371.76	42
3372.77	36
3373.77	38
3374.77	29
3375.78	36
3376.78	14
3377.78	44
3378.78	48
3379.79	44
3380.79	39
3381.79	40
3382.79	52
3383.79	32
3384.79	44
3385.79	36
3386.79	26
3387.79	30
3388.79	45
3389.79	42
3390.79	40
3391.79	61
3392.79	44
3393.79	66
3394.78	50
3395.78	24
3396.78	36
3397.78	58
3398.77	83
3399.77	26
3400.77	42
3401.76	34
3402.76	48
3403.76	44
3404.75	14
3405.75	30
3406.74	42
3407.74	81
3408.73	58
3409.72	131
3410.72	28
3411.71	34
3412.71	42
3413.7	26
3414.69	44
3415.68	80
3416.68	38
3417.67	48
3418.66	42
3419.65	20
3420.64	64
3421.63	57
3422.63	54
3423.62	46
3424.61	74
3425.6	30
3426.59	31
3427.58	66
3428.57	47
[truncated: 48 more rows]
