# Supplementary material for: AI‐Assisted Detection of Early Gastric Cancer via Visualization of Mucosal Acidity Compromise During Endoscopy
Source: Adv Sci (Weinh). 2025 Oct 20;12(46):e04932. doi: 10.1002/advs.202504932 (PMC12697849; doi:10.1002/advs.202504932)
Supplement: Supplementary file 2 — Supporting Data [file ADVS-12-e04932-s002.zip › Models by AGS cells/Model 6/Para-tumor/fast-20250724_175249.csv]

181.541	15827
184.445	24650
187.346	32107
190.245	35751
193.141	37074
196.035	37388
198.927	37085
201.816	37144
204.703	37436
207.588	37186
210.47	37392
213.35	37293
216.228	37160
219.103	37380
221.976	37150
224.846	37244
227.715	37096
230.58	37242
233.444	37283
236.305	37742
239.164	37731
242.02	38143
244.875	38417
247.727	38419
250.576	38768
253.423	38520
256.268	38477
259.111	38288
261.951	38236
264.789	38281
267.625	38594
270.459	38541
273.29	38294
276.119	38326
278.945	37946
281.769	37700
284.591	37571
287.411	37390
290.229	37295
293.044	37258
295.857	37176
298.667	36773
301.476	36492
304.282	36307
307.085	35931
309.887	35568
312.686	35201
315.483	35003
318.278	34736
321.071	34595
323.861	34418
326.649	34355
329.435	34597
332.219	34341
335	34263
337.779	34543
340.556	34529
343.331	34644
346.103	34525
348.873	34607
351.641	34843
354.407	34841
357.171	35135
359.932	35207
362.691	34889
365.448	35045
368.203	34626
370.955	34331
373.706	34192
376.454	34047
379.2	33763
381.943	33580
384.685	33341
387.424	32992
390.161	32807
392.896	32629
395.629	32339
398.36	32208
401.088	32393
403.815	32268
406.539	32061
409.261	31926
411.981	31865
414.698	32059
417.414	32290
420.127	32371
422.838	32270
425.547	32580
428.254	32673
430.959	32597
433.662	32870
436.362	33167
439.06	33217
441.757	33068
444.451	32984
447.142	32966
449.832	32903
452.52	32975
455.206	32820
457.889	32538
460.57	32683
463.249	32476
465.927	32522
468.601	32259
471.274	32117
473.945	31682
476.614	31424
479.28	30874
481.945	30692
484.607	30624
487.267	30274
489.926	30058
492.582	29894
495.236	29826
497.888	29745
500.537	29606
503.185	29603
505.831	29717
508.474	29966
511.116	29881
513.755	29951
516.393	29812
519.028	29957
521.661	29764
524.293	29923
526.922	29691
529.549	29707
532.174	29750
534.797	29790
537.418	29915
540.037	30028
542.654	29961
545.268	30262
547.881	30399
550.492	30187
553.101	29816
555.707	29381
558.312	29052
560.915	28857
563.515	29125
566.114	29401
568.71	29584
571.305	30016
573.897	30163
576.488	30060
579.076	29588
581.663	28853
584.247	28305
586.83	27626
589.41	26981
591.989	26522
594.565	26038
597.14	25310
599.712	24914
602.283	24985
604.851	24951
607.418	24654
609.982	24830
612.545	24656
615.106	24409
617.664	24540
620.221	24469
622.776	24471
625.328	24227
627.879	24356
630.428	24125
632.975	23746
635.52	23597
638.062	23723
640.603	23506
643.142	23587
645.679	23792
648.214	23762
650.748	23561
653.279	23754
655.808	23526
658.335	23399
660.861	23459
663.384	23126
665.906	23230
668.425	23355
670.943	23264
673.459	22944
675.973	22749
678.484	22565
680.994	22073
683.502	21815
686.009	21807
688.513	21663
691.015	21342
693.515	21217
696.014	21169
698.51	20820
701.005	20774
703.498	20570
705.989	20127
708.478	19731
710.965	19549
713.45	19450
715.933	19377
718.415	19398
720.894	19104
723.372	19108
725.848	19275
728.322	19136
730.794	19315
733.264	19255
735.732	18888
738.198	18540
740.663	18147
743.126	17821
745.586	17754
748.045	17567
750.502	17327
752.958	17243
755.411	17220
757.863	17229
760.312	17200
762.76	17073
765.206	17254
767.65	17002
770.092	15872
772.533	14751
774.971	14448
777.408	15005
779.843	15439
782.276	15421
784.707	15592
787.137	15749
789.564	15773
791.99	15709
794.414	15537
796.836	15552
799.257	15276
801.675	15036
804.092	14924
806.507	14835
808.92	14796
811.331	14573
813.741	14257
816.148	14278
818.554	13904
820.958	13882
823.36	13652
825.761	13738
828.159	13497
830.556	13573
832.951	13444
835.345	13209
837.736	13074
840.126	13116
842.514	12986
844.9	12796
847.284	12789
849.667	12545
852.048	12532
854.427	12345
856.804	12243
859.18	12044
861.553	11899
863.925	11935
866.296	11834
868.664	11779
871.031	11609
873.396	11639
875.759	11515
878.12	11444
880.48	11441
882.838	11272
885.194	11204
887.549	11136
889.902	11057
892.253	10924
894.602	10888
896.949	10843
899.295	10751
901.639	10662
903.981	10654
906.322	10544
908.661	10583
910.998	10535
913.333	10539
915.667	10450
917.999	10481
920.329	10407
922.658	10402
924.985	10245
927.31	10255
929.633	10257
931.955	10090
934.275	10035
936.593	9963
938.91	9725
941.225	9510
943.538	9377
945.849	9271
948.159	8986
950.467	8859
952.774	8827
955.078	8603
957.381	8504
959.683	8351
961.982	8148
964.28	8238
966.577	8176
968.871	8171
971.164	7945
973.456	7740
975.745	7821
978.033	7642
980.319	7566
982.604	7470
984.887	7398
987.168	7509
989.448	7390
991.726	7366
994.002	7309
996.277	7351
998.55	7330
1000.82	7411
1003.09	7416
1005.36	7430
1007.63	7447
1009.89	7424
1012.15	7548
1014.41	7448
1016.67	7455
1018.93	7364
1021.19	7305
1023.44	7319
1025.7	7357
1027.95	7315
1030.2	7189
1032.45	7122
1034.69	6985
1036.94	6866
1039.18	6832
1041.43	6764
1043.67	6750
1045.9	6673
1048.14	6744
1050.38	6534
1052.61	6486
1054.84	6394
1057.07	6282
1059.3	6234
1061.53	6141
1063.76	6195
1065.98	6149
1068.2	5974
1070.42	5980
1072.64	5860
1074.86	5788
1077.08	5680
1079.29	5647
1081.5	5603
1083.72	5661
1085.93	5728
1088.13	5653
1090.34	5701
1092.55	5738
1094.75	5750
1096.95	5597
1099.15	5504
1101.35	5563
1103.55	5416
1105.74	5367
1107.94	5299
1110.13	5242
1112.32	5216
1114.51	5061
1116.7	5029
1118.89	4890
1121.07	4866
1123.25	4787
1125.44	4854
1127.62	4745
1129.8	4773
1131.97	4844
1134.15	4829
1136.32	4938
1138.49	4837
1140.66	4807
1142.83	4695
1145	4624
1147.17	4658
1149.33	4588
1151.5	4493
1153.66	4505
1155.82	4522
1157.98	4451
1160.13	4324
1162.29	4412
1164.44	4259
1166.6	4288
1168.75	4400
1170.9	4406
1173.04	4427
1175.19	4433
1177.34	4363
1179.48	4161
1181.62	4074
1183.76	4048
1185.9	4081
1188.04	4247
1190.17	4422
1192.31	4461
1194.44	4501
1196.57	4598
1198.7	4493
1200.83	4380
1202.96	4293
1205.08	4074
1207.21	3905
1209.33	3733
1211.45	3679
1213.57	3532
1215.69	3530
1217.81	3505
1219.92	3463
1222.03	3465
1224.15	3393
1226.26	3437
1228.37	3322
1230.47	3377
1232.58	3298
1234.68	3357
1236.79	3319
1238.89	3308
1240.99	3298
1243.09	3338
1245.19	3198
1247.28	3203
1249.38	3145
1251.47	3137
1253.56	3170
1255.65	2990
1257.74	3042
1259.83	2960
1261.91	2899
1264	2911
1266.08	2781
1268.16	2764
1270.24	2734
1272.32	2697
1274.4	2696
1276.47	2651
1278.55	2605
1280.62	2585
1282.69	2531
1284.76	2555
1286.83	2494
1288.9	2519
1290.96	2426
1293.03	2383
1295.09	2351
1297.15	2309
1299.21	2331
1301.27	2315
1303.33	2270
1305.38	2288
1307.44	2355
1309.49	2198
1311.54	2246
1313.59	2232
1315.64	2180
1317.69	2182
1319.73	2178
1321.78	2208
1323.82	2097
1325.86	2142
1327.9	2135
1329.94	2143
1331.98	2099
1334.02	2120
1336.05	2103
1338.08	2150
1340.12	2108
1342.15	2138
1344.18	2200
1346.2	2281
1348.23	2291
1350.25	2194
1352.28	2309
1354.3	2218
1356.32	2313
1358.34	2337
1360.36	2329
1362.38	2341
1364.39	2357
1366.41	2384
1368.42	2329
1370.43	2365
1372.44	2234
1374.45	2245
1376.45	2188
1378.46	2242
1380.47	2153
1382.47	2152
1384.47	2073
1386.47	2027
1388.47	2033
1390.47	1975
1392.46	1966
1394.46	2065
1396.45	1991
1398.44	1985
1400.44	1928
1402.42	1908
1404.41	1845
1406.4	1791
1408.39	1723
1410.37	1714
1412.35	1708
1414.33	1689
1416.31	1696
1418.29	1675
1420.27	1644
1422.25	1614
1424.22	1660
1426.2	1616
1428.17	1624
1430.14	1610
1432.11	1541
1434.08	1520
1436.04	1483
1438.01	1493
1439.97	1489
1441.94	1515
1443.9	1535
1445.86	1521
1447.82	1487
1449.78	1432
1451.73	1434
1453.69	1455
1455.64	1495
1457.59	1472
1459.54	1447
1461.49	1352
1463.44	1314
1465.39	1300
1467.34	1309
1469.28	1262
1471.22	1302
1473.17	1354
1475.11	1350
1477.05	1288
1478.99	1229
1480.92	1187
1482.86	1108
1484.79	1116
1486.73	1130
1488.66	1080
1490.59	1134
1492.52	1157
1494.45	1133
1496.37	1159
1498.3	1132
1500.22	1169
1502.14	1100
1504.07	1084
1505.99	1094
1507.91	1122
1509.82	1131
1511.74	1080
1513.66	1096
1515.57	1052
1517.48	1060
1519.39	1206
1521.3	1205
1523.21	1199
1525.12	1130
1527.03	1094
1528.93	1116
1530.84	1153
1532.74	1179
1534.64	1193
1536.54	1247
1538.44	1221
1540.34	1171
1542.23	1072
1544.13	1019
1546.02	981
1547.92	1013
1549.81	1048
1551.7	1084
1553.59	1096
1555.48	1086
1557.36	1116
1559.25	1104
1561.13	1164
1563.01	1225
1564.9	1205
1566.78	1190
1568.66	1186
1570.53	1166
1572.41	1150
1574.29	1108
1576.16	1203
1578.03	1330
1579.9	1312
1581.78	1289
1583.65	1217
1585.51	1223
1587.38	1219
1589.25	1298
1591.11	1290
1592.97	1229
1594.84	1139
1596.7	1144
1598.56	1164
1600.42	1098
1602.27	1161
1604.13	1150
1605.98	1276
1607.84	1388
1609.69	1483
1611.54	1442
1613.39	1322
1615.24	1183
1617.09	1029
1618.94	987
1620.78	931
1622.62	988
1624.47	1101
1626.31	1120
1628.15	1092
1629.99	1112
1631.83	1098
1633.67	1072
1635.5	1068
1637.34	1028
1639.17	1009
1641	1004
1642.83	1024
1644.66	1021
1646.49	949
1648.32	943
1650.15	945
1651.97	985
1653.8	1036
1655.62	1005
1657.44	947
1659.26	870
1661.08	818
1662.9	808
1664.72	636
1666.53	566
1668.35	559
1670.16	511
1671.97	619
1673.79	673
1675.6	695
1677.4	619
1679.21	560
1681.02	574
1682.83	540
1684.63	594
1686.43	615
1688.24	619
1690.04	618
1691.84	542
1693.64	518
1695.43	586
1697.23	652
1699.02	709
1700.82	751
1702.61	727
1704.4	733
1706.2	689
1707.98	786
1709.77	852
1711.56	881
1713.35	874
1715.13	798
1716.92	723
1718.7	607
1720.48	699
1722.26	671
1724.04	621
1725.82	513
1727.6	427
1729.37	391
1731.15	361
1732.92	316
1734.7	278
1736.47	238
1738.24	214
1740.01	231
1741.78	230
1743.54	244
1745.31	328
1747.08	372
1748.84	365
1750.6	357
1752.36	461
1754.12	570
1755.88	618
1757.64	526
1759.4	467
1761.16	429
1762.91	442
1764.67	506
1766.42	544
1768.17	632
1769.92	632
1771.67	568
1773.42	467
1775.17	439
1776.91	452
1778.66	522
1780.4	591
1782.15	643
1783.89	635
1785.63	655
1787.37	651
1789.11	675
1790.85	643
1792.58	604
1794.32	534
1796.05	512
1797.79	464
1799.52	498
1801.25	496
1802.98	429
1804.71	437
1806.44	516
1808.17	558
1809.89	641
1811.62	637
1813.34	624
1815.07	609
1816.79	570
1818.51	518
1820.23	496
1821.95	441
1823.66	443
1825.38	425
1827.1	391
1828.81	419
1830.52	465
1832.24	504
1833.95	532
1835.66	574
1837.37	601
1839.08	582
1840.78	509
1842.49	477
1844.19	417
1845.9	409
1847.6	419
1849.3	419
1851	365
1852.7	316
1854.4	290
1856.1	282
1857.8	300
1859.49	316
1861.19	320
1862.88	318
1864.57	250
1866.27	186
1867.96	165
1869.65	123
1871.33	137
1873.02	222
1874.71	250
1876.39	261
1878.08	208
1879.76	241
1881.44	242
1883.12	278
1884.81	309
1886.48	316
1888.16	272
1889.84	173
1891.52	165
1893.19	153
1894.87	132
1896.54	186
1898.21	159
1899.88	196
1901.55	224
1903.22	260
1904.89	252
1906.56	260
1908.22	260
1909.89	248
1911.55	298
1913.22	300
1914.88	300
1916.54	264
1918.2	298
1919.86	290
1921.52	232
1923.18	248
1924.83	220
1926.49	243
1928.14	218
1929.79	250
1931.45	224
1933.1	228
1934.75	169
1936.4	234
1938.05	278
1939.69	273
1941.34	212
1942.99	183
1944.63	154
1946.27	177
1947.92	146
1949.56	220
1951.2	227
1952.84	233
1954.48	250
1956.11	297
1957.75	320
1959.39	366
1961.02	372
1962.65	328
1964.29	320
1965.92	344
1967.55	388
1969.18	407
1970.81	356
1972.44	427
1974.06	358
1975.69	370
1977.32	405
1978.94	399
1980.56	399
1982.19	423
1983.81	395
1985.43	411
1987.05	409
1988.66	393
1990.28	397
1991.9	381
1993.51	397
1995.13	433
1996.74	440
1998.36	407
1999.97	407
2001.58	419
2003.19	393
2004.8	399
2006.4	439
2008.01	411
2009.62	429
2011.22	439
2012.83	421
2014.43	403
2016.03	455
2017.63	405
2019.23	397
2020.83	391
2022.43	401
2024.03	413
2025.63	425
2027.22	415
2028.82	409
2030.41	409
2032.01	383
2033.6	373
2035.19	403
2036.78	382
2038.37	405
2039.96	367
2041.55	355
2043.13	369
2044.72	345
2046.3	363
2047.89	377
2049.47	378
2051.05	363
2052.63	348
2054.21	350
2055.79	384
2057.37	355
2058.95	343
2060.52	359
2062.1	332
2063.68	349
2065.25	352
2066.82	350
2068.39	321
2069.97	320
2071.54	336
2073.1	337
2074.67	308
2076.24	333
2077.81	326
2079.37	316
2080.94	314
2082.5	308
2084.07	298
2085.63	286
2087.19	286
2088.75	262
2090.31	222
2091.87	236
2093.43	223
2094.98	235
2096.54	226
2098.09	241
2099.65	290
2101.2	250
2102.75	278
2104.3	272
2105.86	258
2107.41	262
2108.95	278
2110.5	244
2112.05	268
2113.6	262
2115.14	246
2116.69	282
2118.23	252
2119.77	250
2121.31	224
2122.86	236
2124.4	238
2125.93	254
2127.47	238
2129.01	242
2130.55	290
2132.08	272
2133.62	258
2135.15	260
2136.69	248
2138.22	230
2139.75	218
2141.28	236
2142.81	244
2144.34	224
2145.87	240
2147.39	248
2148.92	244
2150.45	278
2151.97	268
2153.5	268
2155.02	208
2156.54	214
2158.06	245
2159.58	226
2161.1	210
2162.62	268
2164.14	230
2165.66	230
2167.17	218
2168.69	234
2170.2	234
2171.72	230
2173.23	250
2174.74	226
2176.25	220
2177.76	211
2179.27	196
2180.78	216
2182.29	187
2183.79	199
2185.3	197
2186.81	210
2188.31	200
2189.81	204
2191.32	228
2192.82	214
2194.32	188
2195.82	210
2197.32	212
2198.82	191
2200.32	177
2201.81	157
2203.31	177
2204.8	194
2206.3	188
2207.79	203
2209.29	186
2210.78	187
2212.27	216
2213.76	214
2215.25	226
2216.74	199
2218.23	195
2219.71	179
2221.2	177
2222.69	167
2224.17	143
2225.65	163
2227.14	151
2228.62	154
2230.1	163
2231.58	168
2233.06	185
2234.54	195
2236.02	191
2237.5	199
2238.97	207
2240.45	183
2241.92	185
2243.4	185
2244.87	151
2246.34	169
2247.82	155
2249.29	163
2250.76	155
2252.23	161
2253.7	165
2255.16	143
2256.63	164
2258.1	139
2259.56	159
2261.03	171
2262.49	143
2263.95	179
2265.42	147
2266.88	173
2268.34	161
2269.8	163
2271.26	151
2272.72	167
2274.18	159
2275.63	167
2277.09	163
2278.54	183
2280	163
2281.45	123
2282.9	121
2284.36	119
2285.81	147
2287.26	139
2288.71	139
2290.16	133
2291.61	145
2293.05	133
2294.5	117
2295.95	93
2297.39	81
2298.84	87
2300.28	90
2301.72	89
2303.16	109
2304.61	133
2306.05	127
2307.49	115
2308.93	117
2310.36	157
2311.8	141
2313.24	133
2314.67	147
2316.11	145
2317.54	135
2318.98	145
2320.41	109
2321.84	131
2323.28	139
2324.71	131
2326.14	127
2327.57	118
2328.99	113
2330.42	95
2331.85	109
2333.27	95
2334.7	111
2336.12	79
2337.55	91
2338.97	91
2340.39	69
2341.82	71
2343.24	70
2344.66	71
2346.08	99
2347.5	103
2348.91	95
2350.33	99
2351.75	117
2353.16	113
2354.58	109
2355.99	133
2357.41	93
2358.82	81
2360.23	75
2361.64	45
2363.05	47
2364.46	54
2365.87	79
2367.28	69
2368.69	77
2370.1	46
2371.5	48
2372.91	83
2374.31	88
2375.72	64
2377.12	60
2378.52	76
2379.92	69
2381.33	83
2382.73	65
2384.13	59
2385.52	82
2386.92	55
2388.32	81
2389.72	61
2391.11	63
2392.51	97
2393.9	89
2395.3	89
2396.69	105
2398.08	63
2399.48	69
2400.87	90
2402.26	49
2403.65	52
2405.04	27
2406.42	8
2407.81	-26
2409.2	-24
2410.58	-65
2411.97	-60
2413.35	12
2414.74	-52
2416.12	-44
2417.5	-8
2418.89	-24
2420.27	-8
2421.65	-20
2423.03	14
2424.41	-30
2425.79	0
2427.16	-53
2428.54	-48
2429.92	-38
2431.29	-34
2432.67	-36
2434.04	-24
2435.42	-12
2436.79	-34
2438.16	-25
2439.53	-28
2440.9	-44
2442.27	-40
2443.64	-47
2445.01	-63
2446.38	-57
2447.75	-56
2449.11	-69
2450.48	-42
2451.84	-65
2453.21	-42
2454.57	-26
2455.94	-32
2457.3	-29
2458.66	-60
2460.02	-38
2461.38	-41
2462.74	-26
2464.1	6
2465.46	-4
2466.82	-15
2468.17	2
2469.53	-10
2470.89	16
2472.24	-28
2473.6	-20
2474.95	4
2476.3	-8
2477.65	24
2479.01	41
2480.36	0
2481.71	61
2483.06	0
2484.41	6
2485.75	2
2487.1	4
2488.45	4
2489.8	-18
2491.14	-8
2492.49	2
2493.83	10
2495.17	11
2496.52	-12
2497.86	23
2499.2	2
2500.54	14
2501.88	0
2503.22	16
2504.56	24
2505.9	42
2507.24	36
2508.58	16
2509.91	-2
2511.25	-5
2512.58	-28
2513.92	-57
2515.25	-30
2516.58	-48
2517.92	-54
2519.25	-43
2520.58	-25
2521.91	-40
2523.24	-16
2524.57	-8
2525.9	0
2527.23	0
2528.55	18
2529.88	-30
2531.21	-12
2532.53	-32
2533.86	-2
2535.18	-22
2536.5	4
2537.83	6
2539.15	4
2540.47	12
2541.79	26
2543.11	-30
2544.43	-7
2545.75	-2
2547.07	4
2548.39	-52
2549.7	-4
2551.02	2
2552.34	-10
2553.65	-24
2554.97	-42
2556.28	-32
2557.59	-67
2558.91	-63
2560.22	-73
2561.53	-42
2562.84	-57
2564.15	-30
2565.46	-37
2566.77	-24
2568.08	-44
2569.38	-57
2570.69	-38
2572	-46
2573.3	-28
2574.61	-22
2575.91	-44
2577.22	-53
2578.52	-26
2579.82	-31
2581.13	-27
2582.43	-46
2583.73	-38
2585.03	-53
2586.33	-56
2587.63	-67
2588.92	-75
2590.22	-44
2591.52	-69
2592.82	-44
2594.11	-53
2595.41	-41
2596.7	-42
2598	-60
2599.29	-40
2600.58	-59
2601.88	-34
2603.17	-30
2604.46	-85
2605.75	-73
2607.04	-66
2608.33	-71
2609.62	-61
2610.9	-81
2612.19	-78
2613.48	-81
2614.76	-85
2616.05	-75
2617.34	-57
2618.62	-111
2619.9	-94
2621.19	-77
2622.47	-69
2623.75	-60
2625.03	-56
2626.31	-71
2627.59	-32
2628.87	-43
2630.15	-61
2631.43	-71
2632.71	-52
2633.99	-78
2635.26	-70
2636.54	-83
2637.81	-69
2639.09	-72
2640.36	-78
2641.64	-70
2642.91	-77
2644.18	-72
2645.46	-67
2646.73	-95
2648	-60
2649.27	-59
2650.54	-59
2651.81	-55
2653.07	-40
2654.34	-62
2655.61	-51
2656.88	-49
2658.14	-64
2659.41	-69
2660.67	-84
2661.94	-34
2663.2	-73
2664.47	-71
2665.73	-73
2666.99	-64
2668.25	-63
2669.51	-85
2670.77	-73
2672.03	-69
2673.29	-62
2674.55	-55
2675.81	-60
2677.07	-63
2678.32	-81
2679.58	-71
2680.84	-51
2682.09	-47
2683.35	-26
2684.6	-57
2685.85	-49
2687.11	-70
2688.36	-39
2689.61	-63
2690.86	-57
2692.11	-69
2693.36	-26
2694.61	-39
2695.86	-73
2697.11	-69
2698.36	-43
2699.61	-77
2700.85	-60
2702.1	-56
2703.34	-51
2704.59	-80
2705.83	-42
2707.08	-49
2708.32	-58
2709.56	-61
2710.81	-61
2712.05	-70
2713.29	-65
2714.53	-71
2715.77	-58
2717.01	-43
2718.25	-48
2719.49	-53
2720.73	-62
2721.96	-71
2723.2	-55
2724.44	-61
2725.67	-45
2726.91	-56
2728.14	-52
2729.38	-76
2730.61	-57
2731.84	-68
2733.08	-71
2734.31	-52
2735.54	-42
2736.77	-51
2738	-62
2739.23	-65
2740.46	-46
2741.69	-51
2742.92	-52
2744.14	-21
2745.37	-46
2746.6	-67
2747.82	-24
2749.05	-48
2750.27	-50
2751.5	-42
2752.72	-56
2753.95	-26
2755.17	-42
2756.39	-46
2757.61	-50
2758.83	-48
2760.05	-14
2761.27	-68
2762.49	-14
2763.71	-56
2764.93	-48
2766.15	-52
2767.37	-44
2768.58	-52
2769.8	-56
2771.02	-56
2772.23	-62
2773.45	-52
2774.66	-48
2775.88	-34
2777.09	-48
2778.3	-32
2779.51	-36
2780.73	-43
2781.94	-18
2783.15	-30
2784.36	-36
2785.57	-30
2786.78	-60
2787.99	-16
2789.19	-18
2790.4	-24
2791.61	-4
2792.82	-26
2794.02	-22
2795.23	-28
2796.43	-38
2797.64	-18
2798.84	-20
2800.04	-36
2801.25	-11
2802.45	-48
2803.65	-66
2804.85	-25
2806.05	-28
2807.25	-52
2808.45	-26
2809.65	-26
2810.85	-41
2812.05	-8
2813.25	-28
2814.45	-48
2815.64	-30
2816.84	-28
2818.04	-32
2819.23	34
2820.43	-37
2821.62	-24
2822.82	-10
2824.01	-12
2825.2	-26
2826.39	-22
2827.59	-16
2828.78	-14
2829.97	-6
2831.16	-42
2832.35	-20
2833.54	-32
2834.73	-10
2835.92	-40
2837.1	-12
2838.29	-24
2839.48	-20
2840.67	-20
2841.85	-16
2843.04	-16
2844.22	-38
2845.41	-31
2846.59	4
2847.77	-6
2848.96	-26
2850.14	-15
2851.32	-26
2852.5	-15
2853.68	-16
2854.87	4
2856.05	-30
2857.23	-16
2858.4	-22
2859.58	-17
2860.76	-27
2861.94	19
2863.12	6
2864.29	-20
2865.47	-4
2866.65	-19
2867.82	-14
2869	6
2870.17	-20
2871.34	-8
2872.52	-16
2873.69	-2
2874.86	-21
2876.03	-10
2877.21	-22
2878.38	-28
2879.55	24
2880.72	-26
2881.89	-52
2883.06	-8
2884.23	2
2885.39	-35
2886.56	-10
2887.73	-39
2888.9	-4
2890.06	-18
2891.23	4
2892.39	-29
2893.56	16
2894.72	-4
2895.89	-14
2897.05	-4
2898.21	-8
2899.38	-14
2900.54	-45
2901.7	-6
2902.86	-40
2904.02	-6
2905.18	-8
2906.34	2
2907.5	-11
2908.66	-24
2909.82	-8
2910.98	0
2912.13	-12
2913.29	14
2914.45	-16
2915.6	-6
2916.76	0
2917.91	-4
2919.07	2
2920.22	-24
2921.38	-10
2922.53	-22
2923.68	-2
2924.84	12
2925.99	2
2927.14	-10
2928.29	-18
2929.44	-22
2930.59	-6
2931.74	4
2932.89	-14
2934.04	-32
2935.19	-16
2936.34	-11
2937.48	-11
2938.63	-2
2939.78	-24
2940.93	18
2942.07	2
2943.22	16
2944.36	-8
2945.51	-10
2946.65	-6
2947.79	6
2948.94	-12
2950.08	-16
2951.22	2
2952.36	-10
2953.5	8
2954.65	-10
2955.79	-30
2956.93	18
2958.07	-10
2959.2	2
2960.34	18
2961.48	10
2962.62	8
2963.76	12
2964.89	12
2966.03	-6
2967.17	-8
2968.3	-2
2969.44	-6
2970.57	12
2971.71	22
2972.84	16
2973.97	10
2975.11	0
2976.24	28
2977.37	-2
2978.5	14
2979.64	18
2980.77	-6
2981.9	6
2983.03	-14
2984.16	16
2985.29	10
2986.41	8
2987.54	10
2988.67	34
2989.8	24
2990.93	4
2992.05	-12
2993.18	2
2994.3	-4
2995.43	-6
2996.55	27
2997.68	24
2998.8	18
2999.93	8
3001.05	10
3002.17	4
3003.3	-4
3004.42	58
3005.54	40
3006.66	10
3007.78	6
3008.9	4
3010.02	-8
3011.14	32
3012.26	14
3013.38	-4
3014.5	24
3015.62	0
3016.73	50
3017.85	30
3018.97	20
3020.08	15
3021.2	16
3022.31	16
3023.43	36
3024.54	15
3025.66	22
3026.77	18
3027.89	14
3029	6
3030.11	8
3031.22	0
3032.34	4
3033.45	16
3034.56	2
3035.67	10
3036.78	115
3037.89	36
3039	18
3040.11	-2
3041.22	12
3042.32	14
3043.43	2
3044.54	8
3045.65	12
3046.75	8
3047.86	34
3048.96	20
3050.07	-4
3051.17	48
3052.28	20
3053.38	4
3054.49	8
3055.59	18
3056.69	-21
3057.8	22
3058.9	2
3060	42
3061.1	8
3062.2	12
3063.3	10
3064.4	4
3065.5	14
3066.6	10
3067.7	14
3068.8	16
3069.9	12
3071	24
3072.09	20
3073.19	28
3074.29	10
3075.38	18
3076.48	44
3077.57	17
3078.67	47
3079.76	38
3080.86	16
3081.95	10
3083.05	6
3084.14	26
3085.23	32
3086.33	23
3087.42	32
3088.51	17
3089.6	22
3090.69	-6
3091.78	-4
3092.87	79
3093.96	0
3095.05	6
3096.14	-10
3097.23	10
3098.32	43
3099.41	33
3100.49	12
3101.58	16
3102.67	28
3103.75	2
3104.84	42
3105.93	18
3107.01	-6
3108.1	8
3109.18	30
3110.26	36
3111.35	22
3112.43	6
3113.51	30
3114.6	33
3115.68	16
3116.76	16
3117.84	24
3118.92	18
3120	30
3121.09	14
3122.17	20
3123.25	36
3124.32	26
3125.4	42
3126.48	20
3127.56	38
3128.64	6
3129.72	30
3130.79	46
3131.87	10
3132.95	24
3134.02	6
3135.1	26
3136.17	12
3137.25	28
3138.32	24
3139.4	18
3140.47	42
3141.55	24
3142.62	8
3143.69	20
3144.76	37
3145.84	16
3146.91	36
3147.98	28
3149.05	24
3150.12	16
3151.19	38
3152.26	38
3153.33	44
3154.4	16
3155.47	18
3156.54	28
3157.61	48
3158.67	26
3159.74	0
3160.81	14
3161.88	19
3162.94	22
3164.01	40
3165.07	52
3166.14	46
3167.2	28
3168.27	14
3169.33	30
3170.4	38
3171.46	24
3172.52	14
3173.59	40
3174.65	20
3175.71	34
3176.77	28
3177.84	30
3178.9	12
3179.96	18
3181.02	63
3182.08	30
3183.14	28
3184.2	34
3185.26	24
3186.32	38
3187.37	28
3188.43	46
3189.49	27
3190.55	30
3191.61	17
3192.66	50
3193.72	24
3194.77	28
3195.83	8
3196.89	28
3197.94	40
3199	42
3200.05	34
3201.1	36
3202.16	26
3203.21	50
3204.27	38
3205.32	34
3206.37	28
3207.42	37
3208.47	36
3209.53	24
3210.58	17
3211.63	36
3212.68	24
3213.73	46
3214.78	29
3215.83	48
3216.88	31
3217.93	38
3218.97	30
3220.02	12
3221.07	24
3222.12	18
3223.16	24
3224.21	16
3225.26	20
3226.3	14
3227.35	28
3228.4	60
3229.44	34
3230.49	8
3231.53	8
3232.57	26
3233.62	41
3234.66	42
3235.71	22
3236.75	28
3237.79	56
3238.83	38
3239.88	-4
3240.92	42
3241.96	44
3243	32
3244.04	20
3245.08	40
3246.12	10
3247.16	24
3248.2	30
3249.24	34
3250.28	10
3251.32	44
3252.36	18
3253.39	34
3254.43	36
3255.47	56
3256.51	34
3257.54	22
3258.58	14
3259.61	51
3260.65	29
3261.69	14
3262.72	26
3263.76	16
3264.79	14
3265.82	45
3266.86	13
3267.89	54
3268.92	44
3269.96	22
3270.99	39
3272.02	30
3273.05	18
3274.09	10
3275.12	38
3276.15	38
3277.18	37
3278.21	30
3279.24	16
3280.27	52
3281.3	40
3282.33	35
3283.36	34
3284.39	28
3285.41	78
3286.44	22
3287.47	32
3288.5	40
3289.52	20
3290.55	64
3291.58	54
3292.6	30
3293.63	54
3294.66	8
3295.68	55
3296.71	40
3297.73	40
3298.76	69
3299.78	26
3300.8	18
3301.83	36
3302.85	72
3303.87	24
3304.9	30
3305.92	45
3306.94	36
3307.96	40
3308.98	48
3310.01	22
3311.03	22
3312.05	47
3313.07	46
3314.09	28
3315.11	20
3316.13	37
3317.15	16
3318.17	40
3319.18	52
3320.2	42
3321.22	32
3322.24	20
3323.26	45
3324.27	44
3325.29	50
3326.31	43
3327.32	30
3328.34	47
3329.35	46
3330.37	42
3331.38	28
3332.4	30
3333.41	44
3334.43	64
3335.44	34
3336.46	42
3337.47	20
3338.48	44
3339.5	20
3340.51	30
3341.52	28
3342.53	52
3343.54	26
3344.56	42
3345.57	55
3346.58	60
3347.59	38
3348.6	35
3349.61	54
3350.62	12
3351.63	40
3352.64	52
3353.65	36
3354.66	43
3355.66	37
3356.67	34
3357.68	20
3358.69	17
3359.7	34
3360.7	40
3361.71	32
3362.72	26
3363.72	36
3364.73	32
3365.73	38
3366.74	29
3367.75	35
3368.75	26
3369.75	26
3370.76	30
3371.76	22
3372.77	42
3373.77	30
3374.77	25
3375.78	30
3376.78	16
3377.78	28
3378.78	44
3379.79	22
3380.79	35
3381.79	20
3382.79	42
3383.79	16
3384.79	42
3385.79	36
3386.79	28
3387.79	36
3388.79	27
3389.79	26
3390.79	34
3391.79	48
3392.79	30
3393.79	56
3394.78	50
3395.78	30
3396.78	42
3397.78	56
3398.77	81
3399.77	14
3400.77	30
3401.76	24
3402.76	40
3403.76	44
3404.75	24
3405.75	32
3406.74	65
3407.74	81
3408.73	36
3409.72	101
3410.72	60
3411.71	44
3412.71	24
3413.7	26
3414.69	54
3415.68	72
3416.68	34
3417.67	30
3418.66	48
3419.65	32
3420.64	70
3421.63	39
3422.63	38
3423.62	54
3424.61	74
3425.6	26
3426.59	29
3427.58	40
3428.57	37
[truncated: 48 more rows]
