# Supplementary material for: AI‐Assisted Detection of Early Gastric Cancer via Visualization of Mucosal Acidity Compromise During Endoscopy
Source: Adv Sci (Weinh). 2025 Oct 20;12(46):e04932. doi: 10.1002/advs.202504932 (PMC12697849; doi:10.1002/advs.202504932)
Supplement: Supplementary file 2 — Supporting Data [file ADVS-12-e04932-s002.zip › Models by AGS cells/Model 6/Para-tumor/fast-20250724_175251.csv]

181.541	8917
184.445	13879
187.346	17889
190.245	19944
193.141	20744
196.035	20750
198.927	20542
201.816	20661
204.703	20867
207.588	20682
210.47	20869
213.35	20747
216.228	20724
219.103	20809
221.976	20728
224.846	20659
227.715	20887
230.58	20895
233.444	20764
236.305	21123
239.164	21107
242.02	21159
244.875	21509
247.727	21437
250.576	21564
253.423	21582
256.268	21551
259.111	21492
261.951	21408
264.789	21224
267.625	21406
270.459	21419
273.29	21346
276.119	21352
278.945	21103
281.769	21093
284.591	20826
287.411	20832
290.229	20829
293.044	20635
295.857	20537
298.667	20341
301.476	20331
304.282	20087
307.085	19770
309.887	19539
312.686	19440
315.483	19205
318.278	19110
321.071	19001
323.861	19009
326.649	18874
329.435	18960
332.219	19037
335	18882
337.779	19166
340.556	19055
343.331	19195
346.103	18969
348.873	18918
351.641	19162
354.407	19261
357.171	19323
359.932	19309
362.691	19329
365.448	19165
368.203	19005
370.955	18825
373.706	18711
376.454	18709
379.2	18523
381.943	18465
384.685	18246
387.424	18014
390.161	17914
392.896	17730
395.629	17754
398.36	17665
401.088	17539
403.815	17631
406.539	17560
409.261	17549
411.981	17415
414.698	17526
417.414	17651
420.127	17764
422.838	17728
425.547	17909
428.254	17943
430.959	17891
433.662	17943
436.362	18316
439.06	18217
441.757	18167
444.451	18127
447.142	18059
449.832	18032
452.52	18102
455.206	18154
457.889	17984
460.57	17992
463.249	18012
465.927	17905
468.601	17742
471.274	17639
473.945	17351
476.614	17190
479.28	16854
481.945	16906
484.607	16821
487.267	16715
489.926	16364
492.582	16468
495.236	16329
497.888	16162
500.537	16114
503.185	16175
505.831	16410
508.474	16451
511.116	16326
513.755	16191
516.393	16180
519.028	16374
521.661	16221
524.293	16247
526.922	16102
529.549	16200
532.174	16188
534.797	16241
537.418	16183
540.037	16223
542.654	16074
545.268	16187
547.881	16096
550.492	16136
553.101	16005
555.707	15769
558.312	15616
560.915	15467
563.515	15602
566.114	15633
568.71	15864
571.305	16185
573.897	16438
576.488	16279
579.076	16192
581.663	15703
584.247	15445
586.83	14937
589.41	14639
591.989	14264
594.565	13875
597.14	13540
599.712	13454
602.283	13233
604.851	13283
607.418	13023
609.982	12969
612.545	12944
615.106	12861
617.664	13050
620.221	12824
622.776	12832
625.328	12808
627.879	12858
630.428	12661
632.975	12609
635.52	12405
638.062	12378
640.603	12298
643.142	12319
645.679	12411
648.214	12498
650.748	12455
653.279	12511
655.808	12445
658.335	12334
660.861	12286
663.384	12157
665.906	12073
668.425	12368
670.943	12262
673.459	12149
675.973	11938
678.484	11792
680.994	11587
683.502	11361
686.009	11359
688.513	11271
691.015	11061
693.515	11137
696.014	10992
698.51	10817
701.005	10666
703.498	10543
705.989	10490
708.478	10287
710.965	10175
713.45	10060
715.933	10047
718.415	9989
720.894	9747
723.372	9824
725.848	9909
728.322	9886
730.794	9926
733.264	9938
735.732	9727
738.198	9417
740.663	9290
743.126	9028
745.586	9010
748.045	8897
750.502	8758
752.958	8750
755.411	8677
757.863	8676
760.312	8633
762.76	8605
765.206	8557
767.65	8550
770.092	8118
772.533	7428
774.971	7269
777.408	7416
779.843	7729
782.276	7803
784.707	7801
787.137	7886
789.564	7839
791.99	7833
794.414	7795
796.836	7751
799.257	7485
801.675	7382
804.092	7362
806.507	7362
808.92	7360
811.331	7197
813.741	7070
816.148	7013
818.554	6794
820.958	6792
823.36	6778
825.761	6659
828.159	6508
830.556	6659
832.951	6457
835.345	6472
837.736	6357
840.126	6306
842.514	6363
844.9	6190
847.284	6143
849.667	6124
852.048	6089
854.427	5970
856.804	5883
859.18	5813
861.553	5683
863.925	5696
866.296	5572
868.664	5571
871.031	5605
873.396	5522
875.759	5496
878.12	5418
880.48	5494
882.838	5436
885.194	5263
887.549	5218
889.902	5242
892.253	5188
894.602	5156
896.949	5059
899.295	5055
901.639	4987
903.981	4971
906.322	4955
908.661	4956
910.998	4813
913.333	4892
915.667	4815
917.999	4970
920.329	4939
922.658	4840
924.985	4823
927.31	4861
929.633	4785
931.955	4661
934.275	4656
936.593	4634
938.91	4465
941.225	4400
943.538	4348
945.849	4289
948.159	4090
950.467	3961
952.774	4054
955.078	3820
957.381	3822
959.683	3757
961.982	3697
964.28	3872
966.577	3798
968.871	3787
971.164	3619
973.456	3564
975.745	3550
978.033	3421
980.319	3413
982.604	3372
984.887	3355
987.168	3407
989.448	3374
991.726	3363
994.002	3294
996.277	3378
998.55	3254
1000.82	3331
1003.09	3371
1005.36	3404
1007.63	3399
1009.89	3364
1012.15	3427
1014.41	3435
1016.67	3342
1018.93	3398
1021.19	3369
1023.44	3467
1025.7	3402
1027.95	3469
1030.2	3407
1032.45	3259
1034.69	3123
1036.94	3048
1039.18	3008
1041.43	2970
1043.67	3024
1045.9	2974
1048.14	2956
1050.38	2841
1052.61	2831
1054.84	2790
1057.07	2687
1059.3	2768
1061.53	2599
1063.76	2683
1065.98	2641
1068.2	2559
1070.42	2581
1072.64	2451
1074.86	2478
1077.08	2430
1079.29	2466
1081.5	2380
1083.72	2359
1085.93	2404
1088.13	2343
1090.34	2411
1092.55	2428
1094.75	2494
1096.95	2389
1099.15	2337
1101.35	2363
1103.55	2301
1105.74	2234
1107.94	2136
1110.13	2284
1112.32	2166
1114.51	2045
1116.7	2053
1118.89	2015
1121.07	2059
1123.25	1966
1125.44	1977
1127.62	1908
1129.8	1946
1131.97	2029
1134.15	2023
1136.32	2077
1138.49	1964
1140.66	1985
1142.83	1922
1145	1904
1147.17	1866
1149.33	1829
1151.5	1807
1153.66	1870
1155.82	1824
1157.98	1767
1160.13	1715
1162.29	1736
1164.44	1717
1166.6	1743
1168.75	1725
1170.9	1833
1173.04	1809
1175.19	1836
1177.34	1829
1179.48	1645
1181.62	1644
1183.76	1602
1185.9	1708
1188.04	1823
1190.17	1942
1192.31	2011
1194.44	1948
1196.57	1922
1198.7	1912
1200.83	1818
1202.96	1730
1205.08	1644
1207.21	1505
1209.33	1483
1211.45	1370
1213.57	1284
1215.69	1314
1217.81	1297
1219.92	1291
1222.03	1259
1224.15	1266
1226.26	1253
1228.37	1285
1230.47	1273
1232.58	1267
1234.68	1231
1236.79	1235
1238.89	1213
1240.99	1223
1243.09	1261
1245.19	1223
1247.28	1235
1249.38	1147
1251.47	1167
1253.56	1169
1255.65	1084
1257.74	1088
1259.83	1134
1261.91	1100
1264	1063
1266.08	996
1268.16	973
1270.24	955
1272.32	916
1274.4	975
1276.47	917
1278.55	897
1280.62	880
1282.69	824
1284.76	836
1286.83	876
1288.9	854
1290.96	850
1293.03	758
1295.09	774
1297.15	788
1299.21	739
1301.27	721
1303.33	727
1305.38	713
1307.44	788
1309.49	731
1311.54	693
1313.59	632
1315.64	633
1317.69	693
1319.73	639
1321.78	673
1323.82	653
1325.86	582
1327.9	592
1329.94	626
1331.98	594
1334.02	677
1336.05	620
1338.08	612
1340.12	591
1342.15	649
1344.18	679
1346.2	711
1348.23	724
1350.25	695
1352.28	721
1354.3	729
1356.32	707
1358.34	761
1360.36	768
1362.38	738
1364.39	790
1366.41	733
1368.42	765
1370.43	775
1372.44	715
1374.45	766
1376.45	748
1378.46	836
1380.47	721
1382.47	707
1384.47	663
1386.47	633
1388.47	580
1390.47	552
1392.46	550
1394.46	637
1396.45	602
1398.44	617
1400.44	586
1402.42	572
1404.41	546
1406.4	473
1408.39	484
1410.37	461
1412.35	421
1414.33	476
1416.31	437
1418.29	460
1420.27	417
1422.25	421
1424.22	429
1426.2	399
1428.17	433
1430.14	439
1432.11	342
1434.08	381
1436.04	356
1438.01	330
1439.97	401
1441.94	397
1443.9	387
1445.86	401
1447.82	419
1449.78	354
1451.73	320
1453.69	355
1455.64	371
1457.59	376
1459.54	301
1461.49	310
1463.44	266
1465.39	224
1467.34	268
1469.28	234
1471.22	266
1473.17	306
1475.11	302
1477.05	258
1478.99	205
1480.92	206
1482.86	133
1484.79	129
1486.73	133
1488.66	129
1490.59	191
1492.52	218
1494.45	214
1496.37	194
1498.3	206
1500.22	182
1502.14	137
1504.07	155
1505.99	137
1507.91	177
1509.82	141
1511.74	151
1513.66	147
1515.57	135
1517.48	177
1519.39	237
1521.3	222
1523.21	234
1525.12	233
1527.03	183
1528.93	183
1530.84	236
1532.74	311
1534.64	367
1536.54	378
1538.44	350
1540.34	294
1542.23	254
1544.13	209
1546.02	165
1547.92	203
1549.81	234
1551.7	296
1553.59	294
1555.48	296
1557.36	360
1559.25	359
1561.13	385
1563.01	405
1564.9	470
1566.78	463
1568.66	439
1570.53	405
1572.41	401
1574.29	387
1576.16	475
1578.03	572
1579.9	568
1581.78	544
1583.65	459
1585.51	461
1587.38	490
1589.25	556
1591.11	558
1592.97	503
1594.84	431
1596.7	415
1598.56	421
1600.42	393
1602.27	417
1604.13	433
1605.98	524
1607.84	691
1609.69	709
1611.54	755
1613.39	641
1615.24	516
1617.09	369
1618.94	316
1620.78	305
1622.62	361
1624.47	456
1626.31	495
1628.15	488
1629.99	519
1631.83	483
1633.67	490
1635.5	455
1637.34	417
1639.17	415
1641	393
1642.83	407
1644.66	409
1646.49	397
1648.32	329
1650.15	381
1651.97	385
1653.8	442
1655.62	429
1657.44	381
1659.26	306
1661.08	264
1662.9	270
1664.72	80
1666.53	53
1668.35	27
1670.16	-31
1671.97	16
1673.79	141
1675.6	139
1677.4	111
1679.21	53
1681.02	46
1682.83	16
1684.63	56
1686.43	123
1688.24	117
1690.04	118
1691.84	62
1693.64	55
1695.43	84
1697.23	135
1699.02	198
1700.82	258
1702.61	228
1704.4	235
1706.2	230
1707.98	284
1709.77	335
1711.56	351
1713.35	356
1715.13	328
1716.92	254
1718.7	153
1720.48	252
1722.26	242
1724.04	224
1725.82	122
1727.6	106
1729.37	87
1731.15	105
1732.92	56
1734.7	48
1736.47	42
1738.24	20
1740.01	20
1741.78	0
1743.54	14
1745.31	77
1747.08	103
1748.84	99
1750.6	71
1752.36	143
1754.12	219
1755.88	247
1757.64	188
1759.4	118
1761.16	81
1762.91	77
1764.67	157
1766.42	165
1768.17	269
1769.92	256
1771.67	181
1773.42	129
1775.17	77
1776.91	103
1778.66	159
1780.4	250
1782.15	290
1783.89	280
1785.63	321
1787.37	316
1789.11	292
1790.85	302
1792.58	264
1794.32	202
1796.05	163
1797.79	141
1799.52	143
1801.25	166
1802.98	119
1804.71	113
1806.44	176
1808.17	247
1809.89	298
1811.62	313
1813.34	306
1815.07	258
1816.79	217
1818.51	182
1820.23	199
1821.95	151
1823.66	123
1825.38	111
1827.1	71
1828.81	86
1830.52	161
1832.24	192
1833.95	236
1835.66	280
1837.37	292
1839.08	290
1840.78	191
1842.49	155
1844.19	117
1845.9	123
1847.6	131
1849.3	137
1851	97
1852.7	6
1854.4	-6
1856.1	-10
1857.8	12
1859.49	68
1861.19	6
1862.88	58
1864.57	-20
1866.27	-88
1867.96	-88
1869.65	-163
1871.33	-129
1873.02	-76
1874.71	-10
1876.39	10
1878.08	-30
1879.76	20
1881.44	-26
1883.12	8
1884.81	49
1886.48	107
1888.16	-6
1889.84	-48
1891.52	-75
1893.19	-119
1894.87	-107
1896.54	-48
1898.21	-59
1899.88	-54
1901.55	-24
1903.22	8
1904.89	12
1906.56	50
1908.22	59
1909.89	65
1911.55	55
1913.22	76
1914.88	62
1916.54	40
1918.2	48
1919.86	44
1921.52	38
1923.18	12
1924.83	20
1926.49	12
1928.14	-34
1929.79	22
1931.45	-4
1933.1	4
1934.75	-50
1936.4	32
1938.05	51
1939.69	47
1941.34	6
1942.99	-59
1944.63	-36
1946.27	-33
1947.92	-50
1949.56	-30
1951.2	-10
1952.84	44
1954.48	50
1956.11	87
1957.75	113
1959.39	143
1961.02	159
1962.65	153
1964.29	125
1965.92	129
1967.55	187
1969.18	176
1970.81	171
1972.44	196
1974.06	151
1975.69	143
1977.32	186
1978.94	212
1980.56	192
1982.19	224
1983.81	204
1985.43	204
1987.05	216
1988.66	243
1990.28	224
1991.9	175
1993.51	222
1995.13	236
1996.74	254
1998.36	209
1999.97	216
2001.58	210
2003.19	228
2004.8	213
2006.4	242
2008.01	220
2009.62	245
2011.22	238
2012.83	238
2014.43	235
2016.03	259
2017.63	250
2019.23	219
2020.83	232
2022.43	244
2024.03	254
2025.63	235
2027.22	248
2028.82	223
2030.41	225
2032.01	221
2033.6	225
2035.19	222
2036.78	219
2038.37	228
2039.96	195
2041.55	204
2043.13	216
2044.72	198
2046.3	211
2047.89	218
2049.47	197
2051.05	212
2052.63	215
2054.21	211
2055.79	229
2057.37	185
2058.95	196
2060.52	198
2062.1	189
2063.68	216
2065.25	199
2066.82	181
2068.39	188
2069.97	183
2071.54	175
2073.1	190
2074.67	175
2076.24	188
2077.81	185
2079.37	177
2080.94	177
2082.5	179
2084.07	157
2085.63	151
2087.19	151
2088.75	123
2090.31	93
2091.87	111
2093.43	82
2094.98	112
2096.54	125
2098.09	100
2099.65	166
2101.2	145
2102.75	143
2104.3	143
2105.86	187
2107.41	137
2108.95	155
2110.5	131
2112.05	125
2113.6	131
2115.14	123
2116.69	141
2118.23	121
2119.77	139
2121.31	133
2122.86	133
2124.4	133
2125.93	133
2127.47	127
2129.01	141
2130.55	171
2132.08	153
2133.62	141
2135.15	165
2136.69	171
2138.22	121
2139.75	131
2141.28	121
2142.81	125
2144.34	121
2145.87	141
2147.39	141
2148.92	151
2150.45	143
2151.97	176
2153.5	171
2155.02	109
2156.54	107
2158.06	127
2159.58	103
2161.1	113
2162.62	175
2164.14	143
2165.66	159
2167.17	149
2168.69	147
2170.2	135
2171.72	139
2173.23	145
2174.74	121
2176.25	113
2177.76	139
2179.27	117
2180.78	123
2182.29	113
2183.79	103
2185.3	103
2186.81	119
2188.31	107
2189.81	121
2191.32	139
2192.82	117
2194.32	109
2195.82	119
2197.32	115
2198.82	93
2200.32	91
2201.81	89
2203.31	96
2204.8	109
2206.3	111
2207.79	119
2209.29	125
2210.78	103
2212.27	125
2213.76	121
2215.25	137
2216.74	123
2218.23	103
2219.71	92
2221.2	93
2222.69	58
2224.17	60
2225.65	71
2227.14	73
2228.62	77
2230.1	80
2231.58	99
2233.06	85
2234.54	117
2236.02	115
2237.5	137
2238.97	132
2240.45	121
2241.92	118
2243.4	135
2244.87	73
2246.34	93
2247.82	69
2249.29	74
2250.76	83
2252.23	85
2253.7	85
2255.16	72
2256.63	83
2258.1	80
2259.56	83
2261.03	87
2262.49	89
2263.95	105
2265.42	97
2266.88	97
2268.34	85
2269.8	77
2271.26	71
2272.72	72
2274.18	87
2275.63	101
2277.09	102
2278.54	119
2280	85
2281.45	71
2282.9	67
2284.36	59
2285.81	89
2287.26	83
2288.71	99
2290.16	73
2291.61	91
2293.05	69
2294.5	77
2295.95	61
2297.39	51
2298.84	35
2300.28	36
2301.72	31
2303.16	63
2304.61	71
2306.05	59
2307.49	49
2308.93	66
2310.36	80
2311.8	70
2313.24	73
2314.67	91
2316.11	109
2317.54	104
2318.98	91
2320.41	53
2321.84	97
2323.28	56
2324.71	79
2326.14	49
2327.57	76
2328.99	63
2330.42	38
2331.85	65
2333.27	62
2334.7	30
2336.12	21
2337.55	38
2338.97	31
2340.39	12
2341.82	-8
2343.24	14
2344.66	17
2346.08	20
2347.5	30
2348.91	39
2350.33	44
2351.75	78
2353.16	48
2354.58	58
2355.99	92
2357.41	59
2358.82	29
2360.23	19
2361.64	2
2363.05	10
2364.46	-8
2365.87	-12
2367.28	16
2368.69	16
2370.1	16
2371.5	-8
2372.91	39
2374.31	50
2375.72	34
2377.12	22
2378.52	34
2379.92	32
2381.33	24
2382.73	24
2384.13	24
2385.52	24
2386.92	14
2388.32	26
2389.72	16
2391.11	16
2392.51	44
2393.9	38
2395.3	51
2396.69	63
2398.08	35
2399.48	27
2400.87	44
2402.26	35
2403.65	8
2405.04	-2
2406.42	-21
2407.81	-70
2409.2	-69
2410.58	-97
2411.97	-104
2413.35	-42
2414.74	-82
2416.12	-75
2417.5	-42
2418.89	-41
2420.27	-57
2421.65	-52
2423.03	-51
2424.41	-71
2425.79	-65
2427.16	-81
2428.54	-73
2429.92	-87
2431.29	-45
2432.67	-60
2434.04	-68
2435.42	-28
2436.79	-66
2438.16	-65
2439.53	-50
2440.9	-63
2442.27	-73
2443.64	-85
2445.01	-73
2446.38	-77
2447.75	-81
2449.11	-91
2450.48	-70
2451.84	-89
2453.21	-85
2454.57	-60
2455.94	-54
2457.3	-45
2458.66	-48
2460.02	-66
2461.38	-71
2462.74	-46
2464.1	-40
2465.46	-35
2466.82	-47
2468.17	-27
2469.53	-47
2470.89	-12
2472.24	-64
2473.6	-52
2474.95	-34
2476.3	-28
2477.65	-2
2479.01	-2
2480.36	-16
2481.71	49
2483.06	-14
2484.41	-26
2485.75	-32
2487.1	-14
2488.45	-36
2489.8	-14
2491.14	-12
2492.49	-15
2493.83	-32
2495.17	6
2496.52	-16
2497.86	-10
2499.2	-8
2500.54	2
2501.88	-14
2503.22	4
2504.56	22
2505.9	10
2507.24	0
2508.58	-10
2509.91	-20
2511.25	-19
2512.58	-42
2513.92	-79
2515.25	-56
2516.58	-51
2517.92	-66
2519.25	-65
2520.58	-43
2521.91	-68
2523.24	-71
2524.57	-30
2525.9	-14
2527.23	-20
2528.55	2
2529.88	-57
2531.21	-61
2532.53	-52
2533.86	-32
2535.18	-42
2536.5	-22
2537.83	-11
2539.15	-10
2540.47	-12
2541.79	16
2543.11	-40
2544.43	-21
2545.75	-10
2547.07	-20
2548.39	-55
2549.7	-8
2551.02	-20
2552.34	-33
2553.65	-43
2554.97	-56
2556.28	-71
2557.59	-81
2558.91	-65
2560.22	-65
2561.53	-75
2562.84	-83
2564.15	-55
2565.46	-55
2566.77	-75
2568.08	-67
2569.38	-67
2570.69	-52
2572	-49
2573.3	-56
2574.61	-49
2575.91	-58
2577.22	-47
2578.52	-16
2579.82	-37
2581.13	-61
2582.43	-67
2583.73	-46
2585.03	-61
2586.33	-80
2587.63	-67
2588.92	-91
2590.22	-59
2591.52	-89
2592.82	-75
2594.11	-67
2595.41	-55
2596.7	-63
2598	-54
2599.29	-60
2600.58	-49
2601.88	-38
2603.17	-39
2604.46	-87
2605.75	-75
2607.04	-80
2608.33	-77
2609.62	-69
2610.9	-83
2612.19	-93
2613.48	-109
2614.76	-89
2616.05	-75
2617.34	-53
2618.62	-103
2619.9	-94
2621.19	-73
2622.47	-67
2623.75	-84
2625.03	-95
2626.31	-95
2627.59	-65
2628.87	-33
2630.15	-81
2631.43	-57
2632.71	-66
2633.99	-70
2635.26	-84
2636.54	-99
2637.81	-67
2639.09	-93
2640.36	-83
2641.64	-87
2642.91	-117
2644.18	-103
2645.46	-59
2646.73	-82
2648	-95
2649.27	-73
2650.54	-81
2651.81	-71
2653.07	-44
2654.34	-67
2655.61	-63
2656.88	-73
2658.14	-78
2659.41	-87
2660.67	-91
2661.94	-41
2663.2	-67
2664.47	-77
2665.73	-71
2666.99	-66
2668.25	-81
2669.51	-93
2670.77	-97
2672.03	-55
2673.29	-56
2674.55	-69
2675.81	-72
2677.07	-89
2678.32	-95
2679.58	-85
2680.84	-65
2682.09	-69
2683.35	-32
2684.6	-67
2685.85	-71
2687.11	-80
2688.36	-51
2689.61	-71
2690.86	-51
2692.11	-57
2693.36	-51
2694.61	-51
2695.86	-57
2697.11	-89
2698.36	-55
2699.61	-81
2700.85	-58
2702.1	-66
2703.34	-51
2704.59	-76
2705.83	-51
2707.08	-67
2708.32	-68
2709.56	-65
2710.81	-69
2712.05	-85
2713.29	-71
2714.53	-54
2715.77	-64
2717.01	-47
2718.25	-38
2719.49	-67
2720.73	-77
2721.96	-75
2723.2	-61
2724.44	-71
2725.67	-65
2726.91	-60
2728.14	-59
2729.38	-86
2730.61	-55
2731.84	-73
2733.08	-65
2734.31	-50
2735.54	-60
2736.77	-53
2738	-62
2739.23	-53
2740.46	-63
2741.69	-81
2742.92	-83
2744.14	-27
2745.37	-48
2746.6	-83
2747.82	-40
2749.05	-56
2750.27	-58
2751.5	-49
2752.72	-68
2753.95	-30
2755.17	-42
2756.39	-38
2757.61	-60
2758.83	-68
2760.05	-36
2761.27	-64
2762.49	-44
2763.71	-65
2764.93	-50
2766.15	-58
2767.37	-34
2768.58	-48
2769.8	-44
2771.02	-64
2772.23	-42
2773.45	-54
2774.66	-60
2775.88	-2
2777.09	-44
2778.3	-46
2779.51	-36
2780.73	-55
2781.94	-38
2783.15	-40
2784.36	-32
2785.57	-44
2786.78	-40
2787.99	-18
2789.19	-40
2790.4	-40
2791.61	-7
2792.82	-42
2794.02	-48
2795.23	-26
2796.43	-48
2797.64	-44
2798.84	-28
2800.04	-46
2801.25	-29
2802.45	-42
2803.65	-68
2804.85	-6
2806.05	-42
2807.25	-46
2808.45	-22
2809.65	-46
2810.85	-35
2812.05	-10
2813.25	-34
2814.45	-64
2815.64	-20
2816.84	-30
2818.04	-36
2819.23	34
2820.43	-19
2821.62	-24
2822.82	-10
2824.01	-26
2825.2	-18
2826.39	-16
2827.59	-4
2828.78	-2
2829.97	-32
2831.16	-42
2832.35	-14
2833.54	-48
2834.73	-22
2835.92	-14
2837.1	-4
2838.29	-40
2839.48	-6
2840.67	-16
2841.85	-38
2843.04	-30
2844.22	-8
2845.41	-23
2846.59	-8
2847.77	8
2848.96	-12
2850.14	-31
2851.32	6
2852.5	-11
2853.68	-18
2854.87	-2
2856.05	-30
2857.23	-22
2858.4	-18
2859.58	-29
2860.76	-16
2861.94	-10
2863.12	-18
2864.29	-10
2865.47	-6
2866.65	-4
2867.82	7
2869	-5
2870.17	-10
2871.34	-2
2872.52	-16
2873.69	-2
2874.86	-29
2876.03	-6
2877.21	-12
2878.38	-18
2879.55	2
2880.72	-12
2881.89	-22
2883.06	2
2884.23	4
2885.39	-19
2886.56	-29
2887.73	-49
2888.9	-20
2890.06	-8
2891.23	2
2892.39	-33
2893.56	12
2894.72	-16
2895.89	-14
2897.05	-4
2898.21	-34
2899.38	-4
2900.54	-49
2901.7	-14
2902.86	-26
2904.02	-4
2905.18	-12
2906.34	-16
2907.5	-15
2908.66	-22
2909.82	-20
2910.98	-16
2912.13	-18
2913.29	14
2914.45	-22
2915.6	-4
2916.76	-6
2917.91	-22
2919.07	0
2920.22	-29
2921.38	-8
2922.53	-12
2923.68	0
2924.84	12
2925.99	0
2927.14	-20
2928.29	-4
2929.44	8
2930.59	-10
2931.74	14
2932.89	30
2934.04	-8
2935.19	-26
2936.34	-6
2937.48	-15
2938.63	16
2939.78	-16
2940.93	20
2942.07	22
2943.22	2
2944.36	-2
2945.51	-16
2946.65	-18
2947.79	-4
2948.94	12
2950.08	-16
2951.22	6
2952.36	-8
2953.5	0
2954.65	-2
2955.79	6
2956.93	0
2958.07	-6
2959.2	8
2960.34	26
2961.48	4
2962.62	8
2963.76	-6
2964.89	-24
2966.03	-14
2967.17	-6
2968.3	8
2969.44	22
2970.57	16
2971.71	0
2972.84	6
2973.97	6
2975.11	14
2976.24	-2
2977.37	-8
2978.5	-8
2979.64	-2
2980.77	-6
2981.9	6
2983.03	-22
2984.16	16
2985.29	12
2986.41	-8
2987.54	18
2988.67	18
2989.8	10
2990.93	4
2992.05	0
2993.18	12
2994.3	-10
2995.43	-4
2996.55	39
2997.68	28
2998.8	16
2999.93	16
3001.05	16
3002.17	2
3003.3	-6
3004.42	93
3005.54	48
3006.66	16
3007.78	38
3008.9	4
3010.02	-8
3011.14	30
3012.26	20
3013.38	6
3014.5	28
3015.62	-2
3016.73	32
3017.85	28
3018.97	0
3020.08	-4
3021.2	26
3022.31	6
3023.43	28
3024.54	23
3025.66	14
3026.77	20
3027.89	30
3029	14
3030.11	32
3031.22	10
3032.34	-2
3033.45	28
3034.56	10
3035.67	0
3036.78	127
3037.89	34
3039	26
3040.11	-8
3041.22	4
3042.32	-4
3043.43	22
3044.54	4
3045.65	18
3046.75	20
3047.86	50
3048.96	10
3050.07	-16
3051.17	22
3052.28	20
3053.38	16
3054.49	-4
3055.59	18
3056.69	12
3057.8	4
3058.9	30
3060	54
3061.1	-2
3062.2	14
3063.3	12
3064.4	-8
3065.5	-4
3066.6	13
3067.7	22
3068.8	30
3069.9	14
3071	12
3072.09	26
3073.19	18
3074.29	20
3075.38	18
3076.48	40
3077.57	11
3078.67	24
3079.76	30
3080.86	4
3081.95	35
3083.05	-28
3084.14	28
3085.23	16
3086.33	33
3087.42	18
3088.51	25
3089.6	24
3090.69	8
3091.78	-4
3092.87	85
3093.96	28
3095.05	36
3096.14	-2
3097.23	26
3098.32	26
3099.41	33
3100.49	4
3101.58	12
3102.67	30
3103.75	2
3104.84	32
3105.93	30
3107.01	12
3108.1	32
3109.18	28
3110.26	40
3111.35	24
3112.43	16
3113.51	42
3114.6	35
3115.68	32
3116.76	4
3117.84	20
3118.92	36
3120	22
3121.09	6
3122.17	6
3123.25	8
3124.32	32
3125.4	40
3126.48	34
3127.56	26
3128.64	14
3129.72	24
3130.79	54
3131.87	40
3132.95	32
3134.02	14
3135.1	22
3136.17	24
3137.25	20
3138.32	26
3139.4	-4
3140.47	42
3141.55	36
3142.62	22
3143.69	18
3144.76	37
3145.84	16
3146.91	26
3147.98	30
3149.05	34
3150.12	30
3151.19	42
3152.26	36
3153.33	36
3154.4	14
3155.47	18
3156.54	38
3157.61	52
3158.67	22
3159.74	24
3160.81	24
3161.88	43
3162.94	28
3164.01	18
3165.07	32
3166.14	26
3167.2	10
3168.27	35
3169.33	30
3170.4	36
3171.46	8
3172.52	0
3173.59	22
3174.65	20
3175.71	20
3176.77	20
3177.84	14
3178.9	34
3179.96	2
3181.02	67
3182.08	46
3183.14	37
3184.2	22
3185.26	18
3186.32	48
3187.37	42
3188.43	42
3189.49	49
3190.55	8
3191.61	17
3192.66	32
3193.72	28
3194.77	28
3195.83	4
3196.89	28
3197.94	26
3199	34
3200.05	20
3201.1	40
3202.16	26
3203.21	32
3204.27	36
3205.32	30
3206.37	24
3207.42	27
3208.47	40
3209.53	46
3210.58	31
3211.63	30
3212.68	30
3213.73	42
3214.78	13
3215.83	38
3216.88	21
3217.93	40
3218.97	36
3220.02	28
3221.07	2
3222.12	10
3223.16	36
3224.21	42
3225.26	20
3226.3	32
3227.35	24
3228.4	40
3229.44	40
3230.49	6
3231.53	16
3232.57	22
3233.62	45
3234.66	56
3235.71	26
3236.75	30
3237.79	38
3238.83	40
3239.88	20
3240.92	44
3241.96	50
3243	18
3244.04	28
3245.08	58
3246.12	6
3247.16	20
3248.2	32
3249.24	40
3250.28	28
3251.32	18
3252.36	36
3253.39	32
3254.43	46
3255.47	60
3256.51	44
3257.54	10
3258.58	36
3259.61	49
3260.65	33
3261.69	14
3262.72	32
3263.76	36
3264.79	14
3265.82	45
3266.86	25
3267.89	56
3268.92	34
3269.96	30
3270.99	45
3272.02	50
3273.05	34
3274.09	24
3275.12	42
3276.15	40
3277.18	37
3278.21	26
3279.24	34
3280.27	72
3281.3	34
3282.33	10
3283.36	28
3284.39	38
3285.41	68
3286.44	28
3287.47	42
3288.5	64
3289.52	24
3290.55	68
3291.58	36
3292.6	40
3293.63	56
3294.66	38
3295.68	39
3296.71	6
3297.73	54
3298.76	75
3299.78	26
3300.8	22
3301.83	32
3302.85	103
3303.87	22
3304.9	26
3305.92	33
3306.94	34
3307.96	40
3308.98	40
3310.01	20
3311.03	22
3312.05	45
3313.07	38
3314.09	42
3315.11	22
3316.13	39
3317.15	14
3318.17	30
3319.18	44
3320.2	22
3321.22	40
3322.24	48
3323.26	47
3324.27	50
3325.29	48
3326.31	47
3327.32	40
3328.34	57
3329.35	58
3330.37	36
3331.38	30
3332.4	32
3333.41	42
3334.43	44
3335.44	26
3336.46	38
3337.47	24
3338.48	44
3339.5	30
3340.51	26
3341.52	49
3342.53	48
3343.54	34
3344.56	46
3345.57	44
3346.58	56
3347.59	48
3348.6	41
3349.61	48
3350.62	36
3351.63	38
3352.64	60
3353.65	34
3354.66	33
3355.66	55
3356.67	34
3357.68	18
3358.69	17
3359.7	36
3360.7	46
3361.71	44
3362.72	36
3363.72	38
3364.73	22
3365.73	40
3366.74	19
3367.75	35
3368.75	46
3369.75	36
3370.76	18
3371.76	44
3372.77	28
3373.77	28
3374.77	37
3375.78	52
3376.78	10
3377.78	46
3378.78	32
3379.79	30
3380.79	23
3381.79	30
3382.79	56
3383.79	42
3384.79	52
3385.79	40
3386.79	46
3387.79	36
3388.79	39
3389.79	44
3390.79	50
3391.79	53
3392.79	40
3393.79	44
3394.78	44
3395.78	26
3396.78	30
3397.78	60
3398.77	79
3399.77	42
3400.77	40
3401.76	38
3402.76	50
3403.76	40
3404.75	32
3405.75	18
3406.74	63
3407.74	79
3408.73	46
3409.72	139
3410.72	54
3411.71	36
3412.71	38
3413.7	28
3414.69	26
3415.68	82
3416.68	30
3417.67	52
3418.66	46
3419.65	20
3420.64	58
3421.63	57
3422.63	56
3423.62	36
3424.61	76
3425.6	20
3426.59	41
3427.58	48
3428.57	59
[truncated: 48 more rows]
