# Supplementary material for: AI‐Assisted Detection of Early Gastric Cancer via Visualization of Mucosal Acidity Compromise During Endoscopy
Source: Adv Sci (Weinh). 2025 Oct 20;12(46):e04932. doi: 10.1002/advs.202504932 (PMC12697849; doi:10.1002/advs.202504932)
Supplement: Supplementary file 2 — Supporting Data [file ADVS-12-e04932-s002.zip › Models by AGS cells/Model 6/Para-tumor/fast-20250724_175320.csv]

181.541	12098
184.445	18914
187.346	24509
190.245	27384
193.141	28398
196.035	28410
198.927	28138
201.816	28285
204.703	28388
207.588	28086
210.47	28372
213.35	28154
216.228	28200
219.103	28189
221.976	28061
224.846	28224
227.715	28050
230.58	28134
233.444	28084
236.305	28460
239.164	28537
242.02	28823
244.875	29143
247.727	29057
250.576	29335
253.423	29268
256.268	29022
259.111	29184
261.951	28923
264.789	28886
267.625	29141
270.459	29073
273.29	28827
276.119	29024
278.945	28652
281.769	28452
284.591	28362
287.411	28204
290.229	28201
293.044	28083
295.857	27925
298.667	27783
301.476	27522
304.282	27346
307.085	27058
309.887	26756
312.686	26679
315.483	26383
318.278	26193
321.071	26125
323.861	26125
326.649	25956
329.435	25968
332.219	26072
335	25930
337.779	25966
340.556	26018
343.331	26123
346.103	26165
348.873	26036
351.641	26222
354.407	26387
357.171	26347
359.932	26451
362.691	26262
365.448	26236
368.203	26156
370.955	25891
373.706	25800
376.454	25618
379.2	25293
381.943	25436
384.685	25102
387.424	24860
390.161	24788
392.896	24421
395.629	24407
398.36	24308
401.088	24546
403.815	24469
406.539	24221
409.261	24185
411.981	24068
414.698	24189
417.414	24499
420.127	24572
422.838	24483
425.547	24692
428.254	24832
430.959	24838
433.662	24837
436.362	25061
439.06	25025
441.757	25071
444.451	25086
447.142	25013
449.832	24965
452.52	24874
455.206	24936
457.889	24826
460.57	25007
463.249	24774
465.927	24748
468.601	24679
471.274	24344
473.945	24292
476.614	23899
479.28	23533
481.945	23470
484.607	23282
487.267	23079
489.926	22709
492.582	22738
495.236	22684
497.888	22589
500.537	22432
503.185	22650
505.831	22756
508.474	23041
511.116	22775
513.755	22884
516.393	22710
519.028	22876
521.661	22694
524.293	22805
526.922	22674
529.549	22698
532.174	22688
534.797	22829
537.418	22799
540.037	22831
542.654	22708
545.268	22878
547.881	23087
550.492	23079
553.101	22734
555.707	22500
558.312	22237
560.915	22090
563.515	22224
566.114	22460
568.71	22750
571.305	23198
573.897	23262
576.488	23363
579.076	23016
581.663	22271
584.247	21838
586.83	21253
589.41	20812
591.989	20316
594.565	19915
597.14	19392
599.712	19190
602.283	19166
604.851	19128
607.418	18914
609.982	18995
612.545	18918
615.106	18731
617.664	18865
620.221	18719
622.776	18774
625.328	18666
627.879	18674
630.428	18483
632.975	18286
635.52	18052
638.062	18060
640.603	18012
643.142	18065
645.679	18340
648.214	18276
650.748	18157
653.279	18205
655.808	18203
658.335	18046
660.861	18187
663.384	17934
665.906	18022
668.425	18020
670.943	18046
673.459	17875
675.973	17611
678.484	17484
680.994	17288
683.502	16990
686.009	16926
688.513	16882
691.015	16509
693.515	16587
696.014	16470
698.51	16313
701.005	16106
703.498	15826
705.989	15743
708.478	15314
710.965	15284
713.45	15119
715.933	15102
718.415	15113
720.894	14867
723.372	14887
725.848	15099
728.322	15201
730.794	15209
733.264	15163
735.732	14867
738.198	14515
740.663	14208
743.126	13847
745.586	13770
748.045	13636
750.502	13531
752.958	13402
755.411	13358
757.863	13443
760.312	13412
762.76	13344
765.206	13469
767.65	13236
770.092	12236
772.533	11445
774.971	11247
777.408	11671
779.843	12068
782.276	12153
784.707	12201
787.137	12348
789.564	12346
791.99	12324
794.414	12326
796.836	12199
799.257	12024
801.675	11840
804.092	11698
806.507	11688
808.92	11558
811.331	11446
813.741	11331
816.148	11172
818.554	11013
820.958	10934
823.36	10874
825.761	10795
828.159	10584
830.556	10678
832.951	10648
835.345	10485
837.736	10408
840.126	10368
842.514	10252
844.9	10135
847.284	10069
849.667	9948
852.048	9874
854.427	9848
856.804	9576
859.18	9560
861.553	9401
863.925	9374
866.296	9344
868.664	9341
871.031	9248
873.396	9163
875.759	9079
878.12	9033
880.48	9062
882.838	8952
885.194	8891
887.549	8754
889.902	8700
892.253	8628
894.602	8654
896.949	8588
899.295	8557
901.639	8430
903.981	8520
906.322	8325
908.661	8315
910.998	8418
913.333	8327
915.667	8206
917.999	8387
920.329	8420
922.658	8325
924.985	8196
927.31	8234
929.633	8182
931.955	8035
934.275	8005
936.593	7848
938.91	7785
941.225	7642
943.538	7554
945.849	7377
948.159	7149
950.467	7064
952.774	6973
955.078	6804
957.381	6763
959.683	6616
961.982	6441
964.28	6594
966.577	6562
968.871	6467
971.164	6363
973.456	6209
975.745	6201
978.033	6100
980.319	6049
982.604	6016
984.887	5974
987.168	5986
989.448	5935
991.726	5857
994.002	5885
996.277	5881
998.55	5857
1000.82	5867
1003.09	5962
1005.36	6086
1007.63	6041
1009.89	6002
1012.15	6047
1014.41	6026
1016.67	6076
1018.93	6042
1021.19	5919
1023.44	6012
1025.7	6008
1027.95	5949
1030.2	5915
1032.45	5788
1034.69	5667
1036.94	5619
1039.18	5537
1041.43	5450
1043.67	5430
1045.9	5388
1048.14	5448
1050.38	5305
1052.61	5168
1054.84	5169
1057.07	5040
1059.3	5103
1061.53	4916
1063.76	4958
1065.98	4811
1068.2	4765
1070.42	4757
1072.64	4672
1074.86	4591
1077.08	4515
1079.29	4575
1081.5	4540
1083.72	4483
1085.93	4535
1088.13	4475
1090.34	4613
1092.55	4610
1094.75	4642
1096.95	4577
1099.15	4454
1101.35	4431
1103.55	4382
1105.74	4339
1107.94	4235
1110.13	4261
1112.32	4126
1114.51	4018
1116.7	4042
1118.89	3975
1121.07	3951
1123.25	3848
1125.44	3828
1127.62	3858
1129.8	3874
1131.97	3919
1134.15	3917
1136.32	3961
1138.49	3868
1140.66	3848
1142.83	3826
1145	3730
1147.17	3746
1149.33	3679
1151.5	3622
1153.66	3681
1155.82	3613
1157.98	3588
1160.13	3500
1162.29	3532
1164.44	3417
1166.6	3437
1168.75	3510
1170.9	3564
1173.04	3556
1175.19	3584
1177.34	3574
1179.48	3405
1181.62	3302
1183.76	3202
1185.9	3354
1188.04	3515
1190.17	3654
1192.31	3744
1194.44	3717
1196.57	3693
1198.7	3701
1200.83	3578
1202.96	3505
1205.08	3310
1207.21	3143
1209.33	3020
1211.45	2929
1213.57	2819
1215.69	2760
1217.81	2756
1219.92	2722
1222.03	2734
1224.15	2734
1226.26	2726
1228.37	2657
1230.47	2704
1232.58	2635
1234.68	2690
1236.79	2656
1238.89	2710
1240.99	2645
1243.09	2605
1245.19	2559
1247.28	2583
1249.38	2541
1251.47	2494
1253.56	2513
1255.65	2420
1257.74	2351
1259.83	2400
1261.91	2351
1264	2284
1266.08	2221
1268.16	2218
1270.24	2180
1272.32	2125
1274.4	2112
1276.47	2105
1278.55	2063
1280.62	2047
1282.69	1977
1284.76	1962
1286.83	1952
1288.9	1910
1290.96	1922
1293.03	1837
1295.09	1831
1297.15	1811
1299.21	1789
1301.27	1757
1303.33	1771
1305.38	1760
1307.44	1824
1309.49	1742
1311.54	1700
1313.59	1680
1315.64	1650
1317.69	1696
1319.73	1708
1321.78	1650
1323.82	1648
1325.86	1588
1327.9	1631
1329.94	1571
1331.98	1603
1334.02	1660
1336.05	1656
1338.08	1658
1340.12	1578
1342.15	1634
1344.18	1749
1346.2	1763
1348.23	1771
1350.25	1787
1352.28	1733
1354.3	1801
1356.32	1789
1358.34	1795
1360.36	1838
1362.38	1846
1364.39	1904
1366.41	1801
1368.42	1835
1370.43	1815
1372.44	1811
1374.45	1769
1376.45	1737
1378.46	1779
1380.47	1650
1382.47	1634
1384.47	1634
1386.47	1554
1388.47	1549
1390.47	1534
1392.46	1511
1394.46	1562
1396.45	1539
1398.44	1529
1400.44	1531
1402.42	1448
1404.41	1394
1406.4	1340
1408.39	1338
1410.37	1269
1412.35	1257
1414.33	1253
1416.31	1279
1418.29	1207
1420.27	1259
1422.25	1233
1424.22	1237
1426.2	1201
1428.17	1193
1430.14	1215
1432.11	1148
1434.08	1121
1436.04	1134
1438.01	1122
1439.97	1102
1441.94	1148
1443.9	1166
1445.86	1150
1447.82	1154
1449.78	1104
1451.73	1037
1453.69	1076
1455.64	1096
1457.59	1128
1459.54	1052
1461.49	995
1463.44	927
1465.39	933
1467.34	915
1469.28	943
1471.22	921
1473.17	1049
1475.11	991
1477.05	965
1478.99	868
1480.92	830
1482.86	801
1484.79	729
1486.73	756
1488.66	765
1490.59	816
1492.52	833
1494.45	810
1496.37	848
1498.3	850
1500.22	887
1502.14	778
1504.07	769
1505.99	812
1507.91	810
1509.82	758
1511.74	753
1513.66	768
1515.57	742
1517.48	850
1519.39	834
1521.3	867
1523.21	871
1525.12	836
1527.03	767
1528.93	814
1530.84	843
1532.74	867
1534.64	941
1536.54	924
1538.44	921
1540.34	873
1542.23	782
1544.13	771
1546.02	687
1547.92	747
1549.81	754
1551.7	806
1553.59	818
1555.48	826
1557.36	878
1559.25	874
1561.13	886
1563.01	939
1564.9	955
1566.78	953
1568.66	930
1570.53	896
1572.41	876
1574.29	905
1576.16	977
1578.03	1076
1579.9	1140
1581.78	1015
1583.65	971
1585.51	929
1587.38	986
1589.25	1048
1591.11	1070
1592.97	955
1594.84	907
1596.7	899
1598.56	937
1600.42	865
1602.27	905
1604.13	911
1605.98	1016
1607.84	1163
1609.69	1261
1611.54	1219
1613.39	1118
1615.24	979
1617.09	844
1618.94	767
1620.78	705
1622.62	778
1624.47	893
1626.31	896
1628.15	875
1629.99	914
1631.83	892
1633.67	848
1635.5	852
1637.34	792
1639.17	814
1641	810
1642.83	824
1644.66	808
1646.49	782
1648.32	766
1650.15	745
1651.97	771
1653.8	794
1655.62	792
1657.44	749
1659.26	687
1661.08	628
1662.9	627
1664.72	443
1666.53	385
1668.35	363
1670.16	346
1671.97	407
1673.79	478
1675.6	487
1677.4	448
1679.21	391
1681.02	387
1682.83	359
1684.63	386
1686.43	452
1688.24	444
1690.04	439
1691.84	367
1693.64	365
1695.43	376
1697.23	497
1699.02	550
1700.82	610
1702.61	582
1704.4	570
1706.2	566
1707.98	625
1709.77	681
1711.56	687
1713.35	665
1715.13	640
1716.92	574
1718.7	456
1720.48	550
1722.26	526
1724.04	454
1725.82	368
1727.6	342
1729.37	290
1731.15	254
1732.92	189
1734.7	191
1736.47	153
1738.24	147
1740.01	145
1741.78	149
1743.54	167
1745.31	262
1747.08	272
1748.84	280
1750.6	248
1752.36	361
1754.12	439
1755.88	483
1757.64	391
1759.4	338
1761.16	306
1762.91	339
1764.67	389
1766.42	393
1768.17	483
1769.92	529
1771.67	403
1773.42	366
1775.17	326
1776.91	353
1778.66	381
1780.4	460
1782.15	540
1783.89	516
1785.63	557
1787.37	570
1789.11	544
1790.85	544
1792.58	516
1794.32	413
1796.05	413
1797.79	371
1799.52	365
1801.25	389
1802.98	340
1804.71	337
1806.44	399
1808.17	459
1809.89	506
1811.62	550
1813.34	546
1815.07	480
1816.79	445
1818.51	403
1820.23	385
1821.95	377
1823.66	338
1825.38	300
1827.1	276
1828.81	322
1830.52	350
1832.24	387
1833.95	449
1835.66	482
1837.37	510
1839.08	474
1840.78	411
1842.49	345
1844.19	330
1845.9	296
1847.6	313
1849.3	339
1851	258
1852.7	233
1854.4	175
1856.1	179
1857.8	209
1859.49	229
1861.19	209
1862.88	244
1864.57	178
1866.27	99
1867.96	71
1869.65	14
1871.33	64
1873.02	115
1874.71	137
1876.39	189
1878.08	141
1879.76	185
1881.44	159
1883.12	180
1884.81	220
1886.48	252
1888.16	170
1889.84	111
1891.52	95
1893.19	64
1894.87	38
1896.54	77
1898.21	62
1899.88	121
1901.55	149
1903.22	145
1904.89	145
1906.56	171
1908.22	188
1909.89	200
1911.55	192
1913.22	231
1914.88	220
1916.54	204
1918.2	192
1919.86	185
1921.52	189
1923.18	206
1924.83	155
1926.49	173
1928.14	147
1929.79	163
1931.45	161
1933.1	147
1934.75	119
1936.4	175
1938.05	198
1939.69	222
1941.34	167
1942.99	92
1944.63	75
1946.27	107
1947.92	95
1949.56	111
1951.2	153
1952.84	193
1954.48	181
1956.11	218
1957.75	282
1959.39	294
1961.02	324
1962.65	294
1964.29	274
1965.92	292
1967.55	304
1969.18	309
1970.81	296
1972.44	339
1974.06	286
1975.69	292
1977.32	331
1978.94	339
1980.56	325
1982.19	343
1983.81	335
1985.43	349
1987.05	333
1988.66	372
1990.28	343
1991.9	337
1993.51	343
1995.13	365
1996.74	377
1998.36	359
1999.97	345
2001.58	355
2003.19	330
2004.8	350
2006.4	391
2008.01	361
2009.62	350
2011.22	365
2012.83	345
2014.43	378
2016.03	376
2017.63	373
2019.23	354
2020.83	330
2022.43	352
2024.03	361
2025.63	370
2027.22	332
2028.82	354
2030.41	354
2032.01	340
2033.6	334
2035.19	365
2036.78	342
2038.37	348
2039.96	296
2041.55	331
2043.13	316
2044.72	302
2046.3	304
2047.89	326
2049.47	324
2051.05	331
2052.63	314
2054.21	336
2055.79	318
2057.37	308
2058.95	321
2060.52	292
2062.1	294
2063.68	303
2065.25	320
2066.82	266
2068.39	313
2069.97	272
2071.54	302
2073.1	278
2074.67	286
2076.24	286
2077.81	284
2079.37	296
2080.94	268
2082.5	284
2084.07	251
2085.63	234
2087.19	246
2088.75	242
2090.31	214
2091.87	174
2093.43	171
2094.98	201
2096.54	206
2098.09	187
2099.65	238
2101.2	224
2102.75	252
2104.3	236
2105.86	264
2107.41	230
2108.95	222
2110.5	219
2112.05	226
2113.6	230
2115.14	224
2116.69	238
2118.23	226
2119.77	219
2121.31	198
2122.86	236
2124.4	204
2125.93	229
2127.47	232
2129.01	210
2130.55	242
2132.08	242
2133.62	228
2135.15	238
2136.69	230
2138.22	179
2139.75	199
2141.28	216
2142.81	232
2144.34	190
2145.87	218
2147.39	232
2148.92	221
2150.45	225
2151.97	222
2153.5	226
2155.02	189
2156.54	178
2158.06	227
2159.58	191
2161.1	185
2162.62	240
2164.14	222
2165.66	211
2167.17	204
2168.69	236
2170.2	223
2171.72	216
2173.23	218
2174.74	176
2176.25	208
2177.76	195
2179.27	184
2180.78	196
2182.29	169
2183.79	163
2185.3	151
2186.81	202
2188.31	171
2189.81	177
2191.32	202
2192.82	192
2194.32	165
2195.82	191
2197.32	198
2198.82	175
2200.32	161
2201.81	139
2203.31	151
2204.8	188
2206.3	163
2207.79	173
2209.29	176
2210.78	159
2212.27	207
2213.76	208
2215.25	175
2216.74	191
2218.23	183
2219.71	157
2221.2	151
2222.69	149
2224.17	119
2225.65	125
2227.14	133
2228.62	121
2230.1	123
2231.58	145
2233.06	137
2234.54	177
2236.02	175
2237.5	187
2238.97	187
2240.45	153
2241.92	189
2243.4	177
2244.87	147
2246.34	139
2247.82	149
2249.29	143
2250.76	155
2252.23	135
2253.7	127
2255.16	113
2256.63	152
2258.1	121
2259.56	143
2261.03	141
2262.49	145
2263.95	153
2265.42	133
2266.88	139
2268.34	135
2269.8	141
2271.26	105
2272.72	127
2274.18	127
2275.63	157
2277.09	123
2278.54	169
2280	119
2281.45	111
2282.9	121
2284.36	99
2285.81	139
2287.26	115
2288.71	131
2290.16	109
2291.61	121
2293.05	125
2294.5	137
2295.95	99
2297.39	87
2298.84	73
2300.28	64
2301.72	71
2303.16	83
2304.61	93
2306.05	119
2307.49	87
2308.93	83
2310.36	100
2311.8	113
2313.24	115
2314.67	143
2316.11	137
2317.54	129
2318.98	127
2320.41	95
2321.84	117
2323.28	103
2324.71	115
2326.14	107
2327.57	106
2328.99	85
2330.42	81
2331.85	93
2333.27	73
2334.7	91
2336.12	87
2337.55	89
2338.97	73
2340.39	97
2341.82	43
2343.24	56
2344.66	45
2346.08	64
2347.5	69
2348.91	89
2350.33	83
2351.75	95
2353.16	111
2354.58	115
2355.99	117
2357.41	69
2358.82	69
2360.23	41
2361.64	39
2363.05	45
2364.46	12
2365.87	30
2367.28	41
2368.69	43
2370.1	51
2371.5	20
2372.91	71
2374.31	80
2375.72	54
2377.12	40
2378.52	52
2379.92	59
2381.33	49
2382.73	59
2384.13	55
2385.52	62
2386.92	51
2388.32	59
2389.72	55
2391.11	49
2392.51	85
2393.9	77
2395.3	97
2396.69	91
2398.08	67
2399.48	57
2400.87	76
2402.26	63
2403.65	34
2405.04	15
2406.42	10
2407.81	-36
2409.2	-44
2410.58	-59
2411.97	-68
2413.35	-10
2414.74	-56
2416.12	-46
2417.5	-26
2418.89	-20
2420.27	-18
2421.65	-20
2423.03	-19
2424.41	-48
2425.79	-18
2427.16	-47
2428.54	-30
2429.92	-55
2431.29	-32
2432.67	-36
2434.04	-26
2435.42	-30
2436.79	-36
2438.16	-25
2439.53	-28
2440.9	-55
2442.27	-61
2443.64	-43
2445.01	-49
2446.38	-57
2447.75	-74
2449.11	-55
2450.48	-36
2451.84	-89
2453.21	-54
2454.57	-50
2455.94	-44
2457.3	-35
2458.66	-64
2460.02	-46
2461.38	-47
2462.74	-18
2464.1	-18
2465.46	-21
2466.82	-15
2468.17	-7
2469.53	-45
2470.89	10
2472.24	-32
2473.6	-46
2474.95	2
2476.3	-6
2477.65	12
2479.01	30
2480.36	2
2481.71	47
2483.06	17
2484.41	0
2485.75	-12
2487.1	-8
2488.45	6
2489.8	-8
2491.14	0
2492.49	-2
2493.83	-4
2495.17	15
2496.52	-30
2497.86	-14
2499.2	4
2500.54	27
2501.88	12
2503.22	22
2504.56	20
2505.9	34
2507.24	34
2508.58	30
2509.91	-14
2511.25	-2
2512.58	-32
2513.92	-67
2515.25	-48
2516.58	-42
2517.92	-52
2519.25	-28
2520.58	-37
2521.91	-30
2523.24	-47
2524.57	-12
2525.9	4
2527.23	10
2528.55	42
2529.88	-14
2531.21	-41
2532.53	-8
2533.86	-6
2535.18	-8
2536.5	-6
2537.83	-9
2539.15	2
2540.47	14
2541.79	26
2543.11	-42
2544.43	-11
2545.75	-10
2547.07	18
2548.39	-28
2549.7	2
2551.02	-8
2552.34	-20
2553.65	-18
2554.97	-64
2556.28	-48
2557.59	-47
2558.91	-65
2560.22	-51
2561.53	-55
2562.84	-43
2564.15	-36
2565.46	-29
2566.77	-51
2568.08	-48
2569.38	-57
2570.69	-64
2572	-49
2573.3	-30
2574.61	-39
2575.91	-48
2577.22	-51
2578.52	-16
2579.82	-24
2581.13	-45
2582.43	-32
2583.73	-56
2585.03	-47
2586.33	-54
2587.63	-52
2588.92	-64
2590.22	-46
2591.52	-75
2592.82	-44
2594.11	-53
2595.41	-19
2596.7	-46
2598	-48
2599.29	-32
2600.58	-39
2601.88	-20
2603.17	-16
2604.46	-83
2605.75	-68
2607.04	-66
2608.33	-51
2609.62	-37
2610.9	-77
2612.19	-93
2613.48	-103
2614.76	-62
2616.05	-73
2617.34	-53
2618.62	-103
2619.9	-100
2621.19	-63
2622.47	-65
2623.75	-60
2625.03	-56
2626.31	-77
2627.59	-38
2628.87	-31
2630.15	-67
2631.43	-55
2632.71	-60
2633.99	-68
2635.26	-70
2636.54	-85
2637.81	-77
2639.09	-87
2640.36	-80
2641.64	-62
2642.91	-111
2644.18	-87
2645.46	-55
2646.73	-95
2648	-60
2649.27	-61
2650.54	-61
2651.81	-53
2653.07	-42
2654.34	-56
2655.61	-57
2656.88	-61
2658.14	-52
2659.41	-81
2660.67	-76
2661.94	-28
2663.2	-75
2664.47	-77
2665.73	-67
2666.99	-76
2668.25	-79
2669.51	-97
2670.77	-101
2672.03	-71
2673.29	-46
2674.55	-49
2675.81	-54
2677.07	-97
2678.32	-85
2679.58	-75
2680.84	-45
2682.09	-55
2683.35	-32
2684.6	-41
2685.85	-69
2687.11	-76
2688.36	-47
2689.61	-50
2690.86	-47
2692.11	-57
2693.36	-39
2694.61	-35
2695.86	-39
2697.11	-75
2698.36	-49
2699.61	-69
2700.85	-65
2702.1	-89
2703.34	-53
2704.59	-74
2705.83	-48
2707.08	-51
2708.32	-54
2709.56	-81
2710.81	-77
2712.05	-74
2713.29	-53
2714.53	-69
2715.77	-69
2717.01	-27
2718.25	-42
2719.49	-45
2720.73	-77
2721.96	-73
2723.2	-63
2724.44	-53
2725.67	-39
2726.91	-68
2728.14	-61
2729.38	-78
2730.61	-49
2731.84	-50
2733.08	-53
2734.31	-54
2735.54	-30
2736.77	-27
2738	-44
2739.23	-39
2740.46	-32
2741.69	-63
2742.92	-66
2744.14	-43
2745.37	-44
2746.6	-65
2747.82	-38
2749.05	-54
2750.27	-36
2751.5	-63
2752.72	-80
2753.95	-34
2755.17	-40
2756.39	-42
2757.61	-60
2758.83	-60
2760.05	-32
2761.27	-50
2762.49	-28
2763.71	-50
2764.93	-64
2766.15	-60
2767.37	-30
2768.58	-48
2769.8	-52
2771.02	-44
2772.23	-34
2773.45	-44
2774.66	-36
2775.88	-34
2777.09	-38
2778.3	-34
2779.51	-38
2780.73	-39
2781.94	-28
2783.15	-26
2784.36	-32
2785.57	-32
2786.78	-56
2787.99	-16
2789.19	-28
2790.4	-14
2791.61	-4
2792.82	-36
2794.02	-38
2795.23	-26
2796.43	-34
2797.64	-38
2798.84	-14
2800.04	-52
2801.25	-37
2802.45	-38
2803.65	-70
2804.85	-4
2806.05	-12
2807.25	-40
2808.45	-26
2809.65	-24
2810.85	-39
2812.05	-10
2813.25	-42
2814.45	-28
2815.64	-16
2816.84	-26
2818.04	-28
2819.23	28
2820.43	-35
2821.62	-16
2822.82	-30
2824.01	-20
2825.2	-8
2826.39	-36
2827.59	-18
2828.78	-14
2829.97	6
2831.16	-46
2832.35	-16
2833.54	-26
2834.73	-16
2835.92	-44
2837.1	-8
2838.29	-16
2839.48	8
2840.67	2
2841.85	-26
2843.04	-30
2844.22	-38
2845.41	-19
2846.59	6
2847.77	2
2848.96	-33
2850.14	-29
2851.32	-10
2852.5	-19
2853.68	-30
2854.87	20
2856.05	-22
2857.23	-34
2858.4	-26
2859.58	-31
2860.76	-27
2861.94	-2
2863.12	-8
2864.29	-6
2865.47	-22
2866.65	-21
2867.82	-6
2869	26
2870.17	-12
2871.34	-28
2872.52	-26
2873.69	-2
2874.86	-21
2876.03	-8
2877.21	0
2878.38	-22
2879.55	-8
2880.72	-10
2881.89	-18
2883.06	-14
2884.23	-6
2885.39	-15
2886.56	-6
2887.73	-47
2888.9	-20
2890.06	-8
2891.23	8
2892.39	-18
2893.56	0
2894.72	-10
2895.89	-10
2897.05	4
2898.21	-24
2899.38	0
2900.54	-14
2901.7	-8
2902.86	-18
2904.02	14
2905.18	-10
2906.34	12
2907.5	-19
2908.66	-6
2909.82	-28
2910.98	12
2912.13	-6
2913.29	4
2914.45	-14
2915.6	-2
2916.76	8
2917.91	2
2919.07	-6
2920.22	-10
2921.38	-12
2922.53	-36
2923.68	-2
2924.84	-14
2925.99	-6
2927.14	-6
2928.29	-12
2929.44	-26
2930.59	-4
2931.74	22
2932.89	6
2934.04	-12
2935.19	-40
2936.34	-11
2937.48	-4
2938.63	-10
2939.78	-24
2940.93	24
2942.07	-6
2943.22	6
2944.36	-12
2945.51	-16
2946.65	-4
2947.79	-8
2948.94	16
2950.08	-12
2951.22	-8
2952.36	2
2953.5	-2
2954.65	0
2955.79	2
2956.93	0
2958.07	-20
2959.2	-8
2960.34	8
2961.48	-6
2962.62	10
2963.76	-2
2964.89	-4
2966.03	-12
2967.17	-14
2968.3	20
2969.44	2
2970.57	-4
2971.71	12
2972.84	-4
2973.97	4
2975.11	8
2976.24	8
2977.37	-8
2978.5	12
2979.64	-6
2980.77	-6
2981.9	6
2983.03	-8
2984.16	-12
2985.29	10
2986.41	2
2987.54	0
2988.67	14
2989.8	12
2990.93	6
2992.05	-8
2993.18	0
2994.3	-2
2995.43	14
2996.55	39
2997.68	22
2998.8	12
2999.93	12
3001.05	-2
3002.17	-4
3003.3	20
3004.42	54
3005.54	40
3006.66	10
3007.78	28
3008.9	2
3010.02	-2
3011.14	28
3012.26	16
3013.38	10
3014.5	42
3015.62	0
3016.73	38
3017.85	24
3018.97	2
3020.08	-2
3021.2	30
3022.31	6
3023.43	44
3024.54	9
3025.66	26
3026.77	8
3027.89	10
3029	10
3030.11	32
3031.22	16
3032.34	-6
3033.45	16
3034.56	30
3035.67	10
3036.78	91
3037.89	28
3039	32
3040.11	6
3041.22	-6
3042.32	-4
3043.43	6
3044.54	26
3045.65	22
3046.75	18
3047.86	34
3048.96	22
3050.07	-16
3051.17	26
3052.28	8
3053.38	-2
3054.49	-12
3055.59	14
3056.69	18
3057.8	18
3058.9	16
3060	42
3061.1	8
3062.2	18
3063.3	14
3064.4	-4
3065.5	0
3066.6	13
3067.7	18
3068.8	44
3069.9	6
3071	14
3072.09	32
3073.19	20
3074.29	18
3075.38	4
3076.48	30
3077.57	17
3078.67	8
3079.76	34
3080.86	10
3081.95	23
3083.05	-12
3084.14	20
3085.23	26
3086.33	23
3087.42	4
3088.51	25
3089.6	12
3090.69	10
3091.78	6
3092.87	71
3093.96	36
3095.05	24
3096.14	12
3097.23	26
3098.32	20
3099.41	37
3100.49	14
3101.58	10
3102.67	40
3103.75	4
3104.84	46
3105.93	14
3107.01	12
3108.1	6
3109.18	42
3110.26	26
3111.35	30
3112.43	12
3113.51	32
3114.6	31
3115.68	26
3116.76	10
3117.84	26
3118.92	22
3120	34
3121.09	38
3122.17	28
3123.25	10
3124.32	30
3125.4	22
3126.48	22
3127.56	4
3128.64	32
3129.72	36
3130.79	52
3131.87	14
3132.95	30
3134.02	22
3135.1	22
3136.17	26
3137.25	16
3138.32	12
3139.4	20
3140.47	34
3141.55	26
3142.62	46
3143.69	4
3144.76	23
3145.84	16
3146.91	42
3147.98	12
3149.05	20
3150.12	22
3151.19	46
3152.26	26
3153.33	26
3154.4	2
3155.47	8
3156.54	18
3157.61	40
3158.67	26
3159.74	24
3160.81	28
3161.88	39
3162.94	22
3164.01	32
3165.07	46
3166.14	44
3167.2	38
3168.27	31
3169.33	20
3170.4	28
3171.46	20
3172.52	38
3173.59	26
3174.65	24
3175.71	26
3176.77	20
3177.84	30
3178.9	6
3179.96	24
3181.02	38
3182.08	42
3183.14	41
3184.2	4
3185.26	26
3186.32	48
3187.37	36
3188.43	28
3189.49	37
3190.55	8
3191.61	25
3192.66	36
3193.72	2
3194.77	40
3195.83	2
3196.89	32
3197.94	38
3199	34
3200.05	34
3201.1	34
3202.16	30
3203.21	40
3204.27	18
3205.32	38
3206.37	34
3207.42	41
3208.47	30
3209.53	28
3210.58	37
3211.63	26
3212.68	28
3213.73	22
3214.78	29
3215.83	24
3216.88	23
3217.93	32
3218.97	32
3220.02	26
3221.07	24
3222.12	32
3223.16	38
3224.21	34
3225.26	16
3226.3	6
3227.35	22
3228.4	62
3229.44	48
3230.49	22
3231.53	-2
3232.57	44
3233.62	45
3234.66	36
3235.71	42
3236.75	28
3237.79	46
3238.83	32
3239.88	14
3240.92	18
3241.96	30
3243	30
3244.04	6
3245.08	40
3246.12	20
3247.16	14
3248.2	38
3249.24	34
3250.28	16
3251.32	14
3252.36	34
3253.39	34
3254.43	46
3255.47	66
3256.51	36
3257.54	28
3258.58	34
3259.61	44
3260.65	25
3261.69	34
3262.72	24
3263.76	26
3264.79	22
3265.82	41
3266.86	29
3267.89	62
3268.92	36
3269.96	30
3270.99	31
3272.02	38
3273.05	32
3274.09	16
3275.12	38
3276.15	30
3277.18	35
3278.21	26
3279.24	14
3280.27	44
3281.3	28
3282.33	22
3283.36	32
3284.39	42
3285.41	50
3286.44	44
3287.47	50
3288.5	52
3289.52	10
3290.55	46
3291.58	36
3292.6	24
3293.63	54
3294.66	32
3295.68	55
3296.71	22
3297.73	42
3298.76	51
3299.78	34
3300.8	2
3301.83	18
3302.85	70
3303.87	24
3304.9	40
3305.92	47
3306.94	44
3307.96	38
3308.98	36
3310.01	48
3311.03	30
3312.05	53
3313.07	42
3314.09	30
3315.11	36
3316.13	32
3317.15	16
3318.17	52
3319.18	48
3320.2	34
3321.22	36
3322.24	32
3323.26	51
3324.27	44
3325.29	66
3326.31	37
3327.32	38
3328.34	43
3329.35	42
3330.37	20
3331.38	32
3332.4	34
3333.41	40
3334.43	60
3335.44	46
3336.46	24
3337.47	18
3338.48	32
3339.5	8
3340.51	30
3341.52	30
3342.53	42
3343.54	38
3344.56	22
3345.57	42
3346.58	58
3347.59	48
3348.6	13
3349.61	44
3350.62	28
3351.63	36
3352.64	30
3353.65	40
3354.66	33
3355.66	71
3356.67	32
3357.68	38
3358.69	25
3359.7	34
3360.7	48
3361.71	24
3362.72	34
3363.72	26
3364.73	38
3365.73	36
3366.74	37
3367.75	37
3368.75	24
3369.75	28
3370.76	24
3371.76	14
3372.77	42
3373.77	28
3374.77	35
3375.78	34
3376.78	0
3377.78	40
3378.78	44
3379.79	32
3380.79	17
3381.79	40
3382.79	54
3383.79	48
3384.79	38
3385.79	38
3386.79	24
3387.79	28
3388.79	25
3389.79	38
3390.79	32
3391.79	46
3392.79	36
3393.79	70
3394.78	32
3395.78	18
3396.78	26
3397.78	46
3398.77	89
3399.77	32
3400.77	32
3401.76	34
3402.76	50
3403.76	50
3404.75	36
3405.75	34
3406.74	48
3407.74	72
3408.73	30
3409.72	113
3410.72	50
3411.71	46
3412.71	26
3413.7	42
3414.69	24
3415.68	60
3416.68	36
3417.67	34
3418.66	42
3419.65	34
3420.64	50
3421.63	55
3422.63	68
3423.62	30
3424.61	98
3425.6	30
3426.59	41
3427.58	54
3428.57	23
[truncated: 48 more rows]
