# Supplementary material for: AI‐Assisted Detection of Early Gastric Cancer via Visualization of Mucosal Acidity Compromise During Endoscopy
Source: Adv Sci (Weinh). 2025 Oct 20;12(46):e04932. doi: 10.1002/advs.202504932 (PMC12697849; doi:10.1002/advs.202504932)
Supplement: Supplementary file 2 — Supporting Data [file ADVS-12-e04932-s002.zip › Models by AGS cells/Model 6/Para-tumor/fast-20250724_175331.csv]

181.541	8594
184.445	13984
187.346	18706
190.245	21275
193.141	22283
196.035	22356
198.927	22341
201.816	22388
204.703	22607
207.588	22465
210.47	22400
213.35	22337
216.228	22347
219.103	22378
221.976	22444
224.846	22478
227.715	22344
230.58	22452
233.444	22521
236.305	22767
239.164	22670
242.02	22958
244.875	23099
247.727	23057
250.576	23164
253.423	23155
256.268	22994
259.111	23035
261.951	22992
264.789	22989
267.625	23074
270.459	23241
273.29	23143
276.119	23081
278.945	22830
281.769	22614
284.591	22513
287.411	22404
290.229	22354
293.044	22244
295.857	22223
298.667	21975
301.476	21830
304.282	21700
307.085	21557
309.887	21255
312.686	20899
315.483	20754
318.278	20619
321.071	20395
323.861	20454
326.649	20163
329.435	20522
332.219	20381
335	20279
337.779	20472
340.556	20466
343.331	20502
346.103	20427
348.873	20437
351.641	20552
354.407	20393
357.171	20559
359.932	20629
362.691	20616
365.448	20587
368.203	20460
370.955	20234
373.706	20298
376.454	20125
379.2	19946
381.943	19912
384.685	19594
387.424	19525
390.161	19268
392.896	18999
395.629	19120
398.36	18918
401.088	19098
403.815	18979
406.539	19029
409.261	18858
411.981	18821
414.698	18884
417.414	18928
420.127	19132
422.838	18905
425.547	19067
428.254	19186
430.959	19251
433.662	19210
436.362	19497
439.06	19426
441.757	19494
444.451	19555
447.142	19384
449.832	19368
452.52	19283
455.206	19265
457.889	19078
460.57	19247
463.249	19062
465.927	19070
468.601	18848
471.274	18894
473.945	18637
476.614	18385
479.28	18099
481.945	18072
484.607	18032
487.267	17791
489.926	17456
492.582	17413
495.236	17405
497.888	17151
500.537	17055
503.185	17283
505.831	17292
508.474	17551
511.116	17392
513.755	17341
516.393	17266
519.028	17335
521.661	17083
524.293	17317
526.922	17095
529.549	17079
532.174	17087
534.797	17091
537.418	17152
540.037	17333
542.654	17154
545.268	17206
547.881	17091
550.492	17162
553.101	16859
555.707	16587
558.312	16557
560.915	16342
563.515	16500
566.114	16575
568.71	16920
571.305	17037
573.897	17309
576.488	17144
579.076	17032
581.663	16626
584.247	16235
586.83	15711
589.41	15382
591.989	14979
594.565	14675
597.14	14094
599.712	13948
602.283	13934
604.851	13932
607.418	13765
609.982	13789
612.545	13692
615.106	13624
617.664	13687
620.221	13590
622.776	13501
625.328	13557
627.879	13508
630.428	13412
632.975	13094
635.52	12983
638.062	12951
640.603	12876
643.142	13032
645.679	13175
648.214	13233
650.748	13227
653.279	13208
655.808	12997
658.335	12842
660.861	13011
663.384	12685
665.906	12830
668.425	12926
670.943	12908
673.459	12643
675.973	12447
678.484	12298
680.994	12135
683.502	11851
686.009	11853
688.513	11765
691.015	11623
693.515	11518
696.014	11405
698.51	11182
701.005	11127
703.498	11025
705.989	10980
708.478	10682
710.965	10654
713.45	10680
715.933	10366
718.415	10433
720.894	10203
723.372	10153
725.848	10217
728.322	10247
730.794	10329
733.264	10368
735.732	10094
738.198	9911
740.663	9681
743.126	9463
745.586	9360
748.045	9119
750.502	9060
752.958	9049
755.411	8939
757.863	8867
760.312	9036
762.76	8932
765.206	9028
767.65	8772
770.092	8204
772.533	7496
774.971	7404
777.408	7636
779.843	8035
782.276	7976
784.707	8021
787.137	8089
789.564	8125
791.99	8119
794.414	8079
796.836	7996
799.257	7896
801.675	7660
804.092	7554
806.507	7547
808.92	7533
811.331	7362
813.741	7281
816.148	7186
818.554	7076
820.958	7030
823.36	6973
825.761	6975
828.159	6712
830.556	6778
832.951	6711
835.345	6673
837.736	6486
840.126	6463
842.514	6563
844.9	6395
847.284	6181
849.667	6265
852.048	6147
854.427	6210
856.804	6052
859.18	5958
861.553	5814
863.925	5824
866.296	5738
868.664	5734
871.031	5668
873.396	5567
875.759	5557
878.12	5537
880.48	5548
882.838	5559
885.194	5496
887.549	5379
889.902	5353
892.253	5225
894.602	5255
896.949	5190
899.295	5184
901.639	5086
903.981	5073
906.322	4884
908.661	5028
910.998	5007
913.333	4902
915.667	4849
917.999	4882
920.329	4989
922.658	4930
924.985	4841
927.31	4831
929.633	4783
931.955	4719
934.275	4610
936.593	4678
938.91	4527
941.225	4505
943.538	4431
945.849	4283
948.159	4187
950.467	4122
952.774	4100
955.078	3963
957.381	3890
959.683	3800
961.982	3742
964.28	3816
966.577	3814
968.871	3828
971.164	3627
973.456	3519
975.745	3604
978.033	3485
980.319	3389
982.604	3433
984.887	3367
987.168	3431
989.448	3368
991.726	3375
994.002	3360
996.277	3324
998.55	3311
1000.82	3323
1003.09	3373
1005.36	3483
1007.63	3401
1009.89	3369
1012.15	3365
1014.41	3433
1016.67	3306
1018.93	3372
1021.19	3292
1023.44	3389
1025.7	3390
1027.95	3520
1030.2	3383
1032.45	3300
1034.69	3100
1036.94	3056
1039.18	2998
1041.43	2911
1043.67	2968
1045.9	2960
1048.14	2890
1050.38	2861
1052.61	2775
1054.84	2744
1057.07	2705
1059.3	2714
1061.53	2577
1063.76	2623
1065.98	2635
1068.2	2567
1070.42	2595
1072.64	2445
1074.86	2419
1077.08	2358
1079.29	2337
1081.5	2380
1083.72	2321
1085.93	2400
1088.13	2345
1090.34	2349
1092.55	2446
1094.75	2482
1096.95	2345
1099.15	2320
1101.35	2307
1103.55	2295
1105.74	2206
1107.94	2200
1110.13	2177
1112.32	2102
1114.51	2039
1116.7	2045
1118.89	2017
1121.07	2023
1123.25	2006
1125.44	1894
1127.62	1874
1129.8	1928
1131.97	1932
1134.15	2003
1136.32	1998
1138.49	1978
1140.66	1971
1142.83	1940
1145	1894
1147.17	1868
1149.33	1811
1151.5	1787
1153.66	1842
1155.82	1751
1157.98	1718
1160.13	1673
1162.29	1694
1164.44	1682
1166.6	1685
1168.75	1708
1170.9	1725
1173.04	1723
1175.19	1781
1177.34	1758
1179.48	1657
1181.62	1585
1183.76	1562
1185.9	1648
1188.04	1761
1190.17	1920
1192.31	1926
1194.44	1836
1196.57	1817
1198.7	1841
1200.83	1789
1202.96	1724
1205.08	1567
1207.21	1505
1209.33	1461
1211.45	1311
1213.57	1306
1215.69	1251
1217.81	1287
1219.92	1239
1222.03	1227
1224.15	1278
1226.26	1178
1228.37	1202
1230.47	1245
1232.58	1201
1234.68	1242
1236.79	1163
1238.89	1174
1240.99	1160
1243.09	1158
1245.19	1104
1247.28	1108
1249.38	1080
1251.47	1146
1253.56	1100
1255.65	1034
1257.74	1040
1259.83	1052
1261.91	1027
1264	1009
1266.08	945
1268.16	967
1270.24	896
1272.32	854
1274.4	893
1276.47	866
1278.55	820
1280.62	824
1282.69	786
1284.76	808
1286.83	812
1288.9	766
1290.96	796
1293.03	723
1295.09	713
1297.15	673
1299.21	693
1301.27	665
1303.33	681
1305.38	679
1307.44	798
1309.49	674
1311.54	649
1313.59	622
1315.64	623
1317.69	612
1319.73	639
1321.78	619
1323.82	627
1325.86	606
1327.9	580
1329.94	590
1331.98	594
1334.02	633
1336.05	586
1338.08	600
1340.12	562
1342.15	611
1344.18	635
1346.2	655
1348.23	692
1350.25	622
1352.28	671
1354.3	679
1356.32	661
1358.34	687
1360.36	695
1362.38	723
1364.39	725
1366.41	701
1368.42	735
1370.43	761
1372.44	657
1374.45	683
1376.45	738
1378.46	745
1380.47	644
1382.47	621
1384.47	597
1386.47	583
1388.47	550
1390.47	544
1392.46	486
1394.46	575
1396.45	566
1398.44	520
1400.44	572
1402.42	511
1404.41	453
1406.4	415
1408.39	461
1410.37	399
1412.35	379
1414.33	425
1416.31	445
1418.29	391
1420.27	392
1422.25	385
1424.22	348
1426.2	310
1428.17	368
1430.14	374
1432.11	310
1434.08	331
1436.04	284
1438.01	310
1439.97	346
1441.94	350
1443.9	302
1445.86	347
1447.82	383
1449.78	334
1451.73	286
1453.69	325
1455.64	345
1457.59	320
1459.54	287
1461.49	236
1463.44	220
1465.39	200
1467.34	199
1469.28	196
1471.22	192
1473.17	268
1475.11	286
1477.05	198
1478.99	173
1480.92	131
1482.86	110
1484.79	80
1486.73	127
1488.66	143
1490.59	171
1492.52	142
1494.45	156
1496.37	163
1498.3	161
1500.22	172
1502.14	103
1504.07	92
1505.99	109
1507.91	141
1509.82	111
1511.74	131
1513.66	125
1515.57	105
1517.48	145
1519.39	225
1521.3	214
1523.21	220
1525.12	161
1527.03	133
1528.93	133
1530.84	210
1532.74	248
1534.64	296
1536.54	354
1538.44	304
1540.34	252
1542.23	234
1544.13	147
1546.02	116
1547.92	183
1549.81	182
1551.7	270
1553.59	260
1555.48	262
1557.36	328
1559.25	357
1561.13	358
1563.01	383
1564.9	433
1566.78	433
1568.66	433
1570.53	376
1572.41	356
1574.29	389
1576.16	453
1578.03	584
1579.9	568
1581.78	506
1583.65	459
1585.51	395
1587.38	502
1589.25	560
1591.11	542
1592.97	516
1594.84	397
1596.7	399
1598.56	407
1600.42	373
1602.27	379
1604.13	405
1605.98	552
1607.84	649
1609.69	739
1611.54	731
1613.39	679
1615.24	496
1617.09	357
1618.94	344
1620.78	280
1622.62	345
1624.47	442
1626.31	485
1628.15	461
1629.99	473
1631.83	501
1633.67	455
1635.5	419
1637.34	401
1639.17	431
1641	375
1642.83	401
1644.66	405
1646.49	371
1648.32	379
1650.15	397
1651.97	395
1653.8	436
1655.62	443
1657.44	371
1659.26	268
1661.08	258
1662.9	270
1664.72	119
1666.53	31
1668.35	7
1670.16	-45
1671.97	41
1673.79	75
1675.6	116
1677.4	97
1679.21	8
1681.02	38
1682.83	16
1684.63	34
1686.43	79
1688.24	107
1690.04	118
1691.84	14
1693.64	12
1695.43	60
1697.23	145
1699.02	182
1700.82	296
1702.61	248
1704.4	219
1706.2	234
1707.98	270
1709.77	353
1711.56	369
1713.35	360
1715.13	348
1716.92	247
1718.7	181
1720.48	252
1722.26	238
1724.04	252
1725.82	155
1727.6	121
1729.37	113
1731.15	113
1732.92	84
1734.7	46
1736.47	8
1738.24	40
1740.01	24
1741.78	24
1743.54	36
1745.31	75
1747.08	84
1748.84	66
1750.6	63
1752.36	135
1754.12	205
1755.88	227
1757.64	161
1759.4	86
1761.16	79
1762.91	67
1764.67	125
1766.42	205
1768.17	278
1769.92	247
1771.67	203
1773.42	127
1775.17	85
1776.91	121
1778.66	133
1780.4	202
1782.15	264
1783.89	325
1785.63	333
1787.37	302
1789.11	306
1790.85	312
1792.58	262
1794.32	177
1796.05	153
1797.79	169
1799.52	147
1801.25	176
1802.98	133
1804.71	115
1806.44	186
1808.17	233
1809.89	304
1811.62	327
1813.34	314
1815.07	274
1816.79	241
1818.51	206
1820.23	185
1821.95	157
1823.66	127
1825.38	83
1827.1	95
1828.81	92
1830.52	137
1832.24	162
1833.95	236
1835.66	276
1837.37	318
1839.08	272
1840.78	201
1842.49	163
1844.19	125
1845.9	135
1847.6	137
1849.3	129
1851	75
1852.7	28
1854.4	-6
1856.1	26
1857.8	12
1859.49	36
1861.19	18
1862.88	70
1864.57	-26
1866.27	-96
1867.96	-117
1869.65	-159
1871.33	-131
1873.02	-74
1874.71	-18
1876.39	8
1878.08	-36
1879.76	-2
1881.44	-10
1883.12	6
1884.81	63
1886.48	81
1888.16	14
1889.84	-54
1891.52	-58
1893.19	-115
1894.87	-91
1896.54	-74
1898.21	-73
1899.88	-50
1901.55	4
1903.22	-6
1904.89	22
1906.56	36
1908.22	18
1909.89	42
1911.55	87
1913.22	78
1914.88	77
1916.54	53
1918.2	63
1919.86	50
1921.52	44
1923.18	22
1924.83	10
1926.49	30
1928.14	6
1929.79	16
1931.45	2
1933.1	13
1934.75	-36
1936.4	36
1938.05	61
1939.69	53
1941.34	32
1942.99	-39
1944.63	-52
1946.27	-53
1947.92	-26
1949.56	0
1951.2	14
1952.84	50
1954.48	56
1956.11	109
1957.75	127
1959.39	175
1961.02	149
1962.65	151
1964.29	141
1965.92	137
1967.55	189
1969.18	194
1970.81	177
1972.44	226
1974.06	167
1975.69	207
1977.32	204
1978.94	212
1980.56	216
1982.19	238
1983.81	228
1985.43	224
1987.05	208
1988.66	241
1990.28	232
1991.9	185
1993.51	214
1995.13	260
1996.74	258
1998.36	254
1999.97	232
2001.58	252
2003.19	228
2004.8	231
2006.4	272
2008.01	244
2009.62	256
2011.22	272
2012.83	246
2014.43	262
2016.03	274
2017.63	276
2019.23	223
2020.83	230
2022.43	260
2024.03	286
2025.63	264
2027.22	252
2028.82	272
2030.41	256
2032.01	260
2033.6	248
2035.19	242
2036.78	245
2038.37	258
2039.96	246
2041.55	216
2043.13	220
2044.72	216
2046.3	207
2047.89	232
2049.47	239
2051.05	218
2052.63	228
2054.21	248
2055.79	259
2057.37	193
2058.95	202
2060.52	226
2062.1	213
2063.68	238
2065.25	223
2066.82	205
2068.39	218
2069.97	213
2071.54	222
2073.1	196
2074.67	218
2076.24	202
2077.81	205
2079.37	205
2080.94	211
2082.5	195
2084.07	197
2085.63	175
2087.19	161
2088.75	166
2090.31	117
2091.87	127
2093.43	98
2094.98	135
2096.54	119
2098.09	131
2099.65	178
2101.2	143
2102.75	178
2104.3	157
2105.86	185
2107.41	155
2108.95	159
2110.5	137
2112.05	153
2113.6	151
2115.14	164
2116.69	170
2118.23	155
2119.77	165
2121.31	145
2122.86	149
2124.4	127
2125.93	165
2127.47	143
2129.01	141
2130.55	181
2132.08	177
2133.62	149
2135.15	175
2136.69	161
2138.22	137
2139.75	133
2141.28	141
2142.81	151
2144.34	137
2145.87	133
2147.39	155
2148.92	161
2150.45	185
2151.97	170
2153.5	196
2155.02	131
2156.54	135
2158.06	131
2159.58	139
2161.1	131
2162.62	173
2164.14	161
2165.66	163
2167.17	159
2168.69	170
2170.2	161
2171.72	149
2173.23	149
2174.74	129
2176.25	149
2177.76	161
2179.27	131
2180.78	143
2182.29	107
2183.79	117
2185.3	117
2186.81	143
2188.31	135
2189.81	131
2191.32	145
2192.82	135
2194.32	129
2195.82	151
2197.32	131
2198.82	111
2200.32	105
2201.81	93
2203.31	90
2204.8	107
2206.3	109
2207.79	115
2209.29	123
2210.78	133
2212.27	141
2213.76	129
2215.25	143
2216.74	135
2218.23	107
2219.71	104
2221.2	105
2222.69	113
2224.17	71
2225.65	57
2227.14	65
2228.62	75
2230.1	85
2231.58	97
2233.06	99
2234.54	123
2236.02	117
2237.5	163
2238.97	132
2240.45	125
2241.92	122
2243.4	147
2244.87	83
2246.34	111
2247.82	85
2249.29	94
2250.76	83
2252.23	101
2253.7	103
2255.16	70
2256.63	109
2258.1	97
2259.56	95
2261.03	99
2262.49	91
2263.95	105
2265.42	99
2266.88	119
2268.34	97
2269.8	99
2271.26	73
2272.72	107
2274.18	95
2275.63	107
2277.09	102
2278.54	139
2280	113
2281.45	75
2282.9	83
2284.36	81
2285.81	113
2287.26	83
2288.71	107
2290.16	109
2291.61	95
2293.05	71
2294.5	63
2295.95	55
2297.39	37
2298.84	45
2300.28	8
2301.72	33
2303.16	59
2304.61	57
2306.05	105
2307.49	53
2308.93	68
2310.36	92
2311.8	88
2313.24	99
2314.67	101
2316.11	111
2317.54	108
2318.98	99
2320.41	79
2321.84	97
2323.28	89
2324.71	95
2326.14	75
2327.57	52
2328.99	69
2330.42	49
2331.85	81
2333.27	64
2334.7	69
2336.12	61
2337.55	67
2338.97	41
2340.39	71
2341.82	12
2343.24	40
2344.66	21
2346.08	32
2347.5	47
2348.91	53
2350.33	48
2351.75	80
2353.16	77
2354.58	89
2355.99	68
2357.41	71
2358.82	43
2360.23	27
2361.64	23
2363.05	22
2364.46	6
2365.87	2
2367.28	25
2368.69	53
2370.1	34
2371.5	14
2372.91	37
2374.31	36
2375.72	44
2377.12	22
2378.52	22
2379.92	38
2381.33	59
2382.73	38
2384.13	24
2385.52	32
2386.92	24
2388.32	45
2389.72	38
2391.11	27
2392.51	56
2393.9	55
2395.3	57
2396.69	77
2398.08	26
2399.48	37
2400.87	54
2402.26	47
2403.65	14
2405.04	12
2406.42	-13
2407.81	-62
2409.2	-56
2410.58	-99
2411.97	-98
2413.35	-36
2414.74	-86
2416.12	-51
2417.5	-44
2418.89	-57
2420.27	-32
2421.65	-44
2423.03	-39
2424.41	-52
2425.79	-53
2427.16	-79
2428.54	-73
2429.92	-65
2431.29	-45
2432.67	-48
2434.04	-56
2435.42	-46
2436.79	-52
2438.16	-35
2439.53	-48
2440.9	-75
2442.27	-69
2443.64	-77
2445.01	-79
2446.38	-77
2447.75	-101
2449.11	-77
2450.48	-86
2451.84	-111
2453.21	-91
2454.57	-62
2455.94	-65
2457.3	-49
2458.66	-81
2460.02	-54
2461.38	-83
2462.74	-48
2464.1	-32
2465.46	-37
2466.82	-31
2468.17	-15
2469.53	-37
2470.89	-22
2472.24	-48
2473.6	-42
2474.95	-30
2476.3	-20
2477.65	-6
2479.01	18
2480.36	-22
2481.71	49
2483.06	-14
2484.41	-22
2485.75	-14
2487.1	-16
2488.45	-20
2489.8	-32
2491.14	-36
2492.49	-9
2493.83	-24
2495.17	-18
2496.52	-32
2497.86	6
2499.2	-2
2500.54	6
2501.88	2
2503.22	-4
2504.56	20
2505.9	24
2507.24	10
2508.58	0
2509.91	-14
2511.25	-29
2512.58	-42
2513.92	-75
2515.25	-56
2516.58	-55
2517.92	-66
2519.25	-67
2520.58	-43
2521.91	-58
2523.24	-65
2524.57	-30
2525.9	-27
2527.23	-16
2528.55	12
2529.88	-42
2531.21	-47
2532.53	-55
2533.86	-32
2535.18	-30
2536.5	-24
2537.83	-33
2539.15	-2
2540.47	2
2541.79	30
2543.11	-42
2544.43	-39
2545.75	-10
2547.07	-8
2548.39	-65
2549.7	-10
2551.02	-22
2552.34	-37
2553.65	-39
2554.97	-66
2556.28	-63
2557.59	-87
2558.91	-91
2560.22	-45
2561.53	-69
2562.84	-59
2564.15	-63
2565.46	-49
2566.77	-67
2568.08	-73
2569.38	-59
2570.69	-66
2572	-69
2573.3	-40
2574.61	-49
2575.91	-48
2577.22	-63
2578.52	-42
2579.82	-53
2581.13	-43
2582.43	-71
2583.73	-63
2585.03	-75
2586.33	-70
2587.63	-85
2588.92	-91
2590.22	-59
2591.52	-71
2592.82	-56
2594.11	-61
2595.41	-65
2596.7	-61
2598	-38
2599.29	-60
2600.58	-51
2601.88	-48
2603.17	-59
2604.46	-95
2605.75	-81
2607.04	-83
2608.33	-71
2609.62	-57
2610.9	-83
2612.19	-91
2613.48	-109
2614.76	-83
2616.05	-103
2617.34	-55
2618.62	-103
2619.9	-96
2621.19	-89
2622.47	-77
2623.75	-80
2625.03	-75
2626.31	-75
2627.59	-51
2628.87	-55
2630.15	-83
2631.43	-79
2632.71	-76
2633.99	-82
2635.26	-70
2636.54	-103
2637.81	-87
2639.09	-107
2640.36	-105
2641.64	-89
2642.91	-99
2644.18	-101
2645.46	-79
2646.73	-91
2648	-73
2649.27	-75
2650.54	-77
2651.81	-77
2653.07	-48
2654.34	-73
2655.61	-77
2656.88	-59
2658.14	-84
2659.41	-79
2660.67	-82
2661.94	-37
2663.2	-75
2664.47	-75
2665.73	-69
2666.99	-74
2668.25	-65
2669.51	-93
2670.77	-103
2672.03	-95
2673.29	-64
2674.55	-71
2675.81	-83
2677.07	-87
2678.32	-93
2679.58	-91
2680.84	-67
2682.09	-73
2683.35	-52
2684.6	-53
2685.85	-75
2687.11	-87
2688.36	-43
2689.61	-56
2690.86	-69
2692.11	-61
2693.36	-43
2694.61	-45
2695.86	-65
2697.11	-81
2698.36	-67
2699.61	-91
2700.85	-77
2702.1	-79
2703.34	-59
2704.59	-76
2705.83	-36
2707.08	-65
2708.32	-52
2709.56	-81
2710.81	-83
2712.05	-68
2713.29	-71
2714.53	-71
2715.77	-54
2717.01	-43
2718.25	-54
2719.49	-75
2720.73	-79
2721.96	-89
2723.2	-77
2724.44	-59
2725.67	-57
2726.91	-64
2728.14	-59
2729.38	-76
2730.61	-53
2731.84	-70
2733.08	-79
2734.31	-48
2735.54	-44
2736.77	-57
2738	-81
2739.23	-65
2740.46	-53
2741.69	-67
2742.92	-85
2744.14	-23
2745.37	-48
2746.6	-73
2747.82	-38
2749.05	-60
2750.27	-44
2751.5	-53
2752.72	-76
2753.95	-38
2755.17	-52
2756.39	-46
2757.61	-58
2758.83	-64
2760.05	-36
2761.27	-56
2762.49	-42
2763.71	-50
2764.93	-32
2766.15	-60
2767.37	-44
2768.58	-46
2769.8	-54
2771.02	-58
2772.23	-44
2773.45	-50
2774.66	-54
2775.88	-46
2777.09	-60
2778.3	-42
2779.51	-48
2780.73	-49
2781.94	-44
2783.15	-50
2784.36	-50
2785.57	-58
2786.78	-64
2787.99	-24
2789.19	-36
2790.4	-24
2791.61	-9
2792.82	-44
2794.02	-38
2795.23	-52
2796.43	-50
2797.64	-38
2798.84	-40
2800.04	-56
2801.25	-35
2802.45	-44
2803.65	-64
2804.85	-25
2806.05	-42
2807.25	-54
2808.45	-34
2809.65	-32
2810.85	-39
2812.05	-20
2813.25	-34
2814.45	-52
2815.64	-24
2816.84	-40
2818.04	-24
2819.23	20
2820.43	-55
2821.62	-10
2822.82	-18
2824.01	-12
2825.2	-38
2826.39	-34
2827.59	-18
2828.78	-14
2829.97	-20
2831.16	-46
2832.35	-20
2833.54	-56
2834.73	-28
2835.92	-36
2837.1	-24
2838.29	-30
2839.48	0
2840.67	-16
2841.85	-22
2843.04	-32
2844.22	-28
2845.41	-21
2846.59	-8
2847.77	-25
2848.96	-24
2850.14	-17
2851.32	-22
2852.5	-15
2853.68	-30
2854.87	2
2856.05	-12
2857.23	-8
2858.4	-26
2859.58	-45
2860.76	-43
2861.94	4
2863.12	-22
2864.29	-14
2865.47	-24
2866.65	-14
2867.82	-12
2869	4
2870.17	-20
2871.34	-24
2872.52	-43
2873.69	-20
2874.86	-25
2876.03	-4
2877.21	-22
2878.38	-24
2879.55	-8
2880.72	-12
2881.89	-30
2883.06	-14
2884.23	-18
2885.39	-25
2886.56	-23
2887.73	-43
2888.9	-18
2890.06	-26
2891.23	-10
2892.39	-47
2893.56	6
2894.72	-4
2895.89	-12
2897.05	2
2898.21	-32
2899.38	-10
2900.54	-32
2901.7	-6
2902.86	-18
2904.02	-7
2905.18	-20
2906.34	-19
2907.5	-5
2908.66	-24
2909.82	-35
2910.98	-10
2912.13	4
2913.29	16
2914.45	-24
2915.6	12
2916.76	4
2917.91	-18
2919.07	0
2920.22	-12
2921.38	10
2922.53	-14
2923.68	-2
2924.84	8
2925.99	2
2927.14	-21
2928.29	-14
2929.44	-6
2930.59	-12
2931.74	-4
2932.89	0
2934.04	-4
2935.19	-30
2936.34	-21
2937.48	-19
2938.63	6
2939.78	-14
2940.93	8
2942.07	-2
2943.22	10
2944.36	-10
2945.51	-20
2946.65	-10
2947.79	-6
2948.94	18
2950.08	4
2951.22	6
2952.36	-6
2953.5	6
2954.65	-2
2955.79	-12
2956.93	2
2958.07	-28
2959.2	10
2960.34	2
2961.48	8
2962.62	6
2963.76	-2
2964.89	-18
2966.03	-2
2967.17	0
2968.3	8
2969.44	10
2970.57	-12
2971.71	-4
2972.84	12
2973.97	6
2975.11	12
2976.24	24
2977.37	2
2978.5	4
2979.64	-10
2980.77	10
2981.9	-4
2983.03	-18
2984.16	8
2985.29	-18
2986.41	-12
2987.54	26
2988.67	20
2989.8	22
2990.93	8
2992.05	-16
2993.18	4
2994.3	10
2995.43	4
2996.55	33
2997.68	34
2998.8	24
2999.93	4
3001.05	8
3002.17	18
3003.3	12
3004.42	42
3005.54	42
3006.66	20
3007.78	16
3008.9	-6
3010.02	-12
3011.14	38
3012.26	0
3013.38	14
3014.5	32
3015.62	-6
3016.73	38
3017.85	12
3018.97	4
3020.08	-2
3021.2	28
3022.31	4
3023.43	20
3024.54	6
3025.66	8
3026.77	18
3027.89	28
3029	12
3030.11	10
3031.22	26
3032.34	-4
3033.45	32
3034.56	4
3035.67	24
3036.78	97
3037.89	28
3039	38
3040.11	-2
3041.22	-2
3042.32	6
3043.43	6
3044.54	22
3045.65	8
3046.75	22
3047.86	48
3048.96	26
3050.07	-8
3051.17	24
3052.28	18
3053.38	-2
3054.49	0
3055.59	2
3056.69	14
3057.8	18
3058.9	8
3060	34
3061.1	4
3062.2	12
3063.3	16
3064.4	2
3065.5	8
3066.6	15
3067.7	6
3068.8	34
3069.9	10
3071	16
3072.09	20
3073.19	36
3074.29	24
3075.38	12
3076.48	32
3077.57	3
3078.67	20
3079.76	30
3080.86	-6
3081.95	12
3083.05	16
3084.14	28
3085.23	38
3086.33	29
3087.42	10
3088.51	8
3089.6	34
3090.69	6
3091.78	10
3092.87	65
3093.96	28
3095.05	16
3096.14	0
3097.23	20
3098.32	24
3099.41	16
3100.49	4
3101.58	-2
3102.67	46
3103.75	24
3104.84	34
3105.93	18
3107.01	8
3108.1	22
3109.18	30
3110.26	24
3111.35	32
3112.43	0
3113.51	26
3114.6	39
3115.68	22
3116.76	16
3117.84	14
3118.92	32
3120	22
3121.09	14
3122.17	-2
3123.25	8
3124.32	28
3125.4	42
3126.48	24
3127.56	40
3128.64	12
3129.72	12
3130.79	48
3131.87	24
3132.95	22
3134.02	18
3135.1	38
3136.17	16
3137.25	20
3138.32	30
3139.4	20
3140.47	46
3141.55	38
3142.62	12
3143.69	0
3144.76	41
3145.84	16
3146.91	20
3147.98	22
3149.05	26
3150.12	22
3151.19	46
3152.26	12
3153.33	38
3154.4	12
3155.47	20
3156.54	34
3157.61	58
3158.67	12
3159.74	6
3160.81	18
3161.88	19
3162.94	26
3164.01	18
3165.07	34
3166.14	46
3167.2	24
3168.27	25
3169.33	28
3170.4	34
3171.46	12
3172.52	32
3173.59	12
3174.65	14
3175.71	42
3176.77	16
3177.84	32
3178.9	14
3179.96	28
3181.02	49
3182.08	24
3183.14	47
3184.2	44
3185.26	38
3186.32	26
3187.37	32
3188.43	48
3189.49	41
3190.55	10
3191.61	27
3192.66	42
3193.72	12
3194.77	46
3195.83	18
3196.89	16
3197.94	44
3199	32
3200.05	38
3201.1	38
3202.16	22
3203.21	52
3204.27	12
3205.32	18
3206.37	22
3207.42	51
3208.47	32
3209.53	38
3210.58	29
3211.63	38
3212.68	28
3213.73	38
3214.78	31
3215.83	60
3216.88	11
3217.93	30
3218.97	26
3220.02	28
3221.07	28
3222.12	34
3223.16	24
3224.21	26
3225.26	30
3226.3	2
3227.35	18
3228.4	60
3229.44	24
3230.49	16
3231.53	8
3232.57	32
3233.62	20
3234.66	26
3235.71	14
3236.75	24
3237.79	28
3238.83	38
3239.88	10
3240.92	38
3241.96	44
3243	34
3244.04	22
3245.08	54
3246.12	40
3247.16	34
3248.2	28
3249.24	36
3250.28	20
3251.32	30
3252.36	30
3253.39	32
3254.43	20
3255.47	56
3256.51	28
3257.54	28
3258.58	34
3259.61	46
3260.65	14
3261.69	40
3262.72	28
3263.76	4
3264.79	36
3265.82	40
3266.86	31
3267.89	48
3268.92	51
3269.96	28
3270.99	49
3272.02	14
3273.05	30
3274.09	28
3275.12	40
3276.15	36
3277.18	29
3278.21	36
3279.24	36
3280.27	54
3281.3	36
3282.33	25
3283.36	30
3284.39	44
3285.41	70
3286.44	34
3287.47	38
3288.5	46
3289.52	22
3290.55	71
3291.58	32
3292.6	28
3293.63	48
3294.66	42
3295.68	53
3296.71	30
3297.73	24
3298.76	87
3299.78	30
3300.8	22
3301.83	28
3302.85	80
3303.87	36
3304.9	40
3305.92	35
3306.94	46
3307.96	38
3308.98	40
3310.01	20
3311.03	30
3312.05	79
3313.07	46
3314.09	30
3315.11	46
3316.13	43
3317.15	26
3318.17	24
3319.18	50
3320.2	26
3321.22	36
3322.24	26
3323.26	37
3324.27	48
3325.29	42
3326.31	47
3327.32	48
3328.34	37
3329.35	38
3330.37	28
3331.38	24
3332.4	12
3333.41	60
3334.43	48
3335.44	34
3336.46	44
3337.47	12
3338.48	44
3339.5	12
3340.51	22
3341.52	30
3342.53	38
3343.54	30
3344.56	62
3345.57	42
3346.58	44
3347.59	30
3348.6	31
3349.61	38
3350.62	38
3351.63	30
3352.64	30
3353.65	30
3354.66	35
3355.66	59
3356.67	38
3357.68	40
3358.69	15
3359.7	32
3360.7	36
3361.71	40
3362.72	30
3363.72	38
3364.73	50
3365.73	58
3366.74	23
3367.75	53
3368.75	30
3369.75	26
3370.76	30
3371.76	46
3372.77	32
3373.77	44
3374.77	37
3375.78	16
3376.78	18
3377.78	40
3378.78	38
3379.79	10
3380.79	43
3381.79	28
3382.79	46
3383.79	48
3384.79	28
3385.79	32
3386.79	30
3387.79	44
3388.79	53
3389.79	40
3390.79	20
3391.79	48
3392.79	46
3393.79	58
3394.78	40
3395.78	40
3396.78	32
3397.78	56
3398.77	87
3399.77	46
3400.77	28
3401.76	42
3402.76	44
3403.76	54
3404.75	16
3405.75	26
3406.74	34
3407.74	81
3408.73	34
3409.72	109
3410.72	44
3411.71	56
3412.71	38
3413.7	36
3414.69	26
3415.68	78
3416.68	20
3417.67	28
3418.66	40
3419.65	54
3420.64	72
3421.63	53
3422.63	44
3423.62	48
3424.61	74
3425.6	32
3426.59	25
3427.58	58
3428.57	41
[truncated: 48 more rows]
