# Supplementary material for: AI‐Assisted Detection of Early Gastric Cancer via Visualization of Mucosal Acidity Compromise During Endoscopy
Source: Adv Sci (Weinh). 2025 Oct 20;12(46):e04932. doi: 10.1002/advs.202504932 (PMC12697849; doi:10.1002/advs.202504932)
Supplement: Supplementary file 2 — Supporting Data [file ADVS-12-e04932-s002.zip › Models by AGS cells/Model 6/Para-tumor/fast-20250724_175355.csv]

181.541	19236
184.445	30106
187.346	38858
190.245	43305
193.141	44897
196.035	45163
198.927	44937
201.816	44876
204.703	45227
207.588	45108
210.47	45050
213.35	44892
216.228	45090
219.103	45080
221.976	44911
224.846	45090
227.715	44945
230.58	45092
233.444	45092
236.305	45507
239.164	45810
242.02	46349
244.875	46615
247.727	46706
250.576	46863
253.423	46925
256.268	46871
259.111	46589
261.951	46407
264.789	46440
267.625	46772
270.459	46660
273.29	46420
276.119	46546
278.945	46009
281.769	46031
284.591	45658
287.411	45424
290.229	45433
293.044	45231
295.857	45088
298.667	44731
301.476	44293
304.282	44110
307.085	43635
309.887	43502
312.686	43109
315.483	42626
318.278	42434
321.071	42338
323.861	42314
326.649	42068
329.435	42352
332.219	42261
335	42161
337.779	42270
340.556	42571
343.331	42471
346.103	42566
348.873	42624
351.641	42773
354.407	42783
357.171	42894
359.932	43170
362.691	43002
365.448	42755
368.203	42588
370.955	42267
373.706	42225
376.454	41921
379.2	41520
381.943	41572
384.685	40916
387.424	40732
390.161	40434
392.896	39968
395.629	39983
398.36	39866
401.088	39934
403.815	39807
406.539	39771
409.261	39590
411.981	39442
414.698	39662
417.414	40073
420.127	40192
422.838	40194
425.547	40530
428.254	40676
430.959	40597
433.662	40706
436.362	41234
439.06	41258
441.757	41139
444.451	41143
447.142	41101
449.832	41085
452.52	41054
455.206	41072
457.889	40869
460.57	40907
463.249	40821
465.927	40700
468.601	40374
471.274	40428
473.945	39757
476.614	39225
479.28	38675
481.945	38469
484.607	38427
487.267	38083
489.926	37728
492.582	37772
495.236	37510
497.888	37462
500.537	37115
503.185	37406
505.831	37670
508.474	37910
511.116	37873
513.755	37992
516.393	37778
519.028	37879
521.661	37879
524.293	37960
526.922	37837
529.549	37935
532.174	37990
534.797	37917
537.418	38152
540.037	38182
542.654	38284
545.268	38760
547.881	38955
550.492	38826
553.101	38314
555.707	37849
558.312	37397
560.915	37182
563.515	37492
566.114	37728
568.71	38111
571.305	38603
573.897	39017
576.488	38983
579.076	38401
581.663	37416
584.247	36473
586.83	35574
589.41	34863
591.989	34375
594.565	33724
597.14	32932
599.712	32433
602.283	32482
604.851	32444
607.418	32324
609.982	32349
612.545	32361
615.106	32258
617.664	32192
620.221	32095
622.776	31946
625.328	31811
627.879	31885
630.428	31480
632.975	31438
635.52	31092
638.062	31087
640.603	30886
643.142	31044
645.679	31128
648.214	31209
650.748	31152
653.279	31202
655.808	31039
658.335	30965
660.861	31045
663.384	30727
665.906	30977
668.425	31109
670.943	31148
673.459	30860
675.973	30558
678.484	30179
680.994	29707
683.502	29328
686.009	29115
688.513	29073
691.015	28744
693.515	28786
696.014	28414
698.51	28188
701.005	28164
703.498	27757
705.989	27309
708.478	26716
710.965	26558
713.45	26494
715.933	26455
718.415	26273
720.894	26032
723.372	26162
725.848	26442
728.322	26330
730.794	26556
733.264	26480
735.732	25883
738.198	25380
740.663	24852
743.126	24312
745.586	24350
748.045	24121
750.502	23983
752.958	23883
755.411	23794
757.863	23843
760.312	23742
762.76	23728
765.206	23818
767.65	23407
770.092	22108
772.533	20558
774.971	20182
777.408	20883
779.843	21735
782.276	21810
784.707	21884
787.137	22065
789.564	22146
791.99	22118
794.414	22047
796.836	21832
799.257	21602
801.675	21245
804.092	21169
806.507	21099
808.92	20830
811.331	20678
813.741	20319
816.148	20183
818.554	19938
820.958	19928
823.36	19767
825.761	19662
828.159	19459
830.556	19406
832.951	19370
835.345	18951
837.736	18902
840.126	18786
842.514	18683
844.9	18530
847.284	18386
849.667	18318
852.048	18119
854.427	17936
856.804	17651
859.18	17484
861.553	17387
863.925	17484
866.296	17240
868.664	17172
871.031	17087
873.396	16894
875.759	16709
878.12	16683
880.48	16633
882.838	16644
885.194	16372
887.549	16374
889.902	16209
892.253	16078
894.602	16042
896.949	15979
899.295	16028
901.639	15867
903.981	15798
906.322	15750
908.661	15691
910.998	15804
913.333	15636
915.667	15548
917.999	15604
920.329	15707
922.658	15681
924.985	15457
927.31	15378
929.633	15266
931.955	15119
934.275	14958
936.593	14857
938.91	14552
941.225	14450
943.538	14150
945.849	13839
948.159	13630
950.467	13330
952.774	13309
955.078	13021
957.381	12777
959.683	12632
961.982	12328
964.28	12348
966.577	12223
968.871	12195
971.164	11968
973.456	11878
975.745	11736
978.033	11591
980.319	11491
982.604	11474
984.887	11353
987.168	11349
989.448	11307
991.726	11309
994.002	11250
996.277	11224
998.55	11259
1000.82	11168
1003.09	11351
1005.36	11554
1007.63	11585
1009.89	11603
1012.15	11567
1014.41	11713
1016.67	11647
1018.93	11472
1021.19	11264
1023.44	11250
1025.7	11157
1027.95	11198
1030.2	11017
1032.45	10936
1034.69	10706
1036.94	10598
1039.18	10658
1041.43	10634
1043.67	10485
1045.9	10489
1048.14	10413
1050.38	10213
1052.61	10137
1054.84	10023
1057.07	9835
1059.3	9985
1061.53	9681
1063.76	9715
1065.98	9665
1068.2	9393
1070.42	9429
1072.64	9205
1074.86	9151
1077.08	9055
1079.29	9018
1081.5	8970
1083.72	8897
1085.93	8927
1088.13	9000
1090.34	8977
1092.55	9089
1094.75	9072
1096.95	9028
1099.15	8846
1101.35	8758
1103.55	8597
1105.74	8504
1107.94	8393
1110.13	8347
1112.32	8291
1114.51	8126
1116.7	8007
1118.89	7872
1121.07	7840
1123.25	7698
1125.44	7632
1127.62	7634
1129.8	7666
1131.97	7763
1134.15	7797
1136.32	7837
1138.49	7760
1140.66	7614
1142.83	7638
1145	7529
1147.17	7449
1149.33	7426
1151.5	7382
1153.66	7283
1155.82	7181
1157.98	7215
1160.13	7052
1162.29	7045
1164.44	7010
1166.6	6959
1168.75	7019
1170.9	7114
1173.04	7128
1175.19	7205
1177.34	7067
1179.48	6794
1181.62	6721
1183.76	6514
1185.9	6640
1188.04	6789
1190.17	6975
1192.31	7145
1194.44	7181
1196.57	7243
1198.7	7336
1200.83	7147
1202.96	6959
1205.08	6622
1207.21	6304
1209.33	6169
1211.45	5945
1213.57	5768
1215.69	5758
1217.81	5705
1219.92	5671
1222.03	5679
1224.15	5595
1226.26	5520
1228.37	5593
1230.47	5520
1232.58	5502
1234.68	5551
1236.79	5476
1238.89	5478
1240.99	5504
1243.09	5409
1245.19	5335
1247.28	5289
1249.38	5225
1251.47	5228
1253.56	5122
1255.65	5065
1257.74	4982
1259.83	4968
1261.91	4888
1264	4839
1266.08	4650
1268.16	4714
1270.24	4599
1272.32	4523
1274.4	4491
1276.47	4475
1278.55	4422
1280.62	4306
1282.69	4231
1284.76	4281
1286.83	4217
1288.9	4151
1290.96	4142
1293.03	4054
1295.09	3993
1297.15	3993
1299.21	3945
1301.27	3866
1303.33	3806
1305.38	3807
1307.44	3923
1309.49	3771
1311.54	3782
1313.59	3725
1315.64	3653
1317.69	3753
1319.73	3693
1321.78	3675
1323.82	3673
1325.86	3628
1327.9	3634
1329.94	3608
1331.98	3616
1334.02	3623
1336.05	3662
1338.08	3669
1340.12	3637
1342.15	3699
1344.18	3788
1346.2	3814
1348.23	3849
1350.25	3792
1352.28	3870
1354.3	3915
1356.32	3951
1358.34	3943
1360.36	3998
1362.38	3949
1364.39	4049
1366.41	3979
1368.42	3995
1370.43	4007
1372.44	3864
1374.45	3732
1376.45	3772
1378.46	3779
1380.47	3616
1382.47	3599
1384.47	3558
1386.47	3500
1388.47	3453
1390.47	3421
1392.46	3421
1394.46	3494
1396.45	3441
1398.44	3417
1400.44	3388
1402.42	3258
1404.41	3218
1406.4	3141
1408.39	3089
1410.37	3040
1412.35	2942
1414.33	2948
1416.31	2911
1418.29	2894
1420.27	2875
1422.25	2855
1424.22	2895
1426.2	2831
1428.17	2851
1430.14	2849
1432.11	2764
1434.08	2704
1436.04	2641
1438.01	2657
1439.97	2696
1441.94	2667
1443.9	2635
1445.86	2716
1447.82	2589
1449.78	2534
1451.73	2548
1453.69	2567
1455.64	2609
1457.59	2655
1459.54	2553
1461.49	2466
1463.44	2428
1465.39	2424
1467.34	2357
1469.28	2332
1471.22	2343
1473.17	2434
1475.11	2345
1477.05	2315
1478.99	2256
1480.92	2182
1482.86	2121
1484.79	2069
1486.73	2069
1488.66	2087
1490.59	2071
1492.52	2090
1494.45	2112
1496.37	2118
1498.3	2132
1500.22	2122
1502.14	2059
1504.07	2079
1505.99	2094
1507.91	2071
1509.82	2061
1511.74	2051
1513.66	2063
1515.57	2051
1517.48	2027
1519.39	2115
1521.3	2130
1523.21	2150
1525.12	2032
1527.03	2029
1528.93	2036
1530.84	2045
1532.74	2043
1534.64	2112
1536.54	2073
1538.44	2043
1540.34	2001
1542.23	1939
1544.13	1845
1546.02	1762
1547.92	1835
1549.81	1830
1551.7	1888
1553.59	1835
1555.48	1831
1557.36	1956
1559.25	1880
1561.13	1892
1563.01	1936
1564.9	1979
1566.78	1932
1568.66	1972
1570.53	1853
1572.41	1870
1574.29	1892
1576.16	1976
1578.03	2063
1579.9	2051
1581.78	1991
1583.65	1926
1585.51	1898
1587.38	1914
1589.25	1999
1591.11	2009
1592.97	1976
1594.84	1902
1596.7	1852
1598.56	1882
1600.42	1828
1602.27	1882
1604.13	1896
1605.98	2047
1607.84	2118
1609.69	2176
1611.54	2139
1613.39	2047
1615.24	1868
1617.09	1686
1618.94	1650
1620.78	1570
1622.62	1626
1624.47	1711
1626.31	1753
1628.15	1709
1629.99	1730
1631.83	1785
1633.67	1704
1635.5	1650
1637.34	1663
1639.17	1614
1641	1608
1642.83	1610
1644.66	1616
1646.49	1565
1648.32	1518
1650.15	1569
1651.97	1549
1653.8	1576
1655.62	1583
1657.44	1541
1659.26	1414
1661.08	1380
1662.9	1372
1664.72	1213
1666.53	1139
1668.35	1109
1670.16	1092
1671.97	1127
1673.79	1185
1675.6	1178
1677.4	1163
1679.21	1090
1681.02	1072
1682.83	1032
1684.63	1045
1686.43	1086
1688.24	1157
1690.04	1148
1691.84	1068
1693.64	1052
1695.43	1086
1697.23	1146
1699.02	1215
1700.82	1265
1702.61	1229
1704.4	1196
1706.2	1177
1707.98	1273
1709.77	1324
1711.56	1324
1713.35	1329
1715.13	1331
1716.92	1206
1718.7	1058
1720.48	1154
1722.26	1068
1724.04	943
1725.82	848
1727.6	757
1729.37	697
1731.15	667
1732.92	550
1734.7	481
1736.47	443
1738.24	431
1740.01	437
1741.78	439
1743.54	447
1745.31	588
1747.08	651
1748.84	659
1750.6	671
1752.36	798
1754.12	892
1755.88	930
1757.64	903
1759.4	850
1761.16	798
1762.91	822
1764.67	854
1766.42	931
1768.17	1007
1769.92	975
1771.67	890
1773.42	854
1775.17	836
1776.91	843
1778.66	864
1780.4	945
1782.15	975
1783.89	1010
1785.63	1022
1787.37	1021
1789.11	1003
1790.85	1003
1792.58	955
1794.32	895
1796.05	863
1797.79	834
1799.52	816
1801.25	849
1802.98	798
1804.71	764
1806.44	836
1808.17	896
1809.89	975
1811.62	979
1813.34	1007
1815.07	901
1816.79	854
1818.51	861
1820.23	814
1821.95	763
1823.66	731
1825.38	724
1827.1	756
1828.81	753
1830.52	777
1832.24	826
1833.95	854
1835.66	874
1837.37	915
1839.08	876
1840.78	834
1842.49	747
1844.19	715
1845.9	719
1847.6	706
1849.3	732
1851	671
1852.7	598
1854.4	576
1856.1	586
1857.8	582
1859.49	590
1861.19	588
1862.88	629
1864.57	504
1866.27	482
1867.96	407
1869.65	413
1871.33	423
1873.02	462
1874.71	526
1876.39	544
1878.08	510
1879.76	503
1881.44	495
1883.12	526
1884.81	552
1886.48	586
1888.16	520
1889.84	439
1891.52	449
1893.19	413
1894.87	409
1896.54	421
1898.21	413
1899.88	433
1901.55	476
1903.22	486
1904.89	497
1906.56	492
1908.22	522
1909.89	500
1911.55	518
1913.22	511
1914.88	508
1916.54	498
1918.2	498
1919.86	497
1921.52	510
1923.18	468
1924.83	468
1926.49	483
1928.14	409
1929.79	445
1931.45	455
1933.1	456
1934.75	429
1936.4	475
1938.05	484
1939.69	480
1941.34	437
1942.99	378
1944.63	385
1946.27	385
1947.92	391
1949.56	407
1951.2	411
1952.84	461
1954.48	463
1956.11	510
1957.75	548
1959.39	562
1961.02	606
1962.65	600
1964.29	540
1965.92	552
1967.55	580
1969.18	607
1970.81	586
1972.44	637
1974.06	586
1975.69	570
1977.32	570
1978.94	592
1980.56	601
1982.19	647
1983.81	593
1985.43	608
1987.05	609
1988.66	610
1990.28	606
1991.9	554
1993.51	595
1995.13	615
1996.74	615
1998.36	610
1999.97	609
2001.58	608
2003.19	562
2004.8	562
2006.4	610
2008.01	582
2009.62	620
2011.22	626
2012.83	621
2014.43	612
2016.03	616
2017.63	603
2019.23	550
2020.83	594
2022.43	588
2024.03	602
2025.63	612
2027.22	570
2028.82	588
2030.41	584
2032.01	568
2033.6	558
2035.19	585
2036.78	560
2038.37	546
2039.96	514
2041.55	528
2043.13	544
2044.72	524
2046.3	524
2047.89	538
2049.47	534
2051.05	520
2052.63	510
2054.21	514
2055.79	525
2057.37	496
2058.95	514
2060.52	490
2062.1	477
2063.68	504
2065.25	512
2066.82	467
2068.39	492
2069.97	461
2071.54	491
2073.1	482
2074.67	484
2076.24	498
2077.81	461
2079.37	467
2080.94	451
2082.5	443
2084.07	413
2085.63	447
2087.19	421
2088.75	397
2090.31	363
2091.87	373
2093.43	356
2094.98	376
2096.54	367
2098.09	376
2099.65	436
2101.2	399
2102.75	413
2104.3	411
2105.86	415
2107.41	397
2108.95	405
2110.5	391
2112.05	395
2113.6	371
2115.14	359
2116.69	395
2118.23	385
2119.77	373
2121.31	367
2122.86	393
2124.4	373
2125.93	375
2127.47	363
2129.01	367
2130.55	381
2132.08	377
2133.62	375
2135.15	377
2136.69	367
2138.22	329
2139.75	336
2141.28	363
2142.81	365
2144.34	355
2145.87	323
2147.39	373
2148.92	358
2150.45	367
2151.97	353
2153.5	359
2155.02	329
2156.54	296
2158.06	342
2159.58	322
2161.1	322
2162.62	373
2164.14	348
2165.66	360
2167.17	336
2168.69	369
2170.2	322
2171.72	343
2173.23	325
2174.74	337
2176.25	312
2177.76	344
2179.27	313
2180.78	325
2182.29	304
2183.79	310
2185.3	302
2186.81	316
2188.31	290
2189.81	321
2191.32	333
2192.82	302
2194.32	300
2195.82	332
2197.32	305
2198.82	278
2200.32	266
2201.81	284
2203.31	270
2204.8	302
2206.3	298
2207.79	280
2209.29	307
2210.78	284
2212.27	314
2213.76	298
2215.25	306
2216.74	304
2218.23	278
2219.71	274
2221.2	264
2222.69	284
2224.17	224
2225.65	244
2227.14	226
2228.62	208
2230.1	230
2231.58	254
2233.06	250
2234.54	250
2236.02	280
2237.5	294
2238.97	308
2240.45	272
2241.92	257
2243.4	288
2244.87	212
2246.34	242
2247.82	254
2249.29	227
2250.76	252
2252.23	242
2253.7	226
2255.16	215
2256.63	228
2258.1	220
2259.56	218
2261.03	218
2262.49	217
2263.95	242
2265.42	226
2266.88	231
2268.34	224
2269.8	222
2271.26	214
2272.72	213
2274.18	222
2275.63	240
2277.09	243
2278.54	232
2280	206
2281.45	220
2282.9	206
2284.36	180
2285.81	216
2287.26	230
2288.71	220
2290.16	222
2291.61	206
2293.05	184
2294.5	208
2295.95	162
2297.39	145
2298.84	158
2300.28	124
2301.72	143
2303.16	184
2304.61	208
2306.05	204
2307.49	167
2308.93	175
2310.36	181
2311.8	187
2313.24	181
2314.67	232
2316.11	209
2317.54	205
2318.98	220
2320.41	176
2321.84	194
2323.28	191
2324.71	192
2326.14	160
2327.57	175
2328.99	156
2330.42	151
2331.85	168
2333.27	155
2334.7	171
2336.12	162
2337.55	155
2338.97	141
2340.39	147
2341.82	101
2343.24	120
2344.66	125
2346.08	135
2347.5	147
2348.91	137
2350.33	165
2351.75	179
2353.16	185
2354.58	163
2355.99	175
2357.41	169
2358.82	147
2360.23	105
2361.64	99
2363.05	93
2364.46	86
2365.87	99
2367.28	135
2368.69	137
2370.1	107
2371.5	93
2372.91	137
2374.31	134
2375.72	129
2377.12	121
2378.52	113
2379.92	109
2381.33	125
2382.73	111
2384.13	109
2385.52	111
2386.92	95
2388.32	105
2389.72	133
2391.11	105
2392.51	143
2393.9	135
2395.3	131
2396.69	157
2398.08	139
2399.48	101
2400.87	139
2402.26	119
2403.65	91
2405.04	99
2406.42	60
2407.81	-8
2409.2	26
2410.58	-33
2411.97	-16
2413.35	51
2414.74	-6
2416.12	-8
2417.5	28
2418.89	20
2420.27	26
2421.65	22
2423.03	46
2424.41	6
2425.79	12
2427.16	-2
2428.54	8
2429.92	-16
2431.29	4
2432.67	19
2434.04	18
2435.42	18
2436.79	22
2438.16	16
2439.53	-2
2440.9	2
2442.27	-10
2443.64	-18
2445.01	-3
2446.38	-16
2447.75	-10
2449.11	-26
2450.48	-22
2451.84	-47
2453.21	-24
2454.57	6
2455.94	12
2457.3	14
2458.66	-12
2460.02	9
2461.38	12
2462.74	27
2464.1	56
2465.46	34
2466.82	18
2468.17	44
2469.53	10
2470.89	40
2472.24	9
2473.6	0
2474.95	37
2476.3	49
2477.65	52
2479.01	61
2480.36	41
2481.71	95
2483.06	37
2484.41	41
2485.75	29
2487.1	35
2488.45	37
2489.8	29
2491.14	30
2492.49	18
2493.83	39
2495.17	65
2496.52	31
2497.86	49
2499.2	49
2500.54	49
2501.88	35
2503.22	80
2504.56	59
2505.9	56
2507.24	68
2508.58	51
2509.91	47
2511.25	36
2512.58	7
2513.92	-24
2515.25	-20
2516.58	-10
2517.92	-22
2519.25	-6
2520.58	6
2521.91	-16
2523.24	14
2524.57	32
2525.9	34
2527.23	39
2528.55	73
2529.88	24
2531.21	-6
2532.53	2
2533.86	21
2535.18	26
2536.5	37
2537.83	34
2539.15	59
2540.47	32
2541.79	44
2543.11	3
2544.43	4
2545.75	28
2547.07	62
2548.39	-18
2549.7	58
2551.02	14
2552.34	20
2553.65	16
2554.97	-8
2556.28	-12
2557.59	-24
2558.91	-25
2560.22	-30
2561.53	-38
2562.84	-32
2564.15	-22
2565.46	-8
2566.77	-18
2568.08	-26
2569.38	-22
2570.69	2
2572	-30
2573.3	-6
2574.61	-25
2575.91	-30
2577.22	-16
2578.52	-2
2579.82	6
2581.13	-16
2582.43	-16
2583.73	-24
2585.03	-22
2586.33	-16
2587.63	-26
2588.92	-60
2590.22	-22
2591.52	-53
2592.82	-20
2594.11	-16
2595.41	-7
2596.7	-12
2598	-12
2599.29	2
2600.58	-19
2601.88	6
2603.17	14
2604.46	-34
2605.75	-28
2607.04	-28
2608.33	-33
2609.62	-17
2610.9	-36
2612.19	-60
2613.48	-62
2614.76	-52
2616.05	-41
2617.34	-25
2618.62	-48
2619.9	-52
2621.19	-30
2622.47	-35
2623.75	-44
2625.03	-50
2626.31	-65
2627.59	-22
2628.87	-9
2630.15	-61
2631.43	-14
2632.71	-44
2633.99	-54
2635.26	-48
2636.54	-79
2637.81	-45
2639.09	-58
2640.36	-50
2641.64	-56
2642.91	-63
2644.18	-64
2645.46	-32
2646.73	-74
2648	-56
2649.27	-35
2650.54	-37
2651.81	-16
2653.07	-16
2654.34	-34
2655.61	-33
2656.88	-41
2658.14	-40
2659.41	-47
2660.67	-50
2661.94	-28
2663.2	-44
2664.47	-39
2665.73	-36
2666.99	-54
2668.25	-44
2669.51	-70
2670.77	-61
2672.03	-51
2673.29	-40
2674.55	-37
2675.81	-52
2677.07	-73
2678.32	-63
2679.58	-44
2680.84	-41
2682.09	-28
2683.35	-10
2684.6	-22
2685.85	-22
2687.11	-52
2688.36	-17
2689.61	-30
2690.86	-38
2692.11	-35
2693.36	-20
2694.61	-18
2695.86	-21
2697.11	-54
2698.36	-36
2699.61	-51
2700.85	-42
2702.1	-66
2703.34	-33
2704.59	-44
2705.83	-24
2707.08	-37
2708.32	-40
2709.56	-43
2710.81	-57
2712.05	-50
2713.29	-59
2714.53	-38
2715.77	-32
2717.01	-27
2718.25	-20
2719.49	-41
2720.73	-56
2721.96	-51
2723.2	-44
2724.44	-47
2725.67	-14
2726.91	-48
2728.14	-36
2729.38	-62
2730.61	-20
2731.84	-54
2733.08	-33
2734.31	-24
2735.54	-40
2736.77	-18
2738	-32
2739.23	-22
2740.46	-30
2741.69	-44
2742.92	-48
2744.14	-4
2745.37	-38
2746.6	-26
2747.82	-10
2749.05	-28
2750.27	-24
2751.5	-44
2752.72	-48
2753.95	18
2755.17	-32
2756.39	-18
2757.61	-36
2758.83	-38
2760.05	-18
2761.27	-30
2762.49	-12
2763.71	-32
2764.93	-20
2766.15	-50
2767.37	-24
2768.58	-28
2769.8	-32
2771.02	-42
2772.23	-30
2773.45	-38
2774.66	-2
2775.88	-6
2777.09	-36
2778.3	-32
2779.51	-24
2780.73	-27
2781.94	-18
2783.15	-6
2784.36	-10
2785.57	-8
2786.78	-28
2787.99	26
2789.19	-26
2790.4	-10
2791.61	8
2792.82	-8
2794.02	-28
2795.23	-20
2796.43	-22
2797.64	-8
2798.84	-36
2800.04	-14
2801.25	-19
2802.45	-20
2803.65	-42
2804.85	-2
2806.05	-10
2807.25	-42
2808.45	-14
2809.65	-26
2810.85	-25
2812.05	4
2813.25	-20
2814.45	-30
2815.64	-6
2816.84	-26
2818.04	-20
2819.23	40
2820.43	0
2821.62	26
2822.82	-14
2824.01	2
2825.2	30
2826.39	-2
2827.59	-4
2828.78	4
2829.97	-4
2831.16	-22
2832.35	-4
2833.54	-18
2834.73	-4
2835.92	-10
2837.1	-4
2838.29	-20
2839.48	12
2840.67	-10
2841.85	-22
2843.04	-6
2844.22	-2
2845.41	-2
2846.59	21
2847.77	26
2848.96	-2
2850.14	6
2851.32	0
2852.5	-7
2853.68	-12
2854.87	48
2856.05	8
2857.23	-12
2858.4	-10
2859.58	-21
2860.76	4
2861.94	10
2863.12	2
2864.29	-6
2865.47	-14
2866.65	6
2867.82	5
2869	30
2870.17	20
2871.34	2
2872.52	-12
2873.69	14
2874.86	-21
2876.03	30
2877.21	-6
2878.38	-12
2879.55	16
2880.72	-10
2881.89	-10
2883.06	-8
2884.23	-4
2885.39	-4
2886.56	-13
2887.73	-20
2888.9	6
2890.06	16
2891.23	22
2892.39	-8
2893.56	26
2894.72	6
2895.89	2
2897.05	14
2898.21	-22
2899.38	6
2900.54	-18
2901.7	18
2902.86	2
2904.02	22
2905.18	9
2906.34	-2
2907.5	-1
2908.66	14
2909.82	-8
2910.98	24
2912.13	26
2913.29	25
2914.45	-6
2915.6	12
2916.76	6
2917.91	6
2919.07	4
2920.22	4
2921.38	10
2922.53	-6
2923.68	6
2924.84	34
2925.99	4
2927.14	-8
2928.29	-4
2929.44	-10
2930.59	10
2931.74	0
2932.89	14
2934.04	7
2935.19	0
2936.34	6
2937.48	2
2938.63	18
2939.78	-16
2940.93	22
2942.07	28
2943.22	26
2944.36	6
2945.51	12
2946.65	-16
2947.79	14
2948.94	8
2950.08	-2
2951.22	2
2952.36	18
2953.5	16
2954.65	17
2955.79	8
2956.93	14
2958.07	-4
2959.2	0
2960.34	30
2961.48	10
2962.62	14
2963.76	10
2964.89	12
2966.03	-4
2967.17	8
2968.3	16
2969.44	6
2970.57	8
2971.71	18
2972.84	14
2973.97	22
2975.11	18
2976.24	34
2977.37	2
2978.5	8
2979.64	16
2980.77	24
2981.9	18
2983.03	-18
2984.16	2
2985.29	24
2986.41	10
2987.54	22
2988.67	32
2989.8	24
2990.93	12
2992.05	-2
2993.18	20
2994.3	2
2995.43	12
2996.55	53
2997.68	38
2998.8	28
2999.93	28
3001.05	4
3002.17	16
3003.3	-12
3004.42	62
3005.54	72
3006.66	28
3007.78	34
3008.9	36
3010.02	0
3011.14	22
3012.26	14
3013.38	20
3014.5	36
3015.62	10
3016.73	38
3017.85	26
3018.97	22
3020.08	17
3021.2	28
3022.31	10
3023.43	38
3024.54	21
3025.66	22
3026.77	30
3027.89	44
3029	30
3030.11	24
3031.22	32
3032.34	8
3033.45	28
3034.56	22
3035.67	22
3036.78	115
3037.89	44
3039	44
3040.11	0
3041.22	8
3042.32	4
3043.43	18
3044.54	10
3045.65	16
3046.75	28
3047.86	58
3048.96	32
3050.07	-4
3051.17	40
3052.28	26
3053.38	26
3054.49	24
3055.59	36
3056.69	40
3057.8	12
3058.9	30
3060	54
3061.1	24
3062.2	30
3063.3	30
3064.4	18
3065.5	28
3066.6	21
3067.7	36
3068.8	30
3069.9	34
3071	58
3072.09	26
3073.19	30
3074.29	28
3075.38	28
3076.48	34
3077.57	15
3078.67	27
3079.76	42
3080.86	12
3081.95	39
3083.05	14
3084.14	14
3085.23	50
3086.33	35
3087.42	40
3088.51	39
3089.6	36
3090.69	26
3091.78	18
3092.87	75
3093.96	24
3095.05	26
3096.14	14
3097.23	30
3098.32	43
3099.41	41
3100.49	26
3101.58	24
3102.67	48
3103.75	24
3104.84	36
3105.93	46
3107.01	10
3108.1	30
3109.18	32
3110.26	26
3111.35	38
3112.43	24
3113.51	46
3114.6	35
3115.68	34
3116.76	24
3117.84	34
3118.92	36
3120	32
3121.09	40
3122.17	34
3123.25	14
3124.32	52
3125.4	42
3126.48	20
3127.56	40
3128.64	18
3129.72	36
3130.79	54
3131.87	32
3132.95	42
3134.02	28
3135.1	44
3136.17	38
3137.25	30
3138.32	28
3139.4	16
3140.47	48
3141.55	26
3142.62	40
3143.69	32
3144.76	29
3145.84	26
3146.91	48
3147.98	36
3149.05	36
3150.12	30
3151.19	66
3152.26	30
3153.33	42
3154.4	16
3155.47	22
3156.54	48
3157.61	42
3158.67	12
3159.74	22
3160.81	16
3161.88	41
3162.94	28
3164.01	45
3165.07	44
3166.14	49
3167.2	28
3168.27	25
3169.33	20
3170.4	52
3171.46	42
3172.52	20
3173.59	42
3174.65	40
3175.71	40
3176.77	26
3177.84	30
3178.9	42
3179.96	36
3181.02	28
3182.08	62
3183.14	49
3184.2	40
3185.26	44
3186.32	48
3187.37	52
3188.43	56
3189.49	63
3190.55	32
3191.61	39
3192.66	58
3193.72	34
3194.77	38
3195.83	22
3196.89	36
3197.94	52
3199	42
3200.05	36
3201.1	48
3202.16	34
3203.21	64
3204.27	36
3205.32	34
3206.37	36
3207.42	45
3208.47	66
3209.53	48
3210.58	43
3211.63	34
3212.68	42
3213.73	46
3214.78	29
3215.83	36
3216.88	37
3217.93	60
3218.97	48
3220.02	36
3221.07	24
3222.12	16
3223.16	42
3224.21	30
3225.26	44
3226.3	22
3227.35	34
3228.4	66
3229.44	32
3230.49	12
3231.53	24
3232.57	36
3233.62	30
3234.66	38
3235.71	38
3236.75	32
3237.79	60
3238.83	46
3239.88	12
3240.92	60
3241.96	52
3243	24
3244.04	26
3245.08	50
3246.12	34
3247.16	36
3248.2	38
3249.24	52
3250.28	32
3251.32	30
3252.36	44
3253.39	38
3254.43	40
3255.47	54
3256.51	52
3257.54	30
3258.58	38
3259.61	36
3260.65	41
3261.69	36
3262.72	50
3263.76	52
3264.79	32
3265.82	63
3266.86	31
3267.89	60
3268.92	36
3269.96	48
3270.99	37
3272.02	44
3273.05	36
3274.09	16
3275.12	56
3276.15	36
3277.18	51
3278.21	32
3279.24	20
3280.27	44
3281.3	40
3282.33	37
3283.36	44
3284.39	42
3285.41	54
3286.44	32
3287.47	36
3288.5	48
3289.52	36
3290.55	77
3291.58	38
3292.6	50
3293.63	52
3294.66	30
3295.68	59
3296.71	28
3297.73	48
3298.76	69
3299.78	26
3300.8	32
3301.83	36
3302.85	90
3303.87	32
3304.9	32
3305.92	37
3306.94	46
3307.96	44
3308.98	50
3310.01	40
3311.03	28
3312.05	55
3313.07	48
3314.09	50
3315.11	34
3316.13	53
3317.15	32
3318.17	66
3319.18	54
3320.2	38
3321.22	38
3322.24	54
3323.26	49
3324.27	46
3325.29	82
3326.31	43
3327.32	48
3328.34	43
3329.35	66
3330.37	42
3331.38	20
3332.4	14
3333.41	62
3334.43	64
3335.44	52
3336.46	36
3337.47	32
3338.48	54
3339.5	38
3340.51	44
3341.52	31
3342.53	42
3343.54	42
3344.56	50
3345.57	51
3346.58	52
3347.59	42
3348.6	25
3349.61	58
3350.62	40
3351.63	54
3352.64	50
3353.65	44
3354.66	29
3355.66	51
3356.67	42
3357.68	54
3358.69	11
3359.7	40
3360.7	58
3361.71	24
3362.72	44
3363.72	48
3364.73	38
3365.73	48
3366.74	49
3367.75	45
3368.75	36
3369.75	52
3370.76	46
3371.76	40
3372.77	42
3373.77	52
3374.77	49
3375.78	40
3376.78	18
3377.78	52
3378.78	42
3379.79	44
3380.79	39
3381.79	42
3382.79	66
3383.79	36
3384.79	58
3385.79	40
3386.79	48
3387.79	48
3388.79	43
3389.79	36
3390.79	48
3391.79	46
3392.79	50
3393.79	76
3394.78	60
3395.78	56
3396.78	58
3397.78	50
3398.77	85
3399.77	38
3400.77	46
3401.76	32
3402.76	48
3403.76	46
3404.75	30
3405.75	36
3406.74	61
3407.74	91
3408.73	40
3409.72	109
3410.72	64
3411.71	58
3412.71	38
3413.7	26
3414.69	28
3415.68	80
3416.68	46
3417.67	44
3418.66	50
3419.65	30
3420.64	82
3421.63	55
3422.63	64
3423.62	44
3424.61	94
3425.6	54
3426.59	47
3427.58	62
3428.57	31
[truncated: 48 more rows]
