# Supplementary material for: AI‐Assisted Detection of Early Gastric Cancer via Visualization of Mucosal Acidity Compromise During Endoscopy
Source: Adv Sci (Weinh). 2025 Oct 20;12(46):e04932. doi: 10.1002/advs.202504932 (PMC12697849; doi:10.1002/advs.202504932)
Supplement: Supplementary file 2 — Supporting Data [file ADVS-12-e04932-s002.zip › Models by AGS cells/Model 6/Para-tumor/fast-20250724_175403.csv]

181.541	17612
184.445	27559
187.346	35906
190.245	39998
193.141	41595
196.035	41605
198.927	41580
201.816	41401
204.703	41792
207.588	41609
210.47	41903
213.35	41511
216.228	41637
219.103	41653
221.976	41522
224.846	41773
227.715	41428
230.58	41691
233.444	41601
236.305	42155
239.164	42042
242.02	42721
244.875	42741
247.727	42850
250.576	43013
253.423	42934
256.268	42922
259.111	42866
261.951	42819
264.789	42538
267.625	42724
270.459	42776
273.29	42626
276.119	42388
278.945	42153
281.769	41941
284.591	41818
287.411	41620
290.229	41552
293.044	41350
295.857	41091
298.667	40720
301.476	40394
304.282	40228
307.085	39761
309.887	39513
312.686	39203
315.483	38889
318.278	38546
321.071	38187
323.861	38242
326.649	37960
329.435	38566
332.219	38201
335	38260
337.779	38389
340.556	38429
343.331	38647
346.103	38431
348.873	38608
351.641	38732
354.407	38721
357.171	38756
359.932	38945
362.691	38773
365.448	38585
368.203	38405
370.955	37953
373.706	37935
376.454	37704
379.2	37263
381.943	37361
384.685	36794
387.424	36725
390.161	36355
392.896	36078
395.629	35893
398.36	35697
401.088	35851
403.815	35611
406.539	35592
409.261	35393
411.981	35268
414.698	35600
417.414	35810
420.127	35758
422.838	35647
425.547	36063
428.254	36074
430.959	36024
433.662	36225
436.362	36584
439.06	36586
441.757	36305
444.451	36475
447.142	36218
449.832	36138
452.52	36168
455.206	36303
457.889	35925
460.57	36025
463.249	35692
465.927	35943
468.601	35470
471.274	35189
473.945	34889
476.614	34424
479.28	33987
481.945	33767
484.607	33708
487.267	33481
489.926	32988
492.582	32955
495.236	32703
497.888	32604
500.537	32262
503.185	32500
505.831	32752
508.474	32923
511.116	32774
513.755	32770
516.393	32556
519.028	32778
521.661	32639
524.293	32682
526.922	32355
529.549	32743
532.174	32615
534.797	32548
537.418	32676
540.037	32730
542.654	32862
545.268	33171
547.881	33082
550.492	32849
553.101	32663
555.707	32077
558.312	31605
560.915	31617
563.515	31849
566.114	31831
568.71	32181
571.305	32768
573.897	32673
576.488	32722
579.076	32181
581.663	31257
584.247	30747
586.83	29953
589.41	29369
591.989	28843
594.565	28283
597.14	27641
599.712	27370
602.283	27282
604.851	27294
607.418	27050
609.982	27078
612.545	26754
615.106	26658
617.664	26756
620.221	26537
622.776	26476
625.328	26433
627.879	26401
630.428	26163
632.975	25974
635.52	25710
638.062	25511
640.603	25520
643.142	25559
645.679	25737
648.214	25819
650.748	25749
653.279	25587
655.808	25555
658.335	25446
660.861	25303
663.384	25173
665.906	25217
668.425	25359
670.943	25239
673.459	24928
675.973	24735
678.484	24427
680.994	24100
683.502	23631
686.009	23516
688.513	23492
691.015	23250
693.515	23008
696.014	22865
698.51	22486
701.005	22537
703.498	22235
705.989	21725
708.478	21487
710.965	21165
713.45	21167
715.933	20989
718.415	20889
720.894	20615
723.372	20647
725.848	20821
728.322	20669
730.794	21020
733.264	20818
735.732	20474
738.198	19898
740.663	19455
743.126	19178
745.586	19124
748.045	18947
750.502	18729
752.958	18673
755.411	18630
757.863	18633
760.312	18631
762.76	18516
765.206	18560
767.65	18169
770.092	17182
772.533	16075
774.971	15683
777.408	16142
779.843	16829
782.276	16821
784.707	16990
787.137	17057
789.564	17028
791.99	16970
794.414	16823
796.836	16758
799.257	16624
801.675	16238
804.092	16130
806.507	16080
808.92	15886
811.331	15669
813.741	15461
816.148	15302
818.554	15060
820.958	14950
823.36	14889
825.761	14919
828.159	14680
830.556	14667
832.951	14488
835.345	14229
837.736	14158
840.126	14027
842.514	14073
844.9	13882
847.284	13734
849.667	13649
852.048	13461
854.427	13400
856.804	13233
859.18	12967
861.553	12933
863.925	12874
866.296	12803
868.664	12629
871.031	12588
873.396	12475
875.759	12441
878.12	12349
880.48	12326
882.838	12199
885.194	11984
887.549	12002
889.902	11835
892.253	11754
894.602	11760
896.949	11621
899.295	11668
901.639	11515
903.981	11470
906.322	11416
908.661	11341
910.998	11415
913.333	11391
915.667	11097
917.999	11377
920.329	11192
922.658	11233
924.985	11107
927.31	10990
929.633	10976
931.955	10900
934.275	10775
936.593	10642
938.91	10475
941.225	10324
943.538	10155
945.849	10031
948.159	9738
950.467	9490
952.774	9461
955.078	9262
957.381	9090
959.683	8967
961.982	8774
964.28	8893
966.577	8837
968.871	8756
971.164	8575
973.456	8439
975.745	8409
978.033	8192
980.319	8176
982.604	8079
984.887	8128
987.168	8095
989.448	8045
991.726	7924
994.002	7954
996.277	7889
998.55	7896
1000.82	7894
1003.09	7983
1005.36	8105
1007.63	8062
1009.89	8025
1012.15	8053
1014.41	7986
1016.67	7999
1018.93	8006
1021.19	7886
1023.44	7851
1025.7	7899
1027.95	7803
1030.2	7702
1032.45	7601
1034.69	7480
1036.94	7461
1039.18	7376
1041.43	7239
1043.67	7265
1045.9	7187
1048.14	7217
1050.38	7056
1052.61	6927
1054.84	6892
1057.07	6807
1059.3	6757
1061.53	6661
1063.76	6717
1065.98	6574
1068.2	6467
1070.42	6450
1072.64	6267
1074.86	6292
1077.08	6129
1079.29	6213
1081.5	6099
1083.72	6070
1085.93	6111
1088.13	6058
1090.34	6153
1092.55	6077
1094.75	6167
1096.95	6028
1099.15	5995
1101.35	6030
1103.55	5831
1105.74	5721
1107.94	5685
1110.13	5715
1112.32	5597
1114.51	5442
1116.7	5450
1118.89	5287
1121.07	5243
1123.25	5167
1125.44	5200
1127.62	5107
1129.8	5109
1131.97	5170
1134.15	5238
1136.32	5300
1138.49	5246
1140.66	5097
1142.83	5186
1145	5049
1147.17	5033
1149.33	4894
1151.5	4900
1153.66	4900
1155.82	4870
1157.98	4718
1160.13	4705
1162.29	4726
1164.44	4636
1166.6	4695
1168.75	4648
1170.9	4765
1173.04	4763
1175.19	4866
1177.34	4724
1179.48	4528
1181.62	4410
1183.76	4344
1185.9	4432
1188.04	4627
1190.17	4789
1192.31	4856
1194.44	4741
1196.57	4916
1198.7	4906
1200.83	4719
1202.96	4627
1205.08	4418
1207.21	4187
1209.33	4110
1211.45	3942
1213.57	3846
1215.69	3836
1217.81	3777
1219.92	3697
1222.03	3743
1224.15	3693
1226.26	3699
1228.37	3640
1230.47	3626
1232.58	3626
1234.68	3603
1236.79	3560
1238.89	3628
1240.99	3634
1243.09	3626
1245.19	3464
1247.28	3465
1249.38	3421
1251.47	3447
1253.56	3407
1255.65	3276
1257.74	3274
1259.83	3240
1261.91	3207
1264	3179
1266.08	3127
1268.16	3066
1270.24	2989
1272.32	2891
1274.4	3002
1276.47	2925
1278.55	2809
1280.62	2861
1282.69	2794
1284.76	2740
1286.83	2728
1288.9	2736
1290.96	2694
1293.03	2627
1295.09	2567
1297.15	2528
1299.21	2498
1301.27	2508
1303.33	2518
1305.38	2498
1307.44	2571
1309.49	2476
1311.54	2448
1313.59	2421
1315.64	2371
1317.69	2431
1319.73	2391
1321.78	2392
1323.82	2371
1325.86	2375
1327.9	2323
1329.94	2316
1331.98	2303
1334.02	2382
1336.05	2319
1338.08	2377
1340.12	2295
1342.15	2355
1344.18	2458
1346.2	2402
1348.23	2485
1350.25	2442
1352.28	2472
1354.3	2480
1356.32	2522
1358.34	2470
1360.36	2531
1362.38	2498
1364.39	2585
1366.41	2563
1368.42	2496
1370.43	2550
1372.44	2456
1374.45	2444
1376.45	2428
1378.46	2488
1380.47	2351
1382.47	2321
1384.47	2281
1386.47	2225
1388.47	2156
1390.47	2180
1392.46	2162
1394.46	2249
1396.45	2198
1398.44	2168
1400.44	2145
1402.42	2081
1404.41	2053
1406.4	2007
1408.39	1902
1410.37	1904
1412.35	1882
1414.33	1892
1416.31	1851
1418.29	1842
1420.27	1809
1422.25	1801
1424.22	1797
1426.2	1779
1428.17	1743
1430.14	1771
1432.11	1720
1434.08	1653
1436.04	1700
1438.01	1612
1439.97	1660
1441.94	1674
1443.9	1660
1445.86	1662
1447.82	1660
1449.78	1563
1451.73	1581
1453.69	1582
1455.64	1674
1457.59	1573
1459.54	1532
1461.49	1529
1463.44	1451
1465.39	1447
1467.34	1463
1469.28	1433
1471.22	1479
1473.17	1475
1475.11	1473
1477.05	1393
1478.99	1349
1480.92	1350
1482.86	1277
1484.79	1277
1486.73	1257
1488.66	1202
1490.59	1281
1492.52	1290
1494.45	1276
1496.37	1279
1498.3	1332
1500.22	1312
1502.14	1189
1504.07	1255
1505.99	1223
1507.91	1277
1509.82	1251
1511.74	1200
1513.66	1227
1515.57	1207
1517.48	1225
1519.39	1281
1521.3	1314
1523.21	1322
1525.12	1295
1527.03	1227
1528.93	1249
1530.84	1260
1532.74	1302
1534.64	1320
1536.54	1346
1538.44	1321
1540.34	1229
1542.23	1197
1544.13	1150
1546.02	1071
1547.92	1134
1549.81	1159
1551.7	1207
1553.59	1195
1555.48	1191
1557.36	1263
1559.25	1247
1561.13	1289
1563.01	1313
1564.9	1350
1566.78	1317
1568.66	1327
1570.53	1201
1572.41	1241
1574.29	1251
1576.16	1330
1578.03	1418
1579.9	1423
1581.78	1384
1583.65	1324
1585.51	1297
1587.38	1328
1589.25	1370
1591.11	1362
1592.97	1350
1594.84	1280
1596.7	1243
1598.56	1265
1600.42	1241
1602.27	1268
1604.13	1259
1605.98	1374
1607.84	1562
1609.69	1569
1611.54	1571
1613.39	1471
1615.24	1285
1617.09	1112
1618.94	1061
1620.78	1024
1622.62	1110
1624.47	1189
1626.31	1201
1628.15	1221
1629.99	1219
1631.83	1219
1633.67	1175
1635.5	1146
1637.34	1116
1639.17	1136
1641	1119
1642.83	1134
1644.66	1092
1646.49	1070
1648.32	1070
1650.15	1062
1651.97	1059
1653.8	1133
1655.62	1090
1657.44	1029
1659.26	932
1661.08	902
1662.9	897
1664.72	737
1666.53	673
1668.35	669
1670.16	624
1671.97	720
1673.79	760
1675.6	719
1677.4	704
1679.21	685
1681.02	661
1682.83	633
1684.63	654
1686.43	696
1688.24	728
1690.04	713
1691.84	578
1693.64	615
1695.43	634
1697.23	717
1699.02	802
1700.82	870
1702.61	808
1704.4	836
1706.2	794
1707.98	860
1709.77	941
1711.56	945
1713.35	910
1715.13	852
1716.92	820
1718.7	721
1720.48	729
1722.26	717
1724.04	675
1725.82	527
1727.6	475
1729.37	437
1731.15	399
1732.92	344
1734.7	306
1736.47	254
1738.24	258
1740.01	260
1741.78	262
1743.54	310
1745.31	385
1747.08	427
1748.84	441
1750.6	413
1752.36	502
1754.12	622
1755.88	628
1757.64	597
1759.4	550
1761.16	498
1762.91	502
1764.67	556
1766.42	645
1768.17	683
1769.92	683
1771.67	600
1773.42	570
1775.17	542
1776.91	542
1778.66	586
1780.4	633
1782.15	693
1783.89	732
1785.63	724
1787.37	745
1789.11	711
1790.85	733
1792.58	691
1794.32	566
1796.05	593
1797.79	522
1799.52	492
1801.25	556
1802.98	513
1804.71	502
1806.44	550
1808.17	608
1809.89	679
1811.62	685
1813.34	683
1815.07	659
1816.79	610
1818.51	599
1820.23	562
1821.95	500
1823.66	469
1825.38	472
1827.1	478
1828.81	471
1830.52	527
1832.24	546
1833.95	564
1835.66	619
1837.37	669
1839.08	635
1840.78	550
1842.49	467
1844.19	479
1845.9	445
1847.6	500
1849.3	464
1851	409
1852.7	332
1854.4	317
1856.1	341
1857.8	352
1859.49	360
1861.19	354
1862.88	393
1864.57	288
1866.27	226
1867.96	194
1869.65	157
1871.33	193
1873.02	218
1874.71	306
1876.39	334
1878.08	258
1879.76	298
1881.44	262
1883.12	315
1884.81	351
1886.48	363
1888.16	305
1889.84	224
1891.52	238
1893.19	193
1894.87	205
1896.54	182
1898.21	193
1899.88	208
1901.55	266
1903.22	278
1904.89	292
1906.56	308
1908.22	284
1909.89	329
1911.55	327
1913.22	346
1914.88	334
1916.54	318
1918.2	320
1919.86	300
1921.52	322
1923.18	304
1924.83	258
1926.49	288
1928.14	238
1929.79	258
1931.45	240
1933.1	252
1934.75	208
1936.4	270
1938.05	294
1939.69	319
1941.34	250
1942.99	203
1944.63	176
1946.27	203
1947.92	218
1949.56	256
1951.2	250
1952.84	272
1954.48	280
1956.11	335
1957.75	337
1959.39	389
1961.02	417
1962.65	409
1964.29	383
1965.92	373
1967.55	431
1969.18	414
1970.81	427
1972.44	445
1974.06	384
1975.69	399
1977.32	417
1978.94	449
1980.56	441
1982.19	456
1983.81	428
1985.43	435
1987.05	437
1988.66	459
1990.28	413
1991.9	419
1993.51	407
1995.13	447
1996.74	458
1998.36	421
1999.97	447
2001.58	429
2003.19	437
2004.8	421
2006.4	457
2008.01	450
2009.62	471
2011.22	477
2012.83	439
2014.43	471
2016.03	469
2017.63	476
2019.23	441
2020.83	421
2022.43	447
2024.03	447
2025.63	445
2027.22	423
2028.82	453
2030.41	421
2032.01	423
2033.6	425
2035.19	421
2036.78	405
2038.37	417
2039.96	395
2041.55	383
2043.13	387
2044.72	381
2046.3	391
2047.89	409
2049.47	403
2051.05	389
2052.63	391
2054.21	379
2055.79	390
2057.37	373
2058.95	353
2060.52	379
2062.1	374
2063.68	409
2065.25	385
2066.82	352
2068.39	359
2069.97	356
2071.54	361
2073.1	349
2074.67	328
2076.24	371
2077.81	340
2079.37	347
2080.94	332
2082.5	332
2084.07	322
2085.63	318
2087.19	321
2088.75	284
2090.31	248
2091.87	264
2093.43	221
2094.98	243
2096.54	258
2098.09	247
2099.65	307
2101.2	272
2102.75	291
2104.3	284
2105.86	318
2107.41	296
2108.95	268
2110.5	266
2112.05	300
2113.6	292
2115.14	272
2116.69	293
2118.23	260
2119.77	300
2121.31	266
2122.86	260
2124.4	270
2125.93	260
2127.47	258
2129.01	252
2130.55	278
2132.08	290
2133.62	278
2135.15	288
2136.69	274
2138.22	236
2139.75	250
2141.28	240
2142.81	248
2144.34	264
2145.87	262
2147.39	274
2148.92	260
2150.45	286
2151.97	276
2153.5	252
2155.02	228
2156.54	232
2158.06	258
2159.58	228
2161.1	228
2162.62	306
2164.14	276
2165.66	258
2167.17	236
2168.69	296
2170.2	272
2171.72	250
2173.23	246
2174.74	234
2176.25	238
2177.76	258
2179.27	218
2180.78	238
2182.29	224
2183.79	212
2185.3	205
2186.81	232
2188.31	220
2189.81	246
2191.32	230
2192.82	238
2194.32	228
2195.82	230
2197.32	234
2198.82	191
2200.32	204
2201.81	184
2203.31	189
2204.8	200
2206.3	206
2207.79	191
2209.29	236
2210.78	202
2212.27	230
2213.76	250
2215.25	242
2216.74	228
2218.23	203
2219.71	193
2221.2	179
2222.69	181
2224.17	167
2225.65	161
2227.14	157
2228.62	158
2230.1	189
2231.58	178
2233.06	203
2234.54	189
2236.02	201
2237.5	236
2238.97	209
2240.45	210
2241.92	217
2243.4	205
2244.87	149
2246.34	195
2247.82	194
2249.29	187
2250.76	175
2252.23	165
2253.7	171
2255.16	165
2256.63	168
2258.1	139
2259.56	186
2261.03	169
2262.49	157
2263.95	171
2265.42	175
2266.88	165
2268.34	163
2269.8	187
2271.26	169
2272.72	161
2274.18	153
2275.63	173
2277.09	169
2278.54	204
2280	189
2281.45	143
2282.9	145
2284.36	145
2285.81	145
2287.26	149
2288.71	157
2290.16	159
2291.61	139
2293.05	155
2294.5	139
2295.95	105
2297.39	93
2298.84	103
2300.28	92
2301.72	99
2303.16	125
2304.61	111
2306.05	127
2307.49	123
2308.93	117
2310.36	129
2311.8	143
2313.24	137
2314.67	161
2316.11	163
2317.54	157
2318.98	173
2320.41	115
2321.84	153
2323.28	131
2324.71	139
2326.14	127
2327.57	116
2328.99	123
2330.42	113
2331.85	141
2333.27	121
2334.7	129
2336.12	105
2337.55	105
2338.97	91
2340.39	97
2341.82	61
2343.24	102
2344.66	87
2346.08	62
2347.5	103
2348.91	87
2350.33	99
2351.75	125
2353.16	113
2354.58	129
2355.99	129
2357.41	129
2358.82	85
2360.23	75
2361.64	61
2363.05	65
2364.46	58
2365.87	52
2367.28	57
2368.69	89
2370.1	65
2371.5	58
2372.91	87
2374.31	88
2375.72	74
2377.12	72
2378.52	78
2379.92	71
2381.33	83
2382.73	81
2384.13	81
2385.52	83
2386.92	79
2388.32	85
2389.72	79
2391.11	65
2392.51	93
2393.9	81
2395.3	91
2396.69	101
2398.08	89
2399.48	79
2400.87	94
2402.26	85
2403.65	50
2405.04	39
2406.42	24
2407.81	-38
2409.2	-22
2410.58	-43
2411.97	-66
2413.35	10
2414.74	-36
2416.12	-18
2417.5	8
2418.89	-8
2420.27	-20
2421.65	0
2423.03	6
2424.41	-12
2425.79	-10
2427.16	-29
2428.54	-28
2429.92	-34
2431.29	-24
2432.67	-12
2434.04	-6
2435.42	4
2436.79	-10
2438.16	6
2439.53	8
2440.9	-36
2442.27	-28
2443.64	-28
2445.01	-55
2446.38	-41
2447.75	-60
2449.11	-53
2450.48	-36
2451.84	-41
2453.21	-48
2454.57	-24
2455.94	-24
2457.3	-26
2458.66	-48
2460.02	-28
2461.38	-61
2462.74	-2
2464.1	-10
2465.46	-17
2466.82	-29
2468.17	-7
2469.53	-36
2470.89	12
2472.24	-20
2473.6	-14
2474.95	23
2476.3	10
2477.65	24
2479.01	61
2480.36	9
2481.71	65
2483.06	29
2484.41	-6
2485.75	12
2487.1	12
2488.45	2
2489.8	0
2491.14	16
2492.49	-2
2493.83	6
2495.17	25
2496.52	19
2497.86	15
2499.2	29
2500.54	29
2501.88	26
2503.22	32
2504.56	30
2505.9	48
2507.24	34
2508.58	32
2509.91	10
2511.25	20
2512.58	-10
2513.92	-30
2515.25	-24
2516.58	-30
2517.92	-48
2519.25	-34
2520.58	-6
2521.91	-42
2523.24	-27
2524.57	2
2525.9	2
2527.23	25
2528.55	32
2529.88	-20
2531.21	-16
2532.53	-22
2533.86	4
2535.18	0
2536.5	6
2537.83	16
2539.15	26
2540.47	16
2541.79	32
2543.11	-12
2544.43	4
2545.75	0
2547.07	14
2548.39	-36
2549.7	24
2551.02	-6
2552.34	-25
2553.65	-24
2554.97	-42
2556.28	-32
2557.59	-57
2558.91	-63
2560.22	-36
2561.53	-51
2562.84	-51
2564.15	-38
2565.46	-17
2566.77	-46
2568.08	-42
2569.38	-47
2570.69	-28
2572	-59
2573.3	-42
2574.61	-16
2575.91	-32
2577.22	-23
2578.52	-18
2579.82	-18
2581.13	-55
2582.43	-40
2583.73	-40
2585.03	-28
2586.33	-52
2587.63	-46
2588.92	-69
2590.22	-28
2591.52	-71
2592.82	-40
2594.11	-41
2595.41	-43
2596.7	-61
2598	-52
2599.29	-22
2600.58	-63
2601.88	-18
2603.17	-4
2604.46	-63
2605.75	-54
2607.04	-54
2608.33	-55
2609.62	-43
2610.9	-64
2612.19	-72
2613.48	-97
2614.76	-68
2616.05	-67
2617.34	-39
2618.62	-83
2619.9	-86
2621.19	-63
2622.47	-53
2623.75	-64
2625.03	-61
2626.31	-67
2627.59	-32
2628.87	-41
2630.15	-65
2631.43	-41
2632.71	-60
2633.99	-80
2635.26	-66
2636.54	-75
2637.81	-65
2639.09	-81
2640.36	-62
2641.64	-68
2642.91	-75
2644.18	-74
2645.46	-83
2646.73	-80
2648	-58
2649.27	-39
2650.54	-43
2651.81	-57
2653.07	-28
2654.34	-52
2655.61	-53
2656.88	-43
2658.14	-46
2659.41	-71
2660.67	-72
2661.94	-41
2663.2	-79
2664.47	-75
2665.73	-69
2666.99	-76
2668.25	-65
2669.51	-89
2670.77	-81
2672.03	-53
2673.29	-48
2674.55	-47
2675.81	-50
2677.07	-79
2678.32	-71
2679.58	-73
2680.84	-33
2682.09	-69
2683.35	-36
2684.6	-40
2685.85	-49
2687.11	-66
2688.36	-43
2689.61	-40
2690.86	-49
2692.11	-53
2693.36	-26
2694.61	-16
2695.86	-41
2697.11	-65
2698.36	-59
2699.61	-75
2700.85	-60
2702.1	-62
2703.34	-23
2704.59	-62
2705.83	-48
2707.08	-29
2708.32	-42
2709.56	-63
2710.81	-59
2712.05	-50
2713.29	-57
2714.53	-54
2715.77	-48
2717.01	-49
2718.25	-20
2719.49	-47
2720.73	-66
2721.96	-77
2723.2	-59
2724.44	-43
2725.67	-61
2726.91	-34
2728.14	-57
2729.38	-76
2730.61	-49
2731.84	-56
2733.08	-63
2734.31	-26
2735.54	-50
2736.77	-53
2738	-54
2739.23	-34
2740.46	-44
2741.69	-55
2742.92	-72
2744.14	-11
2745.37	-26
2746.6	-65
2747.82	-32
2749.05	-40
2750.27	-46
2751.5	-34
2752.72	-64
2753.95	-30
2755.17	-48
2756.39	-20
2757.61	-40
2758.83	-60
2760.05	-16
2761.27	-40
2762.49	-44
2763.71	-36
2764.93	-32
2766.15	-48
2767.37	-34
2768.58	-38
2769.8	-42
2771.02	-32
2772.23	-30
2773.45	-30
2774.66	-44
2775.88	-40
2777.09	-64
2778.3	-54
2779.51	-36
2780.73	-45
2781.94	-30
2783.15	-20
2784.36	-32
2785.57	-64
2786.78	-40
2787.99	-30
2789.19	-30
2790.4	-16
2791.61	-21
2792.82	-34
2794.02	-24
2795.23	-30
2796.43	-38
2797.64	-36
2798.84	-42
2800.04	-38
2801.25	-13
2802.45	-28
2803.65	-60
2804.85	-6
2806.05	-40
2807.25	-42
2808.45	-28
2809.65	-14
2810.85	-21
2812.05	-12
2813.25	-26
2814.45	-22
2815.64	-24
2816.84	-40
2818.04	-32
2819.23	30
2820.43	-47
2821.62	-16
2822.82	-52
2824.01	-4
2825.2	-26
2826.39	-18
2827.59	-28
2828.78	-18
2829.97	-16
2831.16	-34
2832.35	-6
2833.54	-30
2834.73	-12
2835.92	-30
2837.1	-14
2838.29	-28
2839.48	-8
2840.67	-8
2841.85	-18
2843.04	-12
2844.22	-14
2845.41	-31
2846.59	14
2847.77	0
2848.96	-18
2850.14	-12
2851.32	10
2852.5	-7
2853.68	-20
2854.87	2
2856.05	-18
2857.23	-34
2858.4	-30
2859.58	-23
2860.76	-14
2861.94	16
2863.12	4
2864.29	-30
2865.47	-24
2866.65	-19
2867.82	5
2869	20
2870.17	-18
2871.34	-8
2872.52	-10
2873.69	6
2874.86	-21
2876.03	10
2877.21	-20
2878.38	-12
2879.55	6
2880.72	-16
2881.89	-20
2883.06	16
2884.23	-6
2885.39	-21
2886.56	-13
2887.73	-22
2888.9	-6
2890.06	-18
2891.23	2
2892.39	-18
2893.56	-2
2894.72	-6
2895.89	-14
2897.05	24
2898.21	-8
2899.38	-10
2900.54	-36
2901.7	4
2902.86	-26
2904.02	6
2905.18	-2
2906.34	4
2907.5	-11
2908.66	-22
2909.82	-12
2910.98	-8
2912.13	-8
2913.29	19
2914.45	-18
2915.6	0
2916.76	12
2917.91	-8
2919.07	4
2920.22	-25
2921.38	10
2922.53	-12
2923.68	6
2924.84	6
2925.99	-6
2927.14	2
2928.29	-14
2929.44	-12
2930.59	-12
2931.74	-2
2932.89	10
2934.04	-6
2935.19	-22
2936.34	-9
2937.48	4
2938.63	22
2939.78	-22
2940.93	12
2942.07	0
2943.22	12
2944.36	-24
2945.51	-20
2946.65	-10
2947.79	2
2948.94	-6
2950.08	-2
2951.22	16
2952.36	-2
2953.5	8
2954.65	2
2955.79	-16
2956.93	6
2958.07	-20
2959.2	-6
2960.34	16
2961.48	6
2962.62	-4
2963.76	14
2964.89	4
2966.03	4
2967.17	-2
2968.3	16
2969.44	6
2970.57	2
2971.71	2
2972.84	0
2973.97	6
2975.11	12
2976.24	30
2977.37	-16
2978.5	2
2979.64	32
2980.77	-4
2981.9	26
2983.03	-24
2984.16	2
2985.29	4
2986.41	8
2987.54	-4
2988.67	20
2989.8	2
2990.93	-8
2992.05	0
2993.18	-4
2994.3	2
2995.43	0
2996.55	37
2997.68	26
2998.8	16
2999.93	12
3001.05	8
3002.17	-2
3003.3	-18
3004.42	36
3005.54	38
3006.66	32
3007.78	6
3008.9	0
3010.02	0
3011.14	36
3012.26	16
3013.38	14
3014.5	26
3015.62	2
3016.73	24
3017.85	26
3018.97	18
3020.08	11
3021.2	24
3022.31	6
3023.43	42
3024.54	15
3025.66	24
3026.77	18
3027.89	24
3029	0
3030.11	6
3031.22	0
3032.34	-4
3033.45	30
3034.56	10
3035.67	24
3036.78	91
3037.89	20
3039	18
3040.11	-2
3041.22	12
3042.32	16
3043.43	22
3044.54	18
3045.65	28
3046.75	18
3047.86	38
3048.96	16
3050.07	-12
3051.17	36
3052.28	22
3053.38	22
3054.49	22
3055.59	14
3056.69	10
3057.8	24
3058.9	22
3060	42
3061.1	12
3062.2	24
3063.3	26
3064.4	20
3065.5	14
3066.6	6
3067.7	2
3068.8	22
3069.9	26
3071	18
3072.09	18
3073.19	30
3074.29	40
3075.38	22
3076.48	48
3077.57	15
3078.67	35
3079.76	36
3080.86	8
3081.95	29
3083.05	14
3084.14	22
3085.23	34
3086.33	21
3087.42	20
3088.51	43
3089.6	20
3090.69	22
3091.78	34
3092.87	57
3093.96	26
3095.05	30
3096.14	0
3097.23	22
3098.32	39
3099.41	22
3100.49	20
3101.58	16
3102.67	30
3103.75	20
3104.84	40
3105.93	48
3107.01	16
3108.1	26
3109.18	16
3110.26	20
3111.35	24
3112.43	30
3113.51	32
3114.6	37
3115.68	28
3116.76	30
3117.84	8
3118.92	38
3120	46
3121.09	26
3122.17	30
3123.25	14
3124.32	30
3125.4	36
3126.48	20
3127.56	6
3128.64	0
3129.72	46
3130.79	66
3131.87	48
3132.95	36
3134.02	18
3135.1	24
3136.17	10
3137.25	24
3138.32	40
3139.4	4
3140.47	42
3141.55	32
3142.62	22
3143.69	12
3144.76	37
3145.84	14
3146.91	28
3147.98	38
3149.05	8
3150.12	38
3151.19	44
3152.26	22
3153.33	50
3154.4	2
3155.47	28
3156.54	42
3157.61	56
3158.67	24
3159.74	12
3160.81	34
3161.88	35
3162.94	20
3164.01	49
3165.07	56
3166.14	44
3167.2	36
3168.27	43
3169.33	22
3170.4	38
3171.46	22
3172.52	18
3173.59	36
3174.65	16
3175.71	18
3176.77	20
3177.84	34
3178.9	30
3179.96	30
3181.02	42
3182.08	26
3183.14	51
3184.2	32
3185.26	52
3186.32	50
3187.37	38
3188.43	50
3189.49	45
3190.55	18
3191.61	25
3192.66	34
3193.72	20
3194.77	48
3195.83	30
3196.89	28
3197.94	42
3199	28
3200.05	14
3201.1	24
3202.16	14
3203.21	44
3204.27	16
3205.32	28
3206.37	34
3207.42	43
3208.47	50
3209.53	56
3210.58	27
3211.63	46
3212.68	46
3213.73	60
3214.78	37
3215.83	24
3216.88	19
3217.93	52
3218.97	40
3220.02	22
3221.07	24
3222.12	30
3223.16	36
3224.21	24
3225.26	20
3226.3	18
3227.35	26
3228.4	68
3229.44	34
3230.49	14
3231.53	4
3232.57	32
3233.62	16
3234.66	36
3235.71	18
3236.75	24
3237.79	40
3238.83	42
3239.88	14
3240.92	34
3241.96	44
3243	30
3244.04	38
3245.08	36
3246.12	36
3247.16	20
3248.2	28
3249.24	14
3250.28	14
3251.32	28
3252.36	28
3253.39	56
3254.43	44
3255.47	56
3256.51	44
3257.54	26
3258.58	28
3259.61	47
3260.65	23
3261.69	38
3262.72	32
3263.76	26
3264.79	44
3265.82	53
3266.86	31
3267.89	70
3268.92	57
3269.96	28
3270.99	35
3272.02	20
3273.05	34
3274.09	30
3275.12	44
3276.15	32
3277.18	45
3278.21	44
3279.24	38
3280.27	54
3281.3	44
3282.33	39
3283.36	40
3284.39	40
3285.41	60
3286.44	34
3287.47	50
3288.5	44
3289.52	32
3290.55	64
3291.58	50
3292.6	32
3293.63	62
3294.66	48
3295.68	39
3296.71	36
3297.73	58
3298.76	75
3299.78	28
3300.8	14
3301.83	26
3302.85	86
3303.87	56
3304.9	42
3305.92	27
3306.94	44
3307.96	40
3308.98	54
3310.01	48
3311.03	30
3312.05	55
3313.07	46
3314.09	54
3315.11	40
3316.13	43
3317.15	18
3318.17	38
3319.18	71
3320.2	38
3321.22	52
3322.24	20
3323.26	53
3324.27	40
3325.29	36
3326.31	21
3327.32	52
3328.34	45
3329.35	48
3330.37	34
3331.38	38
3332.4	28
3333.41	46
3334.43	70
3335.44	42
3336.46	48
3337.47	28
3338.48	74
3339.5	36
3340.51	42
3341.52	59
3342.53	56
3343.54	54
3344.56	62
3345.57	48
3346.58	62
3347.59	40
3348.6	37
3349.61	54
3350.62	42
3351.63	30
3352.64	32
3353.65	44
3354.66	35
3355.66	73
3356.67	48
3357.68	52
3358.69	21
3359.7	50
3360.7	56
3361.71	36
3362.72	30
3363.72	46
3364.73	36
3365.73	44
3366.74	33
3367.75	27
3368.75	32
3369.75	36
3370.76	36
3371.76	34
3372.77	30
3373.77	38
3374.77	43
3375.78	28
3376.78	22
3377.78	46
3378.78	32
3379.79	28
3380.79	37
3381.79	32
3382.79	48
3383.79	34
3384.79	62
3385.79	26
3386.79	50
3387.79	22
3388.79	43
3389.79	42
3390.79	26
3391.79	55
3392.79	38
3393.79	60
3394.78	38
3395.78	24
3396.78	40
3397.78	54
3398.77	95
3399.77	32
3400.77	30
3401.76	30
3402.76	44
3403.76	54
3404.75	24
3405.75	22
3406.74	32
3407.74	95
3408.73	52
3409.72	113
3410.72	54
3411.71	50
3412.71	34
3413.7	30
3414.69	58
3415.68	74
3416.68	34
3417.67	38
3418.66	34
3419.65	28
3420.64	58
3421.63	47
3422.63	54
3423.62	48
3424.61	114
3425.6	32
3426.59	45
3427.58	54
3428.57	43
[truncated: 48 more rows]
