# Supplementary material for: AI‐Assisted Detection of Early Gastric Cancer via Visualization of Mucosal Acidity Compromise During Endoscopy
Source: Adv Sci (Weinh). 2025 Oct 20;12(46):e04932. doi: 10.1002/advs.202504932 (PMC12697849; doi:10.1002/advs.202504932)
Supplement: Supplementary file 2 — Supporting Data [file ADVS-12-e04932-s002.zip › Models by AGS cells/Model 6/Para-tumor/fast-20250724_175404.csv]

181.541	10071
184.445	16114
187.346	21330
190.245	24148
193.141	25223
196.035	25406
198.927	25212
201.816	25156
204.703	25402
207.588	25366
210.47	25330
213.35	25325
216.228	25218
219.103	25306
221.976	25247
224.846	25307
227.715	25265
230.58	25176
233.444	25301
236.305	25591
239.164	25616
242.02	25970
244.875	26045
247.727	26016
250.576	26110
253.423	26087
256.268	25959
259.111	25886
261.951	25907
264.789	25799
267.625	25877
270.459	25864
273.29	25968
276.119	25873
278.945	25501
281.769	25354
284.591	25426
287.411	25003
290.229	25229
293.044	24908
295.857	24892
298.667	24715
301.476	24552
304.282	24305
307.085	24080
309.887	23874
312.686	23498
315.483	23414
318.278	23123
321.071	22976
323.861	22854
326.649	22861
329.435	22861
332.219	22766
335	22793
337.779	22864
340.556	22952
343.331	22940
346.103	22914
348.873	22946
351.641	23037
354.407	22938
357.171	23002
359.932	23228
362.691	23163
365.448	23156
368.203	22825
370.955	22573
373.706	22661
376.454	22588
379.2	22309
381.943	22230
384.685	21929
387.424	21768
390.161	21607
392.896	21344
395.629	21240
398.36	21104
401.088	21280
403.815	21090
406.539	21115
409.261	20950
411.981	20963
414.698	21042
417.414	21294
420.127	21137
422.838	21113
425.547	21432
428.254	21396
430.959	21220
433.662	21430
436.362	21791
439.06	21757
441.757	21612
444.451	21697
447.142	21538
449.832	21358
452.52	21374
455.206	21414
457.889	21201
460.57	21425
463.249	21226
465.927	21256
468.601	21067
471.274	20818
473.945	20698
476.614	20305
479.28	20011
481.945	19970
484.607	19994
487.267	19608
489.926	19328
492.582	19357
495.236	19170
497.888	19097
500.537	19158
503.185	19080
505.831	19120
508.474	19312
511.116	19215
513.755	19195
516.393	19080
519.028	19154
521.661	19102
524.293	19052
526.922	18832
529.549	19063
532.174	18949
534.797	18959
537.418	19086
540.037	18987
542.654	19011
545.268	19072
547.881	19056
550.492	19023
553.101	18737
555.707	18411
558.312	18348
560.915	18244
563.515	18273
566.114	18310
568.71	18548
571.305	18790
573.897	19007
576.488	18923
579.076	18674
581.663	18167
584.247	17748
586.83	17282
589.41	16974
591.989	16573
594.565	16178
597.14	15714
599.712	15491
602.283	15564
604.851	15379
607.418	15249
609.982	15264
612.545	15155
615.106	15141
617.664	15067
620.221	15000
622.776	15018
625.328	14832
627.879	14921
630.428	14750
632.975	14637
635.52	14398
638.062	14288
640.603	14310
643.142	14480
645.679	14472
648.214	14593
650.748	14422
653.279	14456
655.808	14359
658.335	14307
660.861	14175
663.384	14055
665.906	14049
668.425	14147
670.943	14180
673.459	13964
675.973	13874
678.484	13620
680.994	13257
683.502	13134
686.009	12957
688.513	12941
691.015	12840
693.515	12789
696.014	12644
698.51	12491
701.005	12348
703.498	12175
705.989	12054
708.478	11887
710.965	11710
713.45	11625
715.933	11619
718.415	11468
720.894	11216
723.372	11220
725.848	11420
728.322	11345
730.794	11385
733.264	11371
735.732	11111
738.198	10956
740.663	10652
743.126	10509
745.586	10384
748.045	10231
750.502	10106
752.958	10054
755.411	9997
757.863	9957
760.312	9967
762.76	9923
765.206	9983
767.65	9699
770.092	9061
772.533	8409
774.971	8273
777.408	8548
779.843	9002
782.276	8873
784.707	8964
787.137	9008
789.564	8937
791.99	9008
794.414	8967
796.836	8885
799.257	8619
801.675	8490
804.092	8380
806.507	8382
808.92	8363
811.331	8233
813.741	8089
816.148	8014
818.554	7821
820.958	7759
823.36	7708
825.761	7670
828.159	7574
830.556	7555
832.951	7600
835.345	7380
837.736	7332
840.126	7275
842.514	7223
844.9	7084
847.284	7067
849.667	7045
852.048	6911
854.427	6883
856.804	6749
859.18	6609
861.553	6520
863.925	6518
866.296	6402
868.664	6411
871.031	6431
873.396	6330
875.759	6256
878.12	6238
880.48	6316
882.838	6213
885.194	6105
887.549	6004
889.902	6034
892.253	5916
894.602	5934
896.949	5798
899.295	5777
901.639	5722
903.981	5758
906.322	5521
908.661	5637
910.998	5665
913.333	5657
915.667	5534
917.999	5599
920.329	5597
922.658	5585
924.985	5450
927.31	5433
929.633	5462
931.955	5352
934.275	5267
936.593	5267
938.91	5194
941.225	5085
943.538	5079
945.849	4934
948.159	4808
950.467	4691
952.774	4642
955.078	4451
957.381	4440
959.683	4384
961.982	4296
964.28	4374
966.577	4346
968.871	4277
971.164	4213
973.456	4079
975.745	4047
978.033	4023
980.319	3885
982.604	3882
984.887	3887
987.168	3893
989.448	3918
991.726	3879
994.002	3832
996.277	3795
998.55	3822
1000.82	3778
1003.09	3820
1005.36	3956
1007.63	3921
1009.89	3866
1012.15	3915
1014.41	3912
1016.67	3820
1018.93	3874
1021.19	3739
1023.44	3868
1025.7	3928
1027.95	3951
1030.2	3870
1032.45	3811
1034.69	3592
1036.94	3578
1039.18	3500
1041.43	3462
1043.67	3464
1045.9	3411
1048.14	3395
1050.38	3351
1052.61	3323
1054.84	3255
1057.07	3169
1059.3	3195
1061.53	3069
1063.76	3082
1065.98	3107
1068.2	3002
1070.42	3019
1072.64	2844
1074.86	2839
1077.08	2797
1079.29	2796
1081.5	2789
1083.72	2770
1085.93	2805
1088.13	2772
1090.34	2854
1092.55	2823
1094.75	2891
1096.95	2780
1099.15	2727
1101.35	2736
1103.55	2688
1105.74	2647
1107.94	2534
1110.13	2639
1112.32	2531
1114.51	2472
1116.7	2408
1118.89	2430
1121.07	2428
1123.25	2381
1125.44	2362
1127.62	2279
1129.8	2291
1131.97	2432
1134.15	2384
1136.32	2409
1138.49	2353
1140.66	2321
1142.83	2273
1145	2215
1147.17	2208
1149.33	2226
1151.5	2150
1153.66	2148
1155.82	2096
1157.98	2103
1160.13	2068
1162.29	2099
1164.44	2073
1166.6	2013
1168.75	2093
1170.9	2107
1173.04	2154
1175.19	2128
1177.34	2151
1179.48	1993
1181.62	1928
1183.76	1957
1185.9	2026
1188.04	2127
1190.17	2256
1192.31	2287
1194.44	2232
1196.57	2204
1198.7	2242
1200.83	2134
1202.96	2045
1205.08	1954
1207.21	1854
1209.33	1787
1211.45	1670
1213.57	1658
1215.69	1594
1217.81	1603
1219.92	1593
1222.03	1553
1224.15	1564
1226.26	1549
1228.37	1519
1230.47	1593
1232.58	1541
1234.68	1562
1236.79	1489
1238.89	1499
1240.99	1478
1243.09	1513
1245.19	1437
1247.28	1457
1249.38	1439
1251.47	1467
1253.56	1415
1255.65	1340
1257.74	1364
1259.83	1348
1261.91	1326
1264	1325
1266.08	1233
1268.16	1203
1270.24	1180
1272.32	1114
1274.4	1207
1276.47	1233
1278.55	1120
1280.62	1108
1282.69	1038
1284.76	1086
1286.83	1076
1288.9	1076
1290.96	1076
1293.03	1005
1295.09	969
1297.15	1013
1299.21	971
1301.27	919
1303.33	937
1305.38	938
1307.44	1048
1309.49	957
1311.54	933
1313.59	900
1315.64	889
1317.69	890
1319.73	872
1321.78	867
1323.82	874
1325.86	802
1327.9	846
1329.94	838
1331.98	856
1334.02	852
1336.05	812
1338.08	874
1340.12	782
1342.15	830
1344.18	911
1346.2	905
1348.23	949
1350.25	925
1352.28	901
1354.3	957
1356.32	953
1358.34	916
1360.36	953
1362.38	993
1364.39	1039
1366.41	919
1368.42	983
1370.43	989
1372.44	945
1374.45	971
1376.45	941
1378.46	1005
1380.47	908
1382.47	891
1384.47	836
1386.47	778
1388.47	792
1390.47	780
1392.46	697
1394.46	804
1396.45	800
1398.44	836
1400.44	765
1402.42	745
1404.41	729
1406.4	683
1408.39	647
1410.37	687
1412.35	604
1414.33	659
1416.31	640
1418.29	617
1420.27	576
1422.25	599
1424.22	598
1426.2	578
1428.17	596
1430.14	628
1432.11	504
1434.08	502
1436.04	512
1438.01	515
1439.97	552
1441.94	554
1443.9	534
1445.86	564
1447.82	584
1449.78	503
1451.73	495
1453.69	542
1455.64	560
1457.59	594
1459.54	488
1461.49	417
1463.44	435
1465.39	407
1467.34	421
1469.28	417
1471.22	429
1473.17	489
1475.11	475
1477.05	413
1478.99	384
1480.92	333
1482.86	324
1484.79	276
1486.73	268
1488.66	227
1490.59	318
1492.52	355
1494.45	337
1496.37	316
1498.3	324
1500.22	339
1502.14	296
1504.07	306
1505.99	296
1507.91	324
1509.82	307
1511.74	274
1513.66	288
1515.57	311
1517.48	314
1519.39	364
1521.3	371
1523.21	421
1525.12	364
1527.03	320
1528.93	346
1530.84	383
1532.74	444
1534.64	472
1536.54	503
1538.44	463
1540.34	441
1542.23	411
1544.13	322
1546.02	284
1547.92	320
1549.81	381
1551.7	421
1553.59	431
1555.48	411
1557.36	479
1559.25	478
1561.13	514
1563.01	528
1564.9	558
1566.78	566
1568.66	562
1570.53	511
1572.41	498
1574.29	496
1576.16	556
1578.03	669
1579.9	727
1581.78	643
1583.65	621
1585.51	536
1587.38	631
1589.25	689
1591.11	677
1592.97	584
1594.84	572
1596.7	538
1598.56	530
1600.42	532
1602.27	538
1604.13	532
1605.98	637
1607.84	786
1609.69	858
1611.54	858
1613.39	752
1615.24	657
1617.09	477
1618.94	455
1620.78	413
1622.62	442
1624.47	549
1626.31	572
1628.15	564
1629.99	584
1631.83	596
1633.67	578
1635.5	576
1637.34	486
1639.17	524
1641	506
1642.83	520
1644.66	496
1646.49	479
1648.32	456
1650.15	471
1651.97	497
1653.8	536
1655.62	552
1657.44	475
1659.26	400
1661.08	354
1662.9	363
1664.72	231
1666.53	155
1668.35	111
1670.16	86
1671.97	170
1673.79	256
1675.6	215
1677.4	218
1679.21	117
1681.02	139
1682.83	103
1684.63	149
1686.43	178
1688.24	220
1690.04	239
1691.84	125
1693.64	103
1695.43	175
1697.23	219
1699.02	310
1700.82	350
1702.61	347
1704.4	314
1706.2	318
1707.98	391
1709.77	461
1711.56	433
1713.35	427
1715.13	382
1716.92	320
1718.7	240
1720.48	310
1722.26	340
1724.04	296
1725.82	217
1727.6	173
1729.37	137
1731.15	145
1732.92	98
1734.7	88
1736.47	68
1738.24	49
1740.01	82
1741.78	64
1743.54	67
1745.31	133
1747.08	157
1748.84	129
1750.6	129
1752.36	198
1754.12	256
1755.88	308
1757.64	246
1759.4	153
1761.16	147
1762.91	137
1764.67	205
1766.42	240
1768.17	336
1769.92	320
1771.67	258
1773.42	201
1775.17	179
1776.91	168
1778.66	193
1780.4	280
1782.15	325
1783.89	325
1785.63	395
1787.37	355
1789.11	379
1790.85	375
1792.58	340
1794.32	242
1796.05	242
1797.79	204
1799.52	200
1801.25	240
1802.98	179
1804.71	163
1806.44	240
1808.17	316
1809.89	341
1811.62	385
1813.34	367
1815.07	337
1816.79	302
1818.51	254
1820.23	236
1821.95	179
1823.66	177
1825.38	139
1827.1	147
1828.81	143
1830.52	215
1832.24	224
1833.95	272
1835.66	328
1837.37	359
1839.08	341
1840.78	263
1842.49	201
1844.19	189
1845.9	163
1847.6	164
1849.3	194
1851	119
1852.7	74
1854.4	34
1856.1	71
1857.8	96
1859.49	100
1861.19	54
1862.88	139
1864.57	12
1866.27	-36
1867.96	-72
1869.65	-83
1871.33	-71
1873.02	19
1874.71	32
1876.39	62
1878.08	14
1879.76	42
1881.44	34
1883.12	61
1884.81	95
1886.48	105
1888.16	49
1889.84	4
1891.52	-2
1893.19	-50
1894.87	-53
1896.54	-38
1898.21	-14
1899.88	2
1901.55	45
1903.22	48
1904.89	58
1906.56	79
1908.22	61
1909.89	101
1911.55	105
1913.22	113
1914.88	111
1916.54	95
1918.2	109
1919.86	90
1921.52	85
1923.18	87
1924.83	71
1926.49	58
1928.14	24
1929.79	72
1931.45	46
1933.1	51
1934.75	2
1936.4	64
1938.05	95
1939.69	105
1941.34	59
1942.99	16
1944.63	-10
1946.27	-4
1947.92	-2
1949.56	51
1951.2	50
1952.84	78
1954.48	101
1956.11	143
1957.75	163
1959.39	179
1961.02	223
1962.65	187
1964.29	183
1965.92	205
1967.55	221
1969.18	224
1970.81	227
1972.44	268
1974.06	209
1975.69	219
1977.32	228
1978.94	244
1980.56	224
1982.19	258
1983.81	228
1985.43	256
1987.05	238
1988.66	252
1990.28	252
1991.9	224
1993.51	272
1995.13	298
1996.74	256
1998.36	270
1999.97	252
2001.58	246
2003.19	254
2004.8	239
2006.4	300
2008.01	288
2009.62	256
2011.22	286
2012.83	272
2014.43	270
2016.03	308
2017.63	284
2019.23	254
2020.83	280
2022.43	270
2024.03	294
2025.63	284
2027.22	256
2028.82	274
2030.41	260
2032.01	252
2033.6	284
2035.19	305
2036.78	264
2038.37	280
2039.96	244
2041.55	250
2043.13	234
2044.72	228
2046.3	246
2047.89	238
2049.47	272
2051.05	252
2052.63	228
2054.21	238
2055.79	247
2057.37	214
2058.95	244
2060.52	218
2062.1	241
2063.68	232
2065.25	236
2066.82	221
2068.39	252
2069.97	249
2071.54	215
2073.1	226
2074.67	205
2076.24	224
2077.81	215
2079.37	212
2080.94	203
2082.5	216
2084.07	203
2085.63	187
2087.19	167
2088.75	178
2090.31	135
2091.87	123
2093.43	118
2094.98	122
2096.54	156
2098.09	157
2099.65	202
2101.2	175
2102.75	198
2104.3	179
2105.86	183
2107.41	173
2108.95	179
2110.5	181
2112.05	165
2113.6	161
2115.14	157
2116.69	182
2118.23	173
2119.77	185
2121.31	161
2122.86	171
2124.4	143
2125.93	177
2127.47	182
2129.01	153
2130.55	189
2132.08	175
2133.62	190
2135.15	183
2136.69	159
2138.22	149
2139.75	141
2141.28	149
2142.81	171
2144.34	166
2145.87	167
2147.39	181
2148.92	171
2150.45	181
2151.97	168
2153.5	183
2155.02	137
2156.54	139
2158.06	151
2159.58	137
2161.1	149
2162.62	190
2164.14	169
2165.66	151
2167.17	161
2168.69	174
2170.2	155
2171.72	153
2173.23	171
2174.74	155
2176.25	163
2177.76	151
2179.27	141
2180.78	163
2182.29	131
2183.79	137
2185.3	123
2186.81	151
2188.31	137
2189.81	147
2191.32	147
2192.82	147
2194.32	127
2195.82	153
2197.32	151
2198.82	107
2200.32	135
2201.81	89
2203.31	96
2204.8	123
2206.3	111
2207.79	125
2209.29	158
2210.78	151
2212.27	163
2213.76	167
2215.25	139
2216.74	161
2218.23	123
2219.71	126
2221.2	119
2222.69	107
2224.17	77
2225.65	101
2227.14	85
2228.62	89
2230.1	85
2231.58	111
2233.06	93
2234.54	125
2236.02	133
2237.5	151
2238.97	159
2240.45	131
2241.92	130
2243.4	121
2244.87	129
2246.34	137
2247.82	93
2249.29	107
2250.76	105
2252.23	95
2253.7	91
2255.16	81
2256.63	101
2258.1	101
2259.56	105
2261.03	113
2262.49	101
2263.95	111
2265.42	105
2266.88	123
2268.34	103
2269.8	123
2271.26	85
2272.72	111
2274.18	127
2275.63	117
2277.09	100
2278.54	131
2280	101
2281.45	75
2282.9	101
2284.36	83
2285.81	95
2287.26	111
2288.71	91
2290.16	101
2291.61	99
2293.05	95
2294.5	79
2295.95	87
2297.39	45
2298.84	55
2300.28	62
2301.72	43
2303.16	59
2304.61	87
2306.05	93
2307.49	63
2308.93	52
2310.36	72
2311.8	96
2313.24	99
2314.67	107
2316.11	99
2317.54	121
2318.98	121
2320.41	87
2321.84	97
2323.28	87
2324.71	75
2326.14	81
2327.57	70
2328.99	73
2330.42	43
2331.85	87
2333.27	73
2334.7	67
2336.12	61
2337.55	56
2338.97	49
2340.39	37
2341.82	17
2343.24	46
2344.66	35
2346.08	54
2347.5	41
2348.91	49
2350.33	53
2351.75	78
2353.16	60
2354.58	85
2355.99	99
2357.41	75
2358.82	37
2360.23	23
2361.64	29
2363.05	6
2364.46	10
2365.87	8
2367.28	33
2368.69	33
2370.1	28
2371.5	0
2372.91	39
2374.31	64
2375.72	46
2377.12	30
2378.52	38
2379.92	30
2381.33	49
2382.73	36
2384.13	34
2385.52	32
2386.92	36
2388.32	20
2389.72	20
2391.11	35
2392.51	40
2393.9	59
2395.3	63
2396.69	69
2398.08	45
2399.48	51
2400.87	72
2402.26	43
2403.65	10
2405.04	10
2406.42	-15
2407.81	-60
2409.2	-58
2410.58	-87
2411.97	-68
2413.35	-28
2414.74	-80
2416.12	-55
2417.5	-40
2418.89	-29
2420.27	-28
2421.65	-52
2423.03	-13
2424.41	-52
2425.79	-31
2427.16	-69
2428.54	-63
2429.92	-63
2431.29	-55
2432.67	-26
2434.04	-46
2435.42	-30
2436.79	-34
2438.16	-41
2439.53	-55
2440.9	-49
2442.27	-63
2443.64	-77
2445.01	-73
2446.38	-69
2447.75	-77
2449.11	-79
2450.48	-70
2451.84	-73
2453.21	-75
2454.57	-60
2455.94	-65
2457.3	-63
2458.66	-79
2460.02	-54
2461.38	-43
2462.74	-28
2464.1	-24
2465.46	-45
2466.82	-31
2468.17	-19
2469.53	-30
2470.89	-20
2472.24	-24
2473.6	-50
2474.95	-28
2476.3	-22
2477.65	-22
2479.01	18
2480.36	-12
2481.71	43
2483.06	5
2484.41	-4
2485.75	-14
2487.1	-12
2488.45	-32
2489.8	-20
2491.14	-20
2492.49	-13
2493.83	-32
2495.17	21
2496.52	-16
2497.86	-8
2499.2	-4
2500.54	4
2501.88	-4
2503.22	22
2504.56	10
2505.9	12
2507.24	22
2508.58	20
2509.91	-10
2511.25	-13
2512.58	-42
2513.92	-75
2515.25	-30
2516.58	-48
2517.92	-56
2519.25	-55
2520.58	-49
2521.91	-68
2523.24	-57
2524.57	-28
2525.9	-12
2527.23	-12
2528.55	-4
2529.88	-40
2531.21	-43
2532.53	-30
2533.86	-20
2535.18	-26
2536.5	-30
2537.83	-9
2539.15	-10
2540.47	-14
2541.79	10
2543.11	-38
2544.43	-4
2545.75	-22
2547.07	4
2548.39	-40
2549.7	-2
2551.02	-28
2552.34	-43
2553.65	-29
2554.97	-42
2556.28	-61
2557.59	-83
2558.91	-79
2560.22	-55
2561.53	-69
2562.84	-67
2564.15	-69
2565.46	-57
2566.77	-55
2568.08	-46
2569.38	-49
2570.69	-40
2572	-75
2573.3	-42
2574.61	-51
2575.91	-30
2577.22	-55
2578.52	-30
2579.82	-49
2581.13	-51
2582.43	-65
2583.73	-40
2585.03	-61
2586.33	-66
2587.63	-77
2588.92	-91
2590.22	-36
2591.52	-89
2592.82	-52
2594.11	-71
2595.41	-59
2596.7	-59
2598	-46
2599.29	-46
2600.58	-57
2601.88	-46
2603.17	-53
2604.46	-65
2605.75	-73
2607.04	-80
2608.33	-65
2609.62	-65
2610.9	-81
2612.19	-101
2613.48	-109
2614.76	-85
2616.05	-65
2617.34	-43
2618.62	-91
2619.9	-100
2621.19	-69
2622.47	-75
2623.75	-60
2625.03	-79
2626.31	-67
2627.59	-53
2628.87	-57
2630.15	-91
2631.43	-75
2632.71	-66
2633.99	-94
2635.26	-86
2636.54	-115
2637.81	-81
2639.09	-85
2640.36	-82
2641.64	-64
2642.91	-83
2644.18	-93
2645.46	-85
2646.73	-93
2648	-75
2649.27	-79
2650.54	-59
2651.81	-59
2653.07	-46
2654.34	-54
2655.61	-71
2656.88	-65
2658.14	-76
2659.41	-79
2660.67	-80
2661.94	-49
2663.2	-77
2664.47	-73
2665.73	-73
2666.99	-76
2668.25	-77
2669.51	-95
2670.77	-99
2672.03	-65
2673.29	-52
2674.55	-55
2675.81	-75
2677.07	-75
2678.32	-87
2679.58	-85
2680.84	-73
2682.09	-53
2683.35	-38
2684.6	-57
2685.85	-55
2687.11	-78
2688.36	-43
2689.61	-61
2690.86	-65
2692.11	-63
2693.36	-43
2694.61	-35
2695.86	-69
2697.11	-73
2698.36	-65
2699.61	-87
2700.85	-69
2702.1	-62
2703.34	-43
2704.59	-78
2705.83	-61
2707.08	-41
2708.32	-48
2709.56	-73
2710.81	-83
2712.05	-68
2713.29	-67
2714.53	-48
2715.77	-68
2717.01	-51
2718.25	-50
2719.49	-71
2720.73	-75
2721.96	-81
2723.2	-55
2724.44	-55
2725.67	-55
2726.91	-58
2728.14	-67
2729.38	-74
2730.61	-59
2731.84	-70
2733.08	-53
2734.31	-58
2735.54	-44
2736.77	-45
2738	-66
2739.23	-43
2740.46	-49
2741.69	-61
2742.92	-68
2744.14	-17
2745.37	-54
2746.6	-69
2747.82	-36
2749.05	-52
2750.27	-68
2751.5	-51
2752.72	-52
2753.95	-38
2755.17	-34
2756.39	-28
2757.61	-50
2758.83	-56
2760.05	-20
2761.27	-54
2762.49	-36
2763.71	-48
2764.93	-24
2766.15	-52
2767.37	-42
2768.58	-46
2769.8	-52
2771.02	-40
2772.23	-64
2773.45	-62
2774.66	-44
2775.88	-38
2777.09	-62
2778.3	-30
2779.51	-56
2780.73	-41
2781.94	-24
2783.15	-40
2784.36	-48
2785.57	-44
2786.78	-52
2787.99	-18
2789.19	-42
2790.4	-26
2791.61	-13
2792.82	-38
2794.02	-30
2795.23	-38
2796.43	-44
2797.64	-22
2798.84	-34
2800.04	-52
2801.25	-31
2802.45	-46
2803.65	-74
2804.85	-8
2806.05	-42
2807.25	-50
2808.45	-32
2809.65	-28
2810.85	-25
2812.05	-22
2813.25	-44
2814.45	-24
2815.64	-24
2816.84	-58
2818.04	-30
2819.23	18
2820.43	-41
2821.62	-40
2822.82	-30
2824.01	-12
2825.2	-24
2826.39	-32
2827.59	-20
2828.78	-18
2829.97	-18
2831.16	-32
2832.35	-16
2833.54	-40
2834.73	-20
2835.92	-24
2837.1	-18
2838.29	-28
2839.48	-4
2840.67	-14
2841.85	-20
2843.04	-32
2844.22	-26
2845.41	-25
2846.59	2
2847.77	-29
2848.96	-22
2850.14	-25
2851.32	-16
2852.5	-11
2853.68	-24
2854.87	-14
2856.05	-28
2857.23	-16
2858.4	-18
2859.58	-33
2860.76	-10
2861.94	2
2863.12	-20
2864.29	-10
2865.47	-36
2866.65	-18
2867.82	-16
2869	12
2870.17	-24
2871.34	-10
2872.52	-8
2873.69	4
2874.86	-21
2876.03	-6
2877.21	-22
2878.38	-24
2879.55	6
2880.72	-36
2881.89	-28
2883.06	-2
2884.23	4
2885.39	-17
2886.56	-11
2887.73	-49
2888.9	-6
2890.06	-14
2891.23	-2
2892.39	-35
2893.56	16
2894.72	-21
2895.89	-4
2897.05	2
2898.21	-30
2899.38	-18
2900.54	-20
2901.7	-2
2902.86	-16
2904.02	6
2905.18	-22
2906.34	6
2907.5	-9
2908.66	-14
2909.82	-24
2910.98	-6
2912.13	-14
2913.29	8
2914.45	-28
2915.6	-8
2916.76	10
2917.91	-8
2919.07	-11
2920.22	-25
2921.38	4
2922.53	-20
2923.68	14
2924.84	18
2925.99	-4
2927.14	-20
2928.29	-14
2929.44	-4
2930.59	-6
2931.74	4
2932.89	0
2934.04	-8
2935.19	-30
2936.34	-6
2937.48	-7
2938.63	6
2939.78	-16
2940.93	8
2942.07	-4
2943.22	14
2944.36	-8
2945.51	-4
2946.65	-22
2947.79	-12
2948.94	4
2950.08	-16
2951.22	0
2952.36	-22
2953.5	-4
2954.65	-10
2955.79	-8
2956.93	10
2958.07	-16
2959.2	4
2960.34	12
2961.48	6
2962.62	-2
2963.76	-10
2964.89	-10
2966.03	-2
2967.17	4
2968.3	2
2969.44	-10
2970.57	14
2971.71	12
2972.84	6
2973.97	10
2975.11	10
2976.24	20
2977.37	-20
2978.5	-2
2979.64	-2
2980.77	6
2981.9	12
2983.03	-16
2984.16	-4
2985.29	2
2986.41	6
2987.54	-2
2988.67	10
2989.8	6
2990.93	-16
2992.05	-14
2993.18	20
2994.3	-34
2995.43	-8
2996.55	37
2997.68	16
2998.8	-2
2999.93	-2
3001.05	4
3002.17	-4
3003.3	2
3004.42	78
3005.54	50
3006.66	34
3007.78	24
3008.9	14
3010.02	-6
3011.14	28
3012.26	10
3013.38	-2
3014.5	44
3015.62	16
3016.73	18
3017.85	32
3018.97	2
3020.08	13
3021.2	18
3022.31	-2
3023.43	32
3024.54	7
3025.66	4
3026.77	26
3027.89	8
3029	8
3030.11	18
3031.22	20
3032.34	-2
3033.45	8
3034.56	2
3035.67	22
3036.78	91
3037.89	18
3039	42
3040.11	2
3041.22	4
3042.32	-10
3043.43	18
3044.54	-15
3045.65	18
3046.75	26
3047.86	20
3048.96	14
3050.07	-2
3051.17	30
3052.28	30
3053.38	12
3054.49	-2
3055.59	14
3056.69	16
3057.8	8
3058.9	18
3060	34
3061.1	8
3062.2	36
3063.3	35
3064.4	-6
3065.5	-6
3066.6	19
3067.7	28
3068.8	36
3069.9	18
3071	16
3072.09	28
3073.19	32
3074.29	22
3075.38	18
3076.48	36
3077.57	-4
3078.67	22
3079.76	26
3080.86	0
3081.95	21
3083.05	-12
3084.14	34
3085.23	30
3086.33	16
3087.42	10
3088.51	23
3089.6	10
3090.69	16
3091.78	6
3092.87	85
3093.96	30
3095.05	34
3096.14	-6
3097.23	30
3098.32	22
3099.41	27
3100.49	12
3101.58	6
3102.67	26
3103.75	0
3104.84	48
3105.93	20
3107.01	-2
3108.1	24
3109.18	26
3110.26	34
3111.35	22
3112.43	22
3113.51	26
3114.6	31
3115.68	20
3116.76	0
3117.84	10
3118.92	40
3120	18
3121.09	24
3122.17	26
3123.25	10
3124.32	42
3125.4	42
3126.48	12
3127.56	12
3128.64	2
3129.72	26
3130.79	42
3131.87	42
3132.95	20
3134.02	12
3135.1	30
3136.17	18
3137.25	-2
3138.32	22
3139.4	10
3140.47	42
3141.55	14
3142.62	14
3143.69	22
3144.76	27
3145.84	12
3146.91	26
3147.98	36
3149.05	14
3150.12	34
3151.19	34
3152.26	36
3153.33	40
3154.4	22
3155.47	32
3156.54	32
3157.61	54
3158.67	10
3159.74	16
3160.81	30
3161.88	21
3162.94	46
3164.01	30
3165.07	26
3166.14	42
3167.2	30
3168.27	10
3169.33	22
3170.4	42
3171.46	12
3172.52	24
3173.59	26
3174.65	18
3175.71	18
3176.77	28
3177.84	16
3178.9	12
3179.96	6
3181.02	30
3182.08	30
3183.14	47
3184.2	26
3185.26	34
3186.32	50
3187.37	24
3188.43	42
3189.49	45
3190.55	14
3191.61	43
3192.66	48
3193.72	36
3194.77	22
3195.83	8
3196.89	22
3197.94	36
3199	30
3200.05	20
3201.1	52
3202.16	24
3203.21	32
3204.27	34
3205.32	28
3206.37	44
3207.42	31
3208.47	42
3209.53	32
3210.58	35
3211.63	28
3212.68	30
3213.73	36
3214.78	31
3215.83	28
3216.88	25
3217.93	34
3218.97	24
3220.02	22
3221.07	18
3222.12	30
3223.16	42
3224.21	30
3225.26	8
3226.3	18
3227.35	20
3228.4	42
3229.44	32
3230.49	10
3231.53	-4
3232.57	10
3233.62	24
3234.66	32
3235.71	24
3236.75	28
3237.79	58
3238.83	32
3239.88	18
3240.92	38
3241.96	32
3243	20
3244.04	18
3245.08	48
3246.12	18
3247.16	28
3248.2	26
3249.24	38
3250.28	28
3251.32	24
3252.36	30
3253.39	34
3254.43	48
3255.47	34
3256.51	46
3257.54	28
3258.58	20
3259.61	34
3260.65	27
3261.69	26
3262.72	20
3263.76	30
3264.79	12
3265.82	67
3266.86	39
3267.89	60
3268.92	44
3269.96	40
3270.99	35
3272.02	32
3273.05	36
3274.09	6
3275.12	32
3276.15	36
3277.18	35
3278.21	42
3279.24	18
3280.27	26
3281.3	34
3282.33	27
3283.36	24
3284.39	28
3285.41	62
3286.44	34
3287.47	34
3288.5	44
3289.52	22
3290.55	58
3291.58	32
3292.6	34
3293.63	38
3294.66	24
3295.68	33
3296.71	6
3297.73	48
3298.76	77
3299.78	40
3300.8	22
3301.83	34
3302.85	84
3303.87	20
3304.9	26
3305.92	31
3306.94	56
3307.96	32
3308.98	48
3310.01	32
3311.03	24
3312.05	53
3313.07	38
3314.09	22
3315.11	32
3316.13	61
3317.15	30
3318.17	32
3319.18	55
3320.2	32
3321.22	44
3322.24	38
3323.26	41
3324.27	60
3325.29	50
3326.31	29
3327.32	40
3328.34	41
3329.35	54
3330.37	32
3331.38	38
3332.4	28
3333.41	50
3334.43	68
3335.44	26
3336.46	34
3337.47	10
3338.48	16
3339.5	30
3340.51	24
3341.52	47
3342.53	54
3343.54	34
3344.56	40
3345.57	36
3346.58	40
3347.59	52
3348.6	21
3349.61	26
3350.62	36
3351.63	34
3352.64	36
3353.65	42
3354.66	37
3355.66	65
3356.67	56
3357.68	30
3358.69	13
3359.7	38
3360.7	40
3361.71	54
3362.72	22
3363.72	46
3364.73	24
3365.73	34
3366.74	21
3367.75	27
3368.75	18
3369.75	38
3370.76	26
3371.76	50
3372.77	46
3373.77	40
3374.77	43
3375.78	38
3376.78	26
3377.78	46
3378.78	30
3379.79	24
3380.79	29
3381.79	36
3382.79	26
3383.79	54
3384.79	32
3385.79	26
3386.79	32
3387.79	26
3388.79	37
3389.79	38
3390.79	38
3391.79	65
3392.79	50
3393.79	50
3394.78	40
3395.78	16
3396.78	38
3397.78	62
3398.77	109
3399.77	26
3400.77	42
3401.76	22
3402.76	42
3403.76	40
3404.75	20
3405.75	20
3406.74	46
3407.74	81
3408.73	36
3409.72	111
3410.72	44
3411.71	66
3412.71	32
3413.7	42
3414.69	30
3415.68	72
3416.68	34
3417.67	28
3418.66	38
3419.65	42
3420.64	58
3421.63	55
3422.63	48
3423.62	46
3424.61	74
3425.6	32
3426.59	27
3427.58	46
3428.57	59
[truncated: 48 more rows]
