# Supplementary material for: AI‐Assisted Detection of Early Gastric Cancer via Visualization of Mucosal Acidity Compromise During Endoscopy
Source: Adv Sci (Weinh). 2025 Oct 20;12(46):e04932. doi: 10.1002/advs.202504932 (PMC12697849; doi:10.1002/advs.202504932)
Supplement: Supplementary file 2 — Supporting Data [file ADVS-12-e04932-s002.zip › Models by AGS cells/Model 6/Tumor/fast-20250724_193128.csv]

181.541	17181
184.445	26788
187.346	34291
190.245	38131
193.141	39467
196.035	39802
198.927	39485
201.816	39547
204.703	39876
207.588	39840
210.47	40001
213.35	39767
216.228	39753
219.103	39915
221.976	39330
224.846	39694
227.715	39294
230.58	39388
233.444	39382
236.305	39832
239.164	39866
242.02	40519
244.875	40919
247.727	40783
250.576	40890
253.423	40819
256.268	40450
259.111	40329
261.951	40127
264.789	40160
267.625	40290
270.459	40283
273.29	40033
276.119	40323
278.945	39884
281.769	39711
284.591	39511
287.411	39328
290.229	39193
293.044	38620
295.857	38452
298.667	38059
301.476	38039
304.282	37562
307.085	37331
309.887	37093
312.686	36634
315.483	36518
318.278	36219
321.071	35846
323.861	35651
326.649	35351
329.435	35485
332.219	35266
335	35262
337.779	35544
340.556	35552
343.331	35722
346.103	35699
348.873	35862
351.641	35859
354.407	35786
357.171	36042
359.932	35918
362.691	35715
365.448	35454
368.203	35089
370.955	34869
373.706	34879
376.454	34724
379.2	34386
381.943	34337
384.685	33983
387.424	33766
390.161	33393
392.896	32985
395.629	32657
398.36	32544
401.088	32623
403.815	32444
406.539	32256
409.261	32238
411.981	32217
414.698	32474
417.414	32772
420.127	32677
422.838	32540
425.547	32862
428.254	32816
430.959	32524
433.662	32858
436.362	33026
439.06	32969
441.757	33007
444.451	33066
447.142	32942
449.832	33078
452.52	32844
455.206	32646
457.889	32496
460.57	32532
463.249	32077
465.927	32079
468.601	31674
471.274	31484
473.945	31219
476.614	30790
479.28	30338
481.945	30384
484.607	30285
487.267	29949
489.926	29524
492.582	29500
495.236	29147
497.888	28903
500.537	28788
503.185	28805
505.831	28925
508.474	29170
511.116	29228
513.755	29262
516.393	28994
519.028	29204
521.661	29121
524.293	29136
526.922	28837
529.549	28853
532.174	28633
534.797	28718
537.418	28715
540.037	28892
542.654	28732
545.268	28958
547.881	29188
550.492	29248
553.101	28785
555.707	28236
558.312	27827
560.915	27733
563.515	27704
566.114	27812
568.71	28025
571.305	28531
573.897	28829
576.488	28773
579.076	28397
581.663	27719
584.247	27002
586.83	26373
589.41	25605
591.989	25131
594.565	24450
597.14	23833
599.712	23427
602.283	23365
604.851	23460
607.418	23109
609.982	23363
612.545	23151
615.106	22971
617.664	23049
620.221	22934
622.776	22872
625.328	22609
627.879	22710
630.428	22356
632.975	22130
635.52	22015
638.062	21818
640.603	21876
643.142	21798
645.679	22068
648.214	22191
650.748	21999
653.279	22037
655.808	21833
658.335	21681
660.861	21632
663.384	21379
665.906	21339
668.425	21400
670.943	21574
673.459	21147
675.973	20978
678.484	20808
680.994	20552
683.502	20127
686.009	20081
688.513	19852
691.015	19634
693.515	19436
696.014	19226
698.51	18971
701.005	18848
703.498	18765
705.989	18487
708.478	17994
710.965	17881
713.45	17899
715.933	17574
718.415	17629
720.894	17288
723.372	17265
725.848	17458
728.322	17355
730.794	17500
733.264	17453
735.732	17258
738.198	16823
740.663	16449
743.126	16124
745.586	16055
748.045	15933
750.502	15544
752.958	15490
755.411	15370
757.863	15308
760.312	15342
762.76	15298
765.206	15433
767.65	15066
770.092	14061
772.533	12948
774.971	12721
777.408	13432
779.843	13914
782.276	13793
784.707	13914
787.137	13910
789.564	13936
791.99	13922
794.414	13871
796.836	13916
799.257	13554
801.675	13333
804.092	13219
806.507	13213
808.92	13094
811.331	12834
813.741	12598
816.148	12415
818.554	12274
820.958	12135
823.36	12091
825.761	12098
828.159	11916
830.556	11885
832.951	11879
835.345	11706
837.736	11639
840.126	11551
842.514	11483
844.9	11386
847.284	11081
849.667	11026
852.048	10864
854.427	10803
856.804	10704
859.18	10513
861.553	10456
863.925	10537
866.296	10416
868.664	10288
871.031	10235
873.396	10082
875.759	9951
878.12	9947
880.48	9898
882.838	9701
885.194	9705
887.549	9614
889.902	9496
892.253	9440
894.602	9590
896.949	9404
899.295	9508
901.639	9188
903.981	9216
906.322	9061
908.661	9171
910.998	9103
913.333	9054
915.667	9020
917.999	9137
920.329	9196
922.658	9141
924.985	9026
927.31	8947
929.633	8937
931.955	8777
934.275	8712
936.593	8559
938.91	8333
941.225	8307
943.538	8031
945.849	7978
948.159	7773
950.467	7634
952.774	7630
955.078	7473
957.381	7279
959.683	7241
961.982	7060
964.28	7096
966.577	7116
968.871	7023
971.164	6830
973.456	6713
975.745	6634
978.033	6554
980.319	6528
982.604	6451
984.887	6381
987.168	6473
989.448	6395
991.726	6335
994.002	6340
996.277	6288
998.55	6280
1000.82	6244
1003.09	6331
1005.36	6443
1007.63	6518
1009.89	6457
1012.15	6657
1014.41	6533
1016.67	6518
1018.93	6475
1021.19	6310
1023.44	6399
1025.7	6384
1027.95	6368
1030.2	6232
1032.45	6146
1034.69	6058
1036.94	5913
1039.18	5871
1041.43	5867
1043.67	5791
1045.9	5867
1048.14	5732
1050.38	5632
1052.61	5533
1054.84	5445
1057.07	5375
1059.3	5359
1061.53	5233
1063.76	5314
1065.98	5299
1068.2	5226
1070.42	5148
1072.64	5018
1074.86	4944
1077.08	4852
1079.29	4861
1081.5	4836
1083.72	4813
1085.93	4825
1088.13	4916
1090.34	4879
1092.55	4938
1094.75	4982
1096.95	4902
1099.15	4825
1101.35	4821
1103.55	4698
1105.74	4633
1107.94	4513
1110.13	4529
1112.32	4425
1114.51	4306
1116.7	4237
1118.89	4269
1121.07	4165
1123.25	4229
1125.44	4155
1127.62	4098
1129.8	4154
1131.97	4157
1134.15	4159
1136.32	4227
1138.49	4132
1140.66	4106
1142.83	4110
1145	4006
1147.17	3955
1149.33	3947
1151.5	3880
1153.66	3925
1155.82	3945
1157.98	3856
1160.13	3716
1162.29	3773
1164.44	3631
1166.6	3627
1168.75	3695
1170.9	3832
1173.04	3836
1175.19	3891
1177.34	3854
1179.48	3607
1181.62	3588
1183.76	3550
1185.9	3491
1188.04	3709
1190.17	3858
1192.31	3927
1194.44	3945
1196.57	3941
1198.7	4050
1200.83	3943
1202.96	3749
1205.08	3604
1207.21	3451
1209.33	3288
1211.45	3151
1213.57	3095
1215.69	3045
1217.81	2935
1219.92	2905
1222.03	2959
1224.15	2912
1226.26	2911
1228.37	2947
1230.47	2820
1232.58	2956
1234.68	2902
1236.79	2853
1238.89	2841
1240.99	2869
1243.09	2837
1245.19	2734
1247.28	2784
1249.38	2694
1251.47	2770
1253.56	2698
1255.65	2621
1257.74	2569
1259.83	2603
1261.91	2611
1264	2512
1266.08	2424
1268.16	2383
1270.24	2357
1272.32	2272
1274.4	2299
1276.47	2285
1278.55	2248
1280.62	2152
1282.69	2142
1284.76	2180
1286.83	2152
1288.9	2200
1290.96	2121
1293.03	1993
1295.09	2019
1297.15	2025
1299.21	1952
1301.27	1969
1303.33	1896
1305.38	1902
1307.44	1952
1309.49	2010
1311.54	1868
1313.59	1857
1315.64	1850
1317.69	1906
1319.73	1781
1321.78	1838
1323.82	1841
1325.86	1815
1327.9	1726
1329.94	1758
1331.98	1753
1334.02	1797
1336.05	1769
1338.08	1821
1340.12	1759
1342.15	1838
1344.18	1892
1346.2	1880
1348.23	1921
1350.25	1862
1352.28	1928
1354.3	1930
1356.32	1926
1358.34	1996
1360.36	1989
1362.38	2005
1364.39	2055
1366.41	2023
1368.42	1942
1370.43	2043
1372.44	1976
1374.45	1924
1376.45	1950
1378.46	1898
1380.47	1885
1382.47	1820
1384.47	1817
1386.47	1795
1388.47	1725
1390.47	1653
1392.46	1686
1394.46	1789
1396.45	1773
1398.44	1703
1400.44	1646
1402.42	1608
1404.41	1598
1406.4	1525
1408.39	1487
1410.37	1478
1412.35	1445
1414.33	1396
1416.31	1458
1418.29	1437
1420.27	1337
1422.25	1368
1424.22	1362
1426.2	1432
1428.17	1360
1430.14	1307
1432.11	1249
1434.08	1239
1436.04	1265
1438.01	1261
1439.97	1247
1441.94	1251
1443.9	1265
1445.86	1310
1447.82	1253
1449.78	1192
1451.73	1211
1453.69	1237
1455.64	1245
1457.59	1251
1459.54	1165
1461.49	1132
1463.44	1138
1465.39	1110
1467.34	1052
1469.28	1072
1471.22	1070
1473.17	1134
1475.11	1114
1477.05	1106
1478.99	1005
1480.92	945
1482.86	914
1484.79	898
1486.73	858
1488.66	920
1490.59	929
1492.52	959
1494.45	921
1496.37	951
1498.3	971
1500.22	951
1502.14	917
1504.07	898
1505.99	867
1507.91	903
1509.82	903
1511.74	858
1513.66	893
1515.57	865
1517.48	901
1519.39	995
1521.3	986
1523.21	988
1525.12	953
1527.03	918
1528.93	872
1530.84	931
1532.74	1020
1534.64	1082
1536.54	1053
1538.44	1048
1540.34	995
1542.23	935
1544.13	836
1546.02	787
1547.92	850
1549.81	836
1551.7	900
1553.59	923
1555.48	909
1557.36	948
1559.25	953
1561.13	1023
1563.01	1027
1564.9	1108
1566.78	1078
1568.66	1059
1570.53	977
1572.41	977
1574.29	977
1576.16	1118
1578.03	1177
1579.9	1211
1581.78	1128
1583.65	1096
1585.51	1054
1587.38	1098
1589.25	1159
1591.11	1169
1592.97	1120
1594.84	1042
1596.7	1009
1598.56	997
1600.42	981
1602.27	996
1604.13	1026
1605.98	1139
1607.84	1286
1609.69	1414
1611.54	1374
1613.39	1243
1615.24	1084
1617.09	935
1618.94	896
1620.78	824
1622.62	887
1624.47	1016
1626.31	1003
1628.15	1008
1629.99	995
1631.83	1005
1633.67	995
1635.5	949
1637.34	937
1639.17	920
1641	923
1642.83	909
1644.66	929
1646.49	897
1648.32	853
1650.15	870
1651.97	876
1653.8	901
1655.62	919
1657.44	842
1659.26	737
1661.08	701
1662.9	711
1664.72	566
1666.53	494
1668.35	432
1670.16	429
1671.97	458
1673.79	528
1675.6	570
1677.4	520
1679.21	466
1681.02	459
1682.83	427
1684.63	457
1686.43	516
1688.24	534
1690.04	532
1691.84	467
1693.64	403
1695.43	443
1697.23	544
1699.02	623
1700.82	693
1702.61	657
1704.4	604
1706.2	623
1707.98	679
1709.77	772
1711.56	713
1713.35	747
1715.13	711
1716.92	630
1718.7	520
1720.48	606
1722.26	580
1724.04	538
1725.82	435
1727.6	372
1729.37	345
1731.15	312
1732.92	258
1734.7	217
1736.47	175
1738.24	175
1740.01	171
1741.78	191
1743.54	202
1745.31	286
1747.08	316
1748.84	302
1750.6	333
1752.36	413
1754.12	513
1755.88	523
1757.64	458
1759.4	421
1761.16	334
1762.91	351
1764.67	405
1766.42	486
1768.17	564
1769.92	525
1771.67	451
1773.42	399
1775.17	385
1776.91	383
1778.66	449
1780.4	496
1782.15	573
1783.89	587
1785.63	591
1787.37	604
1789.11	594
1790.85	586
1792.58	528
1794.32	457
1796.05	454
1797.79	395
1799.52	411
1801.25	427
1802.98	376
1804.71	371
1806.44	415
1808.17	507
1809.89	542
1811.62	550
1813.34	576
1815.07	552
1816.79	515
1818.51	460
1820.23	425
1821.95	419
1823.66	358
1825.38	317
1827.1	345
1828.81	336
1830.52	398
1832.24	423
1833.95	492
1835.66	510
1837.37	552
1839.08	560
1840.78	457
1842.49	377
1844.19	379
1845.9	359
1847.6	351
1849.3	367
1851	299
1852.7	233
1854.4	214
1856.1	228
1857.8	242
1859.49	268
1861.19	217
1862.88	258
1864.57	180
1866.27	127
1867.96	81
1869.65	30
1871.33	40
1873.02	131
1874.71	203
1876.39	229
1878.08	177
1879.76	183
1881.44	165
1883.12	212
1884.81	264
1886.48	282
1888.16	194
1889.84	135
1891.52	139
1893.19	79
1894.87	72
1896.54	117
1898.21	103
1899.88	109
1901.55	149
1903.22	169
1904.89	193
1906.56	218
1908.22	186
1909.89	212
1911.55	242
1913.22	244
1914.88	246
1916.54	222
1918.2	216
1919.86	207
1921.52	242
1923.18	190
1924.83	186
1926.49	195
1928.14	157
1929.79	173
1931.45	183
1933.1	160
1934.75	133
1936.4	169
1938.05	194
1939.69	234
1941.34	179
1942.99	133
1944.63	109
1946.27	115
1947.92	115
1949.56	165
1951.2	153
1952.84	183
1954.48	211
1956.11	258
1957.75	306
1959.39	312
1961.02	342
1962.65	302
1964.29	318
1965.92	320
1967.55	350
1969.18	359
1970.81	366
1972.44	351
1974.06	332
1975.69	318
1977.32	337
1978.94	357
1980.56	353
1982.19	367
1983.81	357
1985.43	367
1987.05	345
1988.66	407
1990.28	373
1991.9	322
1993.51	363
1995.13	365
1996.74	397
1998.36	363
1999.97	377
2001.58	391
2003.19	357
2004.8	364
2006.4	411
2008.01	385
2009.62	385
2011.22	389
2012.83	403
2014.43	393
2016.03	400
2017.63	389
2019.23	385
2020.83	373
2022.43	395
2024.03	379
2025.63	381
2027.22	361
2028.82	364
2030.41	372
2032.01	358
2033.6	368
2035.19	369
2036.78	354
2038.37	365
2039.96	338
2041.55	341
2043.13	339
2044.72	313
2046.3	348
2047.89	334
2049.47	382
2051.05	327
2052.63	338
2054.21	340
2055.79	338
2057.37	324
2058.95	309
2060.52	310
2062.1	300
2063.68	333
2065.25	330
2066.82	294
2068.39	301
2069.97	298
2071.54	286
2073.1	288
2074.67	288
2076.24	304
2077.81	286
2079.37	296
2080.94	288
2082.5	266
2084.07	272
2085.63	252
2087.19	250
2088.75	240
2090.31	202
2091.87	196
2093.43	189
2094.98	215
2096.54	194
2098.09	209
2099.65	264
2101.2	234
2102.75	254
2104.3	228
2105.86	270
2107.41	240
2108.95	232
2110.5	225
2112.05	254
2113.6	230
2115.14	224
2116.69	238
2118.23	216
2119.77	223
2121.31	240
2122.86	228
2124.4	208
2125.93	242
2127.47	230
2129.01	226
2130.55	240
2132.08	244
2133.62	232
2135.15	224
2136.69	246
2138.22	200
2139.75	205
2141.28	198
2142.81	226
2144.34	202
2145.87	226
2147.39	234
2148.92	223
2150.45	230
2151.97	242
2153.5	222
2155.02	192
2156.54	186
2158.06	211
2159.58	199
2161.1	195
2162.62	226
2164.14	203
2165.66	203
2167.17	212
2168.69	232
2170.2	223
2171.72	214
2173.23	200
2174.74	165
2176.25	192
2177.76	195
2179.27	159
2180.78	202
2182.29	183
2183.79	181
2185.3	147
2186.81	202
2188.31	169
2189.81	185
2191.32	200
2192.82	192
2194.32	174
2195.82	206
2197.32	204
2198.82	173
2200.32	171
2201.81	121
2203.31	141
2204.8	171
2206.3	161
2207.79	151
2209.29	196
2210.78	161
2212.27	189
2213.76	187
2215.25	187
2216.74	197
2218.23	163
2219.71	155
2221.2	149
2222.69	157
2224.17	115
2225.65	127
2227.14	97
2228.62	141
2230.1	125
2231.58	155
2233.06	153
2234.54	151
2236.02	183
2237.5	203
2238.97	173
2240.45	167
2241.92	177
2243.4	185
2244.87	145
2246.34	155
2247.82	147
2249.29	153
2250.76	151
2252.23	129
2253.7	149
2255.16	107
2256.63	147
2258.1	129
2259.56	123
2261.03	125
2262.49	123
2263.95	131
2265.42	149
2266.88	151
2268.34	123
2269.8	143
2271.26	117
2272.72	121
2274.18	133
2275.63	145
2277.09	139
2278.54	131
2280	135
2281.45	107
2282.9	95
2284.36	105
2285.81	135
2287.26	113
2288.71	135
2290.16	135
2291.61	117
2293.05	131
2294.5	121
2295.95	109
2297.39	65
2298.84	63
2300.28	80
2301.72	71
2303.16	87
2304.61	93
2306.05	113
2307.49	103
2308.93	81
2310.36	123
2311.8	103
2313.24	125
2314.67	141
2316.11	107
2317.54	123
2318.98	133
2320.41	83
2321.84	115
2323.28	97
2324.71	119
2326.14	105
2327.57	104
2328.99	103
2330.42	85
2331.85	89
2333.27	77
2334.7	79
2336.12	67
2337.55	79
2338.97	65
2340.39	73
2341.82	45
2343.24	62
2344.66	59
2346.08	42
2347.5	67
2348.91	71
2350.33	91
2351.75	119
2353.16	95
2354.58	87
2355.99	105
2357.41	75
2358.82	75
2360.23	45
2361.64	33
2363.05	43
2364.46	10
2365.87	44
2367.28	43
2368.69	73
2370.1	42
2371.5	28
2372.91	61
2374.31	64
2375.72	52
2377.12	42
2378.52	58
2379.92	53
2381.33	65
2382.73	51
2384.13	26
2385.52	66
2386.92	36
2388.32	37
2389.72	34
2391.11	55
2392.51	74
2393.9	73
2395.3	93
2396.69	105
2398.08	59
2399.48	51
2400.87	56
2402.26	59
2403.65	22
2405.04	15
2406.42	-2
2407.81	-56
2409.2	-40
2410.58	-91
2411.97	-80
2413.35	-20
2414.74	-76
2416.12	-57
2417.5	-30
2418.89	-45
2420.27	-22
2421.65	-46
2423.03	-33
2424.41	-38
2425.79	-47
2427.16	-49
2428.54	-56
2429.92	-67
2431.29	-59
2432.67	-60
2434.04	-46
2435.42	-51
2436.79	-52
2438.16	-35
2439.53	-44
2440.9	-61
2442.27	-79
2443.64	-63
2445.01	-55
2446.38	-69
2447.75	-76
2449.11	-87
2450.48	-64
2451.84	-81
2453.21	-64
2454.57	-50
2455.94	-48
2457.3	-61
2458.66	-62
2460.02	-44
2461.38	-67
2462.74	-32
2464.1	-26
2465.46	-8
2466.82	-35
2468.17	-31
2469.53	-36
2470.89	-10
2472.24	-48
2473.6	-34
2474.95	-34
2476.3	0
2477.65	2
2479.01	26
2480.36	0
2481.71	33
2483.06	0
2484.41	-6
2485.75	-20
2487.1	-18
2488.45	-18
2489.8	-12
2491.14	-8
2492.49	-15
2493.83	-34
2495.17	4
2496.52	8
2497.86	-2
2499.2	-14
2500.54	4
2501.88	-2
2503.22	32
2504.56	12
2505.9	20
2507.24	12
2508.58	8
2509.91	2
2511.25	-31
2512.58	-44
2513.92	-71
2515.25	-46
2516.58	-53
2517.92	-72
2519.25	-45
2520.58	-51
2521.91	-66
2523.24	-59
2524.57	-36
2525.9	-4
2527.23	-8
2528.55	8
2529.88	-30
2531.21	-55
2532.53	-36
2533.86	-12
2535.18	-32
2536.5	-16
2537.83	10
2539.15	8
2540.47	-2
2541.79	34
2543.11	-42
2544.43	-13
2545.75	-32
2547.07	10
2548.39	-46
2549.7	16
2551.02	-26
2552.34	-43
2553.65	-43
2554.97	-78
2556.28	-58
2557.59	-69
2558.91	-59
2560.22	-75
2561.53	-67
2562.84	-81
2564.15	-71
2565.46	-55
2566.77	-59
2568.08	-63
2569.38	-75
2570.69	-54
2572	-65
2573.3	-46
2574.61	-49
2575.91	-60
2577.22	-57
2578.52	-38
2579.82	-31
2581.13	-51
2582.43	-51
2583.73	-46
2585.03	-79
2586.33	-78
2587.63	-79
2588.92	-109
2590.22	-61
2591.52	-101
2592.82	-63
2594.11	-67
2595.41	-59
2596.7	-52
2598	-60
2599.29	-58
2600.58	-51
2601.88	-34
2603.17	-39
2604.46	-81
2605.75	-71
2607.04	-103
2608.33	-65
2609.62	-65
2610.9	-95
2612.19	-85
2613.48	-111
2614.76	-83
2616.05	-91
2617.34	-81
2618.62	-105
2619.9	-82
2621.19	-73
2622.47	-81
2623.75	-74
2625.03	-79
2626.31	-61
2627.59	-49
2628.87	-63
2630.15	-95
2631.43	-69
2632.71	-70
2633.99	-90
2635.26	-78
2636.54	-81
2637.81	-83
2639.09	-81
2640.36	-95
2641.64	-74
2642.91	-97
2644.18	-113
2645.46	-67
2646.73	-95
2648	-87
2649.27	-73
2650.54	-65
2651.81	-65
2653.07	-59
2654.34	-89
2655.61	-65
2656.88	-75
2658.14	-66
2659.41	-93
2660.67	-93
2661.94	-65
2663.2	-89
2664.47	-79
2665.73	-73
2666.99	-86
2668.25	-83
2669.51	-103
2670.77	-89
2672.03	-93
2673.29	-60
2674.55	-73
2675.81	-83
2677.07	-99
2678.32	-91
2679.58	-85
2680.84	-71
2682.09	-91
2683.35	-48
2684.6	-65
2685.85	-81
2687.11	-89
2688.36	-57
2689.61	-77
2690.86	-69
2692.11	-91
2693.36	-37
2694.61	-49
2695.86	-47
2697.11	-89
2698.36	-73
2699.61	-89
2700.85	-64
2702.1	-74
2703.34	-49
2704.59	-94
2705.83	-69
2707.08	-53
2708.32	-66
2709.56	-87
2710.81	-99
2712.05	-85
2713.29	-85
2714.53	-69
2715.77	-73
2717.01	-47
2718.25	-77
2719.49	-67
2720.73	-73
2721.96	-79
2723.2	-79
2724.44	-77
2725.67	-55
2726.91	-68
2728.14	-71
2729.38	-84
2730.61	-81
2731.84	-62
2733.08	-87
2734.31	-58
2735.54	-56
2736.77	-71
2738	-62
2739.23	-57
2740.46	-44
2741.69	-73
2742.92	-83
2744.14	-25
2745.37	-66
2746.6	-93
2747.82	-64
2749.05	-63
2750.27	-72
2751.5	-53
2752.72	-76
2753.95	-30
2755.17	-60
2756.39	-60
2757.61	-60
2758.83	-58
2760.05	-46
2761.27	-72
2762.49	-54
2763.71	-67
2764.93	-60
2766.15	-72
2767.37	-60
2768.58	-63
2769.8	-52
2771.02	-56
2772.23	-54
2773.45	-73
2774.66	-58
2775.88	-32
2777.09	-62
2778.3	-56
2779.51	-38
2780.73	-57
2781.94	-36
2783.15	-48
2784.36	-40
2785.57	-54
2786.78	-50
2787.99	-30
2789.19	-34
2790.4	-38
2791.61	-19
2792.82	-42
2794.02	-52
2795.23	-42
2796.43	-60
2797.64	-28
2798.84	-46
2800.04	-50
2801.25	-31
2802.45	-56
2803.65	-66
2804.85	-29
2806.05	-46
2807.25	-73
2808.45	-34
2809.65	-30
2810.85	-47
2812.05	-28
2813.25	-34
2814.45	-44
2815.64	-32
2816.84	-36
2818.04	-32
2819.23	18
2820.43	-51
2821.62	-4
2822.82	-26
2824.01	-24
2825.2	-50
2826.39	-28
2827.59	-34
2828.78	-36
2829.97	-26
2831.16	-34
2832.35	-28
2833.54	-44
2834.73	-36
2835.92	-44
2837.1	-40
2838.29	-22
2839.48	-10
2840.67	-8
2841.85	-38
2843.04	-44
2844.22	-32
2845.41	-35
2846.59	-10
2847.77	-17
2848.96	-24
2850.14	-33
2851.32	-22
2852.5	-17
2853.68	-30
2854.87	-20
2856.05	-24
2857.23	-28
2858.4	-38
2859.58	-47
2860.76	-47
2861.94	-4
2863.12	-36
2864.29	-32
2865.47	-32
2866.65	-27
2867.82	-14
2869	20
2870.17	-14
2871.34	-20
2872.52	-45
2873.69	-26
2874.86	-35
2876.03	-20
2877.21	-35
2878.38	-42
2879.55	-26
2880.72	-34
2881.89	-22
2883.06	-2
2884.23	2
2885.39	-27
2886.56	-35
2887.73	-51
2888.9	-28
2890.06	-24
2891.23	-28
2892.39	-55
2893.56	-6
2894.72	-29
2895.89	-8
2897.05	-10
2898.21	-49
2899.38	-16
2900.54	-38
2901.7	-10
2902.86	-42
2904.02	-9
2905.18	-30
2906.34	-14
2907.5	-13
2908.66	-20
2909.82	-37
2910.98	-12
2912.13	-34
2913.29	-6
2914.45	-40
2915.6	-14
2916.76	-22
2917.91	-16
2919.07	-15
2920.22	-37
2921.38	-24
2922.53	-36
2923.68	-28
2924.84	2
2925.99	-6
2927.14	-23
2928.29	-12
2929.44	-24
2930.59	-18
2931.74	-31
2932.89	0
2934.04	-26
2935.19	-38
2936.34	-23
2937.48	-11
2938.63	-20
2939.78	-26
2940.93	10
2942.07	-8
2943.22	-4
2944.36	-10
2945.51	-20
2946.65	-30
2947.79	-26
2948.94	-4
2950.08	-24
2951.22	-24
2952.36	-12
2953.5	-22
2954.65	-2
2955.79	-26
2956.93	-2
2958.07	-28
2959.2	-14
2960.34	-2
2961.48	-6
2962.62	-6
2963.76	-4
2964.89	-14
2966.03	-27
2967.17	-22
2968.3	-2
2969.44	-6
2970.57	-12
2971.71	2
2972.84	-2
2973.97	-8
2975.11	-8
2976.24	-10
2977.37	-24
2978.5	4
2979.64	-14
2980.77	-26
2981.9	0
2983.03	-20
2984.16	-12
2985.29	-4
2986.41	-24
2987.54	-8
2988.67	4
2989.8	-2
2990.93	-8
2992.05	-20
2993.18	-2
2994.3	0
2995.43	2
2996.55	22
2997.68	18
2998.8	6
2999.93	10
3001.05	-18
3002.17	2
3003.3	-6
3004.42	38
3005.54	28
3006.66	18
3007.78	2
3008.9	-18
3010.02	-24
3011.14	12
3012.26	4
3013.38	-4
3014.5	10
3015.62	-2
3016.73	2
3017.85	6
3018.97	22
3020.08	-6
3021.2	0
3022.31	-20
3023.43	32
3024.54	17
3025.66	6
3026.77	2
3027.89	4
3029	-4
3030.11	-7
3031.22	8
3032.34	-16
3033.45	14
3034.56	-4
3035.67	-2
3036.78	52
3037.89	0
3039	16
3040.11	-4
3041.22	12
3042.32	-12
3043.43	18
3044.54	-6
3045.65	6
3046.75	4
3047.86	16
3048.96	-8
3050.07	-16
3051.17	22
3052.28	4
3053.38	-2
3054.49	-2
3055.59	16
3056.69	-8
3057.8	2
3058.9	6
3060	34
3061.1	-9
3062.2	10
3063.3	22
3064.4	4
3065.5	-10
3066.6	11
3067.7	14
3068.8	10
3069.9	10
3071	4
3072.09	22
3073.19	24
3074.29	10
3075.38	16
3076.48	34
3077.57	-10
3078.67	8
3079.76	42
3080.86	-22
3081.95	6
3083.05	-16
3084.14	10
3085.23	18
3086.33	8
3087.42	2
3088.51	15
3089.6	10
3090.69	6
3091.78	6
3092.87	53
3093.96	16
3095.05	16
3096.14	-16
3097.23	6
3098.32	16
3099.41	25
3100.49	8
3101.58	8
3102.67	38
3103.75	-20
3104.84	26
3105.93	34
3107.01	12
3108.1	8
3109.18	16
3110.26	22
3111.35	26
3112.43	-4
3113.51	20
3114.6	27
3115.68	16
3116.76	-9
3117.84	4
3118.92	16
3120	-4
3121.09	34
3122.17	6
3123.25	10
3124.32	30
3125.4	18
3126.48	-6
3127.56	2
3128.64	6
3129.72	14
3130.79	18
3131.87	8
3132.95	20
3134.02	6
3135.1	10
3136.17	12
3137.25	10
3138.32	20
3139.4	14
3140.47	36
3141.55	24
3142.62	6
3143.69	10
3144.76	17
3145.84	0
3146.91	28
3147.98	2
3149.05	12
3150.12	14
3151.19	32
3152.26	16
3153.33	16
3154.4	2
3155.47	4
3156.54	16
3157.61	22
3158.67	10
3159.74	4
3160.81	8
3161.88	39
3162.94	28
3164.01	20
3165.07	26
3166.14	12
3167.2	28
3168.27	10
3169.33	20
3170.4	24
3171.46	12
3172.52	-4
3173.59	14
3174.65	2
3175.71	20
3176.77	22
3177.84	20
3178.9	0
3179.96	20
3181.02	38
3182.08	28
3183.14	43
3184.2	20
3185.26	30
3186.32	32
3187.37	26
3188.43	46
3189.49	51
3190.55	4
3191.61	21
3192.66	14
3193.72	6
3194.77	22
3195.83	6
3196.89	26
3197.94	18
3199	22
3200.05	0
3201.1	24
3202.16	12
3203.21	22
3204.27	28
3205.32	12
3206.37	28
3207.42	33
3208.47	32
3209.53	42
3210.58	23
3211.63	24
3212.68	12
3213.73	10
3214.78	11
3215.83	42
3216.88	19
3217.93	28
3218.97	12
3220.02	22
3221.07	0
3222.12	44
3223.16	22
3224.21	22
3225.26	4
3226.3	-4
3227.35	8
3228.4	34
3229.44	28
3230.49	12
3231.53	-14
3232.57	4
3233.62	16
3234.66	14
3235.71	16
3236.75	10
3237.79	32
3238.83	14
3239.88	8
3240.92	16
3241.96	30
3243	-6
3244.04	12
3245.08	28
3246.12	12
3247.16	20
3248.2	34
3249.24	34
3250.28	20
3251.32	20
3252.36	28
3253.39	12
3254.43	22
3255.47	54
3256.51	24
3257.54	16
3258.58	36
3259.61	34
3260.65	29
3261.69	36
3262.72	26
3263.76	24
3264.79	24
3265.82	36
3266.86	15
3267.89	50
3268.92	34
3269.96	22
3270.99	23
3272.02	26
3273.05	22
3274.09	26
3275.12	30
3276.15	22
3277.18	25
3278.21	28
3279.24	30
3280.27	22
3281.3	14
3282.33	25
3283.36	38
3284.39	28
3285.41	40
3286.44	26
3287.47	32
3288.5	46
3289.52	-10
3290.55	36
3291.58	26
3292.6	10
3293.63	56
3294.66	26
3295.68	45
3296.71	0
3297.73	32
3298.76	63
3299.78	38
3300.8	30
3301.83	30
3302.85	56
3303.87	18
3304.9	4
3305.92	29
3306.94	20
3307.96	12
3308.98	34
3310.01	24
3311.03	22
3312.05	57
3313.07	40
3314.09	26
3315.11	20
3316.13	24
3317.15	6
3318.17	30
3319.18	32
3320.2	24
3321.22	38
3322.24	12
3323.26	47
3324.27	36
3325.29	60
3326.31	31
3327.32	46
3328.34	28
3329.35	44
3330.37	30
3331.38	16
3332.4	16
3333.41	44
3334.43	48
3335.44	26
3336.46	42
3337.47	8
3338.48	40
3339.5	6
3340.51	12
3341.52	35
3342.53	34
3343.54	32
3344.56	18
3345.57	42
3346.58	6
3347.59	30
3348.6	41
3349.61	20
3350.62	16
3351.63	22
3352.64	16
3353.65	18
3354.66	21
3355.66	27
3356.67	12
3357.68	22
3358.69	23
3359.7	-2
3360.7	30
3361.71	12
3362.72	26
3363.72	36
3364.73	20
3365.73	20
3366.74	37
3367.75	19
3368.75	24
3369.75	10
3370.76	26
3371.76	40
3372.77	8
3373.77	30
3374.77	23
3375.78	18
3376.78	-6
3377.78	26
3378.78	28
3379.79	10
3380.79	4
3381.79	20
3382.79	38
3383.79	18
3384.79	62
3385.79	24
3386.79	10
3387.79	24
3388.79	37
3389.79	8
3390.79	28
3391.79	75
3392.79	24
3393.79	54
3394.78	20
3395.78	20
3396.78	30
3397.78	20
3398.77	65
3399.77	30
3400.77	20
3401.76	12
3402.76	30
3403.76	16
3404.75	6
3405.75	24
3406.74	46
3407.74	46
3408.73	36
3409.72	54
3410.72	36
3411.71	34
3412.71	20
3413.7	8
3414.69	8
3415.68	72
3416.68	20
3417.67	8
3418.66	26
3419.65	26
3420.64	38
3421.63	21
3422.63	38
3423.62	34
3424.61	52
3425.6	18
3426.59	11
3427.58	38
3428.57	11
[truncated: 48 more rows]
