# Supplementary material for: AI‐Assisted Detection of Early Gastric Cancer via Visualization of Mucosal Acidity Compromise During Endoscopy
Source: Adv Sci (Weinh). 2025 Oct 20;12(46):e04932. doi: 10.1002/advs.202504932 (PMC12697849; doi:10.1002/advs.202504932)
Supplement: Supplementary file 2 — Supporting Data [file ADVS-12-e04932-s002.zip › Models by AGS cells/Model 6/Tumor/fast-20250724_193130.csv]

181.541	12348
184.445	19396
187.346	25049
190.245	27991
193.141	29003
196.035	29031
198.927	28829
201.816	29049
204.703	29367
207.588	29240
210.47	29391
213.35	29306
216.228	29200
219.103	28999
221.976	28974
224.846	29068
227.715	28841
230.58	28778
233.444	29081
236.305	29272
239.164	29420
242.02	29826
244.875	29949
247.727	29947
250.576	30030
253.423	29854
256.268	29876
259.111	29611
261.951	29270
264.789	29339
267.625	29399
270.459	29508
273.29	29536
276.119	29365
278.945	29105
281.769	29095
284.591	28908
287.411	28708
290.229	28539
293.044	28339
295.857	28094
298.667	27785
301.476	27621
304.282	27313
307.085	27146
309.887	26975
312.686	26681
315.483	26394
318.278	26280
321.071	26022
323.861	25745
326.649	25678
329.435	25692
332.219	25488
335	25491
337.779	25549
340.556	25621
343.331	25799
346.103	25775
348.873	25827
351.641	26008
354.407	25809
357.171	25882
359.932	25847
362.691	25692
365.448	25761
368.203	25404
370.955	25000
373.706	25101
376.454	24985
379.2	24816
381.943	24884
384.685	24550
387.424	24367
390.161	24186
392.896	23677
395.629	23490
398.36	23584
401.088	23345
403.815	23290
406.539	23214
409.261	23170
411.981	23109
414.698	23216
417.414	23603
420.127	23496
422.838	23355
425.547	23582
428.254	23363
430.959	23337
433.662	23514
436.362	23627
439.06	23679
441.757	23516
444.451	23591
447.142	23678
449.832	23587
452.52	23465
455.206	23439
457.889	23254
460.57	23161
463.249	22993
465.927	23073
468.601	22701
471.274	22450
473.945	22259
476.614	21951
479.28	21621
481.945	21691
484.607	21654
487.267	21369
489.926	21125
492.582	20985
495.236	20731
497.888	20594
500.537	20387
503.185	20510
505.831	20566
508.474	20780
511.116	20575
513.755	20738
516.393	20552
519.028	20820
521.661	20563
524.293	20587
526.922	20369
529.549	20282
532.174	20206
534.797	20246
537.418	20331
540.037	20268
542.654	20198
545.268	20359
547.881	20301
550.492	20379
553.101	20133
555.707	19964
558.312	19648
560.915	19259
563.515	19299
566.114	19503
568.71	19692
571.305	19936
573.897	20161
576.488	20152
579.076	19869
581.663	19372
584.247	18951
586.83	18501
589.41	17989
591.989	17625
594.565	17000
597.14	16675
599.712	16263
602.283	16138
604.851	16150
607.418	16152
609.982	16031
612.545	15824
615.106	15790
617.664	15971
620.221	15836
622.776	15770
625.328	15598
627.879	15590
630.428	15326
632.975	15187
635.52	15004
638.062	14967
640.603	14860
643.142	14891
645.679	15105
648.214	15264
650.748	15210
653.279	15161
655.808	15007
658.335	14786
660.861	14729
663.384	14551
665.906	14533
668.425	14633
670.943	14764
673.459	14518
675.973	14277
678.484	14160
680.994	13900
683.502	13636
686.009	13632
688.513	13352
691.015	13150
693.515	13170
696.014	13053
698.51	12793
701.005	12666
703.498	12685
705.989	12435
708.478	12238
710.965	12097
713.45	12056
715.933	12040
718.415	11861
720.894	11558
723.372	11446
725.848	11674
728.322	11579
730.794	11621
733.264	11724
735.732	11574
738.198	11307
740.663	11025
743.126	10682
745.586	10708
748.045	10449
750.502	10217
752.958	10247
755.411	10140
757.863	10179
760.312	10171
762.76	10096
765.206	10205
767.65	10023
770.092	9274
772.533	8607
774.971	8364
777.408	8754
779.843	9115
782.276	8949
784.707	9092
787.137	9123
789.564	9090
791.99	9070
794.414	9078
796.836	9084
799.257	8839
801.675	8711
804.092	8615
806.507	8571
808.92	8568
811.331	8376
813.741	8214
816.148	8055
818.554	7896
820.958	7852
823.36	7771
825.761	7730
828.159	7646
830.556	7630
832.951	7612
835.345	7495
837.736	7463
840.126	7408
842.514	7298
844.9	7252
847.284	7082
849.667	7085
852.048	6921
854.427	6901
856.804	6775
859.18	6683
861.553	6578
863.925	6584
866.296	6535
868.664	6502
871.031	6401
873.396	6351
875.759	6274
878.12	6262
880.48	6189
882.838	6205
885.194	6135
887.549	6085
889.902	6079
892.253	5986
894.602	5928
896.949	5866
899.295	5875
901.639	5684
903.981	5670
906.322	5571
908.661	5649
910.998	5625
913.333	5579
915.667	5633
917.999	5589
920.329	5569
922.658	5593
924.985	5528
927.31	5494
929.633	5496
931.955	5382
934.275	5351
936.593	5281
938.91	5138
941.225	5104
943.538	4971
945.849	4978
948.159	4800
950.467	4703
952.774	4684
955.078	4517
957.381	4493
959.683	4406
961.982	4278
964.28	4416
966.577	4360
968.871	4362
971.164	4211
973.456	4142
975.745	4116
978.033	4029
980.319	3955
982.604	3932
984.887	3899
987.168	3963
989.448	3894
991.726	3889
994.002	3824
996.277	3783
998.55	3776
1000.82	3830
1003.09	3854
1005.36	3894
1007.63	3871
1009.89	3908
1012.15	3945
1014.41	3940
1016.67	3903
1018.93	3920
1021.19	3771
1023.44	3910
1025.7	3930
1027.95	4019
1030.2	3866
1032.45	3777
1034.69	3666
1036.94	3578
1039.18	3574
1041.43	3506
1043.67	3478
1045.9	3492
1048.14	3423
1050.38	3377
1052.61	3327
1054.84	3187
1057.07	3179
1059.3	3147
1061.53	3075
1063.76	3145
1065.98	3135
1068.2	3026
1070.42	3053
1072.64	2941
1074.86	2863
1077.08	2847
1079.29	2796
1081.5	2815
1083.72	2794
1085.93	2760
1088.13	2734
1090.34	2858
1092.55	2883
1094.75	2913
1096.95	2827
1099.15	2782
1101.35	2772
1103.55	2728
1105.74	2617
1107.94	2587
1110.13	2633
1112.32	2555
1114.51	2452
1116.7	2444
1118.89	2428
1121.07	2505
1123.25	2367
1125.44	2390
1127.62	2291
1129.8	2369
1131.97	2394
1134.15	2402
1136.32	2393
1138.49	2355
1140.66	2365
1142.83	2309
1145	2273
1147.17	2287
1149.33	2238
1151.5	2236
1153.66	2279
1155.82	2241
1157.98	2192
1160.13	2102
1162.29	2143
1164.44	2049
1166.6	2071
1168.75	2055
1170.9	2148
1173.04	2176
1175.19	2200
1177.34	2210
1179.48	2037
1181.62	1994
1183.76	1993
1185.9	2055
1188.04	2202
1190.17	2296
1192.31	2335
1194.44	2265
1196.57	2289
1198.7	2311
1200.83	2218
1202.96	2175
1205.08	2031
1207.21	1918
1209.33	1831
1211.45	1720
1213.57	1660
1215.69	1644
1217.81	1599
1219.92	1575
1222.03	1583
1224.15	1580
1226.26	1569
1228.37	1517
1230.47	1551
1232.58	1608
1234.68	1518
1236.79	1521
1238.89	1511
1240.99	1519
1243.09	1553
1245.19	1501
1247.28	1485
1249.38	1437
1251.47	1495
1253.56	1463
1255.65	1344
1257.74	1400
1259.83	1433
1261.91	1336
1264	1342
1266.08	1274
1268.16	1259
1270.24	1221
1272.32	1108
1274.4	1199
1276.47	1193
1278.55	1106
1280.62	1132
1282.69	1068
1284.76	1084
1286.83	1098
1288.9	1078
1290.96	1056
1293.03	1013
1295.09	1021
1297.15	963
1299.21	969
1301.27	971
1303.33	959
1305.38	912
1307.44	1014
1309.49	894
1311.54	899
1313.59	906
1315.64	887
1317.69	926
1319.73	897
1321.78	905
1323.82	860
1325.86	796
1327.9	850
1329.94	807
1331.98	824
1334.02	862
1336.05	868
1338.08	896
1340.12	784
1342.15	848
1344.18	913
1346.2	939
1348.23	949
1350.25	898
1352.28	971
1354.3	965
1356.32	1017
1358.34	971
1360.36	1036
1362.38	1020
1364.39	1052
1366.41	1056
1368.42	1005
1370.43	1037
1372.44	933
1374.45	977
1376.45	1036
1378.46	1007
1380.47	963
1382.47	927
1384.47	927
1386.47	857
1388.47	828
1390.47	812
1392.46	778
1394.46	881
1396.45	854
1398.44	848
1400.44	816
1402.42	771
1404.41	766
1406.4	711
1408.39	689
1410.37	604
1412.35	633
1414.33	647
1416.31	648
1418.29	633
1420.27	598
1422.25	599
1424.22	598
1426.2	574
1428.17	564
1430.14	598
1432.11	508
1434.08	508
1436.04	522
1438.01	522
1439.97	568
1441.94	552
1443.9	552
1445.86	604
1447.82	594
1449.78	529
1451.73	501
1453.69	556
1455.64	550
1457.59	542
1459.54	516
1461.49	455
1463.44	405
1465.39	401
1467.34	419
1469.28	395
1471.22	453
1473.17	481
1475.11	453
1477.05	399
1478.99	372
1480.92	318
1482.86	274
1484.79	244
1486.73	238
1488.66	302
1490.59	290
1492.52	309
1494.45	351
1496.37	349
1498.3	383
1500.22	347
1502.14	272
1504.07	298
1505.99	298
1507.91	278
1509.82	250
1511.74	278
1513.66	318
1515.57	296
1517.48	349
1519.39	409
1521.3	385
1523.21	381
1525.12	360
1527.03	338
1528.93	352
1530.84	393
1532.74	442
1534.64	496
1536.54	519
1538.44	518
1540.34	445
1542.23	395
1544.13	336
1546.02	292
1547.92	348
1549.81	373
1551.7	429
1553.59	401
1555.48	437
1557.36	509
1559.25	484
1561.13	524
1563.01	568
1564.9	591
1566.78	598
1568.66	586
1570.53	542
1572.41	504
1574.29	510
1576.16	619
1578.03	733
1579.9	709
1581.78	675
1583.65	619
1585.51	612
1587.38	637
1589.25	683
1591.11	691
1592.97	644
1594.84	591
1596.7	532
1598.56	528
1600.42	532
1602.27	532
1604.13	564
1605.98	703
1607.84	834
1609.69	913
1611.54	870
1613.39	832
1615.24	695
1617.09	485
1618.94	447
1620.78	413
1622.62	460
1624.47	571
1626.31	618
1628.15	633
1629.99	606
1631.83	624
1633.67	596
1635.5	576
1637.34	494
1639.17	554
1641	504
1642.83	522
1644.66	504
1646.49	508
1648.32	454
1650.15	465
1651.97	499
1653.8	516
1655.62	530
1657.44	496
1659.26	358
1661.08	330
1662.9	345
1664.72	209
1666.53	139
1668.35	101
1670.16	76
1671.97	103
1673.79	224
1675.6	209
1677.4	160
1679.21	133
1681.02	121
1682.83	95
1684.63	159
1686.43	206
1688.24	216
1690.04	191
1691.84	131
1693.64	107
1695.43	165
1697.23	203
1699.02	314
1700.82	372
1702.61	308
1704.4	346
1706.2	314
1707.98	381
1709.77	453
1711.56	460
1713.35	451
1715.13	423
1716.92	322
1718.7	234
1720.48	336
1722.26	336
1724.04	298
1725.82	189
1727.6	147
1729.37	151
1731.15	139
1732.92	82
1734.7	84
1736.47	64
1738.24	79
1740.01	56
1741.78	34
1743.54	53
1745.31	117
1747.08	165
1748.84	145
1750.6	131
1752.36	189
1754.12	288
1755.88	310
1757.64	208
1759.4	171
1761.16	123
1762.91	129
1764.67	171
1766.42	242
1768.17	308
1769.92	322
1771.67	266
1773.42	195
1775.17	157
1776.91	162
1778.66	235
1780.4	284
1782.15	359
1783.89	377
1785.63	395
1787.37	365
1789.11	377
1790.85	379
1792.58	326
1794.32	262
1796.05	220
1797.79	194
1799.52	226
1801.25	218
1802.98	179
1804.71	169
1806.44	254
1808.17	292
1809.89	355
1811.62	361
1813.34	387
1815.07	309
1816.79	296
1818.51	266
1820.23	246
1821.95	191
1823.66	151
1825.38	121
1827.1	125
1828.81	159
1830.52	197
1832.24	228
1833.95	296
1835.66	334
1837.37	355
1839.08	341
1840.78	257
1842.49	181
1844.19	179
1845.9	177
1847.6	166
1849.3	198
1851	129
1852.7	54
1854.4	22
1856.1	97
1857.8	50
1859.49	86
1861.19	74
1862.88	113
1864.57	18
1866.27	-64
1867.96	-88
1869.65	-107
1871.33	-95
1873.02	-60
1874.71	38
1876.39	60
1878.08	-6
1879.76	38
1881.44	4
1883.12	63
1884.81	83
1886.48	121
1888.16	25
1889.84	-20
1891.52	-38
1893.19	-69
1894.87	-71
1896.54	-66
1898.21	-34
1899.88	-16
1901.55	37
1903.22	14
1904.89	50
1906.56	70
1908.22	75
1909.89	71
1911.55	107
1913.22	113
1914.88	91
1916.54	99
1918.2	97
1919.86	96
1921.52	75
1923.18	69
1924.83	39
1926.49	66
1928.14	32
1929.79	42
1931.45	28
1933.1	17
1934.75	-14
1936.4	62
1938.05	73
1939.69	95
1941.34	61
1942.99	-2
1944.63	-20
1946.27	-4
1947.92	-18
1949.56	18
1951.2	28
1952.84	70
1954.48	72
1956.11	119
1957.75	143
1959.39	165
1961.02	205
1962.65	201
1964.29	179
1965.92	191
1967.55	211
1969.18	228
1970.81	211
1972.44	230
1974.06	189
1975.69	187
1977.32	234
1978.94	240
1980.56	216
1982.19	260
1983.81	258
1985.43	228
1987.05	240
1988.66	258
1990.28	260
1991.9	222
1993.51	252
1995.13	256
1996.74	260
1998.36	262
1999.97	252
2001.58	246
2003.19	236
2004.8	244
2006.4	298
2008.01	266
2009.62	282
2011.22	280
2012.83	290
2014.43	282
2016.03	290
2017.63	290
2019.23	276
2020.83	254
2022.43	274
2024.03	276
2025.63	286
2027.22	278
2028.82	264
2030.41	268
2032.01	248
2033.6	270
2035.19	270
2036.78	264
2038.37	276
2039.96	234
2041.55	254
2043.13	260
2044.72	198
2046.3	244
2047.89	260
2049.47	243
2051.05	244
2052.63	228
2054.21	242
2055.79	259
2057.37	236
2058.95	220
2060.52	236
2062.1	223
2063.68	224
2065.25	229
2066.82	224
2068.39	222
2069.97	217
2071.54	217
2073.1	216
2074.67	197
2076.24	236
2077.81	217
2079.37	205
2080.94	213
2082.5	202
2084.07	193
2085.63	196
2087.19	177
2088.75	168
2090.31	127
2091.87	125
2093.43	123
2094.98	120
2096.54	143
2098.09	122
2099.65	178
2101.2	159
2102.75	174
2104.3	163
2105.86	171
2107.41	171
2108.95	179
2110.5	167
2112.05	161
2113.6	161
2115.14	162
2116.69	178
2118.23	153
2119.77	161
2121.31	145
2122.86	169
2124.4	127
2125.93	171
2127.47	168
2129.01	167
2130.55	169
2132.08	165
2133.62	159
2135.15	179
2136.69	163
2138.22	129
2139.75	133
2141.28	129
2142.81	163
2144.34	170
2145.87	141
2147.39	165
2148.92	161
2150.45	169
2151.97	170
2153.5	161
2155.02	117
2156.54	131
2158.06	143
2159.58	143
2161.1	125
2162.62	173
2164.14	155
2165.66	165
2167.17	151
2168.69	167
2170.2	163
2171.72	145
2173.23	133
2174.74	139
2176.25	157
2177.76	151
2179.27	133
2180.78	129
2182.29	121
2183.79	135
2185.3	123
2186.81	141
2188.31	143
2189.81	143
2191.32	149
2192.82	131
2194.32	111
2195.82	133
2197.32	139
2198.82	109
2200.32	127
2201.81	75
2203.31	98
2204.8	105
2206.3	113
2207.79	105
2209.29	141
2210.78	117
2212.27	165
2213.76	147
2215.25	151
2216.74	147
2218.23	115
2219.71	122
2221.2	99
2222.69	103
2224.17	68
2225.65	79
2227.14	63
2228.62	79
2230.1	91
2231.58	103
2233.06	113
2234.54	107
2236.02	129
2237.5	145
2238.97	139
2240.45	125
2241.92	122
2243.4	137
2244.87	81
2246.34	99
2247.82	95
2249.29	102
2250.76	91
2252.23	91
2253.7	105
2255.16	79
2256.63	93
2258.1	85
2259.56	91
2261.03	105
2262.49	80
2263.95	89
2265.42	107
2266.88	111
2268.34	83
2269.8	97
2271.26	79
2272.72	98
2274.18	87
2275.63	89
2277.09	104
2278.54	99
2280	89
2281.45	71
2282.9	75
2284.36	81
2285.81	99
2287.26	95
2288.71	89
2290.16	95
2291.61	87
2293.05	73
2294.5	71
2295.95	55
2297.39	31
2298.84	27
2300.28	38
2301.72	43
2303.16	49
2304.61	75
2306.05	59
2307.49	57
2308.93	58
2310.36	72
2311.8	82
2313.24	85
2314.67	101
2316.11	97
2317.54	108
2318.98	109
2320.41	67
2321.84	89
2323.28	81
2324.71	83
2326.14	65
2327.57	66
2328.99	67
2330.42	34
2331.85	63
2333.27	50
2334.7	61
2336.12	61
2337.55	42
2338.97	45
2340.39	22
2341.82	19
2343.24	46
2344.66	19
2346.08	28
2347.5	41
2348.91	43
2350.33	50
2351.75	50
2353.16	56
2354.58	73
2355.99	86
2357.41	51
2358.82	35
2360.23	17
2361.64	7
2363.05	12
2364.46	-25
2365.87	12
2367.28	18
2368.69	41
2370.1	20
2371.5	10
2372.91	28
2374.31	36
2375.72	6
2377.12	16
2378.52	24
2379.92	18
2381.33	39
2382.73	30
2384.13	14
2385.52	30
2386.92	0
2388.32	35
2389.72	34
2391.11	20
2392.51	44
2393.9	49
2395.3	75
2396.69	65
2398.08	28
2399.48	18
2400.87	40
2402.26	37
2403.65	8
2405.04	-2
2406.42	-35
2407.81	-76
2409.2	-59
2410.58	-117
2411.97	-104
2413.35	-58
2414.74	-88
2416.12	-65
2417.5	-62
2418.89	-39
2420.27	-50
2421.65	-56
2423.03	-35
2424.41	-58
2425.79	-77
2427.16	-85
2428.54	-79
2429.92	-75
2431.29	-57
2432.67	-72
2434.04	-62
2435.42	-51
2436.79	-58
2438.16	-61
2439.53	-55
2440.9	-83
2442.27	-75
2443.64	-113
2445.01	-75
2446.38	-93
2447.75	-115
2449.11	-103
2450.48	-84
2451.84	-101
2453.21	-99
2454.57	-78
2455.94	-56
2457.3	-69
2458.66	-91
2460.02	-60
2461.38	-79
2462.74	-48
2464.1	-36
2465.46	-29
2466.82	-47
2468.17	-37
2469.53	-55
2470.89	-8
2472.24	-64
2473.6	-42
2474.95	-32
2476.3	-20
2477.65	-18
2479.01	14
2480.36	-20
2481.71	10
2483.06	-22
2484.41	-32
2485.75	-28
2487.1	-14
2488.45	-36
2489.8	-54
2491.14	-32
2492.49	-27
2493.83	-34
2495.17	-14
2496.52	-28
2497.86	-10
2499.2	-6
2500.54	-2
2501.88	4
2503.22	2
2504.56	10
2505.9	4
2507.24	-22
2508.58	-10
2509.91	-26
2511.25	-33
2512.58	-62
2513.92	-89
2515.25	-74
2516.58	-55
2517.92	-66
2519.25	-63
2520.58	-53
2521.91	-73
2523.24	-73
2524.57	-36
2525.9	-29
2527.23	-18
2528.55	22
2529.88	-50
2531.21	-49
2532.53	-65
2533.86	-38
2535.18	-32
2536.5	-22
2537.83	0
2539.15	-16
2540.47	-22
2541.79	-8
2543.11	-40
2544.43	-23
2545.75	-28
2547.07	-18
2548.39	-75
2549.7	-8
2551.02	-28
2552.34	-29
2553.65	-51
2554.97	-78
2556.28	-79
2557.59	-79
2558.91	-97
2560.22	-65
2561.53	-81
2562.84	-73
2564.15	-81
2565.46	-71
2566.77	-71
2568.08	-77
2569.38	-79
2570.69	-70
2572	-63
2573.3	-60
2574.61	-57
2575.91	-52
2577.22	-73
2578.52	-38
2579.82	-35
2581.13	-55
2582.43	-67
2583.73	-44
2585.03	-77
2586.33	-91
2587.63	-75
2588.92	-121
2590.22	-54
2591.52	-93
2592.82	-77
2594.11	-69
2595.41	-71
2596.7	-69
2598	-73
2599.29	-54
2600.58	-93
2601.88	-58
2603.17	-59
2604.46	-97
2605.75	-79
2607.04	-80
2608.33	-75
2609.62	-71
2610.9	-101
2612.19	-97
2613.48	-125
2614.76	-105
2616.05	-95
2617.34	-75
2618.62	-103
2619.9	-108
2621.19	-81
2622.47	-95
2623.75	-74
2625.03	-99
2626.31	-81
2627.59	-75
2628.87	-59
2630.15	-101
2631.43	-69
2632.71	-88
2633.99	-98
2635.26	-100
2636.54	-93
2637.81	-89
2639.09	-121
2640.36	-101
2641.64	-107
2642.91	-105
2644.18	-113
2645.46	-79
2646.73	-111
2648	-77
2649.27	-95
2650.54	-79
2651.81	-75
2653.07	-61
2654.34	-89
2655.61	-87
2656.88	-55
2658.14	-99
2659.41	-81
2660.67	-109
2661.94	-55
2663.2	-91
2664.47	-97
2665.73	-95
2666.99	-88
2668.25	-85
2669.51	-101
2670.77	-111
2672.03	-89
2673.29	-87
2674.55	-73
2675.81	-87
2677.07	-115
2678.32	-95
2679.58	-87
2680.84	-77
2682.09	-79
2683.35	-62
2684.6	-55
2685.85	-69
2687.11	-107
2688.36	-65
2689.61	-83
2690.86	-85
2692.11	-69
2693.36	-53
2694.61	-61
2695.86	-63
2697.11	-75
2698.36	-83
2699.61	-107
2700.85	-73
2702.1	-87
2703.34	-53
2704.59	-96
2705.83	-69
2707.08	-69
2708.32	-68
2709.56	-99
2710.81	-97
2712.05	-85
2713.29	-83
2714.53	-62
2715.77	-79
2717.01	-51
2718.25	-56
2719.49	-63
2720.73	-85
2721.96	-83
2723.2	-79
2724.44	-79
2725.67	-59
2726.91	-72
2728.14	-57
2729.38	-90
2730.61	-65
2731.84	-85
2733.08	-87
2734.31	-97
2735.54	-58
2736.77	-69
2738	-75
2739.23	-71
2740.46	-75
2741.69	-75
2742.92	-95
2744.14	-39
2745.37	-48
2746.6	-85
2747.82	-52
2749.05	-71
2750.27	-68
2751.5	-65
2752.72	-76
2753.95	-42
2755.17	-60
2756.39	-48
2757.61	-64
2758.83	-68
2760.05	-44
2761.27	-72
2762.49	-52
2763.71	-65
2764.93	-66
2766.15	-94
2767.37	-58
2768.58	-42
2769.8	-62
2771.02	-64
2772.23	-80
2773.45	-62
2774.66	-60
2775.88	-46
2777.09	-82
2778.3	-74
2779.51	-54
2780.73	-55
2781.94	-46
2783.15	-48
2784.36	-62
2785.57	-56
2786.78	-56
2787.99	-38
2789.19	-72
2790.4	-38
2791.61	-35
2792.82	-62
2794.02	-42
2795.23	-50
2796.43	-66
2797.64	-42
2798.84	-52
2800.04	-66
2801.25	-45
2802.45	-58
2803.65	-74
2804.85	-37
2806.05	-68
2807.25	-56
2808.45	-30
2809.65	-44
2810.85	-27
2812.05	-30
2813.25	-56
2814.45	-40
2815.64	-50
2816.84	-30
2818.04	-38
2819.23	-14
2820.43	-49
2821.62	-43
2822.82	-42
2824.01	-22
2825.2	-36
2826.39	-42
2827.59	-52
2828.78	-26
2829.97	-26
2831.16	-65
2832.35	-32
2833.54	-73
2834.73	-38
2835.92	-44
2837.1	-24
2838.29	-44
2839.48	-14
2840.67	-29
2841.85	-45
2843.04	-46
2844.22	-32
2845.41	-29
2846.59	-6
2847.77	-10
2848.96	-22
2850.14	-41
2851.32	-22
2852.5	-21
2853.68	-28
2854.87	-12
2856.05	-36
2857.23	-34
2858.4	-36
2859.58	-35
2860.76	-43
2861.94	-16
2863.12	-12
2864.29	-37
2865.47	-34
2866.65	-21
2867.82	-22
2869	-5
2870.17	-18
2871.34	-36
2872.52	-28
2873.69	-22
2874.86	-37
2876.03	-14
2877.21	-43
2878.38	-48
2879.55	-20
2880.72	-30
2881.89	-34
2883.06	-38
2884.23	-12
2885.39	-31
2886.56	-33
2887.73	-53
2888.9	-26
2890.06	-36
2891.23	-12
2892.39	-51
2893.56	2
2894.72	-35
2895.89	-25
2897.05	-26
2898.21	-28
2899.38	-4
2900.54	-30
2901.7	-8
2902.86	-38
2904.02	-23
2905.18	-36
2906.34	-27
2907.5	-19
2908.66	-30
2909.82	-31
2910.98	-24
2912.13	-26
2913.29	-12
2914.45	-42
2915.6	-19
2916.76	-20
2917.91	-14
2919.07	-23
2920.22	-14
2921.38	-8
2922.53	-34
2923.68	-24
2924.84	6
2925.99	-22
2927.14	-37
2928.29	-26
2929.44	-22
2930.59	-24
2931.74	4
2932.89	-44
2934.04	-28
2935.19	-48
2936.34	-17
2937.48	-27
2938.63	-28
2939.78	-38
2940.93	0
2942.07	-2
2943.22	2
2944.36	-30
2945.51	-23
2946.65	-6
2947.79	-20
2948.94	20
2950.08	-20
2951.22	-32
2952.36	-10
2953.5	-4
2954.65	-6
2955.79	-22
2956.93	-20
2958.07	-32
2959.2	-12
2960.34	-4
2961.48	-2
2962.62	-30
2963.76	-6
2964.89	-34
2966.03	-10
2967.17	-22
2968.3	8
2969.44	-4
2970.57	-6
2971.71	8
2972.84	6
2973.97	-8
2975.11	18
2976.24	12
2977.37	-22
2978.5	8
2979.64	-4
2980.77	-6
2981.9	-10
2983.03	-26
2984.16	-6
2985.29	-8
2986.41	6
2987.54	-12
2988.67	-16
2989.8	2
2990.93	-18
2992.05	-24
2993.18	-13
2994.3	-18
2995.43	-12
2996.55	24
2997.68	12
2998.8	-8
2999.93	-14
3001.05	-16
3002.17	-16
3003.3	-22
3004.42	20
3005.54	34
3006.66	14
3007.78	8
3008.9	-8
3010.02	-22
3011.14	16
3012.26	-2
3013.38	-10
3014.5	6
3015.62	-32
3016.73	12
3017.85	10
3018.97	8
3020.08	-16
3021.2	10
3022.31	-16
3023.43	20
3024.54	4
3025.66	4
3026.77	10
3027.89	8
3029	-2
3030.11	18
3031.22	-6
3032.34	-22
3033.45	6
3034.56	-6
3035.67	16
3036.78	81
3037.89	0
3039	34
3040.11	-18
3041.22	-4
3042.32	-14
3043.43	4
3044.54	-6
3045.65	-4
3046.75	-2
3047.86	18
3048.96	2
3050.07	-8
3051.17	16
3052.28	6
3053.38	-6
3054.49	2
3055.59	18
3056.69	-4
3057.8	6
3058.9	-2
3060	34
3061.1	-6
3062.2	8
3063.3	20
3064.4	8
3065.5	0
3066.6	-16
3067.7	12
3068.8	0
3069.9	8
3071	-2
3072.09	10
3073.19	10
3074.29	10
3075.38	4
3076.48	32
3077.57	11
3078.67	-4
3079.76	4
3080.86	-10
3081.95	6
3083.05	-28
3084.14	18
3085.23	28
3086.33	23
3087.42	10
3088.51	8
3089.6	4
3090.69	10
3091.78	12
3092.87	49
3093.96	10
3095.05	18
3096.14	-38
3097.23	0
3098.32	20
3099.41	6
3100.49	8
3101.58	-6
3102.67	22
3103.75	-4
3104.84	10
3105.93	22
3107.01	-2
3108.1	4
3109.18	6
3110.26	20
3111.35	14
3112.43	16
3113.51	18
3114.6	15
3115.68	-4
3116.76	-3
3117.84	22
3118.92	26
3120	4
3121.09	6
3122.17	2
3123.25	6
3124.32	18
3125.4	18
3126.48	4
3127.56	24
3128.64	16
3129.72	-4
3130.79	46
3131.87	6
3132.95	6
3134.02	-7
3135.1	26
3136.17	24
3137.25	2
3138.32	8
3139.4	10
3140.47	20
3141.55	16
3142.62	6
3143.69	16
3144.76	29
3145.84	8
3146.91	18
3147.98	22
3149.05	20
3150.12	2
3151.19	28
3152.26	16
3153.33	28
3154.4	16
3155.47	8
3156.54	2
3157.61	36
3158.67	10
3159.74	4
3160.81	16
3161.88	11
3162.94	2
3164.01	2
3165.07	24
3166.14	14
3167.2	12
3168.27	17
3169.33	8
3170.4	22
3171.46	10
3172.52	14
3173.59	2
3174.65	8
3175.71	8
3176.77	10
3177.84	20
3178.9	12
3179.96	12
3181.02	16
3182.08	12
3183.14	16
3184.2	14
3185.26	26
3186.32	46
3187.37	28
3188.43	32
3189.49	53
3190.55	-4
3191.61	21
3192.66	26
3193.72	10
3194.77	24
3195.83	-9
3196.89	16
3197.94	22
3199	10
3200.05	14
3201.1	22
3202.16	20
3203.21	32
3204.27	20
3205.32	16
3206.37	14
3207.42	29
3208.47	30
3209.53	36
3210.58	39
3211.63	26
3212.68	6
3213.73	26
3214.78	11
3215.83	24
3216.88	6
3217.93	20
3218.97	4
3220.02	2
3221.07	12
3222.12	8
3223.16	24
3224.21	22
3225.26	8
3226.3	-14
3227.35	8
3228.4	58
3229.44	26
3230.49	10
3231.53	-8
3232.57	10
3233.62	28
3234.66	24
3235.71	14
3236.75	18
3237.79	18
3238.83	14
3239.88	2
3240.92	12
3241.96	26
3243	12
3244.04	4
3245.08	32
3246.12	24
3247.16	28
3248.2	4
3249.24	16
3250.28	22
3251.32	6
3252.36	28
3253.39	12
3254.43	18
3255.47	38
3256.51	10
3257.54	10
3258.58	18
3259.61	24
3260.65	17
3261.69	34
3262.72	8
3263.76	0
3264.79	6
3265.82	20
3266.86	15
3267.89	20
3268.92	22
3269.96	20
3270.99	27
3272.02	26
3273.05	0
3274.09	8
3275.12	26
3276.15	24
3277.18	23
3278.21	18
3279.24	10
3280.27	20
3281.3	14
3282.33	12
3283.36	22
3284.39	24
3285.41	44
3286.44	22
3287.47	32
3288.5	48
3289.52	6
3290.55	42
3291.58	24
3292.6	28
3293.63	48
3294.66	8
3295.68	47
3296.71	18
3297.73	12
3298.76	65
3299.78	16
3300.8	-9
3301.83	20
3302.85	54
3303.87	4
3304.9	18
3305.92	35
3306.94	36
3307.96	26
3308.98	26
3310.01	22
3311.03	40
3312.05	31
3313.07	36
3314.09	24
3315.11	22
3316.13	20
3317.15	2
3318.17	32
3319.18	22
3320.2	14
3321.22	38
3322.24	16
3323.26	29
3324.27	14
3325.29	30
3326.31	17
3327.32	38
3328.34	55
3329.35	28
3330.37	10
3331.38	18
3332.4	18
3333.41	26
3334.43	56
3335.44	16
3336.46	22
3337.47	-6
3338.48	30
3339.5	-2
3340.51	18
3341.52	24
3342.53	46
3343.54	32
3344.56	36
3345.57	36
3346.58	36
3347.59	32
3348.6	23
3349.61	42
3350.62	16
3351.63	36
3352.64	34
3353.65	34
3354.66	25
3355.66	59
3356.67	22
3357.68	6
3358.69	7
3359.7	28
3360.7	40
3361.71	22
3362.72	18
3363.72	26
3364.73	30
3365.73	30
3366.74	15
3367.75	27
3368.75	-5
3369.75	32
3370.76	10
3371.76	24
3372.77	18
3373.77	32
3374.77	21
3375.78	26
3376.78	0
3377.78	30
3378.78	26
3379.79	6
3380.79	0
3381.79	22
3382.79	34
3383.79	26
3384.79	36
3385.79	2
3386.79	28
3387.79	22
3388.79	21
3389.79	20
3390.79	38
3391.79	26
3392.79	12
3393.79	42
3394.78	14
3395.78	10
3396.78	30
3397.78	28
3398.77	51
3399.77	18
3400.77	18
3401.76	12
3402.76	24
3403.76	28
3404.75	4
3405.75	6
3406.74	32
3407.74	50
3408.73	24
3409.72	60
3410.72	52
3411.71	32
3412.71	20
3413.7	4
3414.69	28
3415.68	30
3416.68	18
3417.67	18
3418.66	8
3419.65	0
3420.64	42
3421.63	33
3422.63	44
3423.62	34
3424.61	58
3425.6	20
3426.59	15
3427.58	42
3428.57	23
[truncated: 48 more rows]
