# Supplementary material for: AI‐Assisted Detection of Early Gastric Cancer via Visualization of Mucosal Acidity Compromise During Endoscopy
Source: Adv Sci (Weinh). 2025 Oct 20;12(46):e04932. doi: 10.1002/advs.202504932 (PMC12697849; doi:10.1002/advs.202504932)
Supplement: Supplementary file 2 — Supporting Data [file ADVS-12-e04932-s002.zip › Models by AGS cells/Model 6/Tumor/fast-20250724_193133.csv]

181.541	10680
184.445	16633
187.346	21912
190.245	24376
193.141	25207
196.035	25281
198.927	25140
201.816	25343
204.703	25454
207.588	25396
210.47	25632
213.35	25442
216.228	25430
219.103	25263
221.976	25196
224.846	25251
227.715	25007
230.58	25200
233.444	25168
236.305	25396
239.164	25562
242.02	25797
244.875	26028
247.727	25996
250.576	26150
253.423	26000
256.268	25796
259.111	25630
261.951	25482
264.789	25503
267.625	25633
270.459	25638
273.29	25559
276.119	25563
278.945	25441
281.769	25309
284.591	25112
287.411	24908
290.229	24655
293.044	24551
295.857	24371
298.667	24181
301.476	23970
304.282	23768
307.085	23538
309.887	23304
312.686	23179
315.483	22956
318.278	22649
321.071	22624
323.861	22370
326.649	22090
329.435	22281
332.219	22166
335	22007
337.779	22203
340.556	22239
343.331	22362
346.103	22438
348.873	22349
351.641	22410
354.407	22509
357.171	22499
359.932	22389
362.691	22240
365.448	22138
368.203	21945
370.955	21809
373.706	21777
376.454	21622
379.2	21399
381.943	21421
384.685	21252
387.424	20952
390.161	20831
392.896	20480
395.629	20321
398.36	20280
401.088	20321
403.815	20156
406.539	20053
409.261	20045
411.981	19932
414.698	20143
417.414	20387
420.127	20401
422.838	20319
425.547	20377
428.254	20262
430.959	20255
433.662	20220
436.362	20566
439.06	20536
441.757	20522
444.451	20555
447.142	20539
449.832	20417
452.52	20443
455.206	20286
457.889	20029
460.57	20210
463.249	20003
465.927	19948
468.601	19600
471.274	19498
473.945	19354
476.614	19020
479.28	18683
481.945	18809
484.607	18775
487.267	18554
489.926	18333
492.582	18126
495.236	17955
497.888	17790
500.537	17703
503.185	17754
505.831	17861
508.474	17923
511.116	17911
513.755	17897
516.393	17750
519.028	17885
521.661	17710
524.293	17799
526.922	17611
529.549	17695
532.174	17633
534.797	17502
537.418	17492
540.037	17591
542.654	17440
545.268	17573
547.881	17520
550.492	17736
553.101	17407
555.707	17218
558.312	16908
560.915	16626
563.515	16708
566.114	16817
568.71	17087
571.305	17279
573.897	17510
576.488	17442
579.076	17258
581.663	16976
584.247	16610
586.83	16021
589.41	15658
591.989	15289
594.565	14685
597.14	14239
599.712	14055
602.283	13952
604.851	13936
607.418	13855
609.982	13821
612.545	13765
615.106	13660
617.664	13725
620.221	13556
622.776	13682
625.328	13555
627.879	13551
630.428	13243
632.975	13060
635.52	12858
638.062	12824
640.603	12799
643.142	12941
645.679	13060
648.214	13268
650.748	13034
653.279	13104
655.808	12902
658.335	12818
660.861	12672
663.384	12576
665.906	12520
668.425	12685
670.943	12636
673.459	12393
675.973	12345
678.484	12218
680.994	12040
683.502	11814
686.009	11651
688.513	11418
691.015	11377
693.515	11357
696.014	11204
698.51	11002
701.005	10972
703.498	10771
705.989	10738
708.478	10505
710.965	10434
713.45	10380
715.933	10281
718.415	10181
720.894	9967
723.372	9798
725.848	10052
728.322	9830
730.794	10114
733.264	9983
735.732	9908
738.198	9723
740.663	9542
743.126	9210
745.586	9120
748.045	8956
750.502	8843
752.958	8710
755.411	8703
757.863	8660
760.312	8575
762.76	8585
765.206	8758
767.65	8488
770.092	7993
772.533	7259
774.971	7157
777.408	7468
779.843	7759
782.276	7654
784.707	7781
787.137	7821
789.564	7610
791.99	7732
794.414	7763
796.836	7672
799.257	7574
801.675	7382
804.092	7306
806.507	7261
808.92	7265
811.331	7132
813.741	6959
816.148	6820
818.554	6651
820.958	6675
823.36	6520
825.761	6588
828.159	6440
830.556	6477
832.951	6389
835.345	6379
837.736	6268
840.126	6298
842.514	6258
844.9	6083
847.284	5980
849.667	6020
852.048	5889
854.427	5887
856.804	5744
859.18	5627
861.553	5528
863.925	5569
866.296	5496
868.664	5547
871.031	5464
873.396	5323
875.759	5303
878.12	5213
880.48	5188
882.838	5248
885.194	5178
887.549	5103
889.902	5033
892.253	5039
894.602	5033
896.949	4918
899.295	4898
901.639	4794
903.981	4797
906.322	4735
908.661	4789
910.998	4704
913.333	4743
915.667	4628
917.999	4745
920.329	4731
922.658	4741
924.985	4688
927.31	4664
929.633	4597
931.955	4556
934.275	4481
936.593	4457
938.91	4301
941.225	4267
943.538	4191
945.849	4190
948.159	4022
950.467	3933
952.774	3927
955.078	3766
957.381	3747
959.683	3715
961.982	3637
964.28	3655
966.577	3661
968.871	3644
971.164	3490
973.456	3390
975.745	3421
978.033	3304
980.319	3244
982.604	3219
984.887	3286
987.168	3322
989.448	3264
991.726	3264
994.002	3159
996.277	3153
998.55	3095
1000.82	3093
1003.09	3185
1005.36	3213
1007.63	3256
1009.89	3213
1012.15	3274
1014.41	3322
1016.67	3276
1018.93	3292
1021.19	3207
1023.44	3294
1025.7	3370
1027.95	3330
1030.2	3351
1032.45	3169
1034.69	3062
1036.94	2982
1039.18	2883
1041.43	2861
1043.67	2861
1045.9	2883
1048.14	2867
1050.38	2773
1052.61	2734
1054.84	2661
1057.07	2580
1059.3	2666
1061.53	2511
1063.76	2582
1065.98	2561
1068.2	2446
1070.42	2535
1072.64	2407
1074.86	2395
1077.08	2303
1079.29	2339
1081.5	2309
1083.72	2240
1085.93	2281
1088.13	2271
1090.34	2323
1092.55	2386
1094.75	2373
1096.95	2277
1099.15	2308
1101.35	2273
1103.55	2264
1105.74	2171
1107.94	2103
1110.13	2159
1112.32	2084
1114.51	1955
1116.7	2009
1118.89	2013
1121.07	1997
1123.25	1978
1125.44	1894
1127.62	1835
1129.8	1946
1131.97	1884
1134.15	1934
1136.32	2037
1138.49	1924
1140.66	1876
1142.83	1882
1145	1800
1147.17	1870
1149.33	1811
1151.5	1807
1153.66	1793
1155.82	1784
1157.98	1704
1160.13	1683
1162.29	1648
1164.44	1654
1166.6	1656
1168.75	1678
1170.9	1707
1173.04	1769
1175.19	1785
1177.34	1779
1179.48	1622
1181.62	1634
1183.76	1616
1185.9	1688
1188.04	1763
1190.17	1914
1192.31	1934
1194.44	1892
1196.57	1850
1198.7	1847
1200.83	1809
1202.96	1744
1205.08	1666
1207.21	1543
1209.33	1477
1211.45	1374
1213.57	1324
1215.69	1308
1217.81	1255
1219.92	1219
1222.03	1231
1224.15	1240
1226.26	1275
1228.37	1247
1230.47	1217
1232.58	1179
1234.68	1223
1236.79	1207
1238.89	1229
1240.99	1233
1243.09	1215
1245.19	1141
1247.28	1120
1249.38	1104
1251.47	1169
1253.56	1141
1255.65	1082
1257.74	1070
1259.83	1070
1261.91	1038
1264	1017
1266.08	925
1268.16	923
1270.24	884
1272.32	864
1274.4	879
1276.47	874
1278.55	836
1280.62	862
1282.69	836
1284.76	792
1286.83	838
1288.9	816
1290.96	818
1293.03	711
1295.09	707
1297.15	687
1299.21	691
1301.27	689
1303.33	653
1305.38	679
1307.44	705
1309.49	703
1311.54	649
1313.59	652
1315.64	649
1317.69	650
1319.73	637
1321.78	655
1323.82	621
1325.86	608
1327.9	576
1329.94	576
1331.98	606
1334.02	613
1336.05	592
1338.08	600
1340.12	550
1342.15	635
1344.18	689
1346.2	649
1348.23	704
1350.25	665
1352.28	675
1354.3	693
1356.32	703
1358.34	673
1360.36	788
1362.38	735
1364.39	790
1366.41	792
1368.42	749
1370.43	751
1372.44	733
1374.45	764
1376.45	715
1378.46	806
1380.47	697
1382.47	669
1384.47	645
1386.47	609
1388.47	562
1390.47	557
1392.46	546
1394.46	601
1396.45	582
1398.44	595
1400.44	608
1402.42	578
1404.41	518
1406.4	455
1408.39	417
1410.37	459
1412.35	441
1414.33	452
1416.31	447
1418.29	466
1420.27	407
1422.25	381
1424.22	387
1426.2	358
1428.17	350
1430.14	379
1432.11	348
1434.08	331
1436.04	334
1438.01	336
1439.97	385
1441.94	389
1443.9	350
1445.86	377
1447.82	427
1449.78	322
1451.73	330
1453.69	357
1455.64	357
1457.59	322
1459.54	333
1461.49	266
1463.44	240
1465.39	228
1467.34	221
1469.28	218
1471.22	266
1473.17	302
1475.11	310
1477.05	240
1478.99	173
1480.92	157
1482.86	116
1484.79	98
1486.73	115
1488.66	149
1490.59	129
1492.52	188
1494.45	143
1496.37	155
1498.3	189
1500.22	166
1502.14	161
1504.07	149
1505.99	139
1507.91	151
1509.82	125
1511.74	135
1513.66	153
1515.57	169
1517.48	169
1519.39	221
1521.3	252
1523.21	250
1525.12	225
1527.03	169
1528.93	187
1530.84	230
1532.74	319
1534.64	377
1536.54	374
1538.44	369
1540.34	292
1542.23	266
1544.13	207
1546.02	149
1547.92	183
1549.81	232
1551.7	306
1553.59	276
1555.48	274
1557.36	352
1559.25	377
1561.13	383
1563.01	425
1564.9	470
1566.78	467
1568.66	491
1570.53	360
1572.41	367
1574.29	413
1576.16	500
1578.03	610
1579.9	619
1581.78	518
1583.65	469
1585.51	477
1587.38	559
1589.25	593
1591.11	603
1592.97	542
1594.84	468
1596.7	425
1598.56	431
1600.42	383
1602.27	405
1604.13	453
1605.98	571
1607.84	671
1609.69	774
1611.54	779
1613.39	683
1615.24	554
1617.09	399
1618.94	344
1620.78	301
1622.62	387
1624.47	482
1626.31	510
1628.15	514
1629.99	485
1631.83	534
1633.67	502
1635.5	508
1637.34	429
1639.17	445
1641	425
1642.83	447
1644.66	445
1646.49	407
1648.32	367
1650.15	413
1651.97	413
1653.8	458
1655.62	451
1657.44	405
1659.26	278
1661.08	254
1662.9	260
1664.72	137
1666.53	31
1668.35	-14
1670.16	-17
1671.97	35
1673.79	111
1675.6	124
1677.4	123
1679.21	53
1681.02	38
1682.83	4
1684.63	58
1686.43	97
1688.24	123
1690.04	94
1691.84	28
1693.64	-6
1695.43	80
1697.23	167
1699.02	196
1700.82	276
1702.61	260
1704.4	247
1706.2	246
1707.98	286
1709.77	361
1711.56	373
1713.35	366
1715.13	342
1716.92	256
1718.7	177
1720.48	256
1722.26	242
1724.04	216
1725.82	135
1727.6	111
1729.37	95
1731.15	80
1732.92	44
1734.7	50
1736.47	12
1738.24	8
1740.01	28
1741.78	6
1743.54	20
1745.31	81
1747.08	115
1748.84	105
1750.6	87
1752.36	129
1754.12	207
1755.88	227
1757.64	164
1759.4	114
1761.16	62
1762.91	47
1764.67	103
1766.42	208
1768.17	269
1769.92	260
1771.67	205
1773.42	106
1775.17	115
1776.91	113
1778.66	153
1780.4	220
1782.15	294
1783.89	335
1785.63	323
1787.37	314
1789.11	325
1790.85	324
1792.58	258
1794.32	191
1796.05	171
1797.79	129
1799.52	137
1801.25	159
1802.98	135
1804.71	117
1806.44	192
1808.17	245
1809.89	308
1811.62	306
1813.34	334
1815.07	272
1816.79	247
1818.51	228
1820.23	195
1821.95	123
1823.66	121
1825.38	101
1827.1	105
1828.81	82
1830.52	143
1832.24	194
1833.95	236
1835.66	304
1837.37	308
1839.08	278
1840.78	199
1842.49	165
1844.19	135
1845.9	121
1847.6	123
1849.3	121
1851	83
1852.7	18
1854.4	-2
1856.1	-4
1857.8	16
1859.49	36
1861.19	22
1862.88	68
1864.57	-6
1866.27	-74
1867.96	-123
1869.65	-183
1871.33	-153
1873.02	-82
1874.71	-16
1876.39	24
1878.08	-26
1879.76	-11
1881.44	-26
1883.12	-10
1884.81	33
1886.48	51
1888.16	10
1889.84	-62
1891.52	-85
1893.19	-117
1894.87	-121
1896.54	-86
1898.21	-67
1899.88	-66
1901.55	-8
1903.22	-6
1904.89	6
1906.56	-4
1908.22	14
1909.89	40
1911.55	57
1913.22	78
1914.88	66
1916.54	51
1918.2	50
1919.86	32
1921.52	34
1923.18	6
1924.83	-10
1926.49	24
1928.14	-24
1929.79	10
1931.45	2
1933.1	-6
1934.75	-34
1936.4	10
1938.05	30
1939.69	41
1941.34	10
1942.99	-39
1944.63	-66
1946.27	-53
1947.92	-44
1949.56	-16
1951.2	-4
1952.84	52
1954.48	52
1956.11	75
1957.75	145
1959.39	145
1961.02	189
1962.65	163
1964.29	157
1965.92	161
1967.55	185
1969.18	188
1970.81	193
1972.44	224
1974.06	183
1975.69	163
1977.32	188
1978.94	224
1980.56	222
1982.19	236
1983.81	206
1985.43	212
1987.05	220
1988.66	237
1990.28	205
1991.9	193
1993.51	220
1995.13	236
1996.74	250
1998.36	234
1999.97	228
2001.58	218
2003.19	228
2004.8	225
2006.4	274
2008.01	242
2009.62	249
2011.22	260
2012.83	270
2014.43	258
2016.03	261
2017.63	248
2019.23	227
2020.83	228
2022.43	252
2024.03	258
2025.63	245
2027.22	254
2028.82	258
2030.41	260
2032.01	233
2033.6	238
2035.19	224
2036.78	249
2038.37	250
2039.96	207
2041.55	214
2043.13	230
2044.72	226
2046.3	203
2047.89	220
2049.47	239
2051.05	224
2052.63	217
2054.21	221
2055.79	219
2057.37	206
2058.95	204
2060.52	196
2062.1	217
2063.68	198
2065.25	231
2066.82	189
2068.39	192
2069.97	201
2071.54	215
2073.1	206
2074.67	197
2076.24	206
2077.81	207
2079.37	212
2080.94	181
2082.5	183
2084.07	177
2085.63	151
2087.19	161
2088.75	149
2090.31	109
2091.87	97
2093.43	92
2094.98	126
2096.54	119
2098.09	118
2099.65	156
2101.2	151
2102.75	149
2104.3	163
2105.86	163
2107.41	151
2108.95	161
2110.5	137
2112.05	165
2113.6	147
2115.14	147
2116.69	166
2118.23	147
2119.77	167
2121.31	133
2122.86	151
2124.4	147
2125.93	157
2127.47	133
2129.01	167
2130.55	171
2132.08	163
2133.62	147
2135.15	179
2136.69	161
2138.22	125
2139.75	119
2141.28	141
2142.81	147
2144.34	125
2145.87	129
2147.39	155
2148.92	159
2150.45	175
2151.97	147
2153.5	157
2155.02	113
2156.54	115
2158.06	139
2159.58	125
2161.1	115
2162.62	155
2164.14	153
2165.66	167
2167.17	133
2168.69	159
2170.2	167
2171.72	141
2173.23	145
2174.74	143
2176.25	117
2177.76	135
2179.27	113
2180.78	129
2182.29	101
2183.79	111
2185.3	113
2186.81	113
2188.31	127
2189.81	115
2191.32	141
2192.82	123
2194.32	111
2195.82	153
2197.32	125
2198.82	97
2200.32	89
2201.81	75
2203.31	96
2204.8	107
2206.3	115
2207.79	86
2209.29	129
2210.78	107
2212.27	153
2213.76	147
2215.25	141
2216.74	151
2218.23	109
2219.71	88
2221.2	85
2222.69	107
2224.17	52
2225.65	77
2227.14	54
2228.62	77
2230.1	85
2231.58	99
2233.06	105
2234.54	111
2236.02	119
2237.5	117
2238.97	134
2240.45	119
2241.92	145
2243.4	105
2244.87	75
2246.34	111
2247.82	99
2249.29	100
2250.76	81
2252.23	95
2253.7	109
2255.16	81
2256.63	81
2258.1	62
2259.56	93
2261.03	97
2262.49	82
2263.95	103
2265.42	89
2266.88	109
2268.34	93
2269.8	89
2271.26	52
2272.72	76
2274.18	91
2275.63	101
2277.09	108
2278.54	117
2280	105
2281.45	73
2282.9	75
2284.36	55
2285.81	91
2287.26	75
2288.71	93
2290.16	87
2291.61	93
2293.05	75
2294.5	69
2295.95	45
2297.39	14
2298.84	31
2300.28	26
2301.72	39
2303.16	59
2304.61	57
2306.05	49
2307.49	73
2308.93	38
2310.36	50
2311.8	74
2313.24	89
2314.67	121
2316.11	87
2317.54	110
2318.98	93
2320.41	65
2321.84	81
2323.28	66
2324.71	67
2326.14	69
2327.57	64
2328.99	43
2330.42	45
2331.85	65
2333.27	56
2334.7	44
2336.12	45
2337.55	34
2338.97	51
2340.39	28
2341.82	12
2343.24	24
2344.66	15
2346.08	18
2347.5	51
2348.91	43
2350.33	44
2351.75	78
2353.16	58
2354.58	65
2355.99	90
2357.41	51
2358.82	37
2360.23	15
2361.64	7
2363.05	20
2364.46	-21
2365.87	12
2367.28	8
2368.69	31
2370.1	24
2371.5	-14
2372.91	35
2374.31	40
2375.72	28
2377.12	28
2378.52	10
2379.92	34
2381.33	31
2382.73	24
2384.13	14
2385.52	34
2386.92	14
2388.32	28
2389.72	30
2391.11	35
2392.51	24
2393.9	26
2395.3	31
2396.69	49
2398.08	35
2399.48	16
2400.87	26
2402.26	35
2403.65	2
2405.04	-32
2406.42	-37
2407.81	-92
2409.2	-71
2410.58	-109
2411.97	-84
2413.35	-72
2414.74	-94
2416.12	-77
2417.5	-56
2418.89	-49
2420.27	-48
2421.65	-62
2423.03	-53
2424.41	-69
2425.79	-59
2427.16	-79
2428.54	-81
2429.92	-93
2431.29	-73
2432.67	-80
2434.04	-79
2435.42	-48
2436.79	-66
2438.16	-57
2439.53	-73
2440.9	-75
2442.27	-79
2443.64	-95
2445.01	-87
2446.38	-91
2447.75	-105
2449.11	-89
2450.48	-76
2451.84	-85
2453.21	-99
2454.57	-82
2455.94	-65
2457.3	-73
2458.66	-81
2460.02	-64
2461.38	-83
2462.74	-62
2464.1	-46
2465.46	-29
2466.82	-35
2468.17	-35
2469.53	-49
2470.89	-43
2472.24	-62
2473.6	-68
2474.95	-32
2476.3	-36
2477.65	-10
2479.01	22
2480.36	-30
2481.71	8
2483.06	-18
2484.41	-22
2485.75	-42
2487.1	-16
2488.45	-40
2489.8	-38
2491.14	-44
2492.49	-39
2493.83	-34
2495.17	-4
2496.52	-38
2497.86	-20
2499.2	-2
2500.54	-12
2501.88	-6
2503.22	4
2504.56	10
2505.9	-6
2507.24	-4
2508.58	-2
2509.91	-40
2511.25	-41
2512.58	-64
2513.92	-89
2515.25	-76
2516.58	-83
2517.92	-88
2519.25	-71
2520.58	-59
2521.91	-89
2523.24	-67
2524.57	-41
2525.9	-39
2527.23	-26
2528.55	-10
2529.88	-53
2531.21	-57
2532.53	-67
2533.86	-34
2535.18	-54
2536.5	-36
2537.83	-33
2539.15	-12
2540.47	-16
2541.79	-2
2543.11	-62
2544.43	-19
2545.75	-26
2547.07	-16
2548.39	-95
2549.7	8
2551.02	-42
2552.34	-39
2553.65	-59
2554.97	-64
2556.28	-67
2557.59	-73
2558.91	-85
2560.22	-85
2561.53	-67
2562.84	-81
2564.15	-69
2565.46	-61
2566.77	-73
2568.08	-69
2569.38	-81
2570.69	-56
2572	-75
2573.3	-66
2574.61	-67
2575.91	-70
2577.22	-63
2578.52	-38
2579.82	-59
2581.13	-59
2582.43	-77
2583.73	-59
2585.03	-77
2586.33	-83
2587.63	-103
2588.92	-109
2590.22	-93
2591.52	-97
2592.82	-83
2594.11	-69
2595.41	-63
2596.7	-73
2598	-56
2599.29	-56
2600.58	-91
2601.88	-56
2603.17	-71
2604.46	-103
2605.75	-79
2607.04	-89
2608.33	-95
2609.62	-89
2610.9	-93
2612.19	-101
2613.48	-135
2614.76	-101
2616.05	-97
2617.34	-93
2618.62	-125
2619.9	-108
2621.19	-95
2622.47	-107
2623.75	-82
2625.03	-85
2626.31	-77
2627.59	-59
2628.87	-65
2630.15	-105
2631.43	-79
2632.71	-70
2633.99	-104
2635.26	-84
2636.54	-109
2637.81	-105
2639.09	-111
2640.36	-93
2641.64	-99
2642.91	-111
2644.18	-107
2645.46	-79
2646.73	-125
2648	-97
2649.27	-89
2650.54	-81
2651.81	-83
2653.07	-85
2654.34	-93
2655.61	-71
2656.88	-81
2658.14	-93
2659.41	-105
2660.67	-101
2661.94	-67
2663.2	-77
2664.47	-89
2665.73	-83
2666.99	-95
2668.25	-97
2669.51	-103
2670.77	-99
2672.03	-87
2673.29	-85
2674.55	-73
2675.81	-68
2677.07	-109
2678.32	-105
2679.58	-105
2680.84	-75
2682.09	-93
2683.35	-58
2684.6	-79
2685.85	-71
2687.11	-89
2688.36	-75
2689.61	-73
2690.86	-85
2692.11	-79
2693.36	-37
2694.61	-47
2695.86	-67
2697.11	-77
2698.36	-77
2699.61	-111
2700.85	-87
2702.1	-105
2703.34	-65
2704.59	-82
2705.83	-73
2707.08	-67
2708.32	-97
2709.56	-97
2710.81	-97
2712.05	-97
2713.29	-95
2714.53	-91
2715.77	-91
2717.01	-63
2718.25	-75
2719.49	-83
2720.73	-103
2721.96	-89
2723.2	-69
2724.44	-65
2725.67	-53
2726.91	-74
2728.14	-61
2729.38	-80
2730.61	-77
2731.84	-97
2733.08	-77
2734.31	-81
2735.54	-69
2736.77	-67
2738	-81
2739.23	-51
2740.46	-61
2741.69	-79
2742.92	-83
2744.14	-39
2745.37	-64
2746.6	-85
2747.82	-64
2749.05	-75
2750.27	-68
2751.5	-69
2752.72	-86
2753.95	-46
2755.17	-66
2756.39	-60
2757.61	-72
2758.83	-70
2760.05	-60
2761.27	-84
2762.49	-52
2763.71	-75
2764.93	-48
2766.15	-82
2767.37	-50
2768.58	-56
2769.8	-80
2771.02	-70
2772.23	-60
2773.45	-50
2774.66	-58
2775.88	-56
2777.09	-72
2778.3	-62
2779.51	-62
2780.73	-67
2781.94	-50
2783.15	-62
2784.36	-50
2785.57	-44
2786.78	-86
2787.99	-34
2789.19	-52
2790.4	-22
2791.61	-37
2792.82	-54
2794.02	-48
2795.23	-52
2796.43	-48
2797.64	-34
2798.84	-38
2800.04	-54
2801.25	-57
2802.45	-58
2803.65	-76
2804.85	-31
2806.05	-42
2807.25	-58
2808.45	-46
2809.65	-42
2810.85	-43
2812.05	-28
2813.25	-40
2814.45	-42
2815.64	-30
2816.84	-62
2818.04	-36
2819.23	4
2820.43	-37
2821.62	-6
2822.82	-32
2824.01	-22
2825.2	-36
2826.39	-36
2827.59	-38
2828.78	-20
2829.97	-40
2831.16	-61
2832.35	-30
2833.54	-54
2834.73	-32
2835.92	-38
2837.1	-36
2838.29	-50
2839.48	-22
2840.67	-24
2841.85	-38
2843.04	-32
2844.22	-54
2845.41	-37
2846.59	-16
2847.77	-17
2848.96	-37
2850.14	-43
2851.32	-18
2852.5	-27
2853.68	-38
2854.87	-10
2856.05	-34
2857.23	-40
2858.4	-41
2859.58	-53
2860.76	-39
2861.94	-10
2863.12	-22
2864.29	-24
2865.47	-30
2866.65	-37
2867.82	-22
2869	-3
2870.17	-32
2871.34	-14
2872.52	-37
2873.69	-26
2874.86	-37
2876.03	-20
2877.21	-39
2878.38	-38
2879.55	-18
2880.72	-30
2881.89	-52
2883.06	-26
2884.23	-14
2885.39	-33
2886.56	-31
2887.73	-43
2888.9	-12
2890.06	-24
2891.23	-10
2892.39	-29
2893.56	-2
2894.72	-27
2895.89	-24
2897.05	-6
2898.21	-40
2899.38	-18
2900.54	-49
2901.7	-14
2902.86	-16
2904.02	-9
2905.18	-22
2906.34	-33
2907.5	-25
2908.66	-34
2909.82	-35
2910.98	-30
2912.13	-26
2913.29	-16
2914.45	-34
2915.6	-25
2916.76	-14
2917.91	-8
2919.07	-15
2920.22	-39
2921.38	-24
2922.53	-30
2923.68	-16
2924.84	-2
2925.99	-32
2927.14	-37
2928.29	-20
2929.44	-16
2930.59	-48
2931.74	-19
2932.89	-10
2934.04	-12
2935.19	-40
2936.34	-13
2937.48	-29
2938.63	-14
2939.78	-32
2940.93	0
2942.07	-14
2943.22	10
2944.36	-26
2945.51	-6
2946.65	-16
2947.79	-24
2948.94	-4
2950.08	-22
2951.22	-16
2952.36	-12
2953.5	-12
2954.65	0
2955.79	-28
2956.93	2
2958.07	-16
2959.2	-16
2960.34	-6
2961.48	-2
2962.62	-24
2963.76	-10
2964.89	-24
2966.03	-10
2967.17	-14
2968.3	4
2969.44	4
2970.57	0
2971.71	-4
2972.84	4
2973.97	-6
2975.11	-12
2976.24	12
2977.37	-10
2978.5	-4
2979.64	-4
2980.77	-10
2981.9	-4
2983.03	-26
2984.16	-2
2985.29	2
2986.41	-20
2987.54	2
2988.67	12
2989.8	2
2990.93	-4
2992.05	-14
2993.18	2
2994.3	-8
2995.43	-8
2996.55	31
2997.68	-2
2998.8	4
2999.93	-14
3001.05	-18
3002.17	-10
3003.3	-20
3004.42	34
3005.54	28
3006.66	8
3007.78	18
3008.9	-24
3010.02	-28
3011.14	4
3012.26	-8
3013.38	8
3014.5	6
3015.62	-12
3016.73	22
3017.85	14
3018.97	16
3020.08	0
3021.2	2
3022.31	-4
3023.43	12
3024.54	13
3025.66	12
3026.77	26
3027.89	18
3029	-6
3030.11	18
3031.22	2
3032.34	-10
3033.45	6
3034.56	-14
3035.67	12
3036.78	50
3037.89	10
3039	24
3040.11	-16
3041.22	-30
3042.32	-14
3043.43	0
3044.54	12
3045.65	-6
3046.75	-2
3047.86	10
3048.96	2
3050.07	-12
3051.17	32
3052.28	-24
3053.38	-6
3054.49	-10
3055.59	-2
3056.69	-21
3057.8	-4
3058.9	4
3060	18
3061.1	-8
3062.2	12
3063.3	8
3064.4	-15
3065.5	18
3066.6	-4
3067.7	2
3068.8	18
3069.9	8
3071	8
3072.09	0
3073.19	12
3074.29	8
3075.38	-4
3076.48	40
3077.57	-10
3078.67	18
3079.76	22
3080.86	12
3081.95	20
3083.05	-24
3084.14	16
3085.23	18
3086.33	27
3087.42	6
3088.51	10
3089.6	14
3090.69	16
3091.78	8
3092.87	31
3093.96	6
3095.05	16
3096.14	-18
3097.23	-4
3098.32	26
3099.41	8
3100.49	-18
3101.58	10
3102.67	22
3103.75	-12
3104.84	40
3105.93	10
3107.01	-12
3108.1	2
3109.18	20
3110.26	12
3111.35	32
3112.43	10
3113.51	10
3114.6	25
3115.68	10
3116.76	0
3117.84	-2
3118.92	14
3120	0
3121.09	16
3122.17	20
3123.25	14
3124.32	18
3125.4	20
3126.48	22
3127.56	6
3128.64	4
3129.72	10
3130.79	26
3131.87	2
3132.95	2
3134.02	10
3135.1	16
3136.17	12
3137.25	14
3138.32	6
3139.4	12
3140.47	18
3141.55	12
3142.62	-5
3143.69	24
3144.76	27
3145.84	8
3146.91	36
3147.98	12
3149.05	26
3150.12	18
3151.19	34
3152.26	32
3153.33	26
3154.4	-12
3155.47	8
3156.54	14
3157.61	28
3158.67	4
3159.74	12
3160.81	14
3161.88	11
3162.94	8
3164.01	8
3165.07	10
3166.14	20
3167.2	8
3168.27	2
3169.33	14
3170.4	38
3171.46	26
3172.52	4
3173.59	30
3174.65	26
3175.71	22
3176.77	18
3177.84	8
3178.9	4
3179.96	8
3181.02	28
3182.08	30
3183.14	24
3184.2	34
3185.26	28
3186.32	30
3187.37	32
3188.43	42
3189.49	35
3190.55	14
3191.61	5
3192.66	32
3193.72	10
3194.77	16
3195.83	-4
3196.89	12
3197.94	24
3199	20
3200.05	10
3201.1	2
3202.16	4
3203.21	24
3204.27	28
3205.32	16
3206.37	30
3207.42	21
3208.47	26
3209.53	4
3210.58	23
3211.63	20
3212.68	14
3213.73	20
3214.78	17
3215.83	6
3216.88	11
3217.93	12
3218.97	14
3220.02	6
3221.07	16
3222.12	36
3223.16	28
3224.21	16
3225.26	8
3226.3	6
3227.35	14
3228.4	40
3229.44	22
3230.49	16
3231.53	6
3232.57	16
3233.62	22
3234.66	24
3235.71	12
3236.75	20
3237.79	44
3238.83	28
3239.88	8
3240.92	30
3241.96	22
3243	16
3244.04	22
3245.08	22
3246.12	10
3247.16	16
3248.2	26
3249.24	16
3250.28	18
3251.32	-4
3252.36	14
3253.39	22
3254.43	40
3255.47	42
3256.51	12
3257.54	10
3258.58	14
3259.61	8
3260.65	12
3261.69	16
3262.72	6
3263.76	-4
3264.79	14
3265.82	43
3266.86	11
3267.89	34
3268.92	40
3269.96	28
3270.99	19
3272.02	6
3273.05	30
3274.09	0
3275.12	38
3276.15	14
3277.18	23
3278.21	16
3279.24	26
3280.27	44
3281.3	24
3282.33	14
3283.36	12
3284.39	18
3285.41	30
3286.44	34
3287.47	30
3288.5	48
3289.52	-2
3290.55	44
3291.58	34
3292.6	26
3293.63	34
3294.66	28
3295.68	35
3296.71	18
3297.73	46
3298.76	43
3299.78	24
3300.8	-5
3301.83	32
3302.85	52
3303.87	26
3304.9	0
3305.92	9
3306.94	32
3307.96	28
3308.98	20
3310.01	20
3311.03	28
3312.05	49
3313.07	40
3314.09	12
3315.11	22
3316.13	26
3317.15	22
3318.17	28
3319.18	36
3320.2	26
3321.22	14
3322.24	22
3323.26	29
3324.27	18
3325.29	54
3326.31	31
3327.32	14
3328.34	26
3329.35	28
3330.37	10
3331.38	28
3332.4	22
3333.41	26
3334.43	28
3335.44	32
3336.46	24
3337.47	18
3338.48	26
3339.5	2
3340.51	24
3341.52	24
3342.53	6
3343.54	28
3344.56	34
3345.57	44
3346.58	34
3347.59	32
3348.6	15
3349.61	18
3350.62	34
3351.63	24
3352.64	32
3353.65	12
3354.66	35
3355.66	37
3356.67	22
3357.68	18
3358.69	23
3359.7	10
3360.7	26
3361.71	10
3362.72	20
3363.72	26
3364.73	18
3365.73	22
3366.74	21
3367.75	25
3368.75	26
3369.75	24
3370.76	18
3371.76	32
3372.77	22
3373.77	30
3374.77	21
3375.78	26
3376.78	24
3377.78	26
3378.78	40
3379.79	14
3380.79	7
3381.79	36
3382.79	28
3383.79	24
3384.79	62
3385.79	4
3386.79	36
3387.79	22
3388.79	43
3389.79	14
3390.79	20
3391.79	46
3392.79	22
3393.79	54
3394.78	24
3395.78	12
3396.78	26
3397.78	42
3398.77	67
3399.77	10
3400.77	26
3401.76	22
3402.76	32
3403.76	22
3404.75	6
3405.75	10
3406.74	30
3407.74	64
3408.73	22
3409.72	77
3410.72	36
3411.71	56
3412.71	30
3413.7	20
3414.69	36
3415.68	36
3416.68	18
3417.67	26
3418.66	30
3419.65	10
3420.64	46
3421.63	35
3422.63	24
3423.62	42
3424.61	64
3425.6	12
3426.59	25
3427.58	40
3428.57	33
[truncated: 48 more rows]
