# Supplementary material for: AI‐Assisted Detection of Early Gastric Cancer via Visualization of Mucosal Acidity Compromise During Endoscopy
Source: Adv Sci (Weinh). 2025 Oct 20;12(46):e04932. doi: 10.1002/advs.202504932 (PMC12697849; doi:10.1002/advs.202504932)
Supplement: Supplementary file 2 — Supporting Data [file ADVS-12-e04932-s002.zip › Models by AGS cells/Model 6/Tumor/fast-20250724_193203.csv]

181.541	17115
184.445	26663
187.346	34343
190.245	38191
193.141	39477
196.035	39524
198.927	39559
201.816	39511
204.703	39978
207.588	39669
210.47	39995
213.35	39724
216.228	39785
219.103	39741
221.976	39404
224.846	39539
227.715	39306
230.58	39128
233.444	39264
236.305	39681
239.164	39707
242.02	40271
244.875	40664
247.727	40575
250.576	40551
253.423	40492
256.268	40248
259.111	40033
261.951	39781
264.789	39707
267.625	39948
270.459	39896
273.29	39898
276.119	39881
278.945	39447
281.769	39251
284.591	38854
287.411	38592
290.229	38597
293.044	38292
295.857	38055
298.667	37569
301.476	37189
304.282	37039
307.085	36706
309.887	36545
312.686	36162
315.483	35951
318.278	35514
321.071	35228
323.861	34954
326.649	34980
329.435	34968
332.219	34784
335	34684
337.779	34738
340.556	34684
343.331	34821
346.103	35073
348.873	35052
351.641	35240
354.407	35115
357.171	35079
359.932	35119
362.691	34867
365.448	34793
368.203	34424
370.955	34014
373.706	33870
376.454	33856
379.2	33574
381.943	33559
384.685	33002
387.424	32692
390.161	32412
392.896	32125
395.629	31592
398.36	31635
401.088	31597
403.815	31382
406.539	31440
409.261	31176
411.981	31325
414.698	31265
417.414	31748
420.127	31631
422.838	31450
425.547	31697
428.254	31631
430.959	31295
433.662	31438
436.362	31819
439.06	31797
441.757	31804
444.451	31728
447.142	31797
449.832	31420
452.52	31647
455.206	31327
457.889	31075
460.57	31051
463.249	30719
465.927	30699
468.601	30361
471.274	30009
473.945	29832
476.614	29404
479.28	29121
481.945	29020
484.607	28760
487.267	28469
489.926	28144
492.582	28057
495.236	27904
497.888	27459
500.537	27368
503.185	27373
505.831	27513
508.474	27657
511.116	27596
513.755	27568
516.393	27415
519.028	27503
521.661	27389
524.293	27393
526.922	27161
529.549	27076
532.174	27120
534.797	27082
537.418	27185
540.037	27201
542.654	26927
545.268	27193
547.881	27326
550.492	27250
553.101	26983
555.707	26548
558.312	26097
560.915	25986
563.515	25930
566.114	25990
568.71	26306
571.305	26597
573.897	26746
576.488	26764
579.076	26352
581.663	25779
584.247	25009
586.83	24388
589.41	23846
591.989	23487
594.565	22738
597.14	22114
599.712	21654
602.283	21729
604.851	21760
607.418	21439
609.982	21556
612.545	21469
615.106	21304
617.664	21288
620.221	21133
622.776	21058
625.328	20901
627.879	20709
630.428	20516
632.975	20265
635.52	20196
638.062	20047
640.603	19879
643.142	20033
645.679	20244
648.214	20410
650.748	20275
653.279	20196
655.808	20052
658.335	19839
660.861	19754
663.384	19553
665.906	19467
668.425	19535
670.943	19652
673.459	19243
675.973	19169
678.484	18888
680.994	18568
683.502	18294
686.009	18233
688.513	17948
691.015	17671
693.515	17568
696.014	17367
698.51	17056
701.005	16994
703.498	16823
705.989	16535
708.478	16304
710.965	16108
713.45	16217
715.933	15948
718.415	15840
720.894	15453
723.372	15395
725.848	15512
728.322	15584
730.794	15707
733.264	15509
735.732	15286
738.198	14978
740.663	14734
743.126	14391
745.586	14274
748.045	14053
750.502	13880
752.958	13809
755.411	13652
757.863	13717
760.312	13644
762.76	13493
765.206	13706
767.65	13460
770.092	12429
772.533	11504
774.971	11347
777.408	11812
779.843	12286
782.276	12199
784.707	12183
787.137	12284
789.564	12260
791.99	12189
794.414	12167
796.836	12215
799.257	11976
801.675	11754
804.092	11617
806.507	11629
808.92	11456
811.331	11345
813.741	11041
816.148	10781
818.554	10698
820.958	10630
823.36	10559
825.761	10541
828.159	10332
830.556	10336
832.951	10354
835.345	10149
837.736	10046
840.126	10015
842.514	9923
844.9	9762
847.284	9586
849.667	9507
852.048	9459
854.427	9339
856.804	9264
859.18	9113
861.553	9036
863.925	8941
866.296	8933
868.664	8883
871.031	8770
873.396	8665
875.759	8599
878.12	8493
880.48	8472
882.838	8349
885.194	8359
887.549	8325
889.902	8232
892.253	8086
894.602	8152
896.949	8022
899.295	8009
901.639	7947
903.981	7864
906.322	7699
908.661	7748
910.998	7686
913.333	7672
915.667	7567
917.999	7736
920.329	7669
922.658	7654
924.985	7618
927.31	7601
929.633	7505
931.955	7409
934.275	7283
936.593	7219
938.91	6995
941.225	6979
943.538	6854
945.849	6765
948.159	6532
950.467	6524
952.774	6381
955.078	6264
957.381	6091
959.683	6064
961.982	5912
964.28	5982
966.577	5941
968.871	5885
971.164	5716
973.456	5607
975.745	5595
978.033	5448
980.319	5485
982.604	5419
984.887	5390
987.168	5494
989.448	5317
991.726	5335
994.002	5268
996.277	5240
998.55	5172
1000.82	5239
1003.09	5315
1005.36	5391
1007.63	5319
1009.89	5448
1012.15	5458
1014.41	5451
1016.67	5329
1018.93	5286
1021.19	5186
1023.44	5292
1025.7	5304
1027.95	5327
1030.2	5210
1032.45	5137
1034.69	4902
1036.94	4906
1039.18	4844
1041.43	4817
1043.67	4807
1045.9	4763
1048.14	4791
1050.38	4632
1052.61	4638
1054.84	4503
1057.07	4367
1059.3	4362
1061.53	4286
1063.76	4402
1065.98	4261
1068.2	4275
1070.42	4231
1072.64	4126
1074.86	4059
1077.08	3941
1079.29	3993
1081.5	3959
1083.72	3921
1085.93	3895
1088.13	3961
1090.34	4003
1092.55	3993
1094.75	4064
1096.95	3991
1099.15	3914
1101.35	3893
1103.55	3870
1105.74	3743
1107.94	3675
1110.13	3608
1112.32	3607
1114.51	3498
1116.7	3524
1118.89	3456
1121.07	3353
1123.25	3397
1125.44	3298
1127.62	3326
1129.8	3344
1131.97	3359
1134.15	3401
1136.32	3415
1138.49	3320
1140.66	3308
1142.83	3314
1145	3254
1147.17	3222
1149.33	3153
1151.5	3105
1153.66	3171
1155.82	3182
1157.98	3101
1160.13	3047
1162.29	2990
1164.44	2950
1166.6	2996
1168.75	2970
1170.9	3004
1173.04	3077
1175.19	3115
1177.34	3082
1179.48	2954
1181.62	2847
1183.76	2819
1185.9	2858
1188.04	3002
1190.17	3175
1192.31	3167
1194.44	3183
1196.57	3191
1198.7	3177
1200.83	3153
1202.96	3100
1205.08	2885
1207.21	2720
1209.33	2643
1211.45	2534
1213.57	2402
1215.69	2408
1217.81	2329
1219.92	2361
1222.03	2316
1224.15	2323
1226.26	2355
1228.37	2302
1230.47	2341
1232.58	2275
1234.68	2317
1236.79	2299
1238.89	2272
1240.99	2304
1243.09	2224
1245.19	2126
1247.28	2142
1249.38	2148
1251.47	2128
1253.56	2128
1255.65	2086
1257.74	2023
1259.83	2075
1261.91	2013
1264	1952
1266.08	1906
1268.16	1916
1270.24	1833
1272.32	1738
1274.4	1807
1276.47	1787
1278.55	1717
1280.62	1741
1282.69	1648
1284.76	1646
1286.83	1666
1288.9	1668
1290.96	1654
1293.03	1594
1295.09	1543
1297.15	1529
1299.21	1489
1301.27	1527
1303.33	1471
1305.38	1468
1307.44	1539
1309.49	1468
1311.54	1453
1313.59	1420
1315.64	1362
1317.69	1499
1319.73	1445
1321.78	1391
1323.82	1410
1325.86	1354
1327.9	1392
1329.94	1374
1331.98	1374
1334.02	1362
1336.05	1410
1338.08	1342
1340.12	1336
1342.15	1404
1344.18	1437
1346.2	1489
1348.23	1465
1350.25	1444
1352.28	1424
1354.3	1469
1356.32	1515
1358.34	1477
1360.36	1558
1362.38	1527
1364.39	1583
1366.41	1590
1368.42	1557
1370.43	1575
1372.44	1549
1374.45	1455
1376.45	1503
1378.46	1507
1380.47	1442
1382.47	1469
1384.47	1364
1386.47	1326
1388.47	1287
1390.47	1300
1392.46	1233
1394.46	1336
1396.45	1346
1398.44	1314
1400.44	1295
1402.42	1243
1404.41	1197
1406.4	1136
1408.39	1064
1410.37	1100
1412.35	1056
1414.33	1066
1416.31	1078
1418.29	1028
1420.27	1025
1422.25	967
1424.22	987
1426.2	1035
1428.17	989
1430.14	1007
1432.11	945
1434.08	911
1436.04	898
1438.01	914
1439.97	943
1441.94	935
1443.9	971
1445.86	967
1447.82	927
1449.78	870
1451.73	866
1453.69	883
1455.64	889
1457.59	902
1459.54	903
1461.49	818
1463.44	834
1465.39	796
1467.34	796
1469.28	748
1471.22	790
1473.17	838
1475.11	796
1477.05	742
1478.99	689
1480.92	675
1482.86	624
1484.79	640
1486.73	602
1488.66	630
1490.59	655
1492.52	685
1494.45	693
1496.37	713
1498.3	681
1500.22	663
1502.14	596
1504.07	582
1505.99	635
1507.91	669
1509.82	629
1511.74	614
1513.66	590
1515.57	617
1517.48	625
1519.39	731
1521.3	724
1523.21	734
1525.12	689
1527.03	640
1528.93	666
1530.84	704
1532.74	748
1534.64	806
1536.54	842
1538.44	810
1540.34	711
1542.23	724
1544.13	630
1546.02	590
1547.92	622
1549.81	641
1551.7	685
1553.59	655
1555.48	703
1557.36	763
1559.25	741
1561.13	779
1563.01	846
1564.9	883
1566.78	880
1568.66	858
1570.53	769
1572.41	757
1574.29	758
1576.16	852
1578.03	977
1579.9	995
1581.78	931
1583.65	878
1585.51	858
1587.38	883
1589.25	967
1591.11	957
1592.97	896
1594.84	844
1596.7	786
1598.56	788
1600.42	798
1602.27	806
1604.13	802
1605.98	925
1607.84	1072
1609.69	1185
1611.54	1164
1613.39	1054
1615.24	947
1617.09	721
1618.94	680
1620.78	649
1622.62	691
1624.47	812
1626.31	802
1628.15	800
1629.99	864
1631.83	818
1633.67	826
1635.5	814
1637.34	776
1639.17	755
1641	748
1642.83	745
1644.66	735
1646.49	721
1648.32	653
1650.15	727
1651.97	691
1653.8	768
1655.62	735
1657.44	711
1659.26	592
1661.08	546
1662.9	534
1664.72	405
1666.53	311
1668.35	289
1670.16	256
1671.97	333
1673.79	393
1675.6	402
1677.4	375
1679.21	276
1681.02	312
1682.83	284
1684.63	296
1686.43	353
1688.24	411
1690.04	382
1691.84	288
1693.64	305
1695.43	308
1697.23	397
1699.02	478
1700.82	519
1702.61	514
1704.4	499
1706.2	490
1707.98	568
1709.77	615
1711.56	629
1713.35	622
1715.13	606
1716.92	493
1718.7	425
1720.48	471
1722.26	467
1724.04	431
1725.82	296
1727.6	270
1729.37	234
1731.15	207
1732.92	181
1734.7	171
1736.47	109
1738.24	123
1740.01	102
1741.78	107
1743.54	149
1745.31	187
1747.08	242
1748.84	252
1750.6	242
1752.36	312
1754.12	417
1755.88	409
1757.64	333
1759.4	274
1761.16	250
1762.91	254
1764.67	308
1766.42	357
1768.17	421
1769.92	447
1771.67	371
1773.42	334
1775.17	260
1776.91	313
1778.66	344
1780.4	405
1782.15	476
1783.89	484
1785.63	484
1787.37	510
1789.11	508
1790.85	492
1792.58	451
1794.32	365
1796.05	351
1797.79	306
1799.52	294
1801.25	309
1802.98	300
1804.71	284
1806.44	343
1808.17	403
1809.89	456
1811.62	478
1813.34	506
1815.07	446
1816.79	395
1818.51	369
1820.23	338
1821.95	314
1823.66	243
1825.38	230
1827.1	240
1828.81	264
1830.52	326
1832.24	339
1833.95	369
1835.66	459
1837.37	451
1839.08	445
1840.78	352
1842.49	284
1844.19	270
1845.9	262
1847.6	258
1849.3	262
1851	230
1852.7	159
1854.4	139
1856.1	149
1857.8	155
1859.49	193
1861.19	173
1862.88	185
1864.57	121
1866.27	43
1867.96	12
1869.65	-40
1871.33	-8
1873.02	45
1874.71	107
1876.39	143
1878.08	91
1879.76	114
1881.44	105
1883.12	139
1884.81	149
1886.48	214
1888.16	135
1889.84	77
1891.52	48
1893.19	0
1894.87	-9
1896.54	42
1898.21	18
1899.88	67
1901.55	85
1903.22	119
1904.89	111
1906.56	127
1908.22	151
1909.89	163
1911.55	202
1913.22	167
1914.88	169
1916.54	157
1918.2	165
1919.86	137
1921.52	147
1923.18	131
1924.83	107
1926.49	121
1928.14	103
1929.79	127
1931.45	105
1933.1	103
1934.75	65
1936.4	111
1938.05	119
1939.69	160
1941.34	137
1942.99	84
1944.63	31
1946.27	60
1947.92	51
1949.56	91
1951.2	119
1952.84	129
1954.48	155
1956.11	184
1957.75	246
1959.39	260
1961.02	290
1962.65	264
1964.29	254
1965.92	252
1967.55	264
1969.18	291
1970.81	290
1972.44	304
1974.06	239
1975.69	274
1977.32	276
1978.94	288
1980.56	280
1982.19	337
1983.81	309
1985.43	326
1987.05	310
1988.66	312
1990.28	310
1991.9	278
1993.51	303
1995.13	320
1996.74	343
1998.36	306
1999.97	304
2001.58	308
2003.19	318
2004.8	314
2006.4	340
2008.01	321
2009.62	346
2011.22	330
2012.83	333
2014.43	346
2016.03	342
2017.63	331
2019.23	318
2020.83	318
2022.43	338
2024.03	344
2025.63	332
2027.22	330
2028.82	324
2030.41	324
2032.01	304
2033.6	310
2035.19	309
2036.78	314
2038.37	326
2039.96	274
2041.55	288
2043.13	290
2044.72	290
2046.3	270
2047.89	298
2049.47	310
2051.05	288
2052.63	280
2054.21	270
2055.79	290
2057.37	270
2058.95	266
2060.52	276
2062.1	264
2063.68	307
2065.25	276
2066.82	262
2068.39	260
2069.97	251
2071.54	254
2073.1	266
2074.67	240
2076.24	268
2077.81	256
2079.37	246
2080.94	260
2082.5	262
2084.07	241
2085.63	230
2087.19	208
2088.75	192
2090.31	182
2091.87	148
2093.43	141
2094.98	163
2096.54	154
2098.09	165
2099.65	210
2101.2	195
2102.75	208
2104.3	210
2105.86	213
2107.41	190
2108.95	203
2110.5	199
2112.05	205
2113.6	197
2115.14	194
2116.69	224
2118.23	183
2119.77	199
2121.31	192
2122.86	194
2124.4	184
2125.93	191
2127.47	190
2129.01	191
2130.55	214
2132.08	208
2133.62	198
2135.15	208
2136.69	183
2138.22	159
2139.75	169
2141.28	157
2142.81	191
2144.34	164
2145.87	171
2147.39	183
2148.92	185
2150.45	207
2151.97	192
2153.5	188
2155.02	145
2156.54	149
2158.06	183
2159.58	169
2161.1	157
2162.62	200
2164.14	191
2165.66	157
2167.17	185
2168.69	198
2170.2	177
2171.72	179
2173.23	182
2174.74	165
2176.25	159
2177.76	155
2179.27	155
2180.78	163
2182.29	153
2183.79	143
2185.3	155
2186.81	165
2188.31	153
2189.81	163
2191.32	180
2192.82	171
2194.32	163
2195.82	171
2197.32	167
2198.82	139
2200.32	143
2201.81	105
2203.31	121
2204.8	137
2206.3	145
2207.79	113
2209.29	152
2210.78	163
2212.27	189
2213.76	177
2215.25	165
2216.74	145
2218.23	137
2219.71	126
2221.2	119
2222.69	121
2224.17	89
2225.65	109
2227.14	101
2228.62	99
2230.1	117
2231.58	117
2233.06	119
2234.54	147
2236.02	169
2237.5	153
2238.97	155
2240.45	151
2241.92	145
2243.4	153
2244.87	93
2246.34	125
2247.82	113
2249.29	96
2250.76	107
2252.23	125
2253.7	105
2255.16	99
2256.63	131
2258.1	85
2259.56	125
2261.03	115
2262.49	115
2263.95	119
2265.42	109
2266.88	141
2268.34	105
2269.8	113
2271.26	91
2272.72	117
2274.18	137
2275.63	121
2277.09	117
2278.54	147
2280	117
2281.45	83
2282.9	85
2284.36	81
2285.81	111
2287.26	95
2288.71	111
2290.16	101
2291.61	99
2293.05	91
2294.5	73
2295.95	51
2297.39	59
2298.84	43
2300.28	44
2301.72	51
2303.16	89
2304.61	83
2306.05	77
2307.49	83
2308.93	56
2310.36	96
2311.8	92
2313.24	97
2314.67	127
2316.11	113
2317.54	114
2318.98	113
2320.41	69
2321.84	93
2323.28	93
2324.71	89
2326.14	63
2327.57	88
2328.99	79
2330.42	45
2331.85	61
2333.27	58
2334.7	57
2336.12	55
2337.55	57
2338.97	37
2340.39	51
2341.82	25
2343.24	54
2344.66	57
2346.08	34
2347.5	55
2348.91	47
2350.33	50
2351.75	89
2353.16	75
2354.58	93
2355.99	90
2357.41	69
2358.82	35
2360.23	33
2361.64	19
2363.05	33
2364.46	8
2365.87	24
2367.28	14
2368.69	39
2370.1	20
2371.5	8
2372.91	45
2374.31	36
2375.72	46
2377.12	34
2378.52	26
2379.92	42
2381.33	24
2382.73	45
2384.13	24
2385.52	44
2386.92	32
2388.32	47
2389.72	38
2391.11	35
2392.51	60
2393.9	47
2395.3	57
2396.69	77
2398.08	43
2399.48	31
2400.87	60
2402.26	35
2403.65	16
2405.04	8
2406.42	-9
2407.81	-68
2409.2	-75
2410.58	-101
2411.97	-86
2413.35	-60
2414.74	-90
2416.12	-67
2417.5	-58
2418.89	-43
2420.27	-44
2421.65	-52
2423.03	-37
2424.41	-42
2425.79	-61
2427.16	-61
2428.54	-71
2429.92	-73
2431.29	-55
2432.67	-52
2434.04	-52
2435.42	-38
2436.79	-60
2438.16	-55
2439.53	-48
2440.9	-81
2442.27	-69
2443.64	-83
2445.01	-97
2446.38	-103
2447.75	-107
2449.11	-105
2450.48	-72
2451.84	-87
2453.21	-70
2454.57	-70
2455.94	-62
2457.3	-67
2458.66	-85
2460.02	-68
2461.38	-69
2462.74	-76
2464.1	-40
2465.46	-17
2466.82	-25
2468.17	-27
2469.53	-57
2470.89	-24
2472.24	-70
2473.6	-34
2474.95	-30
2476.3	-26
2477.65	-6
2479.01	2
2480.36	-26
2481.71	-2
2483.06	-36
2484.41	-22
2485.75	-18
2487.1	-14
2488.45	-36
2489.8	-34
2491.14	-34
2492.49	-21
2493.83	-22
2495.17	-6
2496.52	-22
2497.86	-10
2499.2	0
2500.54	2
2501.88	12
2503.22	4
2504.56	-10
2505.9	4
2507.24	10
2508.58	2
2509.91	-4
2511.25	-13
2512.58	-60
2513.92	-85
2515.25	-62
2516.58	-73
2517.92	-62
2519.25	-65
2520.58	-59
2521.91	-60
2523.24	-53
2524.57	-41
2525.9	-8
2527.23	-34
2528.55	-2
2529.88	-50
2531.21	-37
2532.53	-52
2533.86	-24
2535.18	-38
2536.5	-26
2537.83	-19
2539.15	0
2540.47	-20
2541.79	14
2543.11	-42
2544.43	-47
2545.75	-34
2547.07	-28
2548.39	-63
2549.7	-25
2551.02	-38
2552.34	-37
2553.65	-49
2554.97	-92
2556.28	-83
2557.59	-85
2558.91	-95
2560.22	-81
2561.53	-73
2562.84	-77
2564.15	-57
2565.46	-65
2566.77	-65
2568.08	-61
2569.38	-75
2570.69	-74
2572	-83
2573.3	-54
2574.61	-73
2575.91	-64
2577.22	-69
2578.52	-51
2579.82	-53
2581.13	-63
2582.43	-73
2583.73	-63
2585.03	-91
2586.33	-89
2587.63	-77
2588.92	-113
2590.22	-91
2591.52	-95
2592.82	-69
2594.11	-81
2595.41	-81
2596.7	-83
2598	-54
2599.29	-62
2600.58	-75
2601.88	-58
2603.17	-69
2604.46	-101
2605.75	-81
2607.04	-97
2608.33	-95
2609.62	-101
2610.9	-103
2612.19	-123
2613.48	-133
2614.76	-103
2616.05	-93
2617.34	-75
2618.62	-119
2619.9	-94
2621.19	-97
2622.47	-89
2623.75	-92
2625.03	-87
2626.31	-95
2627.59	-81
2628.87	-61
2630.15	-109
2631.43	-75
2632.71	-103
2633.99	-82
2635.26	-94
2636.54	-107
2637.81	-105
2639.09	-101
2640.36	-99
2641.64	-105
2642.91	-111
2644.18	-117
2645.46	-85
2646.73	-111
2648	-103
2649.27	-93
2650.54	-81
2651.81	-79
2653.07	-65
2654.34	-87
2655.61	-83
2656.88	-67
2658.14	-76
2659.41	-87
2660.67	-109
2661.94	-43
2663.2	-91
2664.47	-101
2665.73	-93
2666.99	-92
2668.25	-87
2669.51	-103
2670.77	-115
2672.03	-97
2673.29	-85
2674.55	-81
2675.81	-85
2677.07	-105
2678.32	-107
2679.58	-91
2680.84	-61
2682.09	-101
2683.35	-52
2684.6	-55
2685.85	-79
2687.11	-93
2688.36	-67
2689.61	-75
2690.86	-67
2692.11	-81
2693.36	-75
2694.61	-51
2695.86	-87
2697.11	-87
2698.36	-77
2699.61	-111
2700.85	-75
2702.1	-81
2703.34	-73
2704.59	-94
2705.83	-77
2707.08	-85
2708.32	-62
2709.56	-93
2710.81	-95
2712.05	-93
2713.29	-95
2714.53	-69
2715.77	-93
2717.01	-57
2718.25	-54
2719.49	-85
2720.73	-101
2721.96	-109
2723.2	-91
2724.44	-79
2725.67	-63
2726.91	-64
2728.14	-79
2729.38	-120
2730.61	-69
2731.84	-89
2733.08	-93
2734.31	-69
2735.54	-73
2736.77	-87
2738	-97
2739.23	-65
2740.46	-77
2741.69	-89
2742.92	-95
2744.14	-61
2745.37	-82
2746.6	-93
2747.82	-70
2749.05	-67
2750.27	-80
2751.5	-59
2752.72	-88
2753.95	-66
2755.17	-50
2756.39	-60
2757.61	-70
2758.83	-84
2760.05	-52
2761.27	-78
2762.49	-54
2763.71	-71
2764.93	-72
2766.15	-99
2767.37	-48
2768.58	-75
2769.8	-74
2771.02	-68
2772.23	-66
2773.45	-58
2774.66	-60
2775.88	-74
2777.09	-62
2778.3	-58
2779.51	-60
2780.73	-75
2781.94	-44
2783.15	-54
2784.36	-70
2785.57	-54
2786.78	-70
2787.99	-34
2789.19	-50
2790.4	-48
2791.61	-33
2792.82	-48
2794.02	-38
2795.23	-58
2796.43	-58
2797.64	-32
2798.84	-48
2800.04	-54
2801.25	-49
2802.45	-66
2803.65	-82
2804.85	-41
2806.05	-58
2807.25	-54
2808.45	-22
2809.65	-38
2810.85	-47
2812.05	-50
2813.25	-42
2814.45	-50
2815.64	-40
2816.84	-62
2818.04	-46
2819.23	-8
2820.43	-37
2821.62	-32
2822.82	-58
2824.01	-40
2825.2	-50
2826.39	-51
2827.59	-42
2828.78	-30
2829.97	-40
2831.16	-40
2832.35	-34
2833.54	-67
2834.73	-22
2835.92	-54
2837.1	-52
2838.29	-58
2839.48	-28
2840.67	-33
2841.85	-40
2843.04	-50
2844.22	-40
2845.41	-55
2846.59	-54
2847.77	-29
2848.96	-33
2850.14	-29
2851.32	-32
2852.5	-37
2853.68	-56
2854.87	-29
2856.05	-36
2857.23	-50
2858.4	-51
2859.58	-41
2860.76	-27
2861.94	-20
2863.12	-32
2864.29	-47
2865.47	-42
2866.65	-29
2867.82	-22
2869	-13
2870.17	-36
2871.34	-26
2872.52	-39
2873.69	-30
2874.86	-43
2876.03	-44
2877.21	-35
2878.38	-64
2879.55	-4
2880.72	-57
2881.89	-46
2883.06	-34
2884.23	-31
2885.39	-39
2886.56	-19
2887.73	-59
2888.9	-36
2890.06	-40
2891.23	-28
2892.39	-39
2893.56	-22
2894.72	-27
2895.89	-24
2897.05	-10
2898.21	-45
2899.38	-20
2900.54	-40
2901.7	-16
2902.86	-36
2904.02	-17
2905.18	-20
2906.34	-18
2907.5	-19
2908.66	-39
2909.82	-43
2910.98	-32
2912.13	-44
2913.29	-10
2914.45	-38
2915.6	-37
2916.76	-12
2917.91	-22
2919.07	-27
2920.22	-20
2921.38	-24
2922.53	-18
2923.68	-30
2924.84	-18
2925.99	-24
2927.14	-27
2928.29	-30
2929.44	-26
2930.59	-32
2931.74	-19
2932.89	-20
2934.04	-26
2935.19	-36
2936.34	-39
2937.48	-27
2938.63	-10
2939.78	-48
2940.93	-22
2942.07	-26
2943.22	-25
2944.36	-20
2945.51	-39
2946.65	-18
2947.79	-20
2948.94	-12
2950.08	-22
2951.22	-24
2952.36	-8
2953.5	-4
2954.65	-32
2955.79	-26
2956.93	-4
2958.07	-34
2959.2	-20
2960.34	-24
2961.48	6
2962.62	-16
2963.76	-4
2964.89	-26
2966.03	-25
2967.17	-14
2968.3	2
2969.44	-12
2970.57	-22
2971.71	-4
2972.84	-12
2973.97	-28
2975.11	-8
2976.24	-4
2977.37	-30
2978.5	-24
2979.64	-6
2980.77	-8
2981.9	-12
2983.03	-22
2984.16	-18
2985.29	-18
2986.41	-18
2987.54	-28
2988.67	-12
2989.8	-4
2990.93	-20
2992.05	-24
2993.18	-13
2994.3	-24
2995.43	-14
2996.55	26
2997.68	6
2998.8	-8
2999.93	-6
3001.05	-32
3002.17	-16
3003.3	-24
3004.42	32
3005.54	36
3006.66	-11
3007.78	-2
3008.9	-26
3010.02	-22
3011.14	18
3012.26	-6
3013.38	-22
3014.5	2
3015.62	-10
3016.73	10
3017.85	8
3018.97	2
3020.08	-16
3021.2	-4
3022.31	6
3023.43	30
3024.54	-8
3025.66	-6
3026.77	-4
3027.89	20
3029	-14
3030.11	-3
3031.22	-8
3032.34	0
3033.45	12
3034.56	4
3035.67	-7
3036.78	60
3037.89	2
3039	16
3040.11	-10
3041.22	0
3042.32	-16
3043.43	14
3044.54	-2
3045.65	-10
3046.75	-2
3047.86	10
3048.96	-6
3050.07	-12
3051.17	2
3052.28	4
3053.38	4
3054.49	-12
3055.59	-4
3056.69	-23
3057.8	-2
3058.9	0
3060	32
3061.1	-9
3062.2	-2
3063.3	10
3064.4	-6
3065.5	-2
3066.6	-10
3067.7	2
3068.8	6
3069.9	14
3071	-6
3072.09	2
3073.19	2
3074.29	-2
3075.38	-2
3076.48	8
3077.57	17
3078.67	26
3079.76	16
3080.86	2
3081.95	-12
3083.05	-8
3084.14	4
3085.23	32
3086.33	14
3087.42	-14
3088.51	8
3089.6	18
3090.69	-6
3091.78	-20
3092.87	35
3093.96	10
3095.05	2
3096.14	-16
3097.23	-2
3098.32	18
3099.41	6
3100.49	-12
3101.58	-6
3102.67	10
3103.75	-10
3104.84	20
3105.93	14
3107.01	-20
3108.1	-4
3109.18	6
3110.26	12
3111.35	16
3112.43	-10
3113.51	8
3114.6	-2
3115.68	18
3116.76	0
3117.84	-6
3118.92	-6
3120	16
3121.09	0
3122.17	6
3123.25	-6
3124.32	8
3125.4	24
3126.48	14
3127.56	-2
3128.64	-6
3129.72	8
3130.79	28
3131.87	6
3132.95	4
3134.02	-3
3135.1	2
3136.17	24
3137.25	18
3138.32	8
3139.4	-2
3140.47	32
3141.55	12
3142.62	0
3143.69	8
3144.76	21
3145.84	8
3146.91	18
3147.98	-2
3149.05	16
3150.12	10
3151.19	12
3152.26	14
3153.33	34
3154.4	-2
3155.47	0
3156.54	6
3157.61	30
3158.67	-12
3159.74	-2
3160.81	8
3161.88	33
3162.94	22
3164.01	2
3165.07	-4
3166.14	20
3167.2	14
3168.27	2
3169.33	10
3170.4	22
3171.46	12
3172.52	-4
3173.59	14
3174.65	24
3175.71	22
3176.77	4
3177.84	6
3178.9	10
3179.96	-2
3181.02	24
3182.08	4
3183.14	8
3184.2	28
3185.26	36
3186.32	14
3187.37	28
3188.43	24
3189.49	31
3190.55	12
3191.61	19
3192.66	30
3193.72	2
3194.77	28
3195.83	12
3196.89	16
3197.94	24
3199	2
3200.05	22
3201.1	4
3202.16	0
3203.21	28
3204.27	-2
3205.32	2
3206.37	40
3207.42	19
3208.47	28
3209.53	20
3210.58	13
3211.63	26
3212.68	10
3213.73	26
3214.78	25
3215.83	50
3216.88	9
3217.93	8
3218.97	12
3220.02	4
3221.07	2
3222.12	0
3223.16	22
3224.21	36
3225.26	12
3226.3	-14
3227.35	2
3228.4	48
3229.44	14
3230.49	-4
3231.53	20
3232.57	-4
3233.62	20
3234.66	16
3235.71	-4
3236.75	20
3237.79	18
3238.83	18
3239.88	4
3240.92	16
3241.96	22
3243	22
3244.04	4
3245.08	0
3246.12	-8
3247.16	4
3248.2	14
3249.24	28
3250.28	6
3251.32	14
3252.36	16
3253.39	2
3254.43	16
3255.47	38
3256.51	12
3257.54	4
3258.58	6
3259.61	36
3260.65	15
3261.69	20
3262.72	12
3263.76	-6
3264.79	18
3265.82	32
3266.86	19
3267.89	26
3268.92	26
3269.96	16
3270.99	23
3272.02	14
3273.05	18
3274.09	22
3275.12	36
3276.15	32
3277.18	27
3278.21	30
3279.24	2
3280.27	32
3281.3	26
3282.33	27
3283.36	12
3284.39	24
3285.41	50
3286.44	32
3287.47	16
3288.5	20
3289.52	18
3290.55	30
3291.58	26
3292.6	8
3293.63	20
3294.66	10
3295.68	25
3296.71	6
3297.73	38
3298.76	49
3299.78	4
3300.8	-4
3301.83	14
3302.85	54
3303.87	24
3304.9	10
3305.92	19
3306.94	20
3307.96	24
3308.98	22
3310.01	12
3311.03	10
3312.05	33
3313.07	18
3314.09	24
3315.11	28
3316.13	32
3317.15	-2
3318.17	24
3319.18	18
3320.2	24
3321.22	12
3322.24	26
3323.26	31
3324.27	28
3325.29	36
3326.31	25
3327.32	18
3328.34	34
3329.35	40
3330.37	20
3331.38	4
3332.4	12
3333.41	18
3334.43	40
3335.44	18
3336.46	22
3337.47	10
3338.48	28
3339.5	12
3340.51	12
3341.52	4
3342.53	32
3343.54	18
3344.56	18
3345.57	32
3346.58	22
3347.59	42
3348.6	15
3349.61	22
3350.62	10
3351.63	24
3352.64	26
3353.65	18
3354.66	11
3355.66	53
3356.67	20
3357.68	10
3358.69	-10
3359.7	16
3360.7	40
3361.71	18
3362.72	20
3363.72	26
3364.73	16
3365.73	14
3366.74	10
3367.75	27
3368.75	18
3369.75	28
3370.76	24
3371.76	38
3372.77	6
3373.77	28
3374.77	23
3375.78	6
3376.78	4
3377.78	24
3378.78	10
3379.79	26
3380.79	7
3381.79	22
3382.79	36
3383.79	20
3384.79	26
3385.79	22
3386.79	12
3387.79	18
3388.79	12
3389.79	28
3390.79	28
3391.79	28
3392.79	24
3393.79	58
3394.78	38
3395.78	10
3396.78	28
3397.78	22
3398.77	61
3399.77	2
3400.77	10
3401.76	20
3402.76	34
3403.76	16
3404.75	0
3405.75	4
3406.74	24
3407.74	64
3408.73	16
3409.72	64
3410.72	46
3411.71	36
3412.71	12
3413.7	2
3414.69	20
3415.68	44
3416.68	6
3417.67	6
3418.66	38
3419.65	6
3420.64	38
3421.63	17
3422.63	32
3423.62	22
3424.61	64
3425.6	20
3426.59	19
3427.58	42
3428.57	19
[truncated: 48 more rows]
