# Supplementary material for: AI‐Assisted Detection of Early Gastric Cancer via Visualization of Mucosal Acidity Compromise During Endoscopy
Source: Adv Sci (Weinh). 2025 Oct 20;12(46):e04932. doi: 10.1002/advs.202504932 (PMC12697849; doi:10.1002/advs.202504932)
Supplement: Supplementary file 2 — Supporting Data [file ADVS-12-e04932-s002.zip › Models by AGS cells/Model 6/Tumor/fast-20250724_193206.csv]

181.541	11806
184.445	18461
187.346	23951
190.245	26645
193.141	27451
196.035	27461
198.927	27437
201.816	27533
204.703	27787
207.588	27659
210.47	27864
213.35	27906
216.228	27622
219.103	27542
221.976	27352
224.846	27461
227.715	27312
230.58	27334
233.444	27278
236.305	27578
239.164	27794
242.02	28011
244.875	28253
247.727	28188
250.576	28167
253.423	28061
256.268	27924
259.111	27850
261.951	27571
264.789	27471
267.625	27680
270.459	27705
273.29	27687
276.119	27845
278.945	27351
281.769	27254
284.591	27042
287.411	26820
290.229	26794
293.044	26564
295.857	26126
298.667	25974
301.476	25938
304.282	25744
307.085	25390
309.887	25333
312.686	24886
315.483	24695
318.278	24485
321.071	24223
323.861	24133
326.649	23905
329.435	23774
332.219	23814
335	23800
337.779	23855
340.556	23979
343.331	24028
346.103	24078
348.873	24050
351.641	24133
354.407	24068
357.171	24127
359.932	24102
362.691	23945
365.448	23861
368.203	23611
370.955	23369
373.706	23282
376.454	23226
379.2	23024
381.943	23079
384.685	22697
387.424	22561
390.161	22157
392.896	21914
395.629	21820
398.36	21660
401.088	21639
403.815	21546
406.539	21600
409.261	21465
411.981	21471
414.698	21523
417.414	21620
420.127	21693
422.838	21534
425.547	21749
428.254	21536
430.959	21478
433.662	21656
436.362	21868
439.06	21856
441.757	21773
444.451	21806
447.142	21748
449.832	21775
452.52	21644
455.206	21455
457.889	21326
460.57	21221
463.249	21169
465.927	21038
468.601	20752
471.274	20679
473.945	20226
476.614	20150
479.28	19876
481.945	19909
484.607	19794
487.267	19654
489.926	19195
492.582	19190
495.236	18946
497.888	18739
500.537	18672
503.185	18733
505.831	18894
508.474	19001
511.116	18816
513.755	18836
516.393	18771
519.028	18765
521.661	18729
524.293	18802
526.922	18531
529.549	18537
532.174	18477
534.797	18389
537.418	18478
540.037	18399
542.654	18447
545.268	18480
547.881	18518
550.492	18465
553.101	18272
555.707	17957
558.312	17589
560.915	17480
563.515	17568
566.114	17573
568.71	17726
571.305	18101
573.897	18251
576.488	18234
579.076	18078
581.663	17530
584.247	17198
586.83	16635
589.41	16239
591.989	15815
594.565	15392
597.14	14956
599.712	14707
602.283	14593
604.851	14587
607.418	14441
609.982	14303
612.545	14258
615.106	14239
617.664	14267
620.221	14216
622.776	14214
625.328	14018
627.879	14046
630.428	13831
632.975	13505
635.52	13406
638.062	13335
640.603	13257
643.142	13401
645.679	13481
648.214	13624
650.748	13515
653.279	13597
655.808	13424
658.335	13241
660.861	13154
663.384	12981
665.906	12967
668.425	13102
670.943	13207
673.459	12850
675.973	12750
678.484	12717
680.994	12366
683.502	12120
686.009	12010
688.513	11934
691.015	11770
693.515	11715
696.014	11498
698.51	11294
701.005	11312
703.498	11150
705.989	11020
708.478	10739
710.965	10714
713.45	10640
715.933	10563
718.415	10544
720.894	10172
723.372	10159
725.848	10300
728.322	10309
730.794	10424
733.264	10466
735.732	10184
738.198	9941
740.663	9693
743.126	9399
745.586	9296
748.045	9282
750.502	9022
752.958	8924
755.411	8849
757.863	8906
760.312	8871
762.76	8817
765.206	9010
767.65	8786
770.092	8085
772.533	7494
774.971	7342
777.408	7664
779.843	7908
782.276	7811
784.707	7936
787.137	7884
789.564	7942
791.99	7978
794.414	7898
796.836	7795
799.257	7685
801.675	7589
804.092	7407
806.507	7413
808.92	7390
811.331	7326
813.741	7084
816.148	6991
818.554	6901
820.958	6792
823.36	6752
825.761	6665
828.159	6607
830.556	6594
832.951	6489
835.345	6490
837.736	6363
840.126	6310
842.514	6357
844.9	6212
847.284	6016
849.667	6054
852.048	5946
854.427	5978
856.804	5847
859.18	5734
861.553	5605
863.925	5663
866.296	5580
868.664	5547
871.031	5565
873.396	5420
875.759	5335
878.12	5317
880.48	5367
882.838	5256
885.194	5234
887.549	5172
889.902	5117
892.253	5019
894.602	5146
896.949	4984
899.295	4977
901.639	4858
903.981	4868
906.322	4751
908.661	4775
910.998	4704
913.333	4711
915.667	4710
917.999	4807
920.329	4806
922.658	4731
924.985	4708
927.31	4712
929.633	4668
931.955	4532
934.275	4497
936.593	4441
938.91	4338
941.225	4298
943.538	4221
945.849	4158
948.159	3986
950.467	3919
952.774	3909
955.078	3798
957.381	3703
959.683	3620
961.982	3591
964.28	3707
966.577	3715
968.871	3664
971.164	3510
973.456	3400
975.745	3389
978.033	3300
980.319	3307
982.604	3241
984.887	3272
987.168	3274
989.448	3209
991.726	3185
994.002	3161
996.277	3134
998.55	3143
1000.82	3135
1003.09	3175
1005.36	3265
1007.63	3236
1009.89	3246
1012.15	3270
1014.41	3237
1016.67	3254
1018.93	3282
1021.19	3155
1023.44	3288
1025.7	3286
1027.95	3352
1030.2	3298
1032.45	3171
1034.69	3034
1036.94	2938
1039.18	2869
1041.43	2829
1043.67	2879
1045.9	2906
1048.14	2761
1050.38	2791
1052.61	2712
1054.84	2657
1057.07	2574
1059.3	2587
1061.53	2483
1063.76	2558
1065.98	2462
1068.2	2442
1070.42	2470
1072.64	2391
1074.86	2325
1077.08	2291
1079.29	2254
1081.5	2293
1083.72	2254
1085.93	2275
1088.13	2242
1090.34	2327
1092.55	2273
1094.75	2367
1096.95	2293
1099.15	2276
1101.35	2220
1103.55	2200
1105.74	2224
1107.94	2091
1110.13	2129
1112.32	2055
1114.51	1928
1116.7	1963
1118.89	1924
1121.07	1935
1123.25	1918
1125.44	1876
1127.62	1807
1129.8	1882
1131.97	1868
1134.15	1912
1136.32	1948
1138.49	1827
1140.66	1868
1142.83	1809
1145	1830
1147.17	1759
1149.33	1799
1151.5	1737
1153.66	1775
1155.82	1784
1157.98	1686
1160.13	1634
1162.29	1646
1164.44	1594
1166.6	1610
1168.75	1674
1170.9	1741
1173.04	1715
1175.19	1725
1177.34	1740
1179.48	1584
1181.62	1557
1183.76	1558
1185.9	1597
1188.04	1817
1190.17	1869
1192.31	1922
1194.44	1876
1196.57	1803
1198.7	1805
1200.83	1731
1202.96	1676
1205.08	1628
1207.21	1447
1209.33	1432
1211.45	1350
1213.57	1308
1215.69	1237
1217.81	1235
1219.92	1263
1222.03	1206
1224.15	1223
1226.26	1215
1228.37	1170
1230.47	1156
1232.58	1195
1234.68	1239
1236.79	1165
1238.89	1182
1240.99	1168
1243.09	1181
1245.19	1094
1247.28	1062
1249.38	1066
1251.47	1122
1253.56	1082
1255.65	1052
1257.74	1048
1259.83	1040
1261.91	1007
1264	981
1266.08	959
1268.16	929
1270.24	906
1272.32	820
1274.4	838
1276.47	888
1278.55	806
1280.62	790
1282.69	780
1284.76	729
1286.83	772
1288.9	790
1290.96	782
1293.03	705
1295.09	705
1297.15	641
1299.21	685
1301.27	653
1303.33	634
1305.38	668
1307.44	734
1309.49	662
1311.54	641
1313.59	590
1315.64	582
1317.69	622
1319.73	629
1321.78	595
1323.82	604
1325.86	542
1327.9	576
1329.94	550
1331.98	540
1334.02	605
1336.05	590
1338.08	604
1340.12	534
1342.15	607
1344.18	639
1346.2	649
1348.23	690
1350.25	612
1352.28	639
1354.3	661
1356.32	695
1358.34	699
1360.36	693
1362.38	756
1364.39	761
1366.41	746
1368.42	743
1370.43	739
1372.44	679
1374.45	742
1376.45	750
1378.46	725
1380.47	671
1382.47	639
1384.47	599
1386.47	566
1388.47	544
1390.47	542
1392.46	534
1394.46	613
1396.45	568
1398.44	619
1400.44	570
1402.42	516
1404.41	486
1406.4	417
1408.39	417
1410.37	407
1412.35	397
1414.33	411
1416.31	407
1418.29	399
1420.27	378
1422.25	345
1424.22	405
1426.2	346
1428.17	381
1430.14	366
1432.11	340
1434.08	268
1436.04	294
1438.01	258
1439.97	328
1441.94	362
1443.9	365
1445.86	389
1447.82	385
1449.78	290
1451.73	276
1453.69	298
1455.64	353
1457.59	356
1459.54	309
1461.49	244
1463.44	217
1465.39	177
1467.34	219
1469.28	206
1471.22	252
1473.17	308
1475.11	240
1477.05	194
1478.99	167
1480.92	123
1482.86	100
1484.79	111
1486.73	107
1488.66	125
1490.59	155
1492.52	129
1494.45	151
1496.37	159
1498.3	185
1500.22	121
1502.14	85
1504.07	90
1505.99	65
1507.91	127
1509.82	115
1511.74	90
1513.66	107
1515.57	119
1517.48	165
1519.39	189
1521.3	224
1523.21	190
1525.12	181
1527.03	115
1528.93	173
1530.84	210
1532.74	287
1534.64	349
1536.54	368
1538.44	344
1540.34	292
1542.23	276
1544.13	161
1546.02	106
1547.92	171
1549.81	188
1551.7	276
1553.59	256
1555.48	276
1557.36	334
1559.25	331
1561.13	375
1563.01	419
1564.9	472
1566.78	463
1568.66	431
1570.53	342
1572.41	375
1574.29	383
1576.16	482
1578.03	568
1579.9	590
1581.78	522
1583.65	482
1585.51	459
1587.38	518
1589.25	599
1591.11	578
1592.97	520
1594.84	427
1596.7	393
1598.56	423
1600.42	417
1602.27	385
1604.13	407
1605.98	544
1607.84	663
1609.69	786
1611.54	808
1613.39	681
1615.24	554
1617.09	373
1618.94	334
1620.78	288
1622.62	381
1624.47	440
1626.31	461
1628.15	480
1629.99	495
1631.83	511
1633.67	465
1635.5	457
1637.34	431
1639.17	413
1641	411
1642.83	389
1644.66	421
1646.49	427
1648.32	331
1650.15	373
1651.97	411
1653.8	422
1655.62	443
1657.44	359
1659.26	312
1661.08	262
1662.9	240
1664.72	103
1666.53	14
1668.35	7
1670.16	-29
1671.97	31
1673.79	109
1675.6	114
1677.4	91
1679.21	14
1681.02	42
1682.83	-14
1684.63	44
1686.43	61
1688.24	123
1690.04	92
1691.84	28
1693.64	8
1695.43	62
1697.23	125
1699.02	214
1700.82	258
1702.61	234
1704.4	225
1706.2	238
1707.98	280
1709.77	341
1711.56	353
1713.35	350
1715.13	342
1716.92	260
1718.7	135
1720.48	222
1722.26	262
1724.04	186
1725.82	114
1727.6	88
1729.37	89
1731.15	95
1732.92	52
1734.7	42
1736.47	-4
1738.24	0
1740.01	14
1741.78	6
1743.54	14
1745.31	56
1747.08	101
1748.84	83
1750.6	63
1752.36	137
1754.12	227
1755.88	249
1757.64	155
1759.4	104
1761.16	50
1762.91	65
1764.67	129
1766.42	201
1768.17	249
1769.92	249
1771.67	171
1773.42	143
1775.17	89
1776.91	115
1778.66	133
1780.4	198
1782.15	295
1783.89	299
1785.63	319
1787.37	310
1789.11	339
1790.85	308
1792.58	248
1794.32	193
1796.05	180
1797.79	127
1799.52	127
1801.25	166
1802.98	106
1804.71	109
1806.44	176
1808.17	227
1809.89	298
1811.62	319
1813.34	306
1815.07	278
1816.79	227
1818.51	180
1820.23	179
1821.95	129
1823.66	108
1825.38	75
1827.1	91
1828.81	66
1830.52	161
1832.24	188
1833.95	240
1835.66	264
1837.37	294
1839.08	274
1840.78	201
1842.49	141
1844.19	111
1845.9	105
1847.6	105
1849.3	123
1851	75
1852.7	-6
1854.4	-20
1856.1	4
1857.8	18
1859.49	46
1861.19	34
1862.88	42
1864.57	-26
1866.27	-106
1867.96	-155
1869.65	-165
1871.33	-145
1873.02	-102
1874.71	-34
1876.39	10
1878.08	-48
1879.76	-19
1881.44	-52
1883.12	2
1884.81	53
1886.48	47
1888.16	-18
1889.84	-70
1891.52	-75
1893.19	-115
1894.87	-127
1896.54	-66
1898.21	-93
1899.88	-76
1901.55	-24
1903.22	-22
1904.89	-20
1906.56	12
1908.22	30
1909.89	34
1911.55	51
1913.22	62
1914.88	46
1916.54	36
1918.2	51
1919.86	36
1921.52	42
1923.18	0
1924.83	-6
1926.49	-10
1928.14	-48
1929.79	-10
1931.45	4
1933.1	-16
1934.75	-38
1936.4	28
1938.05	34
1939.69	41
1941.34	-8
1942.99	-59
1944.63	-64
1946.27	-73
1947.92	-48
1949.56	-34
1951.2	-2
1952.84	22
1954.48	40
1956.11	71
1957.75	107
1959.39	161
1961.02	177
1962.65	173
1964.29	117
1965.92	171
1967.55	179
1969.18	170
1970.81	169
1972.44	202
1974.06	143
1975.69	173
1977.32	169
1978.94	208
1980.56	202
1982.19	222
1983.81	198
1985.43	206
1987.05	224
1988.66	211
1990.28	205
1991.9	187
1993.51	198
1995.13	250
1996.74	218
1998.36	199
1999.97	226
2001.58	212
2003.19	212
2004.8	233
2006.4	256
2008.01	234
2009.62	223
2011.22	280
2012.83	234
2014.43	248
2016.03	272
2017.63	248
2019.23	231
2020.83	232
2022.43	264
2024.03	234
2025.63	264
2027.22	242
2028.82	237
2030.41	229
2032.01	217
2033.6	215
2035.19	224
2036.78	253
2038.37	252
2039.96	191
2041.55	212
2043.13	222
2044.72	200
2046.3	193
2047.89	220
2049.47	227
2051.05	214
2052.63	195
2054.21	201
2055.79	223
2057.37	193
2058.95	210
2060.52	192
2062.1	211
2063.68	200
2065.25	219
2066.82	197
2068.39	192
2069.97	199
2071.54	195
2073.1	178
2074.67	199
2076.24	188
2077.81	191
2079.37	187
2080.94	183
2082.5	169
2084.07	169
2085.63	161
2087.19	157
2088.75	131
2090.31	109
2091.87	105
2093.43	96
2094.98	104
2096.54	117
2098.09	112
2099.65	154
2101.2	123
2102.75	147
2104.3	145
2105.86	165
2107.41	151
2108.95	139
2110.5	137
2112.05	129
2113.6	123
2115.14	143
2116.69	162
2118.23	125
2119.77	131
2121.31	141
2122.86	147
2124.4	125
2125.93	149
2127.47	119
2129.01	129
2130.55	159
2132.08	155
2133.62	155
2135.15	165
2136.69	141
2138.22	117
2139.75	111
2141.28	117
2142.81	143
2144.34	105
2145.87	131
2147.39	131
2148.92	145
2150.45	147
2151.97	148
2153.5	151
2155.02	115
2156.54	105
2158.06	111
2159.58	113
2161.1	117
2162.62	155
2164.14	157
2165.66	141
2167.17	135
2168.69	161
2170.2	149
2171.72	119
2173.23	163
2174.74	105
2176.25	119
2177.76	131
2179.27	99
2180.78	119
2182.29	93
2183.79	107
2185.3	91
2186.81	123
2188.31	99
2189.81	105
2191.32	119
2192.82	115
2194.32	83
2195.82	115
2197.32	117
2198.82	89
2200.32	69
2201.81	77
2203.31	72
2204.8	103
2206.3	97
2207.79	93
2209.29	113
2210.78	89
2212.27	141
2213.76	137
2215.25	121
2216.74	133
2218.23	107
2219.71	98
2221.2	85
2222.69	79
2224.17	40
2225.65	39
2227.14	52
2228.62	57
2230.1	70
2231.58	85
2233.06	93
2234.54	93
2236.02	107
2237.5	133
2238.97	134
2240.45	117
2241.92	100
2243.4	117
2244.87	75
2246.34	89
2247.82	77
2249.29	86
2250.76	75
2252.23	73
2253.7	93
2255.16	81
2256.63	67
2258.1	80
2259.56	79
2261.03	91
2262.49	72
2263.95	93
2265.42	79
2266.88	94
2268.34	76
2269.8	85
2271.26	67
2272.72	60
2274.18	75
2275.63	97
2277.09	96
2278.54	99
2280	85
2281.45	54
2282.9	59
2284.36	61
2285.81	93
2287.26	69
2288.71	69
2290.16	85
2291.61	89
2293.05	57
2294.5	59
2295.95	61
2297.39	17
2298.84	19
2300.28	26
2301.72	35
2303.16	43
2304.61	45
2306.05	37
2307.49	32
2308.93	28
2310.36	72
2311.8	64
2313.24	75
2314.67	111
2316.11	89
2317.54	82
2318.98	91
2320.41	57
2321.84	85
2323.28	56
2324.71	67
2326.14	53
2327.57	56
2328.99	69
2330.42	26
2331.85	55
2333.27	58
2334.7	46
2336.12	23
2337.55	28
2338.97	14
2340.39	0
2341.82	4
2343.24	14
2344.66	4
2346.08	8
2347.5	33
2348.91	39
2350.33	20
2351.75	46
2353.16	61
2354.58	34
2355.99	82
2357.41	45
2358.82	10
2360.23	6
2361.64	-6
2363.05	-12
2364.46	-29
2365.87	8
2367.28	10
2368.69	16
2370.1	0
2371.5	-4
2372.91	30
2374.31	24
2375.72	20
2377.12	10
2378.52	6
2379.92	6
2381.33	12
2382.73	22
2384.13	10
2385.52	6
2386.92	0
2388.32	26
2389.72	6
2391.11	10
2392.51	24
2393.9	24
2395.3	51
2396.69	69
2398.08	12
2399.48	18
2400.87	36
2402.26	24
2403.65	8
2405.04	-30
2406.42	-43
2407.81	-90
2409.2	-73
2410.58	-117
2411.97	-102
2413.35	-72
2414.74	-111
2416.12	-81
2417.5	-56
2418.89	-53
2420.27	-52
2421.65	-74
2423.03	-57
2424.41	-67
2425.79	-61
2427.16	-85
2428.54	-91
2429.92	-93
2431.29	-77
2432.67	-76
2434.04	-81
2435.42	-65
2436.79	-69
2438.16	-59
2439.53	-73
2440.9	-81
2442.27	-99
2443.64	-99
2445.01	-97
2446.38	-109
2447.75	-113
2449.11	-119
2450.48	-105
2451.84	-127
2453.21	-85
2454.57	-90
2455.94	-67
2457.3	-79
2458.66	-87
2460.02	-88
2461.38	-93
2462.74	-70
2464.1	-54
2465.46	-49
2466.82	-63
2468.17	-37
2469.53	-71
2470.89	-37
2472.24	-76
2473.6	-52
2474.95	-40
2476.3	-30
2477.65	-16
2479.01	-6
2480.36	-42
2481.71	2
2483.06	-50
2484.41	-38
2485.75	-44
2487.1	-6
2488.45	-52
2489.8	-36
2491.14	-46
2492.49	-41
2493.83	-46
2495.17	-30
2496.52	-54
2497.86	-26
2499.2	-28
2500.54	-18
2501.88	-16
2503.22	8
2504.56	8
2505.9	-6
2507.24	-16
2508.58	-8
2509.91	-20
2511.25	-33
2512.58	-58
2513.92	-87
2515.25	-68
2516.58	-85
2517.92	-76
2519.25	-85
2520.58	-61
2521.91	-81
2523.24	-81
2524.57	-51
2525.9	-35
2527.23	-30
2528.55	-22
2529.88	-59
2531.21	-71
2532.53	-57
2533.86	-50
2535.18	-64
2536.5	-36
2537.83	-51
2539.15	-32
2540.47	-26
2541.79	-18
2543.11	-52
2544.43	-31
2545.75	-54
2547.07	-32
2548.39	-77
2549.7	-23
2551.02	-38
2552.34	-53
2553.65	-53
2554.97	-86
2556.28	-89
2557.59	-91
2558.91	-97
2560.22	-73
2561.53	-89
2562.84	-75
2564.15	-91
2565.46	-93
2566.77	-89
2568.08	-67
2569.38	-77
2570.69	-68
2572	-87
2573.3	-70
2574.61	-69
2575.91	-83
2577.22	-73
2578.52	-67
2579.82	-53
2581.13	-93
2582.43	-73
2583.73	-69
2585.03	-99
2586.33	-99
2587.63	-109
2588.92	-121
2590.22	-85
2591.52	-109
2592.82	-79
2594.11	-91
2595.41	-91
2596.7	-75
2598	-75
2599.29	-71
2600.58	-81
2601.88	-54
2603.17	-65
2604.46	-89
2605.75	-91
2607.04	-91
2608.33	-85
2609.62	-89
2610.9	-93
2612.19	-111
2613.48	-135
2614.76	-111
2616.05	-109
2617.34	-115
2618.62	-133
2619.9	-114
2621.19	-97
2622.47	-83
2623.75	-90
2625.03	-115
2626.31	-97
2627.59	-75
2628.87	-91
2630.15	-107
2631.43	-83
2632.71	-94
2633.99	-110
2635.26	-98
2636.54	-133
2637.81	-111
2639.09	-123
2640.36	-127
2641.64	-101
2642.91	-123
2644.18	-117
2645.46	-93
2646.73	-135
2648	-95
2649.27	-81
2650.54	-87
2651.81	-95
2653.07	-81
2654.34	-79
2655.61	-89
2656.88	-73
2658.14	-95
2659.41	-99
2660.67	-115
2661.94	-69
2663.2	-107
2664.47	-107
2665.73	-93
2666.99	-93
2668.25	-95
2669.51	-107
2670.77	-105
2672.03	-101
2673.29	-101
2674.55	-95
2675.81	-81
2677.07	-107
2678.32	-107
2679.58	-103
2680.84	-85
2682.09	-85
2683.35	-62
2684.6	-71
2685.85	-91
2687.11	-99
2688.36	-75
2689.61	-83
2690.86	-89
2692.11	-79
2693.36	-65
2694.61	-67
2695.86	-75
2697.11	-99
2698.36	-89
2699.61	-97
2700.85	-85
2702.1	-101
2703.34	-67
2704.59	-105
2705.83	-107
2707.08	-85
2708.32	-89
2709.56	-93
2710.81	-117
2712.05	-107
2713.29	-83
2714.53	-99
2715.77	-97
2717.01	-95
2718.25	-77
2719.49	-81
2720.73	-99
2721.96	-111
2723.2	-101
2724.44	-77
2725.67	-87
2726.91	-82
2728.14	-87
2729.38	-108
2730.61	-77
2731.84	-81
2733.08	-95
2734.31	-79
2735.54	-67
2736.77	-71
2738	-101
2739.23	-69
2740.46	-67
2741.69	-87
2742.92	-93
2744.14	-45
2745.37	-76
2746.6	-101
2747.82	-46
2749.05	-67
2750.27	-72
2751.5	-85
2752.72	-84
2753.95	-76
2755.17	-66
2756.39	-62
2757.61	-74
2758.83	-80
2760.05	-60
2761.27	-86
2762.49	-64
2763.71	-75
2764.93	-60
2766.15	-94
2767.37	-68
2768.58	-79
2769.8	-74
2771.02	-76
2772.23	-50
2773.45	-87
2774.66	-74
2775.88	-56
2777.09	-96
2778.3	-58
2779.51	-69
2780.73	-69
2781.94	-50
2783.15	-72
2784.36	-56
2785.57	-80
2786.78	-72
2787.99	-50
2789.19	-76
2790.4	-42
2791.61	-45
2792.82	-66
2794.02	-66
2795.23	-64
2796.43	-64
2797.64	-59
2798.84	-58
2800.04	-52
2801.25	-61
2802.45	-86
2803.65	-88
2804.85	-25
2806.05	-68
2807.25	-63
2808.45	-50
2809.65	-44
2810.85	-57
2812.05	-52
2813.25	-64
2814.45	-68
2815.64	-48
2816.84	-56
2818.04	-64
2819.23	-8
2820.43	-63
2821.62	-40
2822.82	-50
2824.01	-44
2825.2	-26
2826.39	-46
2827.59	-46
2828.78	-48
2829.97	-30
2831.16	-54
2832.35	-44
2833.54	-60
2834.73	-42
2835.92	-54
2837.1	-52
2838.29	-58
2839.48	-16
2840.67	-45
2841.85	-44
2843.04	-44
2844.22	-50
2845.41	-65
2846.59	-34
2847.77	-21
2848.96	-41
2850.14	-37
2851.32	-37
2852.5	-25
2853.68	-40
2854.87	-23
2856.05	-50
2857.23	-48
2858.4	-65
2859.58	-51
2860.76	-37
2861.94	-24
2863.12	-39
2864.29	-32
2865.47	-53
2866.65	-23
2867.82	-38
2869	-19
2870.17	-47
2871.34	-43
2872.52	-43
2873.69	-32
2874.86	-39
2876.03	-30
2877.21	-45
2878.38	-64
2879.55	-22
2880.72	-42
2881.89	-52
2883.06	-28
2884.23	-51
2885.39	-47
2886.56	-47
2887.73	-59
2888.9	-30
2890.06	-42
2891.23	-28
2892.39	-49
2893.56	-42
2894.72	-33
2895.89	-29
2897.05	-22
2898.21	-47
2899.38	-28
2900.54	-43
2901.7	-22
2902.86	-28
2904.02	-17
2905.18	-28
2906.34	-21
2907.5	-29
2908.66	-35
2909.82	-31
2910.98	-16
2912.13	-24
2913.29	-6
2914.45	-32
2915.6	-19
2916.76	-10
2917.91	-26
2919.07	-25
2920.22	-35
2921.38	-36
2922.53	-28
2923.68	-8
2924.84	-4
2925.99	-10
2927.14	-31
2928.29	-20
2929.44	-30
2930.59	-36
2931.74	-29
2932.89	-14
2934.04	-28
2935.19	-56
2936.34	-51
2937.48	-25
2938.63	-30
2939.78	-46
2940.93	-12
2942.07	-20
2943.22	-8
2944.36	-18
2945.51	-25
2946.65	-44
2947.79	-22
2948.94	-18
2950.08	-33
2951.22	-32
2952.36	-22
2953.5	-16
2954.65	-34
2955.79	-26
2956.93	-36
2958.07	-28
2959.2	-28
2960.34	-8
2961.48	-17
2962.62	-24
2963.76	-22
2964.89	-38
2966.03	-33
2967.17	-22
2968.3	-8
2969.44	-16
2970.57	-10
2971.71	-12
2972.84	-28
2973.97	-18
2975.11	-14
2976.24	22
2977.37	-28
2978.5	-14
2979.64	-8
2980.77	-16
2981.9	-6
2983.03	-34
2984.16	-16
2985.29	-24
2986.41	-28
2987.54	-22
2988.67	-8
2989.8	-2
2990.93	-28
2992.05	-30
2993.18	-21
2994.3	-24
2995.43	-40
2996.55	10
2997.68	10
2998.8	-10
2999.93	-24
3001.05	-34
3002.17	-4
3003.3	-14
3004.42	12
3005.54	14
3006.66	-4
3007.78	0
3008.9	-20
3010.02	-42
3011.14	16
3012.26	-8
3013.38	-6
3014.5	-2
3015.62	-18
3016.73	30
3017.85	-10
3018.97	-12
3020.08	-10
3021.2	8
3022.31	-14
3023.43	6
3024.54	-10
3025.66	0
3026.77	2
3027.89	-9
3029	-27
3030.11	10
3031.22	-20
3032.34	-14
3033.45	6
3034.56	-14
3035.67	14
3036.78	36
3037.89	6
3039	18
3040.11	-12
3041.22	-24
3042.32	-26
3043.43	-22
3044.54	-6
3045.65	-4
3046.75	-4
3047.86	26
3048.96	-2
3050.07	-30
3051.17	-2
3052.28	-2
3053.38	-6
3054.49	-36
3055.59	-4
3056.69	-6
3057.8	0
3058.9	-14
3060	10
3061.1	-9
3062.2	2
3063.3	4
3064.4	-23
3065.5	-15
3066.6	-16
3067.7	6
3068.8	2
3069.9	-8
3071	-12
3072.09	2
3073.19	8
3074.29	0
3075.38	-4
3076.48	36
3077.57	-10
3078.67	12
3079.76	8
3080.86	-12
3081.95	-2
3083.05	-10
3084.14	-4
3085.23	18
3086.33	8
3087.42	0
3088.51	17
3089.6	-8
3090.69	12
3091.78	-10
3092.87	47
3093.96	4
3095.05	22
3096.14	-18
3097.23	10
3098.32	16
3099.41	12
3100.49	4
3101.58	-18
3102.67	10
3103.75	-20
3104.84	6
3105.93	6
3107.01	-6
3108.1	-4
3109.18	12
3110.26	4
3111.35	4
3112.43	-6
3113.51	8
3114.6	4
3115.68	-6
3116.76	-2
3117.84	0
3118.92	12
3120	2
3121.09	14
3122.17	10
3123.25	2
3124.32	20
3125.4	32
3126.48	-22
3127.56	-2
3128.64	0
3129.72	4
3130.79	18
3131.87	12
3132.95	0
3134.02	-3
3135.1	12
3136.17	-2
3137.25	14
3138.32	18
3139.4	0
3140.47	14
3141.55	0
3142.62	28
3143.69	-2
3144.76	4
3145.84	-8
3146.91	6
3147.98	8
3149.05	4
3150.12	8
3151.19	4
3152.26	2
3153.33	28
3154.4	-2
3155.47	8
3156.54	4
3157.61	8
3158.67	-10
3159.74	-5
3160.81	10
3161.88	19
3162.94	14
3164.01	20
3165.07	24
3166.14	-8
3167.2	14
3168.27	-6
3169.33	0
3170.4	30
3171.46	0
3172.52	-2
3173.59	28
3174.65	18
3175.71	10
3176.77	6
3177.84	-6
3178.9	10
3179.96	-2
3181.02	22
3182.08	28
3183.14	16
3184.2	8
3185.26	36
3186.32	28
3187.37	16
3188.43	16
3189.49	27
3190.55	6
3191.61	-2
3192.66	22
3193.72	-27
3194.77	10
3195.83	-7
3196.89	-2
3197.94	20
3199	12
3200.05	16
3201.1	12
3202.16	8
3203.21	22
3204.27	6
3205.32	14
3206.37	18
3207.42	35
3208.47	4
3209.53	18
3210.58	6
3211.63	32
3212.68	12
3213.73	8
3214.78	9
3215.83	32
3216.88	-12
3217.93	20
3218.97	24
3220.02	2
3221.07	14
3222.12	8
3223.16	8
3224.21	10
3225.26	-6
3226.3	-6
3227.35	14
3228.4	30
3229.44	18
3230.49	-2
3231.53	4
3232.57	18
3233.62	6
3234.66	32
3235.71	10
3236.75	12
3237.79	34
3238.83	24
3239.88	2
3240.92	10
3241.96	26
3243	16
3244.04	12
3245.08	18
3246.12	8
3247.16	18
3248.2	-8
3249.24	16
3250.28	8
3251.32	0
3252.36	6
3253.39	24
3254.43	18
3255.47	42
3256.51	22
3257.54	4
3258.58	20
3259.61	20
3260.65	6
3261.69	14
3262.72	-6
3263.76	-4
3264.79	-8
3265.82	36
3266.86	1
3267.89	40
3268.92	26
3269.96	32
3270.99	16
3272.02	8
3273.05	0
3274.09	8
3275.12	20
3276.15	10
3277.18	17
3278.21	8
3279.24	-4
3280.27	20
3281.3	-2
3282.33	20
3283.36	0
3284.39	8
3285.41	30
3286.44	10
3287.47	14
3288.5	24
3289.52	14
3290.55	34
3291.58	20
3292.6	10
3293.63	38
3294.66	6
3295.68	12
3296.71	6
3297.73	34
3298.76	31
3299.78	12
3300.8	26
3301.83	22
3302.85	60
3303.87	8
3304.9	10
3305.92	17
3306.94	36
3307.96	18
3308.98	26
3310.01	0
3311.03	14
3312.05	43
3313.07	26
3314.09	24
3315.11	20
3316.13	34
3317.15	8
3318.17	28
3319.18	16
3320.2	12
3321.22	18
3322.24	18
3323.26	25
3324.27	22
3325.29	28
3326.31	27
3327.32	10
3328.34	37
3329.35	20
3330.37	12
3331.38	0
3332.4	10
3333.41	18
3334.43	42
3335.44	20
3336.46	22
3337.47	12
3338.48	24
3339.5	20
3340.51	14
3341.52	22
3342.53	26
3343.54	20
3344.56	12
3345.57	22
3346.58	34
3347.59	24
3348.6	17
3349.61	34
3350.62	18
3351.63	30
3352.64	32
3353.65	20
3354.66	23
3355.66	35
3356.67	14
3357.68	18
3358.69	3
3359.7	6
3360.7	42
3361.71	24
3362.72	16
3363.72	34
3364.73	16
3365.73	36
3366.74	17
3367.75	33
3368.75	10
3369.75	24
3370.76	0
3371.76	18
3372.77	18
3373.77	18
3374.77	25
3375.78	24
3376.78	-21
3377.78	8
3378.78	10
3379.79	4
3380.79	6
3381.79	-4
3382.79	36
3383.79	22
3384.79	32
3385.79	32
3386.79	8
3387.79	12
3388.79	29
3389.79	6
3390.79	12
3391.79	28
3392.79	18
3393.79	42
3394.78	20
3395.78	2
3396.78	38
3397.78	20
3398.77	57
3399.77	18
3400.77	18
3401.76	18
3402.76	24
3403.76	28
3404.75	2
3405.75	4
3406.74	26
3407.74	38
3408.73	10
3409.72	68
3410.72	36
3411.71	34
3412.71	16
3413.7	10
3414.69	8
3415.68	62
3416.68	10
3417.67	18
3418.66	24
3419.65	22
3420.64	20
3421.63	33
3422.63	34
3423.62	48
3424.61	56
3425.6	22
3426.59	13
3427.58	34
3428.57	55
[truncated: 48 more rows]
