# Supplementary material for: AI‐Assisted Detection of Early Gastric Cancer via Visualization of Mucosal Acidity Compromise During Endoscopy
Source: Adv Sci (Weinh). 2025 Oct 20;12(46):e04932. doi: 10.1002/advs.202504932 (PMC12697849; doi:10.1002/advs.202504932)
Supplement: Supplementary file 2 — Supporting Data [file ADVS-12-e04932-s002.zip › Models by AGS cells/Model 6/Tumor/fast-20250724_193208.csv]

181.541	9912
184.445	15557
187.346	20070
190.245	22406
193.141	23319
196.035	23460
198.927	23252
201.816	23389
204.703	23439
207.588	23541
210.47	23474
213.35	23413
216.228	23278
219.103	23277
221.976	23174
224.846	23220
227.715	23031
230.58	23046
233.444	23087
236.305	23403
239.164	23440
242.02	23665
244.875	23849
247.727	23766
250.576	23956
253.423	23919
256.268	23570
259.111	23476
261.951	23405
264.789	23378
267.625	23407
270.459	23374
273.29	23272
276.119	23296
278.945	23166
281.769	22956
284.591	22859
287.411	22634
290.229	22602
293.044	22341
295.857	22255
298.667	21860
301.476	21866
304.282	21731
307.085	21388
309.887	21163
312.686	20991
315.483	20788
318.278	20671
321.071	20345
323.861	20319
326.649	20196
329.435	20244
332.219	20095
335	20019
337.779	20035
340.556	20095
343.331	20238
346.103	20242
348.873	20125
351.641	20357
354.407	20331
357.171	20303
359.932	20236
362.691	20232
365.448	20047
368.203	19809
370.955	19589
373.706	19664
376.454	19569
379.2	19293
381.943	19365
384.685	19126
387.424	18921
390.161	18593
392.896	18433
395.629	18351
398.36	18251
401.088	18214
403.815	18052
406.539	18074
409.261	18018
411.981	17923
414.698	18026
417.414	18145
420.127	18225
422.838	18089
425.547	18279
428.254	18199
430.959	18141
433.662	18213
436.362	18356
439.06	18386
441.757	18215
444.451	18266
447.142	18284
449.832	18245
452.52	18374
455.206	18114
457.889	18004
460.57	17961
463.249	17863
465.927	17752
468.601	17509
471.274	17339
473.945	17256
476.614	16910
479.28	16672
481.945	16781
484.607	16797
487.267	16427
489.926	16141
492.582	16158
495.236	16023
497.888	15733
500.537	15666
503.185	15703
505.831	15852
508.474	15993
511.116	15866
513.755	15866
516.393	15795
519.028	15880
521.661	15707
524.293	15671
526.922	15576
529.549	15551
532.174	15511
534.797	15463
537.418	15520
540.037	15405
542.654	15463
545.268	15387
547.881	15320
550.492	15455
553.101	15240
555.707	15096
558.312	14867
560.915	14641
563.515	14671
566.114	14742
568.71	14915
571.305	15199
573.897	15298
576.488	15425
579.076	15175
581.663	14712
584.247	14539
586.83	14038
589.41	13613
591.989	13269
594.565	12890
597.14	12452
599.712	12217
602.283	12232
604.851	12179
607.418	11992
609.982	11921
612.545	11939
615.106	11783
617.664	11892
620.221	11825
622.776	11766
625.328	11641
627.879	11689
630.428	11407
632.975	11309
635.52	11138
638.062	11071
640.603	11045
643.142	11061
645.679	11240
648.214	11438
650.748	11390
653.279	11319
655.808	11177
658.335	11009
660.861	11050
663.384	10723
665.906	10747
668.425	10865
670.943	10918
673.459	10737
675.973	10602
678.484	10473
680.994	10277
683.502	10047
686.009	9955
688.513	9927
691.015	9774
693.515	9646
696.014	9538
698.51	9449
701.005	9312
703.498	9225
705.989	9100
708.478	8938
710.965	8923
713.45	8917
715.933	8804
718.415	8674
720.894	8353
723.372	8478
725.848	8533
728.322	8401
730.794	8573
733.264	8585
735.732	8373
738.198	8229
740.663	8039
743.126	7813
745.586	7809
748.045	7612
750.502	7406
752.958	7364
755.411	7243
757.863	7145
760.312	7257
762.76	7235
765.206	7364
767.65	7097
770.092	6693
772.533	6122
774.971	5986
777.408	6245
779.843	6473
782.276	6419
784.707	6387
787.137	6520
789.564	6447
791.99	6491
794.414	6439
796.836	6459
799.257	6262
801.675	6141
804.092	6085
806.507	6091
808.92	6016
811.331	5940
813.741	5825
816.148	5589
818.554	5559
820.958	5479
823.36	5462
825.761	5446
828.159	5319
830.556	5309
832.951	5335
835.345	5241
837.736	5198
840.126	5146
842.514	5140
844.9	5033
847.284	4892
849.667	4911
852.048	4826
854.427	4816
856.804	4688
859.18	4553
861.553	4527
863.925	4533
866.296	4452
868.664	4483
871.031	4370
873.396	4330
875.759	4308
878.12	4262
880.48	4275
882.838	4295
885.194	4247
887.549	4159
889.902	4112
892.253	4030
894.602	4044
896.949	3894
899.295	4006
901.639	3911
903.981	3858
906.322	3707
908.661	3765
910.998	3721
913.333	3745
915.667	3737
917.999	3842
920.329	3802
922.658	3766
924.985	3687
927.31	3705
929.633	3653
931.955	3627
934.275	3508
936.593	3528
938.91	3435
941.225	3407
943.538	3313
945.849	3275
948.159	3087
950.467	3095
952.774	3054
955.078	2968
957.381	2903
959.683	2913
961.982	2855
964.28	2917
966.577	2968
968.871	2877
971.164	2738
973.456	2683
975.745	2708
978.033	2559
980.319	2569
982.604	2486
984.887	2535
987.168	2603
989.448	2591
991.726	2551
994.002	2448
996.277	2443
998.55	2432
1000.82	2497
1003.09	2460
1005.36	2554
1007.63	2495
1009.89	2486
1012.15	2525
1014.41	2597
1016.67	2492
1018.93	2562
1021.19	2474
1023.44	2639
1025.7	2665
1027.95	2752
1030.2	2623
1032.45	2480
1034.69	2393
1036.94	2305
1039.18	2237
1041.43	2150
1043.67	2200
1045.9	2217
1048.14	2178
1050.38	2074
1052.61	2096
1054.84	2045
1057.07	1976
1059.3	2011
1061.53	1834
1063.76	1926
1065.98	1918
1068.2	1910
1070.42	1927
1072.64	1797
1074.86	1781
1077.08	1719
1079.29	1706
1081.5	1695
1083.72	1684
1085.93	1694
1088.13	1662
1090.34	1746
1092.55	1771
1094.75	1771
1096.95	1718
1099.15	1692
1101.35	1672
1103.55	1636
1105.74	1644
1107.94	1511
1110.13	1593
1112.32	1568
1114.51	1473
1116.7	1477
1118.89	1459
1121.07	1463
1123.25	1390
1125.44	1417
1127.62	1348
1129.8	1376
1131.97	1406
1134.15	1433
1136.32	1460
1138.49	1380
1140.66	1402
1142.83	1378
1145	1314
1147.17	1282
1149.33	1281
1151.5	1318
1153.66	1298
1155.82	1264
1157.98	1225
1160.13	1211
1162.29	1178
1164.44	1143
1166.6	1177
1168.75	1181
1170.9	1215
1173.04	1294
1175.19	1273
1177.34	1210
1179.48	1201
1181.62	1122
1183.76	1157
1185.9	1220
1188.04	1345
1190.17	1428
1192.31	1465
1194.44	1398
1196.57	1364
1198.7	1374
1200.83	1282
1202.96	1279
1205.08	1148
1207.21	1096
1209.33	1048
1211.45	900
1213.57	895
1215.69	885
1217.81	868
1219.92	783
1222.03	840
1224.15	851
1226.26	822
1228.37	830
1230.47	794
1232.58	810
1234.68	824
1236.79	784
1238.89	792
1240.99	803
1243.09	806
1245.19	727
1247.28	757
1249.38	687
1251.47	737
1253.56	768
1255.65	683
1257.74	705
1259.83	707
1261.91	683
1264	701
1266.08	607
1268.16	552
1270.24	594
1272.32	505
1274.4	546
1276.47	554
1278.55	496
1280.62	502
1282.69	471
1284.76	516
1286.83	538
1288.9	464
1290.96	504
1293.03	447
1295.09	423
1297.15	363
1299.21	383
1301.27	383
1303.33	354
1305.38	390
1307.44	484
1309.49	404
1311.54	353
1313.59	322
1315.64	341
1317.69	374
1319.73	330
1321.78	339
1323.82	334
1325.86	310
1327.9	267
1329.94	284
1331.98	318
1334.02	310
1336.05	306
1338.08	302
1340.12	272
1342.15	343
1344.18	373
1346.2	381
1348.23	387
1350.25	330
1352.28	365
1354.3	391
1356.32	403
1358.34	384
1360.36	417
1362.38	453
1364.39	477
1366.41	451
1368.42	461
1370.43	483
1372.44	409
1374.45	436
1376.45	449
1378.46	483
1380.47	372
1382.47	385
1384.47	353
1386.47	303
1388.47	260
1390.47	280
1392.46	252
1394.46	347
1396.45	338
1398.44	331
1400.44	318
1402.42	288
1404.41	288
1406.4	177
1408.39	210
1410.37	181
1412.35	137
1414.33	216
1416.31	191
1418.29	180
1420.27	155
1422.25	143
1424.22	131
1426.2	121
1428.17	99
1430.14	169
1432.11	107
1434.08	79
1436.04	74
1438.01	72
1439.97	133
1441.94	131
1443.9	145
1445.86	157
1447.82	191
1449.78	96
1451.73	101
1453.69	105
1455.64	135
1457.59	151
1459.54	113
1461.49	44
1463.44	46
1465.39	-2
1467.34	38
1469.28	13
1471.22	61
1473.17	70
1475.11	66
1477.05	33
1478.99	-21
1480.92	-20
1482.86	-65
1484.79	-105
1486.73	-70
1488.66	-107
1490.59	-38
1492.52	-36
1494.45	-8
1496.37	-8
1498.3	-4
1500.22	-10
1502.14	-58
1504.07	-53
1505.99	-72
1507.91	-46
1509.82	-72
1511.74	-63
1513.66	-62
1515.57	-36
1517.48	-22
1519.39	10
1521.3	47
1523.21	69
1525.12	24
1527.03	4
1528.93	-13
1530.84	65
1532.74	101
1534.64	177
1536.54	211
1538.44	191
1540.34	123
1542.23	87
1544.13	50
1546.02	-23
1547.92	18
1549.81	65
1551.7	125
1553.59	111
1555.48	165
1557.36	193
1559.25	191
1561.13	221
1563.01	292
1564.9	305
1566.78	354
1568.66	300
1570.53	217
1572.41	252
1574.29	242
1576.16	342
1578.03	419
1579.9	470
1581.78	405
1583.65	330
1585.51	322
1587.38	387
1589.25	405
1591.11	427
1592.97	358
1594.84	317
1596.7	290
1598.56	278
1600.42	266
1602.27	294
1604.13	306
1605.98	442
1607.84	574
1609.69	627
1611.54	624
1613.39	540
1615.24	393
1617.09	266
1618.94	205
1620.78	184
1622.62	246
1624.47	343
1626.31	367
1628.15	353
1629.99	376
1631.83	409
1633.67	348
1635.5	341
1637.34	278
1639.17	320
1641	305
1642.83	302
1644.66	306
1646.49	278
1648.32	256
1650.15	266
1651.97	278
1653.8	337
1655.62	338
1657.44	296
1659.26	203
1661.08	153
1662.9	135
1664.72	-12
1666.53	-100
1668.35	-100
1670.16	-111
1671.97	-106
1673.79	0
1675.6	18
1677.4	12
1679.21	-76
1681.02	-65
1682.83	-91
1684.63	-53
1686.43	-4
1688.24	18
1690.04	24
1691.84	-63
1693.64	-94
1695.43	-31
1697.23	38
1699.02	109
1700.82	171
1702.61	157
1704.4	147
1706.2	137
1707.98	181
1709.77	256
1711.56	274
1713.35	310
1715.13	256
1716.92	151
1718.7	69
1720.48	143
1722.26	173
1724.04	145
1725.82	58
1727.6	48
1729.37	41
1731.15	38
1732.92	10
1734.7	-2
1736.47	-14
1738.24	-22
1740.01	-41
1741.78	-28
1743.54	-26
1745.31	26
1747.08	44
1748.84	28
1750.6	14
1752.36	61
1754.12	167
1755.88	157
1757.64	93
1759.4	24
1761.16	-28
1762.91	-14
1764.67	32
1766.42	125
1768.17	175
1769.92	197
1771.67	117
1773.42	62
1775.17	22
1776.91	61
1778.66	66
1780.4	145
1782.15	224
1783.89	222
1785.63	248
1787.37	264
1789.11	238
1790.85	246
1792.58	185
1794.32	149
1796.05	113
1797.79	55
1799.52	87
1801.25	99
1802.98	60
1804.71	38
1806.44	99
1808.17	177
1809.89	210
1811.62	260
1813.34	246
1815.07	236
1816.79	173
1818.51	127
1820.23	133
1821.95	78
1823.66	44
1825.38	36
1827.1	16
1828.81	54
1830.52	70
1832.24	79
1833.95	151
1835.66	210
1837.37	242
1839.08	224
1840.78	135
1842.49	87
1844.19	78
1845.9	61
1847.6	49
1849.3	97
1851	-6
1852.7	-31
1854.4	-74
1856.1	-54
1857.8	-41
1859.49	-27
1861.19	-35
1862.88	20
1864.57	-84
1866.27	-159
1867.96	-207
1869.65	-226
1871.33	-222
1873.02	-118
1874.71	-71
1876.39	-35
1878.08	-95
1879.76	-49
1881.44	-61
1883.12	-56
1884.81	-16
1886.48	14
1888.16	-60
1889.84	-137
1891.52	-109
1893.19	-151
1894.87	-184
1896.54	-159
1898.21	-119
1899.88	-107
1901.55	-74
1903.22	-70
1904.89	-44
1906.56	-28
1908.22	-12
1909.89	-8
1911.55	18
1913.22	2
1914.88	-4
1916.54	-6
1918.2	10
1919.86	-20
1921.52	-20
1923.18	-22
1924.83	-40
1926.49	-25
1928.14	-58
1929.79	-40
1931.45	-50
1933.1	-50
1934.75	-60
1936.4	-26
1938.05	-4
1939.69	-16
1941.34	-16
1942.99	-67
1944.63	-96
1946.27	-91
1947.92	-92
1949.56	-74
1951.2	-40
1952.84	4
1954.48	-4
1956.11	15
1957.75	81
1959.39	103
1961.02	127
1962.65	100
1964.29	87
1965.92	121
1967.55	127
1969.18	129
1970.81	141
1972.44	175
1974.06	133
1975.69	125
1977.32	169
1978.94	163
1980.56	141
1982.19	168
1983.81	170
1985.43	175
1987.05	177
1988.66	177
1990.28	157
1991.9	167
1993.51	180
1995.13	191
1996.74	226
1998.36	183
1999.97	177
2001.58	203
2003.19	181
2004.8	187
2006.4	236
2008.01	222
2009.62	207
2011.22	240
2012.83	210
2014.43	217
2016.03	233
2017.63	218
2019.23	193
2020.83	185
2022.43	201
2024.03	209
2025.63	219
2027.22	203
2028.82	201
2030.41	217
2032.01	201
2033.6	207
2035.19	186
2036.78	215
2038.37	211
2039.96	171
2041.55	167
2043.13	185
2044.72	173
2046.3	179
2047.89	185
2049.47	189
2051.05	185
2052.63	167
2054.21	179
2055.79	209
2057.37	173
2058.95	157
2060.52	165
2062.1	167
2063.68	174
2065.25	173
2066.82	155
2068.39	184
2069.97	167
2071.54	151
2073.1	147
2074.67	159
2076.24	179
2077.81	167
2079.37	177
2080.94	155
2082.5	145
2084.07	119
2085.63	125
2087.19	137
2088.75	115
2090.31	79
2091.87	75
2093.43	58
2094.98	76
2096.54	93
2098.09	78
2099.65	133
2101.2	113
2102.75	127
2104.3	103
2105.86	133
2107.41	123
2108.95	143
2110.5	109
2112.05	113
2113.6	117
2115.14	111
2116.69	125
2118.23	115
2119.77	121
2121.31	101
2122.86	129
2124.4	109
2125.93	101
2127.47	105
2129.01	117
2130.55	137
2132.08	119
2133.62	137
2135.15	137
2136.69	119
2138.22	107
2139.75	95
2141.28	99
2142.81	127
2144.34	109
2145.87	133
2147.39	113
2148.92	121
2150.45	129
2151.97	121
2153.5	139
2155.02	77
2156.54	75
2158.06	108
2159.58	83
2161.1	87
2162.62	145
2164.14	125
2165.66	111
2167.17	103
2168.69	129
2170.2	119
2171.72	113
2173.23	111
2174.74	71
2176.25	99
2177.76	115
2179.27	85
2180.78	113
2182.29	79
2183.79	83
2185.3	89
2186.81	107
2188.31	97
2189.81	105
2191.32	99
2192.82	89
2194.32	83
2195.82	119
2197.32	105
2198.82	71
2200.32	75
2201.81	47
2203.31	56
2204.8	89
2206.3	73
2207.79	93
2209.29	121
2210.78	93
2212.27	119
2213.76	121
2215.25	111
2216.74	111
2218.23	101
2219.71	78
2221.2	61
2222.69	75
2224.17	50
2225.65	47
2227.14	48
2228.62	61
2230.1	52
2231.58	77
2233.06	70
2234.54	101
2236.02	103
2237.5	123
2238.97	130
2240.45	69
2241.92	110
2243.4	97
2244.87	89
2246.34	72
2247.82	59
2249.29	82
2250.76	61
2252.23	69
2253.7	61
2255.16	40
2256.63	69
2258.1	42
2259.56	75
2261.03	55
2262.49	64
2263.95	79
2265.42	78
2266.88	78
2268.34	64
2269.8	60
2271.26	60
2272.72	70
2274.18	73
2275.63	85
2277.09	88
2278.54	75
2280	63
2281.45	48
2282.9	57
2284.36	51
2285.81	69
2287.26	53
2288.71	69
2290.16	66
2291.61	46
2293.05	47
2294.5	51
2295.95	33
2297.39	19
2298.84	7
2300.28	-4
2301.72	4
2303.16	37
2304.61	35
2306.05	25
2307.49	22
2308.93	24
2310.36	50
2311.8	58
2313.24	73
2314.67	77
2316.11	77
2317.54	80
2318.98	75
2320.41	59
2321.84	69
2323.28	42
2324.71	59
2326.14	35
2327.57	44
2328.99	43
2330.42	14
2331.85	53
2333.27	38
2334.7	52
2336.12	21
2337.55	30
2338.97	25
2340.39	-6
2341.82	2
2343.24	6
2344.66	-22
2346.08	10
2347.5	8
2348.91	6
2350.33	24
2351.75	62
2353.16	40
2354.58	42
2355.99	52
2357.41	49
2358.82	18
2360.23	-22
2361.64	-22
2363.05	-12
2364.46	-13
2365.87	-10
2367.28	0
2368.69	-4
2370.1	-4
2371.5	-16
2372.91	16
2374.31	26
2375.72	24
2377.12	16
2378.52	2
2379.92	20
2381.33	6
2382.73	18
2384.13	0
2385.52	8
2386.92	-4
2388.32	-2
2389.72	22
2391.11	-2
2392.51	26
2393.9	34
2395.3	57
2396.69	47
2398.08	20
2399.48	2
2400.87	38
2402.26	14
2403.65	0
2405.04	-24
2406.42	-49
2407.81	-109
2409.2	-89
2410.58	-121
2411.97	-137
2413.35	-82
2414.74	-111
2416.12	-101
2417.5	-75
2418.89	-53
2420.27	-61
2421.65	-66
2423.03	-55
2424.41	-67
2425.79	-77
2427.16	-99
2428.54	-111
2429.92	-103
2431.29	-93
2432.67	-78
2434.04	-83
2435.42	-57
2436.79	-83
2438.16	-73
2439.53	-69
2440.9	-87
2442.27	-115
2443.64	-107
2445.01	-85
2446.38	-107
2447.75	-115
2449.11	-109
2450.48	-99
2451.84	-113
2453.21	-113
2454.57	-90
2455.94	-81
2457.3	-85
2458.66	-103
2460.02	-82
2461.38	-83
2462.74	-76
2464.1	-52
2465.46	-41
2466.82	-67
2468.17	-49
2469.53	-77
2470.89	-59
2472.24	-68
2473.6	-74
2474.95	-26
2476.3	-40
2477.65	-28
2479.01	-18
2480.36	-38
2481.71	8
2483.06	-36
2484.41	-36
2485.75	-46
2487.1	-36
2488.45	-42
2489.8	-36
2491.14	-48
2492.49	-31
2493.83	-50
2495.17	-40
2496.52	-58
2497.86	-34
2499.2	-28
2500.54	-32
2501.88	-38
2503.22	12
2504.56	0
2505.9	-26
2507.24	-20
2508.58	-26
2509.91	-40
2511.25	-53
2512.58	-66
2513.92	-71
2515.25	-93
2516.58	-85
2517.92	-91
2519.25	-67
2520.58	-75
2521.91	-91
2523.24	-99
2524.57	-49
2525.9	-25
2527.23	-48
2528.55	-30
2529.88	-61
2531.21	-89
2532.53	-71
2533.86	-58
2535.18	-70
2536.5	-46
2537.83	-27
2539.15	-30
2540.47	-44
2541.79	-14
2543.11	-64
2544.43	-55
2545.75	-44
2547.07	-35
2548.39	-83
2549.7	-23
2551.02	-58
2552.34	-55
2553.65	-63
2554.97	-92
2556.28	-75
2557.59	-119
2558.91	-99
2560.22	-89
2561.53	-99
2562.84	-93
2564.15	-83
2565.46	-73
2566.77	-85
2568.08	-89
2569.38	-103
2570.69	-85
2572	-99
2573.3	-72
2574.61	-81
2575.91	-68
2577.22	-89
2578.52	-63
2579.82	-67
2581.13	-83
2582.43	-75
2583.73	-79
2585.03	-95
2586.33	-93
2587.63	-97
2588.92	-109
2590.22	-93
2591.52	-105
2592.82	-93
2594.11	-97
2595.41	-91
2596.7	-79
2598	-83
2599.29	-79
2600.58	-77
2601.88	-60
2603.17	-47
2604.46	-121
2605.75	-79
2607.04	-109
2608.33	-115
2609.62	-83
2610.9	-115
2612.19	-119
2613.48	-131
2614.76	-117
2616.05	-107
2617.34	-83
2618.62	-159
2619.9	-126
2621.19	-111
2622.47	-109
2623.75	-98
2625.03	-103
2626.31	-85
2627.59	-69
2628.87	-79
2630.15	-113
2631.43	-87
2632.71	-101
2633.99	-98
2635.26	-105
2636.54	-127
2637.81	-119
2639.09	-127
2640.36	-127
2641.64	-117
2642.91	-125
2644.18	-119
2645.46	-105
2646.73	-129
2648	-109
2649.27	-97
2650.54	-103
2651.81	-67
2653.07	-81
2654.34	-101
2655.61	-93
2656.88	-87
2658.14	-107
2659.41	-97
2660.67	-113
2661.94	-75
2663.2	-105
2664.47	-109
2665.73	-107
2666.99	-99
2668.25	-107
2669.51	-115
2670.77	-121
2672.03	-109
2673.29	-89
2674.55	-83
2675.81	-107
2677.07	-115
2678.32	-127
2679.58	-109
2680.84	-87
2682.09	-101
2683.35	-50
2684.6	-93
2685.85	-85
2687.11	-107
2688.36	-87
2689.61	-101
2690.86	-93
2692.11	-87
2693.36	-77
2694.61	-63
2695.86	-79
2697.11	-103
2698.36	-97
2699.61	-105
2700.85	-113
2702.1	-99
2703.34	-69
2704.59	-105
2705.83	-73
2707.08	-93
2708.32	-85
2709.56	-103
2710.81	-97
2712.05	-111
2713.29	-97
2714.53	-77
2715.77	-97
2717.01	-57
2718.25	-75
2719.49	-81
2720.73	-103
2721.96	-117
2723.2	-91
2724.44	-85
2725.67	-65
2726.91	-96
2728.14	-83
2729.38	-110
2730.61	-91
2731.84	-83
2733.08	-93
2734.31	-79
2735.54	-77
2736.77	-69
2738	-99
2739.23	-79
2740.46	-79
2741.69	-93
2742.92	-107
2744.14	-71
2745.37	-80
2746.6	-95
2747.82	-74
2749.05	-93
2750.27	-81
2751.5	-89
2752.72	-82
2753.95	-66
2755.17	-74
2756.39	-83
2757.61	-95
2758.83	-88
2760.05	-64
2761.27	-86
2762.49	-64
2763.71	-85
2764.93	-74
2766.15	-90
2767.37	-58
2768.58	-65
2769.8	-90
2771.02	-80
2772.23	-64
2773.45	-71
2774.66	-74
2775.88	-70
2777.09	-84
2778.3	-78
2779.51	-69
2780.73	-59
2781.94	-68
2783.15	-58
2784.36	-56
2785.57	-66
2786.78	-80
2787.99	-44
2789.19	-62
2790.4	-74
2791.61	-43
2792.82	-66
2794.02	-70
2795.23	-60
2796.43	-64
2797.64	-53
2798.84	-54
2800.04	-81
2801.25	-69
2802.45	-70
2803.65	-84
2804.85	-43
2806.05	-56
2807.25	-83
2808.45	-40
2809.65	-52
2810.85	-75
2812.05	-40
2813.25	-62
2814.45	-78
2815.64	-46
2816.84	-60
2818.04	-48
2819.23	-12
2820.43	-59
2821.62	-51
2822.82	-46
2824.01	-50
2825.2	-40
2826.39	-44
2827.59	-48
2828.78	-40
2829.97	-46
2831.16	-56
2832.35	-30
2833.54	-77
2834.73	-42
2835.92	-42
2837.1	-48
2838.29	-52
2839.48	-22
2840.67	-39
2841.85	-51
2843.04	-44
2844.22	-34
2845.41	-49
2846.59	-28
2847.77	6
2848.96	-59
2850.14	-55
2851.32	-18
2852.5	-39
2853.68	-48
2854.87	-31
2856.05	-56
2857.23	-50
2858.4	-55
2859.58	-47
2860.76	-55
2861.94	-36
2863.12	-39
2864.29	-34
2865.47	-46
2866.65	-47
2867.82	-40
2869	-21
2870.17	-14
2871.34	-49
2872.52	-55
2873.69	-14
2874.86	-47
2876.03	-24
2877.21	-41
2878.38	-48
2879.55	-20
2880.72	-59
2881.89	-62
2883.06	-26
2884.23	-26
2885.39	-49
2886.56	-49
2887.73	-59
2888.9	-28
2890.06	-26
2891.23	-36
2892.39	-35
2893.56	-14
2894.72	-41
2895.89	-39
2897.05	-34
2898.21	-47
2899.38	-32
2900.54	-36
2901.7	-18
2902.86	-38
2904.02	-19
2905.18	-24
2906.34	-31
2907.5	-37
2908.66	-45
2909.82	-49
2910.98	-16
2912.13	-22
2913.29	-22
2914.45	-42
2915.6	-37
2916.76	-34
2917.91	-30
2919.07	-23
2920.22	-43
2921.38	-24
2922.53	-52
2923.68	-28
2924.84	-14
2925.99	-30
2927.14	-31
2928.29	-36
2929.44	-48
2930.59	-48
2931.74	-31
2932.89	-32
2934.04	-16
2935.19	-46
2936.34	-17
2937.48	-25
2938.63	-30
2939.78	-40
2940.93	-10
2942.07	-16
2943.22	-13
2944.36	-44
2945.51	-47
2946.65	-12
2947.79	-26
2948.94	-6
2950.08	-33
2951.22	-22
2952.36	-30
2953.5	-34
2954.65	-30
2955.79	-42
2956.93	-20
2958.07	-26
2959.2	-26
2960.34	-10
2961.48	-17
2962.62	-20
2963.76	-16
2964.89	-48
2966.03	-37
2967.17	-30
2968.3	-2
2969.44	-20
2970.57	-24
2971.71	-18
2972.84	-26
2973.97	-30
2975.11	-14
2976.24	-12
2977.37	-28
2978.5	-22
2979.64	-4
2980.77	-28
2981.9	-10
2983.03	-46
2984.16	-24
2985.29	-30
2986.41	-26
2987.54	-6
2988.67	0
2989.8	-18
2990.93	-34
2992.05	-20
2993.18	-23
2994.3	-69
2995.43	-28
2996.55	2
2997.68	4
2998.8	-12
2999.93	-22
3001.05	-28
3002.17	-16
3003.3	-34
3004.42	28
3005.54	28
3006.66	-15
3007.78	10
3008.9	-24
3010.02	-46
3011.14	2
3012.26	-4
3013.38	-22
3014.5	10
3015.62	-2
3016.73	-2
3017.85	-2
3018.97	2
3020.08	-28
3021.2	10
3022.31	-8
3023.43	2
3024.54	-4
3025.66	-10
3026.77	8
3027.89	14
3029	-17
3030.11	-5
3031.22	-20
3032.34	-27
3033.45	2
3034.56	0
3035.67	-7
3036.78	60
3037.89	0
3039	4
3040.11	-24
3041.22	-20
3042.32	-33
3043.43	-8
3044.54	-13
3045.65	-14
3046.75	-21
3047.86	32
3048.96	-6
3050.07	-35
3051.17	10
3052.28	-2
3053.38	-13
3054.49	-12
3055.59	0
3056.69	-6
3057.8	-12
3058.9	-26
3060	20
3061.1	-25
3062.2	-8
3063.3	-4
3064.4	-21
3065.5	-6
3066.6	-12
3067.7	0
3068.8	8
3069.9	0
3071	-8
3072.09	2
3073.19	-3
3074.29	-2
3075.38	-16
3076.48	18
3077.57	-10
3078.67	0
3079.76	2
3080.86	-32
3081.95	6
3083.05	-32
3084.14	8
3085.23	20
3086.33	4
3087.42	-12
3088.51	8
3089.6	8
3090.69	-10
3091.78	-18
3092.87	21
3093.96	2
3095.05	-14
3096.14	-24
3097.23	4
3098.32	8
3099.41	10
3100.49	-16
3101.58	-8
3102.67	10
3103.75	-16
3104.84	16
3105.93	-4
3107.01	-24
3108.1	-4
3109.18	-4
3110.26	12
3111.35	4
3112.43	8
3113.51	4
3114.6	-2
3115.68	8
3116.76	4
3117.84	2
3118.92	8
3120	4
3121.09	-6
3122.17	14
3123.25	-2
3124.32	8
3125.4	22
3126.48	2
3127.56	-2
3128.64	-8
3129.72	4
3130.79	20
3131.87	-2
3132.95	0
3134.02	-7
3135.1	2
3136.17	2
3137.25	14
3138.32	10
3139.4	6
3140.47	30
3141.55	22
3142.62	-3
3143.69	-12
3144.76	11
3145.84	-6
3146.91	14
3147.98	-2
3149.05	8
3150.12	22
3151.19	30
3152.26	30
3153.33	12
3154.4	2
3155.47	-7
3156.54	-2
3157.61	38
3158.67	-12
3159.74	2
3160.81	-4
3161.88	5
3162.94	8
3164.01	18
3165.07	14
3166.14	20
3167.2	22
3168.27	-4
3169.33	-2
3170.4	18
3171.46	-4
3172.52	4
3173.59	12
3174.65	6
3175.71	8
3176.77	10
3177.84	-8
3178.9	-8
3179.96	10
3181.02	18
3182.08	8
3183.14	14
3184.2	2
3185.26	16
3186.32	34
3187.37	16
3188.43	42
3189.49	35
3190.55	4
3191.61	5
3192.66	22
3193.72	6
3194.77	6
3195.83	-11
3196.89	26
3197.94	20
3199	12
3200.05	18
3201.1	-8
3202.16	-2
3203.21	16
3204.27	2
3205.32	2
3206.37	4
3207.42	17
3208.47	18
3209.53	20
3210.58	15
3211.63	18
3212.68	14
3213.73	22
3214.78	0
3215.83	20
3216.88	13
3217.93	40
3218.97	20
3220.02	-6
3221.07	-4
3222.12	24
3223.16	22
3224.21	12
3225.26	-6
3226.3	-8
3227.35	-8
3228.4	62
3229.44	18
3230.49	-6
3231.53	-12
3232.57	-10
3233.62	10
3234.66	16
3235.71	16
3236.75	2
3237.79	18
3238.83	14
3239.88	2
3240.92	22
3241.96	20
3243	16
3244.04	-6
3245.08	22
3246.12	6
3247.16	8
3248.2	18
3249.24	20
3250.28	-8
3251.32	24
3252.36	26
3253.39	24
3254.43	30
3255.47	6
3256.51	28
3257.54	2
3258.58	6
3259.61	10
3260.65	17
3261.69	20
3262.72	6
3263.76	4
3264.79	10
3265.82	24
3266.86	31
3267.89	38
3268.92	22
3269.96	20
3270.99	19
3272.02	12
3273.05	4
3274.09	6
3275.12	30
3276.15	26
3277.18	15
3278.21	6
3279.24	-4
3280.27	30
3281.3	34
3282.33	4
3283.36	2
3284.39	24
3285.41	46
3286.44	26
3287.47	30
3288.5	26
3289.52	6
3290.55	50
3291.58	24
3292.6	0
3293.63	20
3294.66	24
3295.68	33
3296.71	22
3297.73	42
3298.76	49
3299.78	14
3300.8	4
3301.83	28
3302.85	64
3303.87	4
3304.9	6
3305.92	21
3306.94	32
3307.96	16
3308.98	18
3310.01	40
3311.03	16
3312.05	35
3313.07	22
3314.09	22
3315.11	28
3316.13	45
3317.15	18
3318.17	28
3319.18	22
3320.2	26
3321.22	26
3322.24	26
3323.26	25
3324.27	22
3325.29	38
3326.31	15
3327.32	26
3328.34	30
3329.35	26
3330.37	16
3331.38	20
3332.4	16
3333.41	26
3334.43	48
3335.44	30
3336.46	16
3337.47	18
3338.48	20
3339.5	24
3340.51	16
3341.52	22
3342.53	28
3343.54	20
3344.56	20
3345.57	36
3346.58	18
3347.59	22
3348.6	11
3349.61	32
3350.62	8
3351.63	22
3352.64	20
3353.65	12
3354.66	19
3355.66	21
3356.67	32
3357.68	30
3358.69	11
3359.7	20
3360.7	18
3361.71	4
3362.72	12
3363.72	34
3364.73	20
3365.73	40
3366.74	29
3367.75	21
3368.75	4
3369.75	4
3370.76	-2
3371.76	28
3372.77	24
3373.77	36
3374.77	23
3375.78	22
3376.78	-12
3377.78	20
3378.78	20
3379.79	12
3380.79	4
3381.79	0
3382.79	20
3383.79	18
3384.79	36
3385.79	14
3386.79	16
3387.79	2
3388.79	33
3389.79	14
3390.79	24
3391.79	42
3392.79	2
3393.79	44
3394.78	14
3395.78	14
3396.78	26
3397.78	34
3398.77	55
3399.77	14
3400.77	22
3401.76	10
3402.76	46
3403.76	24
3404.75	2
3405.75	4
3406.74	30
3407.74	48
3408.73	32
3409.72	75
3410.72	30
3411.71	34
3412.71	22
3413.7	18
3414.69	26
3415.68	72
3416.68	26
3417.67	-2
3418.66	12
3419.65	10
3420.64	42
3421.63	29
3422.63	32
3423.62	26
3424.61	48
3425.6	10
3426.59	27
3427.58	28
3428.57	21
[truncated: 48 more rows]
