# Supplementary material for: AI‐Assisted Detection of Early Gastric Cancer via Visualization of Mucosal Acidity Compromise During Endoscopy
Source: Adv Sci (Weinh). 2025 Oct 20;12(46):e04932. doi: 10.1002/advs.202504932 (PMC12697849; doi:10.1002/advs.202504932)
Supplement: Supplementary file 2 — Supporting Data [file ADVS-12-e04932-s002.zip › Models by MKN-45 cells/Model 1/Para-tumor/fast-20250724_211930.csv]

181.541	12626
184.445	19337
187.346	24833
190.245	27515
193.141	28275
196.035	28555
198.927	28234
201.816	28376
204.703	28428
207.588	28445
210.47	28551
213.35	28379
216.228	28281
219.103	28477
221.976	28315
224.846	28398
227.715	28332
230.58	28492
233.444	28418
236.305	28539
239.164	28483
242.02	29002
244.875	29151
247.727	29298
250.576	29430
253.423	29431
256.268	29199
259.111	29150
261.951	29012
264.789	28964
267.625	29123
270.459	29311
273.29	29020
276.119	28817
278.945	28761
281.769	28662
284.591	28531
287.411	28321
290.229	28223
293.044	28063
295.857	27921
298.667	27574
301.476	27330
304.282	27130
307.085	26886
309.887	26705
312.686	26447
315.483	26156
318.278	26006
321.071	25885
323.861	25924
326.649	25686
329.435	25865
332.219	25782
335	25678
337.779	25849
340.556	25771
343.331	26033
346.103	25932
348.873	26002
351.641	26075
354.407	26162
357.171	26194
359.932	26260
362.691	26052
365.448	26015
368.203	25777
370.955	25546
373.706	25458
376.454	25209
379.2	25138
381.943	25083
384.685	24893
387.424	24546
390.161	24377
392.896	24223
395.629	24079
398.36	23826
401.088	24093
403.815	23937
406.539	23844
409.261	23694
411.981	23822
414.698	23889
417.414	24114
420.127	24064
422.838	24111
425.547	24374
428.254	24407
430.959	24222
433.662	24199
436.362	24493
439.06	24672
441.757	24626
444.451	24550
447.142	24421
449.832	24586
452.52	24574
455.206	24442
457.889	24300
460.57	24302
463.249	24181
465.927	24056
468.601	23819
471.274	23639
473.945	23458
476.614	23190
479.28	22692
481.945	22787
484.607	22756
487.267	22495
489.926	22146
492.582	22301
495.236	22005
497.888	21888
500.537	21652
503.185	21709
505.831	21969
508.474	22046
511.116	21850
513.755	21999
516.393	21775
519.028	21999
521.661	21814
524.293	22017
526.922	21799
529.549	21896
532.174	21801
534.797	21699
537.418	21856
540.037	21731
542.654	21717
545.268	21683
547.881	22025
550.492	21872
553.101	21898
555.707	21400
558.312	21143
560.915	21042
563.515	21020
566.114	21137
568.71	21231
571.305	21780
573.897	22009
576.488	21983
579.076	21785
581.663	21197
584.247	20643
586.83	20125
589.41	19583
591.989	19267
594.565	18847
597.14	18605
599.712	18290
602.283	18026
604.851	17917
607.418	17824
609.982	17693
612.545	17635
615.106	17625
617.664	17650
620.221	17627
622.776	17512
625.328	17482
627.879	17516
630.428	17313
632.975	17150
635.52	16989
638.062	16867
640.603	16698
643.142	16719
645.679	17033
648.214	17094
650.748	17085
653.279	17127
655.808	16933
658.335	16785
660.861	16764
663.384	16592
665.906	16546
668.425	16694
670.943	16589
673.459	16473
675.973	16400
678.484	16237
680.994	15898
683.502	15646
686.009	15542
688.513	15480
691.015	15298
693.515	15233
696.014	15068
698.51	14846
701.005	14707
703.498	14593
705.989	14371
708.478	14059
710.965	14063
713.45	13865
715.933	13893
718.415	13759
720.894	13607
723.372	13457
725.848	13616
728.322	13680
730.794	13821
733.264	13765
735.732	13648
738.198	13225
740.663	12949
743.126	12572
745.586	12501
748.045	12403
750.502	12209
752.958	12089
755.411	12042
757.863	12022
760.312	11875
762.76	11905
765.206	11891
767.65	11866
770.092	11603
772.533	11203
774.971	10999
777.408	10934
779.843	10853
782.276	10666
784.707	10821
787.137	10904
789.564	11008
791.99	10895
794.414	11000
796.836	10787
799.257	10654
801.675	10527
804.092	10350
806.507	10483
808.92	10255
811.331	10157
813.741	9999
816.148	9862
818.554	9725
820.958	9560
823.36	9534
825.761	9487
828.159	9385
830.556	9350
832.951	9193
835.345	9101
837.736	9078
840.126	9075
842.514	9055
844.9	8861
847.284	8718
849.667	8731
852.048	8577
854.427	8543
856.804	8363
859.18	8172
861.553	8268
863.925	8103
866.296	8131
868.664	8144
871.031	8102
873.396	8053
875.759	7948
878.12	7800
880.48	7934
882.838	7793
885.194	7636
887.549	7628
889.902	7575
892.253	7515
894.602	7503
896.949	7363
899.295	7485
901.639	7262
903.981	7314
906.322	7129
908.661	7138
910.998	7138
913.333	7132
915.667	7080
917.999	7150
920.329	7157
922.658	7062
924.985	6995
927.31	7007
929.633	7021
931.955	6865
934.275	6800
936.593	6766
938.91	6657
941.225	6540
943.538	6401
945.849	6279
948.159	6047
950.467	6022
952.774	5974
955.078	5879
957.381	5726
959.683	5643
961.982	5545
964.28	5654
966.577	5583
968.871	5506
971.164	5392
973.456	5248
975.745	5196
978.033	5123
980.319	5114
982.604	5087
984.887	5049
987.168	5027
989.448	5049
991.726	4975
994.002	4942
996.277	4914
998.55	4898
1000.82	4906
1003.09	5013
1005.36	5083
1007.63	5098
1009.89	5015
1012.15	4995
1014.41	5049
1016.67	5115
1018.93	5119
1021.19	4982
1023.44	5091
1025.7	4990
1027.95	5009
1030.2	4962
1032.45	4885
1034.69	4750
1036.94	4590
1039.18	4535
1041.43	4541
1043.67	4554
1045.9	4562
1048.14	4439
1050.38	4423
1052.61	4391
1054.84	4220
1057.07	4156
1059.3	4205
1061.53	4040
1063.76	4092
1065.98	4015
1068.2	4029
1070.42	3992
1072.64	3910
1074.86	3846
1077.08	3736
1079.29	3745
1081.5	3706
1083.72	3693
1085.93	3675
1088.13	3729
1090.34	3757
1092.55	3705
1094.75	3828
1096.95	3729
1099.15	3680
1101.35	3693
1103.55	3633
1105.74	3519
1107.94	3536
1110.13	3497
1112.32	3462
1114.51	3317
1116.7	3288
1118.89	3331
1121.07	3268
1123.25	3219
1125.44	3196
1127.62	3091
1129.8	3169
1131.97	3212
1134.15	3220
1136.32	3264
1138.49	3207
1140.66	3145
1142.83	3163
1145	3012
1147.17	3065
1149.33	2948
1151.5	2984
1153.66	2982
1155.82	2918
1157.98	2873
1160.13	2857
1162.29	2869
1164.44	2793
1166.6	2809
1168.75	2774
1170.9	2877
1173.04	2865
1175.19	3008
1177.34	2852
1179.48	2789
1181.62	2665
1183.76	2716
1185.9	2705
1188.04	2913
1190.17	3016
1192.31	3010
1194.44	3000
1196.57	3016
1198.7	3000
1200.83	2972
1202.96	2828
1205.08	2693
1207.21	2551
1209.33	2474
1211.45	2349
1213.57	2309
1215.69	2220
1217.81	2256
1219.92	2147
1222.03	2177
1224.15	2138
1226.26	2141
1228.37	2107
1230.47	2081
1232.58	2093
1234.68	2124
1236.79	2122
1238.89	2107
1240.99	2089
1243.09	2105
1245.19	2023
1247.28	2039
1249.38	1999
1251.47	2011
1253.56	2013
1255.65	1959
1257.74	1930
1259.83	1938
1261.91	1864
1264	1885
1266.08	1816
1268.16	1761
1270.24	1767
1272.32	1650
1274.4	1715
1276.47	1690
1278.55	1596
1280.62	1565
1282.69	1586
1284.76	1533
1286.83	1592
1288.9	1509
1290.96	1485
1293.03	1406
1295.09	1408
1297.15	1422
1299.21	1396
1301.27	1382
1303.33	1323
1305.38	1339
1307.44	1402
1309.49	1351
1311.54	1308
1313.59	1283
1315.64	1261
1317.69	1337
1319.73	1318
1321.78	1308
1323.82	1314
1325.86	1251
1327.9	1249
1329.94	1220
1331.98	1245
1334.02	1269
1336.05	1237
1338.08	1301
1340.12	1219
1342.15	1271
1344.18	1310
1346.2	1336
1348.23	1350
1350.25	1303
1352.28	1370
1354.3	1370
1356.32	1410
1358.34	1418
1360.36	1445
1362.38	1463
1364.39	1487
1366.41	1437
1368.42	1416
1370.43	1468
1372.44	1330
1374.45	1374
1376.45	1402
1378.46	1382
1380.47	1309
1382.47	1263
1384.47	1253
1386.47	1211
1388.47	1134
1390.47	1103
1392.46	1136
1394.46	1205
1396.45	1237
1398.44	1169
1400.44	1196
1402.42	1124
1404.41	1072
1406.4	997
1408.39	999
1410.37	1019
1412.35	953
1414.33	969
1416.31	943
1418.29	925
1420.27	922
1422.25	923
1424.22	896
1426.2	908
1428.17	892
1430.14	902
1432.11	824
1434.08	814
1436.04	812
1438.01	802
1439.97	828
1441.94	828
1443.9	854
1445.86	852
1447.82	874
1449.78	803
1451.73	751
1453.69	729
1455.64	822
1457.59	769
1459.54	760
1461.49	723
1463.44	705
1465.39	621
1467.34	622
1469.28	683
1471.22	719
1473.17	729
1475.11	695
1477.05	675
1478.99	604
1480.92	604
1482.86	503
1484.79	507
1486.73	500
1488.66	485
1490.59	536
1492.52	551
1494.45	571
1496.37	592
1498.3	600
1500.22	573
1502.14	538
1504.07	487
1505.99	546
1507.91	532
1509.82	504
1511.74	507
1513.66	550
1515.57	566
1517.48	540
1519.39	586
1521.3	619
1523.21	603
1525.12	590
1527.03	542
1528.93	542
1530.84	635
1532.74	681
1534.64	709
1536.54	705
1538.44	699
1540.34	641
1542.23	615
1544.13	525
1546.02	481
1547.92	530
1549.81	564
1551.7	602
1553.59	623
1555.48	602
1557.36	674
1559.25	691
1561.13	705
1563.01	745
1564.9	766
1566.78	735
1568.66	731
1570.53	741
1572.41	689
1574.29	728
1576.16	774
1578.03	874
1579.9	921
1581.78	868
1583.65	770
1585.51	770
1587.38	818
1589.25	879
1591.11	879
1592.97	840
1594.84	750
1596.7	731
1598.56	715
1600.42	717
1602.27	704
1604.13	705
1605.98	885
1607.84	1012
1609.69	1076
1611.54	1070
1613.39	973
1615.24	794
1617.09	663
1618.94	576
1620.78	573
1622.62	663
1624.47	732
1626.31	753
1628.15	721
1629.99	753
1631.83	703
1633.67	729
1635.5	699
1637.34	635
1639.17	663
1641	677
1642.83	645
1644.66	673
1646.49	657
1648.32	575
1650.15	610
1651.97	628
1653.8	667
1655.62	669
1657.44	627
1659.26	509
1661.08	491
1662.9	443
1664.72	330
1666.53	250
1668.35	192
1670.16	183
1671.97	238
1673.79	319
1675.6	332
1677.4	319
1679.21	206
1681.02	230
1682.83	201
1684.63	264
1686.43	268
1688.24	307
1690.04	286
1691.84	219
1693.64	202
1695.43	235
1697.23	344
1699.02	391
1700.82	479
1702.61	431
1704.4	394
1706.2	419
1707.98	455
1709.77	538
1711.56	532
1713.35	546
1715.13	511
1716.92	407
1718.7	355
1720.48	395
1722.26	399
1724.04	365
1725.82	280
1727.6	215
1729.37	216
1731.15	209
1732.92	133
1734.7	125
1736.47	62
1738.24	81
1740.01	88
1741.78	46
1743.54	81
1745.31	157
1747.08	187
1748.84	173
1750.6	180
1752.36	234
1754.12	308
1755.88	336
1757.64	311
1759.4	225
1761.16	195
1762.91	188
1764.67	264
1766.42	326
1768.17	382
1769.92	390
1771.67	312
1773.42	229
1775.17	216
1776.91	244
1778.66	280
1780.4	333
1782.15	407
1783.89	397
1785.63	426
1787.37	423
1789.11	439
1790.85	423
1792.58	366
1794.32	296
1796.05	274
1797.79	226
1799.52	254
1801.25	248
1802.98	223
1804.71	177
1806.44	288
1808.17	336
1809.89	407
1811.62	435
1813.34	427
1815.07	387
1816.79	340
1818.51	319
1820.23	304
1821.95	258
1823.66	221
1825.38	182
1827.1	181
1828.81	177
1830.52	253
1832.24	278
1833.95	330
1835.66	357
1837.37	381
1839.08	387
1840.78	308
1842.49	226
1844.19	229
1845.9	210
1847.6	216
1849.3	208
1851	123
1852.7	86
1854.4	61
1856.1	87
1857.8	88
1859.49	115
1861.19	92
1862.88	125
1864.57	51
1866.27	-48
1867.96	-66
1869.65	-89
1871.33	-85
1873.02	-4
1874.71	32
1876.39	82
1878.08	28
1879.76	46
1881.44	50
1883.12	47
1884.81	105
1886.48	135
1888.16	61
1889.84	-12
1891.52	-32
1893.19	-34
1894.87	-61
1896.54	-50
1898.21	4
1899.88	-4
1901.55	51
1903.22	40
1904.89	54
1906.56	91
1908.22	67
1909.89	79
1911.55	101
1913.22	139
1914.88	115
1916.54	89
1918.2	79
1919.86	107
1921.52	64
1923.18	42
1924.83	37
1926.49	38
1928.14	28
1929.79	38
1931.45	24
1933.1	35
1934.75	-2
1936.4	66
1938.05	75
1939.69	113
1941.34	67
1942.99	6
1944.63	-20
1946.27	2
1947.92	9
1949.56	47
1951.2	30
1952.84	82
1954.48	76
1956.11	131
1957.75	159
1959.39	199
1961.02	235
1962.65	203
1964.29	173
1965.92	195
1967.55	231
1969.18	226
1970.81	221
1972.44	230
1974.06	223
1975.69	213
1977.32	212
1978.94	250
1980.56	238
1982.19	256
1983.81	260
1985.43	240
1987.05	266
1988.66	278
1990.28	244
1991.9	232
1993.51	244
1995.13	252
1996.74	270
1998.36	252
1999.97	248
2001.58	248
2003.19	260
2004.8	252
2006.4	280
2008.01	268
2009.62	260
2011.22	268
2012.83	274
2014.43	284
2016.03	302
2017.63	272
2019.23	260
2020.83	226
2022.43	274
2024.03	286
2025.63	268
2027.22	274
2028.82	249
2030.41	245
2032.01	256
2033.6	248
2035.19	262
2036.78	272
2038.37	258
2039.96	205
2041.55	224
2043.13	238
2044.72	242
2046.3	219
2047.89	236
2049.47	245
2051.05	248
2052.63	240
2054.21	228
2055.79	237
2057.37	214
2058.95	212
2060.52	232
2062.1	229
2063.68	214
2065.25	229
2066.82	224
2068.39	196
2069.97	211
2071.54	217
2073.1	212
2074.67	224
2076.24	224
2077.81	195
2079.37	214
2080.94	185
2082.5	183
2084.07	181
2085.63	173
2087.19	171
2088.75	137
2090.31	133
2091.87	127
2093.43	102
2094.98	122
2096.54	103
2098.09	116
2099.65	164
2101.2	145
2102.75	139
2104.3	155
2105.86	177
2107.41	173
2108.95	163
2110.5	167
2112.05	155
2113.6	167
2115.14	145
2116.69	153
2118.23	149
2119.77	153
2121.31	153
2122.86	161
2124.4	127
2125.93	133
2127.47	156
2129.01	139
2130.55	183
2132.08	151
2133.62	143
2135.15	179
2136.69	155
2138.22	119
2139.75	135
2141.28	137
2142.81	155
2144.34	129
2145.87	133
2147.39	145
2148.92	155
2150.45	171
2151.97	156
2153.5	147
2155.02	129
2156.54	125
2158.06	137
2159.58	117
2161.1	103
2162.62	165
2164.14	151
2165.66	147
2167.17	131
2168.69	159
2170.2	173
2171.72	149
2173.23	141
2174.74	141
2176.25	135
2177.76	131
2179.27	135
2180.78	137
2182.29	117
2183.79	107
2185.3	113
2186.81	135
2188.31	115
2189.81	119
2191.32	117
2192.82	133
2194.32	111
2195.82	135
2197.32	117
2198.82	93
2200.32	85
2201.81	97
2203.31	80
2204.8	95
2206.3	119
2207.79	121
2209.29	133
2210.78	109
2212.27	141
2213.76	123
2215.25	131
2216.74	127
2218.23	121
2219.71	80
2221.2	97
2222.69	89
2224.17	89
2225.65	65
2227.14	30
2228.62	83
2230.1	70
2231.58	105
2233.06	93
2234.54	107
2236.02	135
2237.5	141
2238.97	124
2240.45	105
2241.92	120
2243.4	119
2244.87	79
2246.34	97
2247.82	87
2249.29	94
2250.76	87
2252.23	89
2253.7	59
2255.16	70
2256.63	97
2258.1	83
2259.56	91
2261.03	89
2262.49	86
2263.95	97
2265.42	79
2266.88	117
2268.34	85
2269.8	97
2271.26	52
2272.72	84
2274.18	87
2275.63	91
2277.09	96
2278.54	83
2280	95
2281.45	50
2282.9	61
2284.36	53
2285.81	87
2287.26	81
2288.71	81
2290.16	83
2291.61	79
2293.05	59
2294.5	55
2295.95	51
2297.39	21
2298.84	31
2300.28	22
2301.72	21
2303.16	43
2304.61	51
2306.05	65
2307.49	47
2308.93	44
2310.36	66
2311.8	64
2313.24	71
2314.67	107
2316.11	81
2317.54	100
2318.98	95
2320.41	71
2321.84	91
2323.28	79
2324.71	63
2326.14	51
2327.57	60
2328.99	49
2330.42	28
2331.85	43
2333.27	40
2334.7	61
2336.12	33
2337.55	34
2338.97	29
2340.39	28
2341.82	-2
2343.24	8
2344.66	11
2346.08	20
2347.5	26
2348.91	27
2350.33	51
2351.75	78
2353.16	46
2354.58	58
2355.99	68
2357.41	32
2358.82	18
2360.23	0
2361.64	6
2363.05	2
2364.46	-31
2365.87	-10
2367.28	18
2368.69	4
2370.1	18
2371.5	-6
2372.91	22
2374.31	40
2375.72	18
2377.12	4
2378.52	26
2379.92	18
2381.33	18
2382.73	34
2384.13	20
2385.52	26
2386.92	2
2388.32	28
2389.72	14
2391.11	24
2392.51	28
2393.9	24
2395.3	41
2396.69	42
2398.08	12
2399.48	12
2400.87	40
2402.26	37
2403.65	-10
2405.04	-10
2406.42	-43
2407.81	-84
2409.2	-73
2410.58	-133
2411.97	-111
2413.35	-94
2414.74	-115
2416.12	-77
2417.5	-79
2418.89	-63
2420.27	-46
2421.65	-42
2423.03	-61
2424.41	-85
2425.79	-53
2427.16	-89
2428.54	-95
2429.92	-83
2431.29	-75
2432.67	-78
2434.04	-72
2435.42	-79
2436.79	-81
2438.16	-75
2439.53	-73
2440.9	-75
2442.27	-93
2443.64	-111
2445.01	-107
2446.38	-97
2447.75	-103
2449.11	-119
2450.48	-89
2451.84	-113
2453.21	-99
2454.57	-70
2455.94	-65
2457.3	-95
2458.66	-95
2460.02	-86
2461.38	-97
2462.74	-64
2464.1	-56
2465.46	-69
2466.82	-67
2468.17	-43
2469.53	-69
2470.89	-41
2472.24	-50
2473.6	-66
2474.95	-50
2476.3	-44
2477.65	-20
2479.01	-2
2480.36	-40
2481.71	-12
2483.06	-48
2484.41	-36
2485.75	-50
2487.1	-38
2488.45	-30
2489.8	-50
2491.14	-48
2492.49	-29
2493.83	-42
2495.17	-34
2496.52	-52
2497.86	-26
2499.2	-38
2500.54	-28
2501.88	-22
2503.22	-12
2504.56	-6
2505.9	-4
2507.24	-2
2508.58	-18
2509.91	-40
2511.25	-25
2512.58	-74
2513.92	-99
2515.25	-83
2516.58	-83
2517.92	-89
2519.25	-79
2520.58	-67
2521.91	-77
2523.24	-85
2524.57	-53
2525.9	-43
2527.23	-30
2528.55	-24
2529.88	-89
2531.21	-75
2532.53	-69
2533.86	-56
2535.18	-62
2536.5	-42
2537.83	-19
2539.15	-16
2540.47	-42
2541.79	-33
2543.11	-72
2544.43	-33
2545.75	-52
2547.07	-35
2548.39	-77
2549.7	-37
2551.02	-61
2552.34	-69
2553.65	-75
2554.97	-88
2556.28	-91
2557.59	-105
2558.91	-105
2560.22	-87
2561.53	-85
2562.84	-105
2564.15	-81
2565.46	-81
2566.77	-95
2568.08	-91
2569.38	-87
2570.69	-85
2572	-101
2573.3	-72
2574.61	-71
2575.91	-85
2577.22	-91
2578.52	-65
2579.82	-87
2581.13	-85
2582.43	-77
2583.73	-67
2585.03	-91
2586.33	-95
2587.63	-91
2588.92	-111
2590.22	-81
2591.52	-103
2592.82	-73
2594.11	-81
2595.41	-85
2596.7	-83
2598	-79
2599.29	-83
2600.58	-101
2601.88	-74
2603.17	-85
2604.46	-103
2605.75	-95
2607.04	-95
2608.33	-97
2609.62	-119
2610.9	-117
2612.19	-119
2613.48	-143
2614.76	-133
2616.05	-113
2617.34	-89
2618.62	-137
2619.9	-122
2621.19	-115
2622.47	-117
2623.75	-106
2625.03	-101
2626.31	-95
2627.59	-75
2628.87	-73
2630.15	-121
2631.43	-99
2632.71	-109
2633.99	-108
2635.26	-117
2636.54	-125
2637.81	-127
2639.09	-135
2640.36	-107
2641.64	-109
2642.91	-129
2644.18	-139
2645.46	-97
2646.73	-139
2648	-109
2649.27	-91
2650.54	-111
2651.81	-101
2653.07	-73
2654.34	-109
2655.61	-109
2656.88	-97
2658.14	-89
2659.41	-101
2660.67	-113
2661.94	-79
2663.2	-111
2664.47	-107
2665.73	-107
2666.99	-103
2668.25	-97
2669.51	-125
2670.77	-117
2672.03	-107
2673.29	-109
2674.55	-99
2675.81	-91
2677.07	-129
2678.32	-127
2679.58	-115
2680.84	-83
2682.09	-97
2683.35	-76
2684.6	-91
2685.85	-93
2687.11	-115
2688.36	-85
2689.61	-101
2690.86	-97
2692.11	-93
2693.36	-69
2694.61	-61
2695.86	-89
2697.11	-113
2698.36	-89
2699.61	-101
2700.85	-87
2702.1	-113
2703.34	-93
2704.59	-115
2705.83	-103
2707.08	-91
2708.32	-91
2709.56	-95
2710.81	-127
2712.05	-113
2713.29	-117
2714.53	-99
2715.77	-91
2717.01	-81
2718.25	-85
2719.49	-89
2720.73	-101
2721.96	-119
2723.2	-103
2724.44	-91
2725.67	-71
2726.91	-106
2728.14	-89
2729.38	-114
2730.61	-101
2731.84	-97
2733.08	-103
2734.31	-83
2735.54	-79
2736.77	-63
2738	-79
2739.23	-89
2740.46	-97
2741.69	-89
2742.92	-101
2744.14	-59
2745.37	-84
2746.6	-121
2747.82	-72
2749.05	-75
2750.27	-91
2751.5	-91
2752.72	-101
2753.95	-80
2755.17	-68
2756.39	-93
2757.61	-81
2758.83	-84
2760.05	-72
2761.27	-105
2762.49	-70
2763.71	-99
2764.93	-85
2766.15	-88
2767.37	-78
2768.58	-83
2769.8	-72
2771.02	-76
2772.23	-80
2773.45	-81
2774.66	-72
2775.88	-78
2777.09	-80
2778.3	-82
2779.51	-75
2780.73	-79
2781.94	-58
2783.15	-80
2784.36	-70
2785.57	-78
2786.78	-72
2787.99	-46
2789.19	-76
2790.4	-42
2791.61	-45
2792.82	-72
2794.02	-74
2795.23	-68
2796.43	-80
2797.64	-57
2798.84	-70
2800.04	-91
2801.25	-65
2802.45	-92
2803.65	-108
2804.85	-43
2806.05	-86
2807.25	-89
2808.45	-58
2809.65	-73
2810.85	-65
2812.05	-52
2813.25	-92
2814.45	-78
2815.64	-64
2816.84	-66
2818.04	-70
2819.23	-25
2820.43	-71
2821.62	-71
2822.82	-62
2824.01	-46
2825.2	-32
2826.39	-63
2827.59	-55
2828.78	-54
2829.97	-46
2831.16	-73
2832.35	-48
2833.54	-61
2834.73	-52
2835.92	-69
2837.1	-56
2838.29	-64
2839.48	-46
2840.67	-53
2841.85	-75
2843.04	-57
2844.22	-68
2845.41	-63
2846.59	-62
2847.77	-35
2848.96	-49
2850.14	-55
2851.32	-49
2852.5	-47
2853.68	-73
2854.87	-37
2856.05	-54
2857.23	-50
2858.4	-69
2859.58	-75
2860.76	-57
2861.94	-34
2863.12	-41
2864.29	-59
2865.47	-53
2866.65	-51
2867.82	-38
2869	-27
2870.17	-47
2871.34	-45
2872.52	-53
2873.69	-46
2874.86	-65
2876.03	-28
2877.21	-51
2878.38	-62
2879.55	-28
2880.72	-48
2881.89	-40
2883.06	-40
2884.23	-35
2885.39	-43
2886.56	-51
2887.73	-69
2888.9	-38
2890.06	-51
2891.23	-20
2892.39	-51
2893.56	-32
2894.72	-43
2895.89	-39
2897.05	-36
2898.21	-57
2899.38	-34
2900.54	-51
2901.7	-44
2902.86	-46
2904.02	-13
2905.18	-52
2906.34	-25
2907.5	-55
2908.66	-51
2909.82	-47
2910.98	-44
2912.13	-30
2913.29	-20
2914.45	-61
2915.6	-31
2916.76	-34
2917.91	-44
2919.07	-37
2920.22	-41
2921.38	-20
2922.53	-42
2923.68	-41
2924.84	-28
2925.99	-22
2927.14	-39
2928.29	-42
2929.44	-38
2930.59	-59
2931.74	-37
2932.89	-44
2934.04	-38
2935.19	-66
2936.34	-43
2937.48	-55
2938.63	-20
2939.78	-52
2940.93	-28
2942.07	-32
2943.22	-25
2944.36	-42
2945.51	-43
2946.65	-48
2947.79	-36
2948.94	-28
2950.08	-39
2951.22	-44
2952.36	-38
2953.5	-44
2954.65	-46
2955.79	-45
2956.93	-37
2958.07	-38
2959.2	-32
2960.34	-12
2961.48	-17
2962.62	-28
2963.76	-43
2964.89	-26
2966.03	-33
2967.17	-34
2968.3	-32
2969.44	-24
2970.57	-18
2971.71	-36
2972.84	-38
2973.97	-20
2975.11	-30
2976.24	-16
2977.37	-34
2978.5	-26
2979.64	-28
2980.77	-20
2981.9	-34
2983.03	-54
2984.16	-40
2985.29	-32
2986.41	-51
2987.54	-14
2988.67	-22
2989.8	-16
2990.93	-38
2992.05	-30
2993.18	-21
2994.3	-26
2995.43	-22
2996.55	10
2997.68	-12
2998.8	-20
2999.93	-34
3001.05	-30
3002.17	-31
3003.3	-22
3004.42	8
3005.54	16
3006.66	-9
3007.78	-12
3008.9	-44
3010.02	-38
3011.14	-5
3012.26	-11
3013.38	-16
3014.5	-16
3015.62	-32
3016.73	-6
3017.85	-18
3018.97	-10
3020.08	-26
3021.2	-16
3022.31	-22
3023.43	12
3024.54	-4
3025.66	-2
3026.77	6
3027.89	-4
3029	-15
3030.11	-5
3031.22	-18
3032.34	-23
3033.45	-10
3034.56	-22
3035.67	-13
3036.78	28
3037.89	-10
3039	4
3040.11	-26
3041.22	-28
3042.32	-24
3043.43	-16
3044.54	-6
3045.65	-26
3046.75	-12
3047.86	-8
3048.96	-15
3050.07	-41
3051.17	-17
3052.28	-10
3053.38	-9
3054.49	-28
3055.59	-12
3056.69	-23
3057.8	-6
3058.9	-34
3060	0
3061.1	-17
3062.2	-13
3063.3	6
3064.4	-6
3065.5	-31
3066.6	-20
3067.7	-21
3068.8	-16
3069.9	-13
3071	-10
3072.09	-14
3073.19	-19
3074.29	-10
3075.38	-10
3076.48	-8
3077.57	-18
3078.67	-14
3079.76	-10
3080.86	-32
3081.95	-4
3083.05	-48
3084.14	2
3085.23	-4
3086.33	4
3087.42	-12
3088.51	-6
3089.6	-8
3090.69	-19
3091.78	-28
3092.87	16
3093.96	-6
3095.05	-14
3096.14	-53
3097.23	-6
3098.32	0
3099.41	-8
3100.49	-20
3101.58	-16
3102.67	-10
3103.75	-22
3104.84	6
3105.93	-8
3107.01	-14
3108.1	-22
3109.18	-10
3110.26	0
3111.35	2
3112.43	-16
3113.51	-6
3114.6	-8
3115.68	-16
3116.76	-19
3117.84	-16
3118.92	4
3120	2
3121.09	-14
3122.17	6
3123.25	-17
3124.32	-2
3125.4	-6
3126.48	-16
3127.56	-22
3128.64	-18
3129.72	-4
3130.79	8
3131.87	-18
3132.95	-14
3134.02	-25
3135.1	-12
3136.17	2
3137.25	-8
3138.32	-8
3139.4	-12
3140.47	12
3141.55	0
3142.62	-19
3143.69	-22
3144.76	6
3145.84	-12
3146.91	-8
3147.98	-10
3149.05	2
3150.12	6
3151.19	0
3152.26	-9
3153.33	6
3154.4	-33
3155.47	-13
3156.54	2
3157.61	26
3158.67	-26
3159.74	-5
3160.81	-20
3161.88	-14
3162.94	2
3164.01	4
3165.07	-12
3166.14	14
3167.2	0
3168.27	-6
3169.33	-9
3170.4	24
3171.46	-21
3172.52	-22
3173.59	-3
3174.65	-14
3175.71	-10
3176.77	-20
3177.84	2
3178.9	-6
3179.96	-18
3181.02	12
3182.08	20
3183.14	12
3184.2	-24
3185.26	-4
3186.32	24
3187.37	-4
3188.43	38
3189.49	25
3190.55	2
3191.61	1
3192.66	18
3193.72	10
3194.77	18
3195.83	-2
3196.89	-8
3197.94	2
3199	4
3200.05	-8
3201.1	-8
3202.16	2
3203.21	18
3204.27	6
3205.32	-10
3206.37	-10
3207.42	8
3208.47	10
3209.53	4
3210.58	9
3211.63	18
3212.68	-16
3213.73	2
3214.78	11
3215.83	20
3216.88	-6
3217.93	0
3218.97	8
3220.02	0
3221.07	-8
3222.12	0
3223.16	-2
3224.21	2
3225.26	-27
3226.3	-10
3227.35	-14
3228.4	24
3229.44	14
3230.49	-2
3231.53	-21
3232.57	2
3233.62	12
3234.66	0
3235.71	-2
3236.75	-8
3237.79	22
3238.83	6
3239.88	-27
3240.92	0
3241.96	-8
3243	2
3244.04	-8
3245.08	8
3246.12	-26
3247.16	2
3248.2	12
3249.24	0
3250.28	-6
3251.32	-6
3252.36	2
3253.39	-4
3254.43	22
3255.47	32
3256.51	12
3257.54	-4
3258.58	6
3259.61	0
3260.65	4
3261.69	10
3262.72	-2
3263.76	-20
3264.79	22
3265.82	6
3266.86	1
3267.89	22
3268.92	14
3269.96	0
3270.99	-2
3272.02	-10
3273.05	-14
3274.09	-10
3275.12	18
3276.15	-6
3277.18	27
3278.21	26
3279.24	-8
3280.27	18
3281.3	0
3282.33	2
3283.36	4
3284.39	6
3285.41	26
3286.44	14
3287.47	22
3288.5	28
3289.52	-4
3290.55	20
3291.58	18
3292.6	-10
3293.63	26
3294.66	-14
3295.68	24
3296.71	6
3297.73	26
3298.76	41
3299.78	0
3300.8	-19
3301.83	-2
3302.85	26
3303.87	10
3304.9	2
3305.92	13
3306.94	12
3307.96	18
3308.98	14
3310.01	14
3311.03	18
3312.05	11
3313.07	-9
3314.09	-8
3315.11	-2
3316.13	24
3317.15	-12
3318.17	24
3319.18	6
3320.2	8
3321.22	8
3322.24	14
3323.26	25
3324.27	2
3325.29	12
3326.31	19
3327.32	-4
3328.34	22
3329.35	20
3330.37	-2
3331.38	0
3332.4	-4
3333.41	22
3334.43	26
3335.44	14
3336.46	14
3337.47	2
3338.48	14
3339.5	0
3340.51	0
3341.52	8
3342.53	18
3343.54	16
3344.56	16
3345.57	-2
3346.58	24
3347.59	20
3348.6	17
3349.61	28
3350.62	6
3351.63	18
3352.64	-2
3353.65	14
3354.66	9
3355.66	25
3356.67	0
3357.68	14
3358.69	3
3359.7	16
3360.7	8
3361.71	-6
3362.72	4
3363.72	22
3364.73	2
3365.73	-6
3366.74	11
3367.75	4
3368.75	6
3369.75	14
3370.76	4
3371.76	16
3372.77	0
3373.77	6
3374.77	0
3375.78	6
3376.78	-14
3377.78	14
3378.78	18
3379.79	0
3380.79	15
3381.79	8
3382.79	26
3383.79	4
3384.79	6
3385.79	-4
3386.79	4
3387.79	10
3388.79	19
3389.79	18
3390.79	16
3391.79	20
3392.79	10
3393.79	42
3394.78	14
3395.78	6
3396.78	38
3397.78	16
3398.77	23
3399.77	2
3400.77	6
3401.76	6
3402.76	36
3403.76	18
3404.75	10
3405.75	14
3406.74	18
3407.74	52
3408.73	16
3409.72	44
3410.72	26
3411.71	20
3412.71	0
3413.7	-12
3414.69	-12
3415.68	30
3416.68	16
3417.67	8
3418.66	6
3419.65	6
3420.64	16
3421.63	17
3422.63	26
3423.62	22
3424.61	30
3425.6	2
3426.59	4
3427.58	26
3428.57	17
[truncated: 48 more rows]
