# Supplementary material for: AI‐Assisted Detection of Early Gastric Cancer via Visualization of Mucosal Acidity Compromise During Endoscopy
Source: Adv Sci (Weinh). 2025 Oct 20;12(46):e04932. doi: 10.1002/advs.202504932 (PMC12697849; doi:10.1002/advs.202504932)
Supplement: Supplementary file 2 — Supporting Data [file ADVS-12-e04932-s002.zip › Models by MKN-45 cells/Model 1/Para-tumor/fast-20250724_211932.csv]

181.541	6457
184.445	10063
187.346	12954
190.245	14460
193.141	14855
196.035	14913
198.927	14963
201.816	14925
204.703	14903
207.588	14934
210.47	15052
213.35	14989
216.228	14986
219.103	15024
221.976	14907
224.846	14911
227.715	14918
230.58	15040
233.444	15121
236.305	14968
239.164	15018
242.02	15292
244.875	15383
247.727	15342
250.576	15443
253.423	15564
256.268	15382
259.111	15431
261.951	15292
264.789	15280
267.625	15386
270.459	15496
273.29	15316
276.119	15310
278.945	15173
281.769	15089
284.591	15123
287.411	14887
290.229	14746
293.044	14766
295.857	14656
298.667	14585
301.476	14450
304.282	14276
307.085	14089
309.887	13938
312.686	13776
315.483	13616
318.278	13478
321.071	13485
323.861	13406
326.649	13374
329.435	13470
332.219	13359
335	13185
337.779	13368
340.556	13364
343.331	13416
346.103	13299
348.873	13368
351.641	13426
354.407	13519
357.171	13461
359.932	13511
362.691	13444
365.448	13366
368.203	13320
370.955	13105
373.706	13077
376.454	13001
379.2	12941
381.943	12947
384.685	12806
387.424	12681
390.161	12575
392.896	12360
395.629	12333
398.36	12338
401.088	12304
403.815	12294
406.539	12298
409.261	12183
411.981	12183
414.698	12193
417.414	12350
420.127	12505
422.838	12399
425.547	12485
428.254	12546
430.959	12453
433.662	12513
436.362	12657
439.06	12797
441.757	12699
444.451	12739
447.142	12734
449.832	12659
452.52	12658
455.206	12666
457.889	12635
460.57	12626
463.249	12508
465.927	12540
468.601	12401
471.274	12286
473.945	12127
476.614	12024
479.28	11766
481.945	11772
484.607	11814
487.267	11621
489.926	11339
492.582	11357
495.236	11304
497.888	11208
500.537	11115
503.185	11174
505.831	11345
508.474	11384
511.116	11293
513.755	11283
516.393	11125
519.028	11267
521.661	11202
524.293	11204
526.922	11071
529.549	11133
532.174	11119
534.797	11168
537.418	11114
540.037	11027
542.654	10890
545.268	10830
547.881	10958
550.492	10860
553.101	10900
555.707	10740
558.312	10553
560.915	10402
563.515	10484
566.114	10551
568.71	10710
571.305	10962
573.897	11180
576.488	11263
579.076	11099
581.663	10870
584.247	10644
586.83	10214
589.41	9967
591.989	9658
594.565	9338
597.14	9133
599.712	8907
602.283	8907
604.851	8724
607.418	8607
609.982	8490
612.545	8562
615.106	8450
617.664	8583
620.221	8549
622.776	8515
625.328	8564
627.879	8512
630.428	8333
632.975	8243
635.52	8087
638.062	8008
640.603	7887
643.142	8055
645.679	8228
648.214	8382
650.748	8331
653.279	8351
655.808	8185
658.335	8140
660.861	8053
663.384	7886
665.906	7876
668.425	8000
670.943	7990
673.459	7827
675.973	7806
678.484	7652
680.994	7517
683.502	7404
686.009	7309
688.513	7340
691.015	7160
693.515	7142
696.014	7049
698.51	7007
701.005	6874
703.498	6794
705.989	6775
708.478	6574
710.965	6618
713.45	6552
715.933	6529
718.415	6375
720.894	6163
723.372	6236
725.848	6270
728.322	6374
730.794	6411
733.264	6415
735.732	6237
738.198	6063
740.663	5905
743.126	5770
745.586	5615
748.045	5571
750.502	5381
752.958	5339
755.411	5323
757.863	5323
760.312	5333
762.76	5313
765.206	5261
767.65	5272
770.092	5142
772.533	4920
774.971	4928
777.408	4750
779.843	4668
782.276	4529
784.707	4598
787.137	4700
789.564	4736
791.99	4716
794.414	4761
796.836	4670
799.257	4584
801.675	4444
804.092	4411
806.507	4479
808.92	4398
811.331	4366
813.741	4233
816.148	4092
818.554	4013
820.958	3992
823.36	3941
825.761	3929
828.159	3762
830.556	3850
832.951	3788
835.345	3703
837.736	3751
840.126	3655
842.514	3772
844.9	3651
847.284	3532
849.667	3594
852.048	3433
854.427	3405
856.804	3364
859.18	3196
861.553	3159
863.925	3163
866.296	3207
868.664	3139
871.031	3147
873.396	3089
875.759	3004
878.12	3045
880.48	3054
882.838	3014
885.194	2927
887.549	2919
889.902	2865
892.253	2821
894.602	2843
896.949	2701
899.295	2716
901.639	2662
903.981	2652
906.322	2549
908.661	2575
910.998	2589
913.333	2599
915.667	2575
917.999	2625
920.329	2632
922.658	2575
924.985	2520
927.31	2542
929.633	2542
931.955	2432
934.275	2406
936.593	2432
938.91	2337
941.225	2287
943.538	2273
945.849	2171
948.159	2090
950.467	2084
952.774	2013
955.078	1970
957.381	1948
959.683	1902
961.982	1876
964.28	1944
966.577	1990
968.871	1966
971.164	1866
973.456	1791
975.745	1708
978.033	1674
980.319	1648
982.604	1650
984.887	1646
987.168	1711
989.448	1684
991.726	1632
994.002	1616
996.277	1621
998.55	1524
1000.82	1596
1003.09	1604
1005.36	1662
1007.63	1663
1009.89	1620
1012.15	1612
1014.41	1599
1016.67	1678
1018.93	1666
1021.19	1616
1023.44	1749
1025.7	1821
1027.95	1886
1030.2	1819
1032.45	1656
1034.69	1507
1036.94	1459
1039.18	1443
1041.43	1348
1043.67	1386
1045.9	1374
1048.14	1360
1050.38	1306
1052.61	1197
1054.84	1208
1057.07	1134
1059.3	1209
1061.53	1066
1063.76	1190
1065.98	1100
1068.2	1102
1070.42	1096
1072.64	991
1074.86	1025
1077.08	957
1079.29	973
1081.5	931
1083.72	943
1085.93	1003
1088.13	872
1090.34	977
1092.55	983
1094.75	1022
1096.95	959
1099.15	954
1101.35	935
1103.55	951
1105.74	864
1107.94	832
1110.13	866
1112.32	800
1114.51	802
1116.7	750
1118.89	750
1121.07	764
1123.25	745
1125.44	730
1127.62	661
1129.8	683
1131.97	731
1134.15	711
1136.32	747
1138.49	697
1140.66	703
1142.83	669
1145	635
1147.17	651
1149.33	635
1151.5	554
1153.66	617
1155.82	579
1157.98	586
1160.13	542
1162.29	572
1164.44	518
1166.6	572
1168.75	540
1170.9	598
1173.04	595
1175.19	623
1177.34	612
1179.48	478
1181.62	519
1183.76	504
1185.9	598
1188.04	687
1190.17	820
1192.31	824
1194.44	733
1196.57	701
1198.7	659
1200.83	587
1202.96	568
1205.08	507
1207.21	445
1209.33	379
1211.45	382
1213.57	294
1215.69	272
1217.81	241
1219.92	241
1222.03	251
1224.15	276
1226.26	284
1228.37	191
1230.47	256
1232.58	220
1234.68	307
1236.79	228
1238.89	240
1240.99	261
1243.09	240
1245.19	151
1247.28	161
1249.38	218
1251.47	210
1253.56	180
1255.65	167
1257.74	167
1259.83	210
1261.91	135
1264	161
1266.08	119
1268.16	60
1270.24	64
1272.32	-15
1274.4	55
1276.47	82
1278.55	30
1280.62	-10
1282.69	16
1284.76	26
1286.83	14
1288.9	45
1290.96	28
1293.03	-48
1295.09	-48
1297.15	-56
1299.21	-50
1301.27	-34
1303.33	-83
1305.38	-67
1307.44	36
1309.49	-35
1311.54	-77
1313.59	-115
1315.64	-87
1317.69	-67
1319.73	-93
1321.78	-76
1323.82	-135
1325.86	-91
1327.9	-125
1329.94	-152
1331.98	-145
1334.02	-105
1336.05	-147
1338.08	-129
1340.12	-163
1342.15	-85
1344.18	-94
1346.2	-60
1348.23	-68
1350.25	-103
1352.28	-101
1354.3	-68
1356.32	-40
1358.34	-71
1360.36	-28
1362.38	-52
1364.39	-34
1366.41	-18
1368.42	-22
1370.43	6
1372.44	-75
1374.45	-50
1376.45	-12
1378.46	4
1380.47	-14
1382.47	-66
1384.47	-101
1386.47	-108
1388.47	-208
1390.47	-151
1392.46	-165
1394.46	-102
1396.45	-87
1398.44	-109
1400.44	-101
1402.42	-170
1404.41	-157
1406.4	-194
1408.39	-199
1410.37	-202
1412.35	-246
1414.33	-173
1416.31	-222
1418.29	-201
1420.27	-238
1422.25	-233
1424.22	-260
1426.2	-244
1428.17	-226
1430.14	-254
1432.11	-252
1434.08	-278
1436.04	-286
1438.01	-296
1439.97	-234
1441.94	-216
1443.9	-208
1445.86	-171
1447.82	-181
1449.78	-262
1451.73	-252
1453.69	-268
1455.64	-193
1457.59	-214
1459.54	-227
1461.49	-333
1463.44	-306
1465.39	-322
1467.34	-337
1469.28	-340
1471.22	-286
1473.17	-250
1475.11	-256
1477.05	-306
1478.99	-363
1480.92	-373
1482.86	-403
1484.79	-419
1486.73	-431
1488.66	-379
1490.59	-359
1492.52	-324
1494.45	-344
1496.37	-336
1498.3	-338
1500.22	-342
1502.14	-407
1504.07	-373
1505.99	-407
1507.91	-373
1509.82	-391
1511.74	-387
1513.66	-365
1515.57	-395
1517.48	-364
1519.39	-285
1521.3	-276
1523.21	-274
1525.12	-293
1527.03	-317
1528.93	-293
1530.84	-263
1532.74	-195
1534.64	-107
1536.54	-85
1538.44	-95
1540.34	-161
1542.23	-197
1544.13	-266
1546.02	-291
1547.92	-240
1549.81	-201
1551.7	-153
1553.59	-135
1555.48	-159
1557.36	-59
1559.25	-62
1561.13	-16
1563.01	26
1564.9	53
1566.78	74
1568.66	24
1570.53	-43
1572.41	-18
1574.29	-8
1576.16	66
1578.03	204
1579.9	218
1581.78	147
1583.65	97
1585.51	78
1587.38	137
1589.25	168
1591.11	167
1592.97	131
1594.84	45
1596.7	40
1598.56	38
1600.42	12
1602.27	49
1604.13	65
1605.98	176
1607.84	300
1609.69	381
1611.54	376
1613.39	302
1615.24	191
1617.09	14
1618.94	-47
1620.78	-78
1622.62	14
1624.47	117
1626.31	145
1628.15	145
1629.99	165
1631.83	143
1633.67	141
1635.5	111
1637.34	81
1639.17	98
1641	73
1642.83	99
1644.66	95
1646.49	93
1648.32	37
1650.15	68
1651.97	96
1653.8	117
1655.62	107
1657.44	79
1659.26	-17
1661.08	-59
1662.9	-93
1664.72	-206
1666.53	-282
1668.35	-318
1670.16	-307
1671.97	-278
1673.79	-211
1675.6	-180
1677.4	-217
1679.21	-266
1681.02	-226
1682.83	-290
1684.63	-240
1686.43	-207
1688.24	-193
1690.04	-172
1691.84	-252
1693.64	-266
1695.43	-210
1697.23	-119
1699.02	-78
1700.82	-23
1702.61	-26
1704.4	-45
1706.2	-34
1707.98	24
1709.77	83
1711.56	81
1713.35	103
1715.13	92
1716.92	-18
1718.7	-88
1720.48	-18
1722.26	14
1724.04	18
1725.82	-91
1727.6	-73
1729.37	-68
1731.15	-40
1732.92	-81
1734.7	-79
1736.47	-99
1738.24	-95
1740.01	-115
1741.78	-125
1743.54	-127
1745.31	-93
1747.08	-61
1748.84	-93
1750.6	-101
1752.36	-72
1754.12	18
1755.88	32
1757.64	-42
1759.4	-109
1761.16	-141
1762.91	-145
1764.67	-89
1766.42	0
1768.17	34
1769.92	30
1771.67	-12
1773.42	-93
1775.17	-123
1776.91	-102
1778.66	-65
1780.4	14
1782.15	71
1783.89	111
1785.63	107
1787.37	107
1789.11	119
1790.85	111
1792.58	48
1794.32	-18
1796.05	-24
1797.79	-74
1799.52	-70
1801.25	-36
1802.98	-89
1804.71	-76
1806.44	-34
1808.17	36
1809.89	87
1811.62	131
1813.34	141
1815.07	87
1816.79	24
1818.51	-6
1820.23	-22
1821.95	-57
1823.66	-75
1825.38	-113
1827.1	-109
1828.81	-109
1830.52	-57
1832.24	-6
1833.95	26
1835.66	91
1837.37	121
1839.08	81
1840.78	6
1842.49	-28
1844.19	-67
1845.9	-62
1847.6	-70
1849.3	-40
1851	-110
1852.7	-165
1854.4	-203
1856.1	-183
1857.8	-163
1859.49	-141
1861.19	-180
1862.88	-125
1864.57	-231
1866.27	-264
1867.96	-310
1869.65	-343
1871.33	-315
1873.02	-241
1874.71	-186
1876.39	-158
1878.08	-224
1879.76	-170
1881.44	-187
1883.12	-149
1884.81	-127
1886.48	-99
1888.16	-155
1889.84	-232
1891.52	-234
1893.19	-282
1894.87	-260
1896.54	-260
1898.21	-246
1899.88	-227
1901.55	-179
1903.22	-165
1904.89	-141
1906.56	-123
1908.22	-135
1909.89	-101
1911.55	-105
1913.22	-93
1914.88	-101
1916.54	-111
1918.2	-101
1919.86	-123
1921.52	-113
1923.18	-131
1924.83	-149
1926.49	-117
1928.14	-167
1929.79	-129
1931.45	-143
1933.1	-161
1934.75	-185
1936.4	-125
1938.05	-101
1939.69	-92
1941.34	-133
1942.99	-182
1944.63	-199
1946.27	-196
1947.92	-189
1949.56	-139
1951.2	-145
1952.84	-117
1954.48	-89
1956.11	-50
1957.75	-20
1959.39	20
1961.02	20
1962.65	22
1964.29	0
1965.92	30
1967.55	30
1969.18	51
1970.81	32
1972.44	53
1974.06	52
1975.69	10
1977.32	49
1978.94	59
1980.56	57
1982.19	77
1983.81	73
1985.43	69
1987.05	87
1988.66	108
1990.28	81
1991.9	48
1993.51	65
1995.13	121
1996.74	103
1998.36	101
1999.97	93
2001.58	97
2003.19	103
2004.8	113
2006.4	159
2008.01	109
2009.62	108
2011.22	133
2012.83	117
2014.43	125
2016.03	112
2017.63	121
2019.23	106
2020.83	101
2022.43	113
2024.03	135
2025.63	139
2027.22	129
2028.82	84
2030.41	119
2032.01	119
2033.6	125
2035.19	113
2036.78	131
2038.37	121
2039.96	95
2041.55	89
2043.13	103
2044.72	89
2046.3	109
2047.89	105
2049.47	102
2051.05	123
2052.63	127
2054.21	123
2055.79	129
2057.37	97
2058.95	107
2060.52	121
2062.1	106
2063.68	117
2065.25	105
2066.82	80
2068.39	105
2069.97	106
2071.54	101
2073.1	89
2074.67	95
2076.24	99
2077.81	94
2079.37	107
2080.94	108
2082.5	81
2084.07	82
2085.63	59
2087.19	46
2088.75	41
2090.31	6
2091.87	7
2093.43	-2
2094.98	12
2096.54	31
2098.09	20
2099.65	71
2101.2	48
2102.75	71
2104.3	54
2105.86	70
2107.41	59
2108.95	66
2110.5	26
2112.05	60
2113.6	68
2115.14	61
2116.69	59
2118.23	56
2119.77	72
2121.31	52
2122.86	59
2124.4	37
2125.93	68
2127.47	57
2129.01	58
2130.55	95
2132.08	99
2133.62	79
2135.15	89
2136.69	44
2138.22	42
2139.75	38
2141.28	32
2142.81	84
2144.34	33
2145.87	63
2147.39	70
2148.92	46
2150.45	76
2151.97	77
2153.5	50
2155.02	32
2156.54	30
2158.06	54
2159.58	48
2161.1	32
2162.62	89
2164.14	60
2165.66	72
2167.17	69
2168.69	87
2170.2	74
2171.72	52
2173.23	65
2174.74	53
2176.25	61
2177.76	60
2179.27	37
2180.78	43
2182.29	40
2183.79	28
2185.3	32
2186.81	63
2188.31	54
2189.81	57
2191.32	49
2192.82	47
2194.32	30
2195.82	69
2197.32	47
2198.82	48
2200.32	30
2201.81	0
2203.31	14
2204.8	47
2206.3	59
2207.79	40
2209.29	67
2210.78	52
2212.27	95
2213.76	65
2215.25	62
2216.74	66
2218.23	28
2219.71	40
2221.2	26
2222.69	10
2224.17	-4
2225.65	-6
2227.14	4
2228.62	21
2230.1	28
2231.58	27
2233.06	40
2234.54	48
2236.02	56
2237.5	87
2238.97	88
2240.45	52
2241.92	50
2243.4	60
2244.87	26
2246.34	34
2247.82	16
2249.29	14
2250.76	24
2252.23	26
2253.7	36
2255.16	16
2256.63	19
2258.1	10
2259.56	39
2261.03	34
2262.49	26
2263.95	48
2265.42	30
2266.88	46
2268.34	40
2269.8	52
2271.26	30
2272.72	12
2274.18	40
2275.63	51
2277.09	56
2278.54	54
2280	42
2281.45	2
2282.9	18
2284.36	20
2285.81	28
2287.26	13
2288.71	40
2290.16	50
2291.61	42
2293.05	8
2294.5	8
2295.95	10
2297.39	-24
2298.84	-26
2300.28	-27
2301.72	-26
2303.16	0
2304.61	4
2306.05	-2
2307.49	-18
2308.93	-8
2310.36	24
2311.8	24
2313.24	30
2314.67	52
2316.11	42
2317.54	16
2318.98	52
2320.41	16
2321.84	26
2323.28	26
2324.71	32
2326.14	21
2327.57	30
2328.99	8
2330.42	-16
2331.85	16
2333.27	4
2334.7	-10
2336.12	-16
2337.55	-8
2338.97	-16
2340.39	-20
2341.82	-42
2343.24	-25
2344.66	-44
2346.08	-32
2347.5	0
2348.91	-8
2350.33	6
2351.75	22
2353.16	8
2354.58	22
2355.99	26
2357.41	-4
2358.82	-16
2360.23	-44
2361.64	-40
2363.05	-40
2364.46	-35
2365.87	-46
2367.28	-36
2368.69	-26
2370.1	-38
2371.5	-46
2372.91	8
2374.31	4
2375.72	-18
2377.12	-14
2378.52	-24
2379.92	-32
2381.33	-10
2382.73	-26
2384.13	-26
2385.52	-12
2386.92	-32
2388.32	-20
2389.72	-14
2391.11	-12
2392.51	14
2393.9	-8
2395.3	20
2396.69	6
2398.08	-22
2399.48	-24
2400.87	-22
2402.26	-16
2403.65	-36
2405.04	-54
2406.42	-73
2407.81	-115
2409.2	-111
2410.58	-145
2411.97	-145
2413.35	-113
2414.74	-155
2416.12	-127
2417.5	-99
2418.89	-93
2420.27	-97
2421.65	-101
2423.03	-73
2424.41	-123
2425.79	-89
2427.16	-127
2428.54	-109
2429.92	-111
2431.29	-111
2432.67	-100
2434.04	-97
2435.42	-103
2436.79	-117
2438.16	-103
2439.53	-119
2440.9	-105
2442.27	-143
2443.64	-125
2445.01	-129
2446.38	-129
2447.75	-135
2449.11	-133
2450.48	-125
2451.84	-147
2453.21	-113
2454.57	-105
2455.94	-115
2457.3	-115
2458.66	-127
2460.02	-110
2461.38	-109
2462.74	-104
2464.1	-91
2465.46	-85
2466.82	-101
2468.17	-77
2469.53	-81
2470.89	-85
2472.24	-92
2473.6	-111
2474.95	-66
2476.3	-72
2477.65	-50
2479.01	-40
2480.36	-74
2481.71	-38
2483.06	-62
2484.41	-72
2485.75	-68
2487.1	-56
2488.45	-84
2489.8	-70
2491.14	-76
2492.49	-69
2493.83	-80
2495.17	-44
2496.52	-66
2497.86	-46
2499.2	-60
2500.54	-38
2501.88	-46
2503.22	-40
2504.56	-28
2505.9	-38
2507.24	-26
2508.58	-38
2509.91	-74
2511.25	-77
2512.58	-78
2513.92	-115
2515.25	-97
2516.58	-111
2517.92	-127
2519.25	-101
2520.58	-87
2521.91	-127
2523.24	-85
2524.57	-73
2525.9	-77
2527.23	-64
2528.55	-60
2529.88	-79
2531.21	-97
2532.53	-87
2533.86	-66
2535.18	-87
2536.5	-74
2537.83	-49
2539.15	-44
2540.47	-48
2541.79	-37
2543.11	-72
2544.43	-75
2545.75	-73
2547.07	-67
2548.39	-105
2549.7	-59
2551.02	-79
2552.34	-75
2553.65	-77
2554.97	-119
2556.28	-105
2557.59	-129
2558.91	-125
2560.22	-113
2561.53	-113
2562.84	-115
2564.15	-101
2565.46	-99
2566.77	-111
2568.08	-103
2569.38	-113
2570.69	-87
2572	-105
2573.3	-107
2574.61	-101
2575.91	-103
2577.22	-103
2578.52	-77
2579.82	-91
2581.13	-113
2582.43	-99
2583.73	-105
2585.03	-125
2586.33	-119
2587.63	-123
2588.92	-137
2590.22	-107
2591.52	-135
2592.82	-107
2594.11	-113
2595.41	-99
2596.7	-117
2598	-91
2599.29	-105
2600.58	-125
2601.88	-89
2603.17	-85
2604.46	-127
2605.75	-113
2607.04	-135
2608.33	-119
2609.62	-111
2610.9	-117
2612.19	-129
2613.48	-153
2614.76	-135
2616.05	-129
2617.34	-123
2618.62	-151
2619.9	-151
2621.19	-119
2622.47	-127
2623.75	-127
2625.03	-131
2626.31	-103
2627.59	-87
2628.87	-89
2630.15	-121
2631.43	-93
2632.71	-117
2633.99	-129
2635.26	-131
2636.54	-141
2637.81	-139
2639.09	-131
2640.36	-145
2641.64	-121
2642.91	-131
2644.18	-139
2645.46	-105
2646.73	-159
2648	-129
2649.27	-133
2650.54	-103
2651.81	-115
2653.07	-101
2654.34	-113
2655.61	-113
2656.88	-91
2658.14	-129
2659.41	-133
2660.67	-131
2661.94	-93
2663.2	-123
2664.47	-129
2665.73	-121
2666.99	-115
2668.25	-131
2669.51	-143
2670.77	-129
2672.03	-125
2673.29	-123
2674.55	-107
2675.81	-111
2677.07	-137
2678.32	-147
2679.58	-125
2680.84	-115
2682.09	-115
2683.35	-86
2684.6	-105
2685.85	-107
2687.11	-117
2688.36	-95
2689.61	-113
2690.86	-107
2692.11	-123
2693.36	-87
2694.61	-75
2695.86	-101
2697.11	-125
2698.36	-95
2699.61	-125
2700.85	-119
2702.1	-125
2703.34	-93
2704.59	-139
2705.83	-95
2707.08	-107
2708.32	-101
2709.56	-109
2710.81	-117
2712.05	-119
2713.29	-121
2714.53	-111
2715.77	-107
2717.01	-89
2718.25	-79
2719.49	-113
2720.73	-107
2721.96	-139
2723.2	-117
2724.44	-109
2725.67	-99
2726.91	-106
2728.14	-109
2729.38	-131
2730.61	-91
2731.84	-123
2733.08	-121
2734.31	-103
2735.54	-91
2736.77	-113
2738	-119
2739.23	-95
2740.46	-93
2741.69	-97
2742.92	-115
2744.14	-77
2745.37	-107
2746.6	-111
2747.82	-92
2749.05	-99
2750.27	-99
2751.5	-105
2752.72	-125
2753.95	-93
2755.17	-78
2756.39	-97
2757.61	-113
2758.83	-99
2760.05	-89
2761.27	-103
2762.49	-78
2763.71	-91
2764.93	-95
2766.15	-109
2767.37	-86
2768.58	-89
2769.8	-80
2771.02	-86
2772.23	-86
2773.45	-111
2774.66	-100
2775.88	-74
2777.09	-104
2778.3	-94
2779.51	-105
2780.73	-87
2781.94	-72
2783.15	-80
2784.36	-91
2785.57	-74
2786.78	-106
2787.99	-64
2789.19	-80
2790.4	-66
2791.61	-71
2792.82	-99
2794.02	-95
2795.23	-88
2796.43	-78
2797.64	-67
2798.84	-84
2800.04	-99
2801.25	-61
2802.45	-108
2803.65	-98
2804.85	-69
2806.05	-90
2807.25	-89
2808.45	-64
2809.65	-72
2810.85	-83
2812.05	-54
2813.25	-82
2814.45	-76
2815.64	-72
2816.84	-81
2818.04	-70
2819.23	-45
2820.43	-91
2821.62	-95
2822.82	-56
2824.01	-64
2825.2	-71
2826.39	-75
2827.59	-55
2828.78	-42
2829.97	-42
2831.16	-71
2832.35	-62
2833.54	-83
2834.73	-54
2835.92	-59
2837.1	-68
2838.29	-77
2839.48	-67
2840.67	-75
2841.85	-61
2843.04	-69
2844.22	-66
2845.41	-85
2846.59	-66
2847.77	-39
2848.96	-63
2850.14	-61
2851.32	-55
2852.5	-53
2853.68	-67
2854.87	-45
2856.05	-68
2857.23	-58
2858.4	-65
2859.58	-75
2860.76	-57
2861.94	-40
2863.12	-63
2864.29	-39
2865.47	-51
2866.65	-55
2867.82	-44
2869	-33
2870.17	-40
2871.34	-63
2872.52	-65
2873.69	-46
2874.86	-53
2876.03	-46
2877.21	-53
2878.38	-85
2879.55	-30
2880.72	-61
2881.89	-58
2883.06	-57
2884.23	-53
2885.39	-55
2886.56	-55
2887.73	-77
2888.9	-56
2890.06	-65
2891.23	-32
2892.39	-67
2893.56	-28
2894.72	-43
2895.89	-53
2897.05	-36
2898.21	-67
2899.38	-50
2900.54	-61
2901.7	-38
2902.86	-58
2904.02	-37
2905.18	-48
2906.34	-45
2907.5	-51
2908.66	-61
2909.82	-55
2910.98	-44
2912.13	-46
2913.29	-24
2914.45	-67
2915.6	-47
2916.76	-32
2917.91	-28
2919.07	-21
2920.22	-53
2921.38	-34
2922.53	-50
2923.68	-32
2924.84	-28
2925.99	-28
2927.14	-47
2928.29	-42
2929.44	-50
2930.59	-51
2931.74	-43
2932.89	-36
2934.04	-48
2935.19	-60
2936.34	-39
2937.48	-47
2938.63	-42
2939.78	-57
2940.93	-18
2942.07	-28
2943.22	-31
2944.36	-40
2945.51	-45
2946.65	-50
2947.79	-40
2948.94	-32
2950.08	-45
2951.22	-32
2952.36	-36
2953.5	-24
2954.65	-42
2955.79	-36
2956.93	-14
2958.07	-56
2959.2	-34
2960.34	-18
2961.48	-25
2962.62	-32
2963.76	-22
2964.89	-28
2966.03	-45
2967.17	-54
2968.3	-28
2969.44	-34
2970.57	-38
2971.71	-36
2972.84	-32
2973.97	-38
2975.11	-30
2976.24	-12
2977.37	-56
2978.5	-26
2979.64	-38
2980.77	-28
2981.9	-14
2983.03	-60
2984.16	-20
2985.29	-30
2986.41	-42
2987.54	-36
2988.67	-16
2989.8	-26
2990.93	-18
2992.05	-32
2993.18	-19
2994.3	-6
2995.43	-24
2996.55	-22
2997.68	-18
2998.8	-36
2999.93	-24
3001.05	-26
3002.17	-31
3003.3	-32
3004.42	8
3005.54	16
3006.66	-23
3007.78	-12
3008.9	-44
3010.02	-46
3011.14	4
3012.26	-6
3013.38	-22
3014.5	-32
3015.62	-20
3016.73	-8
3017.85	-28
3018.97	-18
3020.08	-34
3021.2	-16
3022.31	-20
3023.43	2
3024.54	-22
3025.66	-16
3026.77	-18
3027.89	-6
3029	-17
3030.11	-7
3031.22	-26
3032.34	-41
3033.45	-18
3034.56	-28
3035.67	-15
3036.78	36
3037.89	-10
3039	-8
3040.11	-34
3041.22	-24
3042.32	-37
3043.43	-20
3044.54	-23
3045.65	-24
3046.75	-27
3047.86	8
3048.96	-21
3050.07	-33
3051.17	-10
3052.28	-16
3053.38	-25
3054.49	-24
3055.59	0
3056.69	-23
3057.8	-31
3058.9	-36
3060	0
3061.1	-21
3062.2	-8
3063.3	-2
3064.4	-27
3065.5	-10
3066.6	-24
3067.7	-17
3068.8	0
3069.9	-19
3071	-14
3072.09	-16
3073.19	-5
3074.29	-4
3075.38	-33
3076.48	12
3077.57	-12
3078.67	-10
3079.76	-10
3080.86	-26
3081.95	-16
3083.05	-40
3084.14	-14
3085.23	-8
3086.33	-10
3087.42	-6
3088.51	-22
3089.6	-10
3090.69	-23
3091.78	-31
3092.87	21
3093.96	4
3095.05	-16
3096.14	-28
3097.23	-14
3098.32	-2
3099.41	-4
3100.49	-16
3101.58	-14
3102.67	-6
3103.75	-28
3104.84	4
3105.93	-6
3107.01	-16
3108.1	-4
3109.18	2
3110.26	-6
3111.35	0
3112.43	2
3113.51	-18
3114.6	6
3115.68	-6
3116.76	-9
3117.84	-12
3118.92	-4
3120	-4
3121.09	-4
3122.17	-12
3123.25	-19
3124.32	6
3125.4	10
3126.48	-26
3127.56	16
3128.64	-24
3129.72	-8
3130.79	24
3131.87	-14
3132.95	-2
3134.02	-19
3135.1	-26
3136.17	0
3137.25	-2
3138.32	4
3139.4	-20
3140.47	12
3141.55	0
3142.62	-23
3143.69	-2
3144.76	0
3145.84	-8
3146.91	-10
3147.98	6
3149.05	-6
3150.12	-8
3151.19	6
3152.26	10
3153.33	16
3154.4	-25
3155.47	2
3156.54	-12
3157.61	2
3158.67	-24
3159.74	-27
3160.81	-32
3161.88	-2
3162.94	2
3164.01	4
3165.07	8
3166.14	4
3167.2	-14
3168.27	-34
3169.33	-9
3170.4	2
3171.46	-14
3172.52	-10
3173.59	-5
3174.65	-12
3175.71	0
3176.77	4
3177.84	-4
3178.9	-2
3179.96	-14
3181.02	2
3182.08	4
3183.14	-2
3184.2	10
3185.26	10
3186.32	2
3187.37	20
3188.43	12
3189.49	23
3190.55	-4
3191.61	-18
3192.66	6
3193.72	-4
3194.77	12
3195.83	-7
3196.89	-8
3197.94	10
3199	8
3200.05	-4
3201.1	-2
3202.16	-26
3203.21	-4
3204.27	-2
3205.32	-10
3206.37	8
3207.42	10
3208.47	6
3209.53	8
3210.58	6
3211.63	8
3212.68	2
3213.73	8
3214.78	-6
3215.83	8
3216.88	-8
3217.93	4
3218.97	12
3220.02	2
3221.07	-20
3222.12	-4
3223.16	-22
3224.21	-4
3225.26	-14
3226.3	-12
3227.35	-14
3228.4	28
3229.44	-6
3230.49	-6
3231.53	-27
3232.57	2
3233.62	12
3234.66	-6
3235.71	-10
3236.75	0
3237.79	16
3238.83	16
3239.88	-10
3240.92	20
3241.96	0
3243	-2
3244.04	0
3245.08	2
3246.12	-32
3247.16	-16
3248.2	-4
3249.24	-6
3250.28	-8
3251.32	-4
3252.36	12
3253.39	12
3254.43	16
3255.47	32
3256.51	4
3257.54	-2
3258.58	4
3259.61	-10
3260.65	0
3261.69	8
3262.72	-2
3263.76	4
3264.79	0
3265.82	24
3266.86	9
3267.89	24
3268.92	10
3269.96	32
3270.99	-4
3272.02	16
3273.05	-14
3274.09	6
3275.12	8
3276.15	-4
3277.18	25
3278.21	-6
3279.24	-8
3280.27	10
3281.3	2
3282.33	4
3283.36	-10
3284.39	4
3285.41	38
3286.44	26
3287.47	4
3288.5	30
3289.52	6
3290.55	34
3291.58	0
3292.6	4
3293.63	30
3294.66	-6
3295.68	14
3296.71	-18
3297.73	22
3298.76	35
3299.78	4
3300.8	-17
3301.83	6
3302.85	52
3303.87	8
3304.9	-16
3305.92	7
3306.94	6
3307.96	12
3308.98	10
3310.01	0
3311.03	-14
3312.05	17
3313.07	26
3314.09	4
3315.11	22
3316.13	12
3317.15	-8
3318.17	16
3319.18	8
3320.2	12
3321.22	2
3322.24	2
3323.26	11
3324.27	12
3325.29	38
3326.31	23
3327.32	12
3328.34	26
3329.35	24
3330.37	8
3331.38	-16
3332.4	6
3333.41	40
3334.43	34
3335.44	6
3336.46	16
3337.47	-6
3338.48	16
3339.5	-18
3340.51	0
3341.52	2
3342.53	2
3343.54	2
3344.56	4
3345.57	12
3346.58	30
3347.59	22
3348.6	15
3349.61	10
3350.62	2
3351.63	6
3352.64	24
3353.65	12
3354.66	19
3355.66	0
3356.67	10
3357.68	8
3358.69	-14
3359.7	6
3360.7	22
3361.71	10
3362.72	10
3363.72	24
3364.73	4
3365.73	16
3366.74	8
3367.75	10
3368.75	6
3369.75	8
3370.76	-8
3371.76	0
3372.77	10
3373.77	-16
3374.77	11
3375.78	16
3376.78	-41
3377.78	10
3378.78	14
3379.79	-6
3380.79	4
3381.79	22
3382.79	22
3383.79	2
3384.79	4
3385.79	-10
3386.79	-2
3387.79	-8
3388.79	4
3389.79	8
3390.79	14
3391.79	28
3392.79	2
3393.79	38
3394.78	20
3395.78	0
3396.78	12
3397.78	8
3398.77	23
3399.77	0
3400.77	22
3401.76	6
3402.76	20
3403.76	8
3404.75	-10
3405.75	-14
3406.74	16
3407.74	44
3408.73	30
3409.72	62
3410.72	32
3411.71	20
3412.71	14
3413.7	6
3414.69	-22
3415.68	52
3416.68	12
3417.67	16
3418.66	10
3419.65	8
3420.64	30
3421.63	19
3422.63	24
3423.62	24
3424.61	26
3425.6	4
3426.59	6
3427.58	20
3428.57	19
[truncated: 48 more rows]
