# Supplementary material for: AI‐Assisted Detection of Early Gastric Cancer via Visualization of Mucosal Acidity Compromise During Endoscopy
Source: Adv Sci (Weinh). 2025 Oct 20;12(46):e04932. doi: 10.1002/advs.202504932 (PMC12697849; doi:10.1002/advs.202504932)
Supplement: Supplementary file 2 — Supporting Data [file ADVS-12-e04932-s002.zip › Models by MKN-45 cells/Model 1/Para-tumor/fast-20250724_212002.csv]

181.541	13593
184.445	20834
187.346	26864
190.245	29840
193.141	30661
196.035	30977
198.927	30787
201.816	30749
204.703	31033
207.588	30905
210.47	31120
213.35	30731
216.228	30813
219.103	30945
221.976	30828
224.846	30864
227.715	30888
230.58	31172
233.444	30834
236.305	31156
239.164	30997
242.02	31632
244.875	31823
247.727	31724
250.576	31862
253.423	31917
256.268	31849
259.111	31662
261.951	31625
264.789	31479
267.625	31945
270.459	31717
273.29	31664
276.119	31677
278.945	31515
281.769	31237
284.591	31220
287.411	30952
290.229	30943
293.044	30682
295.857	30443
298.667	30419
301.476	30099
304.282	29812
307.085	29441
309.887	29278
312.686	29074
315.483	28660
318.278	28514
321.071	28351
323.861	28350
326.649	28436
329.435	28307
332.219	28198
335	28051
337.779	28436
340.556	28325
343.331	28513
346.103	28549
348.873	28492
351.641	28706
354.407	28831
357.171	28761
359.932	28943
362.691	28710
365.448	28521
368.203	28243
370.955	28011
373.706	28017
376.454	27830
379.2	27560
381.943	27568
384.685	27369
387.424	27012
390.161	26964
392.896	26615
395.629	26629
398.36	26449
401.088	26534
403.815	26407
406.539	26357
409.261	26343
411.981	26071
414.698	26083
417.414	26437
420.127	26647
422.838	26351
425.547	26719
428.254	26790
430.959	26668
433.662	26637
436.362	26971
439.06	27140
441.757	26997
444.451	27014
447.142	26845
449.832	27012
452.52	26925
455.206	26838
457.889	26782
460.57	26746
463.249	26543
465.927	26474
468.601	26188
471.274	26165
473.945	25807
476.614	25436
479.28	25015
481.945	24981
484.607	25031
487.267	24655
489.926	24377
492.582	24469
495.236	24136
497.888	23947
500.537	23798
503.185	23962
505.831	24052
508.474	24093
511.116	24072
513.755	23994
516.393	23989
519.028	23961
521.661	24046
524.293	24002
526.922	23790
529.549	23997
532.174	23945
534.797	23897
537.418	24079
540.037	23887
542.654	23939
545.268	23879
547.881	24002
550.492	23954
553.101	23671
555.707	23300
558.312	23046
560.915	22946
563.515	23040
566.114	23148
568.71	23151
571.305	23545
573.897	23869
576.488	23750
579.076	23540
581.663	22932
584.247	22445
586.83	21858
589.41	21263
591.989	20931
594.565	20540
597.14	20162
599.712	19958
602.283	19815
604.851	19408
607.418	19366
609.982	19182
612.545	19271
615.106	19016
617.664	19114
620.221	19094
622.776	19080
625.328	19081
627.879	18960
630.428	18761
632.975	18602
635.52	18355
638.062	18304
640.603	18213
643.142	18355
645.679	18427
648.214	18522
650.748	18479
653.279	18439
655.808	18306
658.335	18219
660.861	18038
663.384	17897
665.906	17775
668.425	17983
670.943	17816
673.459	17633
675.973	17448
678.484	17180
680.994	16966
683.502	16740
686.009	16613
688.513	16546
691.015	16344
693.515	16140
696.014	16069
698.51	15795
701.005	15739
703.498	15659
705.989	15342
708.478	15032
710.965	14960
713.45	14873
715.933	14685
718.415	14720
720.894	14339
723.372	14357
725.848	14343
728.322	14397
730.794	14504
733.264	14488
735.732	14317
738.198	13993
740.663	13644
743.126	13400
745.586	13277
748.045	13026
750.502	13025
752.958	12925
755.411	12834
757.863	12719
760.312	12762
762.76	12689
765.206	12769
767.65	12565
770.092	12206
772.533	11758
774.971	11611
777.408	11514
779.843	11325
782.276	11335
784.707	11472
787.137	11633
789.564	11577
791.99	11566
794.414	11518
796.836	11490
799.257	11293
801.675	11051
804.092	10898
806.507	10882
808.92	10744
811.331	10695
813.741	10586
816.148	10345
818.554	10217
820.958	10086
823.36	9991
825.761	9947
828.159	9857
830.556	9818
832.951	9757
835.345	9572
837.736	9572
840.126	9488
842.514	9500
844.9	9278
847.284	9231
849.667	9014
852.048	8926
854.427	8956
856.804	8714
859.18	8555
861.553	8436
863.925	8528
866.296	8534
868.664	8519
871.031	8343
873.396	8232
875.759	8228
878.12	8190
880.48	8083
882.838	8003
885.194	8017
887.549	7900
889.902	7904
892.253	7759
894.602	7820
896.949	7726
899.295	7671
901.639	7546
903.981	7426
906.322	7421
908.661	7503
910.998	7336
913.333	7408
915.667	7313
917.999	7460
920.329	7298
922.658	7284
924.985	7195
927.31	7210
929.633	7207
931.955	7010
934.275	7013
936.593	6959
938.91	6846
941.225	6673
943.538	6611
945.849	6505
948.159	6282
950.467	6286
952.774	6163
955.078	5976
957.381	5950
959.683	5857
961.982	5732
964.28	5809
966.577	5788
968.871	5603
971.164	5493
973.456	5417
975.745	5407
978.033	5317
980.319	5277
982.604	5228
984.887	5249
987.168	5333
989.448	5176
991.726	5188
994.002	5111
996.277	5044
998.55	5041
1000.82	5025
1003.09	5097
1005.36	5133
1007.63	5186
1009.89	5115
1012.15	5170
1014.41	5161
1016.67	5252
1018.93	5238
1021.19	5152
1023.44	5194
1025.7	5234
1027.95	5174
1030.2	5053
1032.45	4990
1034.69	4853
1036.94	4753
1039.18	4688
1041.43	4689
1043.67	4638
1045.9	4648
1048.14	4665
1050.38	4544
1052.61	4445
1054.84	4396
1057.07	4323
1059.3	4263
1061.53	4145
1063.76	4309
1065.98	4160
1068.2	4096
1070.42	4010
1072.64	4003
1074.86	3935
1077.08	3834
1079.29	3862
1081.5	3768
1083.72	3786
1085.93	3802
1088.13	3796
1090.34	3823
1092.55	3798
1094.75	3888
1096.95	3820
1099.15	3785
1101.35	3772
1103.55	3689
1105.74	3681
1107.94	3590
1110.13	3549
1112.32	3512
1114.51	3407
1116.7	3365
1118.89	3327
1121.07	3311
1123.25	3223
1125.44	3186
1127.62	3157
1129.8	3189
1131.97	3232
1134.15	3290
1136.32	3318
1138.49	3261
1140.66	3220
1142.83	3214
1145	3168
1147.17	3103
1149.33	3008
1151.5	3016
1153.66	2988
1155.82	3047
1157.98	2990
1160.13	2932
1162.29	2976
1164.44	2857
1166.6	2879
1168.75	2913
1170.9	2954
1173.04	3004
1175.19	2978
1177.34	2991
1179.48	2829
1181.62	2736
1183.76	2718
1185.9	2786
1188.04	2903
1190.17	3032
1192.31	3077
1194.44	3006
1196.57	3038
1198.7	3044
1200.83	2968
1202.96	2911
1205.08	2764
1207.21	2649
1209.33	2550
1211.45	2462
1213.57	2422
1215.69	2301
1217.81	2292
1219.92	2244
1222.03	2192
1224.15	2197
1226.26	2214
1228.37	2180
1230.47	2192
1232.58	2168
1234.68	2174
1236.79	2166
1238.89	2123
1240.99	2178
1243.09	2160
1245.19	2087
1247.28	2117
1249.38	2043
1251.47	2041
1253.56	2029
1255.65	1983
1257.74	1968
1259.83	1924
1261.91	1908
1264	1912
1266.08	1836
1268.16	1847
1270.24	1756
1272.32	1730
1274.4	1759
1276.47	1755
1278.55	1648
1280.62	1648
1282.69	1602
1284.76	1596
1286.83	1569
1288.9	1596
1290.96	1594
1293.03	1499
1295.09	1529
1297.15	1489
1299.21	1453
1301.27	1487
1303.33	1402
1305.38	1382
1307.44	1501
1309.49	1404
1311.54	1356
1313.59	1384
1315.64	1340
1317.69	1402
1319.73	1322
1321.78	1360
1323.82	1324
1325.86	1348
1327.9	1297
1329.94	1285
1331.98	1281
1334.02	1328
1336.05	1271
1338.08	1313
1340.12	1272
1342.15	1298
1344.18	1352
1346.2	1436
1348.23	1377
1350.25	1344
1352.28	1410
1354.3	1437
1356.32	1402
1358.34	1452
1360.36	1511
1362.38	1439
1364.39	1531
1366.41	1467
1368.42	1501
1370.43	1541
1372.44	1456
1374.45	1453
1376.45	1457
1378.46	1434
1380.47	1386
1382.47	1382
1384.47	1300
1386.47	1274
1388.47	1241
1390.47	1221
1392.46	1195
1394.46	1272
1396.45	1243
1398.44	1269
1400.44	1235
1402.42	1194
1404.41	1148
1406.4	1064
1408.39	1050
1410.37	1053
1412.35	1078
1414.33	1044
1416.31	1007
1418.29	1002
1420.27	989
1422.25	935
1424.22	969
1426.2	953
1428.17	941
1430.14	975
1432.11	906
1434.08	843
1436.04	929
1438.01	868
1439.97	907
1441.94	894
1443.9	892
1445.86	971
1447.82	945
1449.78	826
1451.73	806
1453.69	828
1455.64	883
1457.59	882
1459.54	835
1461.49	778
1463.44	753
1465.39	734
1467.34	723
1469.28	718
1471.22	750
1473.17	800
1475.11	782
1477.05	730
1478.99	689
1480.92	588
1482.86	600
1484.79	548
1486.73	568
1488.66	586
1490.59	616
1492.52	605
1494.45	605
1496.37	653
1498.3	651
1500.22	593
1502.14	544
1504.07	580
1505.99	591
1507.91	584
1509.82	593
1511.74	576
1513.66	592
1515.57	599
1517.48	599
1519.39	697
1521.3	683
1523.21	697
1525.12	626
1527.03	598
1528.93	614
1530.84	663
1532.74	683
1534.64	802
1536.54	787
1538.44	765
1540.34	711
1542.23	651
1544.13	630
1546.02	562
1547.92	564
1549.81	641
1551.7	695
1553.59	657
1555.48	669
1557.36	733
1559.25	707
1561.13	765
1563.01	818
1564.9	832
1566.78	856
1568.66	818
1570.53	751
1572.41	763
1574.29	760
1576.16	828
1578.03	937
1579.9	959
1581.78	911
1583.65	862
1585.51	806
1587.38	865
1589.25	947
1591.11	933
1592.97	868
1594.84	796
1596.7	764
1598.56	790
1600.42	750
1602.27	760
1604.13	772
1605.98	921
1607.84	1034
1609.69	1112
1611.54	1100
1613.39	1032
1615.24	870
1617.09	701
1618.94	644
1620.78	601
1622.62	679
1624.47	768
1626.31	818
1628.15	780
1629.99	801
1631.83	824
1633.67	798
1635.5	746
1637.34	706
1639.17	737
1641	681
1642.83	745
1644.66	717
1646.49	691
1648.32	635
1650.15	683
1651.97	683
1653.8	702
1655.62	709
1657.44	685
1659.26	558
1661.08	528
1662.9	482
1664.72	395
1666.53	274
1668.35	252
1670.16	231
1671.97	270
1673.79	363
1675.6	362
1677.4	355
1679.21	290
1681.02	292
1682.83	270
1684.63	276
1686.43	337
1688.24	337
1690.04	372
1691.84	284
1693.64	260
1695.43	312
1697.23	389
1699.02	441
1700.82	511
1702.61	480
1704.4	477
1706.2	490
1707.98	526
1709.77	584
1711.56	579
1713.35	586
1715.13	552
1716.92	517
1718.7	377
1720.48	431
1722.26	465
1724.04	429
1725.82	290
1727.6	272
1729.37	242
1731.15	236
1732.92	175
1734.7	159
1736.47	123
1738.24	91
1740.01	102
1741.78	74
1743.54	123
1745.31	181
1747.08	199
1748.84	193
1750.6	206
1752.36	260
1754.12	342
1755.88	390
1757.64	337
1759.4	259
1761.16	232
1762.91	238
1764.67	302
1766.42	345
1768.17	409
1769.92	415
1771.67	338
1773.42	288
1775.17	242
1776.91	270
1778.66	308
1780.4	357
1782.15	452
1783.89	446
1785.63	486
1787.37	469
1789.11	472
1790.85	461
1792.58	409
1794.32	328
1796.05	314
1797.79	298
1799.52	298
1801.25	301
1802.98	262
1804.71	258
1806.44	305
1808.17	360
1809.89	421
1811.62	462
1813.34	455
1815.07	427
1816.79	348
1818.51	329
1820.23	336
1821.95	284
1823.66	254
1825.38	204
1827.1	224
1828.81	193
1830.52	264
1832.24	317
1833.95	333
1835.66	389
1837.37	439
1839.08	409
1840.78	328
1842.49	276
1844.19	244
1845.9	224
1847.6	232
1849.3	246
1851	170
1852.7	135
1854.4	93
1856.1	95
1857.8	139
1859.49	151
1861.19	123
1862.88	163
1864.57	89
1866.27	14
1867.96	-24
1869.65	-81
1871.33	-26
1873.02	6
1874.71	90
1876.39	128
1878.08	58
1879.76	94
1881.44	56
1883.12	113
1884.81	145
1886.48	182
1888.16	91
1889.84	26
1891.52	32
1893.19	-20
1894.87	-23
1896.54	-4
1898.21	16
1899.88	30
1901.55	67
1903.22	69
1904.89	76
1906.56	107
1908.22	97
1909.89	121
1911.55	153
1913.22	155
1914.88	123
1916.54	121
1918.2	113
1919.86	127
1921.52	107
1923.18	95
1924.83	45
1926.49	92
1928.14	65
1929.79	80
1931.45	75
1933.1	55
1934.75	16
1936.4	88
1938.05	93
1939.69	135
1941.34	83
1942.99	18
1944.63	21
1946.27	-10
1947.92	27
1949.56	57
1951.2	68
1952.84	104
1954.48	125
1956.11	164
1957.75	191
1959.39	231
1961.02	237
1962.65	221
1964.29	161
1965.92	219
1967.55	254
1969.18	256
1970.81	251
1972.44	246
1974.06	211
1975.69	237
1977.32	234
1978.94	268
1980.56	258
1982.19	280
1983.81	272
1985.43	254
1987.05	258
1988.66	286
1990.28	268
1991.9	250
1993.51	262
1995.13	284
1996.74	284
1998.36	272
1999.97	286
2001.58	280
2003.19	278
2004.8	294
2006.4	322
2008.01	294
2009.62	286
2011.22	294
2012.83	296
2014.43	310
2016.03	302
2017.63	270
2019.23	290
2020.83	262
2022.43	286
2024.03	292
2025.63	306
2027.22	274
2028.82	264
2030.41	272
2032.01	292
2033.6	286
2035.19	292
2036.78	278
2038.37	286
2039.96	236
2041.55	232
2043.13	250
2044.72	236
2046.3	248
2047.89	268
2049.47	254
2051.05	258
2052.63	246
2054.21	278
2055.79	266
2057.37	242
2058.95	236
2060.52	232
2062.1	235
2063.68	244
2065.25	262
2066.82	223
2068.39	242
2069.97	223
2071.54	228
2073.1	218
2074.67	234
2076.24	214
2077.81	236
2079.37	210
2080.94	215
2082.5	206
2084.07	191
2085.63	194
2087.19	190
2088.75	170
2090.31	147
2091.87	139
2093.43	123
2094.98	129
2096.54	139
2098.09	124
2099.65	186
2101.2	175
2102.75	190
2104.3	165
2105.86	205
2107.41	196
2108.95	195
2110.5	185
2112.05	163
2113.6	153
2115.14	151
2116.69	186
2118.23	165
2119.77	171
2121.31	155
2122.86	178
2124.4	145
2125.93	169
2127.47	160
2129.01	167
2130.55	181
2132.08	191
2133.62	176
2135.15	197
2136.69	171
2138.22	135
2139.75	151
2141.28	147
2142.81	191
2144.34	131
2145.87	151
2147.39	159
2148.92	171
2150.45	189
2151.97	168
2153.5	163
2155.02	137
2156.54	133
2158.06	149
2159.58	133
2161.1	135
2162.62	180
2164.14	151
2165.66	161
2167.17	153
2168.69	182
2170.2	159
2171.72	153
2173.23	149
2174.74	143
2176.25	143
2177.76	159
2179.27	131
2180.78	139
2182.29	125
2183.79	125
2185.3	117
2186.81	153
2188.31	145
2189.81	129
2191.32	129
2192.82	149
2194.32	127
2195.82	143
2197.32	137
2198.82	129
2200.32	119
2201.81	97
2203.31	94
2204.8	105
2206.3	115
2207.79	125
2209.29	148
2210.78	113
2212.27	141
2213.76	157
2215.25	161
2216.74	145
2218.23	125
2219.71	108
2221.2	89
2222.69	91
2224.17	79
2225.65	99
2227.14	87
2228.62	83
2230.1	91
2231.58	99
2233.06	107
2234.54	105
2236.02	153
2237.5	145
2238.97	141
2240.45	123
2241.92	130
2243.4	141
2244.87	101
2246.34	115
2247.82	109
2249.29	107
2250.76	93
2252.23	89
2253.7	111
2255.16	85
2256.63	99
2258.1	85
2259.56	109
2261.03	111
2262.49	82
2263.95	107
2265.42	95
2266.88	111
2268.34	105
2269.8	103
2271.26	85
2272.72	107
2274.18	119
2275.63	111
2277.09	119
2278.54	121
2280	103
2281.45	87
2282.9	83
2284.36	85
2285.81	81
2287.26	97
2288.71	109
2290.16	99
2291.61	83
2293.05	65
2294.5	69
2295.95	47
2297.39	23
2298.84	29
2300.28	38
2301.72	16
2303.16	57
2304.61	67
2306.05	35
2307.49	55
2308.93	44
2310.36	82
2311.8	72
2313.24	83
2314.67	87
2316.11	95
2317.54	98
2318.98	107
2320.41	69
2321.84	95
2323.28	72
2324.71	77
2326.14	65
2327.57	78
2328.99	67
2330.42	38
2331.85	59
2333.27	60
2334.7	59
2336.12	39
2337.55	52
2338.97	57
2340.39	53
2341.82	21
2343.24	20
2344.66	21
2346.08	42
2347.5	28
2348.91	37
2350.33	40
2351.75	72
2353.16	63
2354.58	52
2355.99	82
2357.41	57
2358.82	31
2360.23	9
2361.64	21
2363.05	18
2364.46	-13
2365.87	20
2367.28	14
2368.69	51
2370.1	24
2371.5	2
2372.91	26
2374.31	38
2375.72	30
2377.12	18
2378.52	36
2379.92	26
2381.33	27
2382.73	38
2384.13	4
2385.52	46
2386.92	18
2388.32	22
2389.72	36
2391.11	27
2392.51	22
2393.9	36
2395.3	49
2396.69	63
2398.08	26
2399.48	18
2400.87	42
2402.26	25
2403.65	2
2405.04	-10
2406.42	-29
2407.81	-90
2409.2	-69
2410.58	-121
2411.97	-104
2413.35	-64
2414.74	-98
2416.12	-71
2417.5	-60
2418.89	-53
2420.27	-55
2421.65	-66
2423.03	-43
2424.41	-65
2425.79	-61
2427.16	-81
2428.54	-71
2429.92	-87
2431.29	-69
2432.67	-66
2434.04	-72
2435.42	-55
2436.79	-50
2438.16	-59
2439.53	-52
2440.9	-97
2442.27	-87
2443.64	-73
2445.01	-85
2446.38	-93
2447.75	-89
2449.11	-115
2450.48	-78
2451.84	-107
2453.21	-97
2454.57	-78
2455.94	-75
2457.3	-59
2458.66	-79
2460.02	-72
2461.38	-77
2462.74	-64
2464.1	-42
2465.46	-35
2466.82	-61
2468.17	-43
2469.53	-59
2470.89	-47
2472.24	-60
2473.6	-58
2474.95	-28
2476.3	-26
2477.65	-6
2479.01	10
2480.36	-30
2481.71	-4
2483.06	-20
2484.41	-30
2485.75	-20
2487.1	-42
2488.45	-44
2489.8	-30
2491.14	-36
2492.49	-35
2493.83	-36
2495.17	-20
2496.52	-28
2497.86	-24
2499.2	-28
2500.54	-16
2501.88	-20
2503.22	-2
2504.56	-20
2505.9	-20
2507.24	10
2508.58	-20
2509.91	-16
2511.25	-49
2512.58	-60
2513.92	-69
2515.25	-70
2516.58	-77
2517.92	-86
2519.25	-75
2520.58	-61
2521.91	-79
2523.24	-51
2524.57	-43
2525.9	-33
2527.23	-24
2528.55	-30
2529.88	-55
2531.21	-57
2532.53	-50
2533.86	-52
2535.18	-46
2536.5	-42
2537.83	-27
2539.15	-10
2540.47	-18
2541.79	-18
2543.11	-54
2544.43	-43
2545.75	-46
2547.07	-20
2548.39	-87
2549.7	-10
2551.02	-50
2552.34	-51
2553.65	-43
2554.97	-84
2556.28	-75
2557.59	-95
2558.91	-105
2560.22	-87
2561.53	-89
2562.84	-81
2564.15	-91
2565.46	-69
2566.77	-81
2568.08	-75
2569.38	-91
2570.69	-66
2572	-73
2573.3	-80
2574.61	-71
2575.91	-60
2577.22	-73
2578.52	-45
2579.82	-59
2581.13	-75
2582.43	-83
2583.73	-79
2585.03	-93
2586.33	-99
2587.63	-85
2588.92	-103
2590.22	-93
2591.52	-109
2592.82	-71
2594.11	-85
2595.41	-73
2596.7	-83
2598	-65
2599.29	-91
2600.58	-101
2601.88	-58
2603.17	-55
2604.46	-111
2605.75	-85
2607.04	-107
2608.33	-89
2609.62	-93
2610.9	-97
2612.19	-113
2613.48	-125
2614.76	-111
2616.05	-101
2617.34	-93
2618.62	-131
2619.9	-124
2621.19	-97
2622.47	-97
2623.75	-100
2625.03	-109
2626.31	-87
2627.59	-83
2628.87	-65
2630.15	-113
2631.43	-79
2632.71	-101
2633.99	-106
2635.26	-94
2636.54	-115
2637.81	-99
2639.09	-103
2640.36	-113
2641.64	-115
2642.91	-125
2644.18	-117
2645.46	-101
2646.73	-125
2648	-105
2649.27	-83
2650.54	-91
2651.81	-91
2653.07	-75
2654.34	-87
2655.61	-95
2656.88	-103
2658.14	-93
2659.41	-113
2660.67	-107
2661.94	-71
2663.2	-111
2664.47	-93
2665.73	-95
2666.99	-93
2668.25	-111
2669.51	-125
2670.77	-105
2672.03	-115
2673.29	-89
2674.55	-93
2675.81	-93
2677.07	-131
2678.32	-111
2679.58	-105
2680.84	-81
2682.09	-87
2683.35	-72
2684.6	-73
2685.85	-75
2687.11	-117
2688.36	-81
2689.61	-107
2690.86	-79
2692.11	-85
2693.36	-71
2694.61	-63
2695.86	-95
2697.11	-107
2698.36	-95
2699.61	-105
2700.85	-83
2702.1	-101
2703.34	-87
2704.59	-100
2705.83	-71
2707.08	-91
2708.32	-89
2709.56	-87
2710.81	-115
2712.05	-105
2713.29	-101
2714.53	-111
2715.77	-97
2717.01	-73
2718.25	-87
2719.49	-87
2720.73	-103
2721.96	-115
2723.2	-89
2724.44	-97
2725.67	-77
2726.91	-92
2728.14	-77
2729.38	-108
2730.61	-79
2731.84	-95
2733.08	-87
2734.31	-93
2735.54	-69
2736.77	-69
2738	-89
2739.23	-81
2740.46	-75
2741.69	-103
2742.92	-105
2744.14	-67
2745.37	-88
2746.6	-107
2747.82	-70
2749.05	-73
2750.27	-87
2751.5	-89
2752.72	-94
2753.95	-54
2755.17	-60
2756.39	-74
2757.61	-79
2758.83	-86
2760.05	-56
2761.27	-101
2762.49	-68
2763.71	-95
2764.93	-68
2766.15	-96
2767.37	-62
2768.58	-73
2769.8	-86
2771.02	-72
2772.23	-70
2773.45	-68
2774.66	-66
2775.88	-58
2777.09	-84
2778.3	-76
2779.51	-64
2780.73	-67
2781.94	-56
2783.15	-70
2784.36	-70
2785.57	-68
2786.78	-82
2787.99	-52
2789.19	-60
2790.4	-70
2791.61	-47
2792.82	-84
2794.02	-58
2795.23	-54
2796.43	-64
2797.64	-57
2798.84	-60
2800.04	-64
2801.25	-45
2802.45	-82
2803.65	-74
2804.85	-25
2806.05	-60
2807.25	-69
2808.45	-66
2809.65	-68
2810.85	-61
2812.05	-34
2813.25	-44
2814.45	-68
2815.64	-56
2816.84	-62
2818.04	-66
2819.23	-19
2820.43	-55
2821.62	-71
2822.82	-48
2824.01	-44
2825.2	-68
2826.39	-51
2827.59	-42
2828.78	-42
2829.97	-48
2831.16	-61
2832.35	-26
2833.54	-60
2834.73	-38
2835.92	-48
2837.1	-40
2838.29	-48
2839.48	-30
2840.67	-27
2841.85	-59
2843.04	-44
2844.22	-28
2845.41	-47
2846.59	-30
2847.77	-39
2848.96	-47
2850.14	-47
2851.32	-24
2852.5	-31
2853.68	-58
2854.87	-25
2856.05	-54
2857.23	-44
2858.4	-45
2859.58	-51
2860.76	-41
2861.94	-22
2863.12	-32
2864.29	-35
2865.47	-46
2866.65	-55
2867.82	-26
2869	-7
2870.17	-34
2871.34	-32
2872.52	-51
2873.69	-52
2874.86	-55
2876.03	-36
2877.21	-25
2878.38	-54
2879.55	-34
2880.72	-50
2881.89	-48
2883.06	-48
2884.23	-41
2885.39	-41
2886.56	-31
2887.73	-69
2888.9	-50
2890.06	-51
2891.23	-32
2892.39	-45
2893.56	-24
2894.72	-39
2895.89	-31
2897.05	-22
2898.21	-55
2899.38	-36
2900.54	-55
2901.7	-22
2902.86	-58
2904.02	-29
2905.18	-40
2906.34	-27
2907.5	-39
2908.66	-35
2909.82	-39
2910.98	-32
2912.13	-26
2913.29	-18
2914.45	-36
2915.6	-23
2916.76	-30
2917.91	-32
2919.07	-25
2920.22	-45
2921.38	-26
2922.53	-48
2923.68	-16
2924.84	-10
2925.99	-48
2927.14	-47
2928.29	-32
2929.44	-38
2930.59	-36
2931.74	-23
2932.89	-20
2934.04	-38
2935.19	-60
2936.34	-35
2937.48	-41
2938.63	-14
2939.78	-52
2940.93	-8
2942.07	4
2943.22	-17
2944.36	-36
2945.51	-39
2946.65	-40
2947.79	-24
2948.94	-10
2950.08	-22
2951.22	-48
2952.36	-14
2953.5	-30
2954.65	-36
2955.79	-38
2956.93	-32
2958.07	-42
2959.2	-40
2960.34	-24
2961.48	-17
2962.62	-22
2963.76	-20
2964.89	-40
2966.03	-35
2967.17	-46
2968.3	-12
2969.44	-22
2970.57	-24
2971.71	-18
2972.84	-20
2973.97	-22
2975.11	-4
2976.24	6
2977.37	-36
2978.5	-22
2979.64	-24
2980.77	-42
2981.9	-18
2983.03	-42
2984.16	-20
2985.29	-18
2986.41	-38
2987.54	-32
2988.67	-12
2989.8	-2
2990.93	-2
2992.05	-22
2993.18	-35
2994.3	-2
2995.43	-14
2996.55	18
2997.68	0
2998.8	-4
2999.93	-18
3001.05	-28
3002.17	-10
3003.3	-18
3004.42	6
3005.54	24
3006.66	12
3007.78	-6
3008.9	-18
3010.02	-40
3011.14	2
3012.26	-6
3013.38	-12
3014.5	-18
3015.62	-16
3016.73	0
3017.85	-8
3018.97	-32
3020.08	-20
3021.2	-2
3022.31	-20
3023.43	6
3024.54	-22
3025.66	-16
3026.77	-6
3027.89	14
3029	-17
3030.11	-2
3031.22	-10
3032.34	-20
3033.45	-16
3034.56	-24
3035.67	2
3036.78	36
3037.89	2
3039	18
3040.11	-12
3041.22	-16
3042.32	-29
3043.43	-2
3044.54	-10
3045.65	-4
3046.75	-8
3047.86	10
3048.96	-8
3050.07	-28
3051.17	12
3052.28	-2
3053.38	-4
3054.49	-26
3055.59	-14
3056.69	-10
3057.8	-10
3058.9	6
3060	20
3061.1	-29
3062.2	0
3063.3	-4
3064.4	-15
3065.5	18
3066.6	-14
3067.7	-6
3068.8	2
3069.9	-4
3071	10
3072.09	-20
3073.19	10
3074.29	6
3075.38	-6
3076.48	8
3077.57	-16
3078.67	-12
3079.76	-12
3080.86	-16
3081.95	8
3083.05	-8
3084.14	4
3085.23	-4
3086.33	2
3087.42	0
3088.51	2
3089.6	-2
3090.69	-21
3091.78	-8
3092.87	37
3093.96	0
3095.05	4
3096.14	-26
3097.23	10
3098.32	0
3099.41	0
3100.49	-4
3101.58	-4
3102.67	-6
3103.75	-26
3104.84	8
3105.93	16
3107.01	-8
3108.1	10
3109.18	2
3110.26	18
3111.35	-4
3112.43	-18
3113.51	-4
3114.6	7
3115.68	12
3116.76	-11
3117.84	12
3118.92	4
3120	0
3121.09	6
3122.17	-8
3123.25	-15
3124.32	8
3125.4	10
3126.48	-6
3127.56	-14
3128.64	-6
3129.72	-10
3130.79	18
3131.87	6
3132.95	-2
3134.02	-3
3135.1	-2
3136.17	2
3137.25	0
3138.32	6
3139.4	-4
3140.47	-2
3141.55	8
3142.62	2
3143.69	-10
3144.76	7
3145.84	4
3146.91	4
3147.98	6
3149.05	10
3150.12	8
3151.19	2
3152.26	10
3153.33	-4
3154.4	-10
3155.47	0
3156.54	2
3157.61	32
3158.67	-18
3159.74	-13
3160.81	2
3161.88	1
3162.94	-12
3164.01	24
3165.07	10
3166.14	10
3167.2	2
3168.27	6
3169.33	10
3170.4	28
3171.46	-4
3172.52	-22
3173.59	14
3174.65	6
3175.71	-10
3176.77	-14
3177.84	0
3178.9	2
3179.96	2
3181.02	16
3182.08	6
3183.14	16
3184.2	4
3185.26	12
3186.32	22
3187.37	6
3188.43	28
3189.49	12
3190.55	-9
3191.61	-6
3192.66	20
3193.72	-15
3194.77	20
3195.83	-15
3196.89	6
3197.94	22
3199	-2
3200.05	-6
3201.1	14
3202.16	-6
3203.21	42
3204.27	10
3205.32	0
3206.37	4
3207.42	19
3208.47	18
3209.53	12
3210.58	8
3211.63	18
3212.68	6
3213.73	22
3214.78	11
3215.83	8
3216.88	-4
3217.93	6
3218.97	8
3220.02	-4
3221.07	4
3222.12	4
3223.16	22
3224.21	10
3225.26	-10
3226.3	-20
3227.35	2
3228.4	42
3229.44	12
3230.49	-8
3231.53	-10
3232.57	-4
3233.62	18
3234.66	12
3235.71	-6
3236.75	6
3237.79	8
3238.83	24
3239.88	-8
3240.92	8
3241.96	16
3243	4
3244.04	2
3245.08	6
3246.12	4
3247.16	-4
3248.2	4
3249.24	10
3250.28	-4
3251.32	8
3252.36	18
3253.39	-2
3254.43	26
3255.47	24
3256.51	-6
3257.54	8
3258.58	4
3259.61	10
3260.65	2
3261.69	12
3262.72	10
3263.76	10
3264.79	-2
3265.82	26
3266.86	1
3267.89	22
3268.92	10
3269.96	18
3270.99	0
3272.02	-6
3273.05	2
3274.09	2
3275.12	24
3276.15	6
3277.18	9
3278.21	30
3279.24	-2
3280.27	2
3281.3	12
3282.33	14
3283.36	10
3284.39	26
3285.41	18
3286.44	8
3287.47	12
3288.5	30
3289.52	-2
3290.55	34
3291.58	26
3292.6	4
3293.63	34
3294.66	8
3295.68	22
3296.71	10
3297.73	28
3298.76	43
3299.78	16
3300.8	0
3301.83	8
3302.85	40
3303.87	6
3304.9	14
3305.92	6
3306.94	28
3307.96	20
3308.98	16
3310.01	24
3311.03	14
3312.05	23
3313.07	34
3314.09	2
3315.11	0
3316.13	28
3317.15	0
3318.17	4
3319.18	16
3320.2	0
3321.22	34
3322.24	16
3323.26	19
3324.27	10
3325.29	30
3326.31	21
3327.32	12
3328.34	16
3329.35	22
3330.37	14
3331.38	6
3332.4	6
3333.41	22
3334.43	40
3335.44	20
3336.46	26
3337.47	-6
3338.48	6
3339.5	2
3340.51	22
3341.52	8
3342.53	22
3343.54	26
3344.56	34
3345.57	14
3346.58	34
3347.59	16
3348.6	4
3349.61	18
3350.62	2
3351.63	18
3352.64	4
3353.65	14
3354.66	7
3355.66	47
3356.67	22
3357.68	8
3358.69	0
3359.7	-2
3360.7	26
3361.71	6
3362.72	12
3363.72	32
3364.73	14
3365.73	8
3366.74	10
3367.75	17
3368.75	6
3369.75	18
3370.76	2
3371.76	4
3372.77	26
3373.77	18
3374.77	8
3375.78	18
3376.78	-8
3377.78	20
3378.78	4
3379.79	20
3380.79	4
3381.79	24
3382.79	32
3383.79	12
3384.79	22
3385.79	16
3386.79	0
3387.79	4
3388.79	19
3389.79	8
3390.79	32
3391.79	38
3392.79	40
3393.79	46
3394.78	4
3395.78	10
3396.78	30
3397.78	30
3398.77	57
3399.77	22
3400.77	6
3401.76	6
3402.76	30
3403.76	36
3404.75	-4
3405.75	8
3406.74	22
3407.74	54
3408.73	24
3409.72	42
3410.72	28
3411.71	44
3412.71	12
3413.7	16
3414.69	10
3415.68	52
3416.68	16
3417.67	26
3418.66	22
3419.65	10
3420.64	26
3421.63	13
3422.63	30
3423.62	20
3424.61	46
3425.6	8
3426.59	11
3427.58	16
3428.57	19
[truncated: 48 more rows]
