# Supplementary material for: AI‐Assisted Detection of Early Gastric Cancer via Visualization of Mucosal Acidity Compromise During Endoscopy
Source: Adv Sci (Weinh). 2025 Oct 20;12(46):e04932. doi: 10.1002/advs.202504932 (PMC12697849; doi:10.1002/advs.202504932)
Supplement: Supplementary file 2 — Supporting Data [file ADVS-12-e04932-s002.zip › Models by MKN-45 cells/Model 1/Para-tumor/fast-20250724_212005.csv]

181.541	11216
184.445	17336
187.346	22242
190.245	24697
193.141	25574
196.035	25652
198.927	25335
201.816	25525
204.703	25742
207.588	25576
210.47	25777
213.35	25631
216.228	25557
219.103	25501
221.976	25428
224.846	25611
227.715	25427
230.58	25710
233.444	25438
236.305	25670
239.164	25695
242.02	26075
244.875	26242
247.727	26252
250.576	26386
253.423	26230
256.268	26254
259.111	26277
261.951	26060
264.789	25918
267.625	26090
270.459	26255
273.29	26101
276.119	26105
278.945	25968
281.769	25712
284.591	25660
287.411	25438
290.229	25388
293.044	25271
295.857	25108
298.667	25035
301.476	24679
304.282	24622
307.085	24233
309.887	24171
312.686	23804
315.483	23565
318.278	23316
321.071	23294
323.861	23111
326.649	23028
329.435	23338
332.219	23272
335	23097
337.779	23295
340.556	23329
343.331	23260
346.103	23355
348.873	23451
351.641	23480
354.407	23687
357.171	23689
359.932	23592
362.691	23514
365.448	23369
368.203	23297
370.955	22871
373.706	22849
376.454	22831
379.2	22672
381.943	22662
384.685	22332
387.424	22130
390.161	21945
392.896	21737
395.629	21607
398.36	21572
401.088	21586
403.815	21564
406.539	21421
409.261	21471
411.981	21324
414.698	21350
417.414	21620
420.127	21638
422.838	21574
425.547	21674
428.254	21797
430.959	21697
433.662	21815
436.362	21991
439.06	22136
441.757	22021
444.451	21870
447.142	21931
449.832	21789
452.52	21882
455.206	21960
457.889	21582
460.57	21600
463.249	21518
465.927	21613
468.601	21407
471.274	21189
473.945	21030
476.614	20672
479.28	20361
481.945	20472
484.607	20326
487.267	20142
489.926	19727
492.582	19764
495.236	19728
497.888	19468
500.537	19291
503.185	19398
505.831	19611
508.474	19654
511.116	19485
513.755	19513
516.393	19394
519.028	19551
521.661	19362
524.293	19519
526.922	19351
529.549	19458
532.174	19358
534.797	19275
537.418	19412
540.037	19356
542.654	19215
545.268	19217
547.881	19265
550.492	19199
553.101	19182
555.707	18842
558.312	18624
560.915	18447
563.515	18547
566.114	18665
568.71	18725
571.305	18818
573.897	19221
576.488	19148
579.076	18952
581.663	18604
584.247	18294
586.83	17615
589.41	17230
591.989	16760
594.565	16623
597.14	16157
599.712	15868
602.283	15745
604.851	15621
607.418	15401
609.982	15433
612.545	15449
615.106	15314
617.664	15309
620.221	15230
622.776	15236
625.328	15255
627.879	15330
630.428	15117
632.975	14921
635.52	14579
638.062	14661
640.603	14441
643.142	14561
645.679	14617
648.214	14795
650.748	14730
653.279	14764
655.808	14621
658.335	14514
660.861	14514
663.384	14222
665.906	14164
668.425	14290
670.943	14307
673.459	14063
675.973	13860
678.484	13827
680.994	13565
683.502	13299
686.009	13279
688.513	13131
691.015	12961
693.515	12884
696.014	12753
698.51	12566
701.005	12412
703.498	12403
705.989	12138
708.478	11944
710.965	11976
713.45	11788
715.933	11764
718.415	11690
720.894	11413
723.372	11365
725.848	11510
728.322	11407
730.794	11506
733.264	11472
735.732	11260
738.198	11011
740.663	10811
743.126	10596
745.586	10452
748.045	10326
750.502	10243
752.958	10129
755.411	9951
757.863	10024
760.312	9995
762.76	9901
765.206	9995
767.65	9906
770.092	9592
772.533	9326
774.971	9051
777.408	8998
779.843	8980
782.276	8877
784.707	8887
787.137	9032
789.564	8982
791.99	9030
794.414	8981
796.836	8929
799.257	8664
801.675	8564
804.092	8491
806.507	8505
808.92	8494
811.331	8464
813.741	8251
816.148	8101
818.554	7904
820.958	7930
823.36	7739
825.761	7698
828.159	7582
830.556	7553
832.951	7521
835.345	7447
837.736	7422
840.126	7354
842.514	7366
844.9	7201
847.284	7164
849.667	7015
852.048	6975
854.427	6995
856.804	6749
859.18	6556
861.553	6520
863.925	6546
866.296	6483
868.664	6439
871.031	6417
873.396	6425
875.759	6329
878.12	6242
880.48	6276
882.838	6274
885.194	6076
887.549	6046
889.902	5974
892.253	5916
894.602	5966
896.949	5844
899.295	5863
901.639	5732
903.981	5706
906.322	5684
908.661	5711
910.998	5637
913.333	5670
915.667	5579
917.999	5673
920.329	5553
922.658	5541
924.985	5430
927.31	5466
929.633	5438
931.955	5386
934.275	5331
936.593	5299
938.91	5115
941.225	5079
943.538	5015
945.849	4901
948.159	4711
950.467	4745
952.774	4753
955.078	4539
957.381	4471
959.683	4362
961.982	4328
964.28	4425
966.577	4390
968.871	4329
971.164	4179
973.456	4063
975.745	4090
978.033	3959
980.319	3921
982.604	3935
984.887	3929
987.168	3993
989.448	3896
991.726	3798
994.002	3802
996.277	3880
998.55	3816
1000.82	3796
1003.09	3856
1005.36	3874
1007.63	3897
1009.89	3846
1012.15	3875
1014.41	3938
1016.67	3937
1018.93	3975
1021.19	3832
1023.44	3979
1025.7	3940
1027.95	4082
1030.2	3836
1032.45	3805
1034.69	3642
1036.94	3556
1039.18	3536
1041.43	3506
1043.67	3496
1045.9	3502
1048.14	3470
1050.38	3397
1052.61	3278
1054.84	3225
1057.07	3161
1059.3	3165
1061.53	3041
1063.76	3207
1065.98	3099
1068.2	3089
1070.42	3049
1072.64	2961
1074.86	2875
1077.08	2831
1079.29	2909
1081.5	2847
1083.72	2746
1085.93	2792
1088.13	2794
1090.34	2834
1092.55	2861
1094.75	2869
1096.95	2817
1099.15	2808
1101.35	2772
1103.55	2690
1105.74	2711
1107.94	2643
1110.13	2609
1112.32	2595
1114.51	2448
1116.7	2416
1118.89	2440
1121.07	2416
1123.25	2359
1125.44	2321
1127.62	2291
1129.8	2295
1131.97	2386
1134.15	2365
1136.32	2419
1138.49	2349
1140.66	2367
1142.83	2372
1145	2303
1147.17	2259
1149.33	2244
1151.5	2238
1153.66	2233
1155.82	2148
1157.98	2180
1160.13	2108
1162.29	2127
1164.44	2047
1166.6	2082
1168.75	2057
1170.9	2124
1173.04	2100
1175.19	2218
1177.34	2147
1179.48	1993
1181.62	1996
1183.76	1999
1185.9	2038
1188.04	2121
1190.17	2307
1192.31	2281
1194.44	2218
1196.57	2287
1198.7	2285
1200.83	2174
1202.96	2081
1205.08	1990
1207.21	1896
1209.33	1851
1211.45	1700
1213.57	1701
1215.69	1624
1217.81	1684
1219.92	1571
1222.03	1561
1224.15	1598
1226.26	1577
1228.37	1537
1230.47	1539
1232.58	1495
1234.68	1509
1236.79	1538
1238.89	1503
1240.99	1493
1243.09	1521
1245.19	1396
1247.28	1473
1249.38	1479
1251.47	1424
1253.56	1393
1255.65	1376
1257.74	1398
1259.83	1390
1261.91	1289
1264	1313
1266.08	1280
1268.16	1245
1270.24	1219
1272.32	1110
1274.4	1165
1276.47	1203
1278.55	1144
1280.62	1126
1282.69	1102
1284.76	1070
1286.83	1096
1288.9	1090
1290.96	1078
1293.03	1032
1295.09	1009
1297.15	975
1299.21	957
1301.27	979
1303.33	923
1305.38	944
1307.44	1006
1309.49	971
1311.54	862
1313.59	882
1315.64	897
1317.69	924
1319.73	828
1321.78	891
1323.82	899
1325.86	838
1327.9	856
1329.94	822
1331.98	832
1334.02	917
1336.05	836
1338.08	866
1340.12	834
1342.15	826
1344.18	885
1346.2	892
1348.23	949
1350.25	888
1352.28	927
1354.3	929
1356.32	898
1358.34	935
1360.36	973
1362.38	989
1364.39	997
1366.41	999
1368.42	977
1370.43	1029
1372.44	904
1374.45	983
1376.45	969
1378.46	1021
1380.47	924
1382.47	899
1384.47	881
1386.47	843
1388.47	800
1390.47	790
1392.46	782
1394.46	810
1396.45	768
1398.44	810
1400.44	797
1402.42	749
1404.41	741
1406.4	661
1408.39	641
1410.37	622
1412.35	568
1414.33	633
1416.31	656
1418.29	627
1420.27	574
1422.25	578
1424.22	562
1426.2	584
1428.17	624
1430.14	598
1432.11	538
1434.08	544
1436.04	510
1438.01	499
1439.97	568
1441.94	511
1443.9	586
1445.86	580
1447.82	538
1449.78	471
1451.73	495
1453.69	510
1455.64	570
1457.59	521
1459.54	482
1461.49	441
1463.44	413
1465.39	349
1467.34	385
1469.28	389
1471.22	443
1473.17	459
1475.11	447
1477.05	405
1478.99	360
1480.92	337
1482.86	298
1484.79	252
1486.73	240
1488.66	286
1490.59	328
1492.52	270
1494.45	315
1496.37	333
1498.3	340
1500.22	337
1502.14	276
1504.07	270
1505.99	264
1507.91	324
1509.82	250
1511.74	254
1513.66	266
1515.57	304
1517.48	308
1519.39	340
1521.3	369
1523.21	369
1525.12	346
1527.03	296
1528.93	294
1530.84	385
1532.74	444
1534.64	488
1536.54	501
1538.44	485
1540.34	433
1542.23	401
1544.13	368
1546.02	284
1547.92	340
1549.81	353
1551.7	413
1553.59	411
1555.48	409
1557.36	483
1559.25	514
1561.13	538
1563.01	578
1564.9	576
1566.78	570
1568.66	570
1570.53	509
1572.41	518
1574.29	510
1576.16	604
1578.03	713
1579.9	727
1581.78	637
1583.65	588
1585.51	580
1587.38	631
1589.25	699
1591.11	655
1592.97	661
1594.84	564
1596.7	528
1598.56	562
1600.42	510
1602.27	556
1604.13	526
1605.98	677
1607.84	812
1609.69	866
1611.54	900
1613.39	826
1615.24	677
1617.09	465
1618.94	459
1620.78	413
1622.62	482
1624.47	569
1626.31	618
1628.15	592
1629.99	638
1631.83	606
1633.67	582
1635.5	576
1637.34	518
1639.17	544
1641	542
1642.83	526
1644.66	536
1646.49	496
1648.32	462
1650.15	473
1651.97	513
1653.8	536
1655.62	524
1657.44	475
1659.26	382
1661.08	344
1662.9	294
1664.72	185
1666.53	123
1668.35	111
1670.16	74
1671.97	127
1673.79	202
1675.6	197
1677.4	162
1679.21	97
1681.02	137
1682.83	77
1684.63	112
1686.43	194
1688.24	194
1690.04	197
1691.84	117
1693.64	73
1695.43	129
1697.23	247
1699.02	264
1700.82	362
1702.61	351
1704.4	336
1706.2	304
1707.98	357
1709.77	468
1711.56	429
1713.35	435
1715.13	380
1716.92	332
1718.7	286
1720.48	308
1722.26	330
1724.04	292
1725.82	217
1727.6	153
1729.37	155
1731.15	127
1732.92	106
1734.7	94
1736.47	36
1738.24	43
1740.01	32
1741.78	32
1743.54	16
1745.31	103
1747.08	113
1748.84	117
1750.6	113
1752.36	185
1754.12	282
1755.88	292
1757.64	240
1759.4	179
1761.16	131
1762.91	111
1764.67	167
1766.42	274
1768.17	314
1769.92	306
1771.67	256
1773.42	175
1775.17	153
1776.91	190
1778.66	197
1780.4	276
1782.15	331
1783.89	345
1785.63	381
1787.37	391
1789.11	379
1790.85	351
1792.58	304
1794.32	238
1796.05	202
1797.79	192
1799.52	175
1801.25	194
1802.98	145
1804.71	139
1806.44	226
1808.17	280
1809.89	333
1811.62	339
1813.34	358
1815.07	341
1816.79	274
1818.51	216
1820.23	216
1821.95	183
1823.66	159
1825.38	91
1827.1	119
1828.81	117
1830.52	201
1832.24	206
1833.95	252
1835.66	312
1837.37	353
1839.08	306
1840.78	229
1842.49	187
1844.19	143
1845.9	159
1847.6	180
1849.3	165
1851	85
1852.7	32
1854.4	12
1856.1	24
1857.8	40
1859.49	74
1861.19	50
1862.88	97
1864.57	2
1866.27	-72
1867.96	-117
1869.65	-139
1871.33	-113
1873.02	-78
1874.71	-14
1876.39	6
1878.08	-12
1879.76	14
1881.44	-4
1883.12	23
1884.81	81
1886.48	97
1888.16	16
1889.84	-50
1891.52	-56
1893.19	-103
1894.87	-103
1896.54	-60
1898.21	-42
1899.88	-50
1901.55	0
1903.22	0
1904.89	16
1906.56	36
1908.22	43
1909.89	48
1911.55	79
1913.22	76
1914.88	85
1916.54	51
1918.2	57
1919.86	58
1921.52	48
1923.18	12
1924.83	29
1926.49	46
1928.14	8
1929.79	28
1931.45	40
1933.1	-14
1934.75	-38
1936.4	20
1938.05	67
1939.69	65
1941.34	14
1942.99	-31
1944.63	-36
1946.27	-31
1947.92	-54
1949.56	-32
1951.2	8
1952.84	38
1954.48	42
1956.11	111
1957.75	131
1959.39	161
1961.02	185
1962.65	163
1964.29	139
1965.92	149
1967.55	179
1969.18	184
1970.81	183
1972.44	198
1974.06	161
1975.69	181
1977.32	178
1978.94	218
1980.56	200
1982.19	242
1983.81	220
1985.43	226
1987.05	194
1988.66	221
1990.28	220
1991.9	206
1993.51	222
1995.13	244
1996.74	252
1998.36	228
1999.97	232
2001.58	230
2003.19	232
2004.8	229
2006.4	286
2008.01	250
2009.62	241
2011.22	258
2012.83	234
2014.43	282
2016.03	267
2017.63	242
2019.23	235
2020.83	211
2022.43	264
2024.03	250
2025.63	262
2027.22	222
2028.82	235
2030.41	252
2032.01	227
2033.6	236
2035.19	236
2036.78	249
2038.37	236
2039.96	205
2041.55	216
2043.13	230
2044.72	194
2046.3	213
2047.89	222
2049.47	227
2051.05	212
2052.63	215
2054.21	222
2055.79	221
2057.37	185
2058.95	196
2060.52	200
2062.1	215
2063.68	200
2065.25	221
2066.82	201
2068.39	178
2069.97	217
2071.54	195
2073.1	182
2074.67	193
2076.24	200
2077.81	195
2079.37	193
2080.94	199
2082.5	181
2084.07	177
2085.63	149
2087.19	151
2088.75	139
2090.31	111
2091.87	113
2093.43	92
2094.98	100
2096.54	113
2098.09	126
2099.65	158
2101.2	145
2102.75	147
2104.3	143
2105.86	189
2107.41	161
2108.95	157
2110.5	149
2112.05	153
2113.6	145
2115.14	141
2116.69	151
2118.23	139
2119.77	167
2121.31	143
2122.86	147
2124.4	121
2125.93	121
2127.47	139
2129.01	157
2130.55	167
2132.08	155
2133.62	163
2135.15	167
2136.69	157
2138.22	109
2139.75	121
2141.28	123
2142.81	161
2144.34	125
2145.87	137
2147.39	149
2148.92	135
2150.45	155
2151.97	133
2153.5	131
2155.02	131
2156.54	105
2158.06	139
2159.58	125
2161.1	113
2162.62	173
2164.14	143
2165.66	159
2167.17	131
2168.69	153
2170.2	143
2171.72	93
2173.23	143
2174.74	143
2176.25	131
2177.76	157
2179.27	115
2180.78	125
2182.29	99
2183.79	113
2185.3	109
2186.81	119
2188.31	111
2189.81	113
2191.32	129
2192.82	119
2194.32	115
2195.82	123
2197.32	117
2198.82	91
2200.32	85
2201.81	77
2203.31	88
2204.8	89
2206.3	107
2207.79	91
2209.29	133
2210.78	101
2212.27	127
2213.76	129
2215.25	129
2216.74	155
2218.23	119
2219.71	92
2221.2	85
2222.69	95
2224.17	56
2225.65	63
2227.14	56
2228.62	87
2230.1	76
2231.58	101
2233.06	78
2234.54	109
2236.02	113
2237.5	131
2238.97	137
2240.45	115
2241.92	120
2243.4	137
2244.87	77
2246.34	91
2247.82	73
2249.29	86
2250.76	81
2252.23	99
2253.7	83
2255.16	74
2256.63	77
2258.1	72
2259.56	91
2261.03	91
2262.49	80
2263.95	93
2265.42	79
2266.88	94
2268.34	82
2269.8	87
2271.26	65
2272.72	98
2274.18	83
2275.63	95
2277.09	108
2278.54	107
2280	83
2281.45	71
2282.9	77
2284.36	69
2285.81	69
2287.26	71
2288.71	91
2290.16	79
2291.61	77
2293.05	81
2294.5	67
2295.95	55
2297.39	29
2298.84	29
2300.28	38
2301.72	25
2303.16	39
2304.61	51
2306.05	23
2307.49	61
2308.93	62
2310.36	74
2311.8	72
2313.24	83
2314.67	101
2316.11	91
2317.54	88
2318.98	119
2320.41	63
2321.84	81
2323.28	76
2324.71	69
2326.14	49
2327.57	70
2328.99	55
2330.42	18
2331.85	53
2333.27	56
2334.7	59
2336.12	16
2337.55	50
2338.97	23
2340.39	28
2341.82	19
2343.24	20
2344.66	9
2346.08	8
2347.5	47
2348.91	33
2350.33	67
2351.75	68
2353.16	56
2354.58	60
2355.99	76
2357.41	41
2358.82	23
2360.23	-6
2361.64	-4
2363.05	-2
2364.46	0
2365.87	0
2367.28	19
2368.69	31
2370.1	12
2371.5	2
2372.91	18
2374.31	8
2375.72	2
2377.12	8
2378.52	16
2379.92	24
2381.33	8
2382.73	12
2384.13	14
2385.52	32
2386.92	-2
2388.32	6
2389.72	30
2391.11	14
2392.51	38
2393.9	24
2395.3	53
2396.69	42
2398.08	43
2399.48	16
2400.87	38
2402.26	2
2403.65	-6
2405.04	-20
2406.42	-43
2407.81	-80
2409.2	-85
2410.58	-127
2411.97	-125
2413.35	-70
2414.74	-109
2416.12	-103
2417.5	-66
2418.89	-57
2420.27	-57
2421.65	-95
2423.03	-63
2424.41	-91
2425.79	-63
2427.16	-83
2428.54	-87
2429.92	-93
2431.29	-67
2432.67	-86
2434.04	-72
2435.42	-67
2436.79	-85
2438.16	-67
2439.53	-75
2440.9	-89
2442.27	-85
2443.64	-107
2445.01	-87
2446.38	-99
2447.75	-111
2449.11	-107
2450.48	-89
2451.84	-107
2453.21	-105
2454.57	-66
2455.94	-81
2457.3	-91
2458.66	-95
2460.02	-96
2461.38	-93
2462.74	-80
2464.1	-40
2465.46	-41
2466.82	-69
2468.17	-67
2469.53	-67
2470.89	-49
2472.24	-72
2473.6	-58
2474.95	-18
2476.3	-46
2477.65	-20
2479.01	-4
2480.36	-34
2481.71	-4
2483.06	-38
2484.41	-30
2485.75	-46
2487.1	-38
2488.45	-30
2489.8	-48
2491.14	-24
2492.49	-35
2493.83	-26
2495.17	-30
2496.52	-38
2497.86	-38
2499.2	-36
2500.54	-8
2501.88	-14
2503.22	-22
2504.56	-16
2505.9	-4
2507.24	-16
2508.58	-30
2509.91	-42
2511.25	-45
2512.58	-52
2513.92	-97
2515.25	-85
2516.58	-93
2517.92	-95
2519.25	-75
2520.58	-75
2521.91	-85
2523.24	-77
2524.57	-41
2525.9	-51
2527.23	-40
2528.55	-20
2529.88	-46
2531.21	-65
2532.53	-71
2533.86	-44
2535.18	-62
2536.5	-32
2537.83	-33
2539.15	-24
2540.47	-28
2541.79	-16
2543.11	-46
2544.43	-69
2545.75	-42
2547.07	-43
2548.39	-81
2549.7	-21
2551.02	-52
2552.34	-37
2553.65	-67
2554.97	-92
2556.28	-77
2557.59	-95
2558.91	-107
2560.22	-83
2561.53	-89
2562.84	-95
2564.15	-79
2565.46	-81
2566.77	-89
2568.08	-77
2569.38	-85
2570.69	-54
2572	-93
2573.3	-87
2574.61	-71
2575.91	-70
2577.22	-71
2578.52	-67
2579.82	-57
2581.13	-93
2582.43	-89
2583.73	-81
2585.03	-107
2586.33	-111
2587.63	-89
2588.92	-111
2590.22	-93
2591.52	-105
2592.82	-87
2594.11	-87
2595.41	-73
2596.7	-77
2598	-58
2599.29	-85
2600.58	-91
2601.88	-54
2603.17	-65
2604.46	-107
2605.75	-97
2607.04	-121
2608.33	-95
2609.62	-97
2610.9	-101
2612.19	-123
2613.48	-141
2614.76	-127
2616.05	-105
2617.34	-89
2618.62	-125
2619.9	-126
2621.19	-103
2622.47	-105
2623.75	-92
2625.03	-117
2626.31	-89
2627.59	-81
2628.87	-75
2630.15	-97
2631.43	-83
2632.71	-107
2633.99	-104
2635.26	-104
2636.54	-111
2637.81	-115
2639.09	-137
2640.36	-113
2641.64	-113
2642.91	-129
2644.18	-131
2645.46	-107
2646.73	-117
2648	-101
2649.27	-101
2650.54	-95
2651.81	-81
2653.07	-77
2654.34	-97
2655.61	-93
2656.88	-73
2658.14	-86
2659.41	-105
2660.67	-99
2661.94	-91
2663.2	-105
2664.47	-99
2665.73	-103
2666.99	-103
2668.25	-107
2669.51	-107
2670.77	-105
2672.03	-111
2673.29	-111
2674.55	-99
2675.81	-95
2677.07	-121
2678.32	-113
2679.58	-115
2680.84	-85
2682.09	-89
2683.35	-72
2684.6	-65
2685.85	-83
2687.11	-109
2688.36	-69
2689.61	-107
2690.86	-103
2692.11	-81
2693.36	-69
2694.61	-65
2695.86	-65
2697.11	-109
2698.36	-85
2699.61	-101
2700.85	-99
2702.1	-97
2703.34	-79
2704.59	-102
2705.83	-81
2707.08	-93
2708.32	-85
2709.56	-109
2710.81	-87
2712.05	-107
2713.29	-101
2714.53	-101
2715.77	-93
2717.01	-61
2718.25	-77
2719.49	-71
2720.73	-95
2721.96	-95
2723.2	-83
2724.44	-99
2725.67	-69
2726.91	-90
2728.14	-79
2729.38	-112
2730.61	-73
2731.84	-93
2733.08	-99
2734.31	-95
2735.54	-79
2736.77	-71
2738	-103
2739.23	-77
2740.46	-71
2741.69	-93
2742.92	-87
2744.14	-53
2745.37	-82
2746.6	-99
2747.82	-72
2749.05	-75
2750.27	-80
2751.5	-83
2752.72	-105
2753.95	-66
2755.17	-58
2756.39	-68
2757.61	-60
2758.83	-86
2760.05	-52
2761.27	-89
2762.49	-70
2763.71	-81
2764.93	-36
2766.15	-72
2767.37	-66
2768.58	-85
2769.8	-72
2771.02	-84
2772.23	-70
2773.45	-79
2774.66	-74
2775.88	-54
2777.09	-76
2778.3	-66
2779.51	-69
2780.73	-83
2781.94	-68
2783.15	-70
2784.36	-66
2785.57	-76
2786.78	-72
2787.99	-58
2789.19	-76
2790.4	-42
2791.61	-53
2792.82	-54
2794.02	-60
2795.23	-64
2796.43	-56
2797.64	-44
2798.84	-74
2800.04	-87
2801.25	-67
2802.45	-104
2803.65	-90
2804.85	-33
2806.05	-64
2807.25	-63
2808.45	-48
2809.65	-52
2810.85	-79
2812.05	-52
2813.25	-56
2814.45	-68
2815.64	-54
2816.84	-52
2818.04	-44
2819.23	-25
2820.43	-69
2821.62	-30
2822.82	-48
2824.01	-44
2825.2	-36
2826.39	-55
2827.59	-48
2828.78	-58
2829.97	-46
2831.16	-61
2832.35	-38
2833.54	-67
2834.73	-38
2835.92	-40
2837.1	-44
2838.29	-64
2839.48	-34
2840.67	-37
2841.85	-49
2843.04	-40
2844.22	-56
2845.41	-53
2846.59	-48
2847.77	-15
2848.96	-39
2850.14	-53
2851.32	-30
2852.5	-49
2853.68	-60
2854.87	-29
2856.05	-50
2857.23	-30
2858.4	-47
2859.58	-67
2860.76	-51
2861.94	-38
2863.12	-51
2864.29	-49
2865.47	-38
2866.65	-33
2867.82	-24
2869	-5
2870.17	-30
2871.34	-28
2872.52	-51
2873.69	-36
2874.86	-63
2876.03	-28
2877.21	-47
2878.38	-56
2879.55	-26
2880.72	-44
2881.89	-70
2883.06	-42
2884.23	-39
2885.39	-35
2886.56	-33
2887.73	-51
2888.9	-34
2890.06	-44
2891.23	-24
2892.39	-33
2893.56	-24
2894.72	-18
2895.89	-39
2897.05	-18
2898.21	-43
2899.38	-34
2900.54	-36
2901.7	-24
2902.86	-46
2904.02	-41
2905.18	-30
2906.34	-25
2907.5	-41
2908.66	-45
2909.82	-39
2910.98	-34
2912.13	-32
2913.29	-16
2914.45	-63
2915.6	-33
2916.76	-22
2917.91	-28
2919.07	-43
2920.22	-41
2921.38	-20
2922.53	-40
2923.68	-22
2924.84	-14
2925.99	-30
2927.14	-33
2928.29	-32
2929.44	-52
2930.59	-40
2931.74	-19
2932.89	-16
2934.04	-32
2935.19	-44
2936.34	-35
2937.48	-25
2938.63	-28
2939.78	-50
2940.93	-10
2942.07	-28
2943.22	-2
2944.36	-36
2945.51	-41
2946.65	-24
2947.79	-46
2948.94	-14
2950.08	-41
2951.22	-20
2952.36	-10
2953.5	-10
2954.65	-26
2955.79	-26
2956.93	-26
2958.07	-26
2959.2	-20
2960.34	-18
2961.48	-10
2962.62	-14
2963.76	-18
2964.89	-20
2966.03	-27
2967.17	-36
2968.3	-6
2969.44	-16
2970.57	-18
2971.71	-16
2972.84	-18
2973.97	-26
2975.11	-24
2976.24	-2
2977.37	-34
2978.5	-28
2979.64	-20
2980.77	-30
2981.9	-28
2983.03	-40
2984.16	0
2985.29	-8
2986.41	-18
2987.54	-22
2988.67	-16
2989.8	-4
2990.93	-30
2992.05	-30
2993.18	-23
2994.3	-32
2995.43	-8
2996.55	4
2997.68	-8
2998.8	-8
2999.93	-6
3001.05	-16
3002.17	-8
3003.3	-22
3004.42	0
3005.54	18
3006.66	2
3007.78	-4
3008.9	-24
3010.02	-48
3011.14	-9
3012.26	-13
3013.38	-8
3014.5	-14
3015.62	-32
3016.73	12
3017.85	0
3018.97	-16
3020.08	-12
3021.2	-6
3022.31	-16
3023.43	-4
3024.54	-14
3025.66	-10
3026.77	4
3027.89	-4
3029	-2
3030.11	6
3031.22	-4
3032.34	-10
3033.45	-12
3034.56	-18
3035.67	0
3036.78	44
3037.89	-2
3039	-2
3040.11	-10
3041.22	-10
3042.32	-24
3043.43	-18
3044.54	-23
3045.65	-8
3046.75	8
3047.86	12
3048.96	-4
3050.07	-24
3051.17	8
3052.28	8
3053.38	-2
3054.49	-32
3055.59	-12
3056.69	2
3057.8	-14
3058.9	-22
3060	14
3061.1	0
3062.2	-6
3063.3	6
3064.4	-19
3065.5	-15
3066.6	-14
3067.7	-8
3068.8	-4
3069.9	10
3071	0
3072.09	4
3073.19	-11
3074.29	-4
3075.38	-8
3076.48	14
3077.57	-20
3078.67	14
3079.76	0
3080.86	-2
3081.95	-8
3083.05	-24
3084.14	-2
3085.23	14
3086.33	-8
3087.42	-14
3088.51	-2
3089.6	8
3090.69	-6
3091.78	-16
3092.87	10
3093.96	8
3095.05	4
3096.14	-32
3097.23	12
3098.32	18
3099.41	-6
3100.49	-20
3101.58	8
3102.67	2
3103.75	-2
3104.84	8
3105.93	2
3107.01	-2
3108.1	0
3109.18	4
3110.26	8
3111.35	24
3112.43	-10
3113.51	10
3114.6	11
3115.68	18
3116.76	-9
3117.84	14
3118.92	6
3120	10
3121.09	6
3122.17	16
3123.25	0
3124.32	18
3125.4	24
3126.48	-10
3127.56	4
3128.64	-2
3129.72	14
3130.79	26
3131.87	4
3132.95	-6
3134.02	0
3135.1	18
3136.17	-2
3137.25	4
3138.32	18
3139.4	2
3140.47	18
3141.55	6
3142.62	4
3143.69	0
3144.76	15
3145.84	-8
3146.91	10
3147.98	20
3149.05	4
3150.12	-8
3151.19	10
3152.26	10
3153.33	28
3154.4	-8
3155.47	16
3156.54	6
3157.61	42
3158.67	-8
3159.74	-3
3160.81	12
3161.88	11
3162.94	-2
3164.01	-4
3165.07	6
3166.14	10
3167.2	14
3168.27	2
3169.33	-9
3170.4	6
3171.46	-6
3172.52	8
3173.59	28
3174.65	4
3175.71	0
3176.77	8
3177.84	-6
3178.9	-8
3179.96	0
3181.02	12
3182.08	30
3183.14	10
3184.2	0
3185.26	18
3186.32	34
3187.37	14
3188.43	40
3189.49	17
3190.55	10
3191.61	-2
3192.66	-2
3193.72	8
3194.77	18
3195.83	12
3196.89	20
3197.94	14
3199	12
3200.05	2
3201.1	-10
3202.16	-16
3203.21	28
3204.27	10
3205.32	-6
3206.37	34
3207.42	15
3208.47	20
3209.53	36
3210.58	6
3211.63	2
3212.68	24
3213.73	16
3214.78	-8
3215.83	6
3216.88	-2
3217.93	18
3218.97	10
3220.02	10
3221.07	-4
3222.12	0
3223.16	10
3224.21	-2
3225.26	0
3226.3	-12
3227.35	0
3228.4	30
3229.44	32
3230.49	2
3231.53	-2
3232.57	8
3233.62	16
3234.66	14
3235.71	10
3236.75	6
3237.79	28
3238.83	16
3239.88	-6
3240.92	18
3241.96	18
3243	-2
3244.04	4
3245.08	22
3246.12	22
3247.16	0
3248.2	14
3249.24	8
3250.28	6
3251.32	14
3252.36	18
3253.39	12
3254.43	28
3255.47	34
3256.51	8
3257.54	0
3258.58	10
3259.61	10
3260.65	15
3261.69	30
3262.72	6
3263.76	4
3264.79	20
3265.82	18
3266.86	3
3267.89	20
3268.92	24
3269.96	20
3270.99	8
3272.02	6
3273.05	20
3274.09	-2
3275.12	34
3276.15	14
3277.18	13
3278.21	14
3279.24	-8
3280.27	36
3281.3	18
3282.33	2
3283.36	22
3284.39	16
3285.41	28
3286.44	26
3287.47	22
3288.5	48
3289.52	2
3290.55	30
3291.58	24
3292.6	2
3293.63	44
3294.66	12
3295.68	18
3296.71	-2
3297.73	32
3298.76	49
3299.78	12
3300.8	2
3301.83	24
3302.85	40
3303.87	10
3304.9	2
3305.92	19
3306.94	24
3307.96	44
3308.98	22
3310.01	18
3311.03	6
3312.05	37
3313.07	26
3314.09	0
3315.11	22
3316.13	22
3317.15	-2
3318.17	24
3319.18	18
3320.2	18
3321.22	26
3322.24	18
3323.26	19
3324.27	8
3325.29	28
3326.31	21
3327.32	28
3328.34	24
3329.35	34
3330.37	2
3331.38	12
3332.4	22
3333.41	26
3334.43	44
3335.44	8
3336.46	10
3337.47	4
3338.48	24
3339.5	24
3340.51	6
3341.52	47
3342.53	18
3343.54	16
3344.56	28
3345.57	26
3346.58	18
3347.59	18
3348.6	9
3349.61	46
3350.62	28
3351.63	36
3352.64	24
3353.65	30
3354.66	19
3355.66	27
3356.67	20
3357.68	16
3358.69	7
3359.7	6
3360.7	22
3361.71	22
3362.72	14
3363.72	24
3364.73	20
3365.73	28
3366.74	29
3367.75	29
3368.75	14
3369.75	16
3370.76	0
3371.76	20
3372.77	20
3373.77	24
3374.77	37
3375.78	24
3376.78	-19
3377.78	38
3378.78	20
3379.79	6
3380.79	17
3381.79	14
3382.79	34
3383.79	26
3384.79	44
3385.79	4
3386.79	8
3387.79	20
3388.79	25
3389.79	18
3390.79	4
3391.79	10
3392.79	8
3393.79	38
3394.78	16
3395.78	2
3396.78	26
3397.78	44
3398.77	43
3399.77	32
3400.77	10
3401.76	6
3402.76	14
3403.76	28
3404.75	-2
3405.75	2
3406.74	22
3407.74	42
3408.73	28
3409.72	46
3410.72	38
3411.71	34
3412.71	26
3413.7	16
3414.69	34
3415.68	62
3416.68	34
3417.67	22
3418.66	26
3419.65	26
3420.64	22
3421.63	33
3422.63	28
3423.62	32
3424.61	50
3425.6	10
3426.59	19
3427.58	24
3428.57	31
[truncated: 48 more rows]
