# Supplementary material for: AI‐Assisted Detection of Early Gastric Cancer via Visualization of Mucosal Acidity Compromise During Endoscopy
Source: Adv Sci (Weinh). 2025 Oct 20;12(46):e04932. doi: 10.1002/advs.202504932 (PMC12697849; doi:10.1002/advs.202504932)
Supplement: Supplementary file 2 — Supporting Data [file ADVS-12-e04932-s002.zip › Models by MKN-45 cells/Model 1/Para-tumor/fast-20250724_212008.csv]

181.541	10210
184.445	15711
187.346	20183
190.245	22412
193.141	23170
196.035	23254
198.927	23145
201.816	23202
204.703	23323
207.588	23305
210.47	23438
213.35	23272
216.228	23198
219.103	23239
221.976	23168
224.846	23131
227.715	23234
230.58	23349
233.444	23311
236.305	23399
239.164	23249
242.02	23677
244.875	23907
247.727	23921
250.576	23982
253.423	23951
256.268	23838
259.111	23885
261.951	23824
264.789	23631
267.625	23862
270.459	23885
273.29	23871
276.119	23598
278.945	23652
281.769	23414
284.591	23311
287.411	23254
290.229	23109
293.044	22952
295.857	22783
298.667	22726
301.476	22600
304.282	22357
307.085	22009
309.887	21884
312.686	21618
315.483	21302
318.278	21116
321.071	21076
323.861	21040
326.649	20836
329.435	21118
332.219	21070
335	20958
337.779	21095
340.556	21153
343.331	21225
346.103	21048
348.873	21020
351.641	21227
354.407	21338
357.171	21475
359.932	21396
362.691	21231
365.448	21194
368.203	21034
370.955	20751
373.706	20600
376.454	20676
379.2	20431
381.943	20474
384.685	20309
387.424	20071
390.161	19751
392.896	19678
395.629	19554
398.36	19543
401.088	19445
403.815	19356
406.539	19285
409.261	19285
411.981	19226
414.698	19259
417.414	19523
420.127	19519
422.838	19596
425.547	19744
428.254	19853
430.959	19680
433.662	19692
436.362	19835
439.06	20067
441.757	19901
444.451	19898
447.142	19838
449.832	19823
452.52	19855
455.206	19734
457.889	19684
460.57	19585
463.249	19531
465.927	19550
468.601	19362
471.274	19073
473.945	18921
476.614	18768
479.28	18463
481.945	18384
484.607	18314
487.267	18230
489.926	17934
492.582	17903
495.236	17848
497.888	17639
500.537	17482
503.185	17482
505.831	17673
508.474	17784
511.116	17605
513.755	17529
516.393	17452
519.028	17599
521.661	17565
524.293	17589
526.922	17389
529.549	17405
532.174	17401
534.797	17436
537.418	17470
540.037	17444
542.654	17240
545.268	17200
547.881	17359
550.492	17319
553.101	17230
555.707	16899
558.312	16833
560.915	16545
563.515	16545
566.114	16640
568.71	16843
571.305	16950
573.897	17321
576.488	17315
579.076	17099
581.663	16751
584.247	16479
586.83	15876
589.41	15552
591.989	15148
594.565	14893
597.14	14474
599.712	14389
602.283	14218
604.851	14019
607.418	13819
609.982	13787
612.545	13748
615.106	13624
617.664	13751
620.221	13759
622.776	13658
625.328	13658
627.879	13621
630.428	13438
632.975	13366
635.52	13078
638.062	13088
640.603	12870
643.142	12953
645.679	13158
648.214	13320
650.748	13261
653.279	13269
655.808	13164
658.335	13088
660.861	12930
663.384	12742
665.906	12770
668.425	12820
670.943	12749
673.459	12564
675.973	12462
678.484	12365
680.994	12135
683.502	11810
686.009	11764
688.513	11682
691.015	11581
693.515	11578
696.014	11351
698.51	11173
701.005	11044
703.498	10974
705.989	10893
708.478	10638
710.965	10666
713.45	10515
715.933	10503
718.415	10362
720.894	10120
723.372	9981
725.848	10219
728.322	10132
730.794	10313
733.264	10190
735.732	10096
738.198	9858
740.663	9623
743.126	9373
745.586	9268
748.045	9167
750.502	9058
752.958	8863
755.411	8849
757.863	8942
760.312	8778
762.76	8793
765.206	8811
767.65	8794
770.092	8505
772.533	8222
774.971	8001
777.408	7992
779.843	7920
782.276	7866
784.707	7940
787.137	7990
789.564	8045
791.99	7926
794.414	7968
796.836	7886
799.257	7717
801.675	7494
804.092	7503
806.507	7531
808.92	7481
811.331	7344
813.741	7179
816.148	7065
818.554	6882
820.958	6887
823.36	6864
825.761	6814
828.159	6681
830.556	6655
832.951	6582
835.345	6639
837.736	6449
840.126	6471
842.514	6510
844.9	6272
847.284	6233
849.667	6138
852.048	6050
854.427	6073
856.804	5945
859.18	5827
861.553	5673
863.925	5746
866.296	5661
868.664	5674
871.031	5644
873.396	5609
875.759	5517
878.12	5491
880.48	5464
882.838	5383
885.194	5333
887.549	5279
889.902	5265
892.253	5164
894.602	5142
896.949	5147
899.295	5122
901.639	5011
903.981	4997
906.322	4876
908.661	4863
910.998	4942
913.333	4932
915.667	4825
917.999	4916
920.329	4842
922.658	4802
924.985	4723
927.31	4762
929.633	4751
931.955	4723
934.275	4636
936.593	4584
938.91	4511
941.225	4471
943.538	4368
945.849	4307
948.159	4098
950.467	4060
952.774	3979
955.078	3927
957.381	3907
959.683	3775
961.982	3738
964.28	3778
966.577	3804
968.871	3791
971.164	3633
973.456	3570
975.745	3580
978.033	3405
980.319	3419
982.604	3435
984.887	3359
987.168	3451
989.448	3433
991.726	3306
994.002	3348
996.277	3324
998.55	3274
1000.82	3284
1003.09	3323
1005.36	3374
1007.63	3305
1009.89	3318
1012.15	3321
1014.41	3344
1016.67	3417
1018.93	3447
1021.19	3361
1023.44	3433
1025.7	3564
1027.95	3554
1030.2	3411
1032.45	3332
1034.69	3153
1036.94	3034
1039.18	2986
1041.43	2984
1043.67	3004
1045.9	3012
1048.14	2964
1050.38	2857
1052.61	2884
1054.84	2828
1057.07	2734
1059.3	2730
1061.53	2563
1063.76	2677
1065.98	2635
1068.2	2603
1070.42	2573
1072.64	2504
1074.86	2450
1077.08	2434
1079.29	2383
1081.5	2436
1083.72	2349
1085.93	2418
1088.13	2404
1090.34	2399
1092.55	2418
1094.75	2424
1096.95	2432
1099.15	2349
1101.35	2379
1103.55	2317
1105.74	2290
1107.94	2218
1110.13	2258
1112.32	2158
1114.51	2162
1116.7	2086
1118.89	2061
1121.07	2076
1123.25	2010
1125.44	1973
1127.62	1922
1129.8	1980
1131.97	1999
1134.15	2023
1136.32	2045
1138.49	1968
1140.66	1987
1142.83	1908
1145	1933
1147.17	1914
1149.33	1831
1151.5	1835
1153.66	1880
1155.82	1854
1157.98	1811
1160.13	1767
1162.29	1767
1164.44	1727
1166.6	1685
1168.75	1725
1170.9	1795
1173.04	1812
1175.19	1795
1177.34	1760
1179.48	1677
1181.62	1674
1183.76	1693
1185.9	1712
1188.04	1853
1190.17	1934
1192.31	2039
1194.44	1944
1196.57	1892
1198.7	1914
1200.83	1832
1202.96	1845
1205.08	1698
1207.21	1594
1209.33	1513
1211.45	1424
1213.57	1332
1215.69	1376
1217.81	1331
1219.92	1301
1222.03	1255
1224.15	1322
1226.26	1269
1228.37	1227
1230.47	1265
1232.58	1215
1234.68	1233
1236.79	1282
1238.89	1243
1240.99	1239
1243.09	1249
1245.19	1159
1247.28	1150
1249.38	1151
1251.47	1183
1253.56	1167
1255.65	1072
1257.74	1124
1259.83	1132
1261.91	1092
1264	1066
1266.08	971
1268.16	965
1270.24	993
1272.32	900
1274.4	925
1276.47	969
1278.55	897
1280.62	818
1282.69	868
1284.76	824
1286.83	897
1288.9	852
1290.96	840
1293.03	804
1295.09	786
1297.15	758
1299.21	757
1301.27	734
1303.33	727
1305.38	711
1307.44	796
1309.49	751
1311.54	685
1313.59	671
1315.64	651
1317.69	717
1319.73	669
1321.78	673
1323.82	651
1325.86	643
1327.9	660
1329.94	616
1331.98	600
1334.02	661
1336.05	632
1338.08	634
1340.12	597
1342.15	677
1344.18	707
1346.2	713
1348.23	736
1350.25	701
1352.28	756
1354.3	754
1356.32	755
1358.34	755
1360.36	768
1362.38	766
1364.39	794
1366.41	790
1368.42	747
1370.43	828
1372.44	709
1374.45	800
1376.45	796
1378.46	763
1380.47	727
1382.47	699
1384.47	713
1386.47	607
1388.47	574
1390.47	585
1392.46	572
1394.46	631
1396.45	631
1398.44	659
1400.44	598
1402.42	602
1404.41	524
1406.4	506
1408.39	476
1410.37	491
1412.35	455
1414.33	482
1416.31	495
1418.29	454
1420.27	483
1422.25	454
1424.22	443
1426.2	401
1428.17	385
1430.14	431
1432.11	362
1434.08	347
1436.04	338
1438.01	372
1439.97	405
1441.94	405
1443.9	413
1445.86	421
1447.82	443
1449.78	330
1451.73	310
1453.69	349
1455.64	367
1457.59	386
1459.54	347
1461.49	282
1463.44	258
1465.39	238
1467.34	254
1469.28	240
1471.22	264
1473.17	328
1475.11	308
1477.05	284
1478.99	241
1480.92	198
1482.86	149
1484.79	143
1486.73	125
1488.66	147
1490.59	175
1492.52	174
1494.45	212
1496.37	200
1498.3	216
1500.22	206
1502.14	175
1504.07	111
1505.99	137
1507.91	133
1509.82	141
1511.74	145
1513.66	149
1515.57	192
1517.48	151
1519.39	284
1521.3	272
1523.21	264
1525.12	215
1527.03	179
1528.93	199
1530.84	244
1532.74	280
1534.64	379
1536.54	409
1538.44	385
1540.34	347
1542.23	299
1544.13	179
1546.02	161
1547.92	216
1549.81	248
1551.7	330
1553.59	308
1555.48	322
1557.36	342
1559.25	383
1561.13	401
1563.01	461
1564.9	478
1566.78	497
1568.66	451
1570.53	397
1572.41	389
1574.29	411
1576.16	504
1578.03	586
1579.9	637
1581.78	550
1583.65	504
1585.51	485
1587.38	532
1589.25	569
1591.11	588
1592.97	548
1594.84	466
1596.7	415
1598.56	441
1600.42	403
1602.27	448
1604.13	457
1605.98	560
1607.84	705
1609.69	806
1611.54	771
1613.39	713
1615.24	576
1617.09	397
1618.94	362
1620.78	323
1622.62	395
1624.47	480
1626.31	516
1628.15	530
1629.99	542
1631.83	526
1633.67	530
1635.5	490
1637.34	429
1639.17	417
1641	421
1642.83	415
1644.66	445
1646.49	413
1648.32	367
1650.15	407
1651.97	417
1653.8	472
1655.62	471
1657.44	405
1659.26	302
1661.08	270
1662.9	254
1664.72	111
1666.53	10
1668.35	0
1670.16	-10
1671.97	39
1673.79	123
1675.6	108
1677.4	105
1679.21	38
1681.02	38
1682.83	20
1684.63	60
1686.43	87
1688.24	113
1690.04	121
1691.84	50
1693.64	41
1695.43	60
1697.23	121
1699.02	246
1700.82	278
1702.61	260
1704.4	253
1706.2	256
1707.98	290
1709.77	385
1711.56	381
1713.35	364
1715.13	350
1716.92	276
1718.7	202
1720.48	232
1722.26	246
1724.04	248
1725.82	145
1727.6	121
1729.37	113
1731.15	99
1732.92	62
1734.7	60
1736.47	32
1738.24	10
1740.01	18
1741.78	16
1743.54	0
1745.31	54
1747.08	80
1748.84	78
1750.6	77
1752.36	111
1754.12	195
1755.88	227
1757.64	180
1759.4	124
1761.16	64
1762.91	43
1764.67	119
1766.42	191
1768.17	253
1769.92	249
1771.67	177
1773.42	133
1775.17	89
1776.91	101
1778.66	125
1780.4	230
1782.15	274
1783.89	295
1785.63	303
1787.37	314
1789.11	316
1790.85	308
1792.58	258
1794.32	187
1796.05	147
1797.79	147
1799.52	133
1801.25	145
1802.98	80
1804.71	87
1806.44	149
1808.17	215
1809.89	284
1811.62	290
1813.34	324
1815.07	284
1816.79	235
1818.51	184
1820.23	189
1821.95	139
1823.66	94
1825.38	89
1827.1	79
1828.81	96
1830.52	127
1832.24	182
1833.95	208
1835.66	274
1837.37	286
1839.08	276
1840.78	205
1842.49	149
1844.19	121
1845.9	89
1847.6	95
1849.3	91
1851	77
1852.7	4
1854.4	-24
1856.1	-26
1857.8	-6
1859.49	38
1861.19	10
1862.88	30
1864.57	-46
1866.27	-112
1867.96	-137
1869.65	-200
1871.33	-161
1873.02	-108
1874.71	-38
1876.39	-17
1878.08	-50
1879.76	-23
1881.44	-44
1883.12	-10
1884.81	41
1886.48	38
1888.16	-16
1889.84	-81
1891.52	-77
1893.19	-137
1894.87	-139
1896.54	-107
1898.21	-97
1899.88	-58
1901.55	-44
1903.22	-46
1904.89	-30
1906.56	18
1908.22	-8
1909.89	14
1911.55	57
1913.22	52
1914.88	26
1916.54	22
1918.2	36
1919.86	14
1921.52	4
1923.18	8
1924.83	-36
1926.49	-10
1928.14	-4
1929.79	-26
1931.45	-20
1933.1	-32
1934.75	-52
1936.4	-16
1938.05	28
1939.69	35
1941.34	4
1942.99	-77
1944.63	-66
1946.27	-81
1947.92	-64
1949.56	-42
1951.2	-12
1952.84	8
1954.48	28
1956.11	45
1957.75	105
1959.39	131
1961.02	167
1962.65	127
1964.29	119
1965.92	113
1967.55	155
1969.18	168
1970.81	161
1972.44	194
1974.06	127
1975.69	159
1977.32	172
1978.94	192
1980.56	190
1982.19	208
1983.81	190
1985.43	193
1987.05	202
1988.66	203
1990.28	185
1991.9	179
1993.51	184
1995.13	222
1996.74	220
1998.36	203
1999.97	194
2001.58	207
2003.19	193
2004.8	207
2006.4	264
2008.01	216
2009.62	225
2011.22	238
2012.83	234
2014.43	215
2016.03	227
2017.63	220
2019.23	207
2020.83	199
2022.43	229
2024.03	224
2025.63	235
2027.22	222
2028.82	213
2030.41	225
2032.01	209
2033.6	209
2035.19	228
2036.78	207
2038.37	219
2039.96	189
2041.55	167
2043.13	202
2044.72	178
2046.3	191
2047.89	185
2049.47	195
2051.05	188
2052.63	177
2054.21	201
2055.79	201
2057.37	183
2058.95	178
2060.52	167
2062.1	181
2063.68	196
2065.25	219
2066.82	177
2068.39	178
2069.97	185
2071.54	167
2073.1	176
2074.67	177
2076.24	179
2077.81	163
2079.37	175
2080.94	165
2082.5	151
2084.07	157
2085.63	139
2087.19	161
2088.75	113
2090.31	107
2091.87	77
2093.43	84
2094.98	74
2096.54	93
2098.09	94
2099.65	135
2101.2	123
2102.75	133
2104.3	139
2105.86	145
2107.41	147
2108.95	133
2110.5	117
2112.05	139
2113.6	125
2115.14	111
2116.69	129
2118.23	117
2119.77	129
2121.31	121
2122.86	107
2124.4	95
2125.93	123
2127.47	115
2129.01	127
2130.55	149
2132.08	145
2133.62	141
2135.15	133
2136.69	125
2138.22	119
2139.75	123
2141.28	113
2142.81	125
2144.34	111
2145.87	117
2147.39	145
2148.92	125
2150.45	147
2151.97	115
2153.5	139
2155.02	105
2156.54	101
2158.06	111
2159.58	107
2161.1	105
2162.62	143
2164.14	133
2165.66	127
2167.17	121
2168.69	145
2170.2	125
2171.72	105
2173.23	117
2174.74	93
2176.25	101
2177.76	127
2179.27	95
2180.78	109
2182.29	101
2183.79	97
2185.3	97
2186.81	111
2188.31	99
2189.81	95
2191.32	121
2192.82	103
2194.32	91
2195.82	121
2197.32	109
2198.82	75
2200.32	87
2201.81	47
2203.31	76
2204.8	75
2206.3	105
2207.79	95
2209.29	105
2210.78	95
2212.27	137
2213.76	117
2215.25	133
2216.74	111
2218.23	101
2219.71	92
2221.2	63
2222.69	87
2224.17	34
2225.65	45
2227.14	56
2228.62	65
2230.1	74
2231.58	83
2233.06	81
2234.54	107
2236.02	103
2237.5	115
2238.97	130
2240.45	101
2241.92	118
2243.4	119
2244.87	77
2246.34	72
2247.82	63
2249.29	80
2250.76	79
2252.23	65
2253.7	51
2255.16	46
2256.63	75
2258.1	60
2259.56	87
2261.03	65
2262.49	46
2263.95	85
2265.42	78
2266.88	76
2268.34	72
2269.8	83
2271.26	56
2272.72	86
2274.18	73
2275.63	81
2277.09	80
2278.54	105
2280	87
2281.45	59
2282.9	65
2284.36	41
2285.81	67
2287.26	67
2288.71	81
2290.16	77
2291.61	67
2293.05	55
2294.5	53
2295.95	59
2297.39	2
2298.84	11
2300.28	16
2301.72	17
2303.16	28
2304.61	49
2306.05	25
2307.49	34
2308.93	38
2310.36	60
2311.8	70
2313.24	63
2314.67	87
2316.11	62
2317.54	88
2318.98	91
2320.41	35
2321.84	81
2323.28	62
2324.71	55
2326.14	35
2327.57	50
2328.99	43
2330.42	10
2331.85	51
2333.27	20
2334.7	44
2336.12	21
2337.55	24
2338.97	15
2340.39	4
2341.82	-10
2343.24	12
2344.66	-10
2346.08	10
2347.5	28
2348.91	17
2350.33	30
2351.75	46
2353.16	36
2354.58	54
2355.99	52
2357.41	36
2358.82	14
2360.23	11
2361.64	-8
2363.05	-2
2364.46	-29
2365.87	-12
2367.28	8
2368.69	16
2370.1	0
2371.5	-18
2372.91	24
2374.31	22
2375.72	10
2377.12	8
2378.52	14
2379.92	18
2381.33	29
2382.73	22
2384.13	12
2385.52	12
2386.92	22
2388.32	8
2389.72	8
2391.11	6
2392.51	28
2393.9	16
2395.3	31
2396.69	57
2398.08	22
2399.48	12
2400.87	14
2402.26	12
2403.65	-10
2405.04	-28
2406.42	-23
2407.81	-108
2409.2	-93
2410.58	-125
2411.97	-121
2413.35	-97
2414.74	-109
2416.12	-85
2417.5	-77
2418.89	-75
2420.27	-61
2421.65	-87
2423.03	-37
2424.41	-89
2425.79	-51
2427.16	-97
2428.54	-99
2429.92	-113
2431.29	-75
2432.67	-84
2434.04	-75
2435.42	-63
2436.79	-75
2438.16	-65
2439.53	-73
2440.9	-89
2442.27	-87
2443.64	-101
2445.01	-101
2446.38	-101
2447.75	-111
2449.11	-121
2450.48	-97
2451.84	-111
2453.21	-101
2454.57	-103
2455.94	-81
2457.3	-83
2458.66	-111
2460.02	-90
2461.38	-97
2462.74	-66
2464.1	-65
2465.46	-49
2466.82	-65
2468.17	-53
2469.53	-73
2470.89	-35
2472.24	-76
2473.6	-50
2474.95	-40
2476.3	-52
2477.65	-40
2479.01	-6
2480.36	-42
2481.71	-8
2483.06	-32
2484.41	-44
2485.75	-46
2487.1	-34
2488.45	-46
2489.8	-64
2491.14	-44
2492.49	-37
2493.83	-44
2495.17	-20
2496.52	-36
2497.86	-32
2499.2	-36
2500.54	-36
2501.88	-14
2503.22	6
2504.56	-22
2505.9	-8
2507.24	-18
2508.58	-12
2509.91	-46
2511.25	-57
2512.58	-58
2513.92	-99
2515.25	-91
2516.58	-79
2517.92	-99
2519.25	-79
2520.58	-75
2521.91	-87
2523.24	-79
2524.57	-59
2525.9	-59
2527.23	-40
2528.55	-16
2529.88	-59
2531.21	-67
2532.53	-61
2533.86	-58
2535.18	-62
2536.5	-44
2537.83	-23
2539.15	-42
2540.47	-28
2541.79	-14
2543.11	-72
2544.43	-57
2545.75	-36
2547.07	-14
2548.39	-85
2549.7	-25
2551.02	-58
2552.34	-71
2553.65	-57
2554.97	-96
2556.28	-101
2557.59	-103
2558.91	-123
2560.22	-67
2561.53	-107
2562.84	-97
2564.15	-71
2565.46	-75
2566.77	-85
2568.08	-91
2569.38	-89
2570.69	-81
2572	-89
2573.3	-84
2574.61	-79
2575.91	-72
2577.22	-81
2578.52	-77
2579.82	-73
2581.13	-79
2582.43	-103
2583.73	-77
2585.03	-91
2586.33	-103
2587.63	-97
2588.92	-115
2590.22	-97
2591.52	-107
2592.82	-93
2594.11	-83
2595.41	-81
2596.7	-91
2598	-81
2599.29	-81
2600.58	-109
2601.88	-66
2603.17	-75
2604.46	-107
2605.75	-105
2607.04	-111
2608.33	-93
2609.62	-111
2610.9	-113
2612.19	-119
2613.48	-133
2614.76	-133
2616.05	-109
2617.34	-105
2618.62	-143
2619.9	-118
2621.19	-103
2622.47	-113
2623.75	-116
2625.03	-111
2626.31	-105
2627.59	-73
2628.87	-73
2630.15	-115
2631.43	-87
2632.71	-99
2633.99	-110
2635.26	-98
2636.54	-133
2637.81	-111
2639.09	-123
2640.36	-135
2641.64	-109
2642.91	-125
2644.18	-135
2645.46	-87
2646.73	-143
2648	-109
2649.27	-105
2650.54	-87
2651.81	-95
2653.07	-85
2654.34	-115
2655.61	-91
2656.88	-81
2658.14	-103
2659.41	-105
2660.67	-109
2661.94	-83
2663.2	-101
2664.47	-117
2665.73	-113
2666.99	-115
2668.25	-131
2669.51	-121
2670.77	-119
2672.03	-103
2673.29	-105
2674.55	-109
2675.81	-111
2677.07	-113
2678.32	-137
2679.58	-117
2680.84	-83
2682.09	-97
2683.35	-86
2684.6	-73
2685.85	-97
2687.11	-107
2688.36	-111
2689.61	-109
2690.86	-87
2692.11	-105
2693.36	-75
2694.61	-79
2695.86	-79
2697.11	-121
2698.36	-83
2699.61	-117
2700.85	-97
2702.1	-123
2703.34	-89
2704.59	-131
2705.83	-89
2707.08	-93
2708.32	-93
2709.56	-111
2710.81	-109
2712.05	-117
2713.29	-117
2714.53	-97
2715.77	-101
2717.01	-97
2718.25	-79
2719.49	-79
2720.73	-109
2721.96	-115
2723.2	-85
2724.44	-101
2725.67	-77
2726.91	-104
2728.14	-81
2729.38	-104
2730.61	-93
2731.84	-103
2733.08	-97
2734.31	-81
2735.54	-93
2736.77	-81
2738	-105
2739.23	-79
2740.46	-85
2741.69	-113
2742.92	-97
2744.14	-55
2745.37	-88
2746.6	-105
2747.82	-56
2749.05	-67
2750.27	-83
2751.5	-81
2752.72	-88
2753.95	-56
2755.17	-76
2756.39	-66
2757.61	-77
2758.83	-92
2760.05	-72
2761.27	-82
2762.49	-72
2763.71	-87
2764.93	-64
2766.15	-90
2767.37	-80
2768.58	-61
2769.8	-80
2771.02	-82
2772.23	-84
2773.45	-75
2774.66	-72
2775.88	-60
2777.09	-80
2778.3	-92
2779.51	-81
2780.73	-81
2781.94	-48
2783.15	-76
2784.36	-60
2785.57	-78
2786.78	-86
2787.99	-54
2789.19	-68
2790.4	-62
2791.61	-51
2792.82	-76
2794.02	-52
2795.23	-62
2796.43	-68
2797.64	-53
2798.84	-68
2800.04	-87
2801.25	-43
2802.45	-74
2803.65	-102
2804.85	-41
2806.05	-64
2807.25	-81
2808.45	-64
2809.65	-62
2810.85	-63
2812.05	-34
2813.25	-66
2814.45	-68
2815.64	-70
2816.84	-68
2818.04	-52
2819.23	-8
2820.43	-71
2821.62	-65
2822.82	-60
2824.01	-36
2825.2	-71
2826.39	-46
2827.59	-44
2828.78	-42
2829.97	-46
2831.16	-54
2832.35	-38
2833.54	-63
2834.73	-46
2835.92	-52
2837.1	-58
2838.29	-58
2839.48	-22
2840.67	-45
2841.85	-55
2843.04	-48
2844.22	-60
2845.41	-57
2846.59	-44
2847.77	-10
2848.96	-49
2850.14	-51
2851.32	-28
2852.5	-49
2853.68	-58
2854.87	-14
2856.05	-52
2857.23	-52
2858.4	-55
2859.58	-55
2860.76	-43
2861.94	-22
2863.12	-34
2864.29	-41
2865.47	-40
2866.65	-37
2867.82	-42
2869	-15
2870.17	-36
2871.34	-39
2872.52	-53
2873.69	-36
2874.86	-55
2876.03	-36
2877.21	-47
2878.38	-62
2879.55	-12
2880.72	-42
2881.89	-48
2883.06	-24
2884.23	-41
2885.39	-31
2886.56	-47
2887.73	-55
2888.9	-36
2890.06	-44
2891.23	-22
2892.39	-39
2893.56	-32
2894.72	-33
2895.89	-43
2897.05	-30
2898.21	-45
2899.38	-46
2900.54	-61
2901.7	-18
2902.86	-44
2904.02	-27
2905.18	-40
2906.34	-41
2907.5	-43
2908.66	-55
2909.82	-53
2910.98	-44
2912.13	-40
2913.29	-24
2914.45	-48
2915.6	-39
2916.76	-24
2917.91	-30
2919.07	-19
2920.22	-43
2921.38	-28
2922.53	-44
2923.68	-34
2924.84	-20
2925.99	-36
2927.14	-49
2928.29	-34
2929.44	-32
2930.59	-40
2931.74	-29
2932.89	-22
2934.04	-36
2935.19	-36
2936.34	-31
2937.48	-21
2938.63	-18
2939.78	-34
2940.93	-16
2942.07	-26
2943.22	-21
2944.36	-40
2945.51	-18
2946.65	-32
2947.79	-50
2948.94	-10
2950.08	-26
2951.22	-32
2952.36	-24
2953.5	-12
2954.65	-30
2955.79	-32
2956.93	-18
2958.07	-44
2959.2	-36
2960.34	-20
2961.48	-8
2962.62	-38
2963.76	-29
2964.89	-30
2966.03	-27
2967.17	-56
2968.3	-28
2969.44	-26
2970.57	-22
2971.71	-18
2972.84	-20
2973.97	-28
2975.11	-16
2976.24	-4
2977.37	-44
2978.5	-10
2979.64	-16
2980.77	-16
2981.9	-14
2983.03	-40
2984.16	-24
2985.29	-20
2986.41	-30
2987.54	-28
2988.67	-12
2989.8	-26
2990.93	-18
2992.05	-32
2993.18	-19
2994.3	-14
2995.43	-42
2996.55	-6
2997.68	-2
2998.8	-24
2999.93	-42
3001.05	-18
3002.17	-18
3003.3	-28
3004.42	22
3005.54	4
3006.66	-15
3007.78	-10
3008.9	-14
3010.02	-52
3011.14	-5
3012.26	-6
3013.38	-26
3014.5	-6
3015.62	-40
3016.73	-4
3017.85	-18
3018.97	-26
3020.08	-10
3021.2	8
3022.31	0
3023.43	12
3024.54	0
3025.66	-14
3026.77	4
3027.89	-4
3029	-23
3030.11	0
3031.22	-16
3032.34	-31
3033.45	-2
3034.56	-22
3035.67	-13
3036.78	42
3037.89	2
3039	14
3040.11	-36
3041.22	-22
3042.32	-35
3043.43	-26
3044.54	-10
3045.65	-16
3046.75	-8
3047.86	20
3048.96	-8
3050.07	-26
3051.17	-6
3052.28	0
3053.38	-11
3054.49	-18
3055.59	2
3056.69	-6
3057.8	-14
3058.9	-24
3060	0
3061.1	-8
3062.2	-9
3063.3	-10
3064.4	-35
3065.5	-17
3066.6	-14
3067.7	0
3068.8	-18
3069.9	-2
3071	-2
3072.09	-12
3073.19	6
3074.29	-21
3075.38	6
3076.48	-6
3077.57	-12
3078.67	6
3079.76	2
3080.86	-26
3081.95	18
3083.05	-18
3084.14	-10
3085.23	-14
3086.33	2
3087.42	-4
3088.51	-10
3089.6	-20
3090.69	-21
3091.78	-37
3092.87	21
3093.96	-10
3095.05	-16
3096.14	-30
3097.23	-8
3098.32	-10
3099.41	8
3100.49	-14
3101.58	0
3102.67	6
3103.75	-10
3104.84	2
3105.93	8
3107.01	-33
3108.1	-6
3109.18	-6
3110.26	4
3111.35	8
3112.43	-14
3113.51	8
3114.6	-2
3115.68	4
3116.76	-19
3117.84	-4
3118.92	-6
3120	4
3121.09	-6
3122.17	-4
3123.25	-19
3124.32	8
3125.4	6
3126.48	-16
3127.56	-16
3128.64	0
3129.72	8
3130.79	26
3131.87	12
3132.95	-6
3134.02	-29
3135.1	-10
3136.17	-4
3137.25	4
3138.32	-4
3139.4	-16
3140.47	12
3141.55	4
3142.62	10
3143.69	12
3144.76	9
3145.84	-8
3146.91	6
3147.98	0
3149.05	-6
3150.12	10
3151.19	6
3152.26	2
3153.33	6
3154.4	-2
3155.47	-11
3156.54	4
3157.61	18
3158.67	-16
3159.74	-11
3160.81	-22
3161.88	1
3162.94	4
3164.01	6
3165.07	-2
3166.14	22
3167.2	10
3168.27	2
3169.33	8
3170.4	12
3171.46	-25
3172.52	-6
3173.59	12
3174.65	4
3175.71	-4
3176.77	-8
3177.84	4
3178.9	-4
3179.96	-8
3181.02	4
3182.08	2
3183.14	16
3184.2	4
3185.26	24
3186.32	22
3187.37	10
3188.43	24
3189.49	29
3190.55	-11
3191.61	9
3192.66	16
3193.72	4
3194.77	-2
3195.83	-7
3196.89	-2
3197.94	6
3199	14
3200.05	-2
3201.1	-2
3202.16	-6
3203.21	26
3204.27	4
3205.32	-12
3206.37	14
3207.42	4
3208.47	2
3209.53	8
3210.58	4
3211.63	12
3212.68	-8
3213.73	16
3214.78	6
3215.83	0
3216.88	-6
3217.93	14
3218.97	16
3220.02	-4
3221.07	2
3222.12	2
3223.16	24
3224.21	20
3225.26	-16
3226.3	0
3227.35	-14
3228.4	12
3229.44	16
3230.49	4
3231.53	-12
3232.57	16
3233.62	-6
3234.66	4
3235.71	12
3236.75	14
3237.79	18
3238.83	16
3239.88	-8
3240.92	10
3241.96	8
3243	10
3244.04	-4
3245.08	20
3246.12	-4
3247.16	4
3248.2	16
3249.24	2
3250.28	-4
3251.32	-2
3252.36	8
3253.39	8
3254.43	2
3255.47	32
3256.51	12
3257.54	-12
3258.58	4
3259.61	22
3260.65	-14
3261.69	4
3262.72	4
3263.76	4
3264.79	6
3265.82	20
3266.86	11
3267.89	32
3268.92	4
3269.96	12
3270.99	18
3272.02	8
3273.05	8
3274.09	-8
3275.12	8
3276.15	20
3277.18	27
3278.21	6
3279.24	-4
3280.27	8
3281.3	4
3282.33	14
3283.36	10
3284.39	0
3285.41	16
3286.44	22
3287.47	18
3288.5	36
3289.52	4
3290.55	42
3291.58	4
3292.6	6
3293.63	28
3294.66	-4
3295.68	20
3296.71	20
3297.73	28
3298.76	55
3299.78	24
3300.8	6
3301.83	20
3302.85	50
3303.87	20
3304.9	8
3305.92	19
3306.94	28
3307.96	30
3308.98	26
3310.01	-4
3311.03	-6
3312.05	43
3313.07	24
3314.09	16
3315.11	18
3316.13	4
3317.15	0
3318.17	10
3319.18	12
3320.2	20
3321.22	10
3322.24	4
3323.26	5
3324.27	18
3325.29	18
3326.31	33
3327.32	18
3328.34	22
3329.35	40
3330.37	14
3331.38	4
3332.4	6
3333.41	20
3334.43	22
3335.44	6
3336.46	24
3337.47	6
3338.48	20
3339.5	-8
3340.51	8
3341.52	30
3342.53	42
3343.54	22
3344.56	22
3345.57	12
3346.58	2
3347.59	10
3348.6	5
3349.61	26
3350.62	8
3351.63	24
3352.64	32
3353.65	10
3354.66	-8
3355.66	27
3356.67	4
3357.68	22
3358.69	-4
3359.7	4
3360.7	12
3361.71	16
3362.72	12
3363.72	24
3364.73	8
3365.73	38
3366.74	10
3367.75	17
3368.75	14
3369.75	14
3370.76	-4
3371.76	8
3372.77	6
3373.77	2
3374.77	13
3375.78	22
3376.78	-29
3377.78	10
3378.78	24
3379.79	12
3380.79	-12
3381.79	10
3382.79	18
3383.79	12
3384.79	34
3385.79	-2
3386.79	10
3387.79	10
3388.79	19
3389.79	-4
3390.79	14
3391.79	24
3392.79	26
3393.79	40
3394.78	8
3395.78	14
3396.78	22
3397.78	24
3398.77	39
3399.77	6
3400.77	14
3401.76	18
3402.76	16
3403.76	20
3404.75	-4
3405.75	8
3406.74	18
3407.74	38
3408.73	20
3409.72	42
3410.72	38
3411.71	26
3412.71	18
3413.7	14
3414.69	-20
3415.68	10
3416.68	16
3417.67	-8
3418.66	20
3419.65	4
3420.64	34
3421.63	29
3422.63	30
3423.62	16
3424.61	60
3425.6	6
3426.59	10
3427.58	38
3428.57	25
[truncated: 48 more rows]
