# Supplementary material for: AI‐Assisted Detection of Early Gastric Cancer via Visualization of Mucosal Acidity Compromise During Endoscopy
Source: Adv Sci (Weinh). 2025 Oct 20;12(46):e04932. doi: 10.1002/advs.202504932 (PMC12697849; doi:10.1002/advs.202504932)
Supplement: Supplementary file 2 — Supporting Data [file ADVS-12-e04932-s002.zip › Models by MKN-45 cells/Model 1/Para-tumor/fast-20250724_212034.csv]

181.541	23780
184.445	36334
187.346	46415
190.245	51291
193.141	52803
196.035	53256
198.927	52814
201.816	53193
204.703	53193
207.588	53454
210.47	53520
213.35	53126
216.228	53062
219.103	53397
221.976	52927
224.846	53225
227.715	53151
230.58	53235
233.444	53125
236.305	53480
239.164	53490
242.02	54070
244.875	54557
247.727	54856
250.576	54870
253.423	54809
256.268	54742
259.111	54678
261.951	54370
264.789	54235
267.625	54563
270.459	54616
273.29	54370
276.119	54365
278.945	53943
281.769	53860
284.591	53709
287.411	53332
290.229	53202
293.044	53042
295.857	52754
298.667	52093
301.476	51711
304.282	51241
307.085	50818
309.887	50709
312.686	50133
315.483	49756
318.278	49601
321.071	49194
323.861	49279
326.649	49069
329.435	49192
332.219	49012
335	48971
337.779	49480
340.556	49192
343.331	49557
346.103	49349
348.873	49506
351.641	49923
354.407	50107
357.171	50230
359.932	50191
362.691	49957
365.448	49744
368.203	49335
370.955	48656
373.706	48736
376.454	48622
379.2	47969
381.943	47939
384.685	47591
387.424	47353
390.161	46807
392.896	46589
395.629	46340
398.36	46164
401.088	46146
403.815	46085
406.539	45817
409.261	45570
411.981	45712
414.698	45799
417.414	46512
420.127	46339
422.838	46174
425.547	46655
428.254	46835
430.959	46531
433.662	46395
436.362	46982
439.06	47129
441.757	46887
444.451	47111
447.142	46839
449.832	46972
452.52	46901
455.206	46705
457.889	46567
460.57	46484
463.249	46176
465.927	46043
468.601	45649
471.274	45456
473.945	45096
476.614	44478
479.28	43888
481.945	43847
484.607	43373
487.267	43076
489.926	42822
492.582	42730
495.236	42345
497.888	42237
500.537	41844
503.185	42139
505.831	42126
508.474	42290
511.116	42358
513.755	42384
516.393	42082
519.028	42449
521.661	42421
524.293	42316
526.922	42193
529.549	42533
532.174	42170
534.797	42263
537.418	42395
540.037	42390
542.654	42259
545.268	42729
547.881	42860
550.492	42707
553.101	42429
555.707	41765
558.312	41266
560.915	40944
563.515	41143
566.114	41325
568.71	41395
571.305	42046
573.897	42237
576.488	42267
579.076	41834
581.663	40633
584.247	39719
586.83	38790
589.41	38078
591.989	37550
594.565	36855
597.14	36210
599.712	35890
602.283	35601
604.851	35246
607.418	34970
609.982	34827
612.545	35131
615.106	34747
617.664	34775
620.221	34743
622.776	34448
625.328	34258
627.879	34424
630.428	34083
632.975	33765
635.52	33439
638.062	33467
640.603	33301
643.142	33342
645.679	33650
648.214	33532
650.748	33395
653.279	33586
655.808	33198
658.335	33171
660.861	33066
663.384	32712
665.906	32645
668.425	32707
670.943	32687
673.459	32486
675.973	32190
678.484	31881
680.994	31442
683.502	30926
686.009	30773
688.513	30564
691.015	30239
693.515	30060
696.014	29661
698.51	29312
701.005	29328
703.498	29002
705.989	28555
708.478	27919
710.965	27660
713.45	27600
715.933	27420
718.415	27401
720.894	26915
723.372	27042
725.848	27219
728.322	26941
730.794	27207
733.264	26995
735.732	26796
738.198	26301
740.663	25722
743.126	25251
745.586	24950
748.045	24913
750.502	24648
752.958	24463
755.411	24249
757.863	24326
760.312	24334
762.76	24036
765.206	24028
767.65	23896
770.092	23456
772.533	22724
774.971	22310
777.408	21985
779.843	21922
782.276	21725
784.707	22035
787.137	22406
789.564	22144
791.99	22253
794.414	22178
796.836	22122
799.257	21792
801.675	21463
804.092	21246
806.507	21224
808.92	20945
811.331	20865
813.741	20472
816.148	20155
818.554	20001
820.958	19691
823.36	19604
825.761	19561
828.159	19292
830.556	19120
832.951	19136
835.345	18873
837.736	18713
840.126	18655
842.514	18681
844.9	18359
847.284	18197
849.667	18066
852.048	17674
854.427	17692
856.804	17365
859.18	17065
861.553	17024
863.925	17065
866.296	17028
868.664	16918
871.031	16757
873.396	16668
875.759	16515
878.12	16386
880.48	16414
882.838	16209
885.194	15949
887.549	15931
889.902	15767
892.253	15629
894.602	15588
896.949	15541
899.295	15572
901.639	15310
903.981	15290
906.322	15204
908.661	15136
910.998	15213
913.333	15121
915.667	14955
917.999	15062
920.329	14948
922.658	15036
924.985	14835
927.31	14806
929.633	14707
931.955	14662
934.275	14432
936.593	14182
938.91	13922
941.225	13884
943.538	13705
945.849	13387
948.159	13086
950.467	12870
952.774	12783
955.078	12572
957.381	12348
959.683	12078
961.982	11847
964.28	11944
966.577	11845
968.871	11721
971.164	11497
973.456	11286
975.745	11333
978.033	11039
980.319	11015
982.604	11004
984.887	10959
987.168	10908
989.448	10688
991.726	10793
994.002	10722
996.277	10722
998.55	10564
1000.82	10598
1003.09	10807
1005.36	10843
1007.63	11003
1009.89	10886
1012.15	10852
1014.41	10889
1016.67	10970
1018.93	10994
1021.19	10876
1023.44	10736
1025.7	10639
1027.95	10493
1030.2	10314
1032.45	10222
1034.69	10144
1036.94	10118
1039.18	10005
1041.43	9913
1043.67	9943
1045.9	9865
1048.14	9840
1050.38	9816
1052.61	9655
1054.84	9507
1057.07	9320
1059.3	9278
1061.53	9095
1063.76	9088
1065.98	8998
1068.2	8935
1070.42	8908
1072.64	8748
1074.86	8659
1077.08	8509
1079.29	8566
1081.5	8376
1083.72	8456
1085.93	8450
1088.13	8337
1090.34	8443
1092.55	8452
1094.75	8502
1096.95	8385
1099.15	8280
1101.35	8194
1103.55	8158
1105.74	7934
1107.94	7926
1110.13	7837
1112.32	7842
1114.51	7556
1116.7	7473
1118.89	7461
1121.07	7348
1123.25	7257
1125.44	7241
1127.62	7136
1129.8	7199
1131.97	7318
1134.15	7287
1136.32	7343
1138.49	7321
1140.66	7233
1142.83	7165
1145	7127
1147.17	6959
1149.33	6892
1151.5	6854
1153.66	6887
1155.82	6802
1157.98	6840
1160.13	6704
1162.29	6701
1164.44	6518
1166.6	6524
1168.75	6588
1170.9	6618
1173.04	6746
1175.19	6681
1177.34	6695
1179.48	6385
1181.62	6352
1183.76	6240
1185.9	6332
1188.04	6429
1190.17	6531
1192.31	6615
1194.44	6627
1196.57	6729
1198.7	6761
1200.83	6679
1202.96	6550
1205.08	6235
1207.21	6076
1209.33	5839
1211.45	5689
1213.57	5569
1215.69	5531
1217.81	5464
1219.92	5327
1222.03	5371
1224.15	5257
1226.26	5276
1228.37	5220
1230.47	5176
1232.58	5075
1234.68	5209
1236.79	5144
1238.89	5135
1240.99	5131
1243.09	5113
1245.19	4979
1247.28	5051
1249.38	4906
1251.47	4954
1253.56	4892
1255.65	4765
1257.74	4723
1259.83	4686
1261.91	4676
1264	4587
1266.08	4429
1268.16	4396
1270.24	4402
1272.32	4327
1274.4	4261
1276.47	4291
1278.55	4146
1280.62	4080
1282.69	4070
1284.76	4021
1286.83	4094
1288.9	4048
1290.96	3981
1293.03	3913
1295.09	3808
1297.15	3826
1299.21	3723
1301.27	3756
1303.33	3671
1305.38	3717
1307.44	3740
1309.49	3660
1311.54	3637
1313.59	3534
1315.64	3556
1317.69	3584
1319.73	3526
1321.78	3522
1323.82	3534
1325.86	3477
1327.9	3447
1329.94	3439
1331.98	3447
1334.02	3522
1336.05	3471
1338.08	3469
1340.12	3488
1342.15	3550
1344.18	3595
1346.2	3624
1348.23	3702
1350.25	3641
1352.28	3693
1354.3	3709
1356.32	3713
1358.34	3733
1360.36	3758
1362.38	3768
1364.39	3767
1366.41	3784
1368.42	3826
1370.43	3805
1372.44	3735
1374.45	3687
1376.45	3653
1378.46	3608
1380.47	3475
1382.47	3431
1384.47	3349
1386.47	3323
1388.47	3244
1390.47	3182
1392.46	3234
1394.46	3305
1396.45	3324
1398.44	3276
1400.44	3249
1402.42	3131
1404.41	3091
1406.4	2980
1408.39	2970
1410.37	2877
1412.35	2817
1414.33	2849
1416.31	2836
1418.29	2817
1420.27	2808
1422.25	2738
1424.22	2784
1426.2	2720
1428.17	2683
1430.14	2746
1432.11	2671
1434.08	2561
1436.04	2536
1438.01	2548
1439.97	2599
1441.94	2510
1443.9	2547
1445.86	2609
1447.82	2577
1449.78	2415
1451.73	2401
1453.69	2486
1455.64	2531
1457.59	2480
1459.54	2444
1461.49	2337
1463.44	2305
1465.39	2214
1467.34	2200
1469.28	2255
1471.22	2281
1473.17	2309
1475.11	2327
1477.05	2277
1478.99	2151
1480.92	2116
1482.86	2047
1484.79	2019
1486.73	1993
1488.66	2004
1490.59	2019
1492.52	1989
1494.45	2025
1496.37	2039
1498.3	2043
1500.22	2062
1502.14	1999
1504.07	1992
1505.99	1991
1507.91	2001
1509.82	1997
1511.74	1980
1513.66	1978
1515.57	1944
1517.48	1979
1519.39	2046
1521.3	2043
1523.21	2027
1525.12	1980
1527.03	1930
1528.93	1954
1530.84	1969
1532.74	2023
1534.64	2023
1536.54	2061
1538.44	2033
1540.34	1918
1542.23	1870
1544.13	1748
1546.02	1728
1547.92	1745
1549.81	1801
1551.7	1801
1553.59	1771
1555.48	1829
1557.36	1863
1559.25	1846
1561.13	1869
1563.01	1863
1564.9	1940
1566.78	1932
1568.66	1920
1570.53	1795
1572.41	1829
1574.29	1868
1576.16	1956
1578.03	2021
1579.9	2047
1581.78	1968
1583.65	1930
1585.51	1896
1587.38	1916
1589.25	1947
1591.11	1991
1592.97	1904
1594.84	1828
1596.7	1807
1598.56	1835
1600.42	1807
1602.27	1767
1604.13	1860
1605.98	1957
1607.84	2116
1609.69	2148
1611.54	2160
1613.39	2039
1615.24	1900
1617.09	1648
1618.94	1593
1620.78	1554
1622.62	1628
1624.47	1669
1626.31	1694
1628.15	1705
1629.99	1696
1631.83	1674
1633.67	1660
1635.5	1656
1637.34	1620
1639.17	1597
1641	1592
1642.83	1584
1644.66	1573
1646.49	1592
1648.32	1495
1650.15	1557
1651.97	1519
1653.8	1570
1655.62	1539
1657.44	1499
1659.26	1388
1661.08	1289
1662.9	1336
1664.72	1195
1666.53	1121
1668.35	1034
1670.16	1084
1671.97	1064
1673.79	1153
1675.6	1166
1677.4	1153
1679.21	1026
1681.02	1060
1682.83	985
1684.63	1019
1686.43	1050
1688.24	1082
1690.04	1078
1691.84	1003
1693.64	969
1695.43	1005
1697.23	1098
1699.02	1155
1700.82	1208
1702.61	1195
1704.4	1154
1706.2	1122
1707.98	1231
1709.77	1294
1711.56	1290
1713.35	1313
1715.13	1295
1716.92	1164
1718.7	1052
1720.48	1042
1722.26	1060
1724.04	993
1725.82	848
1727.6	715
1729.37	657
1731.15	592
1732.92	513
1734.7	441
1736.47	383
1738.24	389
1740.01	370
1741.78	381
1743.54	391
1745.31	502
1747.08	578
1748.84	618
1750.6	639
1752.36	715
1754.12	864
1755.88	902
1757.64	855
1759.4	789
1761.16	762
1762.91	756
1764.67	818
1766.42	884
1768.17	944
1769.92	932
1771.67	844
1773.42	800
1775.17	802
1776.91	794
1778.66	844
1780.4	901
1782.15	919
1783.89	931
1785.63	988
1787.37	973
1789.11	963
1790.85	951
1792.58	894
1794.32	826
1796.05	816
1797.79	768
1799.52	750
1801.25	768
1802.98	713
1804.71	695
1806.44	782
1808.17	809
1809.89	895
1811.62	873
1813.34	927
1815.07	875
1816.79	779
1818.51	770
1820.23	754
1821.95	701
1823.66	687
1825.38	669
1827.1	661
1828.81	667
1830.52	715
1832.24	740
1833.95	750
1835.66	828
1837.37	828
1839.08	818
1840.78	735
1842.49	673
1844.19	647
1845.9	643
1847.6	635
1849.3	679
1851	556
1852.7	513
1854.4	472
1856.1	492
1857.8	495
1859.49	546
1861.19	477
1862.88	534
1864.57	435
1866.27	373
1867.96	319
1869.65	294
1871.33	350
1873.02	373
1874.71	463
1876.39	463
1878.08	399
1879.76	457
1881.44	433
1883.12	436
1884.81	484
1886.48	510
1888.16	434
1889.84	347
1891.52	338
1893.19	322
1894.87	292
1896.54	327
1898.21	326
1899.88	323
1901.55	381
1903.22	363
1904.89	397
1906.56	433
1908.22	435
1909.89	423
1911.55	462
1913.22	475
1914.88	435
1916.54	399
1918.2	431
1919.86	405
1921.52	407
1923.18	393
1924.83	381
1926.49	384
1928.14	353
1929.79	361
1931.45	351
1933.1	351
1934.75	333
1936.4	344
1938.05	397
1939.69	428
1941.34	361
1942.99	324
1944.63	266
1946.27	268
1947.92	281
1949.56	325
1951.2	360
1952.84	362
1954.48	391
1956.11	428
1957.75	451
1959.39	465
1961.02	499
1962.65	501
1964.29	468
1965.92	479
1967.55	497
1969.18	514
1970.81	517
1972.44	524
1974.06	473
1975.69	473
1977.32	508
1978.94	508
1980.56	508
1982.19	538
1983.81	502
1985.43	496
1987.05	522
1988.66	519
1990.28	514
1991.9	514
1993.51	468
1995.13	502
1996.74	506
1998.36	500
1999.97	490
2001.58	504
2003.19	496
2004.8	532
2006.4	522
2008.01	532
2009.62	546
2011.22	526
2012.83	498
2014.43	501
2016.03	511
2017.63	512
2019.23	485
2020.83	512
2022.43	512
2024.03	516
2025.63	499
2027.22	518
2028.82	515
2030.41	507
2032.01	479
2033.6	489
2035.19	462
2036.78	481
2038.37	467
2039.96	445
2041.55	445
2043.13	453
2044.72	427
2046.3	415
2047.89	445
2049.47	453
2051.05	447
2052.63	417
2054.21	427
2055.79	447
2057.37	397
2058.95	431
2060.52	419
2062.1	417
2063.68	428
2065.25	421
2066.82	387
2068.39	395
2069.97	407
2071.54	387
2073.1	405
2074.67	383
2076.24	411
2077.81	369
2079.37	395
2080.94	384
2082.5	381
2084.07	368
2085.63	361
2087.19	345
2088.75	323
2090.31	307
2091.87	301
2093.43	270
2094.98	288
2096.54	291
2098.09	312
2099.65	349
2101.2	294
2102.75	329
2104.3	322
2105.86	340
2107.41	309
2108.95	332
2110.5	304
2112.05	324
2113.6	318
2115.14	297
2116.69	335
2118.23	306
2119.77	312
2121.31	298
2122.86	315
2124.4	285
2125.93	302
2127.47	274
2129.01	308
2130.55	345
2132.08	316
2133.62	310
2135.15	310
2136.69	298
2138.22	298
2139.75	276
2141.28	276
2142.81	290
2144.34	266
2145.87	298
2147.39	304
2148.92	290
2150.45	314
2151.97	282
2153.5	286
2155.02	264
2156.54	278
2158.06	260
2159.58	258
2161.1	268
2162.62	312
2164.14	286
2165.66	284
2167.17	266
2168.69	286
2170.2	290
2171.72	270
2173.23	286
2174.74	238
2176.25	254
2177.76	278
2179.27	256
2180.78	254
2182.29	228
2183.79	250
2185.3	240
2186.81	266
2188.31	234
2189.81	264
2191.32	246
2192.82	272
2194.32	218
2195.82	252
2197.32	238
2198.82	226
2200.32	230
2201.81	188
2203.31	197
2204.8	226
2206.3	232
2207.79	217
2209.29	266
2210.78	250
2212.27	264
2213.76	254
2215.25	244
2216.74	248
2218.23	219
2219.71	211
2221.2	204
2222.69	212
2224.17	187
2225.65	176
2227.14	165
2228.62	170
2230.1	173
2231.58	218
2233.06	195
2234.54	211
2236.02	233
2237.5	246
2238.97	231
2240.45	222
2241.92	225
2243.4	227
2244.87	161
2246.34	201
2247.82	182
2249.29	189
2250.76	186
2252.23	186
2253.7	184
2255.16	163
2256.63	174
2258.1	173
2259.56	176
2261.03	185
2262.49	167
2263.95	194
2265.42	189
2266.88	195
2268.34	159
2269.8	181
2271.26	183
2272.72	191
2274.18	185
2275.63	192
2277.09	191
2278.54	175
2280	175
2281.45	161
2282.9	157
2284.36	149
2285.81	163
2287.26	162
2288.71	177
2290.16	137
2291.61	161
2293.05	143
2294.5	161
2295.95	139
2297.39	101
2298.84	91
2300.28	122
2301.72	111
2303.16	125
2304.61	147
2306.05	148
2307.49	139
2308.93	123
2310.36	135
2311.8	159
2313.24	175
2314.67	175
2316.11	175
2317.54	155
2318.98	191
2320.41	129
2321.84	167
2323.28	143
2324.71	151
2326.14	137
2327.57	159
2328.99	129
2330.42	111
2331.85	139
2333.27	131
2334.7	115
2336.12	97
2337.55	105
2338.97	101
2340.39	79
2341.82	55
2343.24	94
2344.66	81
2346.08	81
2347.5	121
2348.91	113
2350.33	117
2351.75	135
2353.16	99
2354.58	135
2355.99	137
2357.41	103
2358.82	103
2360.23	73
2361.64	59
2363.05	65
2364.46	60
2365.87	52
2367.28	65
2368.69	95
2370.1	73
2371.5	59
2372.91	77
2374.31	94
2375.72	82
2377.12	74
2378.52	72
2379.92	75
2381.33	97
2382.73	87
2384.13	71
2385.52	74
2386.92	75
2388.32	75
2389.72	81
2391.11	69
2392.51	93
2393.9	109
2395.3	109
2396.69	89
2398.08	95
2399.48	61
2400.87	78
2402.26	81
2403.65	75
2405.04	37
2406.42	18
2407.81	-38
2409.2	-40
2410.58	-63
2411.97	-56
2413.35	-10
2414.74	-44
2416.12	-40
2417.5	-14
2418.89	-12
2420.27	-20
2421.65	-12
2423.03	-10
2424.41	-20
2425.79	-27
2427.16	-37
2428.54	-59
2429.92	-42
2431.29	-26
2432.67	-28
2434.04	-56
2435.42	-30
2436.79	-26
2438.16	-13
2439.53	-20
2440.9	-22
2442.27	-51
2443.64	-63
2445.01	-55
2446.38	-55
2447.75	-56
2449.11	-47
2450.48	-26
2451.84	-67
2453.21	-32
2454.57	-26
2455.94	-16
2457.3	-31
2458.66	-40
2460.02	-44
2461.38	-51
2462.74	-22
2464.1	0
2465.46	6
2466.82	-25
2468.17	-11
2469.53	-10
2470.89	6
2472.24	-28
2473.6	-24
2474.95	16
2476.3	-2
2477.65	22
2479.01	41
2480.36	7
2481.71	25
2483.06	5
2484.41	-8
2485.75	2
2487.1	10
2488.45	8
2489.8	2
2491.14	4
2492.49	0
2493.83	2
2495.17	17
2496.52	8
2497.86	12
2499.2	31
2500.54	31
2501.88	12
2503.22	38
2504.56	22
2505.9	30
2507.24	30
2508.58	12
2509.91	12
2511.25	-23
2512.58	-28
2513.92	-43
2515.25	-32
2516.58	-53
2517.92	-66
2519.25	-57
2520.58	-43
2521.91	-64
2523.24	-25
2524.57	-20
2525.9	24
2527.23	10
2528.55	8
2529.88	-34
2531.21	-33
2532.53	-38
2533.86	-2
2535.18	-18
2536.5	-20
2537.83	8
2539.15	10
2540.47	16
2541.79	16
2543.11	-8
2544.43	-4
2545.75	-8
2547.07	-2
2548.39	-42
2549.7	6
2551.02	-10
2552.34	-24
2553.65	-31
2554.97	-56
2556.28	-60
2557.59	-55
2558.91	-81
2560.22	-69
2561.53	-57
2562.84	-69
2564.15	-65
2565.46	-41
2566.77	-57
2568.08	-50
2569.38	-65
2570.69	-54
2572	-55
2573.3	-46
2574.61	-35
2575.91	-48
2577.22	-55
2578.52	-40
2579.82	-28
2581.13	-33
2582.43	-63
2583.73	-50
2585.03	-53
2586.33	-70
2587.63	-81
2588.92	-87
2590.22	-63
2591.52	-83
2592.82	-57
2594.11	-45
2595.41	-67
2596.7	-46
2598	-36
2599.29	-38
2600.58	-47
2601.88	-50
2603.17	-57
2604.46	-77
2605.75	-69
2607.04	-72
2608.33	-65
2609.62	-85
2610.9	-77
2612.19	-105
2613.48	-121
2614.76	-73
2616.05	-85
2617.34	-77
2618.62	-83
2619.9	-96
2621.19	-93
2622.47	-67
2623.75	-74
2625.03	-73
2626.31	-55
2627.59	-55
2628.87	-49
2630.15	-97
2631.43	-73
2632.71	-80
2633.99	-98
2635.26	-64
2636.54	-91
2637.81	-83
2639.09	-81
2640.36	-95
2641.64	-103
2642.91	-111
2644.18	-99
2645.46	-91
2646.73	-113
2648	-83
2649.27	-81
2650.54	-83
2651.81	-59
2653.07	-53
2654.34	-93
2655.61	-59
2656.88	-67
2658.14	-72
2659.41	-77
2660.67	-89
2661.94	-73
2663.2	-75
2664.47	-85
2665.73	-99
2666.99	-62
2668.25	-93
2669.51	-93
2670.77	-101
2672.03	-85
2673.29	-83
2674.55	-67
2675.81	-79
2677.07	-97
2678.32	-91
2679.58	-97
2680.84	-63
2682.09	-77
2683.35	-62
2684.6	-55
2685.85	-71
2687.11	-101
2688.36	-59
2689.61	-75
2690.86	-63
2692.11	-81
2693.36	-47
2694.61	-53
2695.86	-63
2697.11	-87
2698.36	-73
2699.61	-113
2700.85	-77
2702.1	-79
2703.34	-73
2704.59	-96
2705.83	-81
2707.08	-77
2708.32	-75
2709.56	-101
2710.81	-81
2712.05	-97
2713.29	-91
2714.53	-95
2715.77	-81
2717.01	-49
2718.25	-67
2719.49	-75
2720.73	-89
2721.96	-87
2723.2	-71
2724.44	-73
2725.67	-69
2726.91	-84
2728.14	-73
2729.38	-88
2730.61	-63
2731.84	-89
2733.08	-75
2734.31	-67
2735.54	-71
2736.77	-55
2738	-66
2739.23	-59
2740.46	-63
2741.69	-75
2742.92	-87
2744.14	-55
2745.37	-82
2746.6	-95
2747.82	-46
2749.05	-65
2750.27	-60
2751.5	-61
2752.72	-78
2753.95	-58
2755.17	-64
2756.39	-48
2757.61	-64
2758.83	-70
2760.05	-58
2761.27	-64
2762.49	-42
2763.71	-71
2764.93	-60
2766.15	-70
2767.37	-44
2768.58	-71
2769.8	-72
2771.02	-56
2772.23	-74
2773.45	-48
2774.66	-64
2775.88	-56
2777.09	-78
2778.3	-58
2779.51	-58
2780.73	-51
2781.94	-40
2783.15	-60
2784.36	-52
2785.57	-52
2786.78	-90
2787.99	-28
2789.19	-44
2790.4	-36
2791.61	-13
2792.82	-68
2794.02	-42
2795.23	-40
2796.43	-58
2797.64	-38
2798.84	-30
2800.04	-79
2801.25	-47
2802.45	-68
2803.65	-78
2804.85	-33
2806.05	-54
2807.25	-63
2808.45	-46
2809.65	-50
2810.85	-31
2812.05	-38
2813.25	-42
2814.45	-62
2815.64	-36
2816.84	-52
2818.04	-40
2819.23	-12
2820.43	-63
2821.62	-20
2822.82	-36
2824.01	-30
2825.2	-52
2826.39	-38
2827.59	-34
2828.78	-28
2829.97	-18
2831.16	-58
2832.35	-30
2833.54	-54
2834.73	-32
2835.92	-52
2837.1	-40
2838.29	-34
2839.48	-32
2840.67	-41
2841.85	-38
2843.04	-48
2844.22	-38
2845.41	-43
2846.59	-28
2847.77	-27
2848.96	-43
2850.14	-33
2851.32	-34
2852.5	-27
2853.68	-54
2854.87	-21
2856.05	-48
2857.23	-48
2858.4	-40
2859.58	-59
2860.76	-49
2861.94	-28
2863.12	-26
2864.29	-30
2865.47	-42
2866.65	-39
2867.82	-22
2869	-7
2870.17	-30
2871.34	-47
2872.52	-33
2873.69	-30
2874.86	-49
2876.03	-14
2877.21	-37
2878.38	-48
2879.55	-10
2880.72	-44
2881.89	-44
2883.06	-26
2884.23	-26
2885.39	-37
2886.56	-27
2887.73	-61
2888.9	-42
2890.06	-50
2891.23	-20
2892.39	-43
2893.56	-32
2894.72	-47
2895.89	-29
2897.05	-26
2898.21	-57
2899.38	-24
2900.54	-47
2901.7	-12
2902.86	-36
2904.02	-17
2905.18	-42
2906.34	-23
2907.5	-39
2908.66	-39
2909.82	-39
2910.98	-32
2912.13	-40
2913.29	-12
2914.45	-53
2915.6	-18
2916.76	-6
2917.91	-30
2919.07	-35
2920.22	-45
2921.38	-12
2922.53	-48
2923.68	-24
2924.84	-10
2925.99	-28
2927.14	-25
2928.29	-49
2929.44	-30
2930.59	-36
2931.74	-41
2932.89	-2
2934.04	-20
2935.19	-40
2936.34	-31
2937.48	-29
2938.63	-18
2939.78	-52
2940.93	-24
2942.07	-12
2943.22	0
2944.36	-48
2945.51	-39
2946.65	-16
2947.79	-32
2948.94	-16
2950.08	-28
2951.22	-24
2952.36	-14
2953.5	-30
2954.65	-14
2955.79	-34
2956.93	-18
2958.07	-24
2959.2	-10
2960.34	-14
2961.48	-10
2962.62	-16
2963.76	-8
2964.89	-44
2966.03	-29
2967.17	-24
2968.3	-14
2969.44	-20
2970.57	-2
2971.71	-20
2972.84	-12
2973.97	-16
2975.11	-18
2976.24	2
2977.37	-42
2978.5	-34
2979.64	-24
2980.77	-36
2981.9	-20
2983.03	-16
2984.16	-20
2985.29	-30
2986.41	-34
2987.54	-18
2988.67	-6
2989.8	2
2990.93	-26
2992.05	-30
2993.18	-5
2994.3	-10
2995.43	-16
2996.55	16
2997.68	-8
2998.8	-8
2999.93	-8
3001.05	-24
3002.17	-26
3003.3	-26
3004.42	18
3005.54	22
3006.66	-4
3007.78	6
3008.9	-10
3010.02	-24
3011.14	-4
3012.26	-15
3013.38	-12
3014.5	-2
3015.62	-20
3016.73	4
3017.85	-4
3018.97	-16
3020.08	-12
3021.2	-6
3022.31	-16
3023.43	20
3024.54	-4
3025.66	-4
3026.77	-6
3027.89	0
3029	-12
3030.11	0
3031.22	-20
3032.34	-16
3033.45	12
3034.56	-6
3035.67	4
3036.78	40
3037.89	-6
3039	14
3040.11	-12
3041.22	-22
3042.32	-18
3043.43	-4
3044.54	-2
3045.65	-20
3046.75	-15
3047.86	10
3048.96	0
3050.07	-43
3051.17	6
3052.28	-10
3053.38	-6
3054.49	-18
3055.59	4
3056.69	-13
3057.8	-16
3058.9	-18
3060	36
3061.1	-23
3062.2	-8
3063.3	-6
3064.4	-23
3065.5	-17
3066.6	-8
3067.7	0
3068.8	14
3069.9	16
3071	-6
3072.09	0
3073.19	24
3074.29	2
3075.38	-10
3076.48	6
3077.57	-6
3078.67	2
3079.76	26
3080.86	-14
3081.95	6
3083.05	-26
3084.14	6
3085.23	12
3086.33	2
3087.42	-4
3088.51	8
3089.6	4
3090.69	-19
3091.78	-6
3092.87	29
3093.96	6
3095.05	-6
3096.14	-16
3097.23	0
3098.32	-8
3099.41	4
3100.49	-14
3101.58	-16
3102.67	12
3103.75	-8
3104.84	-2
3105.93	12
3107.01	-4
3108.1	8
3109.18	8
3110.26	-2
3111.35	-4
3112.43	-16
3113.51	-4
3114.6	7
3115.68	-22
3116.76	-5
3117.84	-10
3118.92	0
3120	6
3121.09	-8
3122.17	22
3123.25	-8
3124.32	0
3125.4	20
3126.48	2
3127.56	4
3128.64	-22
3129.72	16
3130.79	20
3131.87	24
3132.95	-8
3134.02	-2
3135.1	2
3136.17	20
3137.25	-2
3138.32	16
3139.4	4
3140.47	36
3141.55	2
3142.62	-9
3143.69	-10
3144.76	6
3145.84	2
3146.91	-4
3147.98	8
3149.05	16
3150.12	10
3151.19	20
3152.26	8
3153.33	14
3154.4	-19
3155.47	-9
3156.54	0
3157.61	12
3158.67	-8
3159.74	12
3160.81	12
3161.88	19
3162.94	8
3164.01	14
3165.07	-2
3166.14	8
3167.2	6
3168.27	2
3169.33	-5
3170.4	4
3171.46	-12
3172.52	-4
3173.59	10
3174.65	6
3175.71	-2
3176.77	2
3177.84	4
3178.9	4
3179.96	-10
3181.02	24
3182.08	10
3183.14	24
3184.2	16
3185.26	10
3186.32	4
3187.37	12
3188.43	24
3189.49	29
3190.55	-9
3191.61	19
3192.66	18
3193.72	2
3194.77	20
3195.83	2
3196.89	-6
3197.94	10
3199	18
3200.05	6
3201.1	0
3202.16	0
3203.21	34
3204.27	2
3205.32	12
3206.37	4
3207.42	15
3208.47	14
3209.53	10
3210.58	4
3211.63	34
3212.68	6
3213.73	30
3214.78	2
3215.83	26
3216.88	-6
3217.93	-12
3218.97	16
3220.02	0
3221.07	-8
3222.12	14
3223.16	-16
3224.21	6
3225.26	-16
3226.3	-14
3227.35	-14
3228.4	48
3229.44	26
3230.49	0
3231.53	4
3232.57	4
3233.62	-8
3234.66	6
3235.71	-4
3236.75	2
3237.79	6
3238.83	16
3239.88	-8
3240.92	10
3241.96	8
3243	2
3244.04	4
3245.08	24
3246.12	-12
3247.16	-2
3248.2	24
3249.24	16
3250.28	2
3251.32	6
3252.36	14
3253.39	18
3254.43	16
3255.47	22
3256.51	18
3257.54	-6
3258.58	2
3259.61	12
3260.65	4
3261.69	16
3262.72	-2
3263.76	-2
3264.79	2
3265.82	22
3266.86	11
3267.89	30
3268.92	36
3269.96	14
3270.99	6
3272.02	4
3273.05	-2
3274.09	16
3275.12	12
3276.15	8
3277.18	27
3278.21	24
3279.24	0
3280.27	20
3281.3	2
3282.33	16
3283.36	24
3284.39	24
3285.41	32
3286.44	12
3287.47	26
3288.5	44
3289.52	-10
3290.55	30
3291.58	28
3292.6	0
3293.63	20
3294.66	10
3295.68	27
3296.71	-18
3297.73	18
3298.76	45
3299.78	8
3300.8	-11
3301.83	4
3302.85	58
3303.87	14
3304.9	0
3305.92	19
3306.94	38
3307.96	14
3308.98	20
3310.01	20
3311.03	8
3312.05	39
3313.07	20
3314.09	14
3315.11	14
3316.13	26
3317.15	-10
3318.17	14
3319.18	12
3320.2	2
3321.22	2
3322.24	20
3323.26	21
3324.27	10
3325.29	32
3326.31	27
3327.32	0
3328.34	18
3329.35	40
3330.37	16
3331.38	12
3332.4	10
3333.41	22
3334.43	44
3335.44	20
3336.46	20
3337.47	10
3338.48	26
3339.5	2
3340.51	4
3341.52	18
3342.53	24
3343.54	22
3344.56	18
3345.57	34
3346.58	10
3347.59	28
3348.6	-14
3349.61	16
3350.62	20
3351.63	12
3352.64	18
3353.65	12
3354.66	9
3355.66	25
3356.67	22
3357.68	16
3358.69	1
3359.7	24
3360.7	20
3361.71	16
3362.72	16
3363.72	12
3364.73	18
3365.73	18
3366.74	8
3367.75	17
3368.75	10
3369.75	12
3370.76	8
3371.76	36
3372.77	22
3373.77	22
3374.77	29
3375.78	18
3376.78	-6
3377.78	4
3378.78	26
3379.79	4
3380.79	11
3381.79	14
3382.79	12
3383.79	14
3384.79	34
3385.79	16
3386.79	8
3387.79	-6
3388.79	21
3389.79	0
3390.79	6
3391.79	28
3392.79	22
3393.79	32
3394.78	6
3395.78	-4
3396.78	8
3397.78	44
3398.77	31
3399.77	6
3400.77	14
3401.76	4
3402.76	32
3403.76	12
3404.75	-8
3405.75	8
3406.74	34
3407.74	50
3408.73	38
3409.72	56
3410.72	26
3411.71	24
3412.71	24
3413.7	20
3414.69	-26
3415.68	38
3416.68	14
3417.67	18
3418.66	22
3419.65	-2
3420.64	14
3421.63	19
3422.63	28
3423.62	28
3424.61	42
3425.6	12
3426.59	15
3427.58	20
3428.57	15
[truncated: 48 more rows]
