# Supplementary material for: AI‐Assisted Detection of Early Gastric Cancer via Visualization of Mucosal Acidity Compromise During Endoscopy
Source: Adv Sci (Weinh). 2025 Oct 20;12(46):e04932. doi: 10.1002/advs.202504932 (PMC12697849; doi:10.1002/advs.202504932)
Supplement: Supplementary file 2 — Supporting Data [file ADVS-12-e04932-s002.zip › Models by MKN-45 cells/Model 1/Para-tumor/fast-20250724_212038.csv]

181.541	14659
184.445	22581
187.346	28984
190.245	32115
193.141	33276
196.035	33163
198.927	33064
201.816	33302
204.703	33455
207.588	33342
210.47	33628
213.35	33338
216.228	33332
219.103	33500
221.976	33348
224.846	33495
227.715	33463
230.58	33644
233.444	33399
236.305	33638
239.164	33592
242.02	34084
244.875	34156
247.727	34442
250.576	34440
253.423	34420
256.268	34411
259.111	34321
261.951	34238
264.789	34007
267.625	34242
270.459	34221
273.29	34261
276.119	34276
278.945	33884
281.769	33800
284.591	33527
287.411	33539
290.229	33209
293.044	33072
295.857	33032
298.667	32738
301.476	32408
304.282	32272
307.085	32004
309.887	31746
312.686	31343
315.483	31086
318.278	30900
321.071	30717
323.861	30695
326.649	30511
329.435	30799
332.219	30664
335	30528
337.779	30685
340.556	30684
343.331	30679
346.103	30769
348.873	30733
351.641	31108
354.407	30983
357.171	31120
359.932	31216
362.691	31027
365.448	30828
368.203	30766
370.955	30329
373.706	30305
376.454	30219
379.2	29852
381.943	29899
384.685	29645
387.424	29412
390.161	29194
392.896	28724
395.629	28668
398.36	28615
401.088	28583
403.815	28587
406.539	28265
409.261	28285
411.981	28331
414.698	28303
417.414	28448
420.127	28547
422.838	28573
425.547	28778
428.254	28914
430.959	28727
433.662	28815
436.362	29040
439.06	29133
441.757	29040
444.451	29192
447.142	29061
449.832	28942
452.52	28994
455.206	28939
457.889	28714
460.57	28801
463.249	28547
465.927	28733
468.601	28420
471.274	28089
473.945	27767
476.614	27457
479.28	27153
481.945	26959
484.607	26771
487.267	26593
489.926	26132
492.582	26254
495.236	26127
497.888	25754
500.537	25756
503.185	25878
505.831	26002
508.474	26009
511.116	25900
513.755	25912
516.393	25779
519.028	25994
521.661	25873
524.293	25966
526.922	25720
529.549	25853
532.174	25760
534.797	25797
537.418	25860
540.037	25886
542.654	25555
545.268	25614
547.881	25835
550.492	25712
553.101	25660
555.707	25305
558.312	24934
560.915	24753
563.515	24836
566.114	24927
568.71	25013
571.305	25442
573.897	25480
576.488	25646
579.076	25246
581.663	24654
584.247	24125
586.83	23435
589.41	22958
591.989	22587
594.565	22053
597.14	21711
599.712	21410
602.283	21316
604.851	21105
607.418	20891
609.982	20824
612.545	20659
615.106	20498
617.664	20730
620.221	20710
622.776	20611
625.328	20401
627.879	20429
630.428	20182
632.975	20097
635.52	19841
638.062	19748
640.603	19609
643.142	19747
645.679	19833
648.214	19916
650.748	20005
653.279	19932
655.808	19728
658.335	19712
660.861	19516
663.384	19259
665.906	19151
668.425	19327
670.943	19265
673.459	19053
675.973	18826
678.484	18681
680.994	18350
683.502	18058
686.009	17909
688.513	17762
691.015	17593
693.515	17572
696.014	17363
698.51	17083
701.005	16932
703.498	16817
705.989	16484
708.478	16201
710.965	16209
713.45	16174
715.933	15979
718.415	15913
720.894	15538
723.372	15568
725.848	15552
728.322	15535
730.794	15666
733.264	15648
735.732	15513
738.198	15002
740.663	14748
743.126	14428
745.586	14327
748.045	14228
750.502	14033
752.958	14075
755.411	13930
757.863	13844
760.312	13864
762.76	13620
765.206	13626
767.65	13639
770.092	13281
772.533	12704
774.971	12554
777.408	12296
779.843	12238
782.276	12246
784.707	12330
787.137	12574
789.564	12491
791.99	12475
794.414	12513
796.836	12475
799.257	12256
801.675	11953
804.092	11763
806.507	11901
808.92	11711
811.331	11642
813.741	11359
816.148	11226
818.554	11073
820.958	11009
823.36	10894
825.761	10821
828.159	10660
830.556	10604
832.951	10567
835.345	10465
837.736	10364
840.126	10273
842.514	10171
844.9	10183
847.284	9908
849.667	9830
852.048	9806
854.427	9748
856.804	9487
859.18	9300
861.553	9175
863.925	9246
866.296	9193
868.664	9188
871.031	9087
873.396	9101
875.759	9040
878.12	8825
880.48	8885
882.838	8754
885.194	8708
887.549	8690
889.902	8571
892.253	8456
894.602	8515
896.949	8437
899.295	8374
901.639	8211
903.981	8188
906.322	8077
908.661	8163
910.998	8146
913.333	8051
915.667	7928
917.999	8039
920.329	7971
922.658	7999
924.985	7896
927.31	7916
929.633	7861
931.955	7743
934.275	7604
936.593	7614
938.91	7406
941.225	7384
943.538	7187
945.849	7162
948.159	6903
950.467	6804
952.774	6753
955.078	6548
957.381	6459
959.683	6427
961.982	6333
964.28	6403
966.577	6292
968.871	6197
971.164	6051
973.456	5858
975.745	5972
978.033	5814
980.319	5769
982.604	5722
984.887	5773
987.168	5728
989.448	5710
991.726	5658
994.002	5613
996.277	5631
998.55	5487
1000.82	5505
1003.09	5662
1005.36	5693
1007.63	5692
1009.89	5649
1012.15	5718
1014.41	5721
1016.67	5710
1018.93	5736
1021.19	5643
1023.44	5687
1025.7	5651
1027.95	5595
1030.2	5486
1032.45	5421
1034.69	5343
1036.94	5214
1039.18	5178
1041.43	5089
1043.67	5148
1045.9	5084
1048.14	5118
1050.38	4991
1052.61	4929
1054.84	4861
1057.07	4783
1059.3	4721
1061.53	4596
1063.76	4629
1065.98	4608
1068.2	4551
1070.42	4477
1072.64	4370
1074.86	4372
1077.08	4354
1079.29	4305
1081.5	4244
1083.72	4191
1085.93	4181
1088.13	4197
1090.34	4232
1092.55	4294
1094.75	4291
1096.95	4269
1099.15	4206
1101.35	4144
1103.55	4068
1105.74	4049
1107.94	4019
1110.13	3932
1112.32	3897
1114.51	3826
1116.7	3764
1118.89	3667
1121.07	3641
1123.25	3584
1125.44	3550
1127.62	3592
1129.8	3500
1131.97	3669
1134.15	3669
1136.32	3654
1138.49	3622
1140.66	3544
1142.83	3592
1145	3500
1147.17	3488
1149.33	3427
1151.5	3381
1153.66	3421
1155.82	3367
1157.98	3373
1160.13	3272
1162.29	3268
1164.44	3236
1166.6	3176
1168.75	3185
1170.9	3248
1173.04	3335
1175.19	3282
1177.34	3239
1179.48	3143
1181.62	3133
1183.76	3055
1185.9	3145
1188.04	3296
1190.17	3362
1192.31	3468
1194.44	3341
1196.57	3403
1198.7	3383
1200.83	3319
1202.96	3247
1205.08	3076
1207.21	2901
1209.33	2829
1211.45	2780
1213.57	2650
1215.69	2581
1217.81	2514
1219.92	2552
1222.03	2562
1224.15	2491
1226.26	2514
1228.37	2433
1230.47	2448
1232.58	2456
1234.68	2448
1236.79	2420
1238.89	2496
1240.99	2445
1243.09	2430
1245.19	2317
1247.28	2365
1249.38	2313
1251.47	2297
1253.56	2289
1255.65	2216
1257.74	2220
1259.83	2216
1261.91	2170
1264	2192
1266.08	2084
1268.16	2053
1270.24	2047
1272.32	1960
1274.4	2001
1276.47	1950
1278.55	1910
1280.62	1843
1282.69	1803
1284.76	1791
1286.83	1864
1288.9	1858
1290.96	1835
1293.03	1688
1295.09	1666
1297.15	1710
1299.21	1680
1301.27	1640
1303.33	1658
1305.38	1652
1307.44	1674
1309.49	1609
1311.54	1577
1313.59	1553
1315.64	1549
1317.69	1589
1319.73	1598
1321.78	1564
1323.82	1529
1325.86	1503
1327.9	1486
1329.94	1537
1331.98	1489
1334.02	1503
1336.05	1495
1338.08	1537
1340.12	1523
1342.15	1584
1344.18	1542
1346.2	1590
1348.23	1616
1350.25	1600
1352.28	1584
1354.3	1672
1356.32	1654
1358.34	1680
1360.36	1667
1362.38	1670
1364.39	1724
1366.41	1676
1368.42	1700
1370.43	1712
1372.44	1666
1374.45	1669
1376.45	1636
1378.46	1650
1380.47	1573
1382.47	1513
1384.47	1509
1386.47	1471
1388.47	1368
1390.47	1401
1392.46	1414
1394.46	1495
1396.45	1459
1398.44	1445
1400.44	1398
1402.42	1362
1404.41	1275
1406.4	1259
1408.39	1191
1410.37	1182
1412.35	1195
1414.33	1193
1416.31	1200
1418.29	1167
1420.27	1148
1422.25	1161
1424.22	1150
1426.2	1112
1428.17	1116
1430.14	1110
1432.11	1082
1434.08	1034
1436.04	1025
1438.01	1037
1439.97	1017
1441.94	1035
1443.9	1064
1445.86	1052
1447.82	1070
1449.78	942
1451.73	991
1453.69	1026
1455.64	1030
1457.59	1017
1459.54	998
1461.49	971
1463.44	890
1465.39	860
1467.34	858
1469.28	857
1471.22	899
1473.17	947
1475.11	898
1477.05	877
1478.99	862
1480.92	784
1482.86	731
1484.79	661
1486.73	693
1488.66	717
1490.59	761
1492.52	770
1494.45	768
1496.37	774
1498.3	810
1500.22	816
1502.14	675
1504.07	723
1505.99	667
1507.91	709
1509.82	699
1511.74	677
1513.66	687
1515.57	709
1517.48	693
1519.39	765
1521.3	847
1523.21	806
1525.12	757
1527.03	719
1528.93	769
1530.84	768
1532.74	818
1534.64	872
1536.54	898
1538.44	884
1540.34	792
1542.23	752
1544.13	707
1546.02	638
1547.92	711
1549.81	717
1551.7	800
1553.59	760
1555.48	808
1557.36	793
1559.25	808
1561.13	866
1563.01	904
1564.9	919
1566.78	927
1568.66	930
1570.53	842
1572.41	842
1574.29	844
1576.16	949
1578.03	1040
1579.9	1032
1581.78	981
1583.65	951
1585.51	927
1587.38	959
1589.25	984
1591.11	985
1592.97	943
1594.84	883
1596.7	868
1598.56	884
1600.42	814
1602.27	851
1604.13	870
1605.98	1016
1607.84	1108
1609.69	1247
1611.54	1190
1613.39	1145
1615.24	957
1617.09	774
1618.94	741
1620.78	695
1622.62	774
1624.47	857
1626.31	894
1628.15	891
1629.99	890
1631.83	890
1633.67	850
1635.5	862
1637.34	816
1639.17	822
1641	782
1642.83	784
1644.66	782
1646.49	788
1648.32	720
1650.15	776
1651.97	759
1653.8	816
1655.62	790
1657.44	764
1659.26	652
1661.08	596
1662.9	568
1664.72	455
1666.53	391
1668.35	323
1670.16	310
1671.97	363
1673.79	446
1675.6	467
1677.4	428
1679.21	353
1681.02	373
1682.83	302
1684.63	368
1686.43	434
1688.24	419
1690.04	415
1691.84	344
1693.64	313
1695.43	360
1697.23	417
1699.02	494
1700.82	558
1702.61	576
1704.4	534
1706.2	558
1707.98	603
1709.77	669
1711.56	639
1713.35	659
1715.13	656
1716.92	544
1718.7	431
1720.48	510
1722.26	510
1724.04	462
1725.82	346
1727.6	316
1729.37	307
1731.15	280
1732.92	205
1734.7	177
1736.47	135
1738.24	127
1740.01	119
1741.78	119
1743.54	131
1745.31	197
1747.08	262
1748.84	242
1750.6	250
1752.36	310
1754.12	405
1755.88	455
1757.64	363
1759.4	338
1761.16	292
1762.91	282
1764.67	363
1766.42	411
1768.17	465
1769.92	495
1771.67	411
1773.42	342
1775.17	288
1776.91	315
1778.66	366
1780.4	435
1782.15	498
1783.89	502
1785.63	538
1787.37	538
1789.11	542
1790.85	504
1792.58	441
1794.32	391
1796.05	349
1797.79	335
1799.52	337
1801.25	351
1802.98	298
1804.71	298
1806.44	345
1808.17	415
1809.89	472
1811.62	498
1813.34	495
1815.07	470
1816.79	429
1818.51	373
1820.23	381
1821.95	316
1823.66	284
1825.38	276
1827.1	244
1828.81	278
1830.52	300
1832.24	329
1833.95	403
1835.66	439
1837.37	472
1839.08	445
1840.78	376
1842.49	320
1844.19	288
1845.9	308
1847.6	287
1849.3	292
1851	206
1852.7	165
1854.4	105
1856.1	139
1857.8	141
1859.49	177
1861.19	187
1862.88	217
1864.57	123
1866.27	45
1867.96	40
1869.65	-36
1871.33	-10
1873.02	57
1874.71	105
1876.39	153
1878.08	103
1879.76	135
1881.44	113
1883.12	139
1884.81	172
1886.48	212
1888.16	117
1889.84	52
1891.52	62
1893.19	40
1894.87	-7
1896.54	40
1898.21	34
1899.88	47
1901.55	119
1903.22	147
1904.89	117
1906.56	153
1908.22	133
1909.89	155
1911.55	161
1913.22	187
1914.88	157
1916.54	153
1918.2	151
1919.86	169
1921.52	133
1923.18	113
1924.83	121
1926.49	121
1928.14	71
1929.79	95
1931.45	111
1933.1	93
1934.75	67
1936.4	105
1938.05	135
1939.69	144
1941.34	109
1942.99	44
1944.63	29
1946.27	42
1947.92	59
1949.56	75
1951.2	82
1952.84	121
1954.48	131
1956.11	178
1957.75	204
1959.39	223
1961.02	260
1962.65	262
1964.29	228
1965.92	242
1967.55	258
1969.18	275
1970.81	290
1972.44	290
1974.06	247
1975.69	241
1977.32	268
1978.94	290
1980.56	294
1982.19	300
1983.81	274
1985.43	298
1987.05	286
1988.66	312
1990.28	286
1991.9	258
1993.51	286
1995.13	310
1996.74	327
1998.36	308
1999.97	312
2001.58	302
2003.19	298
2004.8	290
2006.4	344
2008.01	290
2009.62	314
2011.22	332
2012.83	324
2014.43	302
2016.03	332
2017.63	339
2019.23	290
2020.83	286
2022.43	330
2024.03	318
2025.63	316
2027.22	322
2028.82	306
2030.41	314
2032.01	290
2033.6	302
2035.19	309
2036.78	282
2038.37	312
2039.96	266
2041.55	266
2043.13	274
2044.72	270
2046.3	270
2047.89	268
2049.47	286
2051.05	266
2052.63	258
2054.21	274
2055.79	264
2057.37	260
2058.95	262
2060.52	246
2062.1	239
2063.68	278
2065.25	280
2066.82	232
2068.39	258
2069.97	268
2071.54	264
2073.1	244
2074.67	228
2076.24	256
2077.81	219
2079.37	252
2080.94	237
2082.5	218
2084.07	223
2085.63	254
2087.19	224
2088.75	180
2090.31	135
2091.87	164
2093.43	159
2094.98	143
2096.54	166
2098.09	165
2099.65	226
2101.2	183
2102.75	196
2104.3	187
2105.86	211
2107.41	206
2108.95	212
2110.5	177
2112.05	195
2113.6	171
2115.14	194
2116.69	194
2118.23	165
2119.77	197
2121.31	169
2122.86	186
2124.4	168
2125.93	187
2127.47	196
2129.01	193
2130.55	191
2132.08	187
2133.62	175
2135.15	175
2136.69	187
2138.22	163
2139.75	161
2141.28	174
2142.81	195
2144.34	160
2145.87	159
2147.39	195
2148.92	181
2150.45	219
2151.97	176
2153.5	208
2155.02	145
2156.54	163
2158.06	175
2159.58	157
2161.1	135
2162.62	198
2164.14	179
2165.66	171
2167.17	181
2168.69	186
2170.2	175
2171.72	171
2173.23	159
2174.74	137
2176.25	163
2177.76	165
2179.27	139
2180.78	178
2182.29	149
2183.79	131
2185.3	153
2186.81	175
2188.31	149
2189.81	155
2191.32	167
2192.82	159
2194.32	149
2195.82	171
2197.32	143
2198.82	133
2200.32	131
2201.81	73
2203.31	102
2204.8	123
2206.3	165
2207.79	135
2209.29	148
2210.78	151
2212.27	163
2213.76	157
2215.25	153
2216.74	139
2218.23	135
2219.71	129
2221.2	121
2222.69	109
2224.17	91
2225.65	125
2227.14	73
2228.62	95
2230.1	117
2231.58	137
2233.06	123
2234.54	129
2236.02	165
2237.5	155
2238.97	167
2240.45	135
2241.92	139
2243.4	149
2244.87	101
2246.34	119
2247.82	115
2249.29	121
2250.76	95
2252.23	129
2253.7	99
2255.16	91
2256.63	109
2258.1	95
2259.56	105
2261.03	93
2262.49	89
2263.95	115
2265.42	119
2266.88	123
2268.34	93
2269.8	107
2271.26	95
2272.72	107
2274.18	105
2275.63	115
2277.09	131
2278.54	135
2280	105
2281.45	83
2282.9	91
2284.36	75
2285.81	105
2287.26	101
2288.71	103
2290.16	109
2291.61	103
2293.05	87
2294.5	99
2295.95	55
2297.39	45
2298.84	29
2300.28	42
2301.72	41
2303.16	59
2304.61	83
2306.05	77
2307.49	85
2308.93	70
2310.36	88
2311.8	84
2313.24	97
2314.67	109
2316.11	103
2317.54	112
2318.98	119
2320.41	85
2321.84	99
2323.28	85
2324.71	103
2326.14	83
2327.57	66
2328.99	73
2330.42	53
2331.85	79
2333.27	48
2334.7	67
2336.12	35
2337.55	48
2338.97	41
2340.39	18
2341.82	29
2343.24	22
2344.66	35
2346.08	26
2347.5	57
2348.91	35
2350.33	44
2351.75	81
2353.16	67
2354.58	73
2355.99	84
2357.41	69
2358.82	25
2360.23	19
2361.64	7
2363.05	18
2364.46	2
2365.87	8
2367.28	41
2368.69	45
2370.1	32
2371.5	22
2372.91	49
2374.31	60
2375.72	40
2377.12	30
2378.52	22
2379.92	22
2381.33	51
2382.73	22
2384.13	32
2385.52	42
2386.92	20
2388.32	57
2389.72	2
2391.11	29
2392.51	42
2393.9	36
2395.3	55
2396.69	71
2398.08	43
2399.48	29
2400.87	54
2402.26	57
2403.65	22
2405.04	-8
2406.42	-8
2407.81	-68
2409.2	-65
2410.58	-95
2411.97	-96
2413.35	-66
2414.74	-98
2416.12	-69
2417.5	-64
2418.89	-31
2420.27	-46
2421.65	-60
2423.03	-43
2424.41	-67
2425.79	-33
2427.16	-61
2428.54	-59
2429.92	-71
2431.29	-63
2432.67	-70
2434.04	-56
2435.42	-59
2436.79	-52
2438.16	-55
2439.53	-67
2440.9	-63
2442.27	-85
2443.64	-83
2445.01	-81
2446.38	-75
2447.75	-103
2449.11	-103
2450.48	-82
2451.84	-101
2453.21	-105
2454.57	-90
2455.94	-73
2457.3	-75
2458.66	-85
2460.02	-60
2461.38	-87
2462.74	-58
2464.1	-52
2465.46	-39
2466.82	-57
2468.17	-41
2469.53	-59
2470.89	-22
2472.24	-36
2473.6	-64
2474.95	-18
2476.3	-48
2477.65	-16
2479.01	10
2480.36	-8
2481.71	-6
2483.06	-38
2484.41	-28
2485.75	-24
2487.1	-32
2488.45	-40
2489.8	-30
2491.14	-38
2492.49	-29
2493.83	-24
2495.17	-8
2496.52	-48
2497.86	-22
2499.2	-30
2500.54	-16
2501.88	0
2503.22	12
2504.56	6
2505.9	0
2507.24	18
2508.58	-12
2509.91	-30
2511.25	-23
2512.58	-46
2513.92	-95
2515.25	-74
2516.58	-79
2517.92	-74
2519.25	-67
2520.58	-55
2521.91	-87
2523.24	-77
2524.57	-45
2525.9	-27
2527.23	-30
2528.55	-24
2529.88	-57
2531.21	-65
2532.53	-52
2533.86	-36
2535.18	-18
2536.5	-30
2537.83	-9
2539.15	-14
2540.47	-28
2541.79	-18
2543.11	-46
2544.43	-25
2545.75	-36
2547.07	-6
2548.39	-69
2549.7	-12
2551.02	-32
2552.34	-53
2553.65	-43
2554.97	-80
2556.28	-83
2557.59	-79
2558.91	-97
2560.22	-79
2561.53	-95
2562.84	-99
2564.15	-85
2565.46	-81
2566.77	-65
2568.08	-61
2569.38	-61
2570.69	-70
2572	-77
2573.3	-68
2574.61	-63
2575.91	-66
2577.22	-67
2578.52	-49
2579.82	-55
2581.13	-45
2582.43	-71
2583.73	-81
2585.03	-83
2586.33	-82
2587.63	-83
2588.92	-103
2590.22	-77
2591.52	-79
2592.82	-81
2594.11	-71
2595.41	-69
2596.7	-75
2598	-62
2599.29	-79
2600.58	-77
2601.88	-70
2603.17	-47
2604.46	-95
2605.75	-87
2607.04	-91
2608.33	-101
2609.62	-83
2610.9	-79
2612.19	-97
2613.48	-121
2614.76	-103
2616.05	-97
2617.34	-91
2618.62	-117
2619.9	-112
2621.19	-99
2622.47	-89
2623.75	-92
2625.03	-97
2626.31	-91
2627.59	-61
2628.87	-65
2630.15	-97
2631.43	-93
2632.71	-86
2633.99	-114
2635.26	-92
2636.54	-105
2637.81	-105
2639.09	-117
2640.36	-101
2641.64	-93
2642.91	-127
2644.18	-125
2645.46	-97
2646.73	-123
2648	-87
2649.27	-85
2650.54	-91
2651.81	-77
2653.07	-63
2654.34	-107
2655.61	-83
2656.88	-81
2658.14	-91
2659.41	-97
2660.67	-113
2661.94	-83
2663.2	-87
2664.47	-115
2665.73	-95
2666.99	-90
2668.25	-85
2669.51	-113
2670.77	-111
2672.03	-87
2673.29	-79
2674.55	-95
2675.81	-62
2677.07	-119
2678.32	-105
2679.58	-87
2680.84	-93
2682.09	-81
2683.35	-60
2684.6	-59
2685.85	-77
2687.11	-99
2688.36	-89
2689.61	-69
2690.86	-89
2692.11	-85
2693.36	-69
2694.61	-61
2695.86	-91
2697.11	-105
2698.36	-75
2699.61	-99
2700.85	-79
2702.1	-115
2703.34	-73
2704.59	-109
2705.83	-51
2707.08	-77
2708.32	-89
2709.56	-79
2710.81	-91
2712.05	-97
2713.29	-77
2714.53	-81
2715.77	-71
2717.01	-63
2718.25	-75
2719.49	-73
2720.73	-95
2721.96	-111
2723.2	-79
2724.44	-71
2725.67	-81
2726.91	-76
2728.14	-87
2729.38	-92
2730.61	-73
2731.84	-83
2733.08	-95
2734.31	-65
2735.54	-89
2736.77	-57
2738	-83
2739.23	-67
2740.46	-73
2741.69	-87
2742.92	-91
2744.14	-51
2745.37	-82
2746.6	-81
2747.82	-70
2749.05	-65
2750.27	-76
2751.5	-87
2752.72	-99
2753.95	-93
2755.17	-80
2756.39	-66
2757.61	-81
2758.83	-72
2760.05	-68
2761.27	-80
2762.49	-78
2763.71	-67
2764.93	-62
2766.15	-68
2767.37	-76
2768.58	-60
2769.8	-84
2771.02	-88
2772.23	-70
2773.45	-81
2774.66	-62
2775.88	-54
2777.09	-80
2778.3	-66
2779.51	-56
2780.73	-69
2781.94	-54
2783.15	-66
2784.36	-56
2785.57	-54
2786.78	-76
2787.99	-38
2789.19	-88
2790.4	-46
2791.61	-37
2792.82	-80
2794.02	-70
2795.23	-58
2796.43	-74
2797.64	-49
2798.84	-52
2800.04	-64
2801.25	-51
2802.45	-52
2803.65	-90
2804.85	-29
2806.05	-58
2807.25	-54
2808.45	-46
2809.65	-62
2810.85	-49
2812.05	-50
2813.25	-62
2814.45	-48
2815.64	-40
2816.84	-60
2818.04	-40
2819.23	-27
2820.43	-77
2821.62	-26
2822.82	-52
2824.01	-24
2825.2	-68
2826.39	-53
2827.59	-40
2828.78	-32
2829.97	-42
2831.16	-58
2832.35	-36
2833.54	-61
2834.73	-28
2835.92	-61
2837.1	-46
2838.29	-48
2839.48	-28
2840.67	-18
2841.85	-40
2843.04	-55
2844.22	-48
2845.41	-45
2846.59	-46
2847.77	-4
2848.96	-51
2850.14	-43
2851.32	-35
2852.5	-37
2853.68	-58
2854.87	-39
2856.05	-40
2857.23	-48
2858.4	-51
2859.58	-55
2860.76	-49
2861.94	-22
2863.12	-20
2864.29	-43
2865.47	-55
2866.65	-41
2867.82	-36
2869	-23
2870.17	-36
2871.34	-26
2872.52	-32
2873.69	-30
2874.86	-37
2876.03	-24
2877.21	-35
2878.38	-44
2879.55	-28
2880.72	-67
2881.89	-46
2883.06	-32
2884.23	-18
2885.39	-57
2886.56	-29
2887.73	-53
2888.9	-26
2890.06	-36
2891.23	-36
2892.39	-45
2893.56	-30
2894.72	-41
2895.89	-37
2897.05	-34
2898.21	-53
2899.38	-40
2900.54	-51
2901.7	-18
2902.86	-44
2904.02	-15
2905.18	-34
2906.34	-37
2907.5	-35
2908.66	-47
2909.82	-37
2910.98	-20
2912.13	-34
2913.29	-22
2914.45	-34
2915.6	-23
2916.76	-26
2917.91	-18
2919.07	-37
2920.22	-33
2921.38	-32
2922.53	-30
2923.68	-26
2924.84	-4
2925.99	-36
2927.14	-31
2928.29	-18
2929.44	-24
2930.59	-38
2931.74	-39
2932.89	-22
2934.04	-12
2935.19	-40
2936.34	-15
2937.48	-19
2938.63	-20
2939.78	-50
2940.93	-18
2942.07	-18
2943.22	-15
2944.36	-38
2945.51	-37
2946.65	-28
2947.79	-14
2948.94	-20
2950.08	-35
2951.22	-22
2952.36	-18
2953.5	-24
2954.65	-30
2955.79	-24
2956.93	-26
2958.07	-40
2959.2	-24
2960.34	2
2961.48	-10
2962.62	-16
2963.76	-20
2964.89	-50
2966.03	-25
2967.17	-22
2968.3	-16
2969.44	-16
2970.57	-20
2971.71	-10
2972.84	-20
2973.97	-12
2975.11	4
2976.24	8
2977.37	-44
2978.5	-6
2979.64	-24
2980.77	-20
2981.9	-10
2983.03	-36
2984.16	-8
2985.29	-22
2986.41	-24
2987.54	-8
2988.67	-4
2989.8	0
2990.93	-10
2992.05	-40
2993.18	-25
2994.3	-55
2995.43	-18
2996.55	18
2997.68	-2
2998.8	-12
2999.93	-22
3001.05	-14
3002.17	-20
3003.3	-32
3004.42	14
3005.54	32
3006.66	2
3007.78	12
3008.9	-18
3010.02	-32
3011.14	-4
3012.26	-15
3013.38	-8
3014.5	-4
3015.62	-22
3016.73	8
3017.85	-2
3018.97	12
3020.08	-24
3021.2	10
3022.31	-10
3023.43	10
3024.54	-14
3025.66	-6
3026.77	4
3027.89	-2
3029	-21
3030.11	-9
3031.22	-4
3032.34	-20
3033.45	-2
3034.56	-14
3035.67	0
3036.78	22
3037.89	8
3039	12
3040.11	-6
3041.22	-22
3042.32	-20
3043.43	2
3044.54	-23
3045.65	2
3046.75	8
3047.86	6
3048.96	-8
3050.07	-22
3051.17	12
3052.28	-10
3053.38	-6
3054.49	-18
3055.59	0
3056.69	-11
3057.8	-8
3058.9	2
3060	26
3061.1	-27
3062.2	8
3063.3	-2
3064.4	-17
3065.5	-2
3066.6	-12
3067.7	4
3068.8	2
3069.9	-6
3071	-8
3072.09	4
3073.19	-2
3074.29	-6
3075.38	4
3076.48	22
3077.57	-6
3078.67	20
3079.76	16
3080.86	-22
3081.95	10
3083.05	-32
3084.14	10
3085.23	0
3086.33	6
3087.42	-6
3088.51	-2
3089.6	4
3090.69	-12
3091.78	-2
3092.87	33
3093.96	0
3095.05	-2
3096.14	-30
3097.23	8
3098.32	20
3099.41	6
3100.49	-8
3101.58	-14
3102.67	-6
3103.75	-6
3104.84	8
3105.93	0
3107.01	-12
3108.1	4
3109.18	2
3110.26	6
3111.35	-2
3112.43	-32
3113.51	4
3114.6	6
3115.68	-8
3116.76	-2
3117.84	-12
3118.92	14
3120	6
3121.09	12
3122.17	18
3123.25	-19
3124.32	20
3125.4	28
3126.48	-14
3127.56	0
3128.64	4
3129.72	8
3130.79	16
3131.87	2
3132.95	6
3134.02	10
3135.1	-16
3136.17	-2
3137.25	0
3138.32	-2
3139.4	0
3140.47	16
3141.55	2
3142.62	6
3143.69	6
3144.76	21
3145.84	8
3146.91	4
3147.98	4
3149.05	12
3150.12	20
3151.19	10
3152.26	4
3153.33	30
3154.4	-19
3155.47	10
3156.54	-14
3157.61	24
3158.67	-2
3159.74	10
3160.81	-6
3161.88	0
3162.94	28
3164.01	-4
3165.07	28
3166.14	18
3167.2	12
3168.27	6
3169.33	-2
3170.4	8
3171.46	6
3172.52	6
3173.59	26
3174.65	8
3175.71	8
3176.77	-6
3177.84	8
3178.9	-4
3179.96	-2
3181.02	6
3182.08	14
3183.14	20
3184.2	-6
3185.26	2
3186.32	18
3187.37	18
3188.43	20
3189.49	27
3190.55	-2
3191.61	7
3192.66	-2
3193.72	-2
3194.77	18
3195.83	-19
3196.89	18
3197.94	24
3199	-10
3200.05	18
3201.1	0
3202.16	-8
3203.21	20
3204.27	22
3205.32	16
3206.37	-2
3207.42	31
3208.47	6
3209.53	26
3210.58	15
3211.63	6
3212.68	0
3213.73	10
3214.78	15
3215.83	38
3216.88	-4
3217.93	14
3218.97	6
3220.02	-2
3221.07	8
3222.12	16
3223.16	12
3224.21	28
3225.26	4
3226.3	-4
3227.35	-8
3228.4	18
3229.44	28
3230.49	-2
3231.53	-6
3232.57	10
3233.62	30
3234.66	10
3235.71	-10
3236.75	14
3237.79	22
3238.83	18
3239.88	-14
3240.92	6
3241.96	26
3243	10
3244.04	4
3245.08	28
3246.12	14
3247.16	24
3248.2	10
3249.24	18
3250.28	-2
3251.32	4
3252.36	20
3253.39	22
3254.43	22
3255.47	44
3256.51	30
3257.54	-8
3258.58	14
3259.61	10
3260.65	6
3261.69	6
3262.72	16
3263.76	-14
3264.79	-2
3265.82	26
3266.86	25
3267.89	26
3268.92	28
3269.96	28
3270.99	12
3272.02	4
3273.05	10
3274.09	2
3275.12	24
3276.15	28
3277.18	13
3278.21	20
3279.24	6
3280.27	24
3281.3	32
3282.33	24
3283.36	12
3284.39	18
3285.41	38
3286.44	14
3287.47	20
3288.5	46
3289.52	2
3290.55	26
3291.58	18
3292.6	16
3293.63	22
3294.66	24
3295.68	45
3296.71	6
3297.73	30
3298.76	59
3299.78	14
3300.8	-5
3301.83	26
3302.85	58
3303.87	28
3304.9	20
3305.92	29
3306.94	26
3307.96	22
3308.98	18
3310.01	18
3311.03	14
3312.05	29
3313.07	22
3314.09	6
3315.11	14
3316.13	16
3317.15	-2
3318.17	30
3319.18	36
3320.2	6
3321.22	26
3322.24	10
3323.26	37
3324.27	24
3325.29	36
3326.31	29
3327.32	2
3328.34	26
3329.35	18
3330.37	0
3331.38	-2
3332.4	-12
3333.41	8
3334.43	32
3335.44	0
3336.46	12
3337.47	14
3338.48	-6
3339.5	16
3340.51	14
3341.52	6
3342.53	34
3343.54	20
3344.56	30
3345.57	12
3346.58	20
3347.59	6
3348.6	2
3349.61	16
3350.62	8
3351.63	6
3352.64	24
3353.65	40
3354.66	15
3355.66	23
3356.67	14
3357.68	6
3358.69	-20
3359.7	18
3360.7	26
3361.71	8
3362.72	20
3363.72	28
3364.73	20
3365.73	14
3366.74	11
3367.75	14
3368.75	12
3369.75	16
3370.76	-4
3371.76	16
3372.77	16
3373.77	2
3374.77	19
3375.78	18
3376.78	-16
3377.78	26
3378.78	8
3379.79	8
3380.79	4
3381.79	2
3382.79	20
3383.79	12
3384.79	36
3385.79	0
3386.79	24
3387.79	18
3388.79	16
3389.79	12
3390.79	20
3391.79	26
3392.79	12
3393.79	32
3394.78	28
3395.78	4
3396.78	12
3397.78	30
3398.77	43
3399.77	16
3400.77	18
3401.76	22
3402.76	38
3403.76	34
3404.75	14
3405.75	16
3406.74	26
3407.74	44
3408.73	6
3409.72	83
3410.72	26
3411.71	34
3412.71	40
3413.7	20
3414.69	30
3415.68	34
3416.68	10
3417.67	18
3418.66	14
3419.65	0
3420.64	34
3421.63	6
3422.63	24
3423.62	18
3424.61	56
3425.6	22
3426.59	19
3427.58	8
3428.57	21
[truncated: 48 more rows]
