# Supplementary material for: AI‐Assisted Detection of Early Gastric Cancer via Visualization of Mucosal Acidity Compromise During Endoscopy
Source: Adv Sci (Weinh). 2025 Oct 20;12(46):e04932. doi: 10.1002/advs.202504932 (PMC12697849; doi:10.1002/advs.202504932)
Supplement: Supplementary file 2 — Supporting Data [file ADVS-12-e04932-s002.zip › Models by MKN-45 cells/Model 1/Para-tumor/fast-20250724_212058.csv]

181.541	18858
184.445	28976
187.346	37091
190.245	41135
193.141	42594
196.035	42612
198.927	42569
201.816	42753
204.703	42900
207.588	42685
210.47	42896
213.35	42753
216.228	42751
219.103	42913
221.976	42525
224.846	42968
227.715	42908
230.58	42954
233.444	42926
236.305	43069
239.164	42894
242.02	43883
244.875	44111
247.727	44135
250.576	44252
253.423	44278
256.268	44175
259.111	43966
261.951	43849
264.789	43640
267.625	43937
270.459	43988
273.29	43893
276.119	43802
278.945	43555
281.769	43370
284.591	43152
287.411	43025
290.229	42844
293.044	42527
295.857	42463
298.667	42128
301.476	41633
304.282	41296
307.085	41076
309.887	40641
312.686	40379
315.483	40003
318.278	39640
321.071	39592
323.861	39628
326.649	39439
329.435	39321
332.219	39628
335	39407
337.779	39705
340.556	39694
343.331	39878
346.103	39703
348.873	39880
351.641	39997
354.407	40164
357.171	40291
359.932	40488
362.691	40295
365.448	40102
368.203	39788
370.955	39208
373.706	39205
376.454	39223
379.2	38834
381.943	38653
384.685	38416
387.424	37960
390.161	37809
392.896	37305
395.629	37211
398.36	37226
401.088	37140
403.815	36745
406.539	36811
409.261	36799
411.981	36700
414.698	36715
417.414	37220
420.127	37152
422.838	36912
425.547	37478
428.254	37619
430.959	37257
433.662	37448
436.362	37641
439.06	37972
441.757	37589
444.451	37751
447.142	37712
449.832	37670
452.52	37679
455.206	37619
457.889	37327
460.57	37242
463.249	37255
465.927	37035
468.601	36796
471.274	36511
473.945	36123
476.614	35637
479.28	35136
481.945	35095
484.607	34907
487.267	34581
489.926	34281
492.582	34184
495.236	33978
497.888	33734
500.537	33586
503.185	33745
505.831	33868
508.474	33953
511.116	33761
513.755	33687
516.393	33892
519.028	33886
521.661	33886
524.293	33894
526.922	33676
529.549	33882
532.174	33751
534.797	33823
537.418	33705
540.037	33689
542.654	33503
545.268	33794
547.881	34071
550.492	34033
553.101	33737
555.707	33126
558.312	32909
560.915	32603
563.515	32606
566.114	32774
568.71	32885
571.305	33290
573.897	33491
576.488	33413
579.076	33110
581.663	32174
584.247	31519
586.83	30922
589.41	30243
591.989	29771
594.565	29229
597.14	28694
599.712	28430
602.283	28144
604.851	27719
607.418	27664
609.982	27556
612.545	27646
615.106	27542
617.664	27586
620.221	27353
622.776	27216
625.328	27205
627.879	27211
630.428	27048
632.975	26792
635.52	26341
638.062	26403
640.603	26240
643.142	26261
645.679	26436
648.214	26549
650.748	26490
653.279	26288
655.808	26342
658.335	26089
660.861	26000
663.384	25765
665.906	25769
668.425	25791
670.943	25779
673.459	25495
675.973	25265
678.484	25086
680.994	24677
683.502	24151
686.009	24195
688.513	23926
691.015	23611
693.515	23538
696.014	23286
698.51	22990
701.005	22794
703.498	22676
705.989	22367
708.478	21778
710.965	21673
713.45	21685
715.933	21469
718.415	21337
720.894	20951
723.372	20956
725.848	21109
728.322	21016
730.794	21197
733.264	21094
735.732	20899
738.198	20299
740.663	19823
743.126	19682
745.586	19492
748.045	19253
750.502	19130
752.958	19060
755.411	18862
757.863	18923
760.312	18772
762.76	18663
765.206	18618
767.65	18614
770.092	18212
772.533	17479
774.971	17103
777.408	16893
779.843	16871
782.276	16773
784.707	16976
787.137	17280
789.564	17325
791.99	17159
794.414	17119
796.836	17111
799.257	16580
801.675	16486
804.092	16376
806.507	16265
808.92	16144
811.331	15923
813.741	15671
816.148	15529
818.554	15294
820.958	15157
823.36	15010
825.761	14855
828.159	14722
830.556	14637
832.951	14488
835.345	14404
837.736	14281
840.126	14164
842.514	14049
844.9	13961
847.284	13771
849.667	13742
852.048	13485
854.427	13477
856.804	13211
859.18	13032
861.553	12826
863.925	12884
866.296	12868
868.664	12808
871.031	12645
873.396	12572
875.759	12524
878.12	12309
880.48	12366
882.838	12272
885.194	12121
887.549	11947
889.902	11825
892.253	11785
894.602	11849
896.949	11733
899.295	11696
901.639	11493
903.981	11510
906.322	11392
908.661	11254
910.998	11212
913.333	11297
915.667	11276
917.999	11321
920.329	11249
922.658	11210
924.985	11071
927.31	11058
929.633	10950
931.955	10910
934.275	10739
936.593	10634
938.91	10430
941.225	10336
943.538	10002
945.849	9942
948.159	9663
950.467	9607
952.774	9534
955.078	9226
957.381	9099
959.683	9074
961.982	8871
964.28	8853
966.577	8790
968.871	8599
971.164	8499
973.456	8371
975.745	8321
978.033	8139
980.319	8208
982.604	8188
984.887	8096
987.168	8118
989.448	8087
991.726	7997
994.002	7908
996.277	7869
998.55	7783
1000.82	7828
1003.09	7924
1005.36	7980
1007.63	8064
1009.89	8019
1012.15	8029
1014.41	7960
1016.67	8111
1018.93	8075
1021.19	7878
1023.44	7895
1025.7	7875
1027.95	7793
1030.2	7636
1032.45	7573
1034.69	7424
1036.94	7364
1039.18	7318
1041.43	7292
1043.67	7257
1045.9	7229
1048.14	7251
1050.38	7050
1052.61	6935
1054.84	6906
1057.07	6860
1059.3	6721
1061.53	6579
1063.76	6644
1065.98	6483
1068.2	6437
1070.42	6486
1072.64	6376
1074.86	6302
1077.08	6133
1079.29	6217
1081.5	6081
1083.72	6072
1085.93	6024
1088.13	6036
1090.34	6070
1092.55	5984
1094.75	6157
1096.95	6008
1099.15	6026
1101.35	5915
1103.55	5808
1105.74	5808
1107.94	5696
1110.13	5633
1112.32	5603
1114.51	5450
1116.7	5380
1118.89	5343
1121.07	5247
1123.25	5198
1125.44	5140
1127.62	5081
1129.8	5172
1131.97	5371
1134.15	5329
1136.32	5319
1138.49	5186
1140.66	5126
1142.83	5069
1145	5065
1147.17	5027
1149.33	4930
1151.5	4954
1153.66	4908
1155.82	4898
1157.98	4791
1160.13	4786
1162.29	4757
1164.44	4668
1166.6	4618
1168.75	4724
1170.9	4757
1173.04	4711
1175.19	4759
1177.34	4781
1179.48	4560
1181.62	4519
1183.76	4475
1185.9	4470
1188.04	4595
1190.17	4829
1192.31	4781
1194.44	4769
1196.57	4837
1198.7	4815
1200.83	4801
1202.96	4605
1205.08	4501
1207.21	4235
1209.33	4205
1211.45	3995
1213.57	3877
1215.69	3844
1217.81	3797
1219.92	3775
1222.03	3757
1224.15	3766
1226.26	3679
1228.37	3687
1230.47	3685
1232.58	3606
1234.68	3691
1236.79	3633
1238.89	3560
1240.99	3689
1243.09	3628
1245.19	3546
1247.28	3463
1249.38	3421
1251.47	3405
1253.56	3426
1255.65	3375
1257.74	3294
1259.83	3296
1261.91	3238
1264	3239
1266.08	3061
1268.16	3048
1270.24	3078
1272.32	2943
1274.4	2962
1276.47	2951
1278.55	2933
1280.62	2851
1282.69	2839
1284.76	2820
1286.83	2833
1288.9	2752
1290.96	2758
1293.03	2633
1295.09	2637
1297.15	2641
1299.21	2595
1301.27	2579
1303.33	2554
1305.38	2480
1307.44	2585
1309.49	2584
1311.54	2516
1313.59	2468
1315.64	2430
1317.69	2474
1319.73	2438
1321.78	2402
1323.82	2412
1325.86	2365
1327.9	2401
1329.94	2339
1331.98	2363
1334.02	2359
1336.05	2385
1338.08	2365
1340.12	2412
1342.15	2406
1344.18	2495
1346.2	2553
1348.23	2487
1350.25	2532
1352.28	2545
1354.3	2508
1356.32	2530
1358.34	2548
1360.36	2638
1362.38	2571
1364.39	2571
1366.41	2583
1368.42	2623
1370.43	2585
1372.44	2516
1374.45	2525
1376.45	2470
1378.46	2526
1380.47	2435
1382.47	2299
1384.47	2281
1386.47	2249
1388.47	2202
1390.47	2174
1392.46	2178
1394.46	2287
1396.45	2258
1398.44	2251
1400.44	2212
1402.42	2178
1404.41	2077
1406.4	2033
1408.39	1989
1410.37	1984
1412.35	1914
1414.33	1920
1416.31	1920
1418.29	1914
1420.27	1831
1422.25	1876
1424.22	1829
1426.2	1765
1428.17	1825
1430.14	1821
1432.11	1759
1434.08	1729
1436.04	1738
1438.01	1706
1439.97	1706
1441.94	1700
1443.9	1741
1445.86	1749
1447.82	1708
1449.78	1646
1451.73	1561
1453.69	1632
1455.64	1695
1457.59	1630
1459.54	1592
1461.49	1590
1463.44	1477
1465.39	1459
1467.34	1489
1469.28	1455
1471.22	1527
1473.17	1537
1475.11	1495
1477.05	1465
1478.99	1402
1480.92	1406
1482.86	1347
1484.79	1261
1486.73	1235
1488.66	1303
1490.59	1312
1492.52	1366
1494.45	1334
1496.37	1330
1498.3	1352
1500.22	1346
1502.14	1225
1504.07	1277
1505.99	1276
1507.91	1275
1509.82	1262
1511.74	1241
1513.66	1267
1515.57	1292
1517.48	1296
1519.39	1384
1521.3	1376
1523.21	1370
1525.12	1325
1527.03	1251
1528.93	1285
1530.84	1330
1532.74	1326
1534.64	1382
1536.54	1434
1538.44	1396
1540.34	1368
1542.23	1290
1544.13	1186
1546.02	1126
1547.92	1185
1549.81	1211
1551.7	1219
1553.59	1233
1555.48	1243
1557.36	1311
1559.25	1279
1561.13	1329
1563.01	1392
1564.9	1417
1566.78	1386
1568.66	1370
1570.53	1317
1572.41	1311
1574.29	1328
1576.16	1368
1578.03	1501
1579.9	1491
1581.78	1441
1583.65	1376
1585.51	1330
1587.38	1399
1589.25	1425
1591.11	1425
1592.97	1404
1594.84	1322
1596.7	1279
1598.56	1305
1600.42	1269
1602.27	1294
1604.13	1344
1605.98	1453
1607.84	1582
1609.69	1650
1611.54	1642
1613.39	1543
1615.24	1412
1617.09	1181
1618.94	1176
1620.78	1060
1622.62	1171
1624.47	1270
1626.31	1297
1628.15	1241
1629.99	1241
1631.83	1255
1633.67	1211
1635.5	1191
1637.34	1199
1639.17	1176
1641	1159
1642.83	1179
1644.66	1189
1646.49	1130
1648.32	1084
1650.15	1106
1651.97	1104
1653.8	1167
1655.62	1104
1657.44	1086
1659.26	987
1661.08	915
1662.9	895
1664.72	775
1666.53	707
1668.35	653
1670.16	669
1671.97	695
1673.79	748
1675.6	743
1677.4	768
1679.21	665
1681.02	693
1682.83	618
1684.63	660
1686.43	706
1688.24	734
1690.04	741
1691.84	651
1693.64	619
1695.43	666
1697.23	755
1699.02	828
1700.82	850
1702.61	832
1704.4	828
1706.2	812
1707.98	870
1709.77	971
1711.56	945
1713.35	955
1715.13	908
1716.92	818
1718.7	703
1720.48	751
1722.26	764
1724.04	719
1725.82	562
1727.6	507
1729.37	486
1731.15	421
1732.92	366
1734.7	316
1736.47	252
1738.24	230
1740.01	231
1741.78	224
1743.54	284
1745.31	355
1747.08	387
1748.84	379
1750.6	421
1752.36	508
1754.12	630
1755.88	644
1757.64	591
1759.4	503
1761.16	494
1762.91	490
1764.67	528
1766.42	606
1768.17	705
1769.92	683
1771.67	643
1773.42	562
1775.17	524
1776.91	548
1778.66	568
1780.4	621
1782.15	699
1783.89	703
1785.63	740
1787.37	756
1789.11	715
1790.85	715
1792.58	677
1794.32	596
1796.05	572
1797.79	524
1799.52	520
1801.25	550
1802.98	507
1804.71	500
1806.44	568
1808.17	604
1809.89	653
1811.62	687
1813.34	691
1815.07	649
1816.79	582
1818.51	558
1820.23	560
1821.95	508
1823.66	469
1825.38	447
1827.1	451
1828.81	461
1830.52	487
1832.24	524
1833.95	556
1835.66	623
1837.37	639
1839.08	592
1840.78	550
1842.49	465
1844.19	477
1845.9	435
1847.6	446
1849.3	466
1851	369
1852.7	316
1854.4	282
1856.1	322
1857.8	318
1859.49	334
1861.19	320
1862.88	350
1864.57	252
1866.27	202
1867.96	165
1869.65	165
1871.33	145
1873.02	206
1874.71	266
1876.39	290
1878.08	216
1879.76	290
1881.44	270
1883.12	285
1884.81	325
1886.48	325
1888.16	256
1889.84	153
1891.52	183
1893.19	167
1894.87	130
1896.54	179
1898.21	185
1899.88	155
1901.55	238
1903.22	238
1904.89	246
1906.56	272
1908.22	256
1909.89	306
1911.55	294
1913.22	308
1914.88	280
1916.54	270
1918.2	282
1919.86	298
1921.52	282
1923.18	252
1924.83	230
1926.49	241
1928.14	230
1929.79	226
1931.45	230
1933.1	186
1934.75	174
1936.4	234
1938.05	264
1939.69	252
1941.34	220
1942.99	169
1944.63	168
1946.27	171
1947.92	152
1949.56	175
1951.2	187
1952.84	245
1954.48	258
1956.11	280
1957.75	347
1959.39	348
1961.02	388
1962.65	346
1964.29	331
1965.92	354
1967.55	352
1969.18	393
1970.81	376
1972.44	365
1974.06	358
1975.69	356
1977.32	369
1978.94	387
1980.56	385
1982.19	403
1983.81	385
1985.43	403
1987.05	385
1988.66	425
1990.28	403
1991.9	369
1993.51	401
1995.13	389
1996.74	417
1998.36	389
1999.97	387
2001.58	389
2003.19	363
2004.8	389
2006.4	439
2008.01	403
2009.62	413
2011.22	405
2012.83	417
2014.43	423
2016.03	433
2017.63	417
2019.23	364
2020.83	361
2022.43	395
2024.03	417
2025.63	419
2027.22	385
2028.82	382
2030.41	405
2032.01	405
2033.6	383
2035.19	371
2036.78	378
2038.37	405
2039.96	350
2041.55	367
2043.13	349
2044.72	341
2046.3	359
2047.89	336
2049.47	346
2051.05	355
2052.63	342
2054.21	387
2055.79	360
2057.37	316
2058.95	337
2060.52	345
2062.1	328
2063.68	339
2065.25	342
2066.82	298
2068.39	309
2069.97	322
2071.54	304
2073.1	302
2074.67	300
2076.24	310
2077.81	302
2079.37	306
2080.94	292
2082.5	280
2084.07	278
2085.63	262
2087.19	272
2088.75	240
2090.31	208
2091.87	212
2093.43	199
2094.98	215
2096.54	212
2098.09	193
2099.65	246
2101.2	246
2102.75	242
2104.3	238
2105.86	258
2107.41	240
2108.95	274
2110.5	262
2112.05	250
2113.6	258
2115.14	244
2116.69	260
2118.23	240
2119.77	252
2121.31	214
2122.86	244
2124.4	220
2125.93	238
2127.47	220
2129.01	240
2130.55	248
2132.08	250
2133.62	248
2135.15	256
2136.69	224
2138.22	224
2139.75	209
2141.28	214
2142.81	219
2144.34	214
2145.87	240
2147.39	230
2148.92	234
2150.45	238
2151.97	220
2153.5	232
2155.02	196
2156.54	192
2158.06	213
2159.58	209
2161.1	198
2162.62	254
2164.14	238
2165.66	242
2167.17	216
2168.69	238
2170.2	213
2171.72	204
2173.23	216
2174.74	204
2176.25	184
2177.76	230
2179.27	192
2180.78	184
2182.29	187
2183.79	175
2185.3	195
2186.81	204
2188.31	191
2189.81	188
2191.32	214
2192.82	194
2194.32	200
2195.82	195
2197.32	206
2198.82	177
2200.32	183
2201.81	139
2203.31	157
2204.8	192
2206.3	173
2207.79	167
2209.29	196
2210.78	171
2212.27	193
2213.76	206
2215.25	195
2216.74	197
2218.23	185
2219.71	175
2221.2	147
2222.69	149
2224.17	121
2225.65	133
2227.14	145
2228.62	137
2230.1	141
2231.58	153
2233.06	137
2234.54	169
2236.02	171
2237.5	189
2238.97	207
2240.45	169
2241.92	169
2243.4	175
2244.87	143
2246.34	153
2247.82	135
2249.29	153
2250.76	139
2252.23	147
2253.7	145
2255.16	119
2256.63	119
2258.1	133
2259.56	155
2261.03	157
2262.49	147
2263.95	167
2265.42	157
2266.88	159
2268.34	125
2269.8	131
2271.26	121
2272.72	115
2274.18	145
2275.63	129
2277.09	153
2278.54	159
2280	141
2281.45	113
2282.9	117
2284.36	99
2285.81	127
2287.26	127
2288.71	129
2290.16	129
2291.61	139
2293.05	123
2294.5	115
2295.95	95
2297.39	67
2298.84	71
2300.28	72
2301.72	75
2303.16	101
2304.61	103
2306.05	91
2307.49	89
2308.93	81
2310.36	111
2311.8	123
2313.24	109
2314.67	147
2316.11	125
2317.54	123
2318.98	151
2320.41	83
2321.84	119
2323.28	87
2324.71	105
2326.14	97
2327.57	102
2328.99	89
2330.42	65
2331.85	99
2333.27	75
2334.7	97
2336.12	73
2337.55	65
2338.97	71
2340.39	67
2341.82	29
2343.24	52
2344.66	55
2346.08	40
2347.5	65
2348.91	89
2350.33	67
2351.75	97
2353.16	99
2354.58	93
2355.99	103
2357.41	69
2358.82	67
2360.23	43
2361.64	23
2363.05	35
2364.46	12
2365.87	48
2367.28	33
2368.69	51
2370.1	42
2371.5	22
2372.91	59
2374.31	58
2375.72	58
2377.12	40
2378.52	50
2379.92	59
2381.33	57
2382.73	59
2384.13	40
2385.52	36
2386.92	32
2388.32	41
2389.72	59
2391.11	39
2392.51	66
2393.9	51
2395.3	65
2396.69	89
2398.08	43
2399.48	37
2400.87	64
2402.26	55
2403.65	40
2405.04	4
2406.42	4
2407.81	-58
2409.2	-46
2410.58	-83
2411.97	-80
2413.35	-38
2414.74	-88
2416.12	-57
2417.5	-50
2418.89	-59
2420.27	-38
2421.65	-34
2423.03	-6
2424.41	-50
2425.79	-41
2427.16	-69
2428.54	-42
2429.92	-63
2431.29	-39
2432.67	-68
2434.04	-60
2435.42	-46
2436.79	-58
2438.16	-45
2439.53	-44
2440.9	-46
2442.27	-67
2443.64	-77
2445.01	-77
2446.38	-71
2447.75	-76
2449.11	-85
2450.48	-76
2451.84	-91
2453.21	-66
2454.57	-38
2455.94	-65
2457.3	-57
2458.66	-83
2460.02	-36
2461.38	-61
2462.74	-68
2464.1	-24
2465.46	-33
2466.82	-41
2468.17	-11
2469.53	-53
2470.89	-22
2472.24	-58
2473.6	-32
2474.95	-20
2476.3	-6
2477.65	-4
2479.01	2
2480.36	-12
2481.71	14
2483.06	-12
2484.41	-18
2485.75	-28
2487.1	-12
2488.45	-22
2489.8	-20
2491.14	-26
2492.49	-11
2493.83	-26
2495.17	11
2496.52	-26
2497.86	0
2499.2	-8
2500.54	6
2501.88	-30
2503.22	16
2504.56	-6
2505.9	4
2507.24	8
2508.58	-6
2509.91	-20
2511.25	-51
2512.58	-54
2513.92	-75
2515.25	-70
2516.58	-79
2517.92	-70
2519.25	-45
2520.58	-33
2521.91	-68
2523.24	-51
2524.57	-24
2525.9	-18
2527.23	-8
2528.55	-6
2529.88	-30
2531.21	-57
2532.53	-52
2533.86	-42
2535.18	-40
2536.5	-20
2537.83	-25
2539.15	-30
2540.47	-4
2541.79	-12
2543.11	-44
2544.43	-25
2545.75	-22
2547.07	-18
2548.39	-73
2549.7	-25
2551.02	-42
2552.34	-51
2553.65	-39
2554.97	-74
2556.28	-107
2557.59	-97
2558.91	-87
2560.22	-71
2561.53	-89
2562.84	-69
2564.15	-47
2565.46	-67
2566.77	-63
2568.08	-85
2569.38	-75
2570.69	-66
2572	-75
2573.3	-48
2574.61	-49
2575.91	-64
2577.22	-67
2578.52	-34
2579.82	-49
2581.13	-69
2582.43	-59
2583.73	-65
2585.03	-69
2586.33	-76
2587.63	-57
2588.92	-113
2590.22	-77
2591.52	-81
2592.82	-81
2594.11	-81
2595.41	-63
2596.7	-73
2598	-62
2599.29	-54
2600.58	-77
2601.88	-50
2603.17	-41
2604.46	-95
2605.75	-97
2607.04	-91
2608.33	-73
2609.62	-83
2610.9	-105
2612.19	-103
2613.48	-131
2614.76	-91
2616.05	-121
2617.34	-91
2618.62	-121
2619.9	-106
2621.19	-103
2622.47	-91
2623.75	-94
2625.03	-115
2626.31	-83
2627.59	-65
2628.87	-69
2630.15	-87
2631.43	-83
2632.71	-76
2633.99	-102
2635.26	-100
2636.54	-91
2637.81	-107
2639.09	-91
2640.36	-95
2641.64	-93
2642.91	-129
2644.18	-121
2645.46	-105
2646.73	-121
2648	-87
2649.27	-95
2650.54	-93
2651.81	-65
2653.07	-73
2654.34	-77
2655.61	-89
2656.88	-81
2658.14	-86
2659.41	-97
2660.67	-103
2661.94	-61
2663.2	-89
2664.47	-97
2665.73	-93
2666.99	-97
2668.25	-101
2669.51	-115
2670.77	-113
2672.03	-99
2673.29	-81
2674.55	-83
2675.81	-89
2677.07	-121
2678.32	-113
2679.58	-107
2680.84	-89
2682.09	-79
2683.35	-64
2684.6	-79
2685.85	-73
2687.11	-107
2688.36	-77
2689.61	-73
2690.86	-89
2692.11	-79
2693.36	-81
2694.61	-65
2695.86	-81
2697.11	-111
2698.36	-81
2699.61	-111
2700.85	-75
2702.1	-93
2703.34	-77
2704.59	-100
2705.83	-50
2707.08	-75
2708.32	-72
2709.56	-101
2710.81	-91
2712.05	-115
2713.29	-105
2714.53	-71
2715.77	-89
2717.01	-81
2718.25	-61
2719.49	-95
2720.73	-97
2721.96	-103
2723.2	-87
2724.44	-73
2725.67	-79
2726.91	-62
2728.14	-57
2729.38	-102
2730.61	-81
2731.84	-89
2733.08	-91
2734.31	-71
2735.54	-83
2736.77	-79
2738	-95
2739.23	-57
2740.46	-77
2741.69	-87
2742.92	-89
2744.14	-67
2745.37	-68
2746.6	-99
2747.82	-68
2749.05	-73
2750.27	-76
2751.5	-85
2752.72	-105
2753.95	-74
2755.17	-64
2756.39	-68
2757.61	-81
2758.83	-94
2760.05	-50
2761.27	-80
2762.49	-74
2763.71	-79
2764.93	-52
2766.15	-82
2767.37	-62
2768.58	-71
2769.8	-86
2771.02	-84
2772.23	-78
2773.45	-62
2774.66	-88
2775.88	-48
2777.09	-88
2778.3	-80
2779.51	-54
2780.73	-83
2781.94	-64
2783.15	-54
2784.36	-77
2785.57	-52
2786.78	-70
2787.99	-46
2789.19	-48
2790.4	-44
2791.61	-43
2792.82	-86
2794.02	-64
2795.23	-60
2796.43	-60
2797.64	-59
2798.84	-48
2800.04	-83
2801.25	-47
2802.45	-88
2803.65	-84
2804.85	-49
2806.05	-80
2807.25	-63
2808.45	-68
2809.65	-34
2810.85	-59
2812.05	-48
2813.25	-64
2814.45	-50
2815.64	-62
2816.84	-62
2818.04	-60
2819.23	-21
2820.43	-53
2821.62	-32
2822.82	-56
2824.01	-38
2825.2	-77
2826.39	-49
2827.59	-46
2828.78	-30
2829.97	-46
2831.16	-48
2832.35	-18
2833.54	-65
2834.73	-38
2835.92	-57
2837.1	-44
2838.29	-42
2839.48	-48
2840.67	-39
2841.85	-38
2843.04	-38
2844.22	-52
2845.41	-43
2846.59	-38
2847.77	-11
2848.96	-37
2850.14	-41
2851.32	-18
2852.5	-49
2853.68	-48
2854.87	-25
2856.05	-52
2857.23	-52
2858.4	-53
2859.58	-49
2860.76	-55
2861.94	-10
2863.12	-24
2864.29	-49
2865.47	-38
2866.65	-27
2867.82	-32
2869	-19
2870.17	-12
2871.34	-32
2872.52	-35
2873.69	-46
2874.86	-43
2876.03	-38
2877.21	-47
2878.38	-58
2879.55	-34
2880.72	-26
2881.89	-46
2883.06	-38
2884.23	-18
2885.39	-43
2886.56	-17
2887.73	-65
2888.9	-42
2890.06	-53
2891.23	-30
2892.39	-63
2893.56	-40
2894.72	-27
2895.89	-49
2897.05	-20
2898.21	-57
2899.38	-36
2900.54	-53
2901.7	-28
2902.86	-42
2904.02	-35
2905.18	-48
2906.34	-29
2907.5	-43
2908.66	-49
2909.82	-33
2910.98	-38
2912.13	-46
2913.29	-18
2914.45	-53
2915.6	-41
2916.76	-28
2917.91	-20
2919.07	-31
2920.22	-29
2921.38	-24
2922.53	-24
2923.68	-20
2924.84	-18
2925.99	-32
2927.14	-35
2928.29	-36
2929.44	-30
2930.59	-30
2931.74	-31
2932.89	-26
2934.04	-32
2935.19	-70
2936.34	-45
2937.48	-35
2938.63	-20
2939.78	-38
2940.93	-8
2942.07	-18
2943.22	-15
2944.36	-36
2945.51	-55
2946.65	-28
2947.79	-34
2948.94	-20
2950.08	-39
2951.22	-32
2952.36	-30
2953.5	-28
2954.65	-30
2955.79	-24
2956.93	-24
2958.07	-38
2959.2	-24
2960.34	-14
2961.48	-23
2962.62	-20
2963.76	-29
2964.89	-40
2966.03	-27
2967.17	-22
2968.3	-10
2969.44	-32
2970.57	-24
2971.71	-32
2972.84	-18
2973.97	-12
2975.11	-14
2976.24	-8
2977.37	-40
2978.5	-32
2979.64	-18
2980.77	-10
2981.9	-14
2983.03	-32
2984.16	-32
2985.29	-18
2986.41	-28
2987.54	-18
2988.67	-12
2989.8	-4
2990.93	-18
2992.05	-28
2993.18	-21
2994.3	-36
2995.43	-28
2996.55	22
2997.68	-14
2998.8	2
2999.93	-22
3001.05	-36
3002.17	-12
3003.3	-8
3004.42	6
3005.54	14
3006.66	-4
3007.78	-4
3008.9	-44
3010.02	-54
3011.14	0
3012.26	-6
3013.38	0
3014.5	-8
3015.62	-4
3016.73	-4
3017.85	-14
3018.97	-10
3020.08	-12
3021.2	2
3022.31	-12
3023.43	6
3024.54	-20
3025.66	-10
3026.77	0
3027.89	0
3029	-15
3030.11	-3
3031.22	-16
3032.34	-27
3033.45	-14
3034.56	-4
3035.67	0
3036.78	76
3037.89	-8
3039	34
3040.11	-24
3041.22	-14
3042.32	-10
3043.43	2
3044.54	-15
3045.65	-16
3046.75	-2
3047.86	6
3048.96	-11
3050.07	-22
3051.17	6
3052.28	-10
3053.38	-11
3054.49	-14
3055.59	-18
3056.69	-2
3057.8	-10
3058.9	-10
3060	18
3061.1	-6
3062.2	-13
3063.3	10
3064.4	-25
3065.5	-17
3066.6	0
3067.7	-4
3068.8	-12
3069.9	6
3071	-20
3072.09	10
3073.19	-3
3074.29	12
3075.38	-2
3076.48	0
3077.57	-16
3078.67	14
3079.76	26
3080.86	-14
3081.95	2
3083.05	-18
3084.14	-4
3085.23	4
3086.33	2
3087.42	-6
3088.51	0
3089.6	14
3090.69	-16
3091.78	-12
3092.87	17
3093.96	0
3095.05	-8
3096.14	-32
3097.23	-4
3098.32	6
3099.41	2
3100.49	-12
3101.58	-8
3102.67	2
3103.75	-14
3104.84	4
3105.93	-8
3107.01	-24
3108.1	-8
3109.18	6
3110.26	4
3111.35	6
3112.43	-6
3113.51	-6
3114.6	6
3115.68	18
3116.76	-13
3117.84	-12
3118.92	22
3120	-8
3121.09	6
3122.17	-4
3123.25	-4
3124.32	16
3125.4	12
3126.48	-2
3127.56	-12
3128.64	-14
3129.72	8
3130.79	22
3131.87	-16
3132.95	6
3134.02	-9
3135.1	-2
3136.17	10
3137.25	4
3138.32	-4
3139.4	-38
3140.47	10
3141.55	0
3142.62	-5
3143.69	8
3144.76	29
3145.84	0
3146.91	6
3147.98	2
3149.05	-2
3150.12	4
3151.19	2
3152.26	20
3153.33	10
3154.4	-12
3155.47	-11
3156.54	2
3157.61	22
3158.67	2
3159.74	-9
3160.81	-6
3161.88	3
3162.94	10
3164.01	8
3165.07	14
3166.14	0
3167.2	-4
3168.27	12
3169.33	10
3170.4	8
3171.46	-8
3172.52	-8
3173.59	0
3174.65	-2
3175.71	-2
3176.77	-10
3177.84	-14
3178.9	-8
3179.96	2
3181.02	0
3182.08	0
3183.14	16
3184.2	-2
3185.26	22
3186.32	2
3187.37	2
3188.43	14
3189.49	12
3190.55	-6
3191.61	0
3192.66	12
3193.72	0
3194.77	22
3195.83	-4
3196.89	6
3197.94	-8
3199	18
3200.05	10
3201.1	-16
3202.16	2
3203.21	22
3204.27	8
3205.32	6
3206.37	20
3207.42	27
3208.47	6
3209.53	10
3210.58	0
3211.63	8
3212.68	0
3213.73	-4
3214.78	4
3215.83	18
3216.88	4
3217.93	12
3218.97	-4
3220.02	-8
3221.07	-10
3222.12	10
3223.16	-2
3224.21	4
3225.26	-8
3226.3	-6
3227.35	-10
3228.4	28
3229.44	14
3230.49	-8
3231.53	-2
3232.57	4
3233.62	20
3234.66	8
3235.71	2
3236.75	12
3237.79	30
3238.83	12
3239.88	0
3240.92	10
3241.96	24
3243	0
3244.04	-6
3245.08	2
3246.12	-4
3247.16	2
3248.2	6
3249.24	-2
3250.28	22
3251.32	8
3252.36	18
3253.39	8
3254.43	20
3255.47	24
3256.51	0
3257.54	14
3258.58	10
3259.61	14
3260.65	14
3261.69	22
3262.72	0
3263.76	8
3264.79	0
3265.82	18
3266.86	-10
3267.89	34
3268.92	14
3269.96	10
3270.99	18
3272.02	-10
3273.05	-10
3274.09	-10
3275.12	38
3276.15	16
3277.18	11
3278.21	10
3279.24	0
3280.27	30
3281.3	0
3282.33	18
3283.36	6
3284.39	12
3285.41	34
3286.44	0
3287.47	18
3288.5	24
3289.52	2
3290.55	36
3291.58	22
3292.6	10
3293.63	22
3294.66	8
3295.68	31
3296.71	-2
3297.73	32
3298.76	47
3299.78	6
3300.8	-19
3301.83	8
3302.85	36
3303.87	16
3304.9	-2
3305.92	27
3306.94	28
3307.96	8
3308.98	10
3310.01	18
3311.03	10
3312.05	33
3313.07	8
3314.09	4
3315.11	-2
3316.13	35
3317.15	8
3318.17	6
3319.18	20
3320.2	10
3321.22	30
3322.24	10
3323.26	31
3324.27	22
3325.29	28
3326.31	9
3327.32	6
3328.34	32
3329.35	24
3330.37	4
3331.38	2
3332.4	10
3333.41	30
3334.43	14
3335.44	8
3336.46	22
3337.47	-6
3338.48	24
3339.5	-10
3340.51	12
3341.52	22
3342.53	10
3343.54	18
3344.56	20
3345.57	22
3346.58	18
3347.59	14
3348.6	4
3349.61	8
3350.62	18
3351.63	8
3352.64	12
3353.65	26
3354.66	23
3355.66	41
3356.67	16
3357.68	10
3358.69	0
3359.7	0
3360.7	12
3361.71	-2
3362.72	6
3363.72	34
3364.73	18
3365.73	2
3366.74	6
3367.75	15
3368.75	0
3369.75	18
3370.76	10
3371.76	8
3372.77	2
3373.77	12
3374.77	13
3375.78	20
3376.78	-6
3377.78	18
3378.78	20
3379.79	12
3380.79	-2
3381.79	0
3382.79	32
3383.79	16
3384.79	20
3385.79	18
3386.79	4
3387.79	12
3388.79	25
3389.79	18
3390.79	12
3391.79	40
3392.79	16
3393.79	50
3394.78	10
3395.78	18
3396.78	26
3397.78	24
3398.77	29
3399.77	6
3400.77	10
3401.76	10
3402.76	28
3403.76	14
3404.75	6
3405.75	0
3406.74	36
3407.74	36
3408.73	6
3409.72	64
3410.72	22
3411.71	32
3412.71	28
3413.7	18
3414.69	16
3415.68	14
3416.68	20
3417.67	2
3418.66	12
3419.65	-4
3420.64	6
3421.63	41
3422.63	32
3423.62	12
3424.61	66
3425.6	16
3426.59	4
3427.58	28
3428.57	21
[truncated: 48 more rows]
