# Supplementary material for: AI‐Assisted Detection of Early Gastric Cancer via Visualization of Mucosal Acidity Compromise During Endoscopy
Source: Adv Sci (Weinh). 2025 Oct 20;12(46):e04932. doi: 10.1002/advs.202504932 (PMC12697849; doi:10.1002/advs.202504932)
Supplement: Supplementary file 2 — Supporting Data [file ADVS-12-e04932-s002.zip › Models by MKN-45 cells/Model 1/Para-tumor/fast-20250724_212100.csv]

181.541	14975
184.445	22843
187.346	29375
190.245	32723
193.141	33959
196.035	33981
198.927	33779
201.816	33830
204.703	34116
207.588	33991
210.47	34128
213.35	34031
216.228	34013
219.103	34046
221.976	33761
224.846	33936
227.715	33987
230.58	34029
233.444	33969
236.305	34184
239.164	34291
242.02	34799
244.875	34817
247.727	35008
250.576	34962
253.423	34887
256.268	34984
259.111	34984
261.951	34829
264.789	34743
267.625	35054
270.459	34858
273.29	34827
276.119	34538
278.945	34503
281.769	34410
284.591	34309
287.411	33954
290.229	33812
293.044	33702
295.857	33598
298.667	33523
301.476	32956
304.282	32794
307.085	32407
309.887	32093
312.686	31909
315.483	31487
318.278	31331
321.071	31140
323.861	31001
326.649	31122
329.435	31111
332.219	30900
335	30790
337.779	31138
340.556	31194
343.331	31339
346.103	31259
348.873	31216
351.641	31499
354.407	31547
357.171	31678
359.932	31591
362.691	31635
365.448	31414
368.203	31158
370.955	30789
373.706	30855
376.454	30632
379.2	30386
381.943	30376
384.685	30214
387.424	29807
390.161	29597
392.896	29405
395.629	29172
398.36	29075
401.088	29117
403.815	28845
406.539	28865
409.261	28787
411.981	28670
414.698	28662
417.414	29004
420.127	28990
422.838	29045
425.547	29334
428.254	29437
430.959	29313
433.662	29328
436.362	29570
439.06	29693
441.757	29562
444.451	29490
447.142	29593
449.832	29472
452.52	29427
455.206	29370
457.889	29278
460.57	29214
463.249	29043
465.927	29164
468.601	28827
471.274	28577
473.945	28229
476.614	27919
479.28	27510
481.945	27330
484.607	27251
487.267	26996
489.926	26653
492.582	26705
495.236	26578
497.888	26395
500.537	26020
503.185	26267
505.831	26194
508.474	26486
511.116	26361
513.755	26353
516.393	26194
519.028	26343
521.661	26290
524.293	26466
526.922	26155
529.549	26302
532.174	26226
534.797	26280
537.418	26371
540.037	26188
542.654	26167
545.268	26180
547.881	26367
550.492	26375
553.101	26010
555.707	25654
558.312	25343
560.915	25128
563.515	25220
566.114	25327
568.71	25640
571.305	25861
573.897	25893
576.488	26006
579.076	25667
581.663	25130
584.247	24530
586.83	23943
589.41	23407
591.989	22871
594.565	22567
597.14	22082
599.712	21916
602.283	21586
604.851	21516
607.418	21241
609.982	21215
612.545	21167
615.106	20934
617.664	21061
620.221	21000
622.776	20909
625.328	20893
627.879	20941
630.428	20691
632.975	20504
635.52	20373
638.062	20141
640.603	19875
643.142	20144
645.679	20297
648.214	20370
650.748	20188
653.279	20198
655.808	20163
658.335	19938
660.861	19851
663.384	19658
665.906	19592
668.425	19774
670.943	19755
673.459	19360
675.973	19275
678.484	19086
680.994	18761
683.502	18467
686.009	18421
688.513	18208
691.015	17994
693.515	18058
696.014	17673
698.51	17474
701.005	17316
703.498	17244
705.989	16903
708.478	16694
710.965	16362
713.45	16325
715.933	16255
718.415	16124
720.894	15874
723.372	15923
725.848	15927
728.322	15920
730.794	16110
733.264	15896
735.732	15695
738.198	15459
740.663	15240
743.126	14788
745.586	14703
748.045	14480
750.502	14385
752.958	14235
755.411	14200
757.863	14218
760.312	14114
762.76	13924
765.206	14166
767.65	13925
770.092	13590
772.533	13041
774.971	12707
777.408	12646
779.843	12620
782.276	12532
784.707	12687
787.137	12941
789.564	12781
791.99	12753
794.414	12866
796.836	12703
799.257	12397
801.675	12241
804.092	12220
806.507	12129
808.92	12076
811.331	11865
813.741	11680
816.148	11448
818.554	11406
820.958	11172
823.36	11097
825.761	10994
828.159	10880
830.556	10956
832.951	10827
835.345	10749
837.736	10523
840.126	10576
842.514	10600
844.9	10356
847.284	10192
849.667	10063
852.048	9999
854.427	9963
856.804	9713
859.18	9566
861.553	9534
863.925	9530
866.296	9481
868.664	9405
871.031	9282
873.396	9258
875.759	9149
878.12	9049
880.48	9076
882.838	8917
885.194	8875
887.549	8732
889.902	8772
892.253	8730
894.602	8642
896.949	8627
899.295	8561
901.639	8523
903.981	8410
906.322	8293
908.661	8319
910.998	8200
913.333	8238
915.667	8158
917.999	8246
920.329	8215
922.658	8077
924.985	8103
927.31	8052
929.633	8049
931.955	7920
934.275	7845
936.593	7854
938.91	7648
941.225	7588
943.538	7435
945.849	7255
948.159	7106
950.467	6935
952.774	6945
955.078	6770
957.381	6630
959.683	6469
961.982	6500
964.28	6504
966.577	6497
968.871	6396
971.164	6164
973.456	6144
975.745	6090
978.033	5959
980.319	5904
982.604	5879
984.887	5893
987.168	5911
989.448	5788
991.726	5782
994.002	5786
996.277	5711
998.55	5650
1000.82	5708
1003.09	5791
1005.36	5826
1007.63	5869
1009.89	5899
1012.15	5811
1014.41	5877
1016.67	5855
1018.93	5891
1021.19	5766
1023.44	5824
1025.7	5828
1027.95	5806
1030.2	5674
1032.45	5574
1034.69	5405
1036.94	5359
1039.18	5380
1041.43	5267
1043.67	5281
1045.9	5245
1048.14	5215
1050.38	5138
1052.61	5094
1054.84	5020
1057.07	4895
1059.3	4878
1061.53	4749
1063.76	4801
1065.98	4728
1068.2	4660
1070.42	4602
1072.64	4462
1074.86	4456
1077.08	4479
1079.29	4444
1081.5	4376
1083.72	4285
1085.93	4372
1088.13	4326
1090.34	4370
1092.55	4408
1094.75	4459
1096.95	4360
1099.15	4279
1101.35	4296
1103.55	4205
1105.74	4128
1107.94	4114
1110.13	4126
1112.32	4014
1114.51	3935
1116.7	3889
1118.89	3798
1121.07	3736
1123.25	3713
1125.44	3699
1127.62	3689
1129.8	3657
1131.97	3729
1134.15	3744
1136.32	3795
1138.49	3737
1140.66	3625
1142.83	3699
1145	3609
1147.17	3564
1149.33	3550
1151.5	3492
1153.66	3490
1155.82	3476
1157.98	3399
1160.13	3389
1162.29	3330
1164.44	3252
1166.6	3240
1168.75	3354
1170.9	3393
1173.04	3405
1175.19	3425
1177.34	3404
1179.48	3262
1181.62	3145
1183.76	3170
1185.9	3191
1188.04	3316
1190.17	3481
1192.31	3528
1194.44	3409
1196.57	3498
1198.7	3496
1200.83	3456
1202.96	3338
1205.08	3191
1207.21	3006
1209.33	2927
1211.45	2832
1213.57	2734
1215.69	2698
1217.81	2669
1219.92	2585
1222.03	2633
1224.15	2612
1226.26	2617
1228.37	2572
1230.47	2554
1232.58	2589
1234.68	2553
1236.79	2555
1238.89	2516
1240.99	2528
1243.09	2484
1245.19	2466
1247.28	2407
1249.38	2422
1251.47	2424
1253.56	2406
1255.65	2289
1257.74	2329
1259.83	2303
1261.91	2323
1264	2323
1266.08	2194
1268.16	2168
1270.24	2123
1272.32	2053
1274.4	2118
1276.47	2025
1278.55	1999
1280.62	1918
1282.69	1968
1284.76	1861
1286.83	1924
1288.9	1878
1290.96	1904
1293.03	1852
1295.09	1825
1297.15	1809
1299.21	1733
1301.27	1741
1303.33	1678
1305.38	1726
1307.44	1753
1309.49	1686
1311.54	1630
1313.59	1672
1315.64	1646
1317.69	1650
1319.73	1608
1321.78	1642
1323.82	1598
1325.86	1594
1327.9	1537
1329.94	1525
1331.98	1597
1334.02	1626
1336.05	1609
1338.08	1591
1340.12	1560
1342.15	1608
1344.18	1665
1346.2	1753
1348.23	1731
1350.25	1733
1352.28	1672
1354.3	1721
1356.32	1724
1358.34	1700
1360.36	1781
1362.38	1793
1364.39	1819
1366.41	1823
1368.42	1755
1370.43	1787
1372.44	1704
1374.45	1737
1376.45	1755
1378.46	1716
1380.47	1630
1382.47	1642
1384.47	1572
1386.47	1554
1388.47	1507
1390.47	1465
1392.46	1473
1394.46	1546
1396.45	1519
1398.44	1491
1400.44	1527
1402.42	1400
1404.41	1366
1406.4	1318
1408.39	1330
1410.37	1237
1412.35	1259
1414.33	1324
1416.31	1273
1418.29	1252
1420.27	1233
1422.25	1195
1424.22	1204
1426.2	1237
1428.17	1162
1430.14	1207
1432.11	1120
1434.08	1107
1436.04	1078
1438.01	1094
1439.97	1132
1441.94	1102
1443.9	1144
1445.86	1130
1447.82	1128
1449.78	1051
1451.73	1027
1453.69	1068
1455.64	1088
1457.59	1092
1459.54	1054
1461.49	967
1463.44	963
1465.39	887
1467.34	898
1469.28	899
1471.22	941
1473.17	987
1475.11	1005
1477.05	939
1478.99	856
1480.92	846
1482.86	856
1484.79	767
1486.73	766
1488.66	781
1490.59	828
1492.52	788
1494.45	798
1496.37	840
1498.3	856
1500.22	833
1502.14	759
1504.07	773
1505.99	790
1507.91	800
1509.82	750
1511.74	761
1513.66	709
1515.57	758
1517.48	772
1519.39	860
1521.3	859
1523.21	875
1525.12	840
1527.03	781
1528.93	797
1530.84	853
1532.74	893
1534.64	965
1536.54	1009
1538.44	949
1540.34	887
1542.23	849
1544.13	755
1546.02	675
1547.92	739
1549.81	788
1551.7	828
1553.59	842
1555.48	814
1557.36	902
1559.25	885
1561.13	914
1563.01	951
1564.9	987
1566.78	975
1568.66	983
1570.53	898
1572.41	917
1574.29	911
1576.16	973
1578.03	1092
1579.9	1118
1581.78	1066
1583.65	1023
1585.51	957
1587.38	1052
1589.25	1060
1591.11	1076
1592.97	1041
1594.84	923
1596.7	921
1598.56	929
1600.42	911
1602.27	933
1604.13	957
1605.98	1052
1607.84	1201
1609.69	1259
1611.54	1251
1613.39	1173
1615.24	1037
1617.09	842
1618.94	755
1620.78	756
1622.62	812
1624.47	869
1626.31	927
1628.15	943
1629.99	945
1631.83	945
1633.67	890
1635.5	864
1637.34	851
1639.17	884
1641	818
1642.83	828
1644.66	808
1646.49	836
1648.32	748
1650.15	790
1651.97	814
1653.8	861
1655.62	840
1657.44	808
1659.26	691
1661.08	643
1662.9	657
1664.72	501
1666.53	417
1668.35	365
1670.16	330
1671.97	421
1673.79	462
1675.6	485
1677.4	464
1679.21	381
1681.02	451
1682.83	363
1684.63	394
1686.43	446
1688.24	478
1690.04	459
1691.84	415
1693.64	359
1695.43	421
1697.23	521
1699.02	546
1700.82	632
1702.61	599
1704.4	572
1706.2	582
1707.98	633
1709.77	679
1711.56	699
1713.35	671
1715.13	665
1716.92	616
1718.7	512
1720.48	560
1722.26	554
1724.04	494
1725.82	396
1727.6	336
1729.37	311
1731.15	296
1732.92	211
1734.7	217
1736.47	151
1738.24	149
1740.01	143
1741.78	105
1743.54	153
1745.31	228
1747.08	248
1748.84	254
1750.6	284
1752.36	341
1754.12	443
1755.88	479
1757.64	413
1759.4	350
1761.16	300
1762.91	313
1764.67	373
1766.42	451
1768.17	499
1769.92	509
1771.67	437
1773.42	376
1775.17	363
1776.91	367
1778.66	421
1780.4	468
1782.15	530
1783.89	522
1785.63	565
1787.37	538
1789.11	566
1790.85	554
1792.58	493
1794.32	453
1796.05	405
1797.79	373
1799.52	377
1801.25	385
1802.98	338
1804.71	329
1806.44	385
1808.17	425
1809.89	490
1811.62	510
1813.34	528
1815.07	482
1816.79	439
1818.51	379
1820.23	379
1821.95	322
1823.66	300
1825.38	294
1827.1	276
1828.81	312
1830.52	338
1832.24	377
1833.95	393
1835.66	459
1837.37	484
1839.08	494
1840.78	382
1842.49	314
1844.19	310
1845.9	298
1847.6	323
1849.3	302
1851	206
1852.7	173
1854.4	151
1856.1	151
1857.8	155
1859.49	191
1861.19	171
1862.88	213
1864.57	131
1866.27	67
1867.96	18
1869.65	-22
1871.33	24
1873.02	53
1874.71	145
1876.39	149
1878.08	129
1879.76	129
1881.44	127
1883.12	152
1884.81	200
1886.48	218
1888.16	145
1889.84	54
1891.52	77
1893.19	32
1894.87	6
1896.54	32
1898.21	62
1899.88	81
1901.55	91
1903.22	141
1904.89	137
1906.56	139
1908.22	153
1909.89	157
1911.55	182
1913.22	183
1914.88	163
1916.54	173
1918.2	185
1919.86	175
1921.52	155
1923.18	135
1924.83	119
1926.49	147
1928.14	121
1929.79	109
1931.45	141
1933.1	95
1934.75	73
1936.4	149
1938.05	159
1939.69	184
1941.34	117
1942.99	52
1944.63	45
1946.27	32
1947.92	65
1949.56	97
1951.2	97
1952.84	129
1954.48	137
1956.11	186
1957.75	228
1959.39	246
1961.02	266
1962.65	254
1964.29	246
1965.92	230
1967.55	284
1969.18	303
1970.81	280
1972.44	304
1974.06	282
1975.69	288
1977.32	274
1978.94	280
1980.56	314
1982.19	325
1983.81	297
1985.43	312
1987.05	320
1988.66	332
1990.28	308
1991.9	280
1993.51	315
1995.13	320
1996.74	347
1998.36	302
1999.97	318
2001.58	286
2003.19	312
2004.8	308
2006.4	350
2008.01	331
2009.62	358
2011.22	362
2012.83	318
2014.43	322
2016.03	342
2017.63	329
2019.23	328
2020.83	322
2022.43	328
2024.03	324
2025.63	336
2027.22	308
2028.82	292
2030.41	330
2032.01	302
2033.6	328
2035.19	317
2036.78	316
2038.37	306
2039.96	280
2041.55	286
2043.13	286
2044.72	272
2046.3	266
2047.89	286
2049.47	284
2051.05	298
2052.63	278
2054.21	298
2055.79	294
2057.37	260
2058.95	262
2060.52	276
2062.1	245
2063.68	278
2065.25	266
2066.82	238
2068.39	254
2069.97	260
2071.54	246
2073.1	258
2074.67	244
2076.24	256
2077.81	250
2079.37	256
2080.94	245
2082.5	242
2084.07	229
2085.63	208
2087.19	204
2088.75	200
2090.31	165
2091.87	172
2093.43	155
2094.98	155
2096.54	168
2098.09	143
2099.65	192
2101.2	183
2102.75	218
2104.3	193
2105.86	228
2107.41	192
2108.95	191
2110.5	193
2112.05	177
2113.6	165
2115.14	186
2116.69	202
2118.23	177
2119.77	203
2121.31	192
2122.86	200
2124.4	176
2125.93	193
2127.47	182
2129.01	191
2130.55	210
2132.08	220
2133.62	188
2135.15	216
2136.69	205
2138.22	169
2139.75	173
2141.28	173
2142.81	181
2144.34	186
2145.87	161
2147.39	189
2148.92	173
2150.45	221
2151.97	182
2153.5	173
2155.02	165
2156.54	147
2158.06	159
2159.58	159
2161.1	169
2162.62	214
2164.14	187
2165.66	183
2167.17	175
2168.69	186
2170.2	193
2171.72	169
2173.23	186
2174.74	163
2176.25	173
2177.76	167
2179.27	153
2180.78	172
2182.29	143
2183.79	141
2185.3	129
2186.81	161
2188.31	167
2189.81	165
2191.32	167
2192.82	149
2194.32	143
2195.82	171
2197.32	135
2198.82	137
2200.32	131
2201.81	113
2203.31	117
2204.8	143
2206.3	147
2207.79	133
2209.29	154
2210.78	137
2212.27	165
2213.76	155
2215.25	169
2216.74	179
2218.23	151
2219.71	112
2221.2	117
2222.69	123
2224.17	95
2225.65	95
2227.14	91
2228.62	105
2230.1	123
2231.58	125
2233.06	103
2234.54	145
2236.02	151
2237.5	159
2238.97	145
2240.45	147
2241.92	141
2243.4	127
2244.87	115
2246.34	131
2247.82	107
2249.29	117
2250.76	115
2252.23	121
2253.7	111
2255.16	101
2256.63	103
2258.1	93
2259.56	123
2261.03	113
2262.49	113
2263.95	123
2265.42	107
2266.88	133
2268.34	101
2269.8	109
2271.26	89
2272.72	86
2274.18	111
2275.63	121
2277.09	121
2278.54	127
2280	115
2281.45	87
2282.9	93
2284.36	77
2285.81	91
2287.26	117
2288.71	109
2290.16	115
2291.61	93
2293.05	79
2294.5	79
2295.95	93
2297.39	43
2298.84	37
2300.28	38
2301.72	45
2303.16	51
2304.61	57
2306.05	99
2307.49	57
2308.93	58
2310.36	96
2311.8	101
2313.24	93
2314.67	103
2316.11	101
2317.54	102
2318.98	109
2320.41	81
2321.84	101
2323.28	83
2324.71	79
2326.14	73
2327.57	82
2328.99	49
2330.42	41
2331.85	77
2333.27	68
2334.7	73
2336.12	61
2337.55	57
2338.97	27
2340.39	41
2341.82	10
2343.24	32
2344.66	31
2346.08	28
2347.5	47
2348.91	45
2350.33	40
2351.75	80
2353.16	87
2354.58	91
2355.99	93
2357.41	73
2358.82	37
2360.23	25
2361.64	0
2363.05	2
2364.46	8
2365.87	18
2367.28	31
2368.69	27
2370.1	28
2371.5	22
2372.91	37
2374.31	22
2375.72	44
2377.12	30
2378.52	34
2379.92	32
2381.33	29
2382.73	40
2384.13	30
2385.52	24
2386.92	12
2388.32	45
2389.72	28
2391.11	33
2392.51	38
2393.9	43
2395.3	67
2396.69	57
2398.08	31
2399.48	27
2400.87	48
2402.26	29
2403.65	16
2405.04	2
2406.42	2
2407.81	-62
2409.2	-71
2410.58	-105
2411.97	-88
2413.35	-72
2414.74	-86
2416.12	-77
2417.5	-54
2418.89	-43
2420.27	-52
2421.65	-42
2423.03	-37
2424.41	-75
2425.79	-47
2427.16	-77
2428.54	-81
2429.92	-87
2431.29	-61
2432.67	-68
2434.04	-72
2435.42	-53
2436.79	-62
2438.16	-35
2439.53	-69
2440.9	-69
2442.27	-83
2443.64	-91
2445.01	-97
2446.38	-89
2447.75	-81
2449.11	-95
2450.48	-95
2451.84	-103
2453.21	-87
2454.57	-70
2455.94	-77
2457.3	-77
2458.66	-91
2460.02	-84
2461.38	-83
2462.74	-54
2464.1	-59
2465.46	-39
2466.82	-51
2468.17	-41
2469.53	-49
2470.89	-20
2472.24	-50
2473.6	-58
2474.95	-26
2476.3	-28
2477.65	-4
2479.01	6
2480.36	-16
2481.71	8
2483.06	-24
2484.41	-26
2485.75	-28
2487.1	-30
2488.45	-38
2489.8	-42
2491.14	-38
2492.49	-19
2493.83	-34
2495.17	9
2496.52	-26
2497.86	-12
2499.2	-14
2500.54	-2
2501.88	-14
2503.22	2
2504.56	4
2505.9	-6
2507.24	0
2508.58	-4
2509.91	-12
2511.25	-41
2512.58	-70
2513.92	-89
2515.25	-66
2516.58	-79
2517.92	-80
2519.25	-65
2520.58	-73
2521.91	-89
2523.24	-69
2524.57	-36
2525.9	-33
2527.23	-36
2528.55	6
2529.88	-55
2531.21	-61
2532.53	-57
2533.86	-42
2535.18	-54
2536.5	-26
2537.83	-17
2539.15	-12
2540.47	-26
2541.79	-33
2543.11	-48
2544.43	-49
2545.75	-34
2547.07	-24
2548.39	-79
2549.7	-6
2551.02	-38
2552.34	-49
2553.65	-37
2554.97	-94
2556.28	-67
2557.59	-83
2558.91	-83
2560.22	-79
2561.53	-81
2562.84	-91
2564.15	-75
2565.46	-61
2566.77	-59
2568.08	-71
2569.38	-83
2570.69	-81
2572	-81
2573.3	-74
2574.61	-67
2575.91	-70
2577.22	-75
2578.52	-53
2579.82	-53
2581.13	-57
2582.43	-75
2583.73	-77
2585.03	-93
2586.33	-99
2587.63	-99
2588.92	-113
2590.22	-81
2591.52	-103
2592.82	-95
2594.11	-91
2595.41	-77
2596.7	-79
2598	-69
2599.29	-91
2600.58	-69
2601.88	-70
2603.17	-65
2604.46	-107
2605.75	-93
2607.04	-107
2608.33	-87
2609.62	-93
2610.9	-99
2612.19	-109
2613.48	-139
2614.76	-103
2616.05	-105
2617.34	-97
2618.62	-135
2619.9	-128
2621.19	-97
2622.47	-109
2623.75	-90
2625.03	-99
2626.31	-89
2627.59	-67
2628.87	-81
2630.15	-107
2631.43	-87
2632.71	-95
2633.99	-102
2635.26	-96
2636.54	-127
2637.81	-95
2639.09	-103
2640.36	-101
2641.64	-91
2642.91	-129
2644.18	-109
2645.46	-89
2646.73	-131
2648	-107
2649.27	-85
2650.54	-91
2651.81	-83
2653.07	-71
2654.34	-101
2655.61	-87
2656.88	-69
2658.14	-89
2659.41	-115
2660.67	-107
2661.94	-53
2663.2	-93
2664.47	-109
2665.73	-95
2666.99	-103
2668.25	-121
2669.51	-101
2670.77	-119
2672.03	-105
2673.29	-85
2674.55	-93
2675.81	-91
2677.07	-127
2678.32	-121
2679.58	-105
2680.84	-81
2682.09	-85
2683.35	-72
2684.6	-75
2685.85	-83
2687.11	-129
2688.36	-81
2689.61	-83
2690.86	-95
2692.11	-85
2693.36	-83
2694.61	-53
2695.86	-71
2697.11	-105
2698.36	-83
2699.61	-93
2700.85	-71
2702.1	-95
2703.34	-79
2704.59	-115
2705.83	-71
2707.08	-85
2708.32	-89
2709.56	-103
2710.81	-109
2712.05	-109
2713.29	-97
2714.53	-79
2715.77	-81
2717.01	-85
2718.25	-67
2719.49	-79
2720.73	-115
2721.96	-103
2723.2	-91
2724.44	-87
2725.67	-77
2726.91	-84
2728.14	-77
2729.38	-102
2730.61	-83
2731.84	-101
2733.08	-99
2734.31	-81
2735.54	-83
2736.77	-61
2738	-89
2739.23	-83
2740.46	-75
2741.69	-91
2742.92	-115
2744.14	-77
2745.37	-90
2746.6	-107
2747.82	-68
2749.05	-83
2750.27	-95
2751.5	-83
2752.72	-88
2753.95	-70
2755.17	-89
2756.39	-68
2757.61	-81
2758.83	-84
2760.05	-58
2761.27	-78
2762.49	-80
2763.71	-73
2764.93	-72
2766.15	-80
2767.37	-80
2768.58	-60
2769.8	-84
2771.02	-98
2772.23	-64
2773.45	-73
2774.66	-74
2775.88	-48
2777.09	-80
2778.3	-70
2779.51	-73
2780.73	-85
2781.94	-78
2783.15	-66
2784.36	-72
2785.57	-64
2786.78	-72
2787.99	-36
2789.19	-76
2790.4	-52
2791.61	-35
2792.82	-78
2794.02	-50
2795.23	-58
2796.43	-56
2797.64	-47
2798.84	-50
2800.04	-77
2801.25	-57
2802.45	-94
2803.65	-96
2804.85	-71
2806.05	-78
2807.25	-73
2808.45	-46
2809.65	-52
2810.85	-51
2812.05	-36
2813.25	-50
2814.45	-74
2815.64	-62
2816.84	-66
2818.04	-64
2819.23	-31
2820.43	-75
2821.62	-53
2822.82	-42
2824.01	-28
2825.2	-54
2826.39	-44
2827.59	-42
2828.78	-54
2829.97	-46
2831.16	-73
2832.35	-46
2833.54	-67
2834.73	-36
2835.92	-57
2837.1	-54
2838.29	-62
2839.48	-28
2840.67	-45
2841.85	-57
2843.04	-46
2844.22	-26
2845.41	-65
2846.59	-34
2847.77	-27
2848.96	-47
2850.14	-55
2851.32	-26
2852.5	-53
2853.68	-69
2854.87	-45
2856.05	-50
2857.23	-54
2858.4	-65
2859.58	-69
2860.76	-55
2861.94	-28
2863.12	-38
2864.29	-45
2865.47	-51
2866.65	-45
2867.82	-34
2869	-9
2870.17	-28
2871.34	-34
2872.52	-45
2873.69	-56
2874.86	-51
2876.03	-50
2877.21	-51
2878.38	-76
2879.55	-30
2880.72	-46
2881.89	-54
2883.06	-34
2884.23	-49
2885.39	-45
2886.56	-43
2887.73	-61
2888.9	-32
2890.06	-42
2891.23	-28
2892.39	-59
2893.56	-20
2894.72	-47
2895.89	-49
2897.05	-20
2898.21	-53
2899.38	-36
2900.54	-49
2901.7	-18
2902.86	-42
2904.02	-25
2905.18	-52
2906.34	-27
2907.5	-45
2908.66	-49
2909.82	-41
2910.98	-22
2912.13	-46
2913.29	-22
2914.45	-63
2915.6	-37
2916.76	-36
2917.91	-22
2919.07	-19
2920.22	-35
2921.38	-22
2922.53	-56
2923.68	-32
2924.84	-30
2925.99	-32
2927.14	-43
2928.29	-55
2929.44	-32
2930.59	-48
2931.74	-39
2932.89	-36
2934.04	-42
2935.19	-48
2936.34	-45
2937.48	-35
2938.63	-32
2939.78	-52
2940.93	0
2942.07	-26
2943.22	-15
2944.36	-44
2945.51	-39
2946.65	-28
2947.79	-42
2948.94	-22
2950.08	-26
2951.22	-34
2952.36	-34
2953.5	-26
2954.65	-22
2955.79	-38
2956.93	-28
2958.07	-36
2959.2	-28
2960.34	-20
2961.48	-27
2962.62	-38
2963.76	-20
2964.89	-32
2966.03	-29
2967.17	-24
2968.3	-24
2969.44	-22
2970.57	-32
2971.71	-30
2972.84	-20
2973.97	-34
2975.11	-33
2976.24	-2
2977.37	-32
2978.5	-20
2979.64	-28
2980.77	-20
2981.9	-18
2983.03	-44
2984.16	-18
2985.29	-12
2986.41	-34
2987.54	-20
2988.67	-16
2989.8	-18
2990.93	-8
2992.05	-18
2993.18	-19
2994.3	-49
2995.43	-38
2996.55	16
2997.68	-14
2998.8	-14
2999.93	-14
3001.05	-16
3002.17	-18
3003.3	-16
3004.42	0
3005.54	18
3006.66	-13
3007.78	-8
3008.9	-12
3010.02	-10
3011.14	-11
3012.26	2
3013.38	-18
3014.5	6
3015.62	-26
3016.73	-14
3017.85	-18
3018.97	-18
3020.08	-20
3021.2	-4
3022.31	-20
3023.43	16
3024.54	-10
3025.66	-12
3026.77	-22
3027.89	2
3029	-15
3030.11	-2
3031.22	-12
3032.34	-33
3033.45	2
3034.56	-22
3035.67	-7
3036.78	48
3037.89	-6
3039	-8
3040.11	-28
3041.22	-8
3042.32	-22
3043.43	-2
3044.54	-13
3045.65	6
3046.75	-10
3047.86	12
3048.96	-17
3050.07	-28
3051.17	14
3052.28	0
3053.38	-11
3054.49	-26
3055.59	-2
3056.69	-19
3057.8	-12
3058.9	8
3060	12
3061.1	-4
3062.2	-15
3063.3	0
3064.4	-4
3065.5	4
3066.6	-18
3067.7	-10
3068.8	0
3069.9	-11
3071	-6
3072.09	-2
3073.19	-13
3074.29	-2
3075.38	-10
3076.48	22
3077.57	-10
3078.67	4
3079.76	16
3080.86	-22
3081.95	6
3083.05	-32
3084.14	6
3085.23	0
3086.33	18
3087.42	-8
3088.51	12
3089.6	2
3090.69	-21
3091.78	-8
3092.87	25
3093.96	6
3095.05	-10
3096.14	-20
3097.23	-8
3098.32	8
3099.41	2
3100.49	-12
3101.58	-19
3102.67	2
3103.75	-20
3104.84	20
3105.93	-6
3107.01	-25
3108.1	-12
3109.18	-2
3110.26	-12
3111.35	-4
3112.43	2
3113.51	6
3114.6	-4
3115.68	-8
3116.76	2
3117.84	10
3118.92	8
3120	-2
3121.09	-12
3122.17	16
3123.25	4
3124.32	4
3125.4	26
3126.48	-18
3127.56	-12
3128.64	-12
3129.72	-10
3130.79	6
3131.87	4
3132.95	-16
3134.02	-9
3135.1	14
3136.17	-10
3137.25	-10
3138.32	-8
3139.4	-4
3140.47	24
3141.55	-8
3142.62	2
3143.69	-4
3144.76	9
3145.84	-8
3146.91	6
3147.98	6
3149.05	10
3150.12	0
3151.19	18
3152.26	4
3153.33	8
3154.4	-13
3155.47	-3
3156.54	6
3157.61	28
3158.67	-2
3159.74	-5
3160.81	14
3161.88	-4
3162.94	-8
3164.01	12
3165.07	6
3166.14	8
3167.2	8
3168.27	-14
3169.33	-4
3170.4	4
3171.46	-4
3172.52	-2
3173.59	12
3174.65	6
3175.71	-6
3176.77	-8
3177.84	4
3178.9	-16
3179.96	-8
3181.02	10
3182.08	6
3183.14	16
3184.2	20
3185.26	20
3186.32	16
3187.37	10
3188.43	20
3189.49	27
3190.55	-7
3191.61	5
3192.66	10
3193.72	14
3194.77	18
3195.83	-4
3196.89	-4
3197.94	12
3199	0
3200.05	4
3201.1	6
3202.16	-6
3203.21	20
3204.27	6
3205.32	0
3206.37	2
3207.42	14
3208.47	18
3209.53	28
3210.58	17
3211.63	-2
3212.68	0
3213.73	16
3214.78	6
3215.83	0
3216.88	2
3217.93	10
3218.97	2
3220.02	-4
3221.07	-6
3222.12	4
3223.16	10
3224.21	18
3225.26	8
3226.3	-4
3227.35	-12
3228.4	38
3229.44	16
3230.49	10
3231.53	-8
3232.57	-2
3233.62	12
3234.66	16
3235.71	8
3236.75	6
3237.79	46
3238.83	12
3239.88	-14
3240.92	24
3241.96	18
3243	8
3244.04	-4
3245.08	18
3246.12	2
3247.16	4
3248.2	-12
3249.24	6
3250.28	6
3251.32	-10
3252.36	8
3253.39	28
3254.43	18
3255.47	28
3256.51	12
3257.54	-12
3258.58	10
3259.61	10
3260.65	-2
3261.69	16
3262.72	-2
3263.76	22
3264.79	0
3265.82	28
3266.86	-10
3267.89	32
3268.92	20
3269.96	24
3270.99	6
3272.02	16
3273.05	2
3274.09	4
3275.12	12
3276.15	16
3277.18	23
3278.21	6
3279.24	6
3280.27	26
3281.3	-4
3282.33	14
3283.36	16
3284.39	6
3285.41	28
3286.44	22
3287.47	12
3288.5	24
3289.52	4
3290.55	42
3291.58	22
3292.6	2
3293.63	14
3294.66	6
3295.68	31
3296.71	-2
3297.73	12
3298.76	63
3299.78	8
3300.8	-7
3301.83	20
3302.85	36
3303.87	12
3304.9	8
3305.92	2
3306.94	20
3307.96	8
3308.98	2
3310.01	28
3311.03	4
3312.05	37
3313.07	10
3314.09	10
3315.11	26
3316.13	4
3317.15	8
3318.17	34
3319.18	10
3320.2	26
3321.22	8
3322.24	24
3323.26	25
3324.27	10
3325.29	12
3326.31	33
3327.32	30
3328.34	12
3329.35	36
3330.37	2
3331.38	-2
3332.4	4
3333.41	28
3334.43	30
3335.44	8
3336.46	18
3337.47	10
3338.48	20
3339.5	6
3340.51	6
3341.52	2
3342.53	20
3343.54	28
3344.56	24
3345.57	26
3346.58	44
3347.59	6
3348.6	23
3349.61	16
3350.62	6
3351.63	30
3352.64	20
3353.65	24
3354.66	9
3355.66	31
3356.67	16
3357.68	20
3358.69	-12
3359.7	6
3360.7	24
3361.71	8
3362.72	14
3363.72	14
3364.73	0
3365.73	26
3366.74	13
3367.75	17
3368.75	20
3369.75	20
3370.76	20
3371.76	14
3372.77	8
3373.77	46
3374.77	4
3375.78	4
3376.78	-23
3377.78	16
3378.78	10
3379.79	14
3380.79	2
3381.79	18
3382.79	18
3383.79	10
3384.79	36
3385.79	10
3386.79	8
3387.79	2
3388.79	16
3389.79	10
3390.79	20
3391.79	34
3392.79	16
3393.79	46
3394.78	8
3395.78	10
3396.78	26
3397.78	32
3398.77	63
3399.77	12
3400.77	-12
3401.76	22
3402.76	10
3403.76	10
3404.75	4
3405.75	8
3406.74	22
3407.74	38
3408.73	30
3409.72	72
3410.72	28
3411.71	26
3412.71	10
3413.7	6
3414.69	-20
3415.68	40
3416.68	26
3417.67	10
3418.66	12
3419.65	2
3420.64	26
3421.63	27
3422.63	26
3423.62	30
3424.61	44
3425.6	18
3426.59	10
3427.58	40
3428.57	47
[truncated: 48 more rows]
