# Supplementary material for: AI‐Assisted Detection of Early Gastric Cancer via Visualization of Mucosal Acidity Compromise During Endoscopy
Source: Adv Sci (Weinh). 2025 Oct 20;12(46):e04932. doi: 10.1002/advs.202504932 (PMC12697849; doi:10.1002/advs.202504932)
Supplement: Supplementary file 2 — Supporting Data [file ADVS-12-e04932-s002.zip › Models by MKN-45 cells/Model 1/Para-tumor/fast-20250724_212103.csv]

181.541	13140
184.445	20381
187.346	26298
190.245	29149
193.141	30157
196.035	30381
198.927	30092
201.816	30233
204.703	30310
207.588	30431
210.47	30395
213.35	30239
216.228	30233
219.103	30320
221.976	30110
224.846	30302
227.715	30238
230.58	30402
233.444	30445
236.305	30372
239.164	30586
242.02	30941
244.875	31142
247.727	31261
250.576	31308
253.423	31220
256.268	31151
259.111	31019
261.951	30874
264.789	30911
267.625	31113
270.459	31023
273.29	30967
276.119	30785
278.945	30852
281.769	30473
284.591	30405
287.411	30159
290.229	30230
293.044	30031
295.857	29956
298.667	29556
301.476	29373
304.282	29155
307.085	28946
309.887	28643
312.686	28327
315.483	27951
318.278	27846
321.071	27578
323.861	27675
326.649	27509
329.435	27592
332.219	27612
335	27461
337.779	27655
340.556	27674
343.331	27707
346.103	27824
348.873	27666
351.641	27832
354.407	27955
357.171	28082
359.932	28093
362.691	27908
365.448	27929
368.203	27846
370.955	27261
373.706	27187
376.454	27209
379.2	26977
381.943	26991
384.685	26780
387.424	26398
390.161	26198
392.896	25873
395.629	25789
398.36	25662
401.088	25668
403.815	25636
406.539	25706
409.261	25545
411.981	25520
414.698	25452
417.414	25934
420.127	25758
422.838	25682
425.547	26048
428.254	26002
430.959	25920
433.662	25867
436.362	26226
439.06	26312
441.757	26290
444.451	26222
447.142	26204
449.832	26037
452.52	26218
455.206	25976
457.889	25940
460.57	25746
463.249	25733
465.927	25600
468.601	25564
471.274	25224
473.945	24816
476.614	24713
479.28	24302
481.945	24284
484.607	24287
487.267	23895
489.926	23543
492.582	23556
495.236	23443
497.888	23133
500.537	22960
503.185	23035
505.831	23248
508.474	23472
511.116	23315
513.755	23283
516.393	23190
519.028	23353
521.661	23188
524.293	23222
526.922	22998
529.549	23294
532.174	23105
534.797	22994
537.418	23283
540.037	23186
542.654	23026
545.268	23144
547.881	23148
550.492	23202
553.101	22990
555.707	22553
558.312	22382
560.915	22043
563.515	22108
566.114	22184
568.71	22495
571.305	22660
573.897	22960
576.488	23218
579.076	22810
581.663	22104
584.247	21729
586.83	21104
589.41	20727
591.989	20240
594.565	19925
597.14	19449
599.712	19194
602.283	19060
604.851	18703
607.418	18537
609.982	18596
612.545	18394
615.106	18395
617.664	18528
620.221	18459
622.776	18397
625.328	18296
627.879	18265
630.428	18066
632.975	17887
635.52	17714
638.062	17550
640.603	17385
643.142	17476
645.679	17704
648.214	17942
650.748	17788
653.279	17645
655.808	17663
658.335	17548
660.861	17504
663.384	17144
665.906	17128
668.425	17222
670.943	17286
673.459	16976
675.973	16904
678.484	16823
680.994	16388
683.502	16140
686.009	16130
688.513	15923
691.015	15763
693.515	15682
696.014	15451
698.51	15183
701.005	15161
703.498	15036
705.989	14812
708.478	14535
710.965	14405
713.45	14341
715.933	14294
718.415	14178
720.894	13853
723.372	13827
725.848	13825
728.322	13813
730.794	13974
733.264	13885
735.732	13732
738.198	13360
740.663	13150
743.126	12939
745.586	12678
748.045	12604
750.502	12399
752.958	12452
755.411	12245
757.863	12365
760.312	12288
762.76	12175
765.206	12296
767.65	12126
770.092	11899
772.533	11250
774.971	11043
777.408	10914
779.843	10906
782.276	10869
784.707	10948
787.137	11291
789.564	11069
791.99	11109
794.414	11123
796.836	11014
799.257	10755
801.675	10553
804.092	10451
806.507	10513
808.92	10341
811.331	10259
813.741	10144
816.148	10015
818.554	9733
820.958	9689
823.36	9679
825.761	9608
828.159	9472
830.556	9449
832.951	9292
835.345	9192
837.736	9139
840.126	9153
842.514	9045
844.9	8958
847.284	8782
849.667	8711
852.048	8553
854.427	8601
856.804	8419
859.18	8192
861.553	8158
863.925	8220
866.296	8135
868.664	8045
871.031	7981
873.396	8039
875.759	7836
878.12	7787
880.48	7849
882.838	7823
885.194	7628
887.549	7618
889.902	7529
892.253	7427
894.602	7461
896.949	7372
899.295	7356
901.639	7195
903.981	7106
906.322	7175
908.661	7162
910.998	7092
913.333	7124
915.667	6999
917.999	7118
920.329	7004
922.658	6959
924.985	6903
927.31	6977
929.633	6874
931.955	6736
934.275	6725
936.593	6695
938.91	6536
941.225	6435
943.538	6323
945.849	6173
948.159	6018
950.467	5940
952.774	5903
955.078	5674
957.381	5688
959.683	5484
961.982	5482
964.28	5583
966.577	5526
968.871	5450
971.164	5237
973.456	5200
975.745	5186
978.033	5012
980.319	5055
982.604	5016
984.887	4985
987.168	4981
989.448	4996
991.726	4954
994.002	4884
996.277	4861
998.55	4818
1000.82	4874
1003.09	4896
1005.36	4998
1007.63	4965
1009.89	4886
1012.15	4930
1014.41	5002
1016.67	4976
1018.93	4982
1021.19	4944
1023.44	4998
1025.7	5006
1027.95	5004
1030.2	4888
1032.45	4797
1034.69	4640
1036.94	4582
1039.18	4457
1041.43	4449
1043.67	4481
1045.9	4465
1048.14	4455
1050.38	4316
1052.61	4284
1054.84	4287
1057.07	4188
1059.3	4108
1061.53	4014
1063.76	4063
1065.98	3999
1068.2	3897
1070.42	3945
1072.64	3771
1074.86	3733
1077.08	3738
1079.29	3687
1081.5	3706
1083.72	3643
1085.93	3711
1088.13	3598
1090.34	3763
1092.55	3679
1094.75	3776
1096.95	3689
1099.15	3632
1101.35	3602
1103.55	3552
1105.74	3495
1107.94	3475
1110.13	3406
1112.32	3341
1114.51	3296
1116.7	3236
1118.89	3173
1121.07	3143
1123.25	3066
1125.44	3041
1127.62	3044
1129.8	3095
1131.97	3135
1134.15	3173
1136.32	3177
1138.49	3086
1140.66	3107
1142.83	3093
1145	3020
1147.17	3000
1149.33	2952
1151.5	2954
1153.66	2922
1155.82	2886
1157.98	2901
1160.13	2835
1162.29	2808
1164.44	2768
1166.6	2765
1168.75	2810
1170.9	2885
1173.04	2853
1175.19	2901
1177.34	2929
1179.48	2749
1181.62	2647
1183.76	2664
1185.9	2683
1188.04	2859
1190.17	2931
1192.31	2992
1194.44	2932
1196.57	2931
1198.7	2964
1200.83	2869
1202.96	2826
1205.08	2708
1207.21	2512
1209.33	2416
1211.45	2363
1213.57	2353
1215.69	2200
1217.81	2194
1219.92	2212
1222.03	2171
1224.15	2140
1226.26	2133
1228.37	2077
1230.47	2069
1232.58	2101
1234.68	2084
1236.79	2098
1238.89	2145
1240.99	2131
1243.09	2119
1245.19	1997
1247.28	2013
1249.38	2005
1251.47	2007
1253.56	1971
1255.65	1890
1257.74	1886
1259.83	1902
1261.91	1884
1264	1827
1266.08	1721
1268.16	1751
1270.24	1700
1272.32	1654
1274.4	1737
1276.47	1724
1278.55	1577
1280.62	1606
1282.69	1574
1284.76	1581
1286.83	1561
1288.9	1594
1290.96	1523
1293.03	1467
1295.09	1487
1297.15	1436
1299.21	1445
1301.27	1406
1303.33	1378
1305.38	1374
1307.44	1449
1309.49	1378
1311.54	1336
1313.59	1329
1315.64	1308
1317.69	1358
1319.73	1303
1321.78	1356
1323.82	1316
1325.86	1249
1327.9	1255
1329.94	1229
1331.98	1249
1334.02	1280
1336.05	1301
1338.08	1295
1340.12	1260
1342.15	1298
1344.18	1344
1346.2	1358
1348.23	1441
1350.25	1372
1352.28	1372
1354.3	1364
1356.32	1446
1358.34	1394
1360.36	1443
1362.38	1461
1364.39	1455
1366.41	1459
1368.42	1432
1370.43	1505
1372.44	1374
1374.45	1390
1376.45	1380
1378.46	1406
1380.47	1352
1382.47	1320
1384.47	1253
1386.47	1231
1388.47	1195
1390.47	1169
1392.46	1151
1394.46	1195
1396.45	1243
1398.44	1247
1400.44	1174
1402.42	1168
1404.41	1114
1406.4	1039
1408.39	989
1410.37	995
1412.35	961
1414.33	991
1416.31	971
1418.29	947
1420.27	963
1422.25	945
1424.22	949
1426.2	987
1428.17	912
1430.14	896
1432.11	894
1434.08	865
1436.04	828
1438.01	852
1439.97	872
1441.94	860
1443.9	915
1445.86	959
1447.82	935
1449.78	824
1451.73	810
1453.69	860
1455.64	875
1457.59	884
1459.54	847
1461.49	721
1463.44	723
1465.39	675
1467.34	681
1469.28	683
1471.22	774
1473.17	804
1475.11	784
1477.05	732
1478.99	677
1480.92	625
1482.86	588
1484.79	532
1486.73	550
1488.66	556
1490.59	618
1492.52	651
1494.45	585
1496.37	594
1498.3	661
1500.22	659
1502.14	578
1504.07	586
1505.99	552
1507.91	552
1509.82	595
1511.74	550
1513.66	576
1515.57	550
1517.48	580
1519.39	666
1521.3	673
1523.21	653
1525.12	600
1527.03	582
1528.93	590
1530.84	653
1532.74	681
1534.64	754
1536.54	751
1538.44	782
1540.34	727
1542.23	635
1544.13	564
1546.02	521
1547.92	548
1549.81	599
1551.7	655
1553.59	647
1555.48	631
1557.36	678
1559.25	717
1561.13	773
1563.01	785
1564.9	834
1566.78	830
1568.66	809
1570.53	753
1572.41	709
1574.29	762
1576.16	824
1578.03	941
1579.9	955
1581.78	909
1583.65	834
1585.51	796
1587.38	859
1589.25	929
1591.11	919
1592.97	852
1594.84	808
1596.7	721
1598.56	741
1600.42	752
1602.27	724
1604.13	794
1605.98	911
1607.84	983
1609.69	1080
1611.54	1080
1613.39	1020
1615.24	882
1617.09	701
1618.94	664
1620.78	619
1622.62	649
1624.47	726
1626.31	798
1628.15	780
1629.99	781
1631.83	822
1633.67	786
1635.5	748
1637.34	687
1639.17	715
1641	712
1642.83	711
1644.66	701
1646.49	679
1648.32	647
1650.15	671
1651.97	663
1653.8	700
1655.62	679
1657.44	645
1659.26	578
1661.08	520
1662.9	471
1664.72	364
1666.53	286
1668.35	289
1670.16	249
1671.97	293
1673.79	357
1675.6	360
1677.4	349
1679.21	278
1681.02	246
1682.83	224
1684.63	276
1686.43	319
1688.24	341
1690.04	348
1691.84	260
1693.64	242
1695.43	300
1697.23	389
1699.02	460
1700.82	517
1702.61	496
1704.4	471
1706.2	451
1707.98	522
1709.77	592
1711.56	574
1713.35	590
1715.13	558
1716.92	469
1718.7	381
1720.48	443
1722.26	475
1724.04	417
1725.82	326
1727.6	272
1729.37	242
1731.15	222
1732.92	167
1734.7	143
1736.47	103
1738.24	81
1740.01	96
1741.78	103
1743.54	105
1745.31	157
1747.08	231
1748.84	213
1750.6	208
1752.36	264
1754.12	368
1755.88	382
1757.64	307
1759.4	263
1761.16	242
1762.91	212
1764.67	282
1766.42	359
1768.17	423
1769.92	399
1771.67	344
1773.42	286
1775.17	244
1776.91	262
1778.66	320
1780.4	365
1782.15	446
1783.89	446
1785.63	462
1787.37	479
1789.11	520
1790.85	466
1792.58	405
1794.32	326
1796.05	314
1797.79	300
1799.52	310
1801.25	311
1802.98	256
1804.71	230
1806.44	315
1808.17	346
1809.89	423
1811.62	454
1813.34	497
1815.07	417
1816.79	368
1818.51	297
1820.23	304
1821.95	276
1823.66	237
1825.38	194
1827.1	191
1828.81	211
1830.52	261
1832.24	311
1833.95	359
1835.66	403
1837.37	437
1839.08	405
1840.78	348
1842.49	316
1844.19	262
1845.9	222
1847.6	246
1849.3	266
1851	182
1852.7	127
1854.4	73
1856.1	87
1857.8	113
1859.49	145
1861.19	120
1862.88	163
1864.57	85
1866.27	10
1867.96	-4
1869.65	-77
1871.33	-45
1873.02	19
1874.71	82
1876.39	133
1878.08	56
1879.76	74
1881.44	93
1883.12	93
1884.81	155
1886.48	155
1888.16	111
1889.84	24
1891.52	14
1893.19	-20
1894.87	-27
1896.54	8
1898.21	8
1899.88	32
1901.55	77
1903.22	83
1904.89	95
1906.56	119
1908.22	119
1909.89	103
1911.55	133
1913.22	137
1914.88	137
1916.54	103
1918.2	121
1919.86	115
1921.52	101
1923.18	83
1924.83	67
1926.49	104
1928.14	48
1929.79	80
1931.45	87
1933.1	75
1934.75	30
1936.4	78
1938.05	115
1939.69	109
1941.34	77
1942.99	6
1944.63	19
1946.27	8
1947.92	33
1949.56	32
1951.2	82
1952.84	82
1954.48	117
1956.11	145
1957.75	175
1959.39	213
1961.02	243
1962.65	237
1964.29	196
1965.92	219
1967.55	252
1969.18	242
1970.81	219
1972.44	262
1974.06	227
1975.69	209
1977.32	248
1978.94	274
1980.56	254
1982.19	260
1983.81	250
1985.43	284
1987.05	248
1988.66	302
1990.28	264
1991.9	234
1993.51	264
1995.13	276
1996.74	290
1998.36	272
1999.97	270
2001.58	258
2003.19	274
2004.8	272
2006.4	324
2008.01	290
2009.62	294
2011.22	304
2012.83	288
2014.43	300
2016.03	314
2017.63	284
2019.23	284
2020.83	274
2022.43	286
2024.03	288
2025.63	300
2027.22	272
2028.82	274
2030.41	296
2032.01	272
2033.6	274
2035.19	274
2036.78	286
2038.37	296
2039.96	254
2041.55	262
2043.13	254
2044.72	248
2046.3	236
2047.89	260
2049.47	254
2051.05	252
2052.63	248
2054.21	266
2055.79	261
2057.37	226
2058.95	250
2060.52	236
2062.1	235
2063.68	250
2065.25	244
2066.82	230
2068.39	230
2069.97	233
2071.54	224
2073.1	206
2074.67	242
2076.24	226
2077.81	233
2079.37	222
2080.94	207
2082.5	191
2084.07	209
2085.63	190
2087.19	179
2088.75	162
2090.31	137
2091.87	133
2093.43	122
2094.98	122
2096.54	121
2098.09	147
2099.65	174
2101.2	169
2102.75	176
2104.3	173
2105.86	195
2107.41	184
2108.95	187
2110.5	157
2112.05	175
2113.6	169
2115.14	160
2116.69	178
2118.23	149
2119.77	179
2121.31	167
2122.86	165
2124.4	156
2125.93	177
2127.47	166
2129.01	159
2130.55	181
2132.08	187
2133.62	190
2135.15	193
2136.69	177
2138.22	153
2139.75	141
2141.28	131
2142.81	171
2144.34	158
2145.87	151
2147.39	163
2148.92	163
2150.45	173
2151.97	176
2153.5	161
2155.02	131
2156.54	123
2158.06	137
2159.58	131
2161.1	135
2162.62	184
2164.14	165
2165.66	159
2167.17	143
2168.69	172
2170.2	157
2171.72	159
2173.23	155
2174.74	129
2176.25	133
2177.76	153
2179.27	145
2180.78	153
2182.29	117
2183.79	131
2185.3	129
2186.81	147
2188.31	115
2189.81	127
2191.32	139
2192.82	169
2194.32	123
2195.82	145
2197.32	143
2198.82	123
2200.32	121
2201.81	83
2203.31	88
2204.8	97
2206.3	109
2207.79	117
2209.29	135
2210.78	131
2212.27	151
2213.76	151
2215.25	163
2216.74	149
2218.23	115
2219.71	124
2221.2	103
2222.69	95
2224.17	75
2225.65	87
2227.14	73
2228.62	91
2230.1	89
2231.58	113
2233.06	115
2234.54	123
2236.02	135
2237.5	163
2238.97	139
2240.45	133
2241.92	122
2243.4	129
2244.87	79
2246.34	105
2247.82	95
2249.29	102
2250.76	113
2252.23	95
2253.7	97
2255.16	70
2256.63	93
2258.1	83
2259.56	95
2261.03	87
2262.49	82
2263.95	95
2265.42	105
2266.88	101
2268.34	80
2269.8	99
2271.26	71
2272.72	99
2274.18	89
2275.63	93
2277.09	102
2278.54	113
2280	87
2281.45	79
2282.9	81
2284.36	71
2285.81	75
2287.26	55
2288.71	101
2290.16	91
2291.61	75
2293.05	81
2294.5	61
2295.95	59
2297.39	17
2298.84	35
2300.28	32
2301.72	33
2303.16	57
2304.61	71
2306.05	39
2307.49	47
2308.93	56
2310.36	74
2311.8	84
2313.24	89
2314.67	107
2316.11	107
2317.54	108
2318.98	103
2320.41	65
2321.84	73
2323.28	68
2324.71	75
2326.14	59
2327.57	58
2328.99	59
2330.42	22
2331.85	71
2333.27	52
2334.7	54
2336.12	33
2337.55	36
2338.97	31
2340.39	6
2341.82	14
2343.24	30
2344.66	19
2346.08	6
2347.5	43
2348.91	47
2350.33	57
2351.75	76
2353.16	69
2354.58	65
2355.99	68
2357.41	49
2358.82	47
2360.23	7
2361.64	9
2363.05	8
2364.46	-9
2365.87	4
2367.28	12
2368.69	25
2370.1	12
2371.5	-4
2372.91	16
2374.31	42
2375.72	28
2377.12	20
2378.52	22
2379.92	36
2381.33	43
2382.73	22
2384.13	28
2385.52	38
2386.92	16
2388.32	18
2389.72	30
2391.11	16
2392.51	28
2393.9	51
2395.3	41
2396.69	55
2398.08	22
2399.48	8
2400.87	38
2402.26	25
2403.65	26
2405.04	-12
2406.42	-31
2407.81	-96
2409.2	-83
2410.58	-125
2411.97	-119
2413.35	-66
2414.74	-98
2416.12	-85
2417.5	-68
2418.89	-55
2420.27	-61
2421.65	-60
2423.03	-47
2424.41	-63
2425.79	-65
2427.16	-87
2428.54	-87
2429.92	-105
2431.29	-79
2432.67	-84
2434.04	-75
2435.42	-51
2436.79	-69
2438.16	-63
2439.53	-89
2440.9	-93
2442.27	-91
2443.64	-107
2445.01	-83
2446.38	-99
2447.75	-109
2449.11	-97
2450.48	-95
2451.84	-99
2453.21	-107
2454.57	-86
2455.94	-65
2457.3	-73
2458.66	-93
2460.02	-88
2461.38	-91
2462.74	-64
2464.1	-46
2465.46	-41
2466.82	-45
2468.17	-41
2469.53	-53
2470.89	-41
2472.24	-68
2473.6	-62
2474.95	-32
2476.3	-28
2477.65	-26
2479.01	-2
2480.36	-34
2481.71	8
2483.06	-30
2484.41	-32
2485.75	-30
2487.1	-38
2488.45	-60
2489.8	-54
2491.14	-36
2492.49	-29
2493.83	-38
2495.17	-24
2496.52	-32
2497.86	-24
2499.2	-14
2500.54	-24
2501.88	-26
2503.22	-6
2504.56	4
2505.9	-22
2507.24	-4
2508.58	-10
2509.91	-40
2511.25	-39
2512.58	-56
2513.92	-95
2515.25	-83
2516.58	-79
2517.92	-89
2519.25	-75
2520.58	-59
2521.91	-73
2523.24	-57
2524.57	-59
2525.9	-41
2527.23	-32
2528.55	-34
2529.88	-65
2531.21	-69
2532.53	-55
2533.86	-44
2535.18	-50
2536.5	-46
2537.83	-45
2539.15	-24
2540.47	-26
2541.79	-25
2543.11	-60
2544.43	-57
2545.75	-42
2547.07	-20
2548.39	-75
2549.7	-31
2551.02	-59
2552.34	-39
2553.65	-45
2554.97	-90
2556.28	-81
2557.59	-89
2558.91	-93
2560.22	-91
2561.53	-77
2562.84	-87
2564.15	-95
2565.46	-81
2566.77	-93
2568.08	-95
2569.38	-85
2570.69	-74
2572	-57
2573.3	-70
2574.61	-79
2575.91	-58
2577.22	-85
2578.52	-65
2579.82	-59
2581.13	-87
2582.43	-101
2583.73	-75
2585.03	-91
2586.33	-97
2587.63	-101
2588.92	-129
2590.22	-93
2591.52	-105
2592.82	-95
2594.11	-77
2595.41	-89
2596.7	-83
2598	-56
2599.29	-85
2600.58	-77
2601.88	-72
2603.17	-69
2604.46	-113
2605.75	-87
2607.04	-113
2608.33	-105
2609.62	-113
2610.9	-87
2612.19	-115
2613.48	-139
2614.76	-99
2616.05	-115
2617.34	-105
2618.62	-123
2619.9	-102
2621.19	-97
2622.47	-113
2623.75	-108
2625.03	-111
2626.31	-101
2627.59	-69
2628.87	-75
2630.15	-105
2631.43	-87
2632.71	-97
2633.99	-110
2635.26	-115
2636.54	-129
2637.81	-109
2639.09	-127
2640.36	-107
2641.64	-99
2642.91	-127
2644.18	-105
2645.46	-95
2646.73	-127
2648	-93
2649.27	-103
2650.54	-109
2651.81	-91
2653.07	-77
2654.34	-101
2655.61	-89
2656.88	-73
2658.14	-99
2659.41	-99
2660.67	-115
2661.94	-77
2663.2	-115
2664.47	-99
2665.73	-87
2666.99	-107
2668.25	-107
2669.51	-125
2670.77	-117
2672.03	-113
2673.29	-97
2674.55	-105
2675.81	-97
2677.07	-117
2678.32	-117
2679.58	-107
2680.84	-99
2682.09	-99
2683.35	-80
2684.6	-91
2685.85	-105
2687.11	-121
2688.36	-81
2689.61	-83
2690.86	-83
2692.11	-85
2693.36	-67
2694.61	-81
2695.86	-77
2697.11	-109
2698.36	-95
2699.61	-113
2700.85	-85
2702.1	-95
2703.34	-71
2704.59	-111
2705.83	-91
2707.08	-97
2708.32	-83
2709.56	-101
2710.81	-105
2712.05	-89
2713.29	-99
2714.53	-95
2715.77	-85
2717.01	-79
2718.25	-69
2719.49	-87
2720.73	-87
2721.96	-91
2723.2	-99
2724.44	-101
2725.67	-77
2726.91	-78
2728.14	-85
2729.38	-124
2730.61	-79
2731.84	-101
2733.08	-91
2734.31	-79
2735.54	-79
2736.77	-71
2738	-103
2739.23	-83
2740.46	-85
2741.69	-89
2742.92	-117
2744.14	-61
2745.37	-86
2746.6	-103
2747.82	-82
2749.05	-73
2750.27	-101
2751.5	-81
2752.72	-90
2753.95	-70
2755.17	-82
2756.39	-68
2757.61	-76
2758.83	-88
2760.05	-62
2761.27	-93
2762.49	-80
2763.71	-81
2764.93	-70
2766.15	-94
2767.37	-72
2768.58	-85
2769.8	-80
2771.02	-88
2772.23	-86
2773.45	-81
2774.66	-74
2775.88	-74
2777.09	-92
2778.3	-72
2779.51	-77
2780.73	-91
2781.94	-82
2783.15	-62
2784.36	-77
2785.57	-78
2786.78	-64
2787.99	-56
2789.19	-78
2790.4	-62
2791.61	-49
2792.82	-70
2794.02	-64
2795.23	-70
2796.43	-64
2797.64	-61
2798.84	-60
2800.04	-87
2801.25	-67
2802.45	-82
2803.65	-104
2804.85	-43
2806.05	-82
2807.25	-77
2808.45	-70
2809.65	-85
2810.85	-77
2812.05	-56
2813.25	-66
2814.45	-80
2815.64	-58
2816.84	-62
2818.04	-66
2819.23	-17
2820.43	-57
2821.62	-63
2822.82	-54
2824.01	-42
2825.2	-75
2826.39	-49
2827.59	-57
2828.78	-42
2829.97	-34
2831.16	-58
2832.35	-46
2833.54	-77
2834.73	-42
2835.92	-57
2837.1	-48
2838.29	-64
2839.48	-30
2840.67	-45
2841.85	-55
2843.04	-57
2844.22	-74
2845.41	-63
2846.59	-40
2847.77	-25
2848.96	-59
2850.14	-49
2851.32	-34
2852.5	-41
2853.68	-63
2854.87	-31
2856.05	-76
2857.23	-44
2858.4	-61
2859.58	-73
2860.76	-63
2861.94	-34
2863.12	-28
2864.29	-53
2865.47	-38
2866.65	-39
2867.82	-22
2869	-27
2870.17	-28
2871.34	-55
2872.52	-51
2873.69	-36
2874.86	-55
2876.03	-32
2877.21	-51
2878.38	-72
2879.55	-46
2880.72	-55
2881.89	-64
2883.06	-38
2884.23	-33
2885.39	-49
2886.56	-47
2887.73	-77
2888.9	-42
2890.06	-55
2891.23	-20
2892.39	-57
2893.56	-36
2894.72	-41
2895.89	-35
2897.05	-28
2898.21	-65
2899.38	-42
2900.54	-59
2901.7	-26
2902.86	-60
2904.02	-19
2905.18	-42
2906.34	-33
2907.5	-47
2908.66	-37
2909.82	-61
2910.98	-36
2912.13	-42
2913.29	-26
2914.45	-59
2915.6	-29
2916.76	-24
2917.91	-24
2919.07	-37
2920.22	-57
2921.38	-42
2922.53	-42
2923.68	-43
2924.84	-24
2925.99	-32
2927.14	-41
2928.29	-34
2929.44	-34
2930.59	-55
2931.74	-41
2932.89	-22
2934.04	-32
2935.19	-64
2936.34	-31
2937.48	-43
2938.63	-42
2939.78	-34
2940.93	-28
2942.07	-34
2943.22	-17
2944.36	-32
2945.51	-25
2946.65	-54
2947.79	-46
2948.94	-16
2950.08	-41
2951.22	-42
2952.36	-36
2953.5	-46
2954.65	-26
2955.79	-36
2956.93	-45
2958.07	-42
2959.2	-16
2960.34	-18
2961.48	-2
2962.62	-26
2963.76	-29
2964.89	-44
2966.03	-43
2967.17	-22
2968.3	-20
2969.44	-36
2970.57	-30
2971.71	-32
2972.84	-18
2973.97	-26
2975.11	-12
2976.24	-10
2977.37	-36
2978.5	-40
2979.64	-30
2980.77	-38
2981.9	-32
2983.03	-46
2984.16	-20
2985.29	-30
2986.41	-26
2987.54	-16
2988.67	-4
2989.8	-16
2990.93	-30
2992.05	-14
2993.18	-29
2994.3	-18
2995.43	-32
2996.55	4
2997.68	-12
2998.8	-34
2999.93	-24
3001.05	-16
3002.17	-20
3003.3	-46
3004.42	10
3005.54	20
3006.66	2
3007.78	-10
3008.9	-32
3010.02	-48
3011.14	0
3012.26	-29
3013.38	-20
3014.5	-18
3015.62	-36
3016.73	-2
3017.85	-12
3018.97	-14
3020.08	-28
3021.2	-8
3022.31	-18
3023.43	-8
3024.54	-18
3025.66	8
3026.77	-8
3027.89	-19
3029	-12
3030.11	-9
3031.22	-12
3032.34	-25
3033.45	-20
3034.56	-28
3035.67	-6
3036.78	48
3037.89	-8
3039	6
3040.11	-12
3041.22	-18
3042.32	-24
3043.43	-10
3044.54	-4
3045.65	-32
3046.75	-17
3047.86	14
3048.96	-19
3050.07	-26
3051.17	0
3052.28	-14
3053.38	-2
3054.49	-20
3055.59	-6
3056.69	-21
3057.8	-16
3058.9	0
3060	16
3061.1	-25
3062.2	0
3063.3	-4
3064.4	-15
3065.5	-17
3066.6	-18
3067.7	-6
3068.8	0
3069.9	-9
3071	-2
3072.09	4
3073.19	-2
3074.29	-4
3075.38	10
3076.48	10
3077.57	-20
3078.67	-4
3079.76	6
3080.86	-34
3081.95	2
3083.05	-28
3084.14	-12
3085.23	0
3086.33	2
3087.42	-6
3088.51	-4
3089.6	-12
3090.69	-19
3091.78	-18
3092.87	19
3093.96	-4
3095.05	-12
3096.14	-28
3097.23	-2
3098.32	2
3099.41	2
3100.49	-16
3101.58	-8
3102.67	0
3103.75	-32
3104.84	16
3105.93	-12
3107.01	-12
3108.1	-10
3109.18	-8
3110.26	-4
3111.35	-14
3112.43	2
3113.51	4
3114.6	2
3115.68	6
3116.76	-11
3117.84	-2
3118.92	2
3120	2
3121.09	2
3122.17	2
3123.25	-6
3124.32	16
3125.4	20
3126.48	-10
3127.56	-2
3128.64	-16
3129.72	-22
3130.79	8
3131.87	-18
3132.95	2
3134.02	-9
3135.1	-24
3136.17	0
3137.25	-8
3138.32	6
3139.4	-4
3140.47	16
3141.55	-12
3142.62	-7
3143.69	-16
3144.76	17
3145.84	-8
3146.91	-23
3147.98	-6
3149.05	-12
3150.12	-2
3151.19	4
3152.26	-4
3153.33	12
3154.4	-10
3155.47	2
3156.54	-4
3157.61	30
3158.67	-12
3159.74	-19
3160.81	-16
3161.88	-10
3162.94	-8
3164.01	10
3165.07	-4
3166.14	-4
3167.2	-17
3168.27	-10
3169.33	6
3170.4	4
3171.46	2
3172.52	0
3173.59	-7
3174.65	-6
3175.71	0
3176.77	-4
3177.84	14
3178.9	4
3179.96	-24
3181.02	-2
3182.08	14
3183.14	18
3184.2	-16
3185.26	-4
3186.32	6
3187.37	20
3188.43	8
3189.49	17
3190.55	-4
3191.61	1
3192.66	14
3193.72	6
3194.77	0
3195.83	4
3196.89	8
3197.94	14
3199	2
3200.05	-4
3201.1	2
3202.16	-4
3203.21	14
3204.27	6
3205.32	0
3206.37	20
3207.42	4
3208.47	18
3209.53	2
3210.58	-8
3211.63	6
3212.68	-4
3213.73	8
3214.78	-4
3215.83	24
3216.88	8
3217.93	10
3218.97	2
3220.02	6
3221.07	-20
3222.12	10
3223.16	18
3224.21	12
3225.26	-4
3226.3	-6
3227.35	0
3228.4	10
3229.44	28
3230.49	-16
3231.53	-14
3232.57	-6
3233.62	20
3234.66	-10
3235.71	-8
3236.75	4
3237.79	24
3238.83	4
3239.88	-16
3240.92	0
3241.96	14
3243	18
3244.04	2
3245.08	8
3246.12	-10
3247.16	8
3248.2	2
3249.24	-9
3250.28	-2
3251.32	-12
3252.36	6
3253.39	6
3254.43	18
3255.47	28
3256.51	12
3257.54	-2
3258.58	-2
3259.61	16
3260.65	6
3261.69	20
3262.72	0
3263.76	22
3264.79	0
3265.82	12
3266.86	13
3267.89	24
3268.92	18
3269.96	32
3270.99	6
3272.02	4
3273.05	10
3274.09	-2
3275.12	28
3276.15	18
3277.18	0
3278.21	4
3279.24	8
3280.27	12
3281.3	4
3282.33	8
3283.36	-2
3284.39	4
3285.41	32
3286.44	6
3287.47	16
3288.5	16
3289.52	4
3290.55	30
3291.58	14
3292.6	8
3293.63	26
3294.66	16
3295.68	25
3296.71	10
3297.73	30
3298.76	43
3299.78	6
3300.8	-2
3301.83	6
3302.85	46
3303.87	-4
3304.9	6
3305.92	27
3306.94	18
3307.96	16
3308.98	14
3310.01	12
3311.03	6
3312.05	33
3313.07	26
3314.09	2
3315.11	2
3316.13	22
3317.15	8
3318.17	10
3319.18	30
3320.2	6
3321.22	18
3322.24	2
3323.26	21
3324.27	16
3325.29	16
3326.31	25
3327.32	0
3328.34	16
3329.35	30
3330.37	8
3331.38	-8
3332.4	6
3333.41	34
3334.43	22
3335.44	4
3336.46	22
3337.47	-10
3338.48	18
3339.5	-2
3340.51	10
3341.52	0
3342.53	40
3343.54	4
3344.56	28
3345.57	12
3346.58	12
3347.59	18
3348.6	9
3349.61	6
3350.62	8
3351.63	-4
3352.64	16
3353.65	16
3354.66	7
3355.66	27
3356.67	22
3357.68	14
3358.69	-2
3359.7	-6
3360.7	28
3361.71	18
3362.72	16
3363.72	24
3364.73	14
3365.73	8
3366.74	10
3367.75	12
3368.75	18
3369.75	-8
3370.76	-14
3371.76	30
3372.77	8
3373.77	4
3374.77	13
3375.78	2
3376.78	-18
3377.78	26
3378.78	12
3379.79	10
3380.79	4
3381.79	8
3382.79	26
3383.79	4
3384.79	20
3385.79	24
3386.79	-14
3387.79	4
3388.79	10
3389.79	16
3390.79	16
3391.79	32
3392.79	14
3393.79	58
3394.78	12
3395.78	-6
3396.78	4
3397.78	34
3398.77	57
3399.77	12
3400.77	2
3401.76	6
3402.76	14
3403.76	32
3404.75	4
3405.75	4
3406.74	6
3407.74	40
3408.73	16
3409.72	60
3410.72	18
3411.71	30
3412.71	10
3413.7	-8
3414.69	4
3415.68	54
3416.68	-4
3417.67	12
3418.66	2
3419.65	24
3420.64	30
3421.63	17
3422.63	24
3423.62	4
3424.61	36
3425.6	10
3426.59	31
3427.58	26
3428.57	25
[truncated: 48 more rows]
