# Supplementary material for: AI‐Assisted Detection of Early Gastric Cancer via Visualization of Mucosal Acidity Compromise During Endoscopy
Source: Adv Sci (Weinh). 2025 Oct 20;12(46):e04932. doi: 10.1002/advs.202504932 (PMC12697849; doi:10.1002/advs.202504932)
Supplement: Supplementary file 2 — Supporting Data [file ADVS-12-e04932-s002.zip › Models by MKN-45 cells/Model 1/Para-tumor/fast-20250724_212126.csv]

181.541	13224
184.445	20159
187.346	26125
190.245	28905
193.141	30030
196.035	30046
198.927	29826
201.816	30098
204.703	30155
207.588	30189
210.47	30147
213.35	30062
216.228	30058
219.103	30254
221.976	29996
224.846	30044
227.715	30028
230.58	30297
233.444	30205
236.305	30463
239.164	30298
242.02	30701
244.875	31045
247.727	31073
250.576	31231
253.423	30979
256.268	31137
259.111	30892
261.951	30773
264.789	30804
267.625	30807
270.459	30868
273.29	30894
276.119	30817
278.945	30610
281.769	30360
284.591	30419
287.411	30225
290.229	30143
293.044	29907
295.857	29738
298.667	29466
301.476	29226
304.282	28974
307.085	28670
309.887	28524
312.686	28214
315.483	27959
318.278	27827
321.071	27536
323.861	27445
326.649	27626
329.435	27569
332.219	27525
335	27362
337.779	27610
340.556	27658
343.331	27711
346.103	27685
348.873	27634
351.641	27886
354.407	28065
357.171	28106
359.932	28170
362.691	27886
365.448	27939
368.203	27705
370.955	27317
373.706	27171
376.454	27221
379.2	26907
381.943	26987
384.685	26660
387.424	26390
390.161	26232
392.896	25946
395.629	25862
398.36	25674
401.088	25737
403.815	25680
406.539	25615
409.261	25529
411.981	25476
414.698	25541
417.414	25815
420.127	25913
422.838	25741
425.547	26042
428.254	26083
430.959	25932
433.662	25964
436.362	26290
439.06	26316
441.757	26165
444.451	26321
447.142	26122
449.832	26176
452.52	26137
455.206	26185
457.889	26029
460.57	25934
463.249	25910
465.927	25803
468.601	25541
471.274	25400
473.945	25037
476.614	24810
479.28	24312
481.945	24398
484.607	24257
487.267	23984
489.926	23774
492.582	23796
495.236	23520
497.888	23332
500.537	23147
503.185	23299
505.831	23363
508.474	23476
511.116	23412
513.755	23337
516.393	23240
519.028	23546
521.661	23403
524.293	23533
526.922	23254
529.549	23391
532.174	23288
534.797	23242
537.418	23333
540.037	23422
542.654	23290
545.268	23190
547.881	23323
550.492	23331
553.101	23075
555.707	22768
558.312	22432
560.915	22303
563.515	22388
566.114	22469
568.71	22664
571.305	22843
573.897	23145
576.488	23204
579.076	22863
581.663	22237
584.247	21818
586.83	21263
589.41	20669
591.989	20445
594.565	20018
597.14	19560
599.712	19365
602.283	19223
604.851	18905
607.418	18779
609.982	18739
612.545	18648
615.106	18667
617.664	18679
620.221	18667
622.776	18635
625.328	18515
627.879	18582
630.428	18290
632.975	18153
635.52	17853
638.062	17830
640.603	17736
643.142	17815
645.679	17998
648.214	18129
650.748	17974
653.279	17971
655.808	17820
658.335	17639
660.861	17608
663.384	17321
665.906	17470
668.425	17403
670.943	17387
673.459	17220
675.973	17047
678.484	16942
680.994	16690
683.502	16317
686.009	16301
688.513	16175
691.015	16015
693.515	15846
696.014	15749
698.51	15431
701.005	15471
703.498	15252
705.989	14963
708.478	14722
710.965	14655
713.45	14506
715.933	14490
718.415	14349
720.894	14029
723.372	13979
725.848	14158
728.322	14093
730.794	14256
733.264	14173
735.732	14016
738.198	13632
740.663	13326
743.126	13074
745.586	12971
748.045	12874
750.502	12653
752.958	12603
755.411	12546
757.863	12534
760.312	12506
762.76	12355
765.206	12401
767.65	12296
770.092	12024
772.533	11550
774.971	11396
777.408	11095
779.843	11109
782.276	10956
784.707	11260
787.137	11317
789.564	11343
791.99	11343
794.414	11319
796.836	11222
799.257	10900
801.675	10831
804.092	10709
806.507	10699
808.92	10557
811.331	10517
813.741	10153
816.148	10116
818.554	9939
820.958	9850
823.36	9770
825.761	9783
828.159	9593
830.556	9616
832.951	9389
835.345	9407
837.736	9302
840.126	9214
842.514	9284
844.9	9137
847.284	9066
849.667	8895
852.048	8841
854.427	8843
856.804	8466
859.18	8361
861.553	8287
863.925	8256
866.296	8321
868.664	8301
871.031	8192
873.396	8107
875.759	7983
878.12	7981
880.48	8022
882.838	7835
885.194	7720
887.549	7721
889.902	7688
892.253	7574
894.602	7539
896.949	7498
899.295	7485
901.639	7409
903.981	7308
906.322	7233
908.661	7253
910.998	7187
913.333	7245
915.667	7183
917.999	7150
920.329	7181
922.658	7127
924.985	7019
927.31	7134
929.633	6920
931.955	6943
934.275	6788
936.593	6760
938.91	6657
941.225	6584
943.538	6476
945.849	6366
948.159	6123
950.467	6051
952.774	6070
955.078	5863
957.381	5696
959.683	5703
961.982	5636
964.28	5664
966.577	5619
968.871	5576
971.164	5418
973.456	5294
975.745	5317
978.033	5145
980.319	5156
982.604	5065
984.887	5051
987.168	5194
989.448	5077
991.726	5085
994.002	4962
996.277	4922
998.55	4967
1000.82	4997
1003.09	4946
1005.36	5022
1007.63	5051
1009.89	5019
1012.15	4971
1014.41	5087
1016.67	5051
1018.93	5111
1021.19	4974
1023.44	5093
1025.7	5014
1027.95	5085
1030.2	4960
1032.45	4817
1034.69	4718
1036.94	4606
1039.18	4604
1041.43	4592
1043.67	4602
1045.9	4544
1048.14	4499
1050.38	4403
1052.61	4330
1054.84	4222
1057.07	4176
1059.3	4225
1061.53	4020
1063.76	4102
1065.98	4039
1068.2	3997
1070.42	4026
1072.64	3854
1074.86	3838
1077.08	3871
1079.29	3787
1081.5	3768
1083.72	3715
1085.93	3711
1088.13	3647
1090.34	3731
1092.55	3737
1094.75	3820
1096.95	3765
1099.15	3695
1101.35	3651
1103.55	3600
1105.74	3533
1107.94	3512
1110.13	3412
1112.32	3437
1114.51	3296
1116.7	3313
1118.89	3238
1121.07	3226
1123.25	3163
1125.44	3113
1127.62	3109
1129.8	3149
1131.97	3153
1134.15	3248
1136.32	3227
1138.49	3126
1140.66	3139
1142.83	3024
1145	3018
1147.17	2988
1149.33	2939
1151.5	3010
1153.66	2934
1155.82	2944
1157.98	2917
1160.13	2873
1162.29	2798
1164.44	2768
1166.6	2785
1168.75	2833
1170.9	2825
1173.04	2851
1175.19	2885
1177.34	2842
1179.48	2737
1181.62	2661
1183.76	2640
1185.9	2748
1188.04	2848
1190.17	3020
1192.31	2974
1194.44	2958
1196.57	2960
1198.7	2968
1200.83	2851
1202.96	2822
1205.08	2687
1207.21	2547
1209.33	2474
1211.45	2373
1213.57	2295
1215.69	2271
1217.81	2234
1219.92	2153
1222.03	2137
1224.15	2154
1226.26	2097
1228.37	2121
1230.47	2125
1232.58	2142
1234.68	2100
1236.79	2084
1238.89	2109
1240.99	2089
1243.09	2119
1245.19	2005
1247.28	2051
1249.38	2029
1251.47	2003
1253.56	1949
1255.65	1902
1257.74	1910
1259.83	1868
1261.91	1849
1264	1877
1266.08	1747
1268.16	1739
1270.24	1769
1272.32	1615
1274.4	1654
1276.47	1682
1278.55	1600
1280.62	1572
1282.69	1557
1284.76	1545
1286.83	1541
1288.9	1558
1290.96	1557
1293.03	1473
1295.09	1463
1297.15	1479
1299.21	1442
1301.27	1392
1303.33	1398
1305.38	1398
1307.44	1413
1309.49	1370
1311.54	1285
1313.59	1267
1315.64	1338
1317.69	1364
1319.73	1330
1321.78	1282
1323.82	1306
1325.86	1271
1327.9	1283
1329.94	1233
1331.98	1213
1334.02	1273
1336.05	1303
1338.08	1259
1340.12	1260
1342.15	1350
1344.18	1374
1346.2	1364
1348.23	1393
1350.25	1368
1352.28	1342
1354.3	1414
1356.32	1374
1358.34	1412
1360.36	1435
1362.38	1445
1364.39	1446
1366.41	1459
1368.42	1463
1370.43	1444
1372.44	1382
1374.45	1386
1376.45	1388
1378.46	1362
1380.47	1307
1382.47	1296
1384.47	1225
1386.47	1177
1388.47	1164
1390.47	1157
1392.46	1126
1394.46	1231
1396.45	1203
1398.44	1191
1400.44	1198
1402.42	1120
1404.41	1070
1406.4	1042
1408.39	995
1410.37	993
1412.35	931
1414.33	987
1416.31	973
1418.29	980
1420.27	945
1422.25	909
1424.22	932
1426.2	904
1428.17	925
1430.14	890
1432.11	860
1434.08	822
1436.04	826
1438.01	804
1439.97	840
1441.94	848
1443.9	888
1445.86	899
1447.82	886
1449.78	809
1451.73	802
1453.69	776
1455.64	820
1457.59	858
1459.54	818
1461.49	715
1463.44	681
1465.39	675
1467.34	675
1469.28	692
1471.22	689
1473.17	741
1475.11	739
1477.05	697
1478.99	628
1480.92	594
1482.86	578
1484.79	530
1486.73	526
1488.66	578
1490.59	600
1492.52	587
1494.45	587
1496.37	609
1498.3	645
1500.22	619
1502.14	544
1504.07	530
1505.99	484
1507.91	564
1509.82	566
1511.74	536
1513.66	540
1515.57	546
1517.48	591
1519.39	658
1521.3	641
1523.21	677
1525.12	604
1527.03	552
1528.93	602
1530.84	649
1532.74	679
1534.64	754
1536.54	761
1538.44	769
1540.34	651
1542.23	607
1544.13	566
1546.02	523
1547.92	530
1549.81	578
1551.7	675
1553.59	631
1555.48	659
1557.36	666
1559.25	695
1561.13	755
1563.01	769
1564.9	792
1566.78	798
1568.66	775
1570.53	735
1572.41	727
1574.29	722
1576.16	842
1578.03	911
1579.9	935
1581.78	836
1583.65	798
1585.51	772
1587.38	810
1589.25	887
1591.11	881
1592.97	850
1594.84	776
1596.7	766
1598.56	745
1600.42	715
1602.27	734
1604.13	748
1605.98	869
1607.84	1004
1609.69	1112
1611.54	1104
1613.39	973
1615.24	816
1617.09	701
1618.94	628
1620.78	623
1622.62	675
1624.47	738
1626.31	753
1628.15	774
1629.99	783
1631.83	802
1633.67	758
1635.5	750
1637.34	712
1639.17	695
1641	671
1642.83	665
1644.66	697
1646.49	675
1648.32	621
1650.15	649
1651.97	648
1653.8	708
1655.62	703
1657.44	645
1659.26	558
1661.08	524
1662.9	484
1664.72	385
1666.53	292
1668.35	220
1670.16	251
1671.97	278
1673.79	367
1675.6	396
1677.4	303
1679.21	246
1681.02	290
1682.83	238
1684.63	276
1686.43	293
1688.24	327
1690.04	362
1691.84	252
1693.64	228
1695.43	292
1697.23	376
1699.02	439
1700.82	479
1702.61	472
1704.4	453
1706.2	462
1707.98	500
1709.77	564
1711.56	578
1713.35	570
1715.13	546
1716.92	457
1718.7	365
1720.48	429
1722.26	451
1724.04	409
1725.82	304
1727.6	258
1729.37	250
1731.15	228
1732.92	161
1734.7	137
1736.47	89
1738.24	87
1740.01	88
1741.78	95
1743.54	83
1745.31	167
1747.08	205
1748.84	215
1750.6	214
1752.36	254
1754.12	336
1755.88	390
1757.64	323
1759.4	259
1761.16	210
1762.91	212
1764.67	282
1766.42	357
1768.17	409
1769.92	401
1771.67	338
1773.42	264
1775.17	236
1776.91	256
1778.66	302
1780.4	387
1782.15	462
1783.89	442
1785.63	460
1787.37	453
1789.11	464
1790.85	472
1792.58	383
1794.32	351
1796.05	298
1797.79	266
1799.52	284
1801.25	315
1802.98	243
1804.71	244
1806.44	315
1808.17	352
1809.89	431
1811.62	443
1813.34	435
1815.07	423
1816.79	340
1818.51	307
1820.23	328
1821.95	286
1823.66	252
1825.38	198
1827.1	212
1828.81	223
1830.52	255
1832.24	299
1833.95	322
1835.66	397
1837.37	443
1839.08	375
1840.78	296
1842.49	266
1844.19	234
1845.9	204
1847.6	228
1849.3	226
1851	166
1852.7	123
1854.4	69
1856.1	123
1857.8	96
1859.49	121
1861.19	114
1862.88	141
1864.57	49
1866.27	-6
1867.96	-46
1869.65	-87
1871.33	-41
1873.02	25
1874.71	78
1876.39	118
1878.08	64
1879.76	62
1881.44	82
1883.12	111
1884.81	143
1886.48	155
1888.16	79
1889.84	2
1891.52	-6
1893.19	-40
1894.87	-27
1896.54	6
1898.21	16
1899.88	16
1901.55	35
1903.22	52
1904.89	70
1906.56	97
1908.22	105
1909.89	133
1911.55	129
1913.22	139
1914.88	113
1916.54	115
1918.2	137
1919.86	103
1921.52	95
1923.18	79
1924.83	45
1926.49	86
1928.14	65
1929.79	82
1931.45	81
1933.1	67
1934.75	37
1936.4	89
1938.05	125
1939.69	133
1941.34	75
1942.99	32
1944.63	21
1946.27	18
1947.92	7
1949.56	51
1951.2	64
1952.84	82
1954.48	113
1956.11	145
1957.75	169
1959.39	209
1961.02	209
1962.65	223
1964.29	192
1965.92	199
1967.55	219
1969.18	232
1970.81	213
1972.44	276
1974.06	241
1975.69	229
1977.32	232
1978.94	266
1980.56	256
1982.19	274
1983.81	244
1985.43	248
1987.05	260
1988.66	286
1990.28	236
1991.9	234
1993.51	254
1995.13	282
1996.74	270
1998.36	256
1999.97	266
2001.58	272
2003.19	278
2004.8	284
2006.4	304
2008.01	284
2009.62	300
2011.22	286
2012.83	282
2014.43	290
2016.03	302
2017.63	302
2019.23	276
2020.83	270
2022.43	288
2024.03	278
2025.63	294
2027.22	270
2028.82	255
2030.41	262
2032.01	292
2033.6	268
2035.19	266
2036.78	257
2038.37	286
2039.96	236
2041.55	240
2043.13	260
2044.72	242
2046.3	226
2047.89	272
2049.47	272
2051.05	244
2052.63	242
2054.21	260
2055.79	245
2057.37	226
2058.95	252
2060.52	210
2062.1	229
2063.68	228
2065.25	238
2066.82	215
2068.39	226
2069.97	229
2071.54	221
2073.1	212
2074.67	209
2076.24	222
2077.81	229
2079.37	212
2080.94	211
2082.5	195
2084.07	185
2085.63	210
2087.19	179
2088.75	156
2090.31	143
2091.87	141
2093.43	125
2094.98	139
2096.54	107
2098.09	122
2099.65	170
2101.2	147
2102.75	170
2104.3	165
2105.86	173
2107.41	163
2108.95	191
2110.5	173
2112.05	153
2113.6	165
2115.14	149
2116.69	188
2118.23	153
2119.77	167
2121.31	157
2122.86	167
2124.4	147
2125.93	165
2127.47	162
2129.01	151
2130.55	179
2132.08	183
2133.62	167
2135.15	189
2136.69	165
2138.22	151
2139.75	143
2141.28	137
2142.81	169
2144.34	145
2145.87	181
2147.39	161
2148.92	155
2150.45	167
2151.97	172
2153.5	159
2155.02	133
2156.54	133
2158.06	131
2159.58	127
2161.1	141
2162.62	182
2164.14	173
2165.66	163
2167.17	147
2168.69	161
2170.2	159
2171.72	139
2173.23	141
2174.74	129
2176.25	151
2177.76	145
2179.27	117
2180.78	149
2182.29	105
2183.79	117
2185.3	107
2186.81	137
2188.31	131
2189.81	127
2191.32	153
2192.82	141
2194.32	97
2195.82	139
2197.32	133
2198.82	109
2200.32	97
2201.81	105
2203.31	88
2204.8	107
2206.3	103
2207.79	101
2209.29	144
2210.78	131
2212.27	159
2213.76	131
2215.25	143
2216.74	163
2218.23	117
2219.71	100
2221.2	113
2222.69	105
2224.17	85
2225.65	75
2227.14	75
2228.62	83
2230.1	74
2231.58	121
2233.06	117
2234.54	127
2236.02	139
2237.5	155
2238.97	161
2240.45	125
2241.92	122
2243.4	131
2244.87	93
2246.34	111
2247.82	93
2249.29	98
2250.76	93
2252.23	95
2253.7	95
2255.16	101
2256.63	97
2258.1	74
2259.56	93
2261.03	99
2262.49	89
2263.95	123
2265.42	87
2266.88	107
2268.34	91
2269.8	97
2271.26	77
2272.72	94
2274.18	105
2275.63	103
2277.09	115
2278.54	103
2280	95
2281.45	56
2282.9	71
2284.36	75
2285.81	91
2287.26	77
2288.71	95
2290.16	93
2291.61	89
2293.05	63
2294.5	61
2295.95	51
2297.39	31
2298.84	21
2300.28	46
2301.72	31
2303.16	53
2304.61	59
2306.05	69
2307.49	69
2308.93	60
2310.36	68
2311.8	94
2313.24	73
2314.67	95
2316.11	91
2317.54	92
2318.98	93
2320.41	59
2321.84	97
2323.28	89
2324.71	81
2326.14	57
2327.57	66
2328.99	75
2330.42	26
2331.85	59
2333.27	54
2334.7	57
2336.12	29
2337.55	48
2338.97	41
2340.39	-6
2341.82	-12
2343.24	0
2344.66	15
2346.08	16
2347.5	39
2348.91	41
2350.33	57
2351.75	64
2353.16	61
2354.58	46
2355.99	56
2357.41	49
2358.82	27
2360.23	2
2361.64	9
2363.05	10
2364.46	-13
2365.87	-10
2367.28	8
2368.69	16
2370.1	18
2371.5	2
2372.91	10
2374.31	24
2375.72	32
2377.12	20
2378.52	14
2379.92	22
2381.33	18
2382.73	24
2384.13	22
2385.52	20
2386.92	16
2388.32	18
2389.72	38
2391.11	27
2392.51	44
2393.9	26
2395.3	45
2396.69	59
2398.08	18
2399.48	16
2400.87	64
2402.26	27
2403.65	6
2405.04	-30
2406.42	-23
2407.81	-102
2409.2	-77
2410.58	-121
2411.97	-86
2413.35	-60
2414.74	-98
2416.12	-81
2417.5	-70
2418.89	-81
2420.27	-54
2421.65	-66
2423.03	-53
2424.41	-75
2425.79	-61
2427.16	-83
2428.54	-87
2429.92	-91
2431.29	-75
2432.67	-82
2434.04	-81
2435.42	-61
2436.79	-68
2438.16	-73
2439.53	-69
2440.9	-73
2442.27	-87
2443.64	-89
2445.01	-91
2446.38	-103
2447.75	-103
2449.11	-93
2450.48	-91
2451.84	-107
2453.21	-89
2454.57	-78
2455.94	-65
2457.3	-67
2458.66	-79
2460.02	-70
2461.38	-89
2462.74	-72
2464.1	-38
2465.46	-49
2466.82	-41
2468.17	-33
2469.53	-51
2470.89	-39
2472.24	-78
2473.6	-58
2474.95	-28
2476.3	-46
2477.65	-20
2479.01	-6
2480.36	-34
2481.71	-24
2483.06	-12
2484.41	-32
2485.75	-24
2487.1	-32
2488.45	-26
2489.8	-38
2491.14	-40
2492.49	-35
2493.83	-38
2495.17	-18
2496.52	-30
2497.86	-32
2499.2	-34
2500.54	-10
2501.88	-20
2503.22	4
2504.56	-14
2505.9	-6
2507.24	-4
2508.58	2
2509.91	-38
2511.25	-47
2512.58	-62
2513.92	-81
2515.25	-79
2516.58	-93
2517.92	-91
2519.25	-77
2520.58	-77
2521.91	-83
2523.24	-77
2524.57	-51
2525.9	-27
2527.23	-46
2528.55	-12
2529.88	-71
2531.21	-67
2532.53	-54
2533.86	-38
2535.18	-46
2536.5	-36
2537.83	-37
2539.15	-30
2540.47	-20
2541.79	-33
2543.11	-64
2544.43	-39
2545.75	-52
2547.07	-34
2548.39	-85
2549.7	10
2551.02	-56
2552.34	-51
2553.65	-65
2554.97	-84
2556.28	-73
2557.59	-103
2558.91	-89
2560.22	-83
2561.53	-103
2562.84	-85
2564.15	-93
2565.46	-75
2566.77	-61
2568.08	-81
2569.38	-83
2570.69	-68
2572	-95
2573.3	-58
2574.61	-67
2575.91	-76
2577.22	-69
2578.52	-55
2579.82	-59
2581.13	-69
2582.43	-75
2583.73	-81
2585.03	-83
2586.33	-93
2587.63	-85
2588.92	-119
2590.22	-79
2591.52	-105
2592.82	-91
2594.11	-87
2595.41	-63
2596.7	-57
2598	-83
2599.29	-69
2600.58	-89
2601.88	-72
2603.17	-59
2604.46	-99
2605.75	-91
2607.04	-97
2608.33	-89
2609.62	-85
2610.9	-93
2612.19	-111
2613.48	-125
2614.76	-105
2616.05	-103
2617.34	-75
2618.62	-113
2619.9	-120
2621.19	-99
2622.47	-95
2623.75	-96
2625.03	-97
2626.31	-111
2627.59	-73
2628.87	-93
2630.15	-115
2631.43	-77
2632.71	-94
2633.99	-116
2635.26	-113
2636.54	-117
2637.81	-113
2639.09	-105
2640.36	-105
2641.64	-121
2642.91	-139
2644.18	-123
2645.46	-99
2646.73	-123
2648	-97
2649.27	-91
2650.54	-109
2651.81	-103
2653.07	-71
2654.34	-97
2655.61	-87
2656.88	-101
2658.14	-91
2659.41	-99
2660.67	-109
2661.94	-83
2663.2	-89
2664.47	-107
2665.73	-91
2666.99	-111
2668.25	-119
2669.51	-125
2670.77	-107
2672.03	-111
2673.29	-87
2674.55	-105
2675.81	-85
2677.07	-123
2678.32	-117
2679.58	-87
2680.84	-75
2682.09	-105
2683.35	-74
2684.6	-95
2685.85	-99
2687.11	-111
2688.36	-75
2689.61	-89
2690.86	-85
2692.11	-93
2693.36	-65
2694.61	-67
2695.86	-87
2697.11	-121
2698.36	-81
2699.61	-105
2700.85	-97
2702.1	-93
2703.34	-75
2704.59	-109
2705.83	-83
2707.08	-71
2708.32	-91
2709.56	-111
2710.81	-87
2712.05	-105
2713.29	-107
2714.53	-105
2715.77	-95
2717.01	-77
2718.25	-83
2719.49	-85
2720.73	-111
2721.96	-125
2723.2	-93
2724.44	-73
2725.67	-69
2726.91	-82
2728.14	-89
2729.38	-100
2730.61	-77
2731.84	-97
2733.08	-101
2734.31	-79
2735.54	-77
2736.77	-75
2738	-95
2739.23	-77
2740.46	-87
2741.69	-87
2742.92	-107
2744.14	-57
2745.37	-84
2746.6	-101
2747.82	-76
2749.05	-87
2750.27	-83
2751.5	-71
2752.72	-98
2753.95	-74
2755.17	-72
2756.39	-68
2757.61	-79
2758.83	-97
2760.05	-50
2761.27	-91
2762.49	-68
2763.71	-93
2764.93	-54
2766.15	-68
2767.37	-68
2768.58	-77
2769.8	-80
2771.02	-103
2772.23	-76
2773.45	-73
2774.66	-88
2775.88	-56
2777.09	-90
2778.3	-80
2779.51	-62
2780.73	-77
2781.94	-66
2783.15	-78
2784.36	-64
2785.57	-74
2786.78	-76
2787.99	-50
2789.19	-74
2790.4	-62
2791.61	-57
2792.82	-78
2794.02	-54
2795.23	-56
2796.43	-66
2797.64	-51
2798.84	-64
2800.04	-70
2801.25	-73
2802.45	-88
2803.65	-92
2804.85	-43
2806.05	-76
2807.25	-91
2808.45	-68
2809.65	-81
2810.85	-73
2812.05	-48
2813.25	-52
2814.45	-76
2815.64	-76
2816.84	-60
2818.04	-72
2819.23	-41
2820.43	-75
2821.62	-61
2822.82	-58
2824.01	-48
2825.2	-62
2826.39	-57
2827.59	-52
2828.78	-40
2829.97	-62
2831.16	-60
2832.35	-36
2833.54	-71
2834.73	-44
2835.92	-71
2837.1	-48
2838.29	-64
2839.48	-52
2840.67	-53
2841.85	-69
2843.04	-67
2844.22	-60
2845.41	-39
2846.59	-38
2847.77	-31
2848.96	-49
2850.14	-61
2851.32	-24
2852.5	-43
2853.68	-58
2854.87	-21
2856.05	-62
2857.23	-78
2858.4	-67
2859.58	-53
2860.76	-65
2861.94	-20
2863.12	-43
2864.29	-43
2865.47	-36
2866.65	-61
2867.82	-16
2869	-17
2870.17	-42
2871.34	-32
2872.52	-32
2873.69	-38
2874.86	-39
2876.03	-26
2877.21	-39
2878.38	-44
2879.55	-54
2880.72	-50
2881.89	-82
2883.06	-38
2884.23	-41
2885.39	-59
2886.56	-57
2887.73	-59
2888.9	-32
2890.06	-46
2891.23	-20
2892.39	-65
2893.56	-26
2894.72	-41
2895.89	-31
2897.05	-22
2898.21	-57
2899.38	-36
2900.54	-65
2901.7	-36
2902.86	-66
2904.02	-33
2905.18	-52
2906.34	-29
2907.5	-33
2908.66	-53
2909.82	-53
2910.98	-44
2912.13	-38
2913.29	-34
2914.45	-55
2915.6	-29
2916.76	-22
2917.91	-34
2919.07	-21
2920.22	-39
2921.38	-16
2922.53	-46
2923.68	-26
2924.84	2
2925.99	-28
2927.14	-47
2928.29	-47
2929.44	-50
2930.59	-59
2931.74	-12
2932.89	-30
2934.04	-48
2935.19	-76
2936.34	-47
2937.48	-43
2938.63	-30
2939.78	-42
2940.93	-14
2942.07	-32
2943.22	-27
2944.36	-46
2945.51	-33
2946.65	-34
2947.79	-46
2948.94	-16
2950.08	-26
2951.22	-36
2952.36	-36
2953.5	-38
2954.65	-28
2955.79	-36
2956.93	-36
2958.07	-38
2959.2	-26
2960.34	-18
2961.48	-2
2962.62	-38
2963.76	-18
2964.89	-30
2966.03	-31
2967.17	-16
2968.3	-16
2969.44	-14
2970.57	-22
2971.71	-36
2972.84	-18
2973.97	-24
2975.11	-20
2976.24	-16
2977.37	-42
2978.5	-20
2979.64	-28
2980.77	-30
2981.9	-4
2983.03	-42
2984.16	-24
2985.29	-8
2986.41	-38
2987.54	-12
2988.67	-6
2989.8	-18
2990.93	-32
2992.05	-34
2993.18	-4
2994.3	-14
2995.43	-24
2996.55	2
2997.68	4
2998.8	0
2999.93	-30
3001.05	-26
3002.17	-14
3003.3	-18
3004.42	-8
3005.54	4
3006.66	-4
3007.78	-4
3008.9	-8
3010.02	-38
3011.14	-11
3012.26	-21
3013.38	-6
3014.5	-16
3015.62	-32
3016.73	10
3017.85	-6
3018.97	-14
3020.08	-14
3021.2	-6
3022.31	-16
3023.43	6
3024.54	-4
3025.66	-14
3026.77	8
3027.89	4
3029	-14
3030.11	-5
3031.22	0
3032.34	-29
3033.45	-6
3034.56	-12
3035.67	-6
3036.78	64
3037.89	0
3039	8
3040.11	-28
3041.22	-26
3042.32	-26
3043.43	-8
3044.54	-2
3045.65	2
3046.75	-15
3047.86	10
3048.96	-21
3050.07	-18
3051.17	2
3052.28	-4
3053.38	-4
3054.49	-26
3055.59	-4
3056.69	-31
3057.8	-8
3058.9	-8
3060	0
3061.1	-9
3062.2	-9
3063.3	-12
3064.4	-6
3065.5	-10
3066.6	0
3067.7	-17
3068.8	-10
3069.9	-9
3071	-18
3072.09	2
3073.19	14
3074.29	0
3075.38	-18
3076.48	8
3077.57	-10
3078.67	6
3079.76	8
3080.86	-26
3081.95	-6
3083.05	-50
3084.14	4
3085.23	-8
3086.33	0
3087.42	-14
3088.51	-4
3089.6	8
3090.69	0
3091.78	-12
3092.87	25
3093.96	6
3095.05	2
3096.14	-22
3097.23	-4
3098.32	-10
3099.41	2
3100.49	-12
3101.58	-10
3102.67	10
3103.75	-24
3104.84	8
3105.93	8
3107.01	-16
3108.1	-2
3109.18	-2
3110.26	0
3111.35	30
3112.43	-18
3113.51	-14
3114.6	13
3115.68	-4
3116.76	-15
3117.84	-6
3118.92	0
3120	-14
3121.09	-4
3122.17	-4
3123.25	-6
3124.32	22
3125.4	26
3126.48	6
3127.56	-4
3128.64	-28
3129.72	14
3130.79	16
3131.87	4
3132.95	-2
3134.02	-7
3135.1	-4
3136.17	-8
3137.25	-4
3138.32	2
3139.4	-16
3140.47	14
3141.55	-2
3142.62	-13
3143.69	10
3144.76	7
3145.84	4
3146.91	-8
3147.98	8
3149.05	-4
3150.12	4
3151.19	6
3152.26	0
3153.33	4
3154.4	-21
3155.47	12
3156.54	-8
3157.61	10
3158.67	-10
3159.74	-5
3160.81	-2
3161.88	3
3162.94	-10
3164.01	-4
3165.07	14
3166.14	0
3167.2	26
3168.27	-20
3169.33	6
3170.4	10
3171.46	-12
3172.52	-18
3173.59	8
3174.65	-4
3175.71	16
3176.77	-6
3177.84	0
3178.9	-2
3179.96	0
3181.02	18
3182.08	-2
3183.14	14
3184.2	-4
3185.26	16
3186.32	12
3187.37	8
3188.43	10
3189.49	23
3190.55	-17
3191.61	-6
3192.66	20
3193.72	8
3194.77	14
3195.83	-13
3196.89	2
3197.94	32
3199	-6
3200.05	6
3201.1	6
3202.16	26
3203.21	24
3204.27	8
3205.32	-8
3206.37	8
3207.42	17
3208.47	22
3209.53	10
3210.58	-2
3211.63	16
3212.68	12
3213.73	16
3214.78	4
3215.83	12
3216.88	9
3217.93	2
3218.97	8
3220.02	-8
3221.07	10
3222.12	14
3223.16	10
3224.21	10
3225.26	-25
3226.3	-16
3227.35	-10
3228.4	22
3229.44	16
3230.49	8
3231.53	-20
3232.57	0
3233.62	-2
3234.66	8
3235.71	16
3236.75	2
3237.79	12
3238.83	20
3239.88	-6
3240.92	20
3241.96	10
3243	18
3244.04	-4
3245.08	20
3246.12	2
3247.16	-4
3248.2	-6
3249.24	0
3250.28	-2
3251.32	10
3252.36	24
3253.39	-2
3254.43	22
3255.47	34
3256.51	4
3257.54	22
3258.58	10
3259.61	12
3260.65	-4
3261.69	20
3262.72	8
3263.76	-6
3264.79	-2
3265.82	34
3266.86	5
3267.89	54
3268.92	30
3269.96	24
3270.99	-2
3272.02	8
3273.05	0
3274.09	-8
3275.12	4
3276.15	16
3277.18	23
3278.21	8
3279.24	4
3280.27	6
3281.3	18
3282.33	24
3283.36	22
3284.39	20
3285.41	26
3286.44	6
3287.47	30
3288.5	28
3289.52	2
3290.55	44
3291.58	14
3292.6	2
3293.63	34
3294.66	12
3295.68	20
3296.71	6
3297.73	28
3298.76	41
3299.78	12
3300.8	2
3301.83	16
3302.85	38
3303.87	18
3304.9	4
3305.92	19
3306.94	20
3307.96	20
3308.98	22
3310.01	16
3311.03	-6
3312.05	31
3313.07	34
3314.09	6
3315.11	12
3316.13	26
3317.15	-10
3318.17	2
3319.18	16
3320.2	18
3321.22	16
3322.24	6
3323.26	13
3324.27	10
3325.29	4
3326.31	9
3327.32	2
3328.34	37
3329.35	22
3330.37	14
3331.38	6
3332.4	20
3333.41	32
3334.43	48
3335.44	10
3336.46	0
3337.47	-4
3338.48	8
3339.5	6
3340.51	0
3341.52	31
3342.53	-6
3343.54	12
3344.56	24
3345.57	22
3346.58	22
3347.59	14
3348.6	9
3349.61	24
3350.62	24
3351.63	12
3352.64	16
3353.65	22
3354.66	13
3355.66	35
3356.67	4
3357.68	12
3358.69	7
3359.7	16
3360.7	32
3361.71	24
3362.72	10
3363.72	18
3364.73	2
3365.73	22
3366.74	6
3367.75	4
3368.75	18
3369.75	2
3370.76	32
3371.76	18
3372.77	16
3373.77	22
3374.77	17
3375.78	10
3376.78	-6
3377.78	14
3378.78	16
3379.79	16
3380.79	-12
3381.79	16
3382.79	12
3383.79	38
3384.79	20
3385.79	-16
3386.79	4
3387.79	6
3388.79	23
3389.79	12
3390.79	22
3391.79	26
3392.79	20
3393.79	44
3394.78	16
3395.78	0
3396.78	30
3397.78	34
3398.77	39
3399.77	14
3400.77	16
3401.76	14
3402.76	14
3403.76	44
3404.75	8
3405.75	16
3406.74	30
3407.74	38
3408.73	2
3409.72	42
3410.72	32
3411.71	22
3412.71	14
3413.7	14
3414.69	32
3415.68	54
3416.68	12
3417.67	26
3418.66	22
3419.65	0
3420.64	36
3421.63	23
3422.63	36
3423.62	42
3424.61	64
3425.6	18
3426.59	17
3427.58	50
3428.57	33
[truncated: 48 more rows]
