# Supplementary material for: AI‐Assisted Detection of Early Gastric Cancer via Visualization of Mucosal Acidity Compromise During Endoscopy
Source: Adv Sci (Weinh). 2025 Oct 20;12(46):e04932. doi: 10.1002/advs.202504932 (PMC12697849; doi:10.1002/advs.202504932)
Supplement: Supplementary file 2 — Supporting Data [file ADVS-12-e04932-s002.zip › Models by MKN-45 cells/Model 1/Para-tumor/fast-20250724_212128.csv]

181.541	10506
184.445	16269
187.346	20897
190.245	23308
193.141	24149
196.035	24127
198.927	23953
201.816	24147
204.703	24173
207.588	24270
210.47	24371
213.35	24233
216.228	24106
219.103	24216
221.976	24127
224.846	24265
227.715	24234
230.58	24382
233.444	24191
236.305	24475
239.164	24468
242.02	24665
244.875	24848
247.727	24932
250.576	24919
253.423	25031
256.268	24944
259.111	24878
261.951	24809
264.789	24655
267.625	24829
270.459	24927
273.29	24850
276.119	24749
278.945	24602
281.769	24633
284.591	24256
287.411	24211
290.229	24093
293.044	24023
295.857	23734
298.667	23722
301.476	23355
304.282	23280
307.085	23016
309.887	22656
312.686	22607
315.483	22362
318.278	22261
321.071	22118
323.861	21957
326.649	21961
329.435	22095
332.219	21972
335	21858
337.779	22118
340.556	22063
343.331	22064
346.103	22100
348.873	22130
351.641	22205
354.407	22249
357.171	22388
359.932	22408
362.691	22261
365.448	22199
368.203	21941
370.955	21724
373.706	21676
376.454	21727
379.2	21499
381.943	21501
384.685	21198
387.424	21131
390.161	20797
392.896	20589
395.629	20474
398.36	20492
401.088	20565
403.815	20421
406.539	20301
409.261	20226
411.981	20230
414.698	20413
417.414	20548
420.127	20657
422.838	20524
425.547	20816
428.254	20830
430.959	20627
433.662	20733
436.362	20925
439.06	21104
441.757	21048
444.451	21002
447.142	20841
449.832	20971
452.52	20981
455.206	20826
457.889	20762
460.57	20790
463.249	20555
465.927	20563
468.601	20307
471.274	20145
473.945	19960
476.614	19900
479.28	19300
481.945	19402
484.607	19279
487.267	19132
489.926	18862
492.582	18898
495.236	18706
497.888	18426
500.537	18382
503.185	18461
505.831	18811
508.474	18770
511.116	18665
513.755	18488
516.393	18499
519.028	18608
521.661	18536
524.293	18592
526.922	18352
529.549	18445
532.174	18368
534.797	18403
537.418	18532
540.037	18427
542.654	18197
545.268	18312
547.881	18324
550.492	18365
553.101	18237
555.707	17879
558.312	17667
560.915	17591
563.515	17691
566.114	17760
568.71	17863
571.305	18077
573.897	18298
576.488	18324
579.076	18102
581.663	17683
584.247	17345
586.83	16903
589.41	16438
591.989	16218
594.565	15719
597.14	15429
599.712	15062
602.283	15135
604.851	14921
607.418	14683
609.982	14625
612.545	14578
615.106	14605
617.664	14589
620.221	14652
622.776	14674
625.328	14528
627.879	14500
630.428	14341
632.975	14247
635.52	13966
638.062	13930
640.603	13807
643.142	13789
645.679	13993
648.214	14057
650.748	14099
653.279	14081
655.808	13921
658.335	13807
660.861	13649
663.384	13449
665.906	13513
668.425	13619
670.943	13654
673.459	13430
675.973	13300
678.484	13177
680.994	12882
683.502	12620
686.009	12660
688.513	12522
691.015	12439
693.515	12326
696.014	12096
698.51	11987
701.005	11834
703.498	11673
705.989	11530
708.478	11375
710.965	11311
713.45	11236
715.933	11212
718.415	11085
720.894	10815
723.372	10767
725.848	10856
728.322	10845
730.794	10952
733.264	11004
735.732	10823
738.198	10545
740.663	10334
743.126	10110
745.586	9967
748.045	9854
750.502	9638
752.958	9530
755.411	9580
757.863	9647
760.312	9619
762.76	9423
765.206	9526
767.65	9491
770.092	9206
772.533	8852
774.971	8605
777.408	8510
779.843	8474
782.276	8371
784.707	8512
787.137	8684
789.564	8591
791.99	8655
794.414	8581
796.836	8583
799.257	8396
801.675	8212
804.092	8084
806.507	8164
808.92	8029
811.331	7961
813.741	7771
816.148	7640
818.554	7511
820.958	7356
823.36	7473
825.761	7386
828.159	7284
830.556	7269
832.951	7120
835.345	7127
837.736	7090
840.126	6977
842.514	6996
844.9	6881
847.284	6806
849.667	6725
852.048	6609
854.427	6522
856.804	6372
859.18	6260
861.553	6227
863.925	6193
866.296	6169
868.664	6157
871.031	6129
873.396	6075
875.759	5962
878.12	5994
880.48	5977
882.838	5933
885.194	5861
887.549	5798
889.902	5744
892.253	5684
894.602	5619
896.949	5568
899.295	5589
901.639	5452
903.981	5434
906.322	5376
908.661	5349
910.998	5401
913.333	5297
915.667	5271
917.999	5387
920.329	5275
922.658	5263
924.985	5222
927.31	5200
929.633	5176
931.955	5112
934.275	5045
936.593	5019
938.91	4946
941.225	4856
943.538	4727
945.849	4674
948.159	4530
950.467	4469
952.774	4422
955.078	4279
957.381	4193
959.683	4168
961.982	4102
964.28	4163
966.577	4168
968.871	4142
971.164	3988
973.456	3958
975.745	3902
978.033	3757
980.319	3687
982.604	3711
984.887	3770
987.168	3770
989.448	3681
991.726	3699
994.002	3663
996.277	3624
998.55	3631
1000.82	3510
1003.09	3609
1005.36	3674
1007.63	3633
1009.89	3667
1012.15	3738
1014.41	3691
1016.67	3651
1018.93	3793
1021.19	3665
1023.44	3804
1025.7	3745
1027.95	3808
1030.2	3717
1032.45	3551
1034.69	3495
1036.94	3429
1039.18	3345
1041.43	3308
1043.67	3341
1045.9	3311
1048.14	3274
1050.38	3162
1052.61	3135
1054.84	3076
1057.07	3006
1059.3	2974
1061.53	2884
1063.76	2977
1065.98	2877
1068.2	2911
1070.42	2843
1072.64	2740
1074.86	2776
1077.08	2714
1079.29	2697
1081.5	2692
1083.72	2605
1085.93	2670
1088.13	2629
1090.34	2687
1092.55	2656
1094.75	2710
1096.95	2647
1099.15	2619
1101.35	2569
1103.55	2579
1105.74	2486
1107.94	2492
1110.13	2498
1112.32	2458
1114.51	2352
1116.7	2329
1118.89	2285
1121.07	2257
1123.25	2202
1125.44	2213
1127.62	2128
1129.8	2230
1131.97	2230
1134.15	2241
1136.32	2284
1138.49	2194
1140.66	2226
1142.83	2142
1145	2118
1147.17	2099
1149.33	2061
1151.5	2049
1153.66	2104
1155.82	2056
1157.98	1991
1160.13	2037
1162.29	1996
1164.44	1934
1166.6	1951
1168.75	1968
1170.9	1995
1173.04	1957
1175.19	2043
1177.34	2006
1179.48	1878
1181.62	1855
1183.76	1858
1185.9	1907
1188.04	2028
1190.17	2159
1192.31	2233
1194.44	2134
1196.57	2103
1198.7	2081
1200.83	1999
1202.96	1986
1205.08	1884
1207.21	1727
1209.33	1686
1211.45	1603
1213.57	1562
1215.69	1513
1217.81	1499
1219.92	1487
1222.03	1486
1224.15	1419
1226.26	1493
1228.37	1414
1230.47	1422
1232.58	1438
1234.68	1423
1236.79	1393
1238.89	1436
1240.99	1398
1243.09	1444
1245.19	1342
1247.28	1346
1249.38	1296
1251.47	1342
1253.56	1312
1255.65	1253
1257.74	1265
1259.83	1271
1261.91	1243
1264	1245
1266.08	1147
1268.16	1166
1270.24	1118
1272.32	1081
1274.4	1124
1276.47	1102
1278.55	1058
1280.62	977
1282.69	1015
1284.76	965
1286.83	1023
1288.9	1008
1290.96	989
1293.03	886
1295.09	905
1297.15	913
1299.21	888
1301.27	854
1303.33	848
1305.38	878
1307.44	919
1309.49	858
1311.54	828
1313.59	856
1315.64	804
1317.69	822
1319.73	780
1321.78	786
1323.82	778
1325.86	723
1327.9	816
1329.94	753
1331.98	749
1334.02	792
1336.05	755
1338.08	729
1340.12	712
1342.15	816
1344.18	826
1346.2	862
1348.23	869
1350.25	794
1352.28	870
1354.3	848
1356.32	842
1358.34	874
1360.36	901
1362.38	933
1364.39	921
1366.41	883
1368.42	900
1370.43	965
1372.44	856
1374.45	893
1376.45	891
1378.46	935
1380.47	848
1382.47	818
1384.47	786
1386.47	722
1388.47	673
1390.47	736
1392.46	707
1394.46	760
1396.45	747
1398.44	727
1400.44	733
1402.42	679
1404.41	661
1406.4	618
1408.39	586
1410.37	590
1412.35	606
1414.33	582
1416.31	562
1418.29	538
1420.27	521
1422.25	524
1424.22	521
1426.2	483
1428.17	493
1430.14	528
1432.11	465
1434.08	436
1436.04	497
1438.01	415
1439.97	512
1441.94	475
1443.9	471
1445.86	528
1447.82	489
1449.78	388
1451.73	395
1453.69	460
1455.64	466
1457.59	461
1459.54	456
1461.49	377
1463.44	354
1465.39	318
1467.34	350
1469.28	323
1471.22	377
1473.17	407
1475.11	409
1477.05	351
1478.99	280
1480.92	268
1482.86	219
1484.79	250
1486.73	212
1488.66	215
1490.59	248
1492.52	256
1494.45	260
1496.37	308
1498.3	268
1500.22	284
1502.14	216
1504.07	225
1505.99	208
1507.91	248
1509.82	230
1511.74	243
1513.66	230
1515.57	208
1517.48	268
1519.39	344
1521.3	355
1523.21	369
1525.12	290
1527.03	266
1528.93	262
1530.84	315
1532.74	367
1534.64	405
1536.54	481
1538.44	447
1540.34	395
1542.23	373
1544.13	276
1546.02	263
1547.92	310
1549.81	323
1551.7	380
1553.59	393
1555.48	359
1557.36	437
1559.25	427
1561.13	451
1563.01	518
1564.9	560
1566.78	550
1568.66	550
1570.53	479
1572.41	473
1574.29	480
1576.16	564
1578.03	671
1579.9	699
1581.78	637
1583.65	564
1585.51	558
1587.38	603
1589.25	639
1591.11	649
1592.97	602
1594.84	524
1596.7	510
1598.56	522
1600.42	472
1602.27	514
1604.13	502
1605.98	631
1607.84	794
1609.69	854
1611.54	838
1613.39	752
1615.24	608
1617.09	469
1618.94	390
1620.78	383
1622.62	442
1624.47	516
1626.31	544
1628.15	546
1629.99	582
1631.83	580
1633.67	572
1635.5	558
1637.34	474
1639.17	491
1641	478
1642.83	478
1644.66	508
1646.49	481
1648.32	414
1650.15	445
1651.97	479
1653.8	482
1655.62	506
1657.44	465
1659.26	352
1661.08	306
1662.9	304
1664.72	145
1666.53	89
1668.35	39
1670.16	10
1671.97	123
1673.79	170
1675.6	181
1677.4	143
1679.21	89
1681.02	79
1682.83	62
1684.63	100
1686.43	125
1688.24	155
1690.04	163
1691.84	89
1693.64	59
1695.43	118
1697.23	191
1699.02	280
1700.82	324
1702.61	306
1704.4	268
1706.2	278
1707.98	331
1709.77	427
1711.56	403
1713.35	409
1715.13	384
1716.92	306
1718.7	238
1720.48	298
1722.26	308
1724.04	274
1725.82	185
1727.6	137
1729.37	135
1731.15	127
1732.92	54
1734.7	66
1736.47	40
1738.24	24
1740.01	22
1741.78	16
1743.54	36
1745.31	91
1747.08	125
1748.84	113
1750.6	101
1752.36	165
1754.12	239
1755.88	276
1757.64	208
1759.4	167
1761.16	109
1762.91	81
1764.67	135
1766.42	236
1768.17	286
1769.92	290
1771.67	224
1773.42	173
1775.17	143
1776.91	137
1778.66	173
1780.4	230
1782.15	339
1783.89	329
1785.63	349
1787.37	336
1789.11	323
1790.85	339
1792.58	252
1794.32	222
1796.05	200
1797.79	169
1799.52	151
1801.25	190
1802.98	147
1804.71	133
1806.44	204
1808.17	263
1809.89	317
1811.62	337
1813.34	344
1815.07	286
1816.79	268
1818.51	198
1820.23	204
1821.95	175
1823.66	135
1825.38	109
1827.1	113
1828.81	119
1830.52	147
1832.24	184
1833.95	256
1835.66	318
1837.37	333
1839.08	304
1840.78	219
1842.49	163
1844.19	153
1845.9	135
1847.6	131
1849.3	123
1851	57
1852.7	22
1854.4	-12
1856.1	14
1857.8	26
1859.49	30
1861.19	26
1862.88	70
1864.57	-26
1866.27	-94
1867.96	-145
1869.65	-159
1871.33	-123
1873.02	-58
1874.71	-12
1876.39	20
1878.08	-40
1879.76	-21
1881.44	-24
1883.12	-2
1884.81	55
1886.48	67
1888.16	10
1889.84	-62
1891.52	-68
1893.19	-111
1894.87	-107
1896.54	-74
1898.21	-65
1899.88	-56
1901.55	-8
1903.22	6
1904.89	24
1906.56	24
1908.22	42
1909.89	30
1911.55	65
1913.22	68
1914.88	70
1916.54	38
1918.2	40
1919.86	32
1921.52	26
1923.18	10
1924.83	6
1926.49	20
1928.14	-24
1929.79	10
1931.45	22
1933.1	-8
1934.75	-52
1936.4	2
1938.05	49
1939.69	47
1941.34	16
1942.99	-29
1944.63	-54
1946.27	-43
1947.92	-60
1949.56	-20
1951.2	2
1952.84	28
1954.48	32
1956.11	97
1957.75	125
1959.39	147
1961.02	171
1962.65	153
1964.29	131
1965.92	145
1967.55	175
1969.18	188
1970.81	173
1972.44	184
1974.06	165
1975.69	179
1977.32	176
1978.94	202
1980.56	202
1982.19	232
1983.81	188
1985.43	220
1987.05	198
1988.66	205
1990.28	216
1991.9	173
1993.51	226
1995.13	216
1996.74	224
1998.36	195
1999.97	212
2001.58	201
2003.19	226
2004.8	219
2006.4	252
2008.01	218
2009.62	239
2011.22	242
2012.83	228
2014.43	233
2016.03	239
2017.63	232
2019.23	217
2020.83	213
2022.43	231
2024.03	236
2025.63	252
2027.22	232
2028.82	211
2030.41	231
2032.01	227
2033.6	227
2035.19	222
2036.78	223
2038.37	221
2039.96	195
2041.55	212
2043.13	206
2044.72	198
2046.3	215
2047.89	224
2049.47	211
2051.05	214
2052.63	211
2054.21	219
2055.79	229
2057.37	193
2058.95	184
2060.52	181
2062.1	181
2063.68	192
2065.25	207
2066.82	181
2068.39	200
2069.97	187
2071.54	191
2073.1	169
2074.67	177
2076.24	173
2077.81	167
2079.37	179
2080.94	165
2082.5	165
2084.07	171
2085.63	145
2087.19	143
2088.75	135
2090.31	123
2091.87	101
2093.43	94
2094.98	94
2096.54	115
2098.09	106
2099.65	162
2101.2	145
2102.75	151
2104.3	155
2105.86	163
2107.41	147
2108.95	155
2110.5	137
2112.05	139
2113.6	123
2115.14	127
2116.69	153
2118.23	115
2119.77	135
2121.31	107
2122.86	137
2124.4	115
2125.93	123
2127.47	113
2129.01	151
2130.55	165
2132.08	129
2133.62	161
2135.15	161
2136.69	147
2138.22	107
2139.75	113
2141.28	87
2142.81	137
2144.34	145
2145.87	127
2147.39	155
2148.92	145
2150.45	131
2151.97	127
2153.5	135
2155.02	101
2156.54	97
2158.06	104
2159.58	105
2161.1	111
2162.62	169
2164.14	131
2165.66	123
2167.17	107
2168.69	155
2170.2	125
2171.72	133
2173.23	139
2174.74	119
2176.25	117
2177.76	127
2179.27	107
2180.78	113
2182.29	83
2183.79	95
2185.3	81
2186.81	107
2188.31	91
2189.81	103
2191.32	85
2192.82	125
2194.32	103
2195.82	125
2197.32	99
2198.82	83
2200.32	83
2201.81	61
2203.31	74
2204.8	79
2206.3	93
2207.79	76
2209.29	127
2210.78	119
2212.27	125
2213.76	127
2215.25	125
2216.74	133
2218.23	91
2219.71	92
2221.2	73
2222.69	63
2224.17	73
2225.65	51
2227.14	30
2228.62	57
2230.1	62
2231.58	97
2233.06	76
2234.54	111
2236.02	107
2237.5	123
2238.97	132
2240.45	107
2241.92	110
2243.4	95
2244.87	81
2246.34	93
2247.82	93
2249.29	76
2250.76	89
2252.23	67
2253.7	45
2255.16	54
2256.63	91
2258.1	56
2259.56	73
2261.03	71
2262.49	88
2263.95	99
2265.42	93
2266.88	101
2268.34	76
2269.8	74
2271.26	77
2272.72	80
2274.18	91
2275.63	75
2277.09	66
2278.54	81
2280	77
2281.45	36
2282.9	41
2284.36	63
2285.81	85
2287.26	59
2288.71	77
2290.16	77
2291.61	55
2293.05	51
2294.5	69
2295.95	67
2297.39	23
2298.84	17
2300.28	12
2301.72	12
2303.16	43
2304.61	63
2306.05	43
2307.49	51
2308.93	46
2310.36	38
2311.8	52
2313.24	59
2314.67	97
2316.11	79
2317.54	104
2318.98	85
2320.41	39
2321.84	67
2323.28	60
2324.71	65
2326.14	63
2327.57	38
2328.99	49
2330.42	20
2331.85	53
2333.27	26
2334.7	44
2336.12	41
2337.55	34
2338.97	19
2340.39	14
2341.82	-14
2343.24	10
2344.66	-10
2346.08	18
2347.5	41
2348.91	29
2350.33	26
2351.75	72
2353.16	46
2354.58	52
2355.99	56
2357.41	36
2358.82	-8
2360.23	13
2361.64	-12
2363.05	-2
2364.46	-29
2365.87	-16
2367.28	-28
2368.69	10
2370.1	-6
2371.5	4
2372.91	8
2374.31	16
2375.72	16
2377.12	18
2378.52	18
2379.92	14
2381.33	26
2382.73	18
2384.13	8
2385.52	4
2386.92	2
2388.32	22
2389.72	30
2391.11	16
2392.51	32
2393.9	34
2395.3	35
2396.69	47
2398.08	6
2399.48	10
2400.87	30
2402.26	22
2403.65	-10
2405.04	-22
2406.42	-21
2407.81	-96
2409.2	-85
2410.58	-125
2411.97	-121
2413.35	-78
2414.74	-113
2416.12	-93
2417.5	-81
2418.89	-71
2420.27	-61
2421.65	-82
2423.03	-55
2424.41	-77
2425.79	-89
2427.16	-105
2428.54	-79
2429.92	-85
2431.29	-83
2432.67	-84
2434.04	-75
2435.42	-77
2436.79	-83
2438.16	-59
2439.53	-75
2440.9	-73
2442.27	-111
2443.64	-99
2445.01	-83
2446.38	-105
2447.75	-107
2449.11	-113
2450.48	-103
2451.84	-109
2453.21	-99
2454.57	-82
2455.94	-69
2457.3	-91
2458.66	-117
2460.02	-78
2461.38	-95
2462.74	-70
2464.1	-61
2465.46	-43
2466.82	-59
2468.17	-47
2469.53	-59
2470.89	-63
2472.24	-62
2473.6	-62
2474.95	-50
2476.3	-44
2477.65	-24
2479.01	-12
2480.36	-44
2481.71	-16
2483.06	-44
2484.41	-46
2485.75	-66
2487.1	-46
2488.45	-58
2489.8	-56
2491.14	-60
2492.49	-45
2493.83	-52
2495.17	-20
2496.52	-58
2497.86	-20
2499.2	-28
2500.54	-18
2501.88	-18
2503.22	-14
2504.56	-20
2505.9	-10
2507.24	-20
2508.58	-20
2509.91	-38
2511.25	-53
2512.58	-72
2513.92	-91
2515.25	-81
2516.58	-77
2517.92	-93
2519.25	-97
2520.58	-73
2521.91	-113
2523.24	-71
2524.57	-61
2525.9	-53
2527.23	-50
2528.55	-28
2529.88	-89
2531.21	-57
2532.53	-65
2533.86	-62
2535.18	-70
2536.5	-46
2537.83	-53
2539.15	-28
2540.47	-44
2541.79	-14
2543.11	-64
2544.43	-53
2545.75	-40
2547.07	-16
2548.39	-95
2549.7	-20
2551.02	-65
2552.34	-65
2553.65	-73
2554.97	-111
2556.28	-93
2557.59	-107
2558.91	-103
2560.22	-81
2561.53	-109
2562.84	-95
2564.15	-89
2565.46	-77
2566.77	-83
2568.08	-95
2569.38	-83
2570.69	-68
2572	-87
2573.3	-78
2574.61	-69
2575.91	-91
2577.22	-61
2578.52	-61
2579.82	-65
2581.13	-87
2582.43	-83
2583.73	-93
2585.03	-87
2586.33	-113
2587.63	-109
2588.92	-121
2590.22	-97
2591.52	-117
2592.82	-95
2594.11	-77
2595.41	-81
2596.7	-85
2598	-79
2599.29	-81
2600.58	-89
2601.88	-68
2603.17	-67
2604.46	-103
2605.75	-109
2607.04	-103
2608.33	-93
2609.62	-99
2610.9	-115
2612.19	-121
2613.48	-141
2614.76	-109
2616.05	-111
2617.34	-101
2618.62	-135
2619.9	-137
2621.19	-113
2622.47	-115
2623.75	-106
2625.03	-99
2626.31	-107
2627.59	-97
2628.87	-81
2630.15	-113
2631.43	-87
2632.71	-111
2633.99	-104
2635.26	-119
2636.54	-117
2637.81	-117
2639.09	-137
2640.36	-113
2641.64	-121
2642.91	-137
2644.18	-129
2645.46	-103
2646.73	-121
2648	-109
2649.27	-99
2650.54	-83
2651.81	-101
2653.07	-85
2654.34	-93
2655.61	-95
2656.88	-79
2658.14	-101
2659.41	-103
2660.67	-111
2661.94	-81
2663.2	-111
2664.47	-105
2665.73	-103
2666.99	-107
2668.25	-99
2669.51	-127
2670.77	-115
2672.03	-123
2673.29	-103
2674.55	-95
2675.81	-95
2677.07	-123
2678.32	-125
2679.58	-127
2680.84	-71
2682.09	-99
2683.35	-62
2684.6	-83
2685.85	-99
2687.11	-107
2688.36	-85
2689.61	-97
2690.86	-93
2692.11	-69
2693.36	-71
2694.61	-65
2695.86	-93
2697.11	-103
2698.36	-89
2699.61	-109
2700.85	-119
2702.1	-93
2703.34	-69
2704.59	-105
2705.83	-73
2707.08	-91
2708.32	-83
2709.56	-103
2710.81	-107
2712.05	-109
2713.29	-101
2714.53	-101
2715.77	-91
2717.01	-87
2718.25	-58
2719.49	-95
2720.73	-113
2721.96	-115
2723.2	-105
2724.44	-77
2725.67	-77
2726.91	-88
2728.14	-77
2729.38	-110
2730.61	-85
2731.84	-79
2733.08	-111
2734.31	-81
2735.54	-85
2736.77	-55
2738	-89
2739.23	-81
2740.46	-81
2741.69	-103
2742.92	-97
2744.14	-75
2745.37	-84
2746.6	-87
2747.82	-64
2749.05	-89
2750.27	-89
2751.5	-73
2752.72	-86
2753.95	-84
2755.17	-62
2756.39	-74
2757.61	-74
2758.83	-97
2760.05	-70
2761.27	-91
2762.49	-82
2763.71	-69
2764.93	-79
2766.15	-94
2767.37	-82
2768.58	-69
2769.8	-82
2771.02	-88
2772.23	-72
2773.45	-93
2774.66	-72
2775.88	-74
2777.09	-82
2778.3	-66
2779.51	-69
2780.73	-83
2781.94	-60
2783.15	-62
2784.36	-72
2785.57	-70
2786.78	-88
2787.99	-50
2789.19	-70
2790.4	-56
2791.61	-47
2792.82	-76
2794.02	-58
2795.23	-76
2796.43	-72
2797.64	-63
2798.84	-64
2800.04	-71
2801.25	-47
2802.45	-72
2803.65	-92
2804.85	-53
2806.05	-84
2807.25	-61
2808.45	-58
2809.65	-60
2810.85	-65
2812.05	-44
2813.25	-64
2814.45	-74
2815.64	-58
2816.84	-69
2818.04	-62
2819.23	-29
2820.43	-63
2821.62	-43
2822.82	-42
2824.01	-32
2825.2	-77
2826.39	-53
2827.59	-65
2828.78	-58
2829.97	-44
2831.16	-67
2832.35	-36
2833.54	-67
2834.73	-60
2835.92	-59
2837.1	-60
2838.29	-83
2839.48	-34
2840.67	-39
2841.85	-38
2843.04	-52
2844.22	-66
2845.41	-43
2846.59	-32
2847.77	-39
2848.96	-51
2850.14	-53
2851.32	-41
2852.5	-43
2853.68	-58
2854.87	-29
2856.05	-66
2857.23	-54
2858.4	-49
2859.58	-63
2860.76	-61
2861.94	-24
2863.12	-30
2864.29	-45
2865.47	-38
2866.65	-57
2867.82	-26
2869	-17
2870.17	-34
2871.34	-36
2872.52	-47
2873.69	-46
2874.86	-45
2876.03	-24
2877.21	-49
2878.38	-58
2879.55	-34
2880.72	-42
2881.89	-50
2883.06	-42
2884.23	-31
2885.39	-51
2886.56	-41
2887.73	-67
2888.9	-32
2890.06	-57
2891.23	-28
2892.39	-67
2893.56	-34
2894.72	-61
2895.89	-41
2897.05	-24
2898.21	-49
2899.38	-26
2900.54	-53
2901.7	-12
2902.86	-50
2904.02	-25
2905.18	-40
2906.34	-39
2907.5	-43
2908.66	-37
2909.82	-51
2910.98	-44
2912.13	-32
2913.29	-10
2914.45	-48
2915.6	-41
2916.76	-30
2917.91	-34
2919.07	-35
2920.22	-35
2921.38	-18
2922.53	-42
2923.68	-20
2924.84	-16
2925.99	-22
2927.14	-41
2928.29	-24
2929.44	-36
2930.59	-51
2931.74	-12
2932.89	-44
2934.04	-20
2935.19	-46
2936.34	-25
2937.48	-21
2938.63	-26
2939.78	-32
2940.93	-10
2942.07	-20
2943.22	-21
2944.36	-50
2945.51	-29
2946.65	-40
2947.79	-32
2948.94	-4
2950.08	-45
2951.22	-22
2952.36	-26
2953.5	-42
2954.65	-48
2955.79	-30
2956.93	-32
2958.07	-40
2959.2	-20
2960.34	-16
2961.48	-23
2962.62	-26
2963.76	-20
2964.89	-32
2966.03	-20
2967.17	-32
2968.3	-12
2969.44	-10
2970.57	-14
2971.71	-16
2972.84	-18
2973.97	-18
2975.11	-20
2976.24	0
2977.37	-32
2978.5	-10
2979.64	-30
2980.77	-16
2981.9	-14
2983.03	-30
2984.16	-14
2985.29	-22
2986.41	-18
2987.54	-38
2988.67	-16
2989.8	-6
2990.93	-16
2992.05	-28
2993.18	-23
2994.3	-22
2995.43	-38
2996.55	20
2997.68	2
2998.8	4
2999.93	-18
3001.05	-24
3002.17	-27
3003.3	-16
3004.42	4
3005.54	26
3006.66	-13
3007.78	-12
3008.9	-24
3010.02	-36
3011.14	8
3012.26	-11
3013.38	-16
3014.5	-8
3015.62	-36
3016.73	-12
3017.85	-8
3018.97	-4
3020.08	-32
3021.2	-2
3022.31	-24
3023.43	6
3024.54	-12
3025.66	-20
3026.77	-2
3027.89	-13
3029	-10
3030.11	-2
3031.22	-18
3032.34	-22
3033.45	4
3034.56	-16
3035.67	-11
3036.78	28
3037.89	0
3039	-2
3040.11	-28
3041.22	-22
3042.32	-27
3043.43	0
3044.54	-6
3045.65	-12
3046.75	-10
3047.86	16
3048.96	-11
3050.07	-24
3051.17	2
3052.28	-22
3053.38	-19
3054.49	-22
3055.59	2
3056.69	-15
3057.8	-20
3058.9	-6
3060	10
3061.1	-31
3062.2	-9
3063.3	-2
3064.4	-17
3065.5	-17
3066.6	4
3067.7	-6
3068.8	14
3069.9	2
3071	-16
3072.09	-4
3073.19	10
3074.29	-18
3075.38	-14
3076.48	2
3077.57	-12
3078.67	-2
3079.76	26
3080.86	-18
3081.95	8
3083.05	-50
3084.14	8
3085.23	-16
3086.33	4
3087.42	4
3088.51	-6
3089.6	16
3090.69	-8
3091.78	-8
3092.87	2
3093.96	18
3095.05	14
3096.14	-34
3097.23	-2
3098.32	12
3099.41	2
3100.49	-8
3101.58	-6
3102.67	-15
3103.75	-2
3104.84	10
3105.93	2
3107.01	-20
3108.1	-18
3109.18	8
3110.26	-2
3111.35	-8
3112.43	-20
3113.51	14
3114.6	11
3115.68	2
3116.76	-19
3117.84	-2
3118.92	14
3120	0
3121.09	0
3122.17	24
3123.25	0
3124.32	4
3125.4	18
3126.48	2
3127.56	-6
3128.64	-20
3129.72	4
3130.79	18
3131.87	-12
3132.95	-6
3134.02	0
3135.1	6
3136.17	-8
3137.25	10
3138.32	-4
3139.4	-2
3140.47	18
3141.55	-12
3142.62	-7
3143.69	-4
3144.76	13
3145.84	-2
3146.91	-2
3147.98	-4
3149.05	6
3150.12	-8
3151.19	4
3152.26	-7
3153.33	10
3154.4	-6
3155.47	-11
3156.54	12
3157.61	14
3158.67	-4
3159.74	-17
3160.81	0
3161.88	5
3162.94	-12
3164.01	16
3165.07	18
3166.14	6
3167.2	2
3168.27	-8
3169.33	4
3170.4	2
3171.46	-6
3172.52	-12
3173.59	12
3174.65	6
3175.71	14
3176.77	4
3177.84	-6
3178.9	-4
3179.96	4
3181.02	18
3182.08	16
3183.14	31
3184.2	0
3185.26	14
3186.32	16
3187.37	4
3188.43	24
3189.49	14
3190.55	12
3191.61	7
3192.66	18
3193.72	-14
3194.77	14
3195.83	-7
3196.89	10
3197.94	22
3199	12
3200.05	0
3201.1	8
3202.16	-10
3203.21	20
3204.27	6
3205.32	6
3206.37	12
3207.42	12
3208.47	10
3209.53	8
3210.58	2
3211.63	18
3212.68	20
3213.73	16
3214.78	4
3215.83	-4
3216.88	2
3217.93	0
3218.97	8
3220.02	-2
3221.07	-10
3222.12	10
3223.16	6
3224.21	14
3225.26	0
3226.3	-2
3227.35	0
3228.4	34
3229.44	24
3230.49	4
3231.53	0
3232.57	20
3233.62	16
3234.66	-4
3235.71	-4
3236.75	10
3237.79	20
3238.83	20
3239.88	-4
3240.92	12
3241.96	26
3243	-6
3244.04	-10
3245.08	16
3246.12	2
3247.16	-8
3248.2	10
3249.24	6
3250.28	-10
3251.32	-10
3252.36	20
3253.39	22
3254.43	14
3255.47	26
3256.51	6
3257.54	0
3258.58	14
3259.61	4
3260.65	8
3261.69	8
3262.72	12
3263.76	-12
3264.79	-2
3265.82	16
3266.86	1
3267.89	28
3268.92	18
3269.96	8
3270.99	19
3272.02	0
3273.05	-8
3274.09	-2
3275.12	30
3276.15	6
3277.18	-2
3278.21	14
3279.24	6
3280.27	16
3281.3	0
3282.33	12
3283.36	2
3284.39	14
3285.41	20
3286.44	8
3287.47	12
3288.5	46
3289.52	16
3290.55	36
3291.58	24
3292.6	-4
3293.63	30
3294.66	12
3295.68	24
3296.71	-2
3297.73	26
3298.76	53
3299.78	2
3300.8	-9
3301.83	2
3302.85	52
3303.87	4
3304.9	14
3305.92	27
3306.94	24
3307.96	10
3308.98	26
3310.01	-2
3311.03	8
3312.05	19
3313.07	18
3314.09	10
3315.11	8
3316.13	28
3317.15	-4
3318.17	14
3319.18	18
3320.2	2
3321.22	16
3322.24	8
3323.26	27
3324.27	20
3325.29	32
3326.31	17
3327.32	6
3328.34	26
3329.35	24
3330.37	22
3331.38	4
3332.4	-8
3333.41	22
3334.43	36
3335.44	12
3336.46	16
3337.47	4
3338.48	14
3339.5	-2
3340.51	10
3341.52	14
3342.53	6
3343.54	20
3344.56	28
3345.57	30
3346.58	8
3347.59	20
3348.6	7
3349.61	22
3350.62	14
3351.63	8
3352.64	14
3353.65	20
3354.66	7
3355.66	27
3356.67	26
3357.68	20
3358.69	5
3359.7	16
3360.7	38
3361.71	8
3362.72	10
3363.72	18
3364.73	16
3365.73	14
3366.74	17
3367.75	27
3368.75	26
3369.75	8
3370.76	22
3371.76	28
3372.77	30
3373.77	12
3374.77	6
3375.78	14
3376.78	0
3377.78	24
3378.78	28
3379.79	8
3380.79	-2
3381.79	14
3382.79	34
3383.79	14
3384.79	22
3385.79	14
3386.79	12
3387.79	8
3388.79	29
3389.79	18
3390.79	16
3391.79	36
3392.79	34
3393.79	30
3394.78	14
3395.78	4
3396.78	32
3397.78	24
3398.77	63
3399.77	2
3400.77	14
3401.76	20
3402.76	22
3403.76	40
3404.75	28
3405.75	8
3406.74	20
3407.74	52
3408.73	28
3409.72	60
3410.72	32
3411.71	26
3412.71	14
3413.7	12
3414.69	12
3415.68	46
3416.68	6
3417.67	20
3418.66	24
3419.65	10
3420.64	38
3421.63	31
3422.63	28
3423.62	24
3424.61	54
3425.6	8
3426.59	15
3427.58	36
3428.57	31
[truncated: 48 more rows]
