# Supplementary material for: AI‐Assisted Detection of Early Gastric Cancer via Visualization of Mucosal Acidity Compromise During Endoscopy
Source: Adv Sci (Weinh). 2025 Oct 20;12(46):e04932. doi: 10.1002/advs.202504932 (PMC12697849; doi:10.1002/advs.202504932)
Supplement: Supplementary file 2 — Supporting Data [file ADVS-12-e04932-s002.zip › Models by MKN-45 cells/Model 1/Para-tumor/fast-20250724_212130.csv]

181.541	9429
184.445	14619
187.346	18876
190.245	20985
193.141	21774
196.035	21794
198.927	21560
201.816	21660
204.703	21767
207.588	21866
210.47	21856
213.35	21674
216.228	21721
219.103	21776
221.976	21512
224.846	21757
227.715	21709
230.58	21932
233.444	21917
236.305	22029
239.164	22016
242.02	22253
244.875	22335
247.727	22436
250.576	22556
253.423	22460
256.268	22405
259.111	22360
261.951	22271
264.789	22149
267.625	22432
270.459	22322
273.29	22382
276.119	22103
278.945	22157
281.769	22038
284.591	21882
287.411	21699
290.229	21578
293.044	21680
295.857	21447
298.667	21217
301.476	21038
304.282	20983
307.085	20687
309.887	20502
312.686	20250
315.483	20057
318.278	19986
321.071	19815
323.861	19793
326.649	19726
329.435	19744
332.219	19732
335	19569
337.779	19751
340.556	19758
343.331	19789
346.103	19829
348.873	19736
351.641	19980
354.407	19988
357.171	20039
359.932	20068
362.691	19954
365.448	19960
368.203	19767
370.955	19434
373.706	19345
376.454	19221
379.2	19172
381.943	19353
384.685	19094
387.424	18925
390.161	18724
392.896	18465
395.629	18409
398.36	18294
401.088	18300
403.815	18189
406.539	18274
409.261	18288
411.981	18086
414.698	18175
417.414	18447
420.127	18435
422.838	18425
425.547	18503
428.254	18558
430.959	18472
433.662	18535
436.362	18888
439.06	18894
441.757	18779
444.451	18832
447.142	18744
449.832	18681
452.52	18576
455.206	18660
457.889	18467
460.57	18572
463.249	18457
465.927	18310
468.601	18198
471.274	18014
473.945	17788
476.614	17710
479.28	17309
481.945	17389
484.607	17361
487.267	17099
489.926	16975
492.582	16849
495.236	16698
497.888	16595
500.537	16396
503.185	16477
505.831	16648
508.474	16719
511.116	16565
513.755	16626
516.393	16507
519.028	16704
521.661	16523
524.293	16656
526.922	16454
529.549	16565
532.174	16491
534.797	16368
537.418	16427
540.037	16467
542.654	16203
545.268	16306
547.881	16358
550.492	16312
553.101	16303
555.707	15965
558.312	15862
560.915	15733
563.515	15715
566.114	15800
568.71	15896
571.305	16080
573.897	16327
576.488	16348
579.076	16283
581.663	15882
584.247	15464
586.83	15161
589.41	14687
591.989	14379
594.565	14026
597.14	13715
599.712	13452
602.283	13414
604.851	13207
607.418	13116
609.982	12922
612.545	13031
615.106	12899
617.664	12965
620.221	12879
622.776	12975
625.328	12818
627.879	12838
630.428	12699
632.975	12576
635.52	12355
638.062	12308
640.603	12133
643.142	12258
645.679	12498
648.214	12599
650.748	12421
653.279	12401
655.808	12497
658.335	12276
660.861	12189
663.384	11938
665.906	12039
668.425	12060
670.943	12137
673.459	11905
675.973	11771
678.484	11619
680.994	11387
683.502	11216
686.009	11153
688.513	11049
691.015	11015
693.515	10863
696.014	10799
698.51	10621
701.005	10509
703.498	10428
705.989	10186
708.478	10195
710.965	9979
713.45	9927
715.933	9884
718.415	9782
720.894	9548
723.372	9653
725.848	9677
728.322	9626
730.794	9727
733.264	9685
735.732	9540
738.198	9284
740.663	9091
743.126	8853
745.586	8820
748.045	8760
750.502	8528
752.958	8456
755.411	8405
757.863	8345
760.312	8396
762.76	8370
765.206	8361
767.65	8272
770.092	8051
772.533	7658
774.971	7459
777.408	7454
779.843	7424
782.276	7305
784.707	7531
787.137	7575
789.564	7469
791.99	7557
794.414	7585
796.836	7483
799.257	7342
801.675	7120
804.092	7022
806.507	7064
808.92	7140
811.331	6971
813.741	6790
816.148	6699
818.554	6564
820.958	6448
823.36	6467
825.761	6360
828.159	6206
830.556	6286
832.951	6268
835.345	6157
837.736	6107
840.126	6065
842.514	6031
844.9	6012
847.284	5812
849.667	5832
852.048	5768
854.427	5724
856.804	5591
859.18	5506
861.553	5371
863.925	5415
866.296	5369
868.664	5353
871.031	5299
873.396	5240
875.759	5218
878.12	5158
880.48	5242
882.838	5125
885.194	5107
887.549	4892
889.902	4944
892.253	4854
894.602	4928
896.949	4859
899.295	4822
901.639	4727
903.981	4725
906.322	4634
908.661	4656
910.998	4557
913.333	4632
915.667	4581
917.999	4662
920.329	4681
922.658	4509
924.985	4493
927.31	4539
929.633	4394
931.955	4415
934.275	4370
936.593	4306
938.91	4324
941.225	4233
943.538	4070
945.849	4069
948.159	3921
950.467	3816
952.774	3856
955.078	3629
957.381	3683
959.683	3580
961.982	3526
964.28	3609
966.577	3550
968.871	3578
971.164	3450
973.456	3332
975.745	3294
978.033	3278
980.319	3232
982.604	3251
984.887	3141
987.168	3159
989.448	3129
991.726	3206
994.002	3076
996.277	3104
998.55	3135
1000.82	3039
1003.09	3129
1005.36	3225
1007.63	3190
1009.89	3115
1012.15	3129
1014.41	3221
1016.67	3210
1018.93	3199
1021.19	3167
1023.44	3199
1025.7	3261
1027.95	3316
1030.2	3203
1032.45	3116
1034.69	2951
1036.94	2871
1039.18	2841
1041.43	2863
1043.67	2815
1045.9	2829
1048.14	2779
1050.38	2672
1052.61	2608
1054.84	2576
1057.07	2552
1059.3	2557
1061.53	2410
1063.76	2506
1065.98	2474
1068.2	2448
1070.42	2448
1072.64	2359
1074.86	2327
1077.08	2253
1079.29	2254
1081.5	2247
1083.72	2220
1085.93	2194
1088.13	2180
1090.34	2244
1092.55	2238
1094.75	2240
1096.95	2244
1099.15	2230
1101.35	2168
1103.55	2192
1105.74	2127
1107.94	2039
1110.13	2067
1112.32	2005
1114.51	1975
1116.7	1936
1118.89	1892
1121.07	1965
1123.25	1867
1125.44	1838
1127.62	1777
1129.8	1845
1131.97	1870
1134.15	1896
1136.32	1924
1138.49	1855
1140.66	1866
1142.83	1828
1145	1751
1147.17	1793
1149.33	1706
1151.5	1719
1153.66	1713
1155.82	1699
1157.98	1660
1160.13	1632
1162.29	1658
1164.44	1558
1166.6	1612
1168.75	1618
1170.9	1662
1173.04	1648
1175.19	1646
1177.34	1638
1179.48	1526
1181.62	1571
1183.76	1471
1185.9	1581
1188.04	1694
1190.17	1853
1192.31	1844
1194.44	1729
1196.57	1785
1198.7	1773
1200.83	1695
1202.96	1692
1205.08	1555
1207.21	1440
1209.33	1380
1211.45	1315
1213.57	1269
1215.69	1201
1217.81	1243
1219.92	1192
1222.03	1194
1224.15	1183
1226.26	1182
1228.37	1178
1230.47	1152
1232.58	1082
1234.68	1123
1236.79	1145
1238.89	1096
1240.99	1086
1243.09	1132
1245.19	1066
1247.28	1116
1249.38	1046
1251.47	1088
1253.56	1080
1255.65	1014
1257.74	995
1259.83	1032
1261.91	963
1264	987
1266.08	901
1268.16	886
1270.24	914
1272.32	824
1274.4	858
1276.47	846
1278.55	828
1280.62	792
1282.69	780
1284.76	774
1286.83	792
1288.9	750
1290.96	778
1293.03	703
1295.09	677
1297.15	681
1299.21	673
1301.27	659
1303.33	618
1305.38	634
1307.44	705
1309.49	683
1311.54	614
1313.59	659
1315.64	550
1317.69	628
1319.73	614
1321.78	619
1323.82	602
1325.86	572
1327.9	576
1329.94	523
1331.98	586
1334.02	556
1336.05	570
1338.08	590
1340.12	548
1342.15	578
1344.18	635
1346.2	649
1348.23	688
1350.25	643
1352.28	661
1354.3	637
1356.32	673
1358.34	667
1360.36	683
1362.38	653
1364.39	723
1366.41	681
1368.42	687
1370.43	741
1372.44	663
1374.45	728
1376.45	723
1378.46	705
1380.47	626
1382.47	619
1384.47	603
1386.47	579
1388.47	526
1390.47	488
1392.46	500
1394.46	585
1396.45	574
1398.44	560
1400.44	507
1402.42	524
1404.41	471
1406.4	467
1408.39	435
1410.37	380
1412.35	435
1414.33	395
1416.31	378
1418.29	423
1420.27	346
1422.25	349
1424.22	364
1426.2	360
1428.17	304
1430.14	352
1432.11	312
1434.08	256
1436.04	290
1438.01	239
1439.97	332
1441.94	318
1443.9	332
1445.86	411
1447.82	363
1449.78	292
1451.73	280
1453.69	322
1455.64	304
1457.59	284
1459.54	264
1461.49	211
1463.44	183
1465.39	200
1467.34	203
1469.28	168
1471.22	222
1473.17	242
1475.11	228
1477.05	204
1478.99	141
1480.92	145
1482.86	90
1484.79	82
1486.73	54
1488.66	92
1490.59	171
1492.52	111
1494.45	166
1496.37	149
1498.3	157
1500.22	111
1502.14	103
1504.07	80
1505.99	53
1507.91	91
1509.82	89
1511.74	113
1513.66	103
1515.57	99
1517.48	133
1519.39	191
1521.3	216
1523.21	188
1525.12	185
1527.03	129
1528.93	127
1530.84	204
1532.74	258
1534.64	324
1536.54	364
1538.44	314
1540.34	266
1542.23	224
1544.13	189
1546.02	106
1547.92	175
1549.81	230
1551.7	260
1553.59	254
1555.48	242
1557.36	340
1559.25	355
1561.13	381
1563.01	409
1564.9	458
1566.78	449
1568.66	425
1570.53	348
1572.41	326
1574.29	389
1576.16	459
1578.03	530
1579.9	560
1581.78	522
1583.65	471
1585.51	429
1587.38	510
1589.25	558
1591.11	536
1592.97	493
1594.84	445
1596.7	397
1598.56	441
1600.42	387
1602.27	403
1604.13	405
1605.98	528
1607.84	667
1609.69	739
1611.54	735
1613.39	679
1615.24	498
1617.09	357
1618.94	308
1620.78	264
1622.62	349
1624.47	430
1626.31	451
1628.15	462
1629.99	495
1631.83	483
1633.67	467
1635.5	453
1637.34	407
1639.17	407
1641	405
1642.83	401
1644.66	417
1646.49	369
1648.32	357
1650.15	381
1651.97	421
1653.8	430
1655.62	391
1657.44	363
1659.26	268
1661.08	254
1662.9	205
1664.72	78
1666.53	8
1668.35	-28
1670.16	-65
1671.97	-6
1673.79	81
1675.6	102
1677.4	85
1679.21	-4
1681.02	0
1682.83	-4
1684.63	24
1686.43	93
1688.24	109
1690.04	94
1691.84	2
1693.64	-4
1695.43	34
1697.23	88
1699.02	143
1700.82	262
1702.61	234
1704.4	223
1706.2	218
1707.98	260
1709.77	337
1711.56	357
1713.35	334
1715.13	304
1716.92	233
1718.7	133
1720.48	216
1722.26	246
1724.04	220
1725.82	132
1727.6	86
1729.37	87
1731.15	91
1732.92	48
1734.7	48
1736.47	16
1738.24	16
1740.01	0
1741.78	-12
1743.54	-10
1745.31	60
1747.08	76
1748.84	54
1750.6	51
1752.36	117
1754.12	203
1755.88	225
1757.64	149
1759.4	88
1761.16	42
1762.91	37
1764.67	83
1766.42	165
1768.17	235
1769.92	227
1771.67	165
1773.42	125
1775.17	87
1776.91	91
1778.66	117
1780.4	204
1782.15	254
1783.89	301
1785.63	297
1787.37	300
1789.11	323
1790.85	286
1792.58	227
1794.32	181
1796.05	135
1797.79	133
1799.52	137
1801.25	141
1802.98	102
1804.71	77
1806.44	157
1808.17	213
1809.89	272
1811.62	294
1813.34	292
1815.07	252
1816.79	219
1818.51	170
1820.23	159
1821.95	103
1823.66	88
1825.38	67
1827.1	42
1828.81	70
1830.52	98
1832.24	158
1833.95	218
1835.66	252
1837.37	312
1839.08	264
1840.78	187
1842.49	137
1844.19	101
1845.9	109
1847.6	95
1849.3	91
1851	33
1852.7	-33
1854.4	-34
1856.1	-34
1857.8	-18
1859.49	6
1861.19	-16
1862.88	10
1864.57	-42
1866.27	-119
1867.96	-151
1869.65	-208
1871.33	-153
1873.02	-114
1874.71	-51
1876.39	-15
1878.08	-67
1879.76	-47
1881.44	-65
1883.12	-28
1884.81	18
1886.48	53
1888.16	-52
1889.84	-107
1891.52	-103
1893.19	-133
1894.87	-133
1896.54	-115
1898.21	-95
1899.88	-86
1901.55	-46
1903.22	-46
1904.89	-30
1906.56	-20
1908.22	4
1909.89	0
1911.55	33
1913.22	36
1914.88	40
1916.54	-8
1918.2	18
1919.86	24
1921.52	4
1923.18	0
1924.83	-20
1926.49	-23
1928.14	-42
1929.79	-30
1931.45	-44
1933.1	-34
1934.75	-66
1936.4	-18
1938.05	10
1939.69	25
1941.34	-32
1942.99	-81
1944.63	-104
1946.27	-91
1947.92	-90
1949.56	-46
1951.2	-38
1952.84	0
1954.48	-2
1956.11	59
1957.75	95
1959.39	135
1961.02	173
1962.65	121
1964.29	99
1965.92	141
1967.55	143
1969.18	170
1970.81	126
1972.44	177
1974.06	125
1975.69	129
1977.32	143
1978.94	161
1980.56	175
1982.19	202
1983.81	164
1985.43	183
1987.05	185
1988.66	227
1990.28	171
1991.9	173
1993.51	172
1995.13	216
1996.74	222
1998.36	193
1999.97	186
2001.58	207
2003.19	189
2004.8	203
2006.4	223
2008.01	212
2009.62	223
2011.22	223
2012.83	212
2014.43	213
2016.03	221
2017.63	218
2019.23	209
2020.83	185
2022.43	205
2024.03	220
2025.63	235
2027.22	209
2028.82	205
2030.41	191
2032.01	203
2033.6	209
2035.19	192
2036.78	211
2038.37	213
2039.96	163
2041.55	175
2043.13	198
2044.72	171
2046.3	201
2047.89	207
2049.47	185
2051.05	181
2052.63	189
2054.21	205
2055.79	199
2057.37	173
2058.95	168
2060.52	175
2062.1	153
2063.68	188
2065.25	179
2066.82	159
2068.39	163
2069.97	175
2071.54	169
2073.1	159
2074.67	175
2076.24	163
2077.81	163
2079.37	165
2080.94	155
2082.5	143
2084.07	135
2085.63	143
2087.19	119
2088.75	107
2090.31	85
2091.87	75
2093.43	80
2094.98	74
2096.54	83
2098.09	90
2099.65	137
2101.2	117
2102.75	131
2104.3	133
2105.86	143
2107.41	137
2108.95	129
2110.5	103
2112.05	131
2113.6	121
2115.14	113
2116.69	125
2118.23	113
2119.77	119
2121.31	115
2122.86	121
2124.4	87
2125.93	127
2127.47	111
2129.01	127
2130.55	131
2132.08	129
2133.62	127
2135.15	143
2136.69	123
2138.22	101
2139.75	113
2141.28	119
2142.81	135
2144.34	111
2145.87	111
2147.39	133
2148.92	127
2150.45	137
2151.97	119
2153.5	127
2155.02	101
2156.54	107
2158.06	111
2159.58	93
2161.1	101
2162.62	133
2164.14	127
2165.66	147
2167.17	137
2168.69	149
2170.2	121
2171.72	109
2173.23	121
2174.74	111
2176.25	117
2177.76	119
2179.27	87
2180.78	103
2182.29	83
2183.79	85
2185.3	85
2186.81	103
2188.31	79
2189.81	103
2191.32	97
2192.82	99
2194.32	99
2195.82	121
2197.32	87
2198.82	60
2200.32	89
2201.81	69
2203.31	48
2204.8	81
2206.3	89
2207.79	80
2209.29	119
2210.78	93
2212.27	115
2213.76	115
2215.25	101
2216.74	123
2218.23	85
2219.71	70
2221.2	69
2222.69	87
2224.17	48
2225.65	61
2227.14	34
2228.62	53
2230.1	64
2231.58	71
2233.06	68
2234.54	93
2236.02	82
2237.5	105
2238.97	114
2240.45	95
2241.92	102
2243.4	88
2244.87	51
2246.34	85
2247.82	73
2249.29	72
2250.76	61
2252.23	69
2253.7	61
2255.16	56
2256.63	63
2258.1	56
2259.56	71
2261.03	59
2262.49	70
2263.95	87
2265.42	83
2266.88	80
2268.34	68
2269.8	62
2271.26	62
2272.72	56
2274.18	75
2275.63	79
2277.09	92
2278.54	79
2280	69
2281.45	40
2282.9	41
2284.36	45
2285.81	59
2287.26	47
2288.71	83
2290.16	87
2291.61	59
2293.05	40
2294.5	38
2295.95	73
2297.39	6
2298.84	-6
2300.28	-6
2301.72	6
2303.16	35
2304.61	23
2306.05	21
2307.49	30
2308.93	18
2310.36	46
2311.8	44
2313.24	61
2314.67	81
2316.11	75
2317.54	86
2318.98	77
2320.41	32
2321.84	63
2323.28	52
2324.71	65
2326.14	31
2327.57	52
2328.99	31
2330.42	8
2331.85	51
2333.27	38
2334.7	42
2336.12	27
2337.55	24
2338.97	17
2340.39	22
2341.82	-12
2343.24	0
2344.66	11
2346.08	-6
2347.5	26
2348.91	10
2350.33	18
2351.75	32
2353.16	44
2354.58	26
2355.99	50
2357.41	41
2358.82	20
2360.23	-16
2361.64	-18
2363.05	-22
2364.46	-29
2365.87	-24
2367.28	-8
2368.69	10
2370.1	6
2371.5	-28
2372.91	24
2374.31	10
2375.72	14
2377.12	20
2378.52	-6
2379.92	0
2381.33	12
2382.73	-4
2384.13	12
2385.52	32
2386.92	-6
2388.32	18
2389.72	2
2391.11	0
2392.51	24
2393.9	20
2395.3	31
2396.69	28
2398.08	14
2399.48	0
2400.87	14
2402.26	4
2403.65	-10
2405.04	-16
2406.42	-19
2407.81	-106
2409.2	-85
2410.58	-131
2411.97	-119
2413.35	-99
2414.74	-109
2416.12	-77
2417.5	-79
2418.89	-73
2420.27	-73
2421.65	-74
2423.03	-65
2424.41	-103
2425.79	-105
2427.16	-93
2428.54	-99
2429.92	-99
2431.29	-97
2432.67	-98
2434.04	-81
2435.42	-71
2436.79	-77
2438.16	-69
2439.53	-77
2440.9	-93
2442.27	-99
2443.64	-119
2445.01	-113
2446.38	-113
2447.75	-115
2449.11	-117
2450.48	-97
2451.84	-125
2453.21	-115
2454.57	-86
2455.94	-73
2457.3	-85
2458.66	-115
2460.02	-94
2461.38	-105
2462.74	-58
2464.1	-57
2465.46	-67
2466.82	-75
2468.17	-57
2469.53	-57
2470.89	-47
2472.24	-82
2473.6	-74
2474.95	-54
2476.3	-52
2477.65	-38
2479.01	-12
2480.36	-40
2481.71	-12
2483.06	-64
2484.41	-56
2485.75	-50
2487.1	-62
2488.45	-52
2489.8	-42
2491.14	-40
2492.49	-27
2493.83	-46
2495.17	-26
2496.52	-54
2497.86	-36
2499.2	-42
2500.54	-24
2501.88	-14
2503.22	-30
2504.56	-20
2505.9	-28
2507.24	-18
2508.58	-28
2509.91	-42
2511.25	-47
2512.58	-60
2513.92	-105
2515.25	-93
2516.58	-83
2517.92	-103
2519.25	-73
2520.58	-81
2521.91	-93
2523.24	-89
2524.57	-59
2525.9	-47
2527.23	-52
2528.55	-36
2529.88	-89
2531.21	-77
2532.53	-71
2533.86	-52
2535.18	-54
2536.5	-40
2537.83	-57
2539.15	-32
2540.47	-36
2541.79	-37
2543.11	-60
2544.43	-53
2545.75	-52
2547.07	-34
2548.39	-97
2549.7	-25
2551.02	-63
2552.34	-71
2553.65	-55
2554.97	-98
2556.28	-91
2557.59	-95
2558.91	-109
2560.22	-81
2561.53	-87
2562.84	-85
2564.15	-97
2565.46	-89
2566.77	-83
2568.08	-85
2569.38	-83
2570.69	-89
2572	-95
2573.3	-89
2574.61	-97
2575.91	-83
2577.22	-83
2578.52	-67
2579.82	-69
2581.13	-77
2582.43	-89
2583.73	-101
2585.03	-101
2586.33	-101
2587.63	-107
2588.92	-137
2590.22	-105
2591.52	-125
2592.82	-109
2594.11	-79
2595.41	-99
2596.7	-83
2598	-73
2599.29	-81
2600.58	-109
2601.88	-75
2603.17	-65
2604.46	-97
2605.75	-105
2607.04	-95
2608.33	-91
2609.62	-93
2610.9	-105
2612.19	-125
2613.48	-127
2614.76	-121
2616.05	-101
2617.34	-115
2618.62	-127
2619.9	-128
2621.19	-105
2622.47	-121
2623.75	-120
2625.03	-115
2626.31	-93
2627.59	-99
2628.87	-79
2630.15	-123
2631.43	-103
2632.71	-101
2633.99	-114
2635.26	-107
2636.54	-131
2637.81	-117
2639.09	-135
2640.36	-103
2641.64	-117
2642.91	-123
2644.18	-135
2645.46	-95
2646.73	-135
2648	-125
2649.27	-115
2650.54	-99
2651.81	-101
2653.07	-89
2654.34	-97
2655.61	-95
2656.88	-93
2658.14	-113
2659.41	-125
2660.67	-117
2661.94	-79
2663.2	-131
2664.47	-111
2665.73	-101
2666.99	-119
2668.25	-121
2669.51	-129
2670.77	-125
2672.03	-121
2673.29	-99
2674.55	-89
2675.81	-107
2677.07	-107
2678.32	-125
2679.58	-117
2680.84	-81
2682.09	-111
2683.35	-89
2684.6	-95
2685.85	-99
2687.11	-103
2688.36	-85
2689.61	-99
2690.86	-85
2692.11	-93
2693.36	-57
2694.61	-85
2695.86	-103
2697.11	-109
2698.36	-99
2699.61	-105
2700.85	-107
2702.1	-99
2703.34	-89
2704.59	-102
2705.83	-65
2707.08	-89
2708.32	-89
2709.56	-97
2710.81	-95
2712.05	-109
2713.29	-93
2714.53	-105
2715.77	-97
2717.01	-65
2718.25	-93
2719.49	-95
2720.73	-111
2721.96	-119
2723.2	-93
2724.44	-87
2725.67	-69
2726.91	-90
2728.14	-91
2729.38	-122
2730.61	-95
2731.84	-89
2733.08	-105
2734.31	-89
2735.54	-87
2736.77	-77
2738	-107
2739.23	-103
2740.46	-93
2741.69	-105
2742.92	-103
2744.14	-73
2745.37	-62
2746.6	-109
2747.82	-74
2749.05	-81
2750.27	-97
2751.5	-95
2752.72	-94
2753.95	-70
2755.17	-82
2756.39	-87
2757.61	-79
2758.83	-84
2760.05	-80
2761.27	-95
2762.49	-68
2763.71	-85
2764.93	-85
2766.15	-82
2767.37	-88
2768.58	-83
2769.8	-92
2771.02	-88
2772.23	-64
2773.45	-81
2774.66	-84
2775.88	-72
2777.09	-96
2778.3	-60
2779.51	-91
2780.73	-79
2781.94	-60
2783.15	-86
2784.36	-72
2785.57	-76
2786.78	-94
2787.99	-36
2789.19	-56
2790.4	-60
2791.61	-47
2792.82	-72
2794.02	-68
2795.23	-66
2796.43	-72
2797.64	-59
2798.84	-62
2800.04	-87
2801.25	-65
2802.45	-102
2803.65	-96
2804.85	-47
2806.05	-60
2807.25	-71
2808.45	-52
2809.65	-79
2810.85	-69
2812.05	-52
2813.25	-78
2814.45	-76
2815.64	-70
2816.84	-81
2818.04	-72
2819.23	-15
2820.43	-67
2821.62	-59
2822.82	-48
2824.01	-56
2825.2	-54
2826.39	-69
2827.59	-53
2828.78	-40
2829.97	-32
2831.16	-61
2832.35	-50
2833.54	-73
2834.73	-30
2835.92	-61
2837.1	-56
2838.29	-66
2839.48	-42
2840.67	-45
2841.85	-55
2843.04	-44
2844.22	-62
2845.41	-65
2846.59	-56
2847.77	-45
2848.96	-51
2850.14	-63
2851.32	-34
2852.5	-41
2853.68	-61
2854.87	-23
2856.05	-72
2857.23	-52
2858.4	-69
2859.58	-51
2860.76	-57
2861.94	-34
2863.12	-43
2864.29	-43
2865.47	-53
2866.65	-53
2867.82	-42
2869	-27
2870.17	-46
2871.34	-34
2872.52	-41
2873.69	-40
2874.86	-69
2876.03	-44
2877.21	-55
2878.38	-52
2879.55	-20
2880.72	-69
2881.89	-64
2883.06	-36
2884.23	-35
2885.39	-57
2886.56	-41
2887.73	-63
2888.9	-28
2890.06	-30
2891.23	-34
2892.39	-57
2893.56	-32
2894.72	-37
2895.89	-43
2897.05	-45
2898.21	-55
2899.38	-36
2900.54	-53
2901.7	-28
2902.86	-54
2904.02	-35
2905.18	-46
2906.34	-43
2907.5	-49
2908.66	-41
2909.82	-55
2910.98	-44
2912.13	-42
2913.29	-24
2914.45	-50
2915.6	-37
2916.76	-36
2917.91	-24
2919.07	-23
2920.22	-49
2921.38	-42
2922.53	-42
2923.68	-28
2924.84	-10
2925.99	-34
2927.14	-27
2928.29	-34
2929.44	-38
2930.59	-51
2931.74	-39
2932.89	-38
2934.04	-40
2935.19	-54
2936.34	-23
2937.48	-31
2938.63	-32
2939.78	-59
2940.93	-16
2942.07	-16
2943.22	-21
2944.36	-48
2945.51	-37
2946.65	-56
2947.79	-36
2948.94	-20
2950.08	-32
2951.22	-36
2952.36	-32
2953.5	-16
2954.65	-28
2955.79	-42
2956.93	-32
2958.07	-32
2959.2	-26
2960.34	6
2961.48	-23
2962.62	-44
2963.76	-33
2964.89	-32
2966.03	-37
2967.17	-18
2968.3	-4
2969.44	-26
2970.57	-28
2971.71	-18
2972.84	-36
2973.97	-40
2975.11	-30
2976.24	-12
2977.37	-36
2978.5	-26
2979.64	-34
2980.77	-30
2981.9	-6
2983.03	-46
2984.16	-16
2985.29	-24
2986.41	-16
2987.54	-20
2988.67	-8
2989.8	-16
2990.93	-48
2992.05	-32
2993.18	-25
2994.3	-24
2995.43	-26
2996.55	-4
2997.68	-14
2998.8	0
2999.93	-18
3001.05	-20
3002.17	-24
3003.3	-20
3004.42	22
3005.54	22
3006.66	2
3007.78	-4
3008.9	-12
3010.02	-38
3011.14	8
3012.26	-15
3013.38	-10
3014.5	-18
3015.62	-18
3016.73	14
3017.85	-4
3018.97	-14
3020.08	-22
3021.2	18
3022.31	-18
3023.43	2
3024.54	-18
3025.66	-20
3026.77	-10
3027.89	8
3029	-27
3030.11	0
3031.22	-6
3032.34	-18
3033.45	-18
3034.56	-28
3035.67	-7
3036.78	32
3037.89	-24
3039	4
3040.11	-38
3041.22	-33
3042.32	-31
3043.43	-22
3044.54	-27
3045.65	-6
3046.75	-15
3047.86	-8
3048.96	-8
3050.07	-28
3051.17	0
3052.28	-14
3053.38	-19
3054.49	-26
3055.59	0
3056.69	-21
3057.8	-6
3058.9	-6
3060	-4
3061.1	-21
3062.2	-11
3063.3	-4
3064.4	-15
3065.5	0
3066.6	-22
3067.7	-19
3068.8	-20
3069.9	-17
3071	-14
3072.09	2
3073.19	-2
3074.29	-8
3075.38	2
3076.48	4
3077.57	-20
3078.67	0
3079.76	-10
3080.86	-18
3081.95	12
3083.05	-34
3084.14	-4
3085.23	16
3086.33	-2
3087.42	-12
3088.51	0
3089.6	-2
3090.69	-8
3091.78	-20
3092.87	39
3093.96	6
3095.05	6
3096.14	-42
3097.23	-2
3098.32	10
3099.41	4
3100.49	-12
3101.58	-12
3102.67	-6
3103.75	-12
3104.84	-6
3105.93	-6
3107.01	-10
3108.1	-16
3109.18	-4
3110.26	-14
3111.35	18
3112.43	-16
3113.51	6
3114.6	15
3115.68	0
3116.76	-17
3117.84	-16
3118.92	8
3120	12
3121.09	12
3122.17	-8
3123.25	-10
3124.32	10
3125.4	-6
3126.48	-4
3127.56	8
3128.64	-12
3129.72	-4
3130.79	26
3131.87	2
3132.95	-24
3134.02	-17
3135.1	-6
3136.17	-16
3137.25	0
3138.32	0
3139.4	-6
3140.47	12
3141.55	0
3142.62	6
3143.69	4
3144.76	15
3145.84	-12
3146.91	-6
3147.98	-2
3149.05	4
3150.12	-16
3151.19	-8
3152.26	0
3153.33	-8
3154.4	-13
3155.47	-9
3156.54	6
3157.61	8
3158.67	-16
3159.74	6
3160.81	2
3161.88	13
3162.94	4
3164.01	6
3165.07	-6
3166.14	18
3167.2	-10
3168.27	-18
3169.33	-2
3170.4	8
3171.46	-6
3172.52	-8
3173.59	22
3174.65	-10
3175.71	-18
3176.77	4
3177.84	16
3178.9	0
3179.96	-6
3181.02	-2
3182.08	12
3183.14	22
3184.2	8
3185.26	-2
3186.32	34
3187.37	20
3188.43	30
3189.49	23
3190.55	-4
3191.61	1
3192.66	24
3193.72	-6
3194.77	-4
3195.83	6
3196.89	-2
3197.94	14
3199	-2
3200.05	4
3201.1	20
3202.16	0
3203.21	28
3204.27	6
3205.32	-6
3206.37	-4
3207.42	15
3208.47	12
3209.53	20
3210.58	-4
3211.63	2
3212.68	-12
3213.73	18
3214.78	19
3215.83	8
3216.88	-16
3217.93	10
3218.97	12
3220.02	2
3221.07	2
3222.12	6
3223.16	10
3224.21	16
3225.26	-17
3226.3	10
3227.35	-18
3228.4	28
3229.44	4
3230.49	-4
3231.53	-4
3232.57	14
3233.62	4
3234.66	8
3235.71	4
3236.75	8
3237.79	14
3238.83	16
3239.88	12
3240.92	32
3241.96	16
3243	16
3244.04	-14
3245.08	20
3246.12	2
3247.16	-6
3248.2	0
3249.24	6
3250.28	-8
3251.32	12
3252.36	10
3253.39	8
3254.43	28
3255.47	24
3256.51	0
3257.54	-2
3258.58	-14
3259.61	18
3260.65	4
3261.69	4
3262.72	10
3263.76	6
3264.79	-21
3265.82	10
3266.86	29
3267.89	28
3268.92	26
3269.96	12
3270.99	2
3272.02	6
3273.05	2
3274.09	-2
3275.12	16
3276.15	2
3277.18	5
3278.21	10
3279.24	2
3280.27	24
3281.3	2
3282.33	25
3283.36	12
3284.39	20
3285.41	32
3286.44	24
3287.47	14
3288.5	44
3289.52	-6
3290.55	40
3291.58	14
3292.6	-10
3293.63	22
3294.66	14
3295.68	39
3296.71	-4
3297.73	44
3298.76	37
3299.78	12
3300.8	-7
3301.83	6
3302.85	60
3303.87	24
3304.9	4
3305.92	23
3306.94	28
3307.96	12
3308.98	28
3310.01	4
3311.03	12
3312.05	23
3313.07	18
3314.09	22
3315.11	14
3316.13	14
3317.15	-4
3318.17	30
3319.18	28
3320.2	18
3321.22	4
3322.24	8
3323.26	29
3324.27	4
3325.29	16
3326.31	19
3327.32	8
3328.34	24
3329.35	28
3330.37	12
3331.38	14
3332.4	-2
3333.41	32
3334.43	36
3335.44	14
3336.46	14
3337.47	-2
3338.48	14
3339.5	-2
3340.51	2
3341.52	0
3342.53	2
3343.54	12
3344.56	26
3345.57	30
3346.58	26
3347.59	10
3348.6	-10
3349.61	8
3350.62	22
3351.63	16
3352.64	20
3353.65	8
3354.66	13
3355.66	31
3356.67	18
3357.68	0
3358.69	3
3359.7	20
3360.7	8
3361.71	12
3362.72	14
3363.72	20
3364.73	4
3365.73	16
3366.74	17
3367.75	19
3368.75	6
3369.75	22
3370.76	2
3371.76	18
3372.77	6
3373.77	-14
3374.77	15
3375.78	4
3376.78	-6
3377.78	24
3378.78	8
3379.79	2
3380.79	-18
3381.79	12
3382.79	24
3383.79	12
3384.79	34
3385.79	-4
3386.79	2
3387.79	2
3388.79	31
3389.79	20
3390.79	24
3391.79	28
3392.79	32
3393.79	36
3394.78	16
3395.78	12
3396.78	28
3397.78	16
3398.77	55
3399.77	0
3400.77	28
3401.76	18
3402.76	30
3403.76	12
3404.75	8
3405.75	10
3406.74	36
3407.74	42
3408.73	18
3409.72	60
3410.72	26
3411.71	16
3412.71	14
3413.7	14
3414.69	28
3415.68	32
3416.68	24
3417.67	2
3418.66	6
3419.65	4
3420.64	26
3421.63	29
3422.63	32
3423.62	28
3424.61	46
3425.6	4
3426.59	23
3427.58	28
3428.57	15
[truncated: 48 more rows]
