# Supplementary material for: AI‐Assisted Detection of Early Gastric Cancer via Visualization of Mucosal Acidity Compromise During Endoscopy
Source: Adv Sci (Weinh). 2025 Oct 20;12(46):e04932. doi: 10.1002/advs.202504932 (PMC12697849; doi:10.1002/advs.202504932)
Supplement: Supplementary file 2 — Supporting Data [file ADVS-12-e04932-s002.zip › Models by MKN-45 cells/Model 1/Para-tumor/fast-20250724_212154.csv]

181.541	17762
184.445	26906
187.346	34706
190.245	38387
193.141	39576
196.035	39739
198.927	39582
201.816	39638
204.703	39940
207.588	39955
210.47	39900
213.35	39747
216.228	39823
219.103	39770
221.976	39537
224.846	39785
227.715	39733
230.58	39908
233.444	39566
236.305	39860
239.164	39909
242.02	40402
244.875	40619
247.727	40607
250.576	40870
253.423	40716
256.268	40669
259.111	40640
261.951	40216
264.789	40245
267.625	40359
270.459	40592
273.29	40390
276.119	40208
278.945	40056
281.769	39804
284.591	39771
287.411	39441
290.229	39288
293.044	39199
295.857	38927
298.667	38407
301.476	38089
304.282	37796
307.085	37488
309.887	37146
312.686	36799
315.483	36366
318.278	36404
321.071	35963
323.861	35972
326.649	35709
329.435	35921
332.219	35937
335	35788
337.779	35971
340.556	35995
343.331	36122
346.103	36014
348.873	36003
351.641	36403
354.407	36398
357.171	36501
359.932	36481
362.691	36382
365.448	36183
368.203	35998
370.955	35622
373.706	35368
376.454	35254
379.2	35004
381.943	34972
384.685	34378
387.424	34126
390.161	33921
392.896	33594
395.629	33566
398.36	33302
401.088	33364
403.815	33145
406.539	33076
409.261	32923
411.981	32874
414.698	32870
417.414	33168
420.127	33457
422.838	33100
425.547	33652
428.254	33559
430.959	33429
433.662	33251
436.362	33717
439.06	33771
441.757	33543
444.451	33777
447.142	33653
449.832	33590
452.52	33444
455.206	33438
457.889	33312
460.57	33225
463.249	32970
465.927	32835
468.601	32661
471.274	32306
473.945	31992
476.614	31731
479.28	31187
481.945	31103
484.607	30859
487.267	30606
489.926	30431
492.582	30253
495.236	30029
497.888	29634
500.537	29461
503.185	29553
505.831	29806
508.474	29885
511.116	29692
513.755	29776
516.393	29586
519.028	29784
521.661	29709
524.293	29704
526.922	29415
529.549	29437
532.174	29568
534.797	29562
537.418	29464
540.037	29498
542.654	29357
545.268	29496
547.881	29710
550.492	29599
553.101	29546
555.707	28851
558.312	28565
560.915	28339
563.515	28381
566.114	28442
568.71	28758
571.305	28876
573.897	29337
576.488	29291
579.076	28796
581.663	27900
584.247	27391
586.83	26679
589.41	26234
591.989	25633
594.565	25262
597.14	24709
599.712	24453
602.283	24423
604.851	24078
607.418	23790
609.982	23800
612.545	23637
615.106	23597
617.664	23561
620.221	23621
622.776	23504
625.328	23435
627.879	23292
630.428	23105
632.975	22983
635.52	22668
638.062	22482
640.603	22450
643.142	22435
645.679	22757
648.214	22709
650.748	22612
653.279	22724
655.808	22506
658.335	22396
660.861	22150
663.384	21943
665.906	21840
668.425	22071
670.943	22047
673.459	21687
675.973	21467
678.484	21364
680.994	20927
683.502	20613
686.009	20609
688.513	20414
691.015	20127
693.515	19919
696.014	19905
698.51	19440
701.005	19333
703.498	19158
705.989	18775
708.478	18544
710.965	18391
713.45	18340
715.933	18187
718.415	18056
720.894	17695
723.372	17746
725.848	17931
728.322	17734
730.794	17931
733.264	17834
735.732	17578
738.198	17176
740.663	16970
743.126	16584
745.586	16446
748.045	16163
750.502	16021
752.958	15991
755.411	15854
757.863	15927
760.312	15747
762.76	15639
765.206	15659
767.65	15567
770.092	15230
772.533	14758
774.971	14498
777.408	14304
779.843	14285
782.276	13984
784.707	14299
787.137	14389
789.564	14369
791.99	14280
794.414	14250
796.836	14153
799.257	13969
801.675	13688
804.092	13612
806.507	13527
808.92	13442
811.331	13376
813.741	13038
816.148	12838
818.554	12657
820.958	12445
823.36	12453
825.761	12334
828.159	12145
830.556	12175
832.951	12145
835.345	11869
837.736	11806
840.126	11778
842.514	11716
844.9	11589
847.284	11540
849.667	11328
852.048	11168
854.427	11134
856.804	10888
859.18	10751
861.553	10692
863.925	10654
866.296	10581
868.664	10546
871.031	10501
873.396	10483
875.759	10229
878.12	10217
880.48	10170
882.838	10092
885.194	9957
887.549	9921
889.902	9737
892.253	9673
894.602	9725
896.949	9551
899.295	9595
901.639	9490
903.981	9484
906.322	9329
908.661	9380
910.998	9250
913.333	9320
915.667	9169
917.999	9278
920.329	9188
922.658	9176
924.985	9050
927.31	9066
929.633	9004
931.955	8847
934.275	8921
936.593	8732
938.91	8583
941.225	8557
943.538	8295
945.849	8240
948.159	7894
950.467	7830
952.774	7757
955.078	7600
957.381	7442
959.683	7253
961.982	7259
964.28	7428
966.577	7166
968.871	7132
971.164	6953
973.456	6874
975.745	6822
978.033	6701
980.319	6651
982.604	6616
984.887	6689
987.168	6703
989.448	6536
991.726	6570
994.002	6515
996.277	6445
998.55	6452
1000.82	6452
1003.09	6488
1005.36	6572
1007.63	6540
1009.89	6512
1012.15	6502
1014.41	6610
1016.67	6526
1018.93	6630
1021.19	6485
1023.44	6588
1025.7	6521
1027.95	6512
1030.2	6324
1032.45	6199
1034.69	6062
1036.94	6022
1039.18	5968
1041.43	5936
1043.67	6002
1045.9	5958
1048.14	5922
1050.38	5720
1052.61	5773
1054.84	5653
1057.07	5464
1059.3	5472
1061.53	5366
1063.76	5377
1065.98	5333
1068.2	5265
1070.42	5249
1072.64	5093
1074.86	5105
1077.08	5061
1079.29	5032
1081.5	4965
1083.72	4876
1085.93	4936
1088.13	4906
1090.34	4958
1092.55	4958
1094.75	4966
1096.95	4952
1099.15	4869
1101.35	4874
1103.55	4706
1105.74	4704
1107.94	4618
1110.13	4627
1112.32	4558
1114.51	4411
1116.7	4362
1118.89	4330
1121.07	4294
1123.25	4200
1125.44	4199
1127.62	4102
1129.8	4255
1131.97	4207
1134.15	4243
1136.32	4331
1138.49	4253
1140.66	4163
1142.83	4225
1145	4102
1147.17	4001
1149.33	4021
1151.5	4007
1153.66	3949
1155.82	3943
1157.98	3917
1160.13	3837
1162.29	3846
1164.44	3754
1166.6	3746
1168.75	3806
1170.9	3886
1173.04	3816
1175.19	3852
1177.34	3864
1179.48	3677
1181.62	3699
1183.76	3633
1185.9	3642
1188.04	3775
1190.17	3862
1192.31	4000
1194.44	3887
1196.57	4013
1198.7	3961
1200.83	3856
1202.96	3809
1205.08	3659
1207.21	3455
1209.33	3373
1211.45	3278
1213.57	3187
1215.69	3097
1217.81	3056
1219.92	3050
1222.03	3082
1224.15	3035
1226.26	2982
1228.37	3018
1230.47	2913
1232.58	2943
1234.68	2902
1236.79	2912
1238.89	2877
1240.99	2993
1243.09	2952
1245.19	2829
1247.28	2788
1249.38	2734
1251.47	2803
1253.56	2710
1255.65	2692
1257.74	2657
1259.83	2662
1261.91	2643
1264	2579
1266.08	2454
1268.16	2460
1270.24	2431
1272.32	2321
1274.4	2390
1276.47	2397
1278.55	2293
1280.62	2319
1282.69	2220
1284.76	2196
1286.83	2257
1288.9	2210
1290.96	2178
1293.03	2113
1295.09	2164
1297.15	2059
1299.21	2067
1301.27	2073
1303.33	2029
1305.38	2012
1307.44	2011
1309.49	2024
1311.54	1914
1313.59	1954
1315.64	1904
1317.69	1958
1319.73	1932
1321.78	1971
1323.82	1894
1325.86	1888
1327.9	1926
1329.94	1841
1331.98	1827
1334.02	1910
1336.05	1898
1338.08	1892
1340.12	1842
1342.15	1892
1344.18	1912
1346.2	2025
1348.23	2007
1350.25	1976
1352.28	2029
1354.3	2065
1356.32	2043
1358.34	2025
1360.36	2055
1362.38	2063
1364.39	2059
1366.41	2073
1368.42	2049
1370.43	2075
1372.44	2045
1374.45	2041
1376.45	1946
1378.46	2013
1380.47	1920
1382.47	1874
1384.47	1862
1386.47	1789
1388.47	1719
1390.47	1697
1392.46	1727
1394.46	1789
1396.45	1721
1398.44	1763
1400.44	1724
1402.42	1664
1404.41	1666
1406.4	1541
1408.39	1507
1410.37	1543
1412.35	1485
1414.33	1477
1416.31	1470
1418.29	1449
1420.27	1426
1422.25	1423
1424.22	1420
1426.2	1400
1428.17	1364
1430.14	1450
1432.11	1358
1434.08	1300
1436.04	1307
1438.01	1279
1439.97	1336
1441.94	1295
1443.9	1336
1445.86	1388
1447.82	1370
1449.78	1228
1451.73	1247
1453.69	1241
1455.64	1267
1457.59	1331
1459.54	1274
1461.49	1195
1463.44	1152
1465.39	1086
1467.34	1118
1469.28	1111
1471.22	1147
1473.17	1217
1475.11	1164
1477.05	1094
1478.99	1053
1480.92	1003
1482.86	948
1484.79	971
1486.73	919
1488.66	930
1490.59	985
1492.52	1004
1494.45	982
1496.37	1048
1498.3	1044
1500.22	1020
1502.14	957
1504.07	973
1505.99	917
1507.91	977
1509.82	959
1511.74	939
1513.66	925
1515.57	929
1517.48	959
1519.39	985
1521.3	1018
1523.21	1048
1525.12	987
1527.03	949
1528.93	949
1530.84	1022
1532.74	1050
1534.64	1122
1536.54	1088
1538.44	1094
1540.34	1018
1542.23	980
1544.13	900
1546.02	840
1547.92	894
1549.81	913
1551.7	969
1553.59	985
1555.48	965
1557.36	1009
1559.25	1044
1561.13	1088
1563.01	1078
1564.9	1122
1566.78	1124
1568.66	1118
1570.53	1033
1572.41	1043
1574.29	1046
1576.16	1134
1578.03	1233
1579.9	1265
1581.78	1213
1583.65	1110
1585.51	1074
1587.38	1121
1589.25	1227
1591.11	1233
1592.97	1164
1594.84	1064
1596.7	1078
1598.56	1072
1600.42	1038
1602.27	1068
1604.13	1062
1605.98	1217
1607.84	1302
1609.69	1436
1611.54	1410
1613.39	1296
1615.24	1134
1617.09	953
1618.94	902
1620.78	881
1622.62	937
1624.47	1046
1626.31	1100
1628.15	1048
1629.99	1073
1631.83	1047
1633.67	1025
1635.5	1022
1637.34	980
1639.17	945
1641	953
1642.83	969
1644.66	935
1646.49	935
1648.32	895
1650.15	882
1651.97	949
1653.8	984
1655.62	947
1657.44	868
1659.26	787
1661.08	749
1662.9	747
1664.72	626
1666.53	522
1668.35	478
1670.16	485
1671.97	520
1673.79	585
1675.6	580
1677.4	552
1679.21	516
1681.02	514
1682.83	471
1684.63	495
1686.43	561
1688.24	562
1690.04	528
1691.84	481
1693.64	452
1695.43	515
1697.23	586
1699.02	667
1700.82	717
1702.61	687
1704.4	660
1706.2	651
1707.98	723
1709.77	768
1711.56	792
1713.35	779
1715.13	800
1716.92	642
1718.7	560
1720.48	620
1722.26	626
1724.04	568
1725.82	465
1727.6	423
1729.37	363
1731.15	334
1732.92	254
1734.7	243
1736.47	189
1738.24	173
1740.01	181
1741.78	177
1743.54	179
1745.31	288
1747.08	330
1748.84	336
1750.6	315
1752.36	417
1754.12	513
1755.88	546
1757.64	488
1759.4	415
1761.16	391
1762.91	407
1764.67	425
1766.42	508
1768.17	545
1769.92	558
1771.67	455
1773.42	419
1775.17	377
1776.91	393
1778.66	447
1780.4	510
1782.15	603
1783.89	609
1785.63	607
1787.37	625
1789.11	582
1790.85	599
1792.58	546
1794.32	494
1796.05	464
1797.79	413
1799.52	417
1801.25	448
1802.98	370
1804.71	387
1806.44	439
1808.17	491
1809.89	540
1811.62	572
1813.34	600
1815.07	540
1816.79	511
1818.51	450
1820.23	441
1821.95	393
1823.66	346
1825.38	345
1827.1	377
1828.81	340
1830.52	399
1832.24	429
1833.95	472
1835.66	524
1837.37	546
1839.08	506
1840.78	455
1842.49	393
1844.19	369
1845.9	361
1847.6	335
1849.3	359
1851	276
1852.7	229
1854.4	179
1856.1	200
1857.8	219
1859.49	233
1861.19	237
1862.88	272
1864.57	190
1866.27	105
1867.96	59
1869.65	22
1871.33	54
1873.02	119
1874.71	213
1876.39	239
1878.08	151
1879.76	191
1881.44	177
1883.12	208
1884.81	226
1886.48	268
1888.16	198
1889.84	109
1891.52	113
1893.19	71
1894.87	56
1896.54	91
1898.21	93
1899.88	101
1901.55	178
1903.22	173
1904.89	147
1906.56	173
1908.22	214
1909.89	222
1911.55	234
1913.22	217
1914.88	220
1916.54	185
1918.2	214
1919.86	183
1921.52	216
1923.18	169
1924.83	172
1926.49	181
1928.14	129
1929.79	177
1931.45	169
1933.1	129
1934.75	95
1936.4	163
1938.05	184
1939.69	224
1941.34	169
1942.99	114
1944.63	87
1946.27	82
1947.92	99
1949.56	123
1951.2	135
1952.84	167
1954.48	157
1956.11	226
1957.75	266
1959.39	266
1961.02	324
1962.65	294
1964.29	260
1965.92	286
1967.55	324
1969.18	337
1970.81	314
1972.44	351
1974.06	288
1975.69	304
1977.32	313
1978.94	353
1980.56	339
1982.19	361
1983.81	337
1985.43	347
1987.05	339
1988.66	334
1990.28	340
1991.9	300
1993.51	343
1995.13	361
1996.74	363
1998.36	347
1999.97	331
2001.58	359
2003.19	322
2004.8	330
2006.4	395
2008.01	367
2009.62	370
2011.22	340
2012.83	375
2014.43	354
2016.03	358
2017.63	351
2019.23	334
2020.83	336
2022.43	364
2024.03	346
2025.63	350
2027.22	349
2028.82	316
2030.41	330
2032.01	326
2033.6	344
2035.19	329
2036.78	332
2038.37	328
2039.96	306
2041.55	298
2043.13	308
2044.72	292
2046.3	304
2047.89	302
2049.47	320
2051.05	296
2052.63	294
2054.21	302
2055.79	312
2057.37	298
2058.95	294
2060.52	286
2062.1	278
2063.68	285
2065.25	306
2066.82	286
2068.39	290
2069.97	286
2071.54	266
2073.1	292
2074.67	260
2076.24	270
2077.81	264
2079.37	262
2080.94	249
2082.5	238
2084.07	249
2085.63	234
2087.19	230
2088.75	212
2090.31	182
2091.87	188
2093.43	195
2094.98	183
2096.54	184
2098.09	179
2099.65	228
2101.2	210
2102.75	216
2104.3	204
2105.86	246
2107.41	204
2108.95	236
2110.5	223
2112.05	216
2113.6	225
2115.14	210
2116.69	214
2118.23	206
2119.77	225
2121.31	194
2122.86	190
2124.4	198
2125.93	209
2127.47	188
2129.01	210
2130.55	240
2132.08	212
2133.62	224
2135.15	218
2136.69	220
2138.22	196
2139.75	185
2141.28	182
2142.81	215
2144.34	202
2145.87	210
2147.39	213
2148.92	203
2150.45	215
2151.97	202
2153.5	169
2155.02	177
2156.54	170
2158.06	185
2159.58	175
2161.1	165
2162.62	224
2164.14	209
2165.66	187
2167.17	193
2168.69	204
2170.2	199
2171.72	206
2173.23	194
2174.74	173
2176.25	179
2177.76	187
2179.27	169
2180.78	186
2182.29	151
2183.79	163
2185.3	159
2186.81	171
2188.31	183
2189.81	165
2191.32	157
2192.82	188
2194.32	155
2195.82	191
2197.32	167
2198.82	141
2200.32	157
2201.81	105
2203.31	115
2204.8	151
2206.3	161
2207.79	141
2209.29	178
2210.78	159
2212.27	193
2213.76	181
2215.25	189
2216.74	181
2218.23	155
2219.71	127
2221.2	145
2222.69	135
2224.17	123
2225.65	103
2227.14	83
2228.62	127
2230.1	117
2231.58	139
2233.06	137
2234.54	147
2236.02	155
2237.5	161
2238.97	185
2240.45	141
2241.92	159
2243.4	163
2244.87	89
2246.34	139
2247.82	135
2249.29	117
2250.76	139
2252.23	143
2253.7	111
2255.16	97
2256.63	111
2258.1	111
2259.56	143
2261.03	147
2262.49	129
2263.95	125
2265.42	129
2266.88	131
2268.34	115
2269.8	129
2271.26	101
2272.72	119
2274.18	129
2275.63	119
2277.09	129
2278.54	149
2280	113
2281.45	85
2282.9	103
2284.36	97
2285.81	119
2287.26	111
2288.71	131
2290.16	121
2291.61	115
2293.05	91
2294.5	101
2295.95	61
2297.39	55
2298.84	57
2300.28	54
2301.72	47
2303.16	63
2304.61	89
2306.05	105
2307.49	77
2308.93	75
2310.36	98
2311.8	99
2313.24	103
2314.67	123
2316.11	109
2317.54	114
2318.98	125
2320.41	83
2321.84	105
2323.28	79
2324.71	113
2326.14	107
2327.57	78
2328.99	75
2330.42	55
2331.85	79
2333.27	75
2334.7	91
2336.12	59
2337.55	63
2338.97	59
2340.39	49
2341.82	19
2343.24	38
2344.66	37
2346.08	48
2347.5	57
2348.91	71
2350.33	55
2351.75	93
2353.16	85
2354.58	79
2355.99	82
2357.41	87
2358.82	47
2360.23	47
2361.64	29
2363.05	37
2364.46	12
2365.87	18
2367.28	25
2368.69	49
2370.1	34
2371.5	16
2372.91	53
2374.31	30
2375.72	40
2377.12	44
2378.52	62
2379.92	48
2381.33	33
2382.73	24
2384.13	28
2385.52	50
2386.92	20
2388.32	45
2389.72	43
2391.11	31
2392.51	46
2393.9	43
2395.3	67
2396.69	61
2398.08	63
2399.48	51
2400.87	48
2402.26	55
2403.65	16
2405.04	17
2406.42	2
2407.81	-86
2409.2	-46
2410.58	-95
2411.97	-84
2413.35	-46
2414.74	-98
2416.12	-73
2417.5	-44
2418.89	-53
2420.27	-32
2421.65	-50
2423.03	-33
2424.41	-63
2425.79	-61
2427.16	-93
2428.54	-57
2429.92	-63
2431.29	-51
2432.67	-62
2434.04	-62
2435.42	-57
2436.79	-58
2438.16	-43
2439.53	-59
2440.9	-65
2442.27	-67
2443.64	-89
2445.01	-83
2446.38	-83
2447.75	-101
2449.11	-101
2450.48	-74
2451.84	-87
2453.21	-89
2454.57	-54
2455.94	-60
2457.3	-69
2458.66	-87
2460.02	-70
2461.38	-77
2462.74	-60
2464.1	-38
2465.46	-29
2466.82	-27
2468.17	-11
2469.53	-47
2470.89	-22
2472.24	-48
2473.6	-44
2474.95	-36
2476.3	-28
2477.65	-4
2479.01	8
2480.36	-16
2481.71	33
2483.06	-10
2484.41	-30
2485.75	-26
2487.1	-16
2488.45	-30
2489.8	-18
2491.14	-22
2492.49	-6
2493.83	-14
2495.17	-6
2496.52	-32
2497.86	-8
2499.2	-18
2500.54	-4
2501.88	-2
2503.22	-6
2504.56	20
2505.9	4
2507.24	2
2508.58	-12
2509.91	-42
2511.25	-29
2512.58	-42
2513.92	-83
2515.25	-66
2516.58	-79
2517.92	-66
2519.25	-73
2520.58	-71
2521.91	-70
2523.24	-55
2524.57	-55
2525.9	-33
2527.23	-20
2528.55	2
2529.88	-36
2531.21	-55
2532.53	-40
2533.86	-36
2535.18	-36
2536.5	-10
2537.83	-43
2539.15	-18
2540.47	-4
2541.79	10
2543.11	-44
2544.43	-61
2545.75	-26
2547.07	-20
2548.39	-73
2549.7	-18
2551.02	-28
2552.34	-47
2553.65	-49
2554.97	-72
2556.28	-79
2557.59	-95
2558.91	-73
2560.22	-59
2561.53	-65
2562.84	-85
2564.15	-63
2565.46	-63
2566.77	-73
2568.08	-69
2569.38	-91
2570.69	-58
2572	-75
2573.3	-66
2574.61	-65
2575.91	-44
2577.22	-63
2578.52	-75
2579.82	-37
2581.13	-77
2582.43	-63
2583.73	-65
2585.03	-83
2586.33	-70
2587.63	-89
2588.92	-123
2590.22	-83
2591.52	-87
2592.82	-71
2594.11	-71
2595.41	-75
2596.7	-69
2598	-54
2599.29	-69
2600.58	-45
2601.88	-54
2603.17	-41
2604.46	-105
2605.75	-91
2607.04	-101
2608.33	-75
2609.62	-83
2610.9	-105
2612.19	-99
2613.48	-117
2614.76	-99
2616.05	-101
2617.34	-89
2618.62	-99
2619.9	-110
2621.19	-93
2622.47	-107
2623.75	-96
2625.03	-89
2626.31	-75
2627.59	-61
2628.87	-55
2630.15	-115
2631.43	-73
2632.71	-97
2633.99	-110
2635.26	-88
2636.54	-113
2637.81	-97
2639.09	-115
2640.36	-105
2641.64	-101
2642.91	-101
2644.18	-117
2645.46	-107
2646.73	-105
2648	-79
2649.27	-91
2650.54	-79
2651.81	-71
2653.07	-91
2654.34	-77
2655.61	-79
2656.88	-75
2658.14	-91
2659.41	-103
2660.67	-97
2661.94	-51
2663.2	-97
2664.47	-97
2665.73	-103
2666.99	-90
2668.25	-95
2669.51	-99
2670.77	-109
2672.03	-95
2673.29	-79
2674.55	-55
2675.81	-68
2677.07	-107
2678.32	-115
2679.58	-95
2680.84	-85
2682.09	-81
2683.35	-60
2684.6	-75
2685.85	-73
2687.11	-86
2688.36	-55
2689.61	-97
2690.86	-71
2692.11	-83
2693.36	-63
2694.61	-53
2695.86	-69
2697.11	-101
2698.36	-73
2699.61	-107
2700.85	-93
2702.1	-97
2703.34	-59
2704.59	-105
2705.83	-85
2707.08	-87
2708.32	-85
2709.56	-115
2710.81	-119
2712.05	-91
2713.29	-99
2714.53	-71
2715.77	-69
2717.01	-57
2718.25	-61
2719.49	-69
2720.73	-93
2721.96	-89
2723.2	-73
2724.44	-67
2725.67	-55
2726.91	-84
2728.14	-79
2729.38	-94
2730.61	-75
2731.84	-95
2733.08	-89
2734.31	-77
2735.54	-79
2736.77	-85
2738	-97
2739.23	-73
2740.46	-89
2741.69	-89
2742.92	-91
2744.14	-57
2745.37	-56
2746.6	-99
2747.82	-78
2749.05	-83
2750.27	-93
2751.5	-61
2752.72	-84
2753.95	-66
2755.17	-72
2756.39	-64
2757.61	-74
2758.83	-72
2760.05	-66
2761.27	-80
2762.49	-70
2763.71	-89
2764.93	-56
2766.15	-82
2767.37	-54
2768.58	-79
2769.8	-82
2771.02	-68
2772.23	-70
2773.45	-71
2774.66	-82
2775.88	-70
2777.09	-86
2778.3	-86
2779.51	-68
2780.73	-75
2781.94	-52
2783.15	-60
2784.36	-70
2785.57	-54
2786.78	-82
2787.99	-48
2789.19	-64
2790.4	-52
2791.61	-29
2792.82	-80
2794.02	-62
2795.23	-66
2796.43	-60
2797.64	-40
2798.84	-48
2800.04	-75
2801.25	-37
2802.45	-82
2803.65	-86
2804.85	-49
2806.05	-82
2807.25	-65
2808.45	-54
2809.65	-68
2810.85	-57
2812.05	-48
2813.25	-32
2814.45	-62
2815.64	-48
2816.84	-62
2818.04	-56
2819.23	-19
2820.43	-87
2821.62	-16
2822.82	-50
2824.01	-34
2825.2	-40
2826.39	-53
2827.59	-28
2828.78	-30
2829.97	-56
2831.16	-48
2832.35	-32
2833.54	-67
2834.73	-30
2835.92	-42
2837.1	-36
2838.29	-50
2839.48	-26
2840.67	-45
2841.85	-47
2843.04	-44
2844.22	-62
2845.41	-51
2846.59	-30
2847.77	-25
2848.96	-43
2850.14	-43
2851.32	-26
2852.5	-29
2853.68	-50
2854.87	-25
2856.05	-58
2857.23	-46
2858.4	-61
2859.58	-57
2860.76	-33
2861.94	-12
2863.12	-32
2864.29	-35
2865.47	-40
2866.65	-49
2867.82	-34
2869	-5
2870.17	-28
2871.34	-32
2872.52	-33
2873.69	-32
2874.86	-43
2876.03	-40
2877.21	-53
2878.38	-42
2879.55	-34
2880.72	-46
2881.89	-36
2883.06	-34
2884.23	-28
2885.39	-47
2886.56	-45
2887.73	-65
2888.9	-20
2890.06	-57
2891.23	-22
2892.39	-39
2893.56	-38
2894.72	-21
2895.89	-31
2897.05	-20
2898.21	-40
2899.38	-36
2900.54	-51
2901.7	-30
2902.86	-38
2904.02	-19
2905.18	-38
2906.34	-33
2907.5	-31
2908.66	-47
2909.82	-37
2910.98	-30
2912.13	-44
2913.29	-18
2914.45	-34
2915.6	-29
2916.76	-26
2917.91	-20
2919.07	-25
2920.22	-43
2921.38	-22
2922.53	-32
2923.68	-22
2924.84	-20
2925.99	-38
2927.14	-39
2928.29	-38
2929.44	-36
2930.59	-38
2931.74	-35
2932.89	-22
2934.04	-40
2935.19	-40
2936.34	-35
2937.48	-27
2938.63	-28
2939.78	-34
2940.93	-28
2942.07	-10
2943.22	-17
2944.36	-20
2945.51	-31
2946.65	-36
2947.79	-22
2948.94	-2
2950.08	-30
2951.22	-24
2952.36	-30
2953.5	-32
2954.65	-40
2955.79	-32
2956.93	-20
2958.07	-32
2959.2	-30
2960.34	-12
2961.48	-21
2962.62	-18
2963.76	-8
2964.89	-44
2966.03	-20
2967.17	-32
2968.3	-16
2969.44	-20
2970.57	-34
2971.71	-22
2972.84	-20
2973.97	-20
2975.11	-4
2976.24	2
2977.37	-20
2978.5	-8
2979.64	-34
2980.77	-32
2981.9	-2
2983.03	-46
2984.16	-8
2985.29	-22
2986.41	-30
2987.54	-16
2988.67	-20
2989.8	-12
2990.93	-16
2992.05	-30
2993.18	-5
2994.3	-44
2995.43	-26
2996.55	12
2997.68	2
2998.8	2
2999.93	-12
3001.05	-26
3002.17	-10
3003.3	-22
3004.42	10
3005.54	22
3006.66	2
3007.78	-2
3008.9	-28
3010.02	-48
3011.14	-4
3012.26	-21
3013.38	-16
3014.5	-22
3015.62	-26
3016.73	0
3017.85	10
3018.97	-16
3020.08	-12
3021.2	4
3022.31	-24
3023.43	6
3024.54	0
3025.66	-12
3026.77	-8
3027.89	0
3029	-17
3030.11	6
3031.22	-14
3032.34	-6
3033.45	-8
3034.56	-18
3035.67	6
3036.78	46
3037.89	-16
3039	14
3040.11	-30
3041.22	-20
3042.32	-14
3043.43	4
3044.54	-6
3045.65	-4
3046.75	0
3047.86	2
3048.96	-6
3050.07	-22
3051.17	-4
3052.28	-14
3053.38	-19
3054.49	-12
3055.59	-16
3056.69	-8
3057.8	-8
3058.9	-8
3060	4
3061.1	-15
3062.2	6
3063.3	-4
3064.4	-2
3065.5	-14
3066.6	-14
3067.7	2
3068.8	6
3069.9	4
3071	8
3072.09	-4
3073.19	28
3074.29	-6
3075.38	-2
3076.48	0
3077.57	-16
3078.67	8
3079.76	14
3080.86	-14
3081.95	0
3083.05	-26
3084.14	26
3085.23	8
3086.33	0
3087.42	24
3088.51	12
3089.6	4
3090.69	4
3091.78	-2
3092.87	29
3093.96	12
3095.05	4
3096.14	-16
3097.23	2
3098.32	2
3099.41	6
3100.49	-2
3101.58	-2
3102.67	2
3103.75	-20
3104.84	14
3105.93	12
3107.01	-4
3108.1	2
3109.18	22
3110.26	20
3111.35	12
3112.43	10
3113.51	2
3114.6	4
3115.68	-4
3116.76	-19
3117.84	-4
3118.92	32
3120	-4
3121.09	18
3122.17	-2
3123.25	0
3124.32	32
3125.4	8
3126.48	-10
3127.56	18
3128.64	-8
3129.72	2
3130.79	22
3131.87	8
3132.95	-6
3134.02	6
3135.1	8
3136.17	-6
3137.25	2
3138.32	16
3139.4	0
3140.47	14
3141.55	2
3142.62	-11
3143.69	4
3144.76	21
3145.84	4
3146.91	4
3147.98	14
3149.05	8
3150.12	14
3151.19	16
3152.26	8
3153.33	20
3154.4	-21
3155.47	-5
3156.54	2
3157.61	16
3158.67	16
3159.74	-9
3160.81	4
3161.88	21
3162.94	16
3164.01	8
3165.07	26
3166.14	6
3167.2	6
3168.27	-2
3169.33	14
3170.4	28
3171.46	-8
3172.52	12
3173.59	8
3174.65	0
3175.71	14
3176.77	4
3177.84	6
3178.9	0
3179.96	-6
3181.02	10
3182.08	12
3183.14	6
3184.2	16
3185.26	4
3186.32	18
3187.37	14
3188.43	30
3189.49	14
3190.55	18
3191.61	-8
3192.66	36
3193.72	4
3194.77	24
3195.83	-17
3196.89	16
3197.94	2
3199	14
3200.05	18
3201.1	12
3202.16	-4
3203.21	38
3204.27	10
3205.32	8
3206.37	6
3207.42	21
3208.47	4
3209.53	22
3210.58	11
3211.63	38
3212.68	18
3213.73	12
3214.78	25
3215.83	6
3216.88	11
3217.93	2
3218.97	4
3220.02	16
3221.07	8
3222.12	4
3223.16	18
3224.21	20
3225.26	4
3226.3	-8
3227.35	0
3228.4	38
3229.44	2
3230.49	-2
3231.53	-18
3232.57	8
3233.62	6
3234.66	22
3235.71	8
3236.75	16
3237.79	24
3238.83	26
3239.88	-10
3240.92	18
3241.96	6
3243	8
3244.04	0
3245.08	24
3246.12	-4
3247.16	-2
3248.2	14
3249.24	12
3250.28	14
3251.32	6
3252.36	30
3253.39	16
3254.43	24
3255.47	22
3256.51	22
3257.54	-2
3258.58	8
3259.61	14
3260.65	19
3261.69	24
3262.72	16
3263.76	-2
3264.79	-4
3265.82	26
3266.86	31
3267.89	34
3268.92	12
3269.96	16
3270.99	12
3272.02	20
3273.05	18
3274.09	16
3275.12	40
3276.15	16
3277.18	2
3278.21	28
3279.24	-2
3280.27	32
3281.3	12
3282.33	18
3283.36	18
3284.39	18
3285.41	38
3286.44	14
3287.47	26
3288.5	38
3289.52	12
3290.55	42
3291.58	34
3292.6	-4
3293.63	28
3294.66	18
3295.68	43
3296.71	14
3297.73	32
3298.76	65
3299.78	30
3300.8	2
3301.83	28
3302.85	64
3303.87	24
3304.9	8
3305.92	13
3306.94	20
3307.96	28
3308.98	14
3310.01	20
3311.03	-4
3312.05	29
3313.07	26
3314.09	18
3315.11	18
3316.13	14
3317.15	2
3318.17	18
3319.18	30
3320.2	18
3321.22	30
3322.24	36
3323.26	21
3324.27	24
3325.29	18
3326.31	21
3327.32	20
3328.34	24
3329.35	24
3330.37	0
3331.38	22
3332.4	0
3333.41	26
3334.43	44
3335.44	2
3336.46	22
3337.47	8
3338.48	20
3339.5	-8
3340.51	10
3341.52	24
3342.53	30
3343.54	12
3344.56	20
3345.57	18
3346.58	24
3347.59	22
3348.6	11
3349.61	26
3350.62	20
3351.63	8
3352.64	2
3353.65	26
3354.66	13
3355.66	19
3356.67	8
3357.68	24
3358.69	5
3359.7	10
3360.7	26
3361.71	12
3362.72	22
3363.72	30
3364.73	10
3365.73	32
3366.74	21
3367.75	31
3368.75	10
3369.75	20
3370.76	20
3371.76	4
3372.77	-4
3373.77	38
3374.77	31
3375.78	10
3376.78	-10
3377.78	32
3378.78	14
3379.79	22
3380.79	2
3381.79	6
3382.79	34
3383.79	36
3384.79	30
3385.79	30
3386.79	16
3387.79	14
3388.79	29
3389.79	16
3390.79	26
3391.79	30
3392.79	4
3393.79	36
3394.78	24
3395.78	0
3396.78	26
3397.78	34
3398.77	49
3399.77	22
3400.77	18
3401.76	2
3402.76	28
3403.76	38
3404.75	16
3405.75	28
3406.74	34
3407.74	40
3408.73	16
3409.72	64
3410.72	32
3411.71	32
3412.71	12
3413.7	6
3414.69	6
3415.68	30
3416.68	20
3417.67	12
3418.66	16
3419.65	18
3420.64	26
3421.63	37
3422.63	46
3423.62	28
3424.61	56
3425.6	14
3426.59	25
3427.58	40
3428.57	17
[truncated: 48 more rows]
