# Supplementary material for: AI‐Assisted Detection of Early Gastric Cancer via Visualization of Mucosal Acidity Compromise During Endoscopy
Source: Adv Sci (Weinh). 2025 Oct 20;12(46):e04932. doi: 10.1002/advs.202504932 (PMC12697849; doi:10.1002/advs.202504932)
Supplement: Supplementary file 2 — Supporting Data [file ADVS-12-e04932-s002.zip › Models by MKN-45 cells/Model 1/Para-tumor/fast-20250724_212156.csv]

181.541	14506
184.445	22414
187.346	28692
190.245	31819
193.141	32929
196.035	33129
198.927	32887
201.816	32858
204.703	33237
207.588	33127
210.47	33078
213.35	32989
216.228	32975
219.103	33068
221.976	32887
224.846	33019
227.715	33010
230.58	33052
233.444	33108
236.305	33181
239.164	33218
242.02	33608
244.875	33932
247.727	33977
250.576	33917
253.423	33960
256.268	33841
259.111	33832
261.951	33769
264.789	33629
267.625	33734
270.459	33842
273.29	33765
276.119	33557
278.945	33399
281.769	33111
284.591	33132
287.411	32943
290.229	32774
293.044	32677
295.857	32412
298.667	32194
301.476	31872
304.282	31611
307.085	31218
309.887	31182
312.686	30694
315.483	30425
318.278	30316
321.071	30153
323.861	30187
326.649	29874
329.435	29900
332.219	29880
335	29750
337.779	30151
340.556	30038
343.331	30221
346.103	30137
348.873	30203
351.641	30391
354.407	30411
357.171	30580
359.932	30483
362.691	30354
365.448	30199
368.203	30089
370.955	29665
373.706	29536
376.454	29553
379.2	29194
381.943	29189
384.685	29057
387.424	28678
390.161	28310
392.896	28214
395.629	28028
398.36	27858
401.088	27858
403.815	27868
406.539	27683
409.261	27451
411.981	27584
414.698	27427
417.414	27890
420.127	27882
422.838	27922
425.547	28055
428.254	28122
430.959	28082
433.662	28063
436.362	28249
439.06	28386
441.757	28160
444.451	28446
447.142	28148
449.832	28247
452.52	28206
455.206	28141
457.889	27886
460.57	28055
463.249	27689
465.927	27691
468.601	27449
471.274	27217
473.945	26919
476.614	26565
479.28	26271
481.945	26272
484.607	25893
487.267	25757
489.926	25568
492.582	25363
495.236	25174
497.888	25097
500.537	24956
503.185	24935
505.831	25009
508.474	25227
511.116	25146
513.755	25033
516.393	24910
519.028	25207
521.661	25142
524.293	25126
526.922	24783
529.549	25105
532.174	24850
534.797	25039
537.418	24850
540.037	25023
542.654	24801
545.268	24884
547.881	25049
550.492	25027
553.101	24671
555.707	24376
558.312	23971
560.915	23800
563.515	24062
566.114	23935
568.71	24058
571.305	24405
573.897	24656
576.488	24681
579.076	24543
581.663	23790
584.247	23365
586.83	22615
589.41	22184
591.989	21807
594.565	21310
597.14	20936
599.712	20599
602.283	20627
604.851	20202
607.418	20093
609.982	19950
612.545	20042
615.106	19763
617.664	19753
620.221	19767
622.776	19711
625.328	19754
627.879	19722
630.428	19541
632.975	19350
635.52	18927
638.062	19063
640.603	18779
643.142	18887
645.679	19064
648.214	19213
650.748	19068
653.279	19069
655.808	19019
658.335	18884
660.861	18793
663.384	18554
665.906	18502
668.425	18507
670.943	18592
673.459	18354
675.973	18179
678.484	18058
680.994	17685
683.502	17413
686.009	17367
688.513	17088
691.015	17109
693.515	16933
696.014	16637
698.51	16476
701.005	16404
703.498	16223
705.989	15900
708.478	15729
710.965	15437
713.45	15377
715.933	15312
718.415	15296
720.894	15010
723.372	14964
725.848	15042
728.322	15048
730.794	15114
733.264	15040
735.732	14919
738.198	14418
740.663	14291
743.126	14007
745.586	13750
748.045	13707
750.502	13541
752.958	13348
755.411	13194
757.863	13336
760.312	13289
762.76	13171
765.206	13128
767.65	13053
770.092	12834
772.533	12306
774.971	12135
777.408	11943
779.843	11825
782.276	11790
784.707	11929
787.137	12121
789.564	12123
791.99	12044
794.414	11945
796.836	11931
799.257	11599
801.675	11550
804.092	11289
806.507	11382
808.92	11311
811.331	11150
813.741	10902
816.148	10799
818.554	10656
820.958	10475
823.36	10400
825.761	10382
828.159	10209
830.556	10207
832.951	10055
835.345	10086
837.736	9949
840.126	9838
842.514	9915
844.9	9677
847.284	9634
849.667	9509
852.048	9369
854.427	9280
856.804	9107
859.18	8974
861.553	8889
863.925	8861
866.296	8873
868.664	8831
871.031	8815
873.396	8698
875.759	8547
878.12	8507
880.48	8582
882.838	8540
885.194	8273
887.549	8293
889.902	8260
892.253	8067
894.602	8083
896.949	7984
899.295	8057
901.639	7864
903.981	7882
906.322	7739
908.661	7686
910.998	7769
913.333	7674
915.667	7620
917.999	7739
920.329	7719
922.658	7568
924.985	7517
927.31	7545
929.633	7489
931.955	7393
934.275	7348
936.593	7283
938.91	7179
941.225	7036
943.538	6907
945.849	6680
948.159	6558
950.467	6413
952.774	6449
955.078	6344
957.381	6272
959.683	6175
961.982	6024
964.28	6075
966.577	6012
968.871	5961
971.164	5851
973.456	5675
975.745	5706
978.033	5534
980.319	5495
982.604	5510
984.887	5501
987.168	5575
989.448	5395
991.726	5406
994.002	5337
996.277	5389
998.55	5295
1000.82	5293
1003.09	5424
1005.36	5373
1007.63	5436
1009.89	5430
1012.15	5388
1014.41	5443
1016.67	5470
1018.93	5482
1021.19	5395
1023.44	5435
1025.7	5401
1027.95	5430
1030.2	5313
1032.45	5220
1034.69	5103
1036.94	4995
1039.18	4991
1041.43	4898
1043.67	4876
1045.9	4928
1048.14	4802
1050.38	4685
1052.61	4739
1054.84	4631
1057.07	4523
1059.3	4569
1061.53	4407
1063.76	4456
1065.98	4408
1068.2	4308
1070.42	4328
1072.64	4186
1074.86	4184
1077.08	4153
1079.29	4019
1081.5	4000
1083.72	3989
1085.93	4076
1088.13	4098
1090.34	4071
1092.55	4070
1094.75	4171
1096.95	4048
1099.15	4019
1101.35	3985
1103.55	3904
1105.74	3844
1107.94	3774
1110.13	3751
1112.32	3669
1114.51	3657
1116.7	3595
1118.89	3554
1121.07	3466
1123.25	3431
1125.44	3383
1127.62	3411
1129.8	3419
1131.97	3463
1134.15	3518
1136.32	3568
1138.49	3475
1140.66	3421
1142.83	3421
1145	3319
1147.17	3292
1149.33	3181
1151.5	3244
1153.66	3256
1155.82	3188
1157.98	3101
1160.13	3109
1162.29	3133
1164.44	3002
1166.6	3081
1168.75	3117
1170.9	3153
1173.04	3176
1175.19	3163
1177.34	3193
1179.48	3008
1181.62	2937
1183.76	2950
1185.9	3038
1188.04	3122
1190.17	3356
1192.31	3262
1194.44	3222
1196.57	3296
1198.7	3246
1200.83	3186
1202.96	3100
1205.08	2967
1207.21	2790
1209.33	2754
1211.45	2637
1213.57	2533
1215.69	2541
1217.81	2458
1219.92	2407
1222.03	2421
1224.15	2400
1226.26	2365
1228.37	2391
1230.47	2351
1232.58	2333
1234.68	2370
1236.79	2366
1238.89	2297
1240.99	2292
1243.09	2349
1245.19	2269
1247.28	2268
1249.38	2200
1251.47	2238
1253.56	2235
1255.65	2166
1257.74	2140
1259.83	2148
1261.91	2127
1264	2073
1266.08	1945
1268.16	1962
1270.24	1960
1272.32	1899
1274.4	1886
1276.47	1930
1278.55	1849
1280.62	1805
1282.69	1773
1284.76	1805
1286.83	1781
1288.9	1727
1290.96	1755
1293.03	1652
1295.09	1690
1297.15	1644
1299.21	1592
1301.27	1588
1303.33	1579
1305.38	1613
1307.44	1634
1309.49	1549
1311.54	1523
1313.59	1511
1315.64	1485
1317.69	1527
1319.73	1501
1321.78	1503
1323.82	1495
1325.86	1444
1327.9	1499
1329.94	1444
1331.98	1420
1334.02	1503
1336.05	1476
1338.08	1466
1340.12	1441
1342.15	1497
1344.18	1532
1346.2	1608
1348.23	1598
1350.25	1563
1352.28	1604
1354.3	1541
1356.32	1561
1358.34	1607
1360.36	1673
1362.38	1622
1364.39	1630
1366.41	1644
1368.42	1650
1370.43	1696
1372.44	1606
1374.45	1618
1376.45	1660
1378.46	1587
1380.47	1507
1382.47	1491
1384.47	1449
1386.47	1429
1388.47	1372
1390.47	1326
1392.46	1326
1394.46	1425
1396.45	1390
1398.44	1404
1400.44	1343
1402.42	1291
1404.41	1277
1406.4	1229
1408.39	1183
1410.37	1198
1412.35	1142
1414.33	1114
1416.31	1142
1418.29	1127
1420.27	1108
1422.25	1068
1424.22	1100
1426.2	1031
1428.17	1058
1430.14	1112
1432.11	1045
1434.08	982
1436.04	983
1438.01	953
1439.97	1029
1441.94	1029
1443.9	1027
1445.86	1054
1447.82	1039
1449.78	954
1451.73	951
1453.69	973
1455.64	979
1457.59	987
1459.54	933
1461.49	856
1463.44	832
1465.39	794
1467.34	842
1469.28	839
1471.22	864
1473.17	915
1475.11	894
1477.05	855
1478.99	755
1480.92	739
1482.86	751
1484.79	695
1486.73	661
1488.66	693
1490.59	747
1492.52	724
1494.45	756
1496.37	764
1498.3	762
1500.22	752
1502.14	687
1504.07	693
1505.99	705
1507.91	742
1509.82	665
1511.74	663
1513.66	697
1515.57	695
1517.48	703
1519.39	781
1521.3	794
1523.21	780
1525.12	767
1527.03	733
1528.93	741
1530.84	768
1532.74	812
1534.64	875
1536.54	900
1538.44	858
1540.34	832
1542.23	770
1544.13	707
1546.02	626
1547.92	671
1549.81	703
1551.7	761
1553.59	743
1555.48	788
1557.36	844
1559.25	840
1561.13	874
1563.01	916
1564.9	917
1566.78	931
1568.66	934
1570.53	854
1572.41	836
1574.29	861
1576.16	939
1578.03	1032
1579.9	1106
1581.78	973
1583.65	939
1585.51	894
1587.38	955
1589.25	959
1591.11	1040
1592.97	979
1594.84	879
1596.7	876
1598.56	838
1600.42	800
1602.27	849
1604.13	870
1605.98	994
1607.84	1157
1609.69	1219
1611.54	1221
1613.39	1116
1615.24	961
1617.09	800
1618.94	721
1620.78	708
1622.62	786
1624.47	839
1626.31	874
1628.15	858
1629.99	894
1631.83	906
1633.67	846
1635.5	862
1637.34	802
1639.17	794
1641	774
1642.83	806
1644.66	788
1646.49	798
1648.32	734
1650.15	766
1651.97	739
1653.8	814
1655.62	792
1657.44	762
1659.26	668
1661.08	602
1662.9	582
1664.72	443
1666.53	385
1668.35	333
1670.16	328
1671.97	367
1673.79	456
1675.6	443
1677.4	413
1679.21	337
1681.02	344
1682.83	324
1684.63	352
1686.43	416
1688.24	462
1690.04	423
1691.84	326
1693.64	325
1695.43	388
1697.23	443
1699.02	506
1700.82	592
1702.61	526
1704.4	540
1706.2	520
1707.98	594
1709.77	691
1711.56	639
1713.35	646
1715.13	594
1716.92	528
1718.7	419
1720.48	536
1722.26	479
1724.04	478
1725.82	354
1727.6	298
1729.37	302
1731.15	260
1732.92	215
1734.7	181
1736.47	143
1738.24	127
1740.01	131
1741.78	97
1743.54	145
1745.31	203
1747.08	233
1748.84	234
1750.6	244
1752.36	300
1754.12	403
1755.88	457
1757.64	403
1759.4	326
1761.16	280
1762.91	260
1764.67	349
1766.42	419
1768.17	465
1769.92	465
1771.67	399
1773.42	330
1775.17	316
1776.91	311
1778.66	334
1780.4	409
1782.15	484
1783.89	498
1785.63	524
1787.37	518
1789.11	516
1790.85	484
1792.58	453
1794.32	389
1796.05	379
1797.79	341
1799.52	330
1801.25	353
1802.98	282
1804.71	292
1806.44	361
1808.17	394
1809.89	482
1811.62	504
1813.34	510
1815.07	468
1816.79	395
1818.51	377
1820.23	367
1821.95	300
1823.66	286
1825.38	260
1827.1	262
1828.81	260
1830.52	298
1832.24	337
1833.95	397
1835.66	459
1837.37	455
1839.08	437
1840.78	354
1842.49	316
1844.19	300
1845.9	292
1847.6	284
1849.3	270
1851	222
1852.7	167
1854.4	143
1856.1	137
1857.8	147
1859.49	165
1861.19	151
1862.88	211
1864.57	109
1866.27	51
1867.96	-20
1869.65	-20
1871.33	-8
1873.02	53
1874.71	105
1876.39	139
1878.08	93
1879.76	108
1881.44	117
1883.12	145
1884.81	180
1886.48	224
1888.16	111
1889.84	54
1891.52	34
1893.19	4
1894.87	0
1896.54	28
1898.21	54
1899.88	67
1901.55	95
1903.22	87
1904.89	93
1906.56	121
1908.22	149
1909.89	143
1911.55	153
1913.22	155
1914.88	183
1916.54	151
1918.2	169
1919.86	141
1921.52	129
1923.18	109
1924.83	93
1926.49	112
1928.14	87
1929.79	107
1931.45	103
1933.1	81
1934.75	57
1936.4	119
1938.05	137
1939.69	146
1941.34	109
1942.99	62
1944.63	43
1946.27	36
1947.92	23
1949.56	65
1951.2	90
1952.84	137
1954.48	117
1956.11	164
1957.75	212
1959.39	240
1961.02	251
1962.65	233
1964.29	226
1965.92	242
1967.55	251
1969.18	277
1970.81	270
1972.44	284
1974.06	227
1975.69	246
1977.32	262
1978.94	292
1980.56	286
1982.19	309
1983.81	295
1985.43	296
1987.05	296
1988.66	316
1990.28	298
1991.9	248
1993.51	290
1995.13	302
1996.74	311
1998.36	308
1999.97	278
2001.58	296
2003.19	276
2004.8	308
2006.4	334
2008.01	321
2009.62	302
2011.22	330
2012.83	314
2014.43	330
2016.03	326
2017.63	300
2019.23	312
2020.83	294
2022.43	300
2024.03	316
2025.63	308
2027.22	298
2028.82	290
2030.41	298
2032.01	282
2033.6	296
2035.19	311
2036.78	308
2038.37	286
2039.96	254
2041.55	256
2043.13	300
2044.72	254
2046.3	270
2047.89	278
2049.47	278
2051.05	282
2052.63	254
2054.21	268
2055.79	270
2057.37	254
2058.95	240
2060.52	228
2062.1	245
2063.68	256
2065.25	258
2066.82	258
2068.39	232
2069.97	258
2071.54	244
2073.1	234
2074.67	242
2076.24	252
2077.81	227
2079.37	230
2080.94	233
2082.5	224
2084.07	219
2085.63	208
2087.19	216
2088.75	170
2090.31	149
2091.87	144
2093.43	139
2094.98	137
2096.54	156
2098.09	155
2099.65	200
2101.2	183
2102.75	210
2104.3	202
2105.86	207
2107.41	194
2108.95	187
2110.5	187
2112.05	191
2113.6	185
2115.14	182
2116.69	206
2118.23	163
2119.77	195
2121.31	171
2122.86	182
2124.4	178
2125.93	185
2127.47	184
2129.01	189
2130.55	195
2132.08	189
2133.62	190
2135.15	185
2136.69	179
2138.22	129
2139.75	161
2141.28	149
2142.81	173
2144.34	145
2145.87	185
2147.39	161
2148.92	193
2150.45	193
2151.97	168
2153.5	175
2155.02	155
2156.54	151
2158.06	157
2159.58	159
2161.1	169
2162.62	200
2164.14	179
2165.66	173
2167.17	155
2168.69	176
2170.2	177
2171.72	153
2173.23	161
2174.74	139
2176.25	171
2177.76	177
2179.27	141
2180.78	153
2182.29	137
2183.79	155
2185.3	127
2186.81	155
2188.31	135
2189.81	159
2191.32	159
2192.82	153
2194.32	151
2195.82	161
2197.32	163
2198.82	135
2200.32	129
2201.81	119
2203.31	104
2204.8	135
2206.3	145
2207.79	135
2209.29	162
2210.78	133
2212.27	155
2213.76	161
2215.25	151
2216.74	151
2218.23	127
2219.71	126
2221.2	117
2222.69	113
2224.17	71
2225.65	83
2227.14	91
2228.62	103
2230.1	99
2231.58	115
2233.06	111
2234.54	125
2236.02	129
2237.5	153
2238.97	167
2240.45	139
2241.92	139
2243.4	151
2244.87	69
2246.34	115
2247.82	83
2249.29	96
2250.76	85
2252.23	85
2253.7	107
2255.16	85
2256.63	111
2258.1	93
2259.56	103
2261.03	113
2262.49	88
2263.95	121
2265.42	101
2266.88	103
2268.34	93
2269.8	125
2271.26	85
2272.72	113
2274.18	105
2275.63	89
2277.09	108
2278.54	131
2280	93
2281.45	83
2282.9	79
2284.36	85
2285.81	93
2287.26	103
2288.71	111
2290.16	107
2291.61	105
2293.05	87
2294.5	103
2295.95	73
2297.39	43
2298.84	35
2300.28	38
2301.72	39
2303.16	59
2304.61	53
2306.05	73
2307.49	69
2308.93	71
2310.36	84
2311.8	82
2313.24	93
2314.67	117
2316.11	89
2317.54	96
2318.98	113
2320.41	87
2321.84	101
2323.28	77
2324.71	81
2326.14	71
2327.57	64
2328.99	65
2330.42	40
2331.85	75
2333.27	38
2334.7	46
2336.12	31
2337.55	57
2338.97	51
2340.39	53
2341.82	23
2343.24	20
2344.66	23
2346.08	28
2347.5	63
2348.91	53
2350.33	42
2351.75	91
2353.16	65
2354.58	73
2355.99	66
2357.41	57
2358.82	25
2360.23	15
2361.64	-6
2363.05	18
2364.46	6
2365.87	10
2367.28	8
2368.69	29
2370.1	18
2371.5	8
2372.91	39
2374.31	34
2375.72	32
2377.12	26
2378.52	24
2379.92	12
2381.33	37
2382.73	34
2384.13	20
2385.52	44
2386.92	12
2388.32	39
2389.72	34
2391.11	24
2392.51	46
2393.9	47
2395.3	51
2396.69	67
2398.08	43
2399.48	29
2400.87	48
2402.26	31
2403.65	14
2405.04	-4
2406.42	-13
2407.81	-86
2409.2	-71
2410.58	-125
2411.97	-127
2413.35	-54
2414.74	-107
2416.12	-91
2417.5	-60
2418.89	-53
2420.27	-54
2421.65	-58
2423.03	-41
2424.41	-60
2425.79	-51
2427.16	-87
2428.54	-99
2429.92	-87
2431.29	-71
2432.67	-68
2434.04	-60
2435.42	-51
2436.79	-75
2438.16	-47
2439.53	-63
2440.9	-79
2442.27	-77
2443.64	-111
2445.01	-91
2446.38	-75
2447.75	-93
2449.11	-131
2450.48	-68
2451.84	-107
2453.21	-91
2454.57	-93
2455.94	-69
2457.3	-81
2458.66	-101
2460.02	-72
2461.38	-69
2462.74	-76
2464.1	-44
2465.46	-35
2466.82	-61
2468.17	-35
2469.53	-63
2470.89	-37
2472.24	-68
2473.6	-48
2474.95	-42
2476.3	-42
2477.65	-20
2479.01	-4
2480.36	-42
2481.71	0
2483.06	-18
2484.41	-36
2485.75	-36
2487.1	-24
2488.45	-18
2489.8	-28
2491.14	-30
2492.49	-25
2493.83	-40
2495.17	-14
2496.52	-36
2497.86	-22
2499.2	-8
2500.54	-2
2501.88	-8
2503.22	-14
2504.56	-2
2505.9	-20
2507.24	-6
2508.58	-20
2509.91	-24
2511.25	-45
2512.58	-50
2513.92	-73
2515.25	-76
2516.58	-85
2517.92	-64
2519.25	-81
2520.58	-57
2521.91	-89
2523.24	-79
2524.57	-61
2525.9	-25
2527.23	-28
2528.55	-12
2529.88	-57
2531.21	-69
2532.53	-59
2533.86	-52
2535.18	-40
2536.5	-36
2537.83	-31
2539.15	-24
2540.47	-24
2541.79	-20
2543.11	-54
2544.43	-45
2545.75	-38
2547.07	-26
2548.39	-65
2549.7	-37
2551.02	-56
2552.34	-33
2553.65	-55
2554.97	-78
2556.28	-87
2557.59	-103
2558.91	-107
2560.22	-87
2561.53	-95
2562.84	-97
2564.15	-67
2565.46	-67
2566.77	-77
2568.08	-73
2569.38	-61
2570.69	-78
2572	-79
2573.3	-66
2574.61	-71
2575.91	-74
2577.22	-65
2578.52	-47
2579.82	-65
2581.13	-71
2582.43	-73
2583.73	-83
2585.03	-85
2586.33	-89
2587.63	-107
2588.92	-121
2590.22	-91
2591.52	-107
2592.82	-75
2594.11	-81
2595.41	-75
2596.7	-73
2598	-73
2599.29	-73
2600.58	-77
2601.88	-72
2603.17	-57
2604.46	-103
2605.75	-95
2607.04	-111
2608.33	-93
2609.62	-89
2610.9	-117
2612.19	-109
2613.48	-135
2614.76	-127
2616.05	-99
2617.34	-105
2618.62	-139
2619.9	-122
2621.19	-89
2622.47	-103
2623.75	-116
2625.03	-105
2626.31	-111
2627.59	-83
2628.87	-75
2630.15	-115
2631.43	-95
2632.71	-90
2633.99	-100
2635.26	-98
2636.54	-119
2637.81	-107
2639.09	-107
2640.36	-111
2641.64	-111
2642.91	-121
2644.18	-113
2645.46	-91
2646.73	-115
2648	-105
2649.27	-91
2650.54	-83
2651.81	-97
2653.07	-67
2654.34	-87
2655.61	-109
2656.88	-81
2658.14	-97
2659.41	-93
2660.67	-111
2661.94	-85
2663.2	-103
2664.47	-101
2665.73	-99
2666.99	-117
2668.25	-111
2669.51	-121
2670.77	-119
2672.03	-105
2673.29	-95
2674.55	-99
2675.81	-97
2677.07	-117
2678.32	-111
2679.58	-111
2680.84	-93
2682.09	-81
2683.35	-82
2684.6	-69
2685.85	-93
2687.11	-95
2688.36	-83
2689.61	-87
2690.86	-93
2692.11	-97
2693.36	-65
2694.61	-77
2695.86	-93
2697.11	-99
2698.36	-83
2699.61	-117
2700.85	-95
2702.1	-85
2703.34	-77
2704.59	-115
2705.83	-85
2707.08	-95
2708.32	-95
2709.56	-103
2710.81	-107
2712.05	-117
2713.29	-103
2714.53	-99
2715.77	-87
2717.01	-79
2718.25	-89
2719.49	-95
2720.73	-113
2721.96	-97
2723.2	-95
2724.44	-83
2725.67	-83
2726.91	-84
2728.14	-79
2729.38	-112
2730.61	-91
2731.84	-97
2733.08	-95
2734.31	-83
2735.54	-83
2736.77	-71
2738	-101
2739.23	-87
2740.46	-73
2741.69	-89
2742.92	-109
2744.14	-75
2745.37	-80
2746.6	-99
2747.82	-72
2749.05	-77
2750.27	-78
2751.5	-87
2752.72	-94
2753.95	-62
2755.17	-86
2756.39	-66
2757.61	-85
2758.83	-92
2760.05	-64
2761.27	-89
2762.49	-76
2763.71	-75
2764.93	-77
2766.15	-88
2767.37	-68
2768.58	-65
2769.8	-70
2771.02	-70
2772.23	-76
2773.45	-79
2774.66	-78
2775.88	-54
2777.09	-92
2778.3	-90
2779.51	-71
2780.73	-75
2781.94	-66
2783.15	-62
2784.36	-76
2785.57	-76
2786.78	-74
2787.99	-60
2789.19	-54
2790.4	-48
2791.61	-49
2792.82	-78
2794.02	-82
2795.23	-72
2796.43	-76
2797.64	-51
2798.84	-84
2800.04	-87
2801.25	-71
2802.45	-98
2803.65	-80
2804.85	-37
2806.05	-46
2807.25	-63
2808.45	-56
2809.65	-72
2810.85	-71
2812.05	-48
2813.25	-60
2814.45	-68
2815.64	-42
2816.84	-64
2818.04	-42
2819.23	-39
2820.43	-65
2821.62	-14
2822.82	-58
2824.01	-48
2825.2	-44
2826.39	-46
2827.59	-50
2828.78	-26
2829.97	-58
2831.16	-58
2832.35	-52
2833.54	-63
2834.73	-52
2835.92	-59
2837.1	-46
2838.29	-52
2839.48	-34
2840.67	-35
2841.85	-44
2843.04	-53
2844.22	-48
2845.41	-61
2846.59	-28
2847.77	-25
2848.96	-49
2850.14	-47
2851.32	-34
2852.5	-55
2853.68	-52
2854.87	-31
2856.05	-52
2857.23	-52
2858.4	-51
2859.58	-63
2860.76	-59
2861.94	-34
2863.12	-38
2864.29	-69
2865.47	-53
2866.65	-39
2867.82	-44
2869	-15
2870.17	-32
2871.34	-26
2872.52	-59
2873.69	-32
2874.86	-41
2876.03	-44
2877.21	-43
2878.38	-52
2879.55	-44
2880.72	-42
2881.89	-60
2883.06	-36
2884.23	-31
2885.39	-47
2886.56	-57
2887.73	-63
2888.9	-62
2890.06	-46
2891.23	-32
2892.39	-55
2893.56	-24
2894.72	-25
2895.89	-47
2897.05	-30
2898.21	-59
2899.38	-40
2900.54	-61
2901.7	-30
2902.86	-56
2904.02	-37
2905.18	-42
2906.34	-43
2907.5	-47
2908.66	-39
2909.82	-49
2910.98	-30
2912.13	-44
2913.29	-20
2914.45	-48
2915.6	-10
2916.76	-30
2917.91	-26
2919.07	-15
2920.22	-37
2921.38	-24
2922.53	-36
2923.68	-28
2924.84	-24
2925.99	-24
2927.14	-41
2928.29	-38
2929.44	-42
2930.59	-38
2931.74	-29
2932.89	-26
2934.04	-30
2935.19	-48
2936.34	-33
2937.48	-39
2938.63	-50
2939.78	-67
2940.93	-24
2942.07	-18
2943.22	-8
2944.36	-54
2945.51	-43
2946.65	-60
2947.79	-28
2948.94	-22
2950.08	-26
2951.22	-28
2952.36	-30
2953.5	-24
2954.65	-28
2955.79	-51
2956.93	-32
2958.07	-36
2959.2	-26
2960.34	-14
2961.48	-21
2962.62	-26
2963.76	-39
2964.89	-32
2966.03	-37
2967.17	-22
2968.3	-34
2969.44	-30
2970.57	-40
2971.71	-28
2972.84	-30
2973.97	-30
2975.11	-28
2976.24	-16
2977.37	-32
2978.5	-34
2979.64	-22
2980.77	-30
2981.9	-30
2983.03	-54
2984.16	-32
2985.29	-30
2986.41	-32
2987.54	-12
2988.67	-6
2989.8	-18
2990.93	-16
2992.05	-53
2993.18	-33
2994.3	-57
2995.43	-24
2996.55	14
2997.68	-6
2998.8	-20
2999.93	-30
3001.05	-16
3002.17	-18
3003.3	-30
3004.42	14
3005.54	16
3006.66	-2
3007.78	-4
3008.9	-14
3010.02	-22
3011.14	10
3012.26	-21
3013.38	-8
3014.5	-12
3015.62	-50
3016.73	6
3017.85	-6
3018.97	-4
3020.08	-26
3021.2	12
3022.31	-24
3023.43	6
3024.54	-6
3025.66	-2
3026.77	-8
3027.89	-4
3029	-2
3030.11	-2
3031.22	-26
3032.34	-23
3033.45	-12
3034.56	-18
3035.67	4
3036.78	40
3037.89	-14
3039	0
3040.11	-26
3041.22	-14
3042.32	-18
3043.43	-16
3044.54	-19
3045.65	-18
3046.75	4
3047.86	0
3048.96	-9
3050.07	-26
3051.17	-10
3052.28	-12
3053.38	-17
3054.49	-18
3055.59	-10
3056.69	-6
3057.8	-16
3058.9	-20
3060	14
3061.1	4
3062.2	-13
3063.3	-4
3064.4	-27
3065.5	-17
3066.6	4
3067.7	-8
3068.8	12
3069.9	2
3071	-16
3072.09	-16
3073.19	-3
3074.29	0
3075.38	-8
3076.48	2
3077.57	-26
3078.67	20
3079.76	0
3080.86	-24
3081.95	6
3083.05	-42
3084.14	-4
3085.23	-4
3086.33	-12
3087.42	-12
3088.51	2
3089.6	-20
3090.69	-16
3091.78	-16
3092.87	17
3093.96	-2
3095.05	12
3096.14	-22
3097.23	0
3098.32	10
3099.41	-24
3100.49	-18
3101.58	-23
3102.67	10
3103.75	-24
3104.84	16
3105.93	-14
3107.01	-24
3108.1	-14
3109.18	-2
3110.26	12
3111.35	8
3112.43	-6
3113.51	2
3114.6	15
3115.68	2
3116.76	-5
3117.84	-4
3118.92	0
3120	6
3121.09	8
3122.17	-2
3123.25	-8
3124.32	18
3125.4	2
3126.48	-8
3127.56	-24
3128.64	-8
3129.72	-14
3130.79	26
3131.87	-8
3132.95	-10
3134.02	-13
3135.1	-6
3136.17	-6
3137.25	6
3138.32	10
3139.4	-8
3140.47	24
3141.55	-4
3142.62	-2
3143.69	2
3144.76	19
3145.84	-10
3146.91	-12
3147.98	-10
3149.05	2
3150.12	-2
3151.19	6
3152.26	0
3153.33	2
3154.4	-21
3155.47	-1
3156.54	-4
3157.61	22
3158.67	-8
3159.74	-19
3160.81	6
3161.88	9
3162.94	-12
3164.01	-8
3165.07	24
3166.14	12
3167.2	10
3168.27	-6
3169.33	-2
3170.4	22
3171.46	16
3172.52	-14
3173.59	0
3174.65	2
3175.71	6
3176.77	12
3177.84	-6
3178.9	2
3179.96	10
3181.02	20
3182.08	10
3183.14	14
3184.2	8
3185.26	8
3186.32	22
3187.37	20
3188.43	22
3189.49	14
3190.55	2
3191.61	-6
3192.66	12
3193.72	12
3194.77	0
3195.83	-17
3196.89	4
3197.94	20
3199	-4
3200.05	-4
3201.1	20
3202.16	-6
3203.21	16
3204.27	16
3205.32	10
3206.37	12
3207.42	23
3208.47	6
3209.53	6
3210.58	-2
3211.63	2
3212.68	6
3213.73	-2
3214.78	8
3215.83	20
3216.88	-14
3217.93	10
3218.97	14
3220.02	2
3221.07	-12
3222.12	8
3223.16	0
3224.21	14
3225.26	2
3226.3	-10
3227.35	10
3228.4	38
3229.44	-2
3230.49	-10
3231.53	-16
3232.57	0
3233.62	-10
3234.66	20
3235.71	-8
3236.75	6
3237.79	20
3238.83	26
3239.88	-4
3240.92	20
3241.96	28
3243	-8
3244.04	12
3245.08	4
3246.12	-10
3247.16	18
3248.2	-2
3249.24	2
3250.28	6
3251.32	0
3252.36	14
3253.39	8
3254.43	18
3255.47	24
3256.51	8
3257.54	2
3258.58	2
3259.61	4
3260.65	14
3261.69	6
3262.72	2
3263.76	6
3264.79	2
3265.82	22
3266.86	1
3267.89	34
3268.92	18
3269.96	12
3270.99	18
3272.02	8
3273.05	-2
3274.09	-8
3275.12	20
3276.15	2
3277.18	25
3278.21	12
3279.24	10
3280.27	22
3281.3	-2
3282.33	4
3283.36	-4
3284.39	6
3285.41	22
3286.44	22
3287.47	12
3288.5	12
3289.52	-8
3290.55	38
3291.58	36
3292.6	-8
3293.63	14
3294.66	-2
3295.68	27
3296.71	4
3297.73	18
3298.76	59
3299.78	0
3300.8	2
3301.83	10
3302.85	24
3303.87	-2
3304.9	24
3305.92	17
3306.94	10
3307.96	26
3308.98	12
3310.01	-6
3311.03	-6
3312.05	41
3313.07	22
3314.09	22
3315.11	10
3316.13	30
3317.15	-12
3318.17	34
3319.18	20
3320.2	12
3321.22	26
3322.24	24
3323.26	27
3324.27	22
3325.29	52
3326.31	27
3327.32	4
3328.34	20
3329.35	28
3330.37	-2
3331.38	4
3332.4	4
3333.41	10
3334.43	34
3335.44	6
3336.46	30
3337.47	10
3338.48	12
3339.5	4
3340.51	18
3341.52	18
3342.53	-10
3343.54	26
3344.56	28
3345.57	22
3346.58	16
3347.59	24
3348.6	11
3349.61	14
3350.62	8
3351.63	24
3352.64	28
3353.65	8
3354.66	19
3355.66	19
3356.67	22
3357.68	4
3358.69	0
3359.7	24
3360.7	18
3361.71	8
3362.72	4
3363.72	32
3364.73	14
3365.73	22
3366.74	23
3367.75	27
3368.75	12
3369.75	16
3370.76	0
3371.76	18
3372.77	22
3373.77	10
3374.77	6
3375.78	-4
3376.78	-10
3377.78	20
3378.78	12
3379.79	8
3380.79	-2
3381.79	16
3382.79	12
3383.79	20
3384.79	40
3385.79	2
3386.79	16
3387.79	10
3388.79	25
3389.79	34
3390.79	-2
3391.79	38
3392.79	12
3393.79	38
3394.78	18
3395.78	2
3396.78	30
3397.78	30
3398.77	61
3399.77	24
3400.77	0
3401.76	8
3402.76	28
3403.76	18
3404.75	6
3405.75	12
3406.74	20
3407.74	52
3408.73	10
3409.72	83
3410.72	30
3411.71	26
3412.71	18
3413.7	10
3414.69	8
3415.68	34
3416.68	28
3417.67	-2
3418.66	20
3419.65	10
3420.64	50
3421.63	27
3422.63	42
3423.62	12
3424.61	54
3425.6	12
3426.59	23
3427.58	44
3428.57	15
[truncated: 48 more rows]
