# Supplementary material for: AI‐Assisted Detection of Early Gastric Cancer via Visualization of Mucosal Acidity Compromise During Endoscopy
Source: Adv Sci (Weinh). 2025 Oct 20;12(46):e04932. doi: 10.1002/advs.202504932 (PMC12697849; doi:10.1002/advs.202504932)
Supplement: Supplementary file 2 — Supporting Data [file ADVS-12-e04932-s002.zip › Models by MKN-45 cells/Model 1/Para-tumor/fast-20250724_212159.csv]

181.541	11314
184.445	17532
187.346	22436
190.245	24942
193.141	25862
196.035	26041
198.927	25746
201.816	25809
204.703	26073
207.588	26045
210.47	25974
213.35	26012
216.228	25829
219.103	25964
221.976	25716
224.846	25930
227.715	25956
230.58	26068
233.444	25906
236.305	25998
239.164	26047
242.02	26345
244.875	26661
247.727	26655
250.576	26649
253.423	26673
256.268	26683
259.111	26547
261.951	26484
264.789	26351
267.625	26540
270.459	26523
273.29	26369
276.119	26443
278.945	26182
281.769	26119
284.591	26035
287.411	25732
290.229	25694
293.044	25452
295.857	25469
298.667	25372
301.476	24816
304.282	24753
307.085	24400
309.887	24281
312.686	24058
315.483	23845
318.278	23709
321.071	23524
323.861	23440
326.649	23212
329.435	23526
332.219	23371
335	23188
337.779	23383
340.556	23296
343.331	23488
346.103	23456
348.873	23413
351.641	23554
354.407	23702
357.171	23784
359.932	23679
362.691	23635
365.448	23474
368.203	23375
370.955	22996
373.706	22877
376.454	22992
379.2	22720
381.943	22716
384.685	22469
387.424	22289
390.161	22126
392.896	21908
395.629	21905
398.36	21779
401.088	21639
403.815	21628
406.539	21574
409.261	21427
411.981	21384
414.698	21378
417.414	21549
420.127	21670
422.838	21653
425.547	21888
428.254	21809
430.959	21798
433.662	21831
436.362	21995
439.06	22096
441.757	22115
444.451	22104
447.142	22022
449.832	21922
452.52	21983
455.206	21912
457.889	21598
460.57	21699
463.249	21615
465.927	21619
468.601	21252
471.274	21294
473.945	20943
476.614	20670
479.28	20361
481.945	20355
484.607	20224
487.267	20091
489.926	19759
492.582	19668
495.236	19575
497.888	19460
500.537	19327
503.185	19358
505.831	19593
508.474	19624
511.116	19396
513.755	19386
516.393	19430
519.028	19400
521.661	19307
524.293	19354
526.922	19190
529.549	19440
532.174	19140
534.797	19311
537.418	19275
540.037	19178
542.654	19080
545.268	19134
547.881	19168
550.492	19191
553.101	19086
555.707	18852
558.312	18491
560.915	18362
563.515	18404
566.114	18481
568.71	18648
571.305	18935
573.897	19075
576.488	19215
579.076	18860
581.663	18449
584.247	18004
586.83	17391
589.41	17153
591.989	16744
594.565	16472
597.14	16008
599.712	15813
602.283	15721
604.851	15510
607.418	15362
609.982	15308
612.545	15128
615.106	15115
617.664	15163
620.221	15081
622.776	15057
625.328	15135
627.879	15082
630.428	14873
632.975	14899
635.52	14504
638.062	14550
640.603	14375
643.142	14505
645.679	14559
648.214	14597
650.748	14651
653.279	14558
655.808	14560
658.335	14377
660.861	14349
663.384	13983
665.906	14106
668.425	14111
670.943	14232
673.459	13910
675.973	13801
678.484	13668
680.994	13483
683.502	13231
686.009	13086
688.513	12955
691.015	12917
693.515	12813
696.014	12598
698.51	12471
701.005	12366
703.498	12227
705.989	12159
708.478	11795
710.965	11726
713.45	11740
715.933	11679
718.415	11490
720.894	11305
723.372	11233
725.848	11400
728.322	11317
730.794	11413
733.264	11387
735.732	11212
738.198	10912
740.663	10721
743.126	10428
745.586	10273
748.045	10261
750.502	10130
752.958	10002
755.411	9898
757.863	9907
760.312	9931
762.76	9816
765.206	9931
767.65	9765
770.092	9627
772.533	9243
774.971	8962
777.408	8957
779.843	8780
782.276	8730
784.707	8865
787.137	8941
789.564	8992
791.99	8923
794.414	8863
796.836	8794
799.257	8708
801.675	8482
804.092	8424
806.507	8394
808.92	8401
811.331	8291
813.741	8071
816.148	8008
818.554	7783
820.958	7723
823.36	7696
825.761	7632
828.159	7534
830.556	7481
832.951	7450
835.345	7449
837.736	7283
840.126	7217
842.514	7266
844.9	7177
847.284	6979
849.667	6926
852.048	6881
854.427	6840
856.804	6733
859.18	6548
861.553	6443
863.925	6487
866.296	6515
868.664	6496
871.031	6425
873.396	6369
875.759	6220
878.12	6244
880.48	6225
882.838	6143
885.194	6040
887.549	6004
889.902	5974
892.253	5932
894.602	5845
896.949	5768
899.295	5757
901.639	5622
903.981	5672
906.322	5565
908.661	5570
910.998	5468
913.333	5512
915.667	5502
917.999	5538
920.329	5539
922.658	5537
924.985	5484
927.31	5439
929.633	5413
931.955	5309
934.275	5283
936.593	5253
938.91	5192
941.225	5029
943.538	5033
945.849	4934
948.159	4749
950.467	4687
952.774	4598
955.078	4539
957.381	4469
959.683	4342
961.982	4272
964.28	4408
966.577	4368
968.871	4265
971.164	4177
973.456	4077
975.745	4029
978.033	3991
980.319	3957
982.604	3894
984.887	3933
987.168	3953
989.448	3874
991.726	3931
994.002	3812
996.277	3775
998.55	3774
1000.82	3790
1003.09	3774
1005.36	3787
1007.63	3867
1009.89	3860
1012.15	3802
1014.41	3906
1016.67	3850
1018.93	3938
1021.19	3844
1023.44	3965
1025.7	3932
1027.95	3935
1030.2	3880
1032.45	3795
1034.69	3664
1036.94	3532
1039.18	3474
1041.43	3433
1043.67	3460
1045.9	3444
1048.14	3478
1050.38	3305
1052.61	3252
1054.84	3274
1057.07	3185
1059.3	3149
1061.53	3059
1063.76	3074
1065.98	3062
1068.2	3014
1070.42	3077
1072.64	2873
1074.86	2959
1077.08	2839
1079.29	2850
1081.5	2813
1083.72	2740
1085.93	2807
1088.13	2776
1090.34	2774
1092.55	2839
1094.75	2865
1096.95	2823
1099.15	2768
1101.35	2738
1103.55	2746
1105.74	2663
1107.94	2613
1110.13	2623
1112.32	2539
1114.51	2515
1116.7	2440
1118.89	2392
1121.07	2348
1123.25	2419
1125.44	2339
1127.62	2287
1129.8	2319
1131.97	2404
1134.15	2420
1136.32	2438
1138.49	2377
1140.66	2353
1142.83	2337
1145	2259
1147.17	2277
1149.33	2170
1151.5	2246
1153.66	2220
1155.82	2249
1157.98	2168
1160.13	2070
1162.29	2093
1164.44	2114
1166.6	2045
1168.75	2101
1170.9	2172
1173.04	2172
1175.19	2202
1177.34	2186
1179.48	2001
1181.62	1960
1183.76	1967
1185.9	2063
1188.04	2157
1190.17	2248
1192.31	2368
1194.44	2289
1196.57	2265
1198.7	2297
1200.83	2220
1202.96	2115
1205.08	2059
1207.21	1930
1209.33	1851
1211.45	1771
1213.57	1688
1215.69	1650
1217.81	1619
1219.92	1603
1222.03	1603
1224.15	1578
1226.26	1604
1228.37	1565
1230.47	1569
1232.58	1537
1234.68	1590
1236.79	1497
1238.89	1521
1240.99	1537
1243.09	1555
1245.19	1449
1247.28	1467
1249.38	1447
1251.47	1451
1253.56	1429
1255.65	1419
1257.74	1374
1259.83	1398
1261.91	1312
1264	1305
1266.08	1249
1268.16	1271
1270.24	1247
1272.32	1170
1274.4	1193
1276.47	1183
1278.55	1175
1280.62	1146
1282.69	1102
1284.76	1074
1286.83	1088
1288.9	1133
1290.96	1082
1293.03	1027
1295.09	1023
1297.15	1027
1299.21	943
1301.27	997
1303.33	912
1305.38	959
1307.44	1026
1309.49	959
1311.54	943
1313.59	902
1315.64	895
1317.69	937
1319.73	901
1321.78	905
1323.82	909
1325.86	848
1327.9	828
1329.94	840
1331.98	822
1334.02	873
1336.05	900
1338.08	878
1340.12	822
1342.15	872
1344.18	984
1346.2	949
1348.23	978
1350.25	945
1352.28	981
1354.3	965
1356.32	1009
1358.34	1005
1360.36	1032
1362.38	1007
1364.39	1019
1366.41	997
1368.42	1043
1370.43	999
1372.44	1001
1374.45	994
1376.45	997
1378.46	1029
1380.47	981
1382.47	947
1384.47	885
1386.47	830
1388.47	784
1390.47	804
1392.46	762
1394.46	889
1396.45	850
1398.44	866
1400.44	816
1402.42	787
1404.41	755
1406.4	633
1408.39	705
1410.37	654
1412.35	653
1414.33	671
1416.31	673
1418.29	665
1420.27	618
1422.25	623
1424.22	604
1426.2	594
1428.17	592
1430.14	606
1432.11	564
1434.08	508
1436.04	503
1438.01	544
1439.97	590
1441.94	600
1443.9	570
1445.86	641
1447.82	618
1449.78	519
1451.73	465
1453.69	546
1455.64	554
1457.59	534
1459.54	538
1461.49	459
1463.44	455
1465.39	427
1467.34	401
1469.28	436
1471.22	423
1473.17	489
1475.11	477
1477.05	442
1478.99	372
1480.92	377
1482.86	316
1484.79	290
1486.73	294
1488.66	290
1490.59	330
1492.52	311
1494.45	351
1496.37	333
1498.3	351
1500.22	371
1502.14	308
1504.07	286
1505.99	323
1507.91	292
1509.82	323
1511.74	292
1513.66	322
1515.57	339
1517.48	337
1519.39	396
1521.3	403
1523.21	397
1525.12	350
1527.03	362
1528.93	354
1530.84	403
1532.74	446
1534.64	556
1536.54	564
1538.44	493
1540.34	445
1542.23	432
1544.13	348
1546.02	322
1547.92	344
1549.81	407
1551.7	445
1553.59	421
1555.48	439
1557.36	513
1559.25	498
1561.13	520
1563.01	604
1564.9	631
1566.78	630
1568.66	606
1570.53	524
1572.41	538
1574.29	591
1576.16	645
1578.03	735
1579.9	760
1581.78	663
1583.65	635
1585.51	610
1587.38	692
1589.25	706
1591.11	687
1592.97	669
1594.84	580
1596.7	588
1598.56	578
1600.42	550
1602.27	575
1604.13	568
1605.98	693
1607.84	832
1609.69	925
1611.54	896
1613.39	816
1615.24	663
1617.09	534
1618.94	437
1620.78	431
1622.62	512
1624.47	615
1626.31	628
1628.15	623
1629.99	660
1631.83	646
1633.67	635
1635.5	582
1637.34	536
1639.17	540
1641	554
1642.83	544
1644.66	568
1646.49	552
1648.32	502
1650.15	490
1651.97	516
1653.8	579
1655.62	544
1657.44	512
1659.26	409
1661.08	373
1662.9	375
1664.72	268
1666.53	147
1668.35	99
1670.16	72
1671.97	113
1673.79	244
1675.6	255
1677.4	168
1679.21	117
1681.02	143
1682.83	115
1684.63	149
1686.43	188
1688.24	236
1690.04	201
1691.84	129
1693.64	125
1695.43	201
1697.23	243
1699.02	310
1700.82	368
1702.61	367
1704.4	308
1706.2	325
1707.98	421
1709.77	449
1711.56	460
1713.35	449
1715.13	443
1716.92	368
1718.7	272
1720.48	328
1722.26	322
1724.04	310
1725.82	221
1727.6	167
1729.37	149
1731.15	167
1732.92	117
1734.7	98
1736.47	71
1738.24	43
1740.01	66
1741.78	38
1743.54	48
1745.31	93
1747.08	157
1748.84	137
1750.6	119
1752.36	193
1754.12	268
1755.88	298
1757.64	236
1759.4	181
1761.16	145
1762.91	147
1764.67	177
1766.42	272
1768.17	320
1769.92	308
1771.67	236
1773.42	193
1775.17	147
1776.91	170
1778.66	205
1780.4	282
1782.15	371
1783.89	349
1785.63	381
1787.37	369
1789.11	371
1790.85	369
1792.58	324
1794.32	248
1796.05	220
1797.79	212
1799.52	222
1801.25	230
1802.98	147
1804.71	149
1806.44	220
1808.17	278
1809.89	343
1811.62	355
1813.34	385
1815.07	323
1816.79	276
1818.51	226
1820.23	256
1821.95	189
1823.66	149
1825.38	149
1827.1	125
1828.81	143
1830.52	197
1832.24	228
1833.95	268
1835.66	336
1837.37	341
1839.08	320
1840.78	249
1842.49	185
1844.19	177
1845.9	173
1847.6	172
1849.3	157
1851	89
1852.7	60
1854.4	20
1856.1	36
1857.8	42
1859.49	74
1861.19	68
1862.88	91
1864.57	2
1866.27	-76
1867.96	-86
1869.65	-139
1871.33	-107
1873.02	-70
1874.71	16
1876.39	34
1878.08	-4
1879.76	16
1881.44	2
1883.12	45
1884.81	91
1886.48	99
1888.16	27
1889.84	-54
1891.52	-54
1893.19	-71
1894.87	-97
1896.54	-72
1898.21	-20
1899.88	-50
1901.55	12
1903.22	4
1904.89	22
1906.56	72
1908.22	59
1909.89	67
1911.55	65
1913.22	90
1914.88	81
1916.54	53
1918.2	67
1919.86	62
1921.52	60
1923.18	34
1924.83	16
1926.49	28
1928.14	6
1929.79	26
1931.45	32
1933.1	21
1934.75	-4
1936.4	44
1938.05	40
1939.69	73
1941.34	32
1942.99	-15
1944.63	-36
1946.27	-45
1947.92	-24
1949.56	-12
1951.2	46
1952.84	54
1954.48	54
1956.11	99
1957.75	135
1959.39	175
1961.02	209
1962.65	163
1964.29	133
1965.92	163
1967.55	199
1969.18	190
1970.81	189
1972.44	210
1974.06	183
1975.69	181
1977.32	194
1978.94	220
1980.56	220
1982.19	234
1983.81	224
1985.43	224
1987.05	224
1988.66	247
1990.28	232
1991.9	210
1993.51	206
1995.13	254
1996.74	234
1998.36	228
1999.97	238
2001.58	242
2003.19	246
2004.8	231
2006.4	258
2008.01	248
2009.62	258
2011.22	250
2012.83	232
2014.43	254
2016.03	241
2017.63	236
2019.23	245
2020.83	244
2022.43	233
2024.03	256
2025.63	262
2027.22	228
2028.82	233
2030.41	243
2032.01	223
2033.6	262
2035.19	248
2036.78	211
2038.37	238
2039.96	213
2041.55	212
2043.13	200
2044.72	204
2046.3	197
2047.89	213
2049.47	223
2051.05	222
2052.63	219
2054.21	215
2055.79	233
2057.37	212
2058.95	214
2060.52	216
2062.1	205
2063.68	232
2065.25	225
2066.82	205
2068.39	200
2069.97	203
2071.54	187
2073.1	190
2074.67	179
2076.24	196
2077.81	201
2079.37	191
2080.94	183
2082.5	193
2084.07	187
2085.63	169
2087.19	155
2088.75	141
2090.31	105
2091.87	89
2093.43	102
2094.98	120
2096.54	131
2098.09	118
2099.65	176
2101.2	133
2102.75	155
2104.3	153
2105.86	155
2107.41	147
2108.95	151
2110.5	141
2112.05	157
2113.6	129
2115.14	153
2116.69	153
2118.23	121
2119.77	171
2121.31	139
2122.86	135
2124.4	111
2125.93	137
2127.47	125
2129.01	135
2130.55	173
2132.08	159
2133.62	157
2135.15	149
2136.69	157
2138.22	127
2139.75	115
2141.28	107
2142.81	121
2144.34	133
2145.87	135
2147.39	151
2148.92	147
2150.45	161
2151.97	143
2153.5	149
2155.02	115
2156.54	107
2158.06	125
2159.58	121
2161.1	117
2162.62	139
2164.14	145
2165.66	149
2167.17	147
2168.69	172
2170.2	143
2171.72	137
2173.23	141
2174.74	121
2176.25	115
2177.76	137
2179.27	103
2180.78	127
2182.29	105
2183.79	95
2185.3	89
2186.81	139
2188.31	115
2189.81	107
2191.32	117
2192.82	113
2194.32	103
2195.82	115
2197.32	135
2198.82	81
2200.32	109
2201.81	87
2203.31	80
2204.8	95
2206.3	87
2207.79	99
2209.29	133
2210.78	121
2212.27	131
2213.76	129
2215.25	127
2216.74	137
2218.23	101
2219.71	84
2221.2	105
2222.69	91
2224.17	70
2225.65	75
2227.14	69
2228.62	79
2230.1	81
2231.58	89
2233.06	72
2234.54	95
2236.02	133
2237.5	129
2238.97	143
2240.45	109
2241.92	110
2243.4	103
2244.87	67
2246.34	87
2247.82	79
2249.29	90
2250.76	77
2252.23	89
2253.7	83
2255.16	64
2256.63	79
2258.1	64
2259.56	85
2261.03	83
2262.49	78
2263.95	77
2265.42	89
2266.88	107
2268.34	93
2269.8	74
2271.26	64
2272.72	72
2274.18	107
2275.63	99
2277.09	104
2278.54	111
2280	87
2281.45	58
2282.9	55
2284.36	45
2285.81	81
2287.26	73
2288.71	111
2290.16	89
2291.61	81
2293.05	73
2294.5	59
2295.95	53
2297.39	19
2298.84	25
2300.28	18
2301.72	8
2303.16	33
2304.61	61
2306.05	59
2307.49	43
2308.93	44
2310.36	78
2311.8	84
2313.24	79
2314.67	89
2316.11	81
2317.54	90
2318.98	95
2320.41	79
2321.84	73
2323.28	64
2324.71	75
2326.14	57
2327.57	56
2328.99	43
2330.42	30
2331.85	53
2333.27	56
2334.7	56
2336.12	37
2337.55	36
2338.97	25
2340.39	41
2341.82	-10
2343.24	8
2344.66	4
2346.08	10
2347.5	24
2348.91	37
2350.33	32
2351.75	52
2353.16	60
2354.58	52
2355.99	72
2357.41	51
2358.82	31
2360.23	-2
2361.64	-2
2363.05	8
2364.46	-29
2365.87	-18
2367.28	-10
2368.69	16
2370.1	12
2371.5	-18
2372.91	34
2374.31	22
2375.72	18
2377.12	0
2378.52	16
2379.92	14
2381.33	0
2382.73	18
2384.13	12
2385.52	26
2386.92	24
2388.32	18
2389.72	24
2391.11	16
2392.51	30
2393.9	24
2395.3	24
2396.69	55
2398.08	41
2399.48	23
2400.87	20
2402.26	12
2403.65	-6
2405.04	-8
2406.42	-43
2407.81	-94
2409.2	-79
2410.58	-115
2411.97	-104
2413.35	-84
2414.74	-109
2416.12	-89
2417.5	-64
2418.89	-45
2420.27	-63
2421.65	-70
2423.03	-51
2424.41	-75
2425.79	-95
2427.16	-95
2428.54	-79
2429.92	-87
2431.29	-75
2432.67	-86
2434.04	-77
2435.42	-61
2436.79	-87
2438.16	-67
2439.53	-67
2440.9	-97
2442.27	-83
2443.64	-103
2445.01	-95
2446.38	-109
2447.75	-101
2449.11	-113
2450.48	-97
2451.84	-105
2453.21	-105
2454.57	-92
2455.94	-87
2457.3	-111
2458.66	-91
2460.02	-72
2461.38	-91
2462.74	-56
2464.1	-42
2465.46	-53
2466.82	-63
2468.17	-55
2469.53	-77
2470.89	-37
2472.24	-78
2473.6	-80
2474.95	-50
2476.3	-40
2477.65	-14
2479.01	-14
2480.36	-38
2481.71	-4
2483.06	-32
2484.41	-44
2485.75	-34
2487.1	-44
2488.45	-38
2489.8	-38
2491.14	-42
2492.49	-37
2493.83	-38
2495.17	-14
2496.52	-36
2497.86	-18
2499.2	-20
2500.54	-20
2501.88	-8
2503.22	14
2504.56	-4
2505.9	-12
2507.24	2
2508.58	-8
2509.91	-34
2511.25	-49
2512.58	-82
2513.92	-95
2515.25	-62
2516.58	-87
2517.92	-70
2519.25	-79
2520.58	-81
2521.91	-77
2523.24	-57
2524.57	-45
2525.9	-47
2527.23	-12
2528.55	-14
2529.88	-51
2531.21	-73
2532.53	-73
2533.86	-44
2535.18	-40
2536.5	-46
2537.83	-37
2539.15	-22
2540.47	-24
2541.79	-16
2543.11	-52
2544.43	-67
2545.75	-48
2547.07	-24
2548.39	-79
2549.7	-21
2551.02	-61
2552.34	-59
2553.65	-69
2554.97	-107
2556.28	-81
2557.59	-101
2558.91	-107
2560.22	-77
2561.53	-109
2562.84	-95
2564.15	-101
2565.46	-85
2566.77	-69
2568.08	-91
2569.38	-95
2570.69	-72
2572	-77
2573.3	-74
2574.61	-81
2575.91	-66
2577.22	-71
2578.52	-61
2579.82	-63
2581.13	-79
2582.43	-85
2583.73	-71
2585.03	-77
2586.33	-101
2587.63	-97
2588.92	-121
2590.22	-97
2591.52	-109
2592.82	-97
2594.11	-65
2595.41	-95
2596.7	-87
2598	-64
2599.29	-75
2600.58	-123
2601.88	-75
2603.17	-63
2604.46	-103
2605.75	-87
2607.04	-101
2608.33	-89
2609.62	-103
2610.9	-111
2612.19	-103
2613.48	-137
2614.76	-115
2616.05	-119
2617.34	-97
2618.62	-121
2619.9	-128
2621.19	-95
2622.47	-103
2623.75	-96
2625.03	-91
2626.31	-97
2627.59	-85
2628.87	-63
2630.15	-119
2631.43	-97
2632.71	-103
2633.99	-122
2635.26	-121
2636.54	-121
2637.81	-119
2639.09	-125
2640.36	-111
2641.64	-113
2642.91	-117
2644.18	-135
2645.46	-89
2646.73	-129
2648	-107
2649.27	-91
2650.54	-99
2651.81	-95
2653.07	-61
2654.34	-107
2655.61	-87
2656.88	-87
2658.14	-89
2659.41	-95
2660.67	-123
2661.94	-85
2663.2	-101
2664.47	-125
2665.73	-79
2666.99	-97
2668.25	-113
2669.51	-109
2670.77	-121
2672.03	-109
2673.29	-101
2674.55	-95
2675.81	-93
2677.07	-123
2678.32	-121
2679.58	-127
2680.84	-91
2682.09	-101
2683.35	-60
2684.6	-71
2685.85	-81
2687.11	-113
2688.36	-77
2689.61	-91
2690.86	-97
2692.11	-77
2693.36	-79
2694.61	-63
2695.86	-73
2697.11	-107
2698.36	-89
2699.61	-107
2700.85	-113
2702.1	-91
2703.34	-111
2704.59	-107
2705.83	-77
2707.08	-93
2708.32	-97
2709.56	-103
2710.81	-117
2712.05	-107
2713.29	-103
2714.53	-91
2715.77	-89
2717.01	-67
2718.25	-69
2719.49	-83
2720.73	-119
2721.96	-95
2723.2	-105
2724.44	-93
2725.67	-79
2726.91	-88
2728.14	-99
2729.38	-128
2730.61	-99
2731.84	-105
2733.08	-101
2734.31	-91
2735.54	-85
2736.77	-77
2738	-99
2739.23	-77
2740.46	-71
2741.69	-95
2742.92	-101
2744.14	-59
2745.37	-99
2746.6	-95
2747.82	-86
2749.05	-97
2750.27	-99
2751.5	-87
2752.72	-109
2753.95	-80
2755.17	-68
2756.39	-95
2757.61	-76
2758.83	-88
2760.05	-50
2761.27	-91
2762.49	-66
2763.71	-85
2764.93	-70
2766.15	-86
2767.37	-80
2768.58	-77
2769.8	-90
2771.02	-78
2772.23	-70
2773.45	-77
2774.66	-82
2775.88	-48
2777.09	-102
2778.3	-72
2779.51	-71
2780.73	-75
2781.94	-76
2783.15	-82
2784.36	-74
2785.57	-68
2786.78	-84
2787.99	-62
2789.19	-66
2790.4	-50
2791.61	-47
2792.82	-68
2794.02	-64
2795.23	-78
2796.43	-70
2797.64	-42
2798.84	-66
2800.04	-73
2801.25	-55
2802.45	-76
2803.65	-82
2804.85	-45
2806.05	-80
2807.25	-73
2808.45	-58
2809.65	-66
2810.85	-57
2812.05	-60
2813.25	-40
2814.45	-82
2815.64	-50
2816.84	-68
2818.04	-42
2819.23	-25
2820.43	-53
2821.62	-26
2822.82	-66
2824.01	-50
2825.2	-52
2826.39	-47
2827.59	-50
2828.78	-32
2829.97	-52
2831.16	-60
2832.35	-32
2833.54	-61
2834.73	-52
2835.92	-61
2837.1	-54
2838.29	-54
2839.48	-38
2840.67	-45
2841.85	-57
2843.04	-48
2844.22	-46
2845.41	-49
2846.59	-48
2847.77	-41
2848.96	-55
2850.14	-51
2851.32	-37
2852.5	-55
2853.68	-58
2854.87	-29
2856.05	-72
2857.23	-48
2858.4	-40
2859.58	-51
2860.76	-57
2861.94	-36
2863.12	-32
2864.29	-47
2865.47	-46
2866.65	-37
2867.82	-24
2869	-27
2870.17	-34
2871.34	-41
2872.52	-47
2873.69	-28
2874.86	-43
2876.03	-38
2877.21	-49
2878.38	-60
2879.55	-32
2880.72	-46
2881.89	-54
2883.06	-40
2884.23	-28
2885.39	-33
2886.56	-51
2887.73	-71
2888.9	-24
2890.06	-42
2891.23	-24
2892.39	-47
2893.56	-30
2894.72	-39
2895.89	-29
2897.05	-12
2898.21	-43
2899.38	-38
2900.54	-65
2901.7	-34
2902.86	-46
2904.02	-25
2905.18	-48
2906.34	-37
2907.5	-27
2908.66	-45
2909.82	-33
2910.98	-44
2912.13	-30
2913.29	-20
2914.45	-52
2915.6	-23
2916.76	-34
2917.91	-28
2919.07	-35
2920.22	-29
2921.38	-28
2922.53	-48
2923.68	-20
2924.84	-32
2925.99	-36
2927.14	-33
2928.29	-34
2929.44	-36
2930.59	-49
2931.74	-55
2932.89	-32
2934.04	-40
2935.19	-54
2936.34	-37
2937.48	-43
2938.63	-34
2939.78	-50
2940.93	-24
2942.07	-30
2943.22	-27
2944.36	-44
2945.51	-37
2946.65	-34
2947.79	-30
2948.94	-14
2950.08	-37
2951.22	-40
2952.36	-18
2953.5	-34
2954.65	-46
2955.79	-24
2956.93	-32
2958.07	-26
2959.2	-18
2960.34	-12
2961.48	-17
2962.62	-26
2963.76	-24
2964.89	-36
2966.03	-45
2967.17	-18
2968.3	-14
2969.44	-30
2970.57	-10
2971.71	-32
2972.84	-38
2973.97	-10
2975.11	-10
2976.24	-16
2977.37	-24
2978.5	-26
2979.64	-24
2980.77	-24
2981.9	-12
2983.03	-44
2984.16	-24
2985.29	-22
2986.41	-30
2987.54	-16
2988.67	-14
2989.8	-12
2990.93	-24
2992.05	-28
2993.18	-25
2994.3	-49
2995.43	-12
2996.55	4
2997.68	8
2998.8	-10
2999.93	-10
3001.05	-36
3002.17	-33
3003.3	-44
3004.42	16
3005.54	18
3006.66	4
3007.78	2
3008.9	-6
3010.02	-32
3011.14	-5
3012.26	-8
3013.38	-16
3014.5	4
3015.62	-16
3016.73	0
3017.85	-10
3018.97	-22
3020.08	-16
3021.2	-8
3022.31	-20
3023.43	-2
3024.54	-4
3025.66	-6
3026.77	-10
3027.89	-6
3029	-4
3030.11	-11
3031.22	-8
3032.34	-16
3033.45	4
3034.56	-12
3035.67	-9
3036.78	40
3037.89	-4
3039	6
3040.11	-16
3041.22	-20
3042.32	-20
3043.43	-10
3044.54	6
3045.65	-10
3046.75	-13
3047.86	22
3048.96	-13
3050.07	-20
3051.17	10
3052.28	-4
3053.38	-9
3054.49	-24
3055.59	-4
3056.69	-17
3057.8	-6
3058.9	-16
3060	6
3061.1	-8
3062.2	4
3063.3	-6
3064.4	-14
3065.5	-8
3066.6	-12
3067.7	4
3068.8	8
3069.9	22
3071	-4
3072.09	18
3073.19	2
3074.29	12
3075.38	-12
3076.48	20
3077.57	-16
3078.67	16
3079.76	20
3080.86	-10
3081.95	-2
3083.05	0
3084.14	-10
3085.23	-4
3086.33	6
3087.42	0
3088.51	13
3089.6	-22
3090.69	-18
3091.78	-4
3092.87	27
3093.96	10
3095.05	0
3096.14	-28
3097.23	-2
3098.32	4
3099.41	14
3100.49	-12
3101.58	-8
3102.67	6
3103.75	-14
3104.84	-4
3105.93	-4
3107.01	-29
3108.1	-18
3109.18	8
3110.26	14
3111.35	18
3112.43	-12
3113.51	0
3114.6	6
3115.68	-4
3116.76	-7
3117.84	2
3118.92	8
3120	6
3121.09	0
3122.17	0
3123.25	-6
3124.32	28
3125.4	28
3126.48	-4
3127.56	-8
3128.64	-18
3129.72	0
3130.79	14
3131.87	4
3132.95	2
3134.02	8
3135.1	0
3136.17	10
3137.25	-2
3138.32	8
3139.4	-6
3140.47	10
3141.55	22
3142.62	-5
3143.69	6
3144.76	21
3145.84	-2
3146.91	2
3147.98	4
3149.05	-2
3150.12	-8
3151.19	6
3152.26	14
3153.33	12
3154.4	-17
3155.47	-1
3156.54	-8
3157.61	24
3158.67	-10
3159.74	-2
3160.81	18
3161.88	-4
3162.94	8
3164.01	0
3165.07	2
3166.14	20
3167.2	8
3168.27	-14
3169.33	8
3170.4	10
3171.46	0
3172.52	-6
3173.59	4
3174.65	6
3175.71	-6
3176.77	18
3177.84	-4
3178.9	-20
3179.96	-8
3181.02	4
3182.08	18
3183.14	12
3184.2	10
3185.26	8
3186.32	24
3187.37	4
3188.43	26
3189.49	17
3190.55	-9
3191.61	13
3192.66	28
3193.72	2
3194.77	28
3195.83	-23
3196.89	4
3197.94	2
3199	0
3200.05	6
3201.1	18
3202.16	-22
3203.21	26
3204.27	4
3205.32	8
3206.37	4
3207.42	19
3208.47	2
3209.53	16
3210.58	4
3211.63	14
3212.68	6
3213.73	18
3214.78	-2
3215.83	12
3216.88	2
3217.93	10
3218.97	-4
3220.02	4
3221.07	6
3222.12	12
3223.16	10
3224.21	14
3225.26	0
3226.3	2
3227.35	6
3228.4	30
3229.44	6
3230.49	-2
3231.53	-25
3232.57	-4
3233.62	18
3234.66	22
3235.71	-6
3236.75	-2
3237.79	32
3238.83	10
3239.88	2
3240.92	-4
3241.96	8
3243	10
3244.04	4
3245.08	16
3246.12	6
3247.16	12
3248.2	16
3249.24	18
3250.28	20
3251.32	-14
3252.36	12
3253.39	16
3254.43	14
3255.47	42
3256.51	2
3257.54	-12
3258.58	10
3259.61	16
3260.65	4
3261.69	12
3262.72	-12
3263.76	-8
3264.79	4
3265.82	30
3266.86	13
3267.89	28
3268.92	16
3269.96	14
3270.99	-8
3272.02	8
3273.05	4
3274.09	10
3275.12	32
3276.15	10
3277.18	37
3278.21	8
3279.24	14
3280.27	20
3281.3	4
3282.33	20
3283.36	8
3284.39	22
3285.41	44
3286.44	6
3287.47	16
3288.5	40
3289.52	-4
3290.55	16
3291.58	28
3292.6	14
3293.63	2
3294.66	0
3295.68	37
3296.71	0
3297.73	52
3298.76	49
3299.78	4
3300.8	0
3301.83	22
3302.85	48
3303.87	16
3304.9	28
3305.92	11
3306.94	34
3307.96	24
3308.98	20
3310.01	8
3311.03	6
3312.05	37
3313.07	20
3314.09	4
3315.11	22
3316.13	18
3317.15	12
3318.17	28
3319.18	10
3320.2	22
3321.22	26
3322.24	22
3323.26	23
3324.27	14
3325.29	34
3326.31	13
3327.32	18
3328.34	34
3329.35	30
3330.37	22
3331.38	4
3332.4	10
3333.41	38
3334.43	36
3335.44	16
3336.46	20
3337.47	4
3338.48	14
3339.5	-8
3340.51	20
3341.52	4
3342.53	6
3343.54	8
3344.56	22
3345.57	32
3346.58	20
3347.59	24
3348.6	5
3349.61	14
3350.62	16
3351.63	36
3352.64	24
3353.65	18
3354.66	15
3355.66	11
3356.67	32
3357.68	6
3358.69	-14
3359.7	10
3360.7	22
3361.71	10
3362.72	14
3363.72	10
3364.73	14
3365.73	4
3366.74	0
3367.75	17
3368.75	-7
3369.75	12
3370.76	4
3371.76	22
3372.77	22
3373.77	20
3374.77	13
3375.78	4
3376.78	-29
3377.78	24
3378.78	10
3379.79	8
3380.79	2
3381.79	20
3382.79	34
3383.79	4
3384.79	34
3385.79	8
3386.79	-8
3387.79	10
3388.79	19
3389.79	30
3390.79	18
3391.79	44
3392.79	20
3393.79	38
3394.78	10
3395.78	0
3396.78	20
3397.78	26
3398.77	45
3399.77	8
3400.77	22
3401.76	12
3402.76	22
3403.76	22
3404.75	0
3405.75	22
3406.74	30
3407.74	52
3408.73	14
3409.72	50
3410.72	30
3411.71	26
3412.71	18
3413.7	38
3414.69	12
3415.68	46
3416.68	8
3417.67	12
3418.66	10
3419.65	16
3420.64	34
3421.63	35
3422.63	34
3423.62	10
3424.61	48
3425.6	16
3426.59	21
3427.58	22
3428.57	35
[truncated: 48 more rows]
