# Supplementary material for: AI‐Assisted Detection of Early Gastric Cancer via Visualization of Mucosal Acidity Compromise During Endoscopy
Source: Adv Sci (Weinh). 2025 Oct 20;12(46):e04932. doi: 10.1002/advs.202504932 (PMC12697849; doi:10.1002/advs.202504932)
Supplement: Supplementary file 2 — Supporting Data [file ADVS-12-e04932-s002.zip › Models by MKN-45 cells/Model 1/Para-tumor/fast-20250724_212222.csv]

181.541	15755
184.445	24126
187.346	30819
190.245	34071
193.141	35264
196.035	35281
198.927	35056
201.816	35210
204.703	35387
207.588	35184
210.47	35230
213.35	35165
216.228	35266
219.103	35244
221.976	34910
224.846	35050
227.715	35039
230.58	35264
233.444	34976
236.305	35228
239.164	35186
242.02	35800
244.875	35993
247.727	36026
250.576	36064
253.423	36164
256.268	35973
259.111	36006
261.951	35697
264.789	35728
267.625	35898
270.459	35939
273.29	35828
276.119	35729
278.945	35577
281.769	35226
284.591	35270
287.411	34962
290.229	34726
293.044	34567
295.857	34614
298.667	34237
301.476	33937
304.282	33601
307.085	33223
309.887	33011
312.686	32864
315.483	32514
318.278	32282
321.071	32022
323.861	32079
326.649	31823
329.435	32058
332.219	32062
335	31861
337.779	32113
340.556	32061
343.331	32069
346.103	32085
348.873	32215
351.641	32373
354.407	32369
357.171	32677
359.932	32528
362.691	32389
365.448	32242
368.203	31962
370.955	31627
373.706	31502
376.454	31555
379.2	31235
381.943	31093
384.685	30729
387.424	30566
390.161	30373
392.896	30062
395.629	29849
398.36	29772
401.088	29681
403.815	29772
406.539	29675
409.261	29498
411.981	29393
414.698	29494
417.414	29745
420.127	29931
422.838	29667
425.547	30037
428.254	30032
430.959	29684
433.662	30041
436.362	30286
439.06	30441
441.757	30203
444.451	30278
447.142	30183
449.832	30286
452.52	30205
455.206	30035
457.889	29983
460.57	29822
463.249	29724
465.927	29639
468.601	29434
471.274	29155
473.945	28892
476.614	28412
479.28	28011
481.945	27944
484.607	27833
487.267	27635
489.926	27391
492.582	27241
495.236	27031
497.888	26792
500.537	26754
503.185	26853
505.831	26969
508.474	27032
511.116	26891
513.755	26968
516.393	26723
519.028	26933
521.661	26836
524.293	26782
526.922	26627
529.549	26874
532.174	26637
534.797	26605
537.418	26778
540.037	26633
542.654	26564
545.268	26696
547.881	26857
550.492	26857
553.101	26560
555.707	26099
558.312	25873
560.915	25700
563.515	25585
566.114	25900
568.71	25980
571.305	26391
573.897	26445
576.488	26546
579.076	26215
581.663	25509
584.247	24903
586.83	24304
589.41	23754
591.989	23443
594.565	22966
597.14	22602
599.712	22249
602.283	22142
604.851	21743
607.418	21572
609.982	21542
612.545	21489
615.106	21425
617.664	21385
620.221	21473
622.776	21359
625.328	21177
627.879	21279
630.428	20986
632.975	20811
635.52	20561
638.062	20570
640.603	20447
643.142	20535
645.679	20772
648.214	20785
650.748	20728
653.279	20637
655.808	20479
658.335	20357
660.861	20290
663.384	19970
665.906	19973
668.425	20018
670.943	20002
673.459	19753
675.973	19604
678.484	19477
680.994	19041
683.502	18854
686.009	18715
688.513	18580
691.015	18435
693.515	18283
696.014	17913
698.51	17691
701.005	17594
703.498	17536
705.989	17177
708.478	16960
710.965	16849
713.45	16620
715.933	16599
718.415	16469
720.894	16112
723.372	16225
725.848	16312
728.322	16259
730.794	16384
733.264	16182
735.732	16047
738.198	15776
740.663	15348
743.126	15085
745.586	14915
748.045	14722
750.502	14698
752.958	14581
755.411	14462
757.863	14450
760.312	14355
762.76	14261
765.206	14319
767.65	14236
770.092	13821
772.533	13363
774.971	13022
777.408	13005
779.843	12955
782.276	12775
784.707	12983
787.137	13178
789.564	13122
791.99	13122
794.414	13073
796.836	13017
799.257	12593
801.675	12491
804.092	12351
806.507	12379
808.92	12278
811.331	12147
813.741	11899
816.148	11744
818.554	11639
820.958	11438
823.36	11377
825.761	11228
828.159	11174
830.556	11057
832.951	10988
835.345	10983
837.736	10773
840.126	10801
842.514	10731
844.9	10592
847.284	10446
849.667	10478
852.048	10251
854.427	10151
856.804	9965
859.18	9762
861.553	9687
863.925	9703
866.296	9703
868.664	9601
871.031	9490
873.396	9451
875.759	9296
878.12	9379
880.48	9227
882.838	9209
885.194	9109
887.549	9058
889.902	8909
892.253	8845
894.602	8897
896.949	8770
899.295	8742
901.639	8595
903.981	8573
906.322	8444
908.661	8514
910.998	8444
913.333	8512
915.667	8323
917.999	8556
920.329	8390
922.658	8295
924.985	8269
927.31	8232
929.633	8170
931.955	8144
934.275	7978
936.593	7944
938.91	7737
941.225	7763
943.538	7459
945.849	7384
948.159	7205
950.467	7040
952.774	7078
955.078	6868
957.381	6884
959.683	6699
961.982	6572
964.28	6621
966.577	6542
968.871	6513
971.164	6355
973.456	6233
975.745	6201
978.033	6141
980.319	6043
982.604	5983
984.887	5964
987.168	6073
989.448	5996
991.726	5909
994.002	5877
996.277	5923
998.55	5791
1000.82	5815
1003.09	5918
1005.36	5885
1007.63	5952
1009.89	5913
1012.15	5964
1014.41	5943
1016.67	5952
1018.93	5975
1021.19	5849
1023.44	5919
1025.7	5961
1027.95	5909
1030.2	5764
1032.45	5705
1034.69	5494
1036.94	5472
1039.18	5436
1041.43	5406
1043.67	5378
1045.9	5321
1048.14	5299
1050.38	5233
1052.61	5134
1054.84	5053
1057.07	4996
1059.3	4960
1061.53	4858
1063.76	4875
1065.98	4865
1068.2	4714
1070.42	4753
1072.64	4607
1074.86	4589
1077.08	4521
1079.29	4511
1081.5	4471
1083.72	4479
1085.93	4394
1088.13	4396
1090.34	4466
1092.55	4495
1094.75	4501
1096.95	4430
1099.15	4400
1101.35	4360
1103.55	4305
1105.74	4231
1107.94	4154
1110.13	4160
1112.32	4082
1114.51	3967
1116.7	3929
1118.89	3895
1121.07	3828
1123.25	3769
1125.44	3744
1127.62	3707
1129.8	3741
1131.97	3828
1134.15	3796
1136.32	3816
1138.49	3743
1140.66	3756
1142.83	3752
1145	3637
1147.17	3625
1149.33	3588
1151.5	3622
1153.66	3562
1155.82	3484
1157.98	3528
1160.13	3448
1162.29	3427
1164.44	3337
1166.6	3339
1168.75	3373
1170.9	3463
1173.04	3502
1175.19	3490
1177.34	3509
1179.48	3331
1181.62	3243
1183.76	3212
1185.9	3273
1188.04	3425
1190.17	3548
1192.31	3585
1194.44	3504
1196.57	3576
1198.7	3552
1200.83	3435
1202.96	3360
1205.08	3256
1207.21	3046
1209.33	2976
1211.45	2849
1213.57	2815
1215.69	2766
1217.81	2716
1219.92	2677
1222.03	2730
1224.15	2692
1226.26	2637
1228.37	2623
1230.47	2617
1232.58	2633
1234.68	2599
1236.79	2587
1238.89	2567
1240.99	2576
1243.09	2601
1245.19	2504
1247.28	2496
1249.38	2444
1251.47	2442
1253.56	2460
1255.65	2341
1257.74	2343
1259.83	2319
1261.91	2327
1264	2258
1266.08	2204
1268.16	2156
1270.24	2172
1272.32	2075
1274.4	2110
1276.47	2133
1278.55	1999
1280.62	2019
1282.69	1940
1284.76	1952
1286.83	1999
1288.9	1926
1290.96	1910
1293.03	1858
1295.09	1821
1297.15	1847
1299.21	1783
1301.27	1779
1303.33	1763
1305.38	1738
1307.44	1807
1309.49	1760
1311.54	1712
1313.59	1700
1315.64	1715
1317.69	1728
1319.73	1678
1321.78	1719
1323.82	1608
1325.86	1646
1327.9	1563
1329.94	1599
1331.98	1614
1334.02	1652
1336.05	1605
1338.08	1672
1340.12	1594
1342.15	1634
1344.18	1697
1346.2	1753
1348.23	1733
1350.25	1706
1352.28	1700
1354.3	1755
1356.32	1781
1358.34	1785
1360.36	1830
1362.38	1761
1364.39	1845
1366.41	1827
1368.42	1825
1370.43	1845
1372.44	1753
1374.45	1757
1376.45	1725
1378.46	1795
1380.47	1724
1382.47	1662
1384.47	1602
1386.47	1594
1388.47	1535
1390.47	1510
1392.46	1463
1394.46	1562
1396.45	1549
1398.44	1539
1400.44	1513
1402.42	1489
1404.41	1469
1406.4	1364
1408.39	1368
1410.37	1352
1412.35	1253
1414.33	1286
1416.31	1263
1418.29	1300
1420.27	1225
1422.25	1239
1424.22	1253
1426.2	1209
1428.17	1227
1430.14	1223
1432.11	1156
1434.08	1115
1436.04	1122
1438.01	1126
1439.97	1112
1441.94	1156
1443.9	1156
1445.86	1169
1447.82	1132
1449.78	1077
1451.73	1031
1453.69	1104
1455.64	1122
1457.59	1120
1459.54	1062
1461.49	1040
1463.44	977
1465.39	897
1467.34	951
1469.28	951
1471.22	945
1473.17	1039
1475.11	1009
1477.05	990
1478.99	910
1480.92	870
1482.86	809
1484.79	777
1486.73	772
1488.66	806
1490.59	834
1492.52	825
1494.45	838
1496.37	850
1498.3	854
1500.22	887
1502.14	802
1504.07	798
1505.99	758
1507.91	816
1509.82	800
1511.74	810
1513.66	766
1515.57	802
1517.48	810
1519.39	920
1521.3	867
1523.21	879
1525.12	824
1527.03	810
1528.93	783
1530.84	851
1532.74	919
1534.64	973
1536.54	993
1538.44	959
1540.34	925
1542.23	851
1544.13	757
1546.02	747
1547.92	751
1549.81	786
1551.7	878
1553.59	858
1555.48	846
1557.36	896
1559.25	893
1561.13	929
1563.01	961
1564.9	1004
1566.78	1005
1568.66	975
1570.53	906
1572.41	864
1574.29	925
1576.16	1001
1578.03	1102
1579.9	1159
1581.78	1088
1583.65	1013
1585.51	985
1587.38	1018
1589.25	1086
1591.11	1084
1592.97	1023
1594.84	965
1596.7	923
1598.56	953
1600.42	919
1602.27	933
1604.13	951
1605.98	1066
1607.84	1195
1609.69	1263
1611.54	1301
1613.39	1173
1615.24	1048
1617.09	846
1618.94	805
1620.78	758
1622.62	820
1624.47	945
1626.31	951
1628.15	917
1629.99	961
1631.83	941
1633.67	923
1635.5	901
1637.34	830
1639.17	854
1641	853
1642.83	834
1644.66	878
1646.49	844
1648.32	792
1650.15	804
1651.97	800
1653.8	867
1655.62	828
1657.44	808
1659.26	711
1661.08	657
1662.9	621
1664.72	503
1666.53	433
1668.35	420
1670.16	354
1671.97	415
1673.79	508
1675.6	497
1677.4	448
1679.21	409
1681.02	397
1682.83	383
1684.63	409
1686.43	448
1688.24	482
1690.04	461
1691.84	375
1693.64	369
1695.43	388
1697.23	495
1699.02	580
1700.82	624
1702.61	615
1704.4	584
1706.2	601
1707.98	633
1709.77	697
1711.56	713
1713.35	743
1715.13	679
1716.92	588
1718.7	510
1720.48	542
1722.26	544
1724.04	482
1725.82	356
1727.6	318
1729.37	327
1731.15	272
1732.92	223
1734.7	201
1736.47	145
1738.24	155
1740.01	119
1741.78	129
1743.54	113
1745.31	214
1747.08	268
1748.84	258
1750.6	232
1752.36	337
1754.12	441
1755.88	459
1757.64	417
1759.4	362
1761.16	300
1762.91	296
1764.67	369
1766.42	401
1768.17	527
1769.92	491
1771.67	429
1773.42	378
1775.17	328
1776.91	355
1778.66	399
1780.4	458
1782.15	534
1783.89	560
1785.63	563
1787.37	554
1789.11	558
1790.85	542
1792.58	501
1794.32	463
1796.05	399
1797.79	345
1799.52	381
1801.25	399
1802.98	318
1804.71	337
1806.44	393
1808.17	451
1809.89	524
1811.62	528
1813.34	514
1815.07	488
1816.79	467
1818.51	415
1820.23	405
1821.95	342
1823.66	318
1825.38	302
1827.1	312
1828.81	320
1830.52	312
1832.24	351
1833.95	425
1835.66	490
1837.37	510
1839.08	459
1840.78	419
1842.49	338
1844.19	310
1845.9	296
1847.6	297
1849.3	294
1851	232
1852.7	193
1854.4	153
1856.1	165
1857.8	189
1859.49	221
1861.19	211
1862.88	230
1864.57	119
1866.27	47
1867.96	-4
1869.65	-16
1871.33	20
1873.02	59
1874.71	131
1876.39	187
1878.08	129
1879.76	116
1881.44	117
1883.12	164
1884.81	178
1886.48	222
1888.16	131
1889.84	65
1891.52	60
1893.19	44
1894.87	40
1896.54	59
1898.21	70
1899.88	95
1901.55	123
1903.22	119
1904.89	129
1906.56	141
1908.22	161
1909.89	179
1911.55	190
1913.22	185
1914.88	173
1916.54	171
1918.2	169
1919.86	157
1921.52	169
1923.18	139
1924.83	125
1926.49	141
1928.14	101
1929.79	141
1931.45	129
1933.1	107
1934.75	71
1936.4	143
1938.05	149
1939.69	152
1941.34	137
1942.99	64
1944.63	49
1946.27	34
1947.92	39
1949.56	77
1951.2	121
1952.84	125
1954.48	151
1956.11	184
1957.75	234
1959.39	264
1961.02	282
1962.65	248
1964.29	228
1965.92	260
1967.55	268
1969.18	283
1970.81	292
1972.44	296
1974.06	250
1975.69	272
1977.32	268
1978.94	294
1980.56	294
1982.19	311
1983.81	291
1985.43	330
1987.05	310
1988.66	286
1990.28	298
1991.9	278
1993.51	317
1995.13	322
1996.74	335
1998.36	302
1999.97	327
2001.58	306
2003.19	304
2004.8	322
2006.4	356
2008.01	306
2009.62	326
2011.22	338
2012.83	324
2014.43	312
2016.03	328
2017.63	337
2019.23	320
2020.83	300
2022.43	314
2024.03	320
2025.63	314
2027.22	316
2028.82	300
2030.41	302
2032.01	306
2033.6	316
2035.19	317
2036.78	302
2038.37	316
2039.96	278
2041.55	272
2043.13	286
2044.72	270
2046.3	270
2047.89	286
2049.47	298
2051.05	290
2052.63	264
2054.21	280
2055.79	286
2057.37	252
2058.95	282
2060.52	258
2062.1	252
2063.68	272
2065.25	260
2066.82	256
2068.39	244
2069.97	235
2071.54	258
2073.1	258
2074.67	254
2076.24	276
2077.81	244
2079.37	242
2080.94	229
2082.5	222
2084.07	233
2085.63	200
2087.19	196
2088.75	198
2090.31	172
2091.87	164
2093.43	151
2094.98	135
2096.54	162
2098.09	161
2099.65	206
2101.2	197
2102.75	222
2104.3	189
2105.86	218
2107.41	190
2108.95	216
2110.5	193
2112.05	201
2113.6	179
2115.14	194
2116.69	216
2118.23	177
2119.77	183
2121.31	177
2122.86	172
2124.4	178
2125.93	179
2127.47	200
2129.01	191
2130.55	210
2132.08	189
2133.62	204
2135.15	206
2136.69	181
2138.22	171
2139.75	165
2141.28	159
2142.81	209
2144.34	192
2145.87	194
2147.39	169
2148.92	195
2150.45	201
2151.97	186
2153.5	204
2155.02	157
2156.54	161
2158.06	157
2159.58	167
2161.1	143
2162.62	206
2164.14	183
2165.66	191
2167.17	169
2168.69	186
2170.2	175
2171.72	181
2173.23	159
2174.74	131
2176.25	161
2177.76	169
2179.27	131
2180.78	147
2182.29	153
2183.79	151
2185.3	137
2186.81	173
2188.31	139
2189.81	147
2191.32	173
2192.82	180
2194.32	131
2195.82	175
2197.32	149
2198.82	133
2200.32	137
2201.81	107
2203.31	113
2204.8	135
2206.3	153
2207.79	139
2209.29	160
2210.78	131
2212.27	185
2213.76	173
2215.25	175
2216.74	153
2218.23	139
2219.71	131
2221.2	109
2222.69	121
2224.17	91
2225.65	99
2227.14	95
2228.62	97
2230.1	95
2231.58	135
2233.06	125
2234.54	141
2236.02	147
2237.5	161
2238.97	155
2240.45	129
2241.92	145
2243.4	145
2244.87	109
2246.34	129
2247.82	119
2249.29	109
2250.76	109
2252.23	111
2253.7	105
2255.16	78
2256.63	93
2258.1	95
2259.56	113
2261.03	111
2262.49	93
2263.95	121
2265.42	105
2266.88	121
2268.34	89
2269.8	119
2271.26	93
2272.72	115
2274.18	117
2275.63	97
2277.09	127
2278.54	105
2280	121
2281.45	81
2282.9	79
2284.36	97
2285.81	105
2287.26	97
2288.71	111
2290.16	103
2291.61	93
2293.05	85
2294.5	81
2295.95	77
2297.39	53
2298.84	39
2300.28	38
2301.72	33
2303.16	67
2304.61	65
2306.05	59
2307.49	63
2308.93	62
2310.36	98
2311.8	76
2313.24	95
2314.67	117
2316.11	109
2317.54	98
2318.98	109
2320.41	63
2321.84	105
2323.28	87
2324.71	91
2326.14	73
2327.57	72
2328.99	67
2330.42	43
2331.85	55
2333.27	48
2334.7	83
2336.12	55
2337.55	46
2338.97	45
2340.39	39
2341.82	10
2343.24	52
2344.66	25
2346.08	38
2347.5	57
2348.91	45
2350.33	51
2351.75	76
2353.16	63
2354.58	63
2355.99	76
2357.41	73
2358.82	18
2360.23	31
2361.64	2
2363.05	16
2364.46	-9
2365.87	16
2367.28	18
2368.69	22
2370.1	24
2371.5	10
2372.91	39
2374.31	38
2375.72	32
2377.12	38
2378.52	44
2379.92	46
2381.33	37
2382.73	28
2384.13	24
2385.52	34
2386.92	38
2388.32	16
2389.72	38
2391.11	41
2392.51	48
2393.9	43
2395.3	55
2396.69	69
2398.08	31
2399.48	35
2400.87	44
2402.26	24
2403.65	28
2405.04	-4
2406.42	-13
2407.81	-74
2409.2	-69
2410.58	-99
2411.97	-104
2413.35	-64
2414.74	-78
2416.12	-51
2417.5	-46
2418.89	-45
2420.27	-42
2421.65	-32
2423.03	-43
2424.41	-69
2425.79	-35
2427.16	-81
2428.54	-85
2429.92	-83
2431.29	-59
2432.67	-64
2434.04	-48
2435.42	-34
2436.79	-75
2438.16	-57
2439.53	-59
2440.9	-73
2442.27	-79
2443.64	-103
2445.01	-81
2446.38	-93
2447.75	-97
2449.11	-105
2450.48	-88
2451.84	-87
2453.21	-101
2454.57	-82
2455.94	-62
2457.3	-73
2458.66	-81
2460.02	-76
2461.38	-81
2462.74	-74
2464.1	-57
2465.46	-35
2466.82	-41
2468.17	-29
2469.53	-59
2470.89	-39
2472.24	-62
2473.6	-62
2474.95	-26
2476.3	-34
2477.65	-20
2479.01	2
2480.36	-38
2481.71	6
2483.06	-18
2484.41	-18
2485.75	-18
2487.1	-28
2488.45	-30
2489.8	-42
2491.14	-52
2492.49	-27
2493.83	-44
2495.17	-18
2496.52	-44
2497.86	-18
2499.2	-8
2500.54	-4
2501.88	-20
2503.22	0
2504.56	-4
2505.9	4
2507.24	-2
2508.58	-6
2509.91	-30
2511.25	-45
2512.58	-50
2513.92	-87
2515.25	-68
2516.58	-71
2517.92	-88
2519.25	-65
2520.58	-51
2521.91	-95
2523.24	-47
2524.57	-49
2525.9	-10
2527.23	-26
2528.55	-24
2529.88	-53
2531.21	-67
2532.53	-55
2533.86	-44
2535.18	-42
2536.5	-26
2537.83	-31
2539.15	-40
2540.47	-16
2541.79	-27
2543.11	-50
2544.43	-49
2545.75	-42
2547.07	-16
2548.39	-73
2549.7	-23
2551.02	-46
2552.34	-61
2553.65	-55
2554.97	-102
2556.28	-71
2557.59	-107
2558.91	-85
2560.22	-71
2561.53	-91
2562.84	-91
2564.15	-71
2565.46	-81
2566.77	-79
2568.08	-95
2569.38	-81
2570.69	-72
2572	-89
2573.3	-64
2574.61	-67
2575.91	-68
2577.22	-67
2578.52	-73
2579.82	-65
2581.13	-63
2582.43	-91
2583.73	-79
2585.03	-85
2586.33	-95
2587.63	-85
2588.92	-121
2590.22	-81
2591.52	-109
2592.82	-77
2594.11	-75
2595.41	-61
2596.7	-75
2598	-69
2599.29	-73
2600.58	-81
2601.88	-54
2603.17	-71
2604.46	-99
2605.75	-85
2607.04	-97
2608.33	-101
2609.62	-95
2610.9	-105
2612.19	-111
2613.48	-119
2614.76	-117
2616.05	-109
2617.34	-85
2618.62	-107
2619.9	-126
2621.19	-87
2622.47	-91
2623.75	-92
2625.03	-93
2626.31	-93
2627.59	-95
2628.87	-63
2630.15	-101
2631.43	-81
2632.71	-109
2633.99	-112
2635.26	-121
2636.54	-113
2637.81	-123
2639.09	-105
2640.36	-117
2641.64	-99
2642.91	-135
2644.18	-119
2645.46	-93
2646.73	-119
2648	-99
2649.27	-87
2650.54	-87
2651.81	-103
2653.07	-79
2654.34	-99
2655.61	-79
2656.88	-75
2658.14	-86
2659.41	-101
2660.67	-99
2661.94	-47
2663.2	-111
2664.47	-97
2665.73	-107
2666.99	-99
2668.25	-99
2669.51	-119
2670.77	-119
2672.03	-101
2673.29	-87
2674.55	-85
2675.81	-81
2677.07	-119
2678.32	-119
2679.58	-113
2680.84	-97
2682.09	-99
2683.35	-74
2684.6	-93
2685.85	-97
2687.11	-99
2688.36	-59
2689.61	-95
2690.86	-89
2692.11	-95
2693.36	-61
2694.61	-79
2695.86	-75
2697.11	-103
2698.36	-99
2699.61	-119
2700.85	-87
2702.1	-107
2703.34	-73
2704.59	-92
2705.83	-75
2707.08	-81
2708.32	-87
2709.56	-89
2710.81	-79
2712.05	-97
2713.29	-115
2714.53	-81
2715.77	-81
2717.01	-75
2718.25	-69
2719.49	-73
2720.73	-111
2721.96	-103
2723.2	-81
2724.44	-91
2725.67	-63
2726.91	-82
2728.14	-95
2729.38	-108
2730.61	-83
2731.84	-109
2733.08	-91
2734.31	-75
2735.54	-67
2736.77	-63
2738	-105
2739.23	-63
2740.46	-71
2741.69	-87
2742.92	-101
2744.14	-71
2745.37	-64
2746.6	-87
2747.82	-52
2749.05	-87
2750.27	-99
2751.5	-87
2752.72	-94
2753.95	-70
2755.17	-74
2756.39	-76
2757.61	-89
2758.83	-99
2760.05	-72
2761.27	-84
2762.49	-66
2763.71	-103
2764.93	-64
2766.15	-94
2767.37	-72
2768.58	-79
2769.8	-72
2771.02	-74
2772.23	-92
2773.45	-68
2774.66	-82
2775.88	-66
2777.09	-86
2778.3	-78
2779.51	-79
2780.73	-79
2781.94	-44
2783.15	-72
2784.36	-77
2785.57	-72
2786.78	-92
2787.99	-38
2789.19	-60
2790.4	-56
2791.61	-51
2792.82	-74
2794.02	-52
2795.23	-64
2796.43	-88
2797.64	-51
2798.84	-64
2800.04	-66
2801.25	-67
2802.45	-86
2803.65	-90
2804.85	-51
2806.05	-78
2807.25	-87
2808.45	-70
2809.65	-70
2810.85	-65
2812.05	-52
2813.25	-74
2814.45	-82
2815.64	-60
2816.84	-75
2818.04	-70
2819.23	-19
2820.43	-77
2821.62	-71
2822.82	-74
2824.01	-36
2825.2	-52
2826.39	-59
2827.59	-59
2828.78	-56
2829.97	-50
2831.16	-61
2832.35	-38
2833.54	-65
2834.73	-44
2835.92	-57
2837.1	-60
2838.29	-66
2839.48	-32
2840.67	-47
2841.85	-53
2843.04	-52
2844.22	-54
2845.41	-47
2846.59	-38
2847.77	-33
2848.96	-45
2850.14	-65
2851.32	-37
2852.5	-41
2853.68	-71
2854.87	-31
2856.05	-52
2857.23	-50
2858.4	-53
2859.58	-63
2860.76	-41
2861.94	-26
2863.12	-47
2864.29	-43
2865.47	-32
2866.65	-43
2867.82	-30
2869	-17
2870.17	-36
2871.34	-32
2872.52	-45
2873.69	-38
2874.86	-53
2876.03	-34
2877.21	-57
2878.38	-62
2879.55	-30
2880.72	-48
2881.89	-54
2883.06	-28
2884.23	-35
2885.39	-59
2886.56	-55
2887.73	-61
2888.9	-50
2890.06	-46
2891.23	-20
2892.39	-49
2893.56	-30
2894.72	-35
2895.89	-45
2897.05	-24
2898.21	-57
2899.38	-42
2900.54	-65
2901.7	-26
2902.86	-46
2904.02	-39
2905.18	-50
2906.34	-25
2907.5	-39
2908.66	-43
2909.82	-53
2910.98	-34
2912.13	-22
2913.29	-34
2914.45	-50
2915.6	-12
2916.76	-34
2917.91	-32
2919.07	-21
2920.22	-45
2921.38	-20
2922.53	-52
2923.68	-32
2924.84	-20
2925.99	-32
2927.14	-61
2928.29	-32
2929.44	-40
2930.59	-38
2931.74	-53
2932.89	-26
2934.04	-32
2935.19	-72
2936.34	-39
2937.48	-33
2938.63	-24
2939.78	-40
2940.93	-18
2942.07	-6
2943.22	-19
2944.36	-44
2945.51	-53
2946.65	-34
2947.79	-28
2948.94	-16
2950.08	-16
2951.22	-22
2952.36	-16
2953.5	-32
2954.65	-44
2955.79	-28
2956.93	-34
2958.07	-36
2959.2	-24
2960.34	-20
2961.48	-19
2962.62	-32
2963.76	-33
2964.89	-42
2966.03	-31
2967.17	-24
2968.3	-20
2969.44	-18
2970.57	-36
2971.71	-16
2972.84	-8
2973.97	-10
2975.11	-20
2976.24	-12
2977.37	-38
2978.5	-14
2979.64	-28
2980.77	-26
2981.9	-22
2983.03	-52
2984.16	-10
2985.29	-30
2986.41	-20
2987.54	-2
2988.67	-4
2989.8	-6
2990.93	-50
2992.05	-32
2993.18	-29
2994.3	-26
2995.43	-38
2996.55	0
2997.68	-10
2998.8	-12
2999.93	-20
3001.05	-30
3002.17	-26
3003.3	-38
3004.42	6
3005.54	-16
3006.66	-9
3007.78	6
3008.9	-18
3010.02	-22
3011.14	-15
3012.26	-15
3013.38	-28
3014.5	-14
3015.62	-26
3016.73	2
3017.85	-2
3018.97	-20
3020.08	-24
3021.2	-12
3022.31	-30
3023.43	8
3024.54	-6
3025.66	-16
3026.77	-12
3027.89	-9
3029	-4
3030.11	-19
3031.22	-24
3032.34	-14
3033.45	-8
3034.56	-22
3035.67	-15
3036.78	24
3037.89	6
3039	-4
3040.11	-24
3041.22	-16
3042.32	-29
3043.43	-24
3044.54	-10
3045.65	-24
3046.75	-2
3047.86	16
3048.96	-9
3050.07	-32
3051.17	-12
3052.28	-20
3053.38	-11
3054.49	-10
3055.59	-4
3056.69	-13
3057.8	-16
3058.9	-22
3060	20
3061.1	-33
3062.2	-15
3063.3	0
3064.4	-21
3065.5	-27
3066.6	0
3067.7	6
3068.8	-24
3069.9	-17
3071	-2
3072.09	-2
3073.19	14
3074.29	-8
3075.38	-24
3076.48	22
3077.57	-18
3078.67	2
3079.76	4
3080.86	-16
3081.95	-18
3083.05	-26
3084.14	14
3085.23	12
3086.33	-2
3087.42	-8
3088.51	-6
3089.6	0
3090.69	-14
3091.78	-26
3092.87	21
3093.96	6
3095.05	-14
3096.14	-38
3097.23	4
3098.32	4
3099.41	0
3100.49	-12
3101.58	-18
3102.67	0
3103.75	-22
3104.84	-4
3105.93	2
3107.01	-14
3108.1	-16
3109.18	2
3110.26	0
3111.35	0
3112.43	-8
3113.51	0
3114.6	-6
3115.68	-18
3116.76	-19
3117.84	4
3118.92	-2
3120	-8
3121.09	12
3122.17	-4
3123.25	-15
3124.32	6
3125.4	2
3126.48	-18
3127.56	-2
3128.64	-20
3129.72	10
3130.79	24
3131.87	-4
3132.95	0
3134.02	10
3135.1	12
3136.17	-6
3137.25	14
3138.32	0
3139.4	-4
3140.47	16
3141.55	-4
3142.62	8
3143.69	-14
3144.76	2
3145.84	-2
3146.91	-4
3147.98	-2
3149.05	-2
3150.12	-4
3151.19	12
3152.26	12
3153.33	10
3154.4	-25
3155.47	-5
3156.54	6
3157.61	32
3158.67	-4
3159.74	-3
3160.81	-4
3161.88	-6
3162.94	6
3164.01	8
3165.07	6
3166.14	-8
3167.2	4
3168.27	-10
3169.33	-15
3170.4	2
3171.46	-2
3172.52	6
3173.59	-5
3174.65	-4
3175.71	-2
3176.77	-12
3177.84	-12
3178.9	-8
3179.96	-14
3181.02	12
3182.08	6
3183.14	14
3184.2	6
3185.26	6
3186.32	18
3187.37	4
3188.43	16
3189.49	25
3190.55	-21
3191.61	-4
3192.66	8
3193.72	-4
3194.77	-2
3195.83	-5
3196.89	0
3197.94	8
3199	12
3200.05	-6
3201.1	4
3202.16	-4
3203.21	24
3204.27	6
3205.32	6
3206.37	18
3207.42	8
3208.47	14
3209.53	16
3210.58	2
3211.63	10
3212.68	-6
3213.73	26
3214.78	17
3215.83	12
3216.88	6
3217.93	6
3218.97	8
3220.02	-4
3221.07	-4
3222.12	-8
3223.16	10
3224.21	2
3225.26	2
3226.3	-8
3227.35	-24
3228.4	40
3229.44	14
3230.49	-10
3231.53	-16
3232.57	6
3233.62	8
3234.66	4
3235.71	10
3236.75	8
3237.79	30
3238.83	6
3239.88	-10
3240.92	8
3241.96	14
3243	12
3244.04	-6
3245.08	4
3246.12	6
3247.16	0
3248.2	-6
3249.24	2
3250.28	-11
3251.32	-6
3252.36	-1
3253.39	2
3254.43	16
3255.47	48
3256.51	2
3257.54	-18
3258.58	0
3259.61	6
3260.65	-6
3261.69	14
3262.72	-4
3263.76	-18
3264.79	2
3265.82	32
3266.86	21
3267.89	30
3268.92	28
3269.96	24
3270.99	-6
3272.02	10
3273.05	-8
3274.09	8
3275.12	8
3276.15	12
3277.18	29
3278.21	-6
3279.24	0
3280.27	22
3281.3	10
3282.33	12
3283.36	10
3284.39	8
3285.41	48
3286.44	20
3287.47	0
3288.5	24
3289.52	10
3290.55	20
3291.58	16
3292.6	4
3293.63	26
3294.66	26
3295.68	27
3296.71	-8
3297.73	22
3298.76	47
3299.78	-2
3300.8	-9
3301.83	18
3302.85	48
3303.87	14
3304.9	6
3305.92	23
3306.94	24
3307.96	12
3308.98	2
3310.01	18
3311.03	-6
3312.05	31
3313.07	14
3314.09	18
3315.11	14
3316.13	14
3317.15	6
3318.17	10
3319.18	26
3320.2	10
3321.22	6
3322.24	20
3323.26	3
3324.27	30
3325.29	24
3326.31	9
3327.32	14
3328.34	18
3329.35	42
3330.37	8
3331.38	8
3332.4	12
3333.41	14
3334.43	26
3335.44	8
3336.46	14
3337.47	-4
3338.48	16
3339.5	6
3340.51	8
3341.52	18
3342.53	22
3343.54	0
3344.56	8
3345.57	36
3346.58	16
3347.59	14
3348.6	13
3349.61	18
3350.62	8
3351.63	2
3352.64	22
3353.65	18
3354.66	29
3355.66	2
3356.67	14
3357.68	22
3358.69	11
3359.7	12
3360.7	36
3361.71	24
3362.72	8
3363.72	26
3364.73	4
3365.73	14
3366.74	10
3367.75	25
3368.75	6
3369.75	10
3370.76	-16
3371.76	34
3372.77	8
3373.77	-18
3374.77	15
3375.78	18
3376.78	2
3377.78	22
3378.78	6
3379.79	6
3380.79	-4
3381.79	16
3382.79	32
3383.79	12
3384.79	32
3385.79	6
3386.79	24
3387.79	6
3388.79	21
3389.79	20
3390.79	22
3391.79	8
3392.79	8
3393.79	46
3394.78	20
3395.78	12
3396.78	20
3397.78	26
3398.77	33
3399.77	14
3400.77	8
3401.76	14
3402.76	30
3403.76	10
3404.75	-6
3405.75	-10
3406.74	22
3407.74	42
3408.73	22
3409.72	58
3410.72	20
3411.71	34
3412.71	2
3413.7	0
3414.69	24
3415.68	64
3416.68	2
3417.67	8
3418.66	8
3419.65	16
3420.64	12
3421.63	15
3422.63	18
3423.62	26
3424.61	56
3425.6	6
3426.59	10
3427.58	14
3428.57	19
[truncated: 48 more rows]
