# Supplementary material for: AI‐Assisted Detection of Early Gastric Cancer via Visualization of Mucosal Acidity Compromise During Endoscopy
Source: Adv Sci (Weinh). 2025 Oct 20;12(46):e04932. doi: 10.1002/advs.202504932 (PMC12697849; doi:10.1002/advs.202504932)
Supplement: Supplementary file 2 — Supporting Data [file ADVS-12-e04932-s002.zip › Models by MKN-45 cells/Model 1/Para-tumor/fast-20250724_212224.csv]

181.541	12120
184.445	18654
187.346	23965
190.245	26411
193.141	27377
196.035	27415
198.927	27052
201.816	27096
204.703	27183
207.588	27332
210.47	27250
213.35	27396
216.228	27191
219.103	27052
221.976	26951
224.846	27050
227.715	27149
230.58	27114
233.444	27072
236.305	27326
239.164	27191
242.02	27735
244.875	27892
247.727	27801
250.576	27893
253.423	27916
256.268	27720
259.111	27735
261.951	27618
264.789	27409
267.625	27702
270.459	27868
273.29	27689
276.119	27684
278.945	27469
281.769	27375
284.591	27040
287.411	27004
290.229	26919
293.044	26699
295.857	26603
298.667	26377
301.476	26116
304.282	25873
307.085	25575
309.887	25442
312.686	25013
315.483	24878
318.278	24755
321.071	24584
323.861	24510
326.649	24455
329.435	24539
332.219	24406
335	24344
337.779	24508
340.556	24576
343.331	24644
346.103	24596
348.873	24547
351.641	24902
354.407	24832
357.171	24876
359.932	24854
362.691	24721
365.448	24715
368.203	24478
370.955	24253
373.706	24042
376.454	24060
379.2	23947
381.943	23881
384.685	23670
387.424	23426
390.161	23166
392.896	22932
395.629	22906
398.36	22746
401.088	22853
403.815	22809
406.539	22662
409.261	22475
411.981	22506
414.698	22456
417.414	22692
420.127	22770
422.838	22563
425.547	23008
428.254	23002
430.959	22944
433.662	22861
436.362	23109
439.06	23270
441.757	23115
444.451	23216
447.142	23093
449.832	23071
452.52	23069
455.206	23052
457.889	22863
460.57	22956
463.249	22588
465.927	22755
468.601	22574
471.274	22230
473.945	22056
476.614	21655
479.28	21355
481.945	21412
484.607	21396
487.267	20988
489.926	20710
492.582	20723
495.236	20510
497.888	20284
500.537	20248
503.185	20331
505.831	20508
508.474	20668
511.116	20438
513.755	20482
516.393	20260
519.028	20460
521.661	20361
524.293	20371
526.922	20272
529.549	20397
532.174	20208
534.797	20417
537.418	20416
540.037	20305
542.654	20262
545.268	20132
547.881	20236
550.492	20234
553.101	20103
555.707	19694
558.312	19543
560.915	19428
563.515	19313
566.114	19541
568.71	19537
571.305	19918
573.897	20141
576.488	20160
579.076	19970
581.663	19434
584.247	19009
586.83	18360
589.41	17949
591.989	17685
594.565	17377
597.14	16945
599.712	16688
602.283	16495
604.851	16408
607.418	16281
609.982	16150
612.545	16029
615.106	15949
617.664	16173
620.221	15979
622.776	15995
625.328	15930
627.879	15904
630.428	15647
632.975	15572
635.52	15369
638.062	15308
640.603	15189
643.142	15290
645.679	15407
648.214	15452
650.748	15520
653.279	15531
655.808	15336
658.335	15240
660.861	15110
663.384	14919
665.906	14831
668.425	15074
670.943	14822
673.459	14756
675.973	14577
678.484	14547
680.994	14154
683.502	14063
686.009	13885
688.513	13759
691.015	13652
693.515	13647
696.014	13362
698.51	13136
701.005	13055
703.498	12975
705.989	12731
708.478	12413
710.965	12433
713.45	12363
715.933	12358
718.415	12216
720.894	11919
723.372	11930
725.848	12093
728.322	11969
730.794	11994
733.264	12126
735.732	11885
738.198	11660
740.663	11343
743.126	11115
745.586	11041
748.045	10872
750.502	10755
752.958	10679
755.411	10513
757.863	10566
760.312	10586
762.76	10495
765.206	10473
767.65	10355
770.092	10159
772.533	9727
774.971	9562
777.408	9451
779.843	9397
782.276	9185
784.707	9354
787.137	9634
789.564	9560
791.99	9570
794.414	9529
796.836	9417
799.257	9137
801.675	9026
804.092	9000
806.507	8930
808.92	8921
811.331	8801
813.741	8553
816.148	8415
818.554	8321
820.958	8134
823.36	8124
825.761	8085
828.159	7949
830.556	7990
832.951	7920
835.345	7840
837.736	7741
840.126	7702
842.514	7729
844.9	7572
847.284	7547
849.667	7305
852.048	7342
854.427	7328
856.804	7162
859.18	7003
861.553	6927
863.925	6906
866.296	6894
868.664	6893
871.031	6844
873.396	6806
875.759	6584
878.12	6691
880.48	6608
882.838	6518
885.194	6540
887.549	6371
889.902	6435
892.253	6198
894.602	6236
896.949	6225
899.295	6184
901.639	6119
903.981	6091
906.322	5980
908.661	6084
910.998	5929
913.333	5941
915.667	5825
917.999	5949
920.329	5938
922.658	5944
924.985	5813
927.31	5830
929.633	5744
931.955	5652
934.275	5666
936.593	5633
938.91	5480
941.225	5446
943.538	5341
945.849	5179
948.159	5059
950.467	5035
952.774	4888
955.078	4785
957.381	4710
959.683	4670
961.982	4610
964.28	4715
966.577	4634
968.871	4609
971.164	4461
973.456	4345
975.745	4324
978.033	4263
980.319	4201
982.604	4128
984.887	4167
987.168	4203
989.448	4180
991.726	4151
994.002	4098
996.277	4073
998.55	4030
1000.82	4038
1003.09	4094
1005.36	4190
1007.63	4177
1009.89	4102
1012.15	4159
1014.41	4182
1016.67	4154
1018.93	4214
1021.19	4138
1023.44	4209
1025.7	4245
1027.95	4170
1030.2	4160
1032.45	4021
1034.69	3866
1036.94	3800
1039.18	3717
1041.43	3732
1043.67	3681
1045.9	3708
1048.14	3699
1050.38	3611
1052.61	3565
1054.84	3523
1057.07	3413
1059.3	3379
1061.53	3268
1063.76	3342
1065.98	3282
1068.2	3264
1070.42	3244
1072.64	3183
1074.86	3137
1077.08	3097
1079.29	3082
1081.5	3027
1083.72	3002
1085.93	3006
1088.13	3000
1090.34	2981
1092.55	3012
1094.75	3056
1096.95	2982
1099.15	2973
1101.35	2938
1103.55	2851
1105.74	2760
1107.94	2768
1110.13	2806
1112.32	2762
1114.51	2676
1116.7	2617
1118.89	2601
1121.07	2648
1123.25	2564
1125.44	2553
1127.62	2488
1129.8	2510
1131.97	2567
1134.15	2621
1136.32	2591
1138.49	2528
1140.66	2555
1142.83	2484
1145	2476
1147.17	2446
1149.33	2399
1151.5	2349
1153.66	2378
1155.82	2376
1157.98	2303
1160.13	2273
1162.29	2327
1164.44	2214
1166.6	2259
1168.75	2170
1170.9	2361
1173.04	2345
1175.19	2313
1177.34	2353
1179.48	2158
1181.62	2131
1183.76	2166
1185.9	2240
1188.04	2397
1190.17	2440
1192.31	2474
1194.44	2406
1196.57	2432
1198.7	2355
1200.83	2313
1202.96	2268
1205.08	2184
1207.21	2087
1209.33	1994
1211.45	1877
1213.57	1828
1215.69	1743
1217.81	1742
1219.92	1726
1222.03	1740
1224.15	1709
1226.26	1708
1228.37	1736
1230.47	1688
1232.58	1719
1234.68	1648
1236.79	1662
1238.89	1618
1240.99	1690
1243.09	1666
1245.19	1554
1247.28	1583
1249.38	1592
1251.47	1582
1253.56	1590
1255.65	1507
1257.74	1529
1259.83	1503
1261.91	1467
1264	1436
1266.08	1376
1268.16	1366
1270.24	1380
1272.32	1257
1274.4	1288
1276.47	1354
1278.55	1253
1280.62	1203
1282.69	1195
1284.76	1221
1286.83	1191
1288.9	1161
1290.96	1223
1293.03	1086
1295.09	1100
1297.15	1046
1299.21	1082
1301.27	1072
1303.33	1074
1305.38	1013
1307.44	1124
1309.49	1041
1311.54	969
1313.59	1019
1315.64	951
1317.69	1041
1319.73	993
1321.78	1022
1323.82	989
1325.86	977
1327.9	926
1329.94	948
1331.98	910
1334.02	991
1336.05	959
1338.08	949
1340.12	929
1342.15	965
1344.18	1012
1346.2	1066
1348.23	1064
1350.25	1033
1352.28	1056
1354.3	1036
1356.32	1054
1358.34	1110
1360.36	1092
1362.38	1102
1364.39	1114
1366.41	1116
1368.42	1104
1370.43	1172
1372.44	1088
1374.45	1129
1376.45	1044
1378.46	1100
1380.47	1067
1382.47	1036
1384.47	981
1386.47	925
1388.47	880
1390.47	875
1392.46	872
1394.46	921
1396.45	897
1398.44	983
1400.44	880
1402.42	856
1404.41	832
1406.4	772
1408.39	770
1410.37	733
1412.35	699
1414.33	711
1416.31	699
1418.29	700
1420.27	705
1422.25	689
1424.22	671
1426.2	673
1428.17	695
1430.14	723
1432.11	679
1434.08	544
1436.04	590
1438.01	590
1439.97	622
1441.94	608
1443.9	631
1445.86	657
1447.82	693
1449.78	541
1451.73	562
1453.69	582
1455.64	627
1457.59	628
1459.54	567
1461.49	510
1463.44	483
1465.39	496
1467.34	469
1469.28	458
1471.22	492
1473.17	544
1475.11	532
1477.05	490
1478.99	457
1480.92	401
1482.86	356
1484.79	352
1486.73	320
1488.66	368
1490.59	375
1492.52	387
1494.45	393
1496.37	427
1498.3	409
1500.22	397
1502.14	348
1504.07	370
1505.99	314
1507.91	361
1509.82	347
1511.74	316
1513.66	361
1515.57	361
1517.48	389
1519.39	429
1521.3	498
1523.21	440
1525.12	419
1527.03	346
1528.93	437
1530.84	462
1532.74	464
1534.64	590
1536.54	562
1538.44	562
1540.34	514
1542.23	486
1544.13	390
1546.02	328
1547.92	377
1549.81	431
1551.7	497
1553.59	486
1555.48	457
1557.36	533
1559.25	546
1561.13	570
1563.01	608
1564.9	643
1566.78	651
1568.66	638
1570.53	566
1572.41	586
1574.29	581
1576.16	661
1578.03	764
1579.9	790
1581.78	723
1583.65	657
1585.51	637
1587.38	696
1589.25	776
1591.11	782
1592.97	685
1594.84	627
1596.7	592
1598.56	598
1600.42	595
1602.27	581
1604.13	613
1605.98	732
1607.84	873
1609.69	961
1611.54	943
1613.39	893
1615.24	719
1617.09	548
1618.94	481
1620.78	456
1622.62	520
1624.47	631
1626.31	624
1628.15	637
1629.99	668
1631.83	669
1633.67	653
1635.5	596
1637.34	581
1639.17	574
1641	597
1642.83	580
1644.66	584
1646.49	568
1648.32	528
1650.15	534
1651.97	534
1653.8	593
1655.62	568
1657.44	542
1659.26	447
1661.08	399
1662.9	359
1664.72	258
1666.53	157
1668.35	148
1670.16	106
1671.97	174
1673.79	240
1675.6	255
1677.4	192
1679.21	157
1681.02	159
1682.83	137
1684.63	189
1686.43	214
1688.24	222
1690.04	247
1691.84	147
1693.64	143
1695.43	197
1697.23	252
1699.02	327
1700.82	391
1702.61	377
1704.4	332
1706.2	327
1707.98	417
1709.77	455
1711.56	488
1713.35	503
1715.13	449
1716.92	370
1718.7	266
1720.48	355
1722.26	344
1724.04	312
1725.82	249
1727.6	187
1729.37	153
1731.15	145
1732.92	139
1734.7	94
1736.47	68
1738.24	57
1740.01	36
1741.78	44
1743.54	42
1745.31	127
1747.08	167
1748.84	141
1750.6	129
1752.36	183
1754.12	292
1755.88	306
1757.64	264
1759.4	203
1761.16	155
1762.91	157
1764.67	230
1766.42	258
1768.17	322
1769.92	328
1771.67	256
1773.42	231
1775.17	165
1776.91	176
1778.66	238
1780.4	304
1782.15	367
1783.89	393
1785.63	415
1787.37	375
1789.11	389
1790.85	361
1792.58	332
1794.32	264
1796.05	216
1797.79	216
1799.52	200
1801.25	260
1802.98	191
1804.71	163
1806.44	234
1808.17	278
1809.89	373
1811.62	359
1813.34	367
1815.07	341
1816.79	298
1818.51	250
1820.23	252
1821.95	193
1823.66	165
1825.38	157
1827.1	161
1828.81	155
1830.52	205
1832.24	248
1833.95	292
1835.66	359
1837.37	389
1839.08	332
1840.78	278
1842.49	193
1844.19	199
1845.9	163
1847.6	160
1849.3	200
1851	135
1852.7	58
1854.4	30
1856.1	34
1857.8	36
1859.49	92
1861.19	46
1862.88	89
1864.57	2
1866.27	-64
1867.96	-86
1869.65	-137
1871.33	-93
1873.02	-48
1874.71	8
1876.39	54
1878.08	-14
1879.76	36
1881.44	18
1883.12	61
1884.81	73
1886.48	121
1888.16	37
1889.84	-62
1891.52	-56
1893.19	-87
1894.87	-59
1896.54	-54
1898.21	-30
1899.88	-46
1901.55	25
1903.22	22
1904.89	24
1906.56	68
1908.22	47
1909.89	53
1911.55	93
1913.22	92
1914.88	73
1916.54	61
1918.2	71
1919.86	68
1921.52	62
1923.18	40
1924.83	12
1926.49	34
1928.14	34
1929.79	42
1931.45	18
1933.1	21
1934.75	-8
1936.4	36
1938.05	44
1939.69	79
1941.34	8
1942.99	-31
1944.63	-58
1946.27	-55
1947.92	-32
1949.56	12
1951.2	28
1952.84	58
1954.48	68
1956.11	89
1957.75	137
1959.39	187
1961.02	209
1962.65	157
1964.29	151
1965.92	169
1967.55	203
1969.18	192
1970.81	179
1972.44	220
1974.06	175
1975.69	181
1977.32	214
1978.94	230
1980.56	218
1982.19	242
1983.81	214
1985.43	244
1987.05	240
1988.66	219
1990.28	228
1991.9	208
1993.51	208
1995.13	244
1996.74	248
1998.36	230
1999.97	238
2001.58	232
2003.19	212
2004.8	250
2006.4	272
2008.01	240
2009.62	268
2011.22	260
2012.83	258
2014.43	250
2016.03	272
2017.63	232
2019.23	239
2020.83	236
2022.43	244
2024.03	246
2025.63	260
2027.22	252
2028.82	233
2030.41	250
2032.01	238
2033.6	234
2035.19	250
2036.78	249
2038.37	244
2039.96	211
2041.55	216
2043.13	216
2044.72	202
2046.3	213
2047.89	236
2049.47	227
2051.05	220
2052.63	219
2054.21	230
2055.79	243
2057.37	203
2058.95	204
2060.52	236
2062.1	207
2063.68	210
2065.25	231
2066.82	195
2068.39	200
2069.97	201
2071.54	191
2073.1	180
2074.67	197
2076.24	206
2077.81	195
2079.37	214
2080.94	187
2082.5	183
2084.07	189
2085.63	155
2087.19	177
2088.75	143
2090.31	121
2091.87	103
2093.43	102
2094.98	112
2096.54	119
2098.09	112
2099.65	180
2101.2	145
2102.75	156
2104.3	151
2105.86	167
2107.41	155
2108.95	151
2110.5	143
2112.05	123
2113.6	165
2115.14	145
2116.69	151
2118.23	131
2119.77	149
2121.31	133
2122.86	137
2124.4	127
2125.93	143
2127.47	131
2129.01	131
2130.55	159
2132.08	151
2133.62	163
2135.15	161
2136.69	151
2138.22	109
2139.75	125
2141.28	115
2142.81	137
2144.34	127
2145.87	125
2147.39	145
2148.92	147
2150.45	155
2151.97	156
2153.5	145
2155.02	109
2156.54	123
2158.06	137
2159.58	109
2161.1	119
2162.62	161
2164.14	145
2165.66	157
2167.17	145
2168.69	149
2170.2	145
2171.72	117
2173.23	129
2174.74	129
2176.25	103
2177.76	119
2179.27	119
2180.78	121
2182.29	81
2183.79	113
2185.3	91
2186.81	125
2188.31	97
2189.81	95
2191.32	133
2192.82	131
2194.32	115
2195.82	127
2197.32	125
2198.82	75
2200.32	103
2201.81	75
2203.31	78
2204.8	93
2206.3	103
2207.79	103
2209.29	117
2210.78	115
2212.27	127
2213.76	135
2215.25	149
2216.74	113
2218.23	87
2219.71	84
2221.2	77
2222.69	79
2224.17	75
2225.65	63
2227.14	52
2228.62	73
2230.1	78
2231.58	81
2233.06	89
2234.54	97
2236.02	103
2237.5	123
2238.97	132
2240.45	99
2241.92	116
2243.4	95
2244.87	57
2246.34	93
2247.82	95
2249.29	92
2250.76	83
2252.23	81
2253.7	71
2255.16	66
2256.63	77
2258.1	68
2259.56	85
2261.03	67
2262.49	56
2263.95	85
2265.42	103
2266.88	92
2268.34	78
2269.8	95
2271.26	79
2272.72	84
2274.18	73
2275.63	87
2277.09	104
2278.54	101
2280	75
2281.45	54
2282.9	61
2284.36	43
2285.81	81
2287.26	53
2288.71	85
2290.16	89
2291.61	73
2293.05	53
2294.5	65
2295.95	8
2297.39	12
2298.84	5
2300.28	22
2301.72	17
2303.16	55
2304.61	47
2306.05	51
2307.49	47
2308.93	46
2310.36	58
2311.8	52
2313.24	69
2314.67	89
2316.11	79
2317.54	84
2318.98	77
2320.41	35
2321.84	71
2323.28	66
2324.71	79
2326.14	49
2327.57	70
2328.99	59
2330.42	16
2331.85	35
2333.27	32
2334.7	40
2336.12	29
2337.55	34
2338.97	31
2340.39	29
2341.82	10
2343.24	12
2344.66	4
2346.08	28
2347.5	35
2348.91	25
2350.33	36
2351.75	64
2353.16	44
2354.58	63
2355.99	56
2357.41	45
2358.82	16
2360.23	-2
2361.64	-14
2363.05	-24
2364.46	-17
2365.87	6
2367.28	6
2368.69	14
2370.1	-8
2371.5	-8
2372.91	20
2374.31	18
2375.72	-8
2377.12	2
2378.52	2
2379.92	2
2381.33	18
2382.73	6
2384.13	6
2385.52	2
2386.92	-8
2388.32	14
2389.72	-4
2391.11	6
2392.51	34
2393.9	20
2395.3	45
2396.69	57
2398.08	4
2399.48	20
2400.87	22
2402.26	22
2403.65	-2
2405.04	-20
2406.42	-47
2407.81	-96
2409.2	-79
2410.58	-139
2411.97	-119
2413.35	-74
2414.74	-113
2416.12	-87
2417.5	-71
2418.89	-67
2420.27	-52
2421.65	-64
2423.03	-49
2424.41	-85
2425.79	-55
2427.16	-77
2428.54	-85
2429.92	-105
2431.29	-87
2432.67	-100
2434.04	-75
2435.42	-53
2436.79	-77
2438.16	-79
2439.53	-79
2440.9	-93
2442.27	-105
2443.64	-109
2445.01	-107
2446.38	-107
2447.75	-135
2449.11	-131
2450.48	-99
2451.84	-117
2453.21	-109
2454.57	-90
2455.94	-87
2457.3	-107
2458.66	-119
2460.02	-90
2461.38	-91
2462.74	-72
2464.1	-42
2465.46	-59
2466.82	-53
2468.17	-61
2469.53	-69
2470.89	-51
2472.24	-92
2473.6	-56
2474.95	-60
2476.3	-36
2477.65	-18
2479.01	-4
2480.36	-52
2481.71	-14
2483.06	-30
2484.41	-44
2485.75	-44
2487.1	-42
2488.45	-50
2489.8	-46
2491.14	-50
2492.49	-43
2493.83	-48
2495.17	-14
2496.52	-44
2497.86	-22
2499.2	-44
2500.54	-16
2501.88	-30
2503.22	-20
2504.56	-18
2505.9	-12
2507.24	-14
2508.58	-22
2509.91	-22
2511.25	-43
2512.58	-64
2513.92	-87
2515.25	-91
2516.58	-85
2517.92	-99
2519.25	-75
2520.58	-81
2521.91	-89
2523.24	-61
2524.57	-45
2525.9	-51
2527.23	-52
2528.55	-36
2529.88	-75
2531.21	-69
2532.53	-54
2533.86	-44
2535.18	-54
2536.5	-42
2537.83	-31
2539.15	-34
2540.47	-44
2541.79	-23
2543.11	-80
2544.43	-59
2545.75	-52
2547.07	-20
2548.39	-91
2549.7	-10
2551.02	-65
2552.34	-61
2553.65	-67
2554.97	-107
2556.28	-95
2557.59	-107
2558.91	-103
2560.22	-91
2561.53	-105
2562.84	-95
2564.15	-93
2565.46	-79
2566.77	-85
2568.08	-83
2569.38	-95
2570.69	-91
2572	-93
2573.3	-86
2574.61	-69
2575.91	-68
2577.22	-89
2578.52	-55
2579.82	-65
2581.13	-73
2582.43	-83
2583.73	-81
2585.03	-105
2586.33	-105
2587.63	-97
2588.92	-133
2590.22	-83
2591.52	-127
2592.82	-91
2594.11	-85
2595.41	-67
2596.7	-97
2598	-58
2599.29	-75
2600.58	-113
2601.88	-64
2603.17	-65
2604.46	-119
2605.75	-89
2607.04	-105
2608.33	-97
2609.62	-87
2610.9	-103
2612.19	-113
2613.48	-121
2614.76	-125
2616.05	-103
2617.34	-99
2618.62	-135
2619.9	-135
2621.19	-101
2622.47	-111
2623.75	-100
2625.03	-107
2626.31	-99
2627.59	-91
2628.87	-81
2630.15	-99
2631.43	-103
2632.71	-107
2633.99	-116
2635.26	-102
2636.54	-113
2637.81	-121
2639.09	-135
2640.36	-129
2641.64	-141
2642.91	-153
2644.18	-131
2645.46	-109
2646.73	-131
2648	-113
2649.27	-93
2650.54	-105
2651.81	-111
2653.07	-73
2654.34	-91
2655.61	-89
2656.88	-93
2658.14	-109
2659.41	-109
2660.67	-105
2661.94	-95
2663.2	-97
2664.47	-109
2665.73	-105
2666.99	-111
2668.25	-117
2669.51	-117
2670.77	-121
2672.03	-113
2673.29	-101
2674.55	-103
2675.81	-101
2677.07	-131
2678.32	-111
2679.58	-123
2680.84	-91
2682.09	-99
2683.35	-80
2684.6	-79
2685.85	-85
2687.11	-103
2688.36	-77
2689.61	-93
2690.86	-81
2692.11	-95
2693.36	-75
2694.61	-75
2695.86	-85
2697.11	-105
2698.36	-109
2699.61	-119
2700.85	-89
2702.1	-101
2703.34	-77
2704.59	-98
2705.83	-99
2707.08	-91
2708.32	-103
2709.56	-117
2710.81	-111
2712.05	-103
2713.29	-129
2714.53	-95
2715.77	-101
2717.01	-67
2718.25	-89
2719.49	-117
2720.73	-107
2721.96	-125
2723.2	-109
2724.44	-103
2725.67	-75
2726.91	-110
2728.14	-105
2729.38	-106
2730.61	-101
2731.84	-103
2733.08	-103
2734.31	-85
2735.54	-71
2736.77	-93
2738	-99
2739.23	-91
2740.46	-93
2741.69	-103
2742.92	-113
2744.14	-75
2745.37	-78
2746.6	-113
2747.82	-76
2749.05	-95
2750.27	-74
2751.5	-73
2752.72	-109
2753.95	-56
2755.17	-76
2756.39	-87
2757.61	-89
2758.83	-103
2760.05	-76
2761.27	-89
2762.49	-102
2763.71	-101
2764.93	-74
2766.15	-107
2767.37	-78
2768.58	-65
2769.8	-101
2771.02	-96
2772.23	-84
2773.45	-83
2774.66	-80
2775.88	-68
2777.09	-82
2778.3	-68
2779.51	-85
2780.73	-83
2781.94	-74
2783.15	-68
2784.36	-79
2785.57	-82
2786.78	-92
2787.99	-66
2789.19	-60
2790.4	-58
2791.61	-49
2792.82	-78
2794.02	-74
2795.23	-72
2796.43	-82
2797.64	-55
2798.84	-78
2800.04	-95
2801.25	-63
2802.45	-100
2803.65	-76
2804.85	-53
2806.05	-70
2807.25	-75
2808.45	-60
2809.65	-70
2810.85	-69
2812.05	-50
2813.25	-68
2814.45	-76
2815.64	-62
2816.84	-68
2818.04	-78
2819.23	-6
2820.43	-77
2821.62	-49
2822.82	-42
2824.01	-40
2825.2	-36
2826.39	-59
2827.59	-59
2828.78	-54
2829.97	-50
2831.16	-69
2832.35	-44
2833.54	-77
2834.73	-58
2835.92	-67
2837.1	-60
2838.29	-60
2839.48	-40
2840.67	-61
2841.85	-71
2843.04	-52
2844.22	-52
2845.41	-71
2846.59	-40
2847.77	-51
2848.96	-43
2850.14	-51
2851.32	-45
2852.5	-51
2853.68	-67
2854.87	-35
2856.05	-74
2857.23	-56
2858.4	-59
2859.58	-61
2860.76	-43
2861.94	-42
2863.12	-57
2864.29	-61
2865.47	-51
2866.65	-53
2867.82	-34
2869	-21
2870.17	-40
2871.34	-43
2872.52	-49
2873.69	-44
2874.86	-55
2876.03	-40
2877.21	-47
2878.38	-76
2879.55	-42
2880.72	-65
2881.89	-58
2883.06	-26
2884.23	-29
2885.39	-55
2886.56	-43
2887.73	-63
2888.9	-48
2890.06	-53
2891.23	-46
2892.39	-63
2893.56	-30
2894.72	-49
2895.89	-35
2897.05	-32
2898.21	-55
2899.38	-36
2900.54	-67
2901.7	-24
2902.86	-50
2904.02	-33
2905.18	-64
2906.34	-43
2907.5	-31
2908.66	-51
2909.82	-49
2910.98	-49
2912.13	-34
2913.29	-20
2914.45	-59
2915.6	-43
2916.76	-41
2917.91	-32
2919.07	-45
2920.22	-55
2921.38	-28
2922.53	-46
2923.68	-34
2924.84	-24
2925.99	-28
2927.14	-47
2928.29	-43
2929.44	-28
2930.59	-55
2931.74	-25
2932.89	-40
2934.04	-54
2935.19	-48
2936.34	-41
2937.48	-29
2938.63	-34
2939.78	-65
2940.93	-12
2942.07	-20
2943.22	-21
2944.36	-52
2945.51	-43
2946.65	-50
2947.79	-38
2948.94	-32
2950.08	-43
2951.22	-38
2952.36	-52
2953.5	-32
2954.65	-36
2955.79	-40
2956.93	-36
2958.07	-32
2959.2	-32
2960.34	-10
2961.48	-4
2962.62	-40
2963.76	-31
2964.89	-44
2966.03	-35
2967.17	-28
2968.3	-6
2969.44	-40
2970.57	-30
2971.71	-22
2972.84	-30
2973.97	-6
2975.11	-18
2976.24	-8
2977.37	-48
2978.5	-28
2979.64	-18
2980.77	-32
2981.9	-16
2983.03	-66
2984.16	-30
2985.29	-34
2986.41	-20
2987.54	-20
2988.67	-18
2989.8	-34
2990.93	-38
2992.05	-34
2993.18	-35
2994.3	-32
2995.43	-24
2996.55	8
2997.68	-12
2998.8	-16
2999.93	-24
3001.05	-28
3002.17	-24
3003.3	-32
3004.42	-6
3005.54	8
3006.66	-11
3007.78	-16
3008.9	-44
3010.02	-44
3011.14	0
3012.26	-15
3013.38	-12
3014.5	-18
3015.62	-16
3016.73	-18
3017.85	-18
3018.97	-20
3020.08	-40
3021.2	-8
3022.31	-41
3023.43	4
3024.54	-20
3025.66	-18
3026.77	-10
3027.89	-13
3029	-29
3030.11	-11
3031.22	-24
3032.34	-35
3033.45	-14
3034.56	-34
3035.67	-2
3036.78	32
3037.89	-6
3039	4
3040.11	-28
3041.22	-18
3042.32	-37
3043.43	-4
3044.54	-15
3045.65	-10
3046.75	-15
3047.86	12
3048.96	-21
3050.07	-26
3051.17	-12
3052.28	-16
3053.38	-29
3054.49	-16
3055.59	-14
3056.69	-23
3057.8	-6
3058.9	-16
3060	28
3061.1	-35
3062.2	-8
3063.3	-8
3064.4	-27
3065.5	-33
3066.6	-6
3067.7	-11
3068.8	-8
3069.9	-8
3071	-12
3072.09	-6
3073.19	2
3074.29	0
3075.38	-6
3076.48	4
3077.57	-20
3078.67	6
3079.76	18
3080.86	-28
3081.95	-14
3083.05	-26
3084.14	6
3085.23	-4
3086.33	-6
3087.42	-10
3088.51	-12
3089.6	-2
3090.69	-21
3091.78	-22
3092.87	14
3093.96	0
3095.05	-4
3096.14	-20
3097.23	-8
3098.32	-2
3099.41	-2
3100.49	-4
3101.58	-16
3102.67	4
3103.75	-20
3104.84	-4
3105.93	-20
3107.01	-20
3108.1	-20
3109.18	0
3110.26	8
3111.35	-8
3112.43	10
3113.51	-6
3114.6	-8
3115.68	-10
3116.76	-19
3117.84	-16
3118.92	-4
3120	6
3121.09	6
3122.17	-28
3123.25	-10
3124.32	4
3125.4	12
3126.48	-2
3127.56	-6
3128.64	-12
3129.72	-8
3130.79	12
3131.87	-12
3132.95	-12
3134.02	-19
3135.1	-4
3136.17	-14
3137.25	-10
3138.32	-8
3139.4	-10
3140.47	2
3141.55	-4
3142.62	-11
3143.69	6
3144.76	11
3145.84	-27
3146.91	-10
3147.98	-2
3149.05	-12
3150.12	14
3151.19	22
3152.26	4
3153.33	-6
3154.4	-13
3155.47	-9
3156.54	-4
3157.61	16
3158.67	-8
3159.74	-15
3160.81	0
3161.88	1
3162.94	14
3164.01	8
3165.07	-6
3166.14	12
3167.2	2
3168.27	-4
3169.33	-2
3170.4	2
3171.46	-12
3172.52	-37
3173.59	-5
3174.65	-6
3175.71	-10
3176.77	8
3177.84	-2
3178.9	-12
3179.96	2
3181.02	0
3182.08	2
3183.14	-16
3184.2	6
3185.26	4
3186.32	8
3187.37	2
3188.43	22
3189.49	10
3190.55	-6
3191.61	-2
3192.66	6
3193.72	-12
3194.77	12
3195.83	-15
3196.89	-10
3197.94	12
3199	14
3200.05	-16
3201.1	6
3202.16	2
3203.21	16
3204.27	0
3205.32	-6
3206.37	-16
3207.42	0
3208.47	4
3209.53	4
3210.58	19
3211.63	4
3212.68	8
3213.73	4
3214.78	2
3215.83	24
3216.88	-12
3217.93	-6
3218.97	-4
3220.02	-8
3221.07	-10
3222.12	4
3223.16	-4
3224.21	10
3225.26	-17
3226.3	6
3227.35	12
3228.4	18
3229.44	0
3230.49	-6
3231.53	-14
3232.57	8
3233.62	-6
3234.66	22
3235.71	-12
3236.75	-4
3237.79	20
3238.83	14
3239.88	0
3240.92	6
3241.96	2
3243	2
3244.04	-10
3245.08	10
3246.12	-10
3247.16	14
3248.2	2
3249.24	12
3250.28	-6
3251.32	10
3252.36	10
3253.39	-4
3254.43	8
3255.47	14
3256.51	4
3257.54	4
3258.58	-6
3259.61	2
3260.65	2
3261.69	-2
3262.72	-6
3263.76	16
3264.79	12
3265.82	18
3266.86	3
3267.89	20
3268.92	32
3269.96	8
3270.99	8
3272.02	8
3273.05	-14
3274.09	-10
3275.12	24
3276.15	0
3277.18	11
3278.21	-8
3279.24	-8
3280.27	12
3281.3	-8
3282.33	0
3283.36	4
3284.39	16
3285.41	20
3286.44	12
3287.47	-2
3288.5	20
3289.52	-12
3290.55	42
3291.58	12
3292.6	12
3293.63	30
3294.66	-12
3295.68	33
3296.71	10
3297.73	30
3298.76	47
3299.78	12
3300.8	-7
3301.83	6
3302.85	46
3303.87	10
3304.9	-2
3305.92	13
3306.94	20
3307.96	10
3308.98	34
3310.01	-4
3311.03	8
3312.05	33
3313.07	8
3314.09	6
3315.11	26
3316.13	18
3317.15	10
3318.17	18
3319.18	18
3320.2	8
3321.22	10
3322.24	10
3323.26	17
3324.27	12
3325.29	28
3326.31	19
3327.32	28
3328.34	14
3329.35	18
3330.37	4
3331.38	16
3332.4	2
3333.41	26
3334.43	18
3335.44	10
3336.46	-4
3337.47	-25
3338.48	20
3339.5	-8
3340.51	-2
3341.52	2
3342.53	22
3343.54	10
3344.56	30
3345.57	8
3346.58	6
3347.59	16
3348.6	9
3349.61	18
3350.62	-6
3351.63	4
3352.64	8
3353.65	18
3354.66	11
3355.66	35
3356.67	-2
3357.68	14
3358.69	-8
3359.7	28
3360.7	16
3361.71	6
3362.72	16
3363.72	14
3364.73	-2
3365.73	16
3366.74	8
3367.75	6
3368.75	6
3369.75	16
3370.76	2
3371.76	8
3372.77	0
3373.77	4
3374.77	2
3375.78	8
3376.78	-25
3377.78	18
3378.78	12
3379.79	2
3380.79	-6
3381.79	14
3382.79	22
3383.79	22
3384.79	24
3385.79	10
3386.79	4
3387.79	-4
3388.79	0
3389.79	10
3390.79	12
3391.79	18
3392.79	8
3393.79	28
3394.78	12
3395.78	6
3396.78	26
3397.78	22
3398.77	53
3399.77	4
3400.77	0
3401.76	8
3402.76	24
3403.76	40
3404.75	-10
3405.75	12
3406.74	22
3407.74	40
3408.73	2
3409.72	58
3410.72	12
3411.71	32
3412.71	6
3413.7	14
3414.69	-4
3415.68	52
3416.68	14
3417.67	2
3418.66	-2
3419.65	10
3420.64	52
3421.63	-2
3422.63	40
3423.62	2
3424.61	42
3425.6	24
3426.59	15
3427.58	44
3428.57	13
[truncated: 48 more rows]
