# Supplementary material for: AI‐Assisted Detection of Early Gastric Cancer via Visualization of Mucosal Acidity Compromise During Endoscopy
Source: Adv Sci (Weinh). 2025 Oct 20;12(46):e04932. doi: 10.1002/advs.202504932 (PMC12697849; doi:10.1002/advs.202504932)
Supplement: Supplementary file 2 — Supporting Data [file ADVS-12-e04932-s002.zip › Models by MKN-45 cells/Model 1/Para-tumor/fast-20250724_212226.csv]

181.541	10527
184.445	16184
187.346	20745
190.245	23075
193.141	23762
196.035	23835
198.927	23786
201.816	23713
204.703	23828
207.588	23696
210.47	23847
213.35	23518
216.228	23528
219.103	23803
221.976	23502
224.846	23578
227.715	23531
230.58	23719
233.444	23553
236.305	23778
239.164	23676
242.02	24038
244.875	24211
247.727	24034
250.576	24290
253.423	24280
256.268	24281
259.111	24103
261.951	24015
264.789	23895
267.625	24154
270.459	24169
273.29	24195
276.119	24052
278.945	24024
281.769	23750
284.591	23647
287.411	23496
290.229	23426
293.044	23262
295.857	23051
298.667	22912
301.476	22695
304.282	22551
307.085	22299
309.887	22059
312.686	21862
315.483	21673
318.278	21493
321.071	21260
323.861	21250
326.649	21197
329.435	21277
332.219	21052
335	21109
337.779	21304
340.556	21308
343.331	21457
346.103	21302
348.873	21404
351.641	21461
354.407	21604
357.171	21749
359.932	21453
362.691	21543
365.448	21397
368.203	21145
370.955	20955
373.706	20848
376.454	20804
379.2	20677
381.943	20627
384.685	20329
387.424	20190
390.161	20011
392.896	19843
395.629	19765
398.36	19718
401.088	19676
403.815	19640
406.539	19543
409.261	19622
411.981	19390
414.698	19420
417.414	19762
420.127	19799
422.838	19664
425.547	20016
428.254	19896
430.959	19741
433.662	19845
436.362	19994
439.06	20190
441.757	20008
444.451	20128
447.142	19979
449.832	19972
452.52	20016
455.206	19941
457.889	19783
460.57	19775
463.249	19658
465.927	19660
468.601	19372
471.274	19240
473.945	19054
476.614	18804
479.28	18510
481.945	18656
484.607	18485
487.267	18185
489.926	18125
492.582	17981
495.236	17895
497.888	17705
500.537	17482
503.185	17633
505.831	17854
508.474	17879
511.116	17746
513.755	17643
516.393	17572
519.028	17555
521.661	17619
524.293	17654
526.922	17421
529.549	17643
532.174	17514
534.797	17508
537.418	17587
540.037	17458
542.654	17311
545.268	17408
547.881	17474
550.492	17353
553.101	17200
555.707	17065
558.312	16785
560.915	16664
563.515	16658
566.114	16727
568.71	16886
571.305	17154
573.897	17417
576.488	17406
579.076	17308
581.663	16811
584.247	16467
586.83	15920
589.41	15703
591.989	15279
594.565	14816
597.14	14664
599.712	14333
602.283	14214
604.851	14021
607.418	13948
609.982	13952
612.545	13787
615.106	13727
617.664	13755
620.221	13729
622.776	13731
625.328	13656
627.879	13670
630.428	13531
632.975	13382
635.52	13128
638.062	13031
640.603	12870
643.142	13072
645.679	13245
648.214	13298
650.748	13243
653.279	13281
655.808	13242
658.335	13088
660.861	12934
663.384	12746
665.906	12750
668.425	12862
670.943	12848
673.459	12594
675.973	12472
678.484	12369
680.994	12211
683.502	11911
686.009	11903
688.513	11811
691.015	11694
693.515	11663
696.014	11411
698.51	11212
701.005	11196
703.498	11097
705.989	10948
708.478	10688
710.965	10636
713.45	10543
715.933	10553
718.415	10409
720.894	10182
723.372	10197
725.848	10225
728.322	10231
730.794	10321
733.264	10273
735.732	10227
738.198	9887
740.663	9641
743.126	9441
745.586	9362
748.045	9204
750.502	9090
752.958	9018
755.411	9032
757.863	8980
760.312	8853
762.76	8748
765.206	8811
767.65	8760
770.092	8617
772.533	8181
774.971	8007
777.408	7924
779.843	7968
782.276	7904
784.707	7948
787.137	8101
789.564	8087
791.99	8067
794.414	8002
796.836	7884
799.257	7725
801.675	7636
804.092	7507
806.507	7507
808.92	7654
811.331	7376
813.741	7350
816.148	7138
818.554	6999
820.958	6973
823.36	7001
825.761	6818
828.159	6661
830.556	6715
832.951	6661
835.345	6570
837.736	6534
840.126	6516
842.514	6498
844.9	6413
847.284	6245
849.667	6219
852.048	6167
854.427	6167
856.804	6016
859.18	5940
861.553	5750
863.925	5730
866.296	5713
868.664	5688
871.031	5650
873.396	5686
875.759	5611
878.12	5549
880.48	5500
882.838	5476
885.194	5430
887.549	5323
889.902	5311
892.253	5219
894.602	5218
896.949	5105
899.295	5211
901.639	5065
903.981	5027
906.322	4912
908.661	4988
910.998	4859
913.333	4938
915.667	4910
917.999	4950
920.329	4955
922.658	4844
924.985	4763
927.31	4857
929.633	4775
931.955	4729
934.275	4634
936.593	4606
938.91	4535
941.225	4543
943.538	4435
945.849	4307
948.159	4151
950.467	4060
952.774	4074
955.078	3917
957.381	3957
959.683	3876
961.982	3822
964.28	3887
966.577	3852
968.871	3783
971.164	3702
973.456	3541
975.745	3544
978.033	3453
980.319	3429
982.604	3382
984.887	3403
987.168	3502
989.448	3415
991.726	3371
994.002	3306
996.277	3318
998.55	3333
1000.82	3303
1003.09	3343
1005.36	3412
1007.63	3381
1009.89	3383
1012.15	3393
1014.41	3433
1016.67	3451
1018.93	3487
1021.19	3397
1023.44	3459
1025.7	3535
1027.95	3516
1030.2	3469
1032.45	3269
1034.69	3203
1036.94	3145
1039.18	3093
1041.43	3020
1043.67	3026
1045.9	3012
1048.14	3021
1050.38	2872
1052.61	2878
1054.84	2840
1057.07	2784
1059.3	2744
1061.53	2626
1063.76	2724
1065.98	2657
1068.2	2617
1070.42	2638
1072.64	2552
1074.86	2500
1077.08	2468
1079.29	2431
1081.5	2434
1083.72	2430
1085.93	2390
1088.13	2329
1090.34	2455
1092.55	2474
1094.75	2520
1096.95	2391
1099.15	2397
1101.35	2377
1103.55	2353
1105.74	2262
1107.94	2262
1110.13	2268
1112.32	2174
1114.51	2132
1116.7	2063
1118.89	2083
1121.07	2078
1123.25	2035
1125.44	1975
1127.62	1995
1129.8	2035
1131.97	2019
1134.15	2061
1136.32	2081
1138.49	2018
1140.66	1975
1142.83	1969
1145	1930
1147.17	1944
1149.33	1962
1151.5	1904
1153.66	1920
1155.82	1876
1157.98	1825
1160.13	1816
1162.29	1831
1164.44	1723
1166.6	1737
1168.75	1791
1170.9	1856
1173.04	1842
1175.19	1815
1177.34	1859
1179.48	1739
1181.62	1670
1183.76	1689
1185.9	1787
1188.04	1910
1190.17	2027
1192.31	1985
1194.44	1960
1196.57	1960
1198.7	1991
1200.83	1836
1202.96	1827
1205.08	1736
1207.21	1584
1209.33	1529
1211.45	1458
1213.57	1396
1215.69	1366
1217.81	1370
1219.92	1277
1222.03	1333
1224.15	1342
1226.26	1323
1228.37	1217
1230.47	1323
1232.58	1273
1234.68	1280
1236.79	1280
1238.89	1239
1240.99	1303
1243.09	1267
1245.19	1221
1247.28	1209
1249.38	1169
1251.47	1175
1253.56	1199
1255.65	1122
1257.74	1142
1259.83	1110
1261.91	1118
1264	1108
1266.08	1046
1268.16	1035
1270.24	1003
1272.32	930
1274.4	991
1276.47	921
1278.55	901
1280.62	876
1282.69	866
1284.76	886
1286.83	947
1288.9	889
1290.96	884
1293.03	820
1295.09	802
1297.15	820
1299.21	776
1301.27	818
1303.33	743
1305.38	725
1307.44	830
1309.49	799
1311.54	719
1313.59	721
1315.64	667
1317.69	741
1319.73	737
1321.78	693
1323.82	693
1325.86	693
1327.9	624
1329.94	628
1331.98	654
1334.02	663
1336.05	681
1338.08	685
1340.12	615
1342.15	697
1344.18	744
1346.2	753
1348.23	740
1350.25	717
1352.28	764
1354.3	768
1356.32	763
1358.34	777
1360.36	806
1362.38	864
1364.39	816
1366.41	810
1368.42	820
1370.43	868
1372.44	765
1374.45	782
1376.45	796
1378.46	844
1380.47	779
1382.47	750
1384.47	709
1386.47	617
1388.47	612
1390.47	621
1392.46	621
1394.46	677
1396.45	677
1398.44	691
1400.44	612
1402.42	612
1404.41	554
1406.4	540
1408.39	488
1410.37	453
1412.35	451
1414.33	494
1416.31	483
1418.29	476
1420.27	447
1422.25	476
1424.22	461
1426.2	463
1428.17	421
1430.14	455
1432.11	411
1434.08	377
1436.04	397
1438.01	391
1439.97	421
1441.94	433
1443.9	445
1445.86	437
1447.82	481
1449.78	360
1451.73	346
1453.69	361
1455.64	389
1457.59	403
1459.54	421
1461.49	310
1463.44	310
1465.39	270
1467.34	290
1469.28	228
1471.22	306
1473.17	342
1475.11	350
1477.05	300
1478.99	233
1480.92	183
1482.86	173
1484.79	125
1486.73	185
1488.66	131
1490.59	226
1492.52	236
1494.45	234
1496.37	224
1498.3	274
1500.22	212
1502.14	173
1504.07	205
1505.99	175
1507.91	204
1509.82	176
1511.74	149
1513.66	163
1515.57	202
1517.48	202
1519.39	284
1521.3	297
1523.21	313
1525.12	259
1527.03	171
1528.93	221
1530.84	270
1532.74	325
1534.64	431
1536.54	429
1538.44	387
1540.34	355
1542.23	301
1544.13	231
1546.02	209
1547.92	226
1549.81	258
1551.7	312
1553.59	308
1555.48	318
1557.36	364
1559.25	415
1561.13	427
1563.01	467
1564.9	482
1566.78	512
1568.66	487
1570.53	431
1572.41	435
1574.29	458
1576.16	520
1578.03	617
1579.9	641
1581.78	570
1583.65	516
1585.51	530
1587.38	553
1589.25	605
1591.11	615
1592.97	560
1594.84	478
1596.7	473
1598.56	469
1600.42	441
1602.27	436
1604.13	470
1605.98	577
1607.84	724
1609.69	814
1611.54	842
1613.39	719
1615.24	574
1617.09	405
1618.94	384
1620.78	315
1622.62	391
1624.47	492
1626.31	542
1628.15	518
1629.99	533
1631.83	532
1633.67	492
1635.5	490
1637.34	470
1639.17	461
1641	464
1642.83	447
1644.66	455
1646.49	433
1648.32	377
1650.15	421
1651.97	429
1653.8	470
1655.62	479
1657.44	411
1659.26	330
1661.08	284
1662.9	266
1664.72	169
1666.53	29
1668.35	27
1670.16	12
1671.97	81
1673.79	153
1675.6	141
1677.4	119
1679.21	38
1681.02	73
1682.83	18
1684.63	42
1686.43	123
1688.24	161
1690.04	129
1691.84	48
1693.64	24
1695.43	114
1697.23	131
1699.02	240
1700.82	278
1702.61	248
1704.4	239
1706.2	252
1707.98	320
1709.77	395
1711.56	371
1713.35	381
1715.13	362
1716.92	280
1718.7	196
1720.48	256
1722.26	266
1724.04	228
1725.82	157
1727.6	143
1729.37	121
1731.15	131
1732.92	60
1734.7	48
1736.47	10
1738.24	20
1740.01	4
1741.78	24
1743.54	-2
1745.31	66
1747.08	98
1748.84	80
1750.6	79
1752.36	143
1754.12	217
1755.88	265
1757.64	180
1759.4	112
1761.16	62
1762.91	61
1764.67	145
1766.42	232
1768.17	274
1769.92	256
1771.67	189
1773.42	121
1775.17	71
1776.91	137
1778.66	133
1780.4	224
1782.15	295
1783.89	297
1785.63	329
1787.37	332
1789.11	339
1790.85	314
1792.58	252
1794.32	208
1796.05	155
1797.79	127
1799.52	157
1801.25	157
1802.98	104
1804.71	111
1806.44	180
1808.17	227
1809.89	272
1811.62	317
1813.34	314
1815.07	292
1816.79	235
1818.51	180
1820.23	159
1821.95	129
1823.66	106
1825.38	63
1827.1	77
1828.81	58
1830.52	139
1832.24	162
1833.95	210
1835.66	278
1837.37	302
1839.08	278
1840.78	183
1842.49	139
1844.19	119
1845.9	103
1847.6	135
1849.3	123
1851	57
1852.7	12
1854.4	-32
1856.1	-4
1857.8	4
1859.49	24
1861.19	22
1862.88	44
1864.57	-54
1866.27	-94
1867.96	-155
1869.65	-167
1871.33	-149
1873.02	-84
1874.71	-28
1876.39	2
1878.08	-44
1879.76	-19
1881.44	-53
1883.12	0
1884.81	31
1886.48	63
1888.16	-26
1889.84	-91
1891.52	-89
1893.19	-113
1894.87	-123
1896.54	-97
1898.21	-79
1899.88	-78
1901.55	-44
1903.22	0
1904.89	-4
1906.56	20
1908.22	36
1909.89	28
1911.55	63
1913.22	22
1914.88	42
1916.54	26
1918.2	51
1919.86	26
1921.52	6
1923.18	-8
1924.83	-40
1926.49	-4
1928.14	-20
1929.79	0
1931.45	-6
1933.1	-38
1934.75	-64
1936.4	-12
1938.05	10
1939.69	17
1941.34	-6
1942.99	-33
1944.63	-74
1946.27	-49
1947.92	-56
1949.56	-20
1951.2	-14
1952.84	0
1954.48	4
1956.11	69
1957.75	121
1959.39	127
1961.02	153
1962.65	123
1964.29	123
1965.92	137
1967.55	171
1969.18	172
1970.81	153
1972.44	190
1974.06	133
1975.69	159
1977.32	174
1978.94	181
1980.56	177
1982.19	222
1983.81	188
1985.43	185
1987.05	187
1988.66	213
1990.28	197
1991.9	173
1993.51	190
1995.13	214
1996.74	222
1998.36	195
1999.97	206
2001.58	199
2003.19	185
2004.8	189
2006.4	234
2008.01	222
2009.62	211
2011.22	252
2012.83	218
2014.43	223
2016.03	233
2017.63	230
2019.23	213
2020.83	211
2022.43	223
2024.03	234
2025.63	225
2027.22	224
2028.82	217
2030.41	233
2032.01	211
2033.6	215
2035.19	208
2036.78	229
2038.37	217
2039.96	171
2041.55	200
2043.13	196
2044.72	173
2046.3	175
2047.89	183
2049.47	211
2051.05	206
2052.63	187
2054.21	189
2055.79	195
2057.37	183
2058.95	178
2060.52	165
2062.1	167
2063.68	206
2065.25	197
2066.82	155
2068.39	165
2069.97	203
2071.54	157
2073.1	165
2074.67	165
2076.24	181
2077.81	173
2079.37	171
2080.94	167
2082.5	155
2084.07	157
2085.63	145
2087.19	113
2088.75	109
2090.31	93
2091.87	89
2093.43	56
2094.98	86
2096.54	95
2098.09	88
2099.65	131
2101.2	117
2102.75	121
2104.3	119
2105.86	147
2107.41	147
2108.95	139
2110.5	123
2112.05	141
2113.6	127
2115.14	113
2116.69	137
2118.23	123
2119.77	117
2121.31	109
2122.86	131
2124.4	97
2125.93	109
2127.47	109
2129.01	123
2130.55	155
2132.08	127
2133.62	141
2135.15	143
2136.69	123
2138.22	87
2139.75	107
2141.28	105
2142.81	129
2144.34	115
2145.87	109
2147.39	121
2148.92	131
2150.45	141
2151.97	143
2153.5	109
2155.02	93
2156.54	79
2158.06	88
2159.58	109
2161.1	99
2162.62	127
2164.14	119
2165.66	141
2167.17	109
2168.69	127
2170.2	121
2171.72	101
2173.23	123
2174.74	97
2176.25	97
2177.76	95
2179.27	75
2180.78	101
2182.29	81
2183.79	97
2185.3	64
2186.81	101
2188.31	93
2189.81	111
2191.32	119
2192.82	103
2194.32	95
2195.82	117
2197.32	93
2198.82	81
2200.32	83
2201.81	45
2203.31	50
2204.8	73
2206.3	89
2207.79	76
2209.29	109
2210.78	103
2212.27	125
2213.76	127
2215.25	115
2216.74	107
2218.23	83
2219.71	68
2221.2	65
2222.69	79
2224.17	50
2225.65	49
2227.14	38
2228.62	65
2230.1	58
2231.58	73
2233.06	60
2234.54	89
2236.02	103
2237.5	107
2238.97	112
2240.45	97
2241.92	100
2243.4	111
2244.87	53
2246.34	89
2247.82	53
2249.29	78
2250.76	79
2252.23	73
2253.7	79
2255.16	62
2256.63	57
2258.1	50
2259.56	65
2261.03	77
2262.49	72
2263.95	81
2265.42	93
2266.88	88
2268.34	80
2269.8	68
2271.26	65
2272.72	90
2274.18	60
2275.63	69
2277.09	106
2278.54	91
2280	77
2281.45	52
2282.9	57
2284.36	49
2285.81	71
2287.26	65
2288.71	56
2290.16	60
2291.61	67
2293.05	47
2294.5	43
2295.95	39
2297.39	4
2298.84	2
2300.28	16
2301.72	0
2303.16	12
2304.61	43
2306.05	21
2307.49	43
2308.93	26
2310.36	44
2311.8	44
2313.24	57
2314.67	62
2316.11	60
2317.54	82
2318.98	67
2320.41	37
2321.84	63
2323.28	70
2324.71	51
2326.14	51
2327.57	40
2328.99	39
2330.42	16
2331.85	47
2333.27	40
2334.7	20
2336.12	6
2337.55	14
2338.97	6
2340.39	12
2341.82	-24
2343.24	2
2344.66	6
2346.08	-4
2347.5	18
2348.91	25
2350.33	16
2351.75	48
2353.16	56
2354.58	28
2355.99	48
2357.41	34
2358.82	2
2360.23	-4
2361.64	-8
2363.05	-24
2364.46	-21
2365.87	-10
2367.28	-24
2368.69	0
2370.1	-16
2371.5	-12
2372.91	24
2374.31	20
2375.72	12
2377.12	18
2378.52	4
2379.92	10
2381.33	-4
2382.73	18
2384.13	8
2385.52	14
2386.92	-4
2388.32	12
2389.72	2
2391.11	2
2392.51	26
2393.9	10
2395.3	16
2396.69	43
2398.08	12
2399.48	-8
2400.87	36
2402.26	6
2403.65	-14
2405.04	-46
2406.42	-33
2407.81	-113
2409.2	-87
2410.58	-119
2411.97	-127
2413.35	-72
2414.74	-119
2416.12	-93
2417.5	-81
2418.89	-79
2420.27	-77
2421.65	-97
2423.03	-73
2424.41	-119
2425.79	-105
2427.16	-91
2428.54	-95
2429.92	-109
2431.29	-91
2432.67	-102
2434.04	-107
2435.42	-89
2436.79	-85
2438.16	-85
2439.53	-71
2440.9	-93
2442.27	-107
2443.64	-113
2445.01	-117
2446.38	-119
2447.75	-115
2449.11	-129
2450.48	-111
2451.84	-115
2453.21	-111
2454.57	-86
2455.94	-115
2457.3	-101
2458.66	-119
2460.02	-92
2461.38	-101
2462.74	-80
2464.1	-59
2465.46	-65
2466.82	-73
2468.17	-65
2469.53	-75
2470.89	-57
2472.24	-92
2473.6	-72
2474.95	-46
2476.3	-46
2477.65	-36
2479.01	-30
2480.36	-44
2481.71	-38
2483.06	-48
2484.41	-44
2485.75	-50
2487.1	-62
2488.45	-52
2489.8	-66
2491.14	-42
2492.49	-53
2493.83	-58
2495.17	-34
2496.52	-36
2497.86	-34
2499.2	-22
2500.54	-28
2501.88	-24
2503.22	-16
2504.56	-16
2505.9	-32
2507.24	-20
2508.58	-26
2509.91	-50
2511.25	-55
2512.58	-74
2513.92	-107
2515.25	-83
2516.58	-87
2517.92	-109
2519.25	-93
2520.58	-85
2521.91	-101
2523.24	-67
2524.57	-71
2525.9	-53
2527.23	-44
2528.55	-12
2529.88	-67
2531.21	-69
2532.53	-63
2533.86	-64
2535.18	-32
2536.5	-24
2537.83	-37
2539.15	-42
2540.47	-40
2541.79	-23
2543.11	-58
2544.43	-43
2545.75	-50
2547.07	-30
2548.39	-109
2549.7	-21
2551.02	-52
2552.34	-67
2553.65	-63
2554.97	-74
2556.28	-89
2557.59	-129
2558.91	-121
2560.22	-109
2561.53	-117
2562.84	-109
2564.15	-91
2565.46	-87
2566.77	-81
2568.08	-101
2569.38	-101
2570.69	-95
2572	-85
2573.3	-84
2574.61	-69
2575.91	-79
2577.22	-83
2578.52	-65
2579.82	-63
2581.13	-97
2582.43	-91
2583.73	-83
2585.03	-89
2586.33	-83
2587.63	-103
2588.92	-123
2590.22	-87
2591.52	-115
2592.82	-91
2594.11	-87
2595.41	-85
2596.7	-91
2598	-79
2599.29	-81
2600.58	-89
2601.88	-66
2603.17	-75
2604.46	-119
2605.75	-105
2607.04	-113
2608.33	-119
2609.62	-99
2610.9	-121
2612.19	-127
2613.48	-141
2614.76	-105
2616.05	-115
2617.34	-85
2618.62	-127
2619.9	-147
2621.19	-115
2622.47	-117
2623.75	-110
2625.03	-113
2626.31	-113
2627.59	-99
2628.87	-87
2630.15	-123
2631.43	-113
2632.71	-105
2633.99	-112
2635.26	-98
2636.54	-115
2637.81	-103
2639.09	-125
2640.36	-129
2641.64	-119
2642.91	-153
2644.18	-131
2645.46	-105
2646.73	-139
2648	-105
2649.27	-121
2650.54	-91
2651.81	-105
2653.07	-87
2654.34	-111
2655.61	-105
2656.88	-95
2658.14	-99
2659.41	-125
2660.67	-121
2661.94	-77
2663.2	-119
2664.47	-109
2665.73	-115
2666.99	-111
2668.25	-113
2669.51	-111
2670.77	-121
2672.03	-107
2673.29	-91
2674.55	-115
2675.81	-105
2677.07	-123
2678.32	-135
2679.58	-105
2680.84	-79
2682.09	-105
2683.35	-74
2684.6	-93
2685.85	-103
2687.11	-123
2688.36	-79
2689.61	-105
2690.86	-103
2692.11	-115
2693.36	-81
2694.61	-87
2695.86	-91
2697.11	-107
2698.36	-99
2699.61	-111
2700.85	-113
2702.1	-113
2703.34	-91
2704.59	-115
2705.83	-71
2707.08	-97
2708.32	-97
2709.56	-123
2710.81	-107
2712.05	-123
2713.29	-121
2714.53	-111
2715.77	-107
2717.01	-83
2718.25	-83
2719.49	-91
2720.73	-107
2721.96	-115
2723.2	-109
2724.44	-73
2725.67	-85
2726.91	-92
2728.14	-101
2729.38	-120
2730.61	-99
2731.84	-91
2733.08	-105
2734.31	-91
2735.54	-93
2736.77	-83
2738	-87
2739.23	-79
2740.46	-95
2741.69	-99
2742.92	-129
2744.14	-83
2745.37	-97
2746.6	-117
2747.82	-76
2749.05	-99
2750.27	-105
2751.5	-97
2752.72	-101
2753.95	-80
2755.17	-78
2756.39	-80
2757.61	-97
2758.83	-107
2760.05	-66
2761.27	-93
2762.49	-74
2763.71	-99
2764.93	-91
2766.15	-92
2767.37	-78
2768.58	-91
2769.8	-100
2771.02	-92
2772.23	-62
2773.45	-81
2774.66	-72
2775.88	-60
2777.09	-82
2778.3	-86
2779.51	-83
2780.73	-111
2781.94	-64
2783.15	-82
2784.36	-85
2785.57	-72
2786.78	-80
2787.99	-54
2789.19	-68
2790.4	-68
2791.61	-59
2792.82	-86
2794.02	-72
2795.23	-70
2796.43	-70
2797.64	-71
2798.84	-68
2800.04	-77
2801.25	-67
2802.45	-86
2803.65	-82
2804.85	-61
2806.05	-58
2807.25	-65
2808.45	-74
2809.65	-72
2810.85	-69
2812.05	-60
2813.25	-70
2814.45	-62
2815.64	-64
2816.84	-69
2818.04	-60
2819.23	-29
2820.43	-65
2821.62	-36
2822.82	-62
2824.01	-48
2825.2	-52
2826.39	-65
2827.59	-61
2828.78	-54
2829.97	-52
2831.16	-63
2832.35	-54
2833.54	-67
2834.73	-56
2835.92	-65
2837.1	-62
2838.29	-73
2839.48	-50
2840.67	-35
2841.85	-63
2843.04	-61
2844.22	-48
2845.41	-77
2846.59	-62
2847.77	-43
2848.96	-59
2850.14	-65
2851.32	-41
2852.5	-49
2853.68	-60
2854.87	-21
2856.05	-70
2857.23	-56
2858.4	-65
2859.58	-77
2860.76	-55
2861.94	-40
2863.12	-51
2864.29	-55
2865.47	-49
2866.65	-49
2867.82	-44
2869	-39
2870.17	-34
2871.34	-37
2872.52	-55
2873.69	-46
2874.86	-59
2876.03	-48
2877.21	-45
2878.38	-66
2879.55	-30
2880.72	-63
2881.89	-66
2883.06	-50
2884.23	-37
2885.39	-51
2886.56	-45
2887.73	-83
2888.9	-24
2890.06	-57
2891.23	-44
2892.39	-63
2893.56	-32
2894.72	-43
2895.89	-49
2897.05	-24
2898.21	-55
2899.38	-52
2900.54	-69
2901.7	-38
2902.86	-52
2904.02	-23
2905.18	-44
2906.34	-39
2907.5	-49
2908.66	-63
2909.82	-61
2910.98	-42
2912.13	-40
2913.29	-30
2914.45	-52
2915.6	-41
2916.76	-34
2917.91	-24
2919.07	-33
2920.22	-31
2921.38	-36
2922.53	-48
2923.68	-36
2924.84	-20
2925.99	-16
2927.14	-41
2928.29	-59
2929.44	-46
2930.59	-48
2931.74	-37
2932.89	-26
2934.04	-42
2935.19	-70
2936.34	-53
2937.48	-49
2938.63	-36
2939.78	-63
2940.93	-34
2942.07	-36
2943.22	-27
2944.36	-56
2945.51	-45
2946.65	-46
2947.79	-40
2948.94	-34
2950.08	-47
2951.22	-32
2952.36	-22
2953.5	-36
2954.65	-18
2955.79	-36
2956.93	-28
2958.07	-44
2959.2	-28
2960.34	-28
2961.48	-19
2962.62	-24
2963.76	-27
2964.89	-36
2966.03	-47
2967.17	-24
2968.3	-26
2969.44	-24
2970.57	-40
2971.71	-46
2972.84	-34
2973.97	-44
2975.11	-28
2976.24	-22
2977.37	-40
2978.5	-36
2979.64	-42
2980.77	-36
2981.9	-24
2983.03	-66
2984.16	-26
2985.29	-32
2986.41	-42
2987.54	-16
2988.67	-22
2989.8	-12
2990.93	-34
2992.05	-44
2993.18	-23
2994.3	-22
2995.43	-26
2996.55	-4
2997.68	-16
2998.8	-20
2999.93	-28
3001.05	-40
3002.17	-22
3003.3	-32
3004.42	12
3005.54	18
3006.66	-23
3007.78	-4
3008.9	-16
3010.02	-46
3011.14	-7
3012.26	-31
3013.38	-28
3014.5	-16
3015.62	-32
3016.73	-6
3017.85	-16
3018.97	-30
3020.08	-42
3021.2	-22
3022.31	-30
3023.43	-20
3024.54	-16
3025.66	-2
3026.77	-22
3027.89	-8
3029	-19
3030.11	-5
3031.22	-30
3032.34	-16
3033.45	-22
3034.56	-35
3035.67	-11
3036.78	20
3037.89	-6
3039	10
3040.11	-42
3041.22	-20
3042.32	-29
3043.43	-20
3044.54	-21
3045.65	-26
3046.75	-23
3047.86	-6
3048.96	-19
3050.07	-20
3051.17	4
3052.28	-8
3053.38	-21
3054.49	-36
3055.59	-14
3056.69	-33
3057.8	-22
3058.9	-32
3060	12
3061.1	-37
3062.2	-17
3063.3	-18
3064.4	-33
3065.5	-17
3066.6	-16
3067.7	-17
3068.8	-2
3069.9	-6
3071	-18
3072.09	-10
3073.19	-15
3074.29	-31
3075.38	-22
3076.48	2
3077.57	-20
3078.67	-2
3079.76	-14
3080.86	-28
3081.95	-10
3083.05	-42
3084.14	-8
3085.23	-14
3086.33	-16
3087.42	-12
3088.51	-4
3089.6	-14
3090.69	-16
3091.78	-20
3092.87	10
3093.96	-18
3095.05	-20
3096.14	-18
3097.23	-16
3098.32	-6
3099.41	2
3100.49	-26
3101.58	-18
3102.67	14
3103.75	-37
3104.84	4
3105.93	-14
3107.01	-22
3108.1	-20
3109.18	0
3110.26	-6
3111.35	-2
3112.43	-28
3113.51	-8
3114.6	-4
3115.68	-16
3116.76	-13
3117.84	-14
3118.92	2
3120	2
3121.09	-4
3122.17	-8
3123.25	-23
3124.32	2
3125.4	14
3126.48	-18
3127.56	-2
3128.64	-16
3129.72	-8
3130.79	2
3131.87	10
3132.95	-18
3134.02	-2
3135.1	-6
3136.17	-6
3137.25	-2
3138.32	-8
3139.4	-14
3140.47	2
3141.55	-2
3142.62	-13
3143.69	-12
3144.76	-12
3145.84	-18
3146.91	-12
3147.98	-8
3149.05	6
3150.12	-14
3151.19	18
3152.26	-13
3153.33	0
3154.4	-21
3155.47	-21
3156.54	-20
3157.61	12
3158.67	-12
3159.74	-17
3160.81	-2
3161.88	-14
3162.94	-6
3164.01	10
3165.07	4
3166.14	-6
3167.2	10
3168.27	-28
3169.33	2
3170.4	4
3171.46	-23
3172.52	-12
3173.59	6
3174.65	-22
3175.71	0
3176.77	-20
3177.84	-4
3178.9	-14
3179.96	-26
3181.02	14
3182.08	-4
3183.14	-12
3184.2	-6
3185.26	-4
3186.32	24
3187.37	-2
3188.43	18
3189.49	6
3190.55	4
3191.61	3
3192.66	8
3193.72	-29
3194.77	2
3195.83	-7
3196.89	4
3197.94	-2
3199	-6
3200.05	-18
3201.1	-10
3202.16	4
3203.21	10
3204.27	-20
3205.32	-8
3206.37	-8
3207.42	2
3208.47	2
3209.53	8
3210.58	0
3211.63	16
3212.68	2
3213.73	2
3214.78	-10
3215.83	-8
3216.88	-10
3217.93	-8
3218.97	-6
3220.02	-10
3221.07	0
3222.12	-2
3223.16	6
3224.21	2
3225.26	-12
3226.3	-28
3227.35	-20
3228.4	16
3229.44	12
3230.49	-12
3231.53	-25
3232.57	8
3233.62	2
3234.66	6
3235.71	-6
3236.75	-2
3237.79	10
3238.83	-8
3239.88	-4
3240.92	-6
3241.96	2
3243	2
3244.04	-14
3245.08	6
3246.12	0
3247.16	0
3248.2	2
3249.24	-6
3250.28	-4
3251.32	4
3252.36	16
3253.39	4
3254.43	20
3255.47	24
3256.51	8
3257.54	-8
3258.58	-2
3259.61	-2
3260.65	-4
3261.69	-6
3262.72	6
3263.76	0
3264.79	-16
3265.82	14
3266.86	-10
3267.89	36
3268.92	14
3269.96	-6
3270.99	6
3272.02	-2
3273.05	2
3274.09	-8
3275.12	30
3276.15	6
3277.18	5
3278.21	-8
3279.24	-10
3280.27	-4
3281.3	8
3282.33	8
3283.36	6
3284.39	-6
3285.41	32
3286.44	-4
3287.47	0
3288.5	30
3289.52	-12
3290.55	38
3291.58	4
3292.6	-2
3293.63	20
3294.66	4
3295.68	24
3296.71	6
3297.73	6
3298.76	43
3299.78	-6
3300.8	2
3301.83	4
3302.85	28
3303.87	-4
3304.9	-4
3305.92	7
3306.94	16
3307.96	4
3308.98	2
3310.01	20
3311.03	4
3312.05	27
3313.07	-2
3314.09	6
3315.11	-2
3316.13	12
3317.15	-12
3318.17	6
3319.18	6
3320.2	14
3321.22	2
3322.24	2
3323.26	3
3324.27	16
3325.29	40
3326.31	21
3327.32	2
3328.34	32
3329.35	18
3330.37	20
3331.38	4
3332.4	8
3333.41	14
3334.43	16
3335.44	8
3336.46	10
3337.47	-4
3338.48	20
3339.5	8
3340.51	10
3341.52	12
3342.53	28
3343.54	6
3344.56	12
3345.57	-4
3346.58	18
3347.59	8
3348.6	15
3349.61	10
3350.62	10
3351.63	12
3352.64	26
3353.65	6
3354.66	19
3355.66	19
3356.67	8
3357.68	4
3358.69	-8
3359.7	12
3360.7	8
3361.71	-10
3362.72	10
3363.72	10
3364.73	-6
3365.73	20
3366.74	0
3367.75	15
3368.75	14
3369.75	-2
3370.76	-2
3371.76	14
3372.77	4
3373.77	4
3374.77	17
3375.78	16
3376.78	-21
3377.78	10
3378.78	-6
3379.79	-4
3380.79	-8
3381.79	6
3382.79	24
3383.79	28
3384.79	16
3385.79	2
3386.79	8
3387.79	10
3388.79	8
3389.79	2
3390.79	2
3391.79	36
3392.79	8
3393.79	38
3394.78	22
3395.78	4
3396.78	12
3397.78	42
3398.77	47
3399.77	20
3400.77	0
3401.76	8
3402.76	2
3403.76	4
3404.75	2
3405.75	6
3406.74	24
3407.74	50
3408.73	26
3409.72	64
3410.72	14
3411.71	32
3412.71	10
3413.7	0
3414.69	0
3415.68	38
3416.68	-10
3417.67	14
3418.66	10
3419.65	-22
3420.64	20
3421.63	13
3422.63	32
3423.62	24
3424.61	44
3425.6	8
3426.59	-6
3427.58	28
3428.57	21
[truncated: 48 more rows]
