# Supplementary material for: AI‐Assisted Detection of Early Gastric Cancer via Visualization of Mucosal Acidity Compromise During Endoscopy
Source: Adv Sci (Weinh). 2025 Oct 20;12(46):e04932. doi: 10.1002/advs.202504932 (PMC12697849; doi:10.1002/advs.202504932)
Supplement: Supplementary file 2 — Supporting Data [file ADVS-12-e04932-s002.zip › Models by MKN-45 cells/Model 1/Para-tumor/fast-20250724_212252.csv]

181.541	12876
184.445	19821
187.346	25669
190.245	28313
193.141	29305
196.035	29492
198.927	29302
201.816	29516
204.703	29540
207.588	29655
210.47	29591
213.35	29510
216.228	29484
219.103	29565
221.976	29458
224.846	29532
227.715	29557
230.58	29544
233.444	29561
236.305	29706
239.164	29718
242.02	30165
244.875	30308
247.727	30398
250.576	30429
253.423	30396
256.268	30354
259.111	30366
261.951	30092
264.789	30048
267.625	30122
270.459	30262
273.29	30112
276.119	29953
278.945	29853
281.769	29700
284.591	29580
287.411	29188
290.229	29369
293.044	29040
295.857	28886
298.667	28660
301.476	28259
304.282	28166
307.085	27797
309.887	27698
312.686	27263
315.483	27006
318.278	26810
321.071	26657
323.861	26671
326.649	26576
329.435	26723
332.219	26649
335	26555
337.779	26861
340.556	26679
343.331	26667
346.103	26824
348.873	26856
351.641	26949
354.407	27032
357.171	27155
359.932	27179
362.691	27029
365.448	26853
368.203	26803
370.955	26405
373.706	26292
376.454	26252
379.2	25984
381.943	26054
384.685	25783
387.424	25392
390.161	25366
392.896	25073
395.629	25014
398.36	24983
401.088	24874
403.815	24808
406.539	24707
409.261	24566
411.981	24570
414.698	24568
417.414	24918
420.127	24834
422.838	24874
425.547	25222
428.254	25158
430.959	25108
433.662	25190
436.362	25428
439.06	25386
441.757	25448
444.451	25438
447.142	25233
449.832	25247
452.52	25329
455.206	25270
457.889	25090
460.57	24924
463.249	24842
465.927	24897
468.601	24663
471.274	24285
473.945	24105
476.614	23778
479.28	23428
481.945	23343
484.607	23250
487.267	23011
489.926	22761
492.582	22909
495.236	22484
497.888	22305
500.537	22138
503.185	22308
505.831	22486
508.474	22559
511.116	22318
513.755	22430
516.393	22192
519.028	22398
521.661	22285
524.293	22380
526.922	22249
529.549	22307
532.174	22214
534.797	22188
537.418	22292
540.037	22205
542.654	22076
545.268	22165
547.881	22319
550.492	22215
553.101	22080
555.707	21668
558.312	21413
560.915	21298
563.515	21402
566.114	21415
568.71	21582
571.305	21882
573.897	22106
576.488	22076
579.076	21819
581.663	21280
584.247	20857
586.83	20131
589.41	19867
591.989	19448
594.565	18964
597.14	18699
599.712	18477
602.283	18354
604.851	18222
607.418	18042
609.982	17838
612.545	17816
615.106	17783
617.664	17819
620.221	17847
622.776	17686
625.328	17659
627.879	17649
630.428	17510
632.975	17297
635.52	17005
638.062	16980
640.603	16913
643.142	16938
645.679	17166
648.214	17291
650.748	17113
653.279	17238
655.808	17016
658.335	16960
660.861	16805
663.384	16572
665.906	16471
668.425	16670
670.943	16589
673.459	16448
675.973	16227
678.484	16124
680.994	15848
683.502	15411
686.009	15544
688.513	15385
691.015	15181
693.515	15122
696.014	14977
698.51	14703
701.005	14607
703.498	14401
705.989	14252
708.478	14025
710.965	13837
713.45	13886
715.933	13805
718.415	13672
720.894	13305
723.372	13308
725.848	13394
728.322	13408
730.794	13533
733.264	13422
735.732	13311
738.198	12949
740.663	12701
743.126	12363
745.586	12463
748.045	12137
750.502	12117
752.958	11918
755.411	11889
757.863	11895
760.312	11726
762.76	11710
765.206	11690
767.65	11713
770.092	11440
772.533	11050
774.971	10767
777.408	10583
779.843	10450
782.276	10434
784.707	10666
787.137	10771
789.564	10765
791.99	10756
794.414	10736
796.836	10597
799.257	10356
801.675	10237
804.092	10197
806.507	10161
808.92	10100
811.331	9985
813.741	9693
816.148	9515
818.554	9429
820.958	9290
823.36	9266
825.761	9225
828.159	9178
830.556	9113
832.951	9024
835.345	8827
837.736	8833
840.126	8734
842.514	8827
844.9	8628
847.284	8486
849.667	8508
852.048	8371
854.427	8245
856.804	8125
859.18	7924
861.553	7863
863.925	7902
866.296	7942
868.664	7775
871.031	7725
873.396	7710
875.759	7531
878.12	7604
880.48	7621
882.838	7503
885.194	7386
887.549	7370
889.902	7231
892.253	7223
894.602	7126
896.949	7033
899.295	7072
901.639	6965
903.981	6945
906.322	6881
908.661	6830
910.998	6862
913.333	6836
915.667	6796
917.999	6846
920.329	6784
922.658	6663
924.985	6641
927.31	6648
929.633	6642
931.955	6474
934.275	6419
936.593	6355
938.91	6260
941.225	6183
943.538	6067
945.849	5925
948.159	5799
950.467	5726
952.774	5647
955.078	5522
957.381	5468
959.683	5301
961.982	5180
964.28	5331
966.577	5301
968.871	5282
971.164	5140
973.456	4974
975.745	5019
978.033	4769
980.319	4739
982.604	4912
984.887	4854
987.168	4846
989.448	4775
991.726	4791
994.002	4686
996.277	4646
998.55	4667
1000.82	4624
1003.09	4759
1005.36	4774
1007.63	4747
1009.89	4761
1012.15	4729
1014.41	4773
1016.67	4827
1018.93	4805
1021.19	4741
1023.44	4718
1025.7	4805
1027.95	4702
1030.2	4676
1032.45	4617
1034.69	4482
1036.94	4388
1039.18	4308
1041.43	4263
1043.67	4280
1045.9	4328
1048.14	4215
1050.38	4131
1052.61	4078
1054.84	4027
1057.07	3900
1059.3	3915
1061.53	3772
1063.76	3878
1065.98	3739
1068.2	3792
1070.42	3740
1072.64	3670
1074.86	3648
1077.08	3550
1079.29	3560
1081.5	3556
1083.72	3471
1085.93	3526
1088.13	3419
1090.34	3467
1092.55	3518
1094.75	3546
1096.95	3473
1099.15	3467
1101.35	3453
1103.55	3379
1105.74	3326
1107.94	3314
1110.13	3213
1112.32	3198
1114.51	3085
1116.7	3085
1118.89	3077
1121.07	2992
1123.25	2955
1125.44	2914
1127.62	2913
1129.8	2948
1131.97	2988
1134.15	2996
1136.32	2994
1138.49	2971
1140.66	2932
1142.83	2956
1145	2833
1147.17	2867
1149.33	2790
1151.5	2784
1153.66	2750
1155.82	2726
1157.98	2718
1160.13	2632
1162.29	2665
1164.44	2595
1166.6	2611
1168.75	2559
1170.9	2662
1173.04	2734
1175.19	2716
1177.34	2695
1179.48	2543
1181.62	2534
1183.76	2487
1185.9	2542
1188.04	2762
1190.17	2776
1192.31	2857
1194.44	2752
1196.57	2766
1198.7	2732
1200.83	2766
1202.96	2663
1205.08	2548
1207.21	2393
1209.33	2295
1211.45	2228
1213.57	2154
1215.69	2132
1217.81	2119
1219.92	2025
1222.03	2042
1224.15	2045
1226.26	2033
1228.37	1950
1230.47	1996
1232.58	1948
1234.68	2053
1236.79	2005
1238.89	1984
1240.99	1978
1243.09	1990
1245.19	1912
1247.28	1900
1249.38	1834
1251.47	1896
1253.56	1874
1255.65	1818
1257.74	1787
1259.83	1771
1261.91	1795
1264	1744
1266.08	1596
1268.16	1666
1270.24	1638
1272.32	1529
1274.4	1592
1276.47	1547
1278.55	1513
1280.62	1473
1282.69	1447
1284.76	1446
1286.83	1517
1288.9	1463
1290.96	1416
1293.03	1340
1295.09	1382
1297.15	1338
1299.21	1338
1301.27	1334
1303.33	1307
1305.38	1329
1307.44	1344
1309.49	1279
1311.54	1231
1313.59	1273
1315.64	1215
1317.69	1251
1319.73	1225
1321.78	1237
1323.82	1231
1325.86	1179
1327.9	1192
1329.94	1152
1331.98	1168
1334.02	1195
1336.05	1217
1338.08	1209
1340.12	1147
1342.15	1233
1344.18	1225
1346.2	1259
1348.23	1328
1350.25	1269
1352.28	1265
1354.3	1334
1356.32	1253
1358.34	1279
1360.36	1334
1362.38	1334
1364.39	1386
1366.41	1284
1368.42	1364
1370.43	1376
1372.44	1324
1374.45	1330
1376.45	1332
1378.46	1321
1380.47	1265
1382.47	1207
1384.47	1197
1386.47	1161
1388.47	1056
1390.47	1046
1392.46	1090
1394.46	1169
1396.45	1144
1398.44	1124
1400.44	1116
1402.42	1053
1404.41	1038
1406.4	995
1408.39	929
1410.37	945
1412.35	917
1414.33	895
1416.31	959
1418.29	889
1420.27	856
1422.25	848
1424.22	838
1426.2	878
1428.17	808
1430.14	864
1432.11	816
1434.08	774
1436.04	794
1438.01	757
1439.97	778
1441.94	826
1443.9	824
1445.86	891
1447.82	856
1449.78	739
1451.73	735
1453.69	742
1455.64	808
1457.59	747
1459.54	740
1461.49	659
1463.44	671
1465.39	617
1467.34	651
1469.28	643
1471.22	671
1473.17	715
1475.11	699
1477.05	665
1478.99	558
1480.92	496
1482.86	535
1484.79	459
1486.73	492
1488.66	479
1490.59	542
1492.52	538
1494.45	560
1496.37	520
1498.3	572
1500.22	565
1502.14	487
1504.07	528
1505.99	510
1507.91	532
1509.82	520
1511.74	493
1513.66	504
1515.57	472
1517.48	540
1519.39	602
1521.3	585
1523.21	627
1525.12	560
1527.03	514
1528.93	552
1530.84	611
1532.74	641
1534.64	723
1536.54	725
1538.44	691
1540.34	663
1542.23	601
1544.13	540
1546.02	525
1547.92	544
1549.81	552
1551.7	640
1553.59	588
1555.48	610
1557.36	636
1559.25	653
1561.13	705
1563.01	737
1564.9	766
1566.78	782
1568.66	759
1570.53	679
1572.41	733
1574.29	701
1576.16	776
1578.03	925
1579.9	895
1581.78	854
1583.65	778
1585.51	751
1587.38	827
1589.25	857
1591.11	848
1592.97	785
1594.84	732
1596.7	715
1598.56	733
1600.42	707
1602.27	714
1604.13	715
1605.98	857
1607.84	991
1609.69	1062
1611.54	1080
1613.39	999
1615.24	824
1617.09	651
1618.94	632
1620.78	607
1622.62	601
1624.47	748
1626.31	725
1628.15	733
1629.99	787
1631.83	741
1633.67	751
1635.5	723
1637.34	708
1639.17	661
1641	679
1642.83	725
1644.66	693
1646.49	618
1648.32	611
1650.15	645
1651.97	648
1653.8	681
1655.62	681
1657.44	584
1659.26	552
1661.08	493
1662.9	465
1664.72	336
1666.53	260
1668.35	206
1670.16	231
1671.97	270
1673.79	335
1675.6	338
1677.4	337
1679.21	228
1681.02	252
1682.83	201
1684.63	225
1686.43	317
1688.24	305
1690.04	330
1691.84	256
1693.64	212
1695.43	270
1697.23	346
1699.02	415
1700.82	475
1702.61	447
1704.4	411
1706.2	441
1707.98	504
1709.77	578
1711.56	576
1713.35	550
1715.13	534
1716.92	465
1718.7	359
1720.48	409
1722.26	427
1724.04	395
1725.82	274
1727.6	258
1729.37	236
1731.15	211
1732.92	149
1734.7	129
1736.47	95
1738.24	79
1740.01	88
1741.78	72
1743.54	97
1745.31	163
1747.08	209
1748.84	185
1750.6	171
1752.36	264
1754.12	376
1755.88	388
1757.64	309
1759.4	278
1761.16	195
1762.91	222
1764.67	286
1766.42	326
1768.17	402
1769.92	403
1771.67	347
1773.42	266
1775.17	220
1776.91	252
1778.66	282
1780.4	375
1782.15	431
1783.89	438
1785.63	458
1787.37	473
1789.11	431
1790.85	417
1792.58	397
1794.32	349
1796.05	298
1797.79	264
1799.52	270
1801.25	266
1802.98	229
1804.71	224
1806.44	286
1808.17	344
1809.89	419
1811.62	421
1813.34	437
1815.07	405
1816.79	393
1818.51	309
1820.23	314
1821.95	264
1823.66	243
1825.38	184
1827.1	187
1828.81	207
1830.52	270
1832.24	290
1833.95	332
1835.66	385
1837.37	413
1839.08	375
1840.78	314
1842.49	254
1844.19	221
1845.9	224
1847.6	222
1849.3	224
1851	143
1852.7	119
1854.4	65
1856.1	58
1857.8	115
1859.49	137
1861.19	133
1862.88	127
1864.57	73
1866.27	-16
1867.96	-46
1869.65	-77
1871.33	-59
1873.02	-18
1874.71	70
1876.39	102
1878.08	38
1879.76	88
1881.44	64
1883.12	73
1884.81	129
1886.48	149
1888.16	79
1889.84	-18
1891.52	-6
1893.19	-28
1894.87	-43
1896.54	-22
1898.21	-10
1899.88	26
1901.55	51
1903.22	52
1904.89	82
1906.56	89
1908.22	93
1909.89	113
1911.55	153
1913.22	131
1914.88	125
1916.54	85
1918.2	117
1919.86	121
1921.52	95
1923.18	69
1924.83	43
1926.49	84
1928.14	42
1929.79	85
1931.45	61
1933.1	35
1934.75	18
1936.4	74
1938.05	119
1939.69	105
1941.34	54
1942.99	18
1944.63	19
1946.27	-12
1947.92	27
1949.56	36
1951.2	72
1952.84	92
1954.48	96
1956.11	145
1957.75	193
1959.39	199
1961.02	225
1962.65	187
1964.29	179
1965.92	195
1967.55	227
1969.18	244
1970.81	231
1972.44	238
1974.06	209
1975.69	235
1977.32	224
1978.94	254
1980.56	246
1982.19	270
1983.81	262
1985.43	268
1987.05	248
1988.66	278
1990.28	258
1991.9	238
1993.51	268
1995.13	276
1996.74	272
1998.36	266
1999.97	264
2001.58	264
2003.19	252
2004.8	266
2006.4	326
2008.01	298
2009.62	276
2011.22	300
2012.83	272
2014.43	274
2016.03	288
2017.63	282
2019.23	264
2020.83	264
2022.43	296
2024.03	282
2025.63	270
2027.22	270
2028.82	268
2030.41	310
2032.01	286
2033.6	290
2035.19	262
2036.78	286
2038.37	286
2039.96	246
2041.55	246
2043.13	244
2044.72	218
2046.3	254
2047.89	240
2049.47	221
2051.05	244
2052.63	250
2054.21	254
2055.79	247
2057.37	210
2058.95	210
2060.52	218
2062.1	245
2063.68	244
2065.25	242
2066.82	236
2068.39	226
2069.97	253
2071.54	230
2073.1	214
2074.67	220
2076.24	220
2077.81	217
2079.37	207
2080.94	193
2082.5	195
2084.07	211
2085.63	212
2087.19	183
2088.75	158
2090.31	139
2091.87	131
2093.43	106
2094.98	137
2096.54	129
2098.09	110
2099.65	202
2101.2	163
2102.75	180
2104.3	167
2105.86	191
2107.41	176
2108.95	167
2110.5	153
2112.05	165
2113.6	169
2115.14	176
2116.69	178
2118.23	149
2119.77	181
2121.31	161
2122.86	163
2124.4	135
2125.93	157
2127.47	156
2129.01	149
2130.55	189
2132.08	163
2133.62	171
2135.15	175
2136.69	191
2138.22	129
2139.75	135
2141.28	137
2142.81	139
2144.34	170
2145.87	165
2147.39	149
2148.92	173
2150.45	173
2151.97	172
2153.5	151
2155.02	133
2156.54	139
2158.06	125
2159.58	135
2161.1	133
2162.62	163
2164.14	145
2165.66	141
2167.17	155
2168.69	178
2170.2	155
2171.72	169
2173.23	149
2174.74	131
2176.25	143
2177.76	157
2179.27	139
2180.78	131
2182.29	113
2183.79	111
2185.3	113
2186.81	133
2188.31	127
2189.81	125
2191.32	135
2192.82	143
2194.32	111
2195.82	145
2197.32	121
2198.82	105
2200.32	125
2201.81	91
2203.31	96
2204.8	117
2206.3	113
2207.79	123
2209.29	144
2210.78	121
2212.27	151
2213.76	147
2215.25	149
2216.74	127
2218.23	121
2219.71	116
2221.2	99
2222.69	97
2224.17	58
2225.65	73
2227.14	83
2228.62	95
2230.1	97
2231.58	121
2233.06	101
2234.54	133
2236.02	133
2237.5	139
2238.97	151
2240.45	129
2241.92	130
2243.4	119
2244.87	83
2246.34	119
2247.82	79
2249.29	90
2250.76	97
2252.23	79
2253.7	85
2255.16	81
2256.63	101
2258.1	68
2259.56	91
2261.03	89
2262.49	89
2263.95	111
2265.42	105
2266.88	95
2268.34	82
2269.8	79
2271.26	65
2272.72	80
2274.18	101
2275.63	99
2277.09	100
2278.54	103
2280	87
2281.45	59
2282.9	55
2284.36	71
2285.81	95
2287.26	91
2288.71	101
2290.16	93
2291.61	81
2293.05	73
2294.5	77
2295.95	63
2297.39	17
2298.84	11
2300.28	32
2301.72	25
2303.16	49
2304.61	61
2306.05	49
2307.49	45
2308.93	42
2310.36	68
2311.8	72
2313.24	67
2314.67	89
2316.11	95
2317.54	86
2318.98	101
2320.41	51
2321.84	97
2323.28	74
2324.71	67
2326.14	67
2327.57	62
2328.99	65
2330.42	38
2331.85	65
2333.27	46
2334.7	56
2336.12	43
2337.55	40
2338.97	35
2340.39	26
2341.82	16
2343.24	32
2344.66	23
2346.08	18
2347.5	31
2348.91	23
2350.33	46
2351.75	68
2353.16	58
2354.58	73
2355.99	68
2357.41	73
2358.82	22
2360.23	-6
2361.64	-2
2363.05	2
2364.46	-13
2365.87	-6
2367.28	-8
2368.69	35
2370.1	14
2371.5	-16
2372.91	26
2374.31	30
2375.72	30
2377.12	18
2378.52	30
2379.92	26
2381.33	20
2382.73	24
2384.13	20
2385.52	38
2386.92	2
2388.32	30
2389.72	34
2391.11	14
2392.51	38
2393.9	32
2395.3	39
2396.69	69
2398.08	28
2399.48	20
2400.87	36
2402.26	27
2403.65	22
2405.04	-10
2406.42	-25
2407.81	-96
2409.2	-93
2410.58	-121
2411.97	-119
2413.35	-76
2414.74	-107
2416.12	-77
2417.5	-62
2418.89	-47
2420.27	-57
2421.65	-60
2423.03	-59
2424.41	-75
2425.79	-69
2427.16	-91
2428.54	-67
2429.92	-87
2431.29	-81
2432.67	-80
2434.04	-77
2435.42	-51
2436.79	-77
2438.16	-63
2439.53	-63
2440.9	-93
2442.27	-91
2443.64	-93
2445.01	-103
2446.38	-113
2447.75	-119
2449.11	-109
2450.48	-93
2451.84	-109
2453.21	-97
2454.57	-74
2455.94	-65
2457.3	-75
2458.66	-91
2460.02	-80
2461.38	-107
2462.74	-68
2464.1	-50
2465.46	-47
2466.82	-69
2468.17	-45
2469.53	-67
2470.89	-33
2472.24	-68
2473.6	-58
2474.95	-40
2476.3	-54
2477.65	-6
2479.01	-4
2480.36	-56
2481.71	-2
2483.06	-54
2484.41	-34
2485.75	-34
2487.1	-30
2488.45	-46
2489.8	-50
2491.14	-42
2492.49	-41
2493.83	-34
2495.17	-32
2496.52	-34
2497.86	-12
2499.2	-20
2500.54	-10
2501.88	-4
2503.22	-32
2504.56	-24
2505.9	-10
2507.24	-16
2508.58	-14
2509.91	-36
2511.25	-45
2512.58	-68
2513.92	-89
2515.25	-72
2516.58	-89
2517.92	-107
2519.25	-95
2520.58	-67
2521.91	-79
2523.24	-81
2524.57	-67
2525.9	-39
2527.23	-36
2528.55	-18
2529.88	-75
2531.21	-73
2532.53	-63
2533.86	-56
2535.18	-50
2536.5	-42
2537.83	-33
2539.15	-28
2540.47	-28
2541.79	-35
2543.11	-44
2544.43	-37
2545.75	-48
2547.07	-18
2548.39	-79
2549.7	-33
2551.02	-52
2552.34	-73
2553.65	-69
2554.97	-92
2556.28	-95
2557.59	-103
2558.91	-117
2560.22	-89
2561.53	-95
2562.84	-91
2564.15	-97
2565.46	-83
2566.77	-79
2568.08	-71
2569.38	-75
2570.69	-70
2572	-93
2573.3	-70
2574.61	-65
2575.91	-70
2577.22	-75
2578.52	-69
2579.82	-63
2581.13	-85
2582.43	-83
2583.73	-79
2585.03	-77
2586.33	-95
2587.63	-99
2588.92	-121
2590.22	-97
2591.52	-115
2592.82	-73
2594.11	-69
2595.41	-77
2596.7	-75
2598	-69
2599.29	-71
2600.58	-101
2601.88	-58
2603.17	-61
2604.46	-109
2605.75	-83
2607.04	-95
2608.33	-97
2609.62	-89
2610.9	-101
2612.19	-109
2613.48	-127
2614.76	-111
2616.05	-109
2617.34	-97
2618.62	-125
2619.9	-128
2621.19	-101
2622.47	-95
2623.75	-98
2625.03	-103
2626.31	-103
2627.59	-79
2628.87	-77
2630.15	-113
2631.43	-105
2632.71	-119
2633.99	-110
2635.26	-94
2636.54	-123
2637.81	-117
2639.09	-125
2640.36	-103
2641.64	-115
2642.91	-139
2644.18	-117
2645.46	-101
2646.73	-121
2648	-95
2649.27	-95
2650.54	-93
2651.81	-89
2653.07	-81
2654.34	-91
2655.61	-91
2656.88	-83
2658.14	-99
2659.41	-103
2660.67	-109
2661.94	-77
2663.2	-101
2664.47	-99
2665.73	-119
2666.99	-99
2668.25	-111
2669.51	-117
2670.77	-111
2672.03	-109
2673.29	-91
2674.55	-93
2675.81	-113
2677.07	-113
2678.32	-115
2679.58	-99
2680.84	-93
2682.09	-93
2683.35	-70
2684.6	-67
2685.85	-87
2687.11	-101
2688.36	-73
2689.61	-89
2690.86	-91
2692.11	-93
2693.36	-71
2694.61	-69
2695.86	-83
2697.11	-109
2698.36	-79
2699.61	-109
2700.85	-93
2702.1	-109
2703.34	-79
2704.59	-107
2705.83	-91
2707.08	-91
2708.32	-93
2709.56	-123
2710.81	-115
2712.05	-91
2713.29	-91
2714.53	-85
2715.77	-85
2717.01	-63
2718.25	-81
2719.49	-97
2720.73	-107
2721.96	-113
2723.2	-101
2724.44	-61
2725.67	-83
2726.91	-96
2728.14	-67
2729.38	-106
2730.61	-83
2731.84	-103
2733.08	-95
2734.31	-83
2735.54	-75
2736.77	-81
2738	-101
2739.23	-75
2740.46	-73
2741.69	-83
2742.92	-101
2744.14	-71
2745.37	-82
2746.6	-89
2747.82	-60
2749.05	-81
2750.27	-99
2751.5	-75
2752.72	-96
2753.95	-56
2755.17	-74
2756.39	-66
2757.61	-89
2758.83	-99
2760.05	-60
2761.27	-88
2762.49	-74
2763.71	-79
2764.93	-68
2766.15	-80
2767.37	-90
2768.58	-81
2769.8	-82
2771.02	-78
2772.23	-72
2773.45	-69
2774.66	-70
2775.88	-76
2777.09	-76
2778.3	-70
2779.51	-60
2780.73	-81
2781.94	-60
2783.15	-70
2784.36	-60
2785.57	-66
2786.78	-90
2787.99	-66
2789.19	-66
2790.4	-66
2791.61	-53
2792.82	-48
2794.02	-58
2795.23	-78
2796.43	-72
2797.64	-51
2798.84	-56
2800.04	-75
2801.25	-63
2802.45	-74
2803.65	-86
2804.85	-51
2806.05	-58
2807.25	-69
2808.45	-46
2809.65	-68
2810.85	-69
2812.05	-48
2813.25	-64
2814.45	-84
2815.64	-54
2816.84	-75
2818.04	-56
2819.23	-17
2820.43	-67
2821.62	-38
2822.82	-58
2824.01	-46
2825.2	-44
2826.39	-73
2827.59	-38
2828.78	-42
2829.97	-44
2831.16	-52
2832.35	-58
2833.54	-58
2834.73	-44
2835.92	-71
2837.1	-48
2838.29	-77
2839.48	-24
2840.67	-45
2841.85	-45
2843.04	-65
2844.22	-38
2845.41	-45
2846.59	-44
2847.77	-23
2848.96	-51
2850.14	-39
2851.32	-32
2852.5	-39
2853.68	-56
2854.87	-12
2856.05	-64
2857.23	-52
2858.4	-61
2859.58	-61
2860.76	-65
2861.94	-46
2863.12	-39
2864.29	-39
2865.47	-42
2866.65	-33
2867.82	-32
2869	-9
2870.17	-40
2871.34	-45
2872.52	-51
2873.69	-42
2874.86	-55
2876.03	-40
2877.21	-53
2878.38	-60
2879.55	-30
2880.72	-52
2881.89	-52
2883.06	-46
2884.23	-35
2885.39	-49
2886.56	-49
2887.73	-71
2888.9	-60
2890.06	-44
2891.23	-30
2892.39	-51
2893.56	-26
2894.72	-33
2895.89	-29
2897.05	-36
2898.21	-42
2899.38	-38
2900.54	-53
2901.7	-22
2902.86	-44
2904.02	-27
2905.18	-52
2906.34	-25
2907.5	-39
2908.66	-51
2909.82	-61
2910.98	-42
2912.13	-34
2913.29	-22
2914.45	-48
2915.6	-19
2916.76	-34
2917.91	-36
2919.07	-23
2920.22	-51
2921.38	-22
2922.53	-52
2923.68	-26
2924.84	0
2925.99	-36
2927.14	-35
2928.29	-38
2929.44	-46
2930.59	-40
2931.74	-43
2932.89	-22
2934.04	-40
2935.19	-60
2936.34	-37
2937.48	-23
2938.63	-16
2939.78	-34
2940.93	-20
2942.07	-16
2943.22	-21
2944.36	-38
2945.51	-35
2946.65	-34
2947.79	-24
2948.94	-28
2950.08	-35
2951.22	-34
2952.36	-28
2953.5	-32
2954.65	-50
2955.79	-36
2956.93	-39
2958.07	-42
2959.2	-22
2960.34	-12
2961.48	-33
2962.62	-26
2963.76	-20
2964.89	-42
2966.03	-23
2967.17	-20
2968.3	-8
2969.44	-26
2970.57	-36
2971.71	-26
2972.84	-34
2973.97	-20
2975.11	-24
2976.24	-4
2977.37	-34
2978.5	-16
2979.64	-26
2980.77	-18
2981.9	-12
2983.03	-58
2984.16	-12
2985.29	-24
2986.41	-30
2987.54	-24
2988.67	-22
2989.8	-22
2990.93	-28
2992.05	-34
2993.18	-29
2994.3	-61
2995.43	-24
2996.55	-2
2997.68	2
2998.8	-10
2999.93	-30
3001.05	-36
3002.17	-24
3003.3	-26
3004.42	16
3005.54	28
3006.66	6
3007.78	2
3008.9	-10
3010.02	-30
3011.14	14
3012.26	-6
3013.38	-4
3014.5	-14
3015.62	-16
3016.73	22
3017.85	-8
3018.97	-12
3020.08	-16
3021.2	2
3022.31	-20
3023.43	16
3024.54	-10
3025.66	-12
3026.77	-12
3027.89	-8
3029	-14
3030.11	-2
3031.22	-16
3032.34	-33
3033.45	-18
3034.56	-16
3035.67	-17
3036.78	30
3037.89	-22
3039	6
3040.11	-38
3041.22	-28
3042.32	-37
3043.43	-2
3044.54	-13
3045.65	-10
3046.75	-2
3047.86	10
3048.96	-13
3050.07	-24
3051.17	-23
3052.28	-16
3053.38	-2
3054.49	-16
3055.59	-10
3056.69	-23
3057.8	2
3058.9	-14
3060	16
3061.1	-33
3062.2	-11
3063.3	-8
3064.4	-35
3065.5	8
3066.6	-14
3067.7	-8
3068.8	6
3069.9	-4
3071	-18
3072.09	2
3073.19	4
3074.29	12
3075.38	-10
3076.48	12
3077.57	-14
3078.67	12
3079.76	16
3080.86	-26
3081.95	0
3083.05	-48
3084.14	-8
3085.23	-6
3086.33	-2
3087.42	-10
3088.51	10
3089.6	-6
3090.69	-18
3091.78	-12
3092.87	31
3093.96	-6
3095.05	0
3096.14	-24
3097.23	-14
3098.32	10
3099.41	14
3100.49	-8
3101.58	-14
3102.67	12
3103.75	-24
3104.84	18
3105.93	2
3107.01	-6
3108.1	-4
3109.18	4
3110.26	6
3111.35	-2
3112.43	20
3113.51	4
3114.6	6
3115.68	-4
3116.76	-2
3117.84	2
3118.92	-10
3120	2
3121.09	10
3122.17	4
3123.25	0
3124.32	14
3125.4	8
3126.48	2
3127.56	14
3128.64	-10
3129.72	-4
3130.79	26
3131.87	0
3132.95	24
3134.02	-3
3135.1	0
3136.17	-6
3137.25	10
3138.32	6
3139.4	-4
3140.47	26
3141.55	0
3142.62	-5
3143.69	10
3144.76	0
3145.84	-16
3146.91	0
3147.98	8
3149.05	-4
3150.12	2
3151.19	24
3152.26	12
3153.33	8
3154.4	-17
3155.47	-5
3156.54	0
3157.61	24
3158.67	-12
3159.74	-3
3160.81	6
3161.88	7
3162.94	20
3164.01	18
3165.07	2
3166.14	16
3167.2	-2
3168.27	-6
3169.33	20
3170.4	0
3171.46	2
3172.52	-8
3173.59	16
3174.65	-4
3175.71	10
3176.77	-10
3177.84	10
3178.9	16
3179.96	-4
3181.02	2
3182.08	14
3183.14	20
3184.2	0
3185.26	10
3186.32	30
3187.37	10
3188.43	26
3189.49	33
3190.55	0
3191.61	23
3192.66	24
3193.72	0
3194.77	18
3195.83	0
3196.89	0
3197.94	20
3199	2
3200.05	10
3201.1	-2
3202.16	-28
3203.21	30
3204.27	10
3205.32	2
3206.37	20
3207.42	4
3208.47	18
3209.53	20
3210.58	6
3211.63	16
3212.68	12
3213.73	24
3214.78	0
3215.83	10
3216.88	-8
3217.93	4
3218.97	18
3220.02	4
3221.07	10
3222.12	10
3223.16	10
3224.21	0
3225.26	-2
3226.3	10
3227.35	-2
3228.4	32
3229.44	18
3230.49	-2
3231.53	-14
3232.57	4
3233.62	0
3234.66	2
3235.71	20
3236.75	24
3237.79	22
3238.83	28
3239.88	-6
3240.92	16
3241.96	22
3243	18
3244.04	8
3245.08	22
3246.12	12
3247.16	4
3248.2	4
3249.24	14
3250.28	0
3251.32	-20
3252.36	22
3253.39	4
3254.43	-10
3255.47	28
3256.51	2
3257.54	16
3258.58	8
3259.61	2
3260.65	8
3261.69	22
3262.72	2
3263.76	6
3264.79	10
3265.82	0
3266.86	25
3267.89	28
3268.92	36
3269.96	16
3270.99	8
3272.02	14
3273.05	14
3274.09	10
3275.12	14
3276.15	10
3277.18	15
3278.21	30
3279.24	2
3280.27	22
3281.3	6
3282.33	2
3283.36	8
3284.39	6
3285.41	36
3286.44	4
3287.47	20
3288.5	40
3289.52	8
3290.55	34
3291.58	14
3292.6	-4
3293.63	14
3294.66	8
3295.68	27
3296.71	6
3297.73	26
3298.76	51
3299.78	8
3300.8	-4
3301.83	16
3302.85	44
3303.87	10
3304.9	8
3305.92	15
3306.94	20
3307.96	22
3308.98	22
3310.01	12
3311.03	4
3312.05	31
3313.07	10
3314.09	0
3315.11	24
3316.13	12
3317.15	4
3318.17	26
3319.18	12
3320.2	6
3321.22	14
3322.24	16
3323.26	33
3324.27	16
3325.29	28
3326.31	25
3327.32	26
3328.34	30
3329.35	20
3330.37	14
3331.38	6
3332.4	22
3333.41	26
3334.43	36
3335.44	-2
3336.46	16
3337.47	2
3338.48	14
3339.5	18
3340.51	2
3341.52	10
3342.53	42
3343.54	4
3344.56	34
3345.57	32
3346.58	24
3347.59	24
3348.6	0
3349.61	28
3350.62	8
3351.63	22
3352.64	24
3353.65	12
3354.66	15
3355.66	43
3356.67	26
3357.68	-4
3358.69	1
3359.7	14
3360.7	24
3361.71	16
3362.72	18
3363.72	14
3364.73	8
3365.73	12
3366.74	10
3367.75	23
3368.75	24
3369.75	4
3370.76	-14
3371.76	4
3372.77	28
3373.77	8
3374.77	13
3375.78	22
3376.78	-18
3377.78	34
3378.78	22
3379.79	8
3380.79	11
3381.79	10
3382.79	34
3383.79	28
3384.79	44
3385.79	16
3386.79	8
3387.79	12
3388.79	14
3389.79	16
3390.79	10
3391.79	16
3392.79	30
3393.79	38
3394.78	6
3395.78	-4
3396.78	24
3397.78	18
3398.77	35
3399.77	6
3400.77	22
3401.76	0
3402.76	26
3403.76	8
3404.75	16
3405.75	14
3406.74	20
3407.74	50
3408.73	28
3409.72	66
3410.72	32
3411.71	32
3412.71	18
3413.7	34
3414.69	-24
3415.68	58
3416.68	6
3417.67	28
3418.66	12
3419.65	24
3420.64	32
3421.63	23
3422.63	24
3423.62	6
3424.61	60
3425.6	14
3426.59	10
3427.58	36
3428.57	23
[truncated: 48 more rows]
