# Supplementary material for: AI‐Assisted Detection of Early Gastric Cancer via Visualization of Mucosal Acidity Compromise During Endoscopy
Source: Adv Sci (Weinh). 2025 Oct 20;12(46):e04932. doi: 10.1002/advs.202504932 (PMC12697849; doi:10.1002/advs.202504932)
Supplement: Supplementary file 2 — Supporting Data [file ADVS-12-e04932-s002.zip › Models by MKN-45 cells/Model 1/Para-tumor/fast-20250724_212254.csv]

181.541	16365
184.445	25029
187.346	32090
190.245	35461
193.141	36737
196.035	36737
198.927	36610
201.816	36648
204.703	36789
207.588	36520
210.47	36856
213.35	36652
216.228	36535
219.103	36806
221.976	36380
224.846	36465
227.715	36518
230.58	36698
233.444	36455
236.305	36580
239.164	36830
242.02	37194
244.875	37621
247.727	37591
250.576	37690
253.423	37607
256.268	37405
259.111	37372
261.951	37125
264.789	37189
267.625	37278
270.459	37330
273.29	37216
276.119	37170
278.945	36977
281.769	36749
284.591	36674
287.411	36352
290.229	36248
293.044	36118
295.857	35964
298.667	35470
301.476	35331
304.282	35096
307.085	34821
309.887	34355
312.686	34001
315.483	33703
318.278	33668
321.071	33217
323.861	33215
326.649	33028
329.435	33160
332.219	33259
335	33056
337.779	33368
340.556	33332
343.331	33503
346.103	33350
348.873	33398
351.641	33622
354.407	33604
357.171	33945
359.932	33827
362.691	33763
365.448	33530
368.203	33336
370.955	32858
373.706	32681
376.454	32609
379.2	32407
381.943	32373
384.685	32095
387.424	31823
390.161	31723
392.896	31345
395.629	31120
398.36	31043
401.088	31051
403.815	30894
406.539	30854
409.261	30659
411.981	30441
414.698	30678
417.414	30918
420.127	31033
422.838	30896
425.547	31250
428.254	31357
430.959	31172
433.662	31236
436.362	31408
439.06	31643
441.757	31285
444.451	31493
447.142	31384
449.832	31307
452.52	31333
455.206	31178
457.889	30973
460.57	31019
463.249	30983
465.927	30929
468.601	30610
471.274	30118
473.945	29957
476.614	29536
479.28	29186
481.945	29056
484.607	28958
487.267	28682
489.926	28253
492.582	28250
495.236	28113
497.888	27964
500.537	27713
503.185	27735
505.831	27995
508.474	28052
511.116	27925
513.755	27842
516.393	27755
519.028	28005
521.661	27842
524.293	27905
526.922	27648
529.549	27835
532.174	27717
534.797	27779
537.418	27868
540.037	27842
542.654	27656
545.268	27655
547.881	27884
550.492	27822
553.101	27586
555.707	27249
558.312	26818
560.915	26651
563.515	26764
566.114	26837
568.71	27114
571.305	27503
573.897	27668
576.488	27642
579.076	27164
581.663	26607
584.247	26001
586.83	25152
589.41	24699
591.989	24251
594.565	23796
597.14	23372
599.712	23115
602.283	23010
604.851	22610
607.418	22547
609.982	22452
612.545	22406
615.106	22221
617.664	22457
620.221	22171
622.776	22273
625.328	22051
627.879	22166
630.428	21882
632.975	21705
635.52	21256
638.062	21340
640.603	21104
643.142	21248
645.679	21365
648.214	21498
650.748	21457
653.279	21320
655.808	21370
658.335	21141
660.861	20961
663.384	20682
665.906	20627
668.425	20969
670.943	20814
673.459	20720
675.973	20394
678.484	20204
680.994	19887
683.502	19492
686.009	19422
688.513	19253
691.015	19060
693.515	18866
696.014	18862
698.51	18612
701.005	18281
703.498	18177
705.989	17971
708.478	17676
710.965	17389
713.45	17276
715.933	17282
718.415	17222
720.894	16680
723.372	16872
725.848	16870
728.322	16827
730.794	17030
733.264	16924
735.732	16706
738.198	16336
740.663	16050
743.126	15705
745.586	15582
748.045	15431
750.502	15262
752.958	15212
755.411	15046
757.863	15020
760.312	15046
762.76	14863
765.206	14806
767.65	14846
770.092	14371
772.533	13881
774.971	13576
777.408	13374
779.843	13348
782.276	13297
784.707	13462
787.137	13698
789.564	13573
791.99	13571
794.414	13591
796.836	13456
799.257	13191
801.675	12981
804.092	12871
806.507	12887
808.92	12707
811.331	12536
813.741	12405
816.148	12225
818.554	12018
820.958	11885
823.36	11829
825.761	11712
828.159	11605
830.556	11546
832.951	11399
835.345	11277
837.736	11222
840.126	11218
842.514	11156
844.9	10993
847.284	10869
849.667	10813
852.048	10614
854.427	10594
856.804	10358
859.18	10173
861.553	10068
863.925	9995
866.296	10043
868.664	10006
871.031	9925
873.396	9800
875.759	9733
878.12	9704
880.48	9727
882.838	9540
885.194	9415
887.549	9403
889.902	9324
892.253	9172
894.602	9248
896.949	9118
899.295	9097
901.639	8958
903.981	8996
906.322	8795
908.661	8836
910.998	8730
913.333	8839
915.667	8712
917.999	8780
920.329	8799
922.658	8722
924.985	8551
927.31	8540
929.633	8631
931.955	8422
934.275	8327
936.593	8257
938.91	8097
941.225	8031
943.538	7926
945.849	7736
948.159	7493
950.467	7396
952.774	7301
955.078	7245
957.381	7094
959.683	7003
961.982	6858
964.28	6887
966.577	6906
968.871	6759
971.164	6597
973.456	6539
975.745	6461
978.033	6376
980.319	6301
982.604	6225
984.887	6282
987.168	6302
989.448	6229
991.726	6206
994.002	6088
996.277	6110
998.55	6067
1000.82	6063
1003.09	6057
1005.36	6193
1007.63	6143
1009.89	6246
1012.15	6173
1014.41	6217
1016.67	6256
1018.93	6233
1021.19	6115
1023.44	6175
1025.7	6137
1027.95	6169
1030.2	5958
1032.45	5881
1034.69	5786
1036.94	5688
1039.18	5710
1041.43	5619
1043.67	5567
1045.9	5664
1048.14	5634
1050.38	5485
1052.61	5340
1054.84	5345
1057.07	5187
1059.3	5194
1061.53	5062
1063.76	4998
1065.98	5025
1068.2	5003
1070.42	4894
1072.64	4883
1074.86	4855
1077.08	4785
1079.29	4690
1081.5	4644
1083.72	4596
1085.93	4676
1088.13	4616
1090.34	4700
1092.55	4662
1094.75	4759
1096.95	4678
1099.15	4591
1101.35	4529
1103.55	4491
1105.74	4345
1107.94	4382
1110.13	4313
1112.32	4233
1114.51	4114
1116.7	4151
1118.89	4088
1121.07	4056
1123.25	3959
1125.44	3877
1127.62	3899
1129.8	3949
1131.97	3995
1134.15	4056
1136.32	4072
1138.49	3951
1140.66	3947
1142.83	3941
1145	3875
1147.17	3812
1149.33	3725
1151.5	3747
1153.66	3748
1155.82	3728
1157.98	3665
1160.13	3621
1162.29	3580
1164.44	3522
1166.6	3603
1168.75	3546
1170.9	3633
1173.04	3633
1175.19	3633
1177.34	3725
1179.48	3482
1181.62	3350
1183.76	3387
1185.9	3439
1188.04	3598
1190.17	3673
1192.31	3707
1194.44	3703
1196.57	3737
1198.7	3782
1200.83	3655
1202.96	3566
1205.08	3443
1207.21	3254
1209.33	3129
1211.45	3070
1213.57	2907
1215.69	2970
1217.81	2851
1219.92	2863
1222.03	2846
1224.15	2811
1226.26	2816
1228.37	2778
1230.47	2760
1232.58	2712
1234.68	2751
1236.79	2763
1238.89	2766
1240.99	2764
1243.09	2686
1245.19	2625
1247.28	2621
1249.38	2607
1251.47	2625
1253.56	2557
1255.65	2480
1257.74	2569
1259.83	2516
1261.91	2476
1264	2478
1266.08	2352
1268.16	2329
1270.24	2296
1272.32	2173
1274.4	2283
1276.47	2212
1278.55	2146
1280.62	2111
1282.69	2107
1284.76	2091
1286.83	2053
1288.9	2051
1290.96	2031
1293.03	1989
1295.09	2029
1297.15	1924
1299.21	1896
1301.27	1944
1303.33	1835
1305.38	1835
1307.44	1944
1309.49	1839
1311.54	1845
1313.59	1787
1315.64	1777
1317.69	1797
1319.73	1775
1321.78	1806
1323.82	1821
1325.86	1775
1327.9	1779
1329.94	1702
1331.98	1706
1334.02	1745
1336.05	1779
1338.08	1797
1340.12	1733
1342.15	1793
1344.18	1810
1346.2	1890
1348.23	1904
1350.25	1853
1352.28	1839
1354.3	1904
1356.32	1902
1358.34	1894
1360.36	1930
1362.38	1912
1364.39	1999
1366.41	1936
1368.42	1964
1370.43	2006
1372.44	1855
1374.45	1894
1376.45	1836
1378.46	1904
1380.47	1789
1382.47	1719
1384.47	1689
1386.47	1685
1388.47	1612
1390.47	1624
1392.46	1553
1394.46	1673
1396.45	1630
1398.44	1687
1400.44	1603
1402.42	1533
1404.41	1539
1406.4	1449
1408.39	1412
1410.37	1428
1412.35	1366
1414.33	1370
1416.31	1346
1418.29	1385
1420.27	1331
1422.25	1356
1424.22	1339
1426.2	1299
1428.17	1303
1430.14	1309
1432.11	1253
1434.08	1197
1436.04	1253
1438.01	1188
1439.97	1185
1441.94	1207
1443.9	1261
1445.86	1243
1447.82	1279
1449.78	1144
1451.73	1191
1453.69	1179
1455.64	1241
1457.59	1190
1459.54	1167
1461.49	1122
1463.44	1104
1465.39	1008
1467.34	1062
1469.28	1010
1471.22	1032
1473.17	1096
1475.11	1122
1477.05	1060
1478.99	987
1480.92	929
1482.86	884
1484.79	884
1486.73	864
1488.66	890
1490.59	905
1492.52	919
1494.45	903
1496.37	925
1498.3	969
1500.22	921
1502.14	834
1504.07	876
1505.99	850
1507.91	871
1509.82	859
1511.74	868
1513.66	848
1515.57	875
1517.48	905
1519.39	959
1521.3	984
1523.21	971
1525.12	975
1527.03	908
1528.93	890
1530.84	966
1532.74	978
1534.64	1068
1536.54	1067
1538.44	1011
1540.34	965
1542.23	931
1544.13	866
1546.02	822
1547.92	826
1549.81	895
1551.7	945
1553.59	907
1555.48	923
1557.36	979
1559.25	981
1561.13	1053
1563.01	1043
1564.9	1058
1566.78	1082
1568.66	1079
1570.53	997
1572.41	1021
1574.29	1000
1576.16	1096
1578.03	1203
1579.9	1209
1581.78	1124
1583.65	1090
1585.51	1064
1587.38	1084
1589.25	1199
1591.11	1149
1592.97	1124
1594.84	1032
1596.7	1007
1598.56	1003
1600.42	1016
1602.27	959
1604.13	987
1605.98	1127
1607.84	1247
1609.69	1368
1611.54	1358
1613.39	1281
1615.24	1078
1617.09	911
1618.94	876
1620.78	796
1622.62	883
1624.47	960
1626.31	997
1628.15	1018
1629.99	1027
1631.83	985
1633.67	993
1635.5	953
1637.34	909
1639.17	884
1641	915
1642.83	907
1644.66	927
1646.49	907
1648.32	869
1650.15	870
1651.97	886
1653.8	905
1655.62	896
1657.44	860
1659.26	745
1661.08	699
1662.9	699
1664.72	540
1666.53	472
1668.35	448
1670.16	435
1671.97	488
1673.79	538
1675.6	537
1677.4	528
1679.21	472
1681.02	469
1682.83	427
1684.63	457
1686.43	494
1688.24	510
1690.04	519
1691.84	421
1693.64	452
1695.43	461
1697.23	564
1699.02	645
1700.82	669
1702.61	643
1704.4	620
1706.2	617
1707.98	685
1709.77	762
1711.56	782
1713.35	757
1715.13	729
1716.92	632
1718.7	526
1720.48	584
1722.26	584
1724.04	532
1725.82	451
1727.6	380
1729.37	339
1731.15	310
1732.92	256
1734.7	213
1736.47	189
1738.24	186
1740.01	161
1741.78	191
1743.54	175
1745.31	252
1747.08	300
1748.84	306
1750.6	309
1752.36	395
1754.12	475
1755.88	511
1757.64	484
1759.4	425
1761.16	361
1762.91	353
1764.67	405
1766.42	496
1768.17	539
1769.92	534
1771.67	443
1773.42	413
1775.17	373
1776.91	393
1778.66	413
1780.4	500
1782.15	575
1783.89	540
1785.63	589
1787.37	598
1789.11	592
1790.85	605
1792.58	528
1794.32	478
1796.05	427
1797.79	443
1799.52	419
1801.25	417
1802.98	354
1804.71	359
1806.44	409
1808.17	465
1809.89	546
1811.62	562
1813.34	574
1815.07	510
1816.79	471
1818.51	425
1820.23	439
1821.95	365
1823.66	338
1825.38	323
1827.1	357
1828.81	346
1830.52	362
1832.24	413
1833.95	490
1835.66	518
1837.37	512
1839.08	494
1840.78	429
1842.49	353
1844.19	350
1845.9	327
1847.6	331
1849.3	353
1851	272
1852.7	235
1854.4	188
1856.1	216
1857.8	225
1859.49	243
1861.19	219
1862.88	258
1864.57	196
1866.27	125
1867.96	55
1869.65	20
1871.33	56
1873.02	101
1874.71	171
1876.39	229
1878.08	159
1879.76	169
1881.44	149
1883.12	192
1884.81	224
1886.48	244
1888.16	182
1889.84	97
1891.52	99
1893.19	81
1894.87	72
1896.54	77
1898.21	82
1899.88	95
1901.55	141
1903.22	155
1904.89	165
1906.56	211
1908.22	194
1909.89	198
1911.55	192
1913.22	231
1914.88	230
1916.54	186
1918.2	204
1919.86	203
1921.52	175
1923.18	161
1924.83	157
1926.49	141
1928.14	137
1929.79	175
1931.45	147
1933.1	133
1934.75	119
1936.4	185
1938.05	173
1939.69	182
1941.34	145
1942.99	110
1944.63	87
1946.27	78
1947.92	75
1949.56	111
1951.2	119
1952.84	169
1954.48	195
1956.11	238
1957.75	264
1959.39	260
1961.02	312
1962.65	250
1964.29	268
1965.92	272
1967.55	306
1969.18	317
1970.81	308
1972.44	337
1974.06	300
1975.69	294
1977.32	307
1978.94	331
1980.56	329
1982.19	325
1983.81	337
1985.43	353
1987.05	347
1988.66	332
1990.28	324
1991.9	296
1993.51	325
1995.13	336
1996.74	385
1998.36	326
1999.97	337
2001.58	318
2003.19	312
2004.8	342
2006.4	383
2008.01	365
2009.62	338
2011.22	348
2012.83	363
2014.43	366
2016.03	372
2017.63	335
2019.23	340
2020.83	322
2022.43	366
2024.03	355
2025.63	356
2027.22	351
2028.82	348
2030.41	340
2032.01	322
2033.6	360
2035.19	325
2036.78	334
2038.37	324
2039.96	288
2041.55	314
2043.13	300
2044.72	290
2046.3	298
2047.89	294
2049.47	316
2051.05	310
2052.63	306
2054.21	320
2055.79	308
2057.37	270
2058.95	292
2060.52	276
2062.1	282
2063.68	293
2065.25	284
2066.82	270
2068.39	268
2069.97	276
2071.54	276
2073.1	266
2074.67	248
2076.24	300
2077.81	268
2079.37	264
2080.94	251
2082.5	252
2084.07	243
2085.63	250
2087.19	208
2088.75	202
2090.31	168
2091.87	192
2093.43	173
2094.98	159
2096.54	178
2098.09	185
2099.65	224
2101.2	210
2102.75	228
2104.3	222
2105.86	216
2107.41	242
2108.95	226
2110.5	213
2112.05	220
2113.6	201
2115.14	194
2116.69	212
2118.23	198
2119.77	213
2121.31	171
2122.86	212
2124.4	180
2125.93	207
2127.47	200
2129.01	208
2130.55	212
2132.08	216
2133.62	222
2135.15	218
2136.69	203
2138.22	188
2139.75	195
2141.28	194
2142.81	203
2144.34	188
2145.87	171
2147.39	193
2148.92	199
2150.45	217
2151.97	214
2153.5	230
2155.02	173
2156.54	178
2158.06	157
2159.58	177
2161.1	169
2162.62	216
2164.14	205
2165.66	215
2167.17	210
2168.69	218
2170.2	187
2171.72	193
2173.23	188
2174.74	169
2176.25	182
2177.76	181
2179.27	153
2180.78	186
2182.29	157
2183.79	157
2185.3	147
2186.81	167
2188.31	169
2189.81	167
2191.32	184
2192.82	174
2194.32	157
2195.82	173
2197.32	170
2198.82	159
2200.32	131
2201.81	121
2203.31	117
2204.8	143
2206.3	155
2207.79	153
2209.29	178
2210.78	157
2212.27	189
2213.76	159
2215.25	173
2216.74	167
2218.23	157
2219.71	131
2221.2	131
2222.69	129
2224.17	83
2225.65	119
2227.14	97
2228.62	115
2230.1	121
2231.58	141
2233.06	135
2234.54	167
2236.02	151
2237.5	193
2238.97	149
2240.45	159
2241.92	155
2243.4	143
2244.87	131
2246.34	155
2247.82	151
2249.29	141
2250.76	115
2252.23	131
2253.7	113
2255.16	107
2256.63	119
2258.1	97
2259.56	125
2261.03	119
2262.49	117
2263.95	123
2265.42	127
2266.88	129
2268.34	111
2269.8	129
2271.26	91
2272.72	123
2274.18	127
2275.63	137
2277.09	139
2278.54	139
2280	133
2281.45	99
2282.9	97
2284.36	97
2285.81	107
2287.26	95
2288.71	121
2290.16	107
2291.61	113
2293.05	101
2294.5	93
2295.95	87
2297.39	53
2298.84	39
2300.28	50
2301.72	19
2303.16	67
2304.61	91
2306.05	93
2307.49	75
2308.93	68
2310.36	100
2311.8	103
2313.24	109
2314.67	125
2316.11	107
2317.54	116
2318.98	113
2320.41	83
2321.84	107
2323.28	93
2324.71	105
2326.14	79
2327.57	78
2328.99	87
2330.42	57
2331.85	81
2333.27	70
2334.7	81
2336.12	67
2337.55	59
2338.97	61
2340.39	41
2341.82	19
2343.24	52
2344.66	23
2346.08	38
2347.5	75
2348.91	63
2350.33	65
2351.75	91
2353.16	83
2354.58	81
2355.99	78
2357.41	77
2358.82	53
2360.23	9
2361.64	21
2363.05	18
2364.46	18
2365.87	10
2367.28	14
2368.69	43
2370.1	30
2371.5	30
2372.91	37
2374.31	44
2375.72	30
2377.12	18
2378.52	44
2379.92	42
2381.33	59
2382.73	38
2384.13	40
2385.52	34
2386.92	32
2388.32	37
2389.72	36
2391.11	43
2392.51	58
2393.9	73
2395.3	75
2396.69	63
2398.08	51
2399.48	20
2400.87	64
2402.26	37
2403.65	20
2405.04	0
2406.42	-29
2407.81	-92
2409.2	-56
2410.58	-109
2411.97	-84
2413.35	-46
2414.74	-82
2416.12	-61
2417.5	-54
2418.89	-33
2420.27	-42
2421.65	-52
2423.03	-41
2424.41	-60
2425.79	-33
2427.16	-61
2428.54	-56
2429.92	-83
2431.29	-39
2432.67	-48
2434.04	-56
2435.42	-38
2436.79	-58
2438.16	-55
2439.53	-52
2440.9	-67
2442.27	-81
2443.64	-87
2445.01	-71
2446.38	-77
2447.75	-115
2449.11	-79
2450.48	-84
2451.84	-91
2453.21	-83
2454.57	-78
2455.94	-58
2457.3	-67
2458.66	-81
2460.02	-80
2461.38	-85
2462.74	-38
2464.1	-32
2465.46	-21
2466.82	-43
2468.17	-41
2469.53	-47
2470.89	-6
2472.24	-48
2473.6	-48
2474.95	-16
2476.3	-28
2477.65	0
2479.01	4
2480.36	-34
2481.71	2
2483.06	-14
2484.41	-20
2485.75	-32
2487.1	-10
2488.45	-22
2489.8	-32
2491.14	-42
2492.49	-13
2493.83	-22
2495.17	4
2496.52	-32
2497.86	-10
2499.2	0
2500.54	2
2501.88	-14
2503.22	14
2504.56	8
2505.9	-10
2507.24	-4
2508.58	-14
2509.91	-16
2511.25	-37
2512.58	-34
2513.92	-79
2515.25	-58
2516.58	-67
2517.92	-89
2519.25	-69
2520.58	-61
2521.91	-70
2523.24	-57
2524.57	-40
2525.9	-51
2527.23	-40
2528.55	-22
2529.88	-63
2531.21	-41
2532.53	-54
2533.86	-28
2535.18	-52
2536.5	-20
2537.83	-13
2539.15	-14
2540.47	-10
2541.79	-37
2543.11	-46
2544.43	-27
2545.75	-24
2547.07	-16
2548.39	-65
2549.7	-8
2551.02	-46
2552.34	-37
2553.65	-53
2554.97	-84
2556.28	-60
2557.59	-89
2558.91	-91
2560.22	-79
2561.53	-73
2562.84	-87
2564.15	-59
2565.46	-67
2566.77	-63
2568.08	-75
2569.38	-73
2570.69	-52
2572	-65
2573.3	-74
2574.61	-57
2575.91	-46
2577.22	-69
2578.52	-65
2579.82	-45
2581.13	-65
2582.43	-73
2583.73	-63
2585.03	-87
2586.33	-82
2587.63	-89
2588.92	-103
2590.22	-65
2591.52	-93
2592.82	-85
2594.11	-71
2595.41	-73
2596.7	-95
2598	-71
2599.29	-50
2600.58	-61
2601.88	-66
2603.17	-75
2604.46	-95
2605.75	-85
2607.04	-83
2608.33	-89
2609.62	-91
2610.9	-97
2612.19	-97
2613.48	-119
2614.76	-95
2616.05	-85
2617.34	-73
2618.62	-113
2619.9	-94
2621.19	-97
2622.47	-95
2623.75	-82
2625.03	-93
2626.31	-93
2627.59	-71
2628.87	-65
2630.15	-87
2631.43	-75
2632.71	-95
2633.99	-104
2635.26	-92
2636.54	-111
2637.81	-107
2639.09	-107
2640.36	-107
2641.64	-93
2642.91	-113
2644.18	-131
2645.46	-111
2646.73	-123
2648	-97
2649.27	-95
2650.54	-79
2651.81	-95
2653.07	-75
2654.34	-81
2655.61	-97
2656.88	-71
2658.14	-86
2659.41	-83
2660.67	-91
2661.94	-71
2663.2	-91
2664.47	-103
2665.73	-99
2666.99	-97
2668.25	-107
2669.51	-87
2670.77	-115
2672.03	-97
2673.29	-97
2674.55	-87
2675.81	-85
2677.07	-101
2678.32	-123
2679.58	-97
2680.84	-79
2682.09	-85
2683.35	-64
2684.6	-59
2685.85	-85
2687.11	-91
2688.36	-75
2689.61	-85
2690.86	-87
2692.11	-83
2693.36	-79
2694.61	-65
2695.86	-83
2697.11	-99
2698.36	-75
2699.61	-103
2700.85	-95
2702.1	-87
2703.34	-73
2704.59	-88
2705.83	-81
2707.08	-73
2708.32	-97
2709.56	-87
2710.81	-95
2712.05	-99
2713.29	-83
2714.53	-99
2715.77	-69
2717.01	-57
2718.25	-81
2719.49	-83
2720.73	-91
2721.96	-117
2723.2	-89
2724.44	-83
2725.67	-71
2726.91	-76
2728.14	-77
2729.38	-102
2730.61	-71
2731.84	-85
2733.08	-83
2734.31	-75
2735.54	-85
2736.77	-71
2738	-87
2739.23	-59
2740.46	-63
2741.69	-87
2742.92	-93
2744.14	-55
2745.37	-70
2746.6	-85
2747.82	-48
2749.05	-73
2750.27	-76
2751.5	-67
2752.72	-94
2753.95	-62
2755.17	-64
2756.39	-54
2757.61	-85
2758.83	-68
2760.05	-44
2761.27	-82
2762.49	-62
2763.71	-89
2764.93	-62
2766.15	-94
2767.37	-66
2768.58	-77
2769.8	-74
2771.02	-84
2772.23	-60
2773.45	-77
2774.66	-56
2775.88	-70
2777.09	-80
2778.3	-76
2779.51	-75
2780.73	-81
2781.94	-50
2783.15	-56
2784.36	-48
2785.57	-66
2786.78	-82
2787.99	-56
2789.19	-80
2790.4	-50
2791.61	-33
2792.82	-56
2794.02	-62
2795.23	-60
2796.43	-66
2797.64	-42
2798.84	-52
2800.04	-68
2801.25	-37
2802.45	-76
2803.65	-84
2804.85	-47
2806.05	-64
2807.25	-69
2808.45	-50
2809.65	-72
2810.85	-51
2812.05	-30
2813.25	-58
2814.45	-60
2815.64	-42
2816.84	-60
2818.04	-56
2819.23	-15
2820.43	-69
2821.62	-61
2822.82	-46
2824.01	-48
2825.2	-46
2826.39	-38
2827.59	-46
2828.78	-30
2829.97	-44
2831.16	-63
2832.35	-38
2833.54	-67
2834.73	-38
2835.92	-50
2837.1	-50
2838.29	-52
2839.48	-28
2840.67	-45
2841.85	-44
2843.04	-53
2844.22	-60
2845.41	-49
2846.59	-14
2847.77	-19
2848.96	-47
2850.14	-51
2851.32	-43
2852.5	-29
2853.68	-44
2854.87	-12
2856.05	-52
2857.23	-24
2858.4	-49
2859.58	-53
2860.76	-47
2861.94	-12
2863.12	-26
2864.29	-28
2865.47	-57
2866.65	-31
2867.82	-6
2869	-11
2870.17	-12
2871.34	-37
2872.52	-49
2873.69	-12
2874.86	-39
2876.03	-24
2877.21	-57
2878.38	-50
2879.55	-28
2880.72	-44
2881.89	-46
2883.06	-26
2884.23	-16
2885.39	-51
2886.56	-41
2887.73	-67
2888.9	-38
2890.06	-57
2891.23	-18
2892.39	-59
2893.56	-32
2894.72	-31
2895.89	-39
2897.05	-24
2898.21	-49
2899.38	-22
2900.54	-57
2901.7	-22
2902.86	-46
2904.02	-21
2905.18	-56
2906.34	-39
2907.5	-43
2908.66	-45
2909.82	-33
2910.98	-22
2912.13	-32
2913.29	-14
2914.45	-38
2915.6	-29
2916.76	-34
2917.91	-16
2919.07	-21
2920.22	-39
2921.38	-22
2922.53	-40
2923.68	-10
2924.84	-16
2925.99	-26
2927.14	-45
2928.29	-40
2929.44	-28
2930.59	-46
2931.74	-25
2932.89	-20
2934.04	-20
2935.19	-46
2936.34	-23
2937.48	-23
2938.63	-16
2939.78	-42
2940.93	-6
2942.07	-24
2943.22	2
2944.36	-40
2945.51	-29
2946.65	-40
2947.79	-40
2948.94	-12
2950.08	-28
2951.22	-18
2952.36	-26
2953.5	-18
2954.65	-36
2955.79	-26
2956.93	-8
2958.07	-30
2959.2	-16
2960.34	-6
2961.48	-25
2962.62	-14
2963.76	-18
2964.89	-44
2966.03	-37
2967.17	-30
2968.3	-4
2969.44	-10
2970.57	-26
2971.71	-26
2972.84	-34
2973.97	-22
2975.11	-14
2976.24	-12
2977.37	-36
2978.5	-6
2979.64	-10
2980.77	-14
2981.9	-20
2983.03	-44
2984.16	-12
2985.29	-16
2986.41	-24
2987.54	0
2988.67	-12
2989.8	-6
2990.93	-16
2992.05	-22
2993.18	-4
2994.3	-44
2995.43	-24
2996.55	22
2997.68	-10
2998.8	-14
2999.93	-14
3001.05	-10
3002.17	-22
3003.3	-34
3004.42	20
3005.54	4
3006.66	0
3007.78	2
3008.9	-16
3010.02	-32
3011.14	-9
3012.26	-19
3013.38	4
3014.5	-10
3015.62	-32
3016.73	16
3017.85	-12
3018.97	4
3020.08	-8
3021.2	-2
3022.31	-14
3023.43	2
3024.54	6
3025.66	-4
3026.77	2
3027.89	12
3029	-12
3030.11	-2
3031.22	-2
3032.34	-14
3033.45	-8
3034.56	-32
3035.67	-4
3036.78	54
3037.89	-8
3039	0
3040.11	-32
3041.22	-16
3042.32	-16
3043.43	-16
3044.54	-13
3045.65	4
3046.75	-2
3047.86	12
3048.96	-6
3050.07	-22
3051.17	2
3052.28	4
3053.38	-13
3054.49	-16
3055.59	2
3056.69	-2
3057.8	4
3058.9	-2
3060	10
3061.1	-17
3062.2	10
3063.3	-2
3064.4	-21
3065.5	-29
3066.6	-16
3067.7	0
3068.8	6
3069.9	6
3071	0
3072.09	6
3073.19	16
3074.29	10
3075.38	2
3076.48	32
3077.57	-16
3078.67	8
3079.76	28
3080.86	-22
3081.95	4
3083.05	-2
3084.14	18
3085.23	6
3086.33	-6
3087.42	16
3088.51	10
3089.6	-2
3090.69	8
3091.78	0
3092.87	10
3093.96	8
3095.05	-2
3096.14	-20
3097.23	8
3098.32	10
3099.41	8
3100.49	-2
3101.58	-4
3102.67	28
3103.75	-14
3104.84	6
3105.93	10
3107.01	-24
3108.1	12
3109.18	14
3110.26	2
3111.35	22
3112.43	20
3113.51	12
3114.6	2
3115.68	14
3116.76	-7
3117.84	18
3118.92	34
3120	8
3121.09	4
3122.17	4
3123.25	-8
3124.32	24
3125.4	16
3126.48	-12
3127.56	-8
3128.64	-4
3129.72	-4
3130.79	28
3131.87	0
3132.95	-6
3134.02	-7
3135.1	4
3136.17	14
3137.25	-2
3138.32	4
3139.4	8
3140.47	28
3141.55	2
3142.62	22
3143.69	8
3144.76	9
3145.84	8
3146.91	18
3147.98	0
3149.05	6
3150.12	14
3151.19	2
3152.26	18
3153.33	10
3154.4	-4
3155.47	-1
3156.54	2
3157.61	34
3158.67	-8
3159.74	-2
3160.81	12
3161.88	13
3162.94	6
3164.01	8
3165.07	12
3166.14	22
3167.2	12
3168.27	-14
3169.33	0
3170.4	-4
3171.46	20
3172.52	-4
3173.59	24
3174.65	2
3175.71	10
3176.77	0
3177.84	2
3178.9	10
3179.96	-14
3181.02	12
3182.08	18
3183.14	16
3184.2	8
3185.26	24
3186.32	18
3187.37	8
3188.43	34
3189.49	35
3190.55	-7
3191.61	13
3192.66	30
3193.72	0
3194.77	10
3195.83	6
3196.89	8
3197.94	16
3199	4
3200.05	-6
3201.1	4
3202.16	-10
3203.21	40
3204.27	-2
3205.32	2
3206.37	2
3207.42	15
3208.47	10
3209.53	24
3210.58	9
3211.63	24
3212.68	-2
3213.73	0
3214.78	9
3215.83	10
3216.88	8
3217.93	2
3218.97	22
3220.02	0
3221.07	-6
3222.12	-4
3223.16	10
3224.21	0
3225.26	-14
3226.3	-6
3227.35	0
3228.4	22
3229.44	26
3230.49	-12
3231.53	-14
3232.57	2
3233.62	4
3234.66	16
3235.71	-8
3236.75	12
3237.79	28
3238.83	12
3239.88	-4
3240.92	4
3241.96	10
3243	4
3244.04	8
3245.08	10
3246.12	6
3247.16	-2
3248.2	6
3249.24	20
3250.28	6
3251.32	-4
3252.36	10
3253.39	6
3254.43	10
3255.47	26
3256.51	10
3257.54	6
3258.58	18
3259.61	12
3260.65	2
3261.69	12
3262.72	-6
3263.76	6
3264.79	-12
3265.82	18
3266.86	15
3267.89	28
3268.92	26
3269.96	4
3270.99	23
3272.02	12
3273.05	12
3274.09	10
3275.12	26
3276.15	14
3277.18	15
3278.21	22
3279.24	-2
3280.27	32
3281.3	14
3282.33	0
3283.36	16
3284.39	6
3285.41	46
3286.44	24
3287.47	16
3288.5	40
3289.52	-4
3290.55	32
3291.58	26
3292.6	12
3293.63	38
3294.66	24
3295.68	43
3296.71	12
3297.73	22
3298.76	47
3299.78	18
3300.8	12
3301.83	20
3302.85	42
3303.87	20
3304.9	6
3305.92	17
3306.94	22
3307.96	22
3308.98	16
3310.01	22
3311.03	24
3312.05	37
3313.07	24
3314.09	22
3315.11	8
3316.13	35
3317.15	6
3318.17	20
3319.18	20
3320.2	26
3321.22	26
3322.24	14
3323.26	15
3324.27	24
3325.29	36
3326.31	31
3327.32	24
3328.34	30
3329.35	32
3330.37	18
3331.38	-2
3332.4	0
3333.41	26
3334.43	34
3335.44	18
3336.46	30
3337.47	14
3338.48	14
3339.5	20
3340.51	12
3341.52	10
3342.53	28
3343.54	2
3344.56	20
3345.57	28
3346.58	26
3347.59	16
3348.6	23
3349.61	26
3350.62	10
3351.63	20
3352.64	24
3353.65	20
3354.66	11
3355.66	31
3356.67	22
3357.68	14
3358.69	0
3359.7	10
3360.7	40
3361.71	4
3362.72	26
3363.72	18
3364.73	16
3365.73	20
3366.74	37
3367.75	23
3368.75	24
3369.75	30
3370.76	-4
3371.76	18
3372.77	30
3373.77	28
3374.77	31
3375.78	28
3376.78	16
3377.78	30
3378.78	12
3379.79	4
3380.79	2
3381.79	18
3382.79	12
3383.79	14
3384.79	52
3385.79	4
3386.79	14
3387.79	6
3388.79	19
3389.79	6
3390.79	14
3391.79	30
3392.79	22
3393.79	36
3394.78	22
3395.78	18
3396.78	26
3397.78	20
3398.77	59
3399.77	12
3400.77	14
3401.76	4
3402.76	36
3403.76	16
3404.75	0
3405.75	10
3406.74	32
3407.74	52
3408.73	22
3409.72	70
3410.72	24
3411.71	30
3412.71	22
3413.7	4
3414.69	-12
3415.68	66
3416.68	28
3417.67	16
3418.66	20
3419.65	34
3420.64	36
3421.63	35
3422.63	44
3423.62	44
3424.61	56
3425.6	10
3426.59	33
3427.58	48
3428.57	31
[truncated: 48 more rows]
