# Supplementary material for: AI‐Assisted Detection of Early Gastric Cancer via Visualization of Mucosal Acidity Compromise During Endoscopy
Source: Adv Sci (Weinh). 2025 Oct 20;12(46):e04932. doi: 10.1002/advs.202504932 (PMC12697849; doi:10.1002/advs.202504932)
Supplement: Supplementary file 2 — Supporting Data [file ADVS-12-e04932-s002.zip › Models by MKN-45 cells/Model 1/Para-tumor/fast-20250724_212256.csv]

181.541	12880
184.445	20038
187.346	25667
190.245	28460
193.141	29357
196.035	29373
198.927	29167
201.816	29232
204.703	29373
207.588	29077
210.47	29299
213.35	29038
216.228	29065
219.103	29238
221.976	28974
224.846	29175
227.715	29051
230.58	29167
233.444	29174
236.305	29166
239.164	29240
242.02	29488
244.875	29826
247.727	29947
250.576	29821
253.423	29834
256.268	29868
259.111	29827
261.951	29590
264.789	29565
267.625	29665
270.459	29716
273.29	29738
276.119	29622
278.945	29357
281.769	29166
284.591	29131
287.411	28859
290.229	28886
293.044	28676
295.857	28521
298.667	28388
301.476	28090
304.282	27918
307.085	27551
309.887	27233
312.686	26937
315.483	26657
318.278	26572
321.071	26349
323.861	26289
326.649	26105
329.435	26318
332.219	26278
335	26230
337.779	26397
340.556	26417
343.331	26492
346.103	26488
348.873	26312
351.641	26621
354.407	26722
357.171	26849
359.932	26715
362.691	26598
365.448	26547
368.203	26349
370.955	25893
373.706	25903
376.454	25926
379.2	25690
381.943	25650
384.685	25362
387.424	25112
390.161	24885
392.896	24630
395.629	24508
398.36	24505
401.088	24385
403.815	24382
406.539	24225
409.261	24203
411.981	24028
414.698	24243
417.414	24362
420.127	24624
422.838	24375
425.547	24612
428.254	24666
430.959	24538
433.662	24559
436.362	24806
439.06	24918
441.757	24882
444.451	24852
447.142	24681
449.832	24803
452.52	24735
455.206	24620
457.889	24592
460.57	24451
463.249	24377
465.927	24266
468.601	24171
471.274	23758
473.945	23633
476.614	23281
479.28	22944
481.945	22881
484.607	22732
487.267	22511
489.926	22352
492.582	22269
495.236	22119
497.888	21880
500.537	21775
503.185	21848
505.831	21981
508.474	22128
511.116	21951
513.755	21860
516.393	21789
519.028	21864
521.661	21882
524.293	22062
526.922	21803
529.549	21944
532.174	21713
534.797	21783
537.418	21830
540.037	21848
542.654	21604
545.268	21695
547.881	21842
550.492	21762
553.101	21515
555.707	21120
558.312	20955
560.915	20744
563.515	20832
566.114	20909
568.71	21169
571.305	21387
573.897	21695
576.488	21699
579.076	21384
581.663	20935
584.247	20349
586.83	19917
589.41	19460
591.989	19021
594.565	18559
597.14	18151
599.712	17939
602.283	17893
604.851	17619
607.418	17445
609.982	17321
612.545	17248
615.106	17231
617.664	17247
620.221	17240
622.776	17301
625.328	17179
627.879	17143
630.428	16950
632.975	16848
635.52	16535
638.062	16478
640.603	16327
643.142	16501
645.679	16584
648.214	16676
650.748	16612
653.279	16557
655.808	16563
658.335	16326
660.861	16287
663.384	16032
665.906	15881
668.425	16152
670.943	16160
673.459	15951
675.973	15748
678.484	15574
680.994	15324
683.502	14996
686.009	14941
688.513	14871
691.015	14702
693.515	14586
696.014	14431
698.51	14185
701.005	14087
703.498	13978
705.989	13788
708.478	13570
710.965	13453
713.45	13368
715.933	13299
718.415	13155
720.894	12874
723.372	12854
725.848	12939
728.322	12938
730.794	13116
733.264	12944
735.732	12904
738.198	12500
740.663	12296
743.126	11978
745.586	11998
748.045	11778
750.502	11508
752.958	11511
755.411	11413
757.863	11442
760.312	11339
762.76	11351
765.206	11416
767.65	11250
770.092	10967
772.533	10518
774.971	10263
777.408	10049
779.843	10108
782.276	10108
784.707	10229
787.137	10354
789.564	10225
791.99	10251
794.414	10303
796.836	10253
799.257	9959
801.675	9946
804.092	9713
806.507	9760
808.92	9660
811.331	9554
813.741	9373
816.148	9159
818.554	8986
820.958	8920
823.36	8867
825.761	8812
828.159	8662
830.556	8671
832.951	8536
835.345	8499
837.736	8444
840.126	8343
842.514	8404
844.9	8299
847.284	8131
849.667	8133
852.048	7934
854.427	7890
856.804	7799
859.18	7664
861.553	7473
863.925	7581
866.296	7494
868.664	7477
871.031	7445
873.396	7338
875.759	7310
878.12	7278
880.48	7245
882.838	7154
885.194	6979
887.549	6927
889.902	6945
892.253	6883
894.602	6856
896.949	6757
899.295	6734
901.639	6641
903.981	6611
906.322	6516
908.661	6594
910.998	6453
913.333	6516
915.667	6469
917.999	6536
920.329	6508
922.658	6441
924.985	6393
927.31	6324
929.633	6336
931.955	6274
934.275	6111
936.593	6151
938.91	5980
941.225	5909
943.538	5732
945.849	5738
948.159	5519
950.467	5426
952.774	5454
955.078	5275
957.381	5081
959.683	5075
961.982	4999
964.28	5061
966.577	5055
968.871	5055
971.164	4935
973.456	4764
975.745	4700
978.033	4642
980.319	4598
982.604	4561
984.887	4554
987.168	4636
989.448	4529
991.726	4543
994.002	4426
996.277	4496
998.55	4465
1000.82	4447
1003.09	4491
1005.36	4535
1007.63	4558
1009.89	4537
1012.15	4499
1014.41	4587
1016.67	4608
1018.93	4690
1021.19	4497
1023.44	4575
1025.7	4619
1027.95	4523
1030.2	4424
1032.45	4408
1034.69	4249
1036.94	4118
1039.18	4159
1041.43	4090
1043.67	4112
1045.9	4024
1048.14	4042
1050.38	3935
1052.61	3871
1054.84	3816
1057.07	3773
1059.3	3759
1061.53	3561
1063.76	3676
1065.98	3661
1068.2	3647
1070.42	3556
1072.64	3473
1074.86	3467
1077.08	3427
1079.29	3370
1081.5	3357
1083.72	3326
1085.93	3344
1088.13	3258
1090.34	3352
1092.55	3353
1094.75	3405
1096.95	3326
1099.15	3288
1101.35	3304
1103.55	3260
1105.74	3143
1107.94	3125
1110.13	3128
1112.32	3022
1114.51	2968
1116.7	2974
1118.89	2918
1121.07	2867
1123.25	2824
1125.44	2823
1127.62	2766
1129.8	2806
1131.97	2823
1134.15	2919
1136.32	2869
1138.49	2830
1140.66	2837
1142.83	2754
1145	2712
1147.17	2750
1149.33	2714
1151.5	2635
1153.66	2696
1155.82	2636
1157.98	2611
1160.13	2545
1162.29	2516
1164.44	2575
1166.6	2478
1168.75	2518
1170.9	2567
1173.04	2628
1175.19	2595
1177.34	2613
1179.48	2469
1181.62	2389
1183.76	2424
1185.9	2480
1188.04	2615
1190.17	2712
1192.31	2771
1194.44	2684
1196.57	2708
1198.7	2684
1200.83	2625
1202.96	2568
1205.08	2432
1207.21	2265
1209.33	2192
1211.45	2123
1213.57	2049
1215.69	1957
1217.81	2004
1219.92	1974
1222.03	1932
1224.15	1983
1226.26	1930
1228.37	1871
1230.47	1938
1232.58	1910
1234.68	1866
1236.79	1904
1238.89	1884
1240.99	1922
1243.09	1886
1245.19	1795
1247.28	1789
1249.38	1757
1251.47	1813
1253.56	1757
1255.65	1695
1257.74	1686
1259.83	1711
1261.91	1700
1264	1624
1266.08	1584
1268.16	1573
1270.24	1519
1272.32	1470
1274.4	1489
1276.47	1467
1278.55	1445
1280.62	1416
1282.69	1354
1284.76	1390
1286.83	1386
1288.9	1425
1290.96	1402
1293.03	1289
1295.09	1303
1297.15	1243
1299.21	1277
1301.27	1243
1303.33	1219
1305.38	1243
1307.44	1278
1309.49	1249
1311.54	1154
1313.59	1140
1315.64	1173
1317.69	1184
1319.73	1128
1321.78	1167
1323.82	1132
1325.86	1094
1327.9	1122
1329.94	1087
1331.98	1090
1334.02	1140
1336.05	1144
1338.08	1128
1340.12	1100
1342.15	1144
1344.18	1201
1346.2	1197
1348.23	1193
1350.25	1203
1352.28	1207
1354.3	1241
1356.32	1259
1358.34	1257
1360.36	1233
1362.38	1267
1364.39	1320
1366.41	1282
1368.42	1261
1370.43	1291
1372.44	1269
1374.45	1247
1376.45	1284
1378.46	1273
1380.47	1188
1382.47	1155
1384.47	1163
1386.47	1076
1388.47	1074
1390.47	1040
1392.46	1020
1394.46	1070
1396.45	1124
1398.44	1122
1400.44	1033
1402.42	1021
1404.41	961
1406.4	919
1408.39	917
1410.37	864
1412.35	891
1414.33	871
1416.31	912
1418.29	883
1420.27	822
1422.25	796
1424.22	787
1426.2	824
1428.17	814
1430.14	824
1432.11	780
1434.08	728
1436.04	729
1438.01	685
1439.97	733
1441.94	773
1443.9	796
1445.86	766
1447.82	800
1449.78	717
1451.73	659
1453.69	707
1455.64	725
1457.59	765
1459.54	716
1461.49	645
1463.44	622
1465.39	576
1467.34	608
1469.28	567
1471.22	623
1473.17	699
1475.11	681
1477.05	629
1478.99	531
1480.92	516
1482.86	481
1484.79	451
1486.73	455
1488.66	439
1490.59	455
1492.52	492
1494.45	460
1496.37	496
1498.3	558
1500.22	496
1502.14	485
1504.07	465
1505.99	460
1507.91	466
1509.82	454
1511.74	447
1513.66	445
1515.57	494
1517.48	486
1519.39	546
1521.3	536
1523.21	556
1525.12	503
1527.03	471
1528.93	499
1530.84	563
1532.74	579
1534.64	683
1536.54	693
1538.44	669
1540.34	582
1542.23	546
1544.13	497
1546.02	411
1547.92	488
1549.81	550
1551.7	578
1553.59	576
1555.48	600
1557.36	614
1559.25	639
1561.13	683
1563.01	699
1564.9	740
1566.78	751
1568.66	731
1570.53	691
1572.41	673
1574.29	655
1576.16	745
1578.03	848
1579.9	883
1581.78	786
1583.65	735
1585.51	727
1587.38	760
1589.25	806
1591.11	822
1592.97	783
1594.84	721
1596.7	703
1598.56	673
1600.42	655
1602.27	671
1604.13	681
1605.98	826
1607.84	939
1609.69	1046
1611.54	1029
1613.39	959
1615.24	812
1617.09	631
1618.94	588
1620.78	510
1622.62	619
1624.47	698
1626.31	723
1628.15	731
1629.99	729
1631.83	731
1633.67	697
1635.5	691
1637.34	633
1639.17	651
1641	631
1642.83	651
1644.66	647
1646.49	639
1648.32	555
1650.15	623
1651.97	618
1653.8	635
1655.62	628
1657.44	606
1659.26	535
1661.08	463
1662.9	451
1664.72	298
1666.53	234
1668.35	216
1670.16	189
1671.97	226
1673.79	276
1675.6	334
1677.4	270
1679.21	222
1681.02	248
1682.83	179
1684.63	227
1686.43	264
1688.24	264
1690.04	304
1691.84	217
1693.64	212
1695.43	257
1697.23	318
1699.02	405
1700.82	441
1702.61	447
1704.4	433
1706.2	417
1707.98	472
1709.77	536
1711.56	554
1713.35	560
1715.13	503
1716.92	425
1718.7	341
1720.48	403
1722.26	411
1724.04	361
1725.82	282
1727.6	209
1729.37	196
1731.15	201
1732.92	129
1734.7	139
1736.47	87
1738.24	69
1740.01	64
1741.78	66
1743.54	91
1745.31	161
1747.08	183
1748.84	165
1750.6	182
1752.36	250
1754.12	302
1755.88	370
1757.64	296
1759.4	237
1761.16	167
1762.91	192
1764.67	266
1766.42	338
1768.17	376
1769.92	362
1771.67	330
1773.42	245
1775.17	179
1776.91	242
1778.66	242
1780.4	345
1782.15	407
1783.89	442
1785.63	428
1787.37	439
1789.11	435
1790.85	413
1792.58	379
1794.32	284
1796.05	294
1797.79	258
1799.52	254
1801.25	252
1802.98	231
1804.71	210
1806.44	274
1808.17	328
1809.89	403
1811.62	403
1813.34	433
1815.07	405
1816.79	336
1818.51	294
1820.23	280
1821.95	254
1823.66	221
1825.38	180
1827.1	196
1828.81	185
1830.52	255
1832.24	264
1833.95	312
1835.66	379
1837.37	383
1839.08	377
1840.78	300
1842.49	246
1844.19	203
1845.9	202
1847.6	208
1849.3	234
1851	147
1852.7	96
1854.4	51
1856.1	75
1857.8	68
1859.49	125
1861.19	102
1862.88	127
1864.57	71
1866.27	-12
1867.96	-58
1869.65	-91
1871.33	-79
1873.02	10
1874.71	42
1876.39	96
1878.08	46
1879.76	56
1881.44	62
1883.12	89
1884.81	133
1886.48	125
1888.16	41
1889.84	-8
1891.52	-30
1893.19	-68
1894.87	-53
1896.54	-32
1898.21	-8
1899.88	4
1901.55	57
1903.22	50
1904.89	66
1906.56	97
1908.22	99
1909.89	95
1911.55	117
1913.22	143
1914.88	115
1916.54	93
1918.2	123
1919.86	98
1921.52	91
1923.18	61
1924.83	61
1926.49	60
1928.14	48
1929.79	64
1931.45	69
1933.1	43
1934.75	14
1936.4	78
1938.05	95
1939.69	119
1941.34	79
1942.99	6
1944.63	-2
1946.27	-12
1947.92	-8
1949.56	38
1951.2	32
1952.84	90
1954.48	76
1956.11	141
1957.75	165
1959.39	183
1961.02	195
1962.65	195
1964.29	190
1965.92	195
1967.55	229
1969.18	214
1970.81	209
1972.44	238
1974.06	205
1975.69	203
1977.32	246
1978.94	250
1980.56	236
1982.19	256
1983.81	244
1985.43	260
1987.05	248
1988.66	247
1990.28	260
1991.9	216
1993.51	260
1995.13	276
1996.74	290
1998.36	246
1999.97	266
2001.58	242
2003.19	226
2004.8	254
2006.4	320
2008.01	280
2009.62	260
2011.22	284
2012.83	278
2014.43	282
2016.03	288
2017.63	272
2019.23	278
2020.83	256
2022.43	288
2024.03	268
2025.63	296
2027.22	258
2028.82	258
2030.41	270
2032.01	258
2033.6	276
2035.19	274
2036.78	253
2038.37	246
2039.96	240
2041.55	242
2043.13	218
2044.72	232
2046.3	236
2047.89	240
2049.47	227
2051.05	236
2052.63	242
2054.21	236
2055.79	233
2057.37	214
2058.95	222
2060.52	212
2062.1	207
2063.68	238
2065.25	236
2066.82	207
2068.39	240
2069.97	225
2071.54	207
2073.1	190
2074.67	214
2076.24	218
2077.81	209
2079.37	199
2080.94	205
2082.5	185
2084.07	181
2085.63	183
2087.19	153
2088.75	162
2090.31	131
2091.87	125
2093.43	112
2094.98	114
2096.54	115
2098.09	137
2099.65	164
2101.2	155
2102.75	168
2104.3	145
2105.86	203
2107.41	173
2108.95	185
2110.5	159
2112.05	165
2113.6	163
2115.14	170
2116.69	155
2118.23	133
2119.77	159
2121.31	143
2122.86	137
2124.4	133
2125.93	149
2127.47	152
2129.01	157
2130.55	169
2132.08	167
2133.62	163
2135.15	179
2136.69	159
2138.22	145
2139.75	143
2141.28	125
2142.81	161
2144.34	137
2145.87	135
2147.39	167
2148.92	159
2150.45	169
2151.97	150
2153.5	147
2155.02	131
2156.54	113
2158.06	133
2159.58	137
2161.1	125
2162.62	177
2164.14	155
2165.66	163
2167.17	149
2168.69	155
2170.2	169
2171.72	153
2173.23	165
2174.74	119
2176.25	121
2177.76	149
2179.27	117
2180.78	141
2182.29	113
2183.79	119
2185.3	117
2186.81	139
2188.31	109
2189.81	117
2191.32	129
2192.82	145
2194.32	115
2195.82	149
2197.32	125
2198.82	111
2200.32	103
2201.81	91
2203.31	80
2204.8	109
2206.3	113
2207.79	109
2209.29	131
2210.78	121
2212.27	147
2213.76	141
2215.25	143
2216.74	123
2218.23	111
2219.71	118
2221.2	87
2222.69	89
2224.17	62
2225.65	71
2227.14	81
2228.62	91
2230.1	87
2231.58	85
2233.06	89
2234.54	113
2236.02	119
2237.5	141
2238.97	134
2240.45	105
2241.92	124
2243.4	113
2244.87	79
2246.34	109
2247.82	95
2249.29	90
2250.76	87
2252.23	97
2253.7	105
2255.16	91
2256.63	79
2258.1	78
2259.56	111
2261.03	85
2262.49	86
2263.95	97
2265.42	93
2266.88	94
2268.34	97
2269.8	81
2271.26	69
2272.72	88
2274.18	99
2275.63	87
2277.09	111
2278.54	125
2280	73
2281.45	67
2282.9	67
2284.36	59
2285.81	75
2287.26	67
2288.71	87
2290.16	105
2291.61	87
2293.05	65
2294.5	49
2295.95	43
2297.39	45
2298.84	2
2300.28	26
2301.72	10
2303.16	59
2304.61	67
2306.05	57
2307.49	69
2308.93	54
2310.36	80
2311.8	68
2313.24	77
2314.67	105
2316.11	91
2317.54	84
2318.98	115
2320.41	57
2321.84	93
2323.28	70
2324.71	81
2326.14	69
2327.57	54
2328.99	59
2330.42	30
2331.85	53
2333.27	44
2334.7	48
2336.12	31
2337.55	36
2338.97	29
2340.39	35
2341.82	0
2343.24	16
2344.66	13
2346.08	22
2347.5	35
2348.91	45
2350.33	50
2351.75	68
2353.16	60
2354.58	60
2355.99	70
2357.41	36
2358.82	29
2360.23	13
2361.64	15
2363.05	-12
2364.46	-13
2365.87	-2
2367.28	2
2368.69	31
2370.1	4
2371.5	-4
2372.91	24
2374.31	26
2375.72	14
2377.12	6
2378.52	20
2379.92	8
2381.33	14
2382.73	20
2384.13	0
2385.52	32
2386.92	16
2388.32	22
2389.72	22
2391.11	22
2392.51	40
2393.9	49
2395.3	43
2396.69	57
2398.08	22
2399.48	18
2400.87	28
2402.26	24
2403.65	4
2405.04	-10
2406.42	-39
2407.81	-108
2409.2	-89
2410.58	-111
2411.97	-119
2413.35	-76
2414.74	-107
2416.12	-75
2417.5	-75
2418.89	-65
2420.27	-67
2421.65	-60
2423.03	-59
2424.41	-63
2425.79	-93
2427.16	-87
2428.54	-95
2429.92	-95
2431.29	-75
2432.67	-80
2434.04	-83
2435.42	-53
2436.79	-69
2438.16	-69
2439.53	-65
2440.9	-83
2442.27	-109
2443.64	-93
2445.01	-103
2446.38	-93
2447.75	-109
2449.11	-95
2450.48	-93
2451.84	-109
2453.21	-99
2454.57	-72
2455.94	-75
2457.3	-51
2458.66	-93
2460.02	-88
2461.38	-97
2462.74	-68
2464.1	-54
2465.46	-45
2466.82	-47
2468.17	-35
2469.53	-55
2470.89	-32
2472.24	-72
2473.6	-52
2474.95	-28
2476.3	-32
2477.65	-28
2479.01	-10
2480.36	-42
2481.71	2
2483.06	-38
2484.41	-54
2485.75	-44
2487.1	-32
2488.45	-46
2489.8	-40
2491.14	-30
2492.49	-43
2493.83	-42
2495.17	-30
2496.52	-40
2497.86	-22
2499.2	-14
2500.54	-20
2501.88	-24
2503.22	-8
2504.56	-14
2505.9	-16
2507.24	-14
2508.58	-22
2509.91	-38
2511.25	-57
2512.58	-60
2513.92	-117
2515.25	-85
2516.58	-101
2517.92	-109
2519.25	-95
2520.58	-73
2521.91	-101
2523.24	-93
2524.57	-49
2525.9	-59
2527.23	-48
2528.55	-8
2529.88	-67
2531.21	-71
2532.53	-87
2533.86	-46
2535.18	-62
2536.5	-44
2537.83	-33
2539.15	-40
2540.47	-24
2541.79	-29
2543.11	-56
2544.43	-45
2545.75	-40
2547.07	-37
2548.39	-91
2549.7	-27
2551.02	-48
2552.34	-59
2553.65	-53
2554.97	-88
2556.28	-89
2557.59	-99
2558.91	-103
2560.22	-87
2561.53	-93
2562.84	-107
2564.15	-97
2565.46	-93
2566.77	-89
2568.08	-71
2569.38	-81
2570.69	-89
2572	-87
2573.3	-86
2574.61	-83
2575.91	-74
2577.22	-93
2578.52	-67
2579.82	-51
2581.13	-67
2582.43	-89
2583.73	-85
2585.03	-97
2586.33	-87
2587.63	-115
2588.92	-113
2590.22	-103
2591.52	-107
2592.82	-93
2594.11	-79
2595.41	-81
2596.7	-81
2598	-65
2599.29	-89
2600.58	-79
2601.88	-79
2603.17	-89
2604.46	-109
2605.75	-101
2607.04	-93
2608.33	-105
2609.62	-113
2610.9	-109
2612.19	-125
2613.48	-151
2614.76	-111
2616.05	-109
2617.34	-89
2618.62	-145
2619.9	-120
2621.19	-99
2622.47	-107
2623.75	-114
2625.03	-115
2626.31	-101
2627.59	-83
2628.87	-85
2630.15	-111
2631.43	-95
2632.71	-107
2633.99	-116
2635.26	-102
2636.54	-131
2637.81	-111
2639.09	-119
2640.36	-129
2641.64	-125
2642.91	-131
2644.18	-125
2645.46	-111
2646.73	-109
2648	-123
2649.27	-103
2650.54	-89
2651.81	-91
2653.07	-73
2654.34	-107
2655.61	-83
2656.88	-67
2658.14	-99
2659.41	-109
2660.67	-111
2661.94	-99
2663.2	-101
2664.47	-117
2665.73	-95
2666.99	-107
2668.25	-103
2669.51	-125
2670.77	-133
2672.03	-129
2673.29	-99
2674.55	-103
2675.81	-115
2677.07	-123
2678.32	-117
2679.58	-105
2680.84	-69
2682.09	-109
2683.35	-74
2684.6	-77
2685.85	-97
2687.11	-105
2688.36	-79
2689.61	-95
2690.86	-111
2692.11	-105
2693.36	-75
2694.61	-73
2695.86	-91
2697.11	-115
2698.36	-95
2699.61	-137
2700.85	-103
2702.1	-78
2703.34	-87
2704.59	-113
2705.83	-103
2707.08	-97
2708.32	-89
2709.56	-109
2710.81	-101
2712.05	-119
2713.29	-105
2714.53	-101
2715.77	-91
2717.01	-69
2718.25	-81
2719.49	-89
2720.73	-119
2721.96	-111
2723.2	-97
2724.44	-95
2725.67	-89
2726.91	-90
2728.14	-93
2729.38	-112
2730.61	-105
2731.84	-101
2733.08	-79
2734.31	-79
2735.54	-75
2736.77	-81
2738	-105
2739.23	-83
2740.46	-77
2741.69	-107
2742.92	-115
2744.14	-61
2745.37	-99
2746.6	-103
2747.82	-74
2749.05	-79
2750.27	-81
2751.5	-81
2752.72	-111
2753.95	-66
2755.17	-84
2756.39	-80
2757.61	-83
2758.83	-88
2760.05	-82
2761.27	-89
2762.49	-78
2763.71	-93
2764.93	-68
2766.15	-92
2767.37	-62
2768.58	-75
2769.8	-88
2771.02	-76
2772.23	-64
2773.45	-91
2774.66	-84
2775.88	-64
2777.09	-84
2778.3	-84
2779.51	-77
2780.73	-89
2781.94	-82
2783.15	-76
2784.36	-74
2785.57	-64
2786.78	-80
2787.99	-66
2789.19	-66
2790.4	-56
2791.61	-49
2792.82	-66
2794.02	-62
2795.23	-66
2796.43	-80
2797.64	-61
2798.84	-72
2800.04	-83
2801.25	-63
2802.45	-84
2803.65	-100
2804.85	-55
2806.05	-62
2807.25	-85
2808.45	-62
2809.65	-70
2810.85	-71
2812.05	-48
2813.25	-50
2814.45	-68
2815.64	-56
2816.84	-68
2818.04	-64
2819.23	-29
2820.43	-81
2821.62	-47
2822.82	-54
2824.01	-52
2825.2	-40
2826.39	-51
2827.59	-57
2828.78	-44
2829.97	-46
2831.16	-69
2832.35	-34
2833.54	-79
2834.73	-58
2835.92	-52
2837.1	-60
2838.29	-64
2839.48	-42
2840.67	-35
2841.85	-51
2843.04	-57
2844.22	-74
2845.41	-65
2846.59	-38
2847.77	-43
2848.96	-51
2850.14	-67
2851.32	-35
2852.5	-47
2853.68	-61
2854.87	-18
2856.05	-62
2857.23	-62
2858.4	-61
2859.58	-47
2860.76	-77
2861.94	-32
2863.12	-47
2864.29	-49
2865.47	-44
2866.65	-41
2867.82	-42
2869	-39
2870.17	-47
2871.34	-45
2872.52	-41
2873.69	-42
2874.86	-65
2876.03	-36
2877.21	-53
2878.38	-78
2879.55	-42
2880.72	-50
2881.89	-64
2883.06	-48
2884.23	-29
2885.39	-49
2886.56	-51
2887.73	-65
2888.9	-36
2890.06	-46
2891.23	-40
2892.39	-71
2893.56	-40
2894.72	-47
2895.89	-41
2897.05	-30
2898.21	-61
2899.38	-50
2900.54	-59
2901.7	-38
2902.86	-60
2904.02	-33
2905.18	-58
2906.34	-41
2907.5	-31
2908.66	-61
2909.82	-53
2910.98	-34
2912.13	-53
2913.29	-30
2914.45	-71
2915.6	-39
2916.76	-28
2917.91	-46
2919.07	-33
2920.22	-51
2921.38	-30
2922.53	-60
2923.68	-34
2924.84	-22
2925.99	-44
2927.14	-29
2928.29	-36
2929.44	-48
2930.59	-55
2931.74	-29
2932.89	-38
2934.04	-32
2935.19	-80
2936.34	-51
2937.48	-41
2938.63	-18
2939.78	-54
2940.93	-28
2942.07	-18
2943.22	-23
2944.36	-44
2945.51	-51
2946.65	-26
2947.79	-36
2948.94	-22
2950.08	-28
2951.22	-40
2952.36	-44
2953.5	-46
2954.65	-40
2955.79	-49
2956.93	-32
2958.07	-54
2959.2	-24
2960.34	-28
2961.48	-23
2962.62	-36
2963.76	-26
2964.89	-44
2966.03	-35
2967.17	-40
2968.3	-16
2969.44	-24
2970.57	-20
2971.71	-24
2972.84	-39
2973.97	-6
2975.11	-33
2976.24	-12
2977.37	-50
2978.5	-18
2979.64	-18
2980.77	-40
2981.9	-14
2983.03	-52
2984.16	-22
2985.29	-24
2986.41	-36
2987.54	-16
2988.67	-8
2989.8	-12
2990.93	-22
2992.05	-44
2993.18	-31
2994.3	-30
2995.43	-20
2996.55	2
2997.68	-22
2998.8	-34
2999.93	-18
3001.05	-40
3002.17	-31
3003.3	-22
3004.42	8
3005.54	-14
3006.66	-11
3007.78	-18
3008.9	-28
3010.02	-44
3011.14	8
3012.26	-19
3013.38	-28
3014.5	-20
3015.62	-18
3016.73	-28
3017.85	-10
3018.97	-40
3020.08	-22
3021.2	0
3022.31	-12
3023.43	10
3024.54	-14
3025.66	-4
3026.77	-14
3027.89	-15
3029	-15
3030.11	-9
3031.22	-22
3032.34	-25
3033.45	-20
3034.56	-32
3035.67	-15
3036.78	14
3037.89	0
3039	16
3040.11	-40
3041.22	-26
3042.32	-37
3043.43	-20
3044.54	-12
3045.65	-12
3046.75	-13
3047.86	10
3048.96	-19
3050.07	-39
3051.17	-15
3052.28	4
3053.38	-37
3054.49	-18
3055.59	-10
3056.69	-13
3057.8	-26
3058.9	-8
3060	14
3061.1	-31
3062.2	-6
3063.3	-12
3064.4	-33
3065.5	-21
3066.6	-12
3067.7	-15
3068.8	-12
3069.9	2
3071	-6
3072.09	0
3073.19	0
3074.29	-12
3075.38	-10
3076.48	18
3077.57	-20
3078.67	12
3079.76	22
3080.86	-28
3081.95	-2
3083.05	-16
3084.14	4
3085.23	-2
3086.33	-10
3087.42	8
3088.51	-18
3089.6	-18
3090.69	-14
3091.78	-4
3092.87	6
3093.96	6
3095.05	-20
3096.14	-48
3097.23	-16
3098.32	2
3099.41	4
3100.49	-10
3101.58	-18
3102.67	-4
3103.75	-28
3104.84	-2
3105.93	-8
3107.01	-8
3108.1	-20
3109.18	-10
3110.26	6
3111.35	0
3112.43	-8
3113.51	-2
3114.6	-2
3115.68	-4
3116.76	-5
3117.84	-6
3118.92	2
3120	0
3121.09	4
3122.17	-4
3123.25	-17
3124.32	-4
3125.4	4
3126.48	-12
3127.56	-10
3128.64	-12
3129.72	2
3130.79	10
3131.87	-18
3132.95	10
3134.02	-9
3135.1	-10
3136.17	-2
3137.25	4
3138.32	-33
3139.4	-10
3140.47	6
3141.55	-6
3142.62	-13
3143.69	-2
3144.76	4
3145.84	-8
3146.91	18
3147.98	-4
3149.05	-6
3150.12	-2
3151.19	6
3152.26	4
3153.33	-2
3154.4	-10
3155.47	-3
3156.54	-16
3157.61	22
3158.67	-16
3159.74	-2
3160.81	-6
3161.88	9
3162.94	-4
3164.01	2
3165.07	6
3166.14	-4
3167.2	4
3168.27	-18
3169.33	2
3170.4	16
3171.46	-12
3172.52	-20
3173.59	14
3174.65	-10
3175.71	-2
3176.77	-26
3177.84	-4
3178.9	-10
3179.96	-10
3181.02	-12
3182.08	2
3183.14	6
3184.2	2
3185.26	8
3186.32	6
3187.37	20
3188.43	10
3189.49	27
3190.55	-7
3191.61	1
3192.66	0
3193.72	0
3194.77	12
3195.83	-25
3196.89	-6
3197.94	-6
3199	-2
3200.05	-4
3201.1	18
3202.16	-16
3203.21	4
3204.27	0
3205.32	-6
3206.37	16
3207.42	10
3208.47	4
3209.53	4
3210.58	6
3211.63	16
3212.68	-18
3213.73	8
3214.78	6
3215.83	-2
3216.88	-4
3217.93	-12
3218.97	-10
3220.02	-6
3221.07	-6
3222.12	14
3223.16	-4
3224.21	-12
3225.26	-8
3226.3	-12
3227.35	-10
3228.4	46
3229.44	14
3230.49	-4
3231.53	-20
3232.57	-6
3233.62	4
3234.66	14
3235.71	-8
3236.75	2
3237.79	14
3238.83	12
3239.88	-6
3240.92	10
3241.96	6
3243	-2
3244.04	-14
3245.08	6
3246.12	0
3247.16	-4
3248.2	2
3249.24	-8
3250.28	0
3251.32	-4
3252.36	16
3253.39	8
3254.43	6
3255.47	24
3256.51	16
3257.54	6
3258.58	10
3259.61	18
3260.65	-8
3261.69	10
3262.72	-8
3263.76	10
3264.79	-10
3265.82	16
3266.86	19
3267.89	20
3268.92	20
3269.96	6
3270.99	19
3272.02	-8
3273.05	2
3274.09	-4
3275.12	28
3276.15	2
3277.18	17
3278.21	10
3279.24	6
3280.27	16
3281.3	6
3282.33	12
3283.36	14
3284.39	14
3285.41	36
3286.44	20
3287.47	10
3288.5	48
3289.52	-16
3290.55	32
3291.58	20
3292.6	0
3293.63	28
3294.66	-2
3295.68	8
3296.71	0
3297.73	30
3298.76	39
3299.78	2
3300.8	-5
3301.83	-8
3302.85	28
3303.87	2
3304.9	12
3305.92	15
3306.94	22
3307.96	6
3308.98	20
3310.01	0
3311.03	2
3312.05	37
3313.07	-9
3314.09	18
3315.11	14
3316.13	6
3317.15	2
3318.17	10
3319.18	6
3320.2	6
3321.22	16
3322.24	16
3323.26	25
3324.27	8
3325.29	8
3326.31	37
3327.32	26
3328.34	12
3329.35	24
3330.37	2
3331.38	2
3332.4	0
3333.41	12
3334.43	34
3335.44	2
3336.46	12
3337.47	2
3338.48	8
3339.5	-4
3340.51	6
3341.52	8
3342.53	24
3343.54	2
3344.56	16
3345.57	28
3346.58	16
3347.59	14
3348.6	17
3349.61	24
3350.62	14
3351.63	18
3352.64	8
3353.65	10
3354.66	5
3355.66	31
3356.67	-2
3357.68	4
3358.69	-14
3359.7	8
3360.7	16
3361.71	8
3362.72	8
3363.72	22
3364.73	2
3365.73	8
3366.74	-4
3367.75	-2
3368.75	-2
3369.75	-2
3370.76	16
3371.76	-6
3372.77	6
3373.77	-26
3374.77	23
3375.78	-2
3376.78	-2
3377.78	18
3378.78	10
3379.79	-2
3380.79	-6
3381.79	0
3382.79	34
3383.79	16
3384.79	22
3385.79	4
3386.79	4
3387.79	4
3388.79	10
3389.79	18
3390.79	4
3391.79	20
3392.79	22
3393.79	36
3394.78	12
3395.78	2
3396.78	26
3397.78	16
3398.77	57
3399.77	4
3400.77	-4
3401.76	10
3402.76	16
3403.76	16
3404.75	6
3405.75	-6
3406.74	20
3407.74	50
3408.73	12
3409.72	68
3410.72	30
3411.71	14
3412.71	24
3413.7	6
3414.69	-2
3415.68	62
3416.68	8
3417.67	6
3418.66	4
3419.65	12
3420.64	18
3421.63	23
3422.63	22
3423.62	16
3424.61	48
3425.6	8
3426.59	19
3427.58	18
3428.57	11
[truncated: 48 more rows]
