# Supplementary material for: AI‐Assisted Detection of Early Gastric Cancer via Visualization of Mucosal Acidity Compromise During Endoscopy
Source: Adv Sci (Weinh). 2025 Oct 20;12(46):e04932. doi: 10.1002/advs.202504932 (PMC12697849; doi:10.1002/advs.202504932)
Supplement: Supplementary file 2 — Supporting Data [file ADVS-12-e04932-s002.zip › Models by MKN-45 cells/Model 1/Para-tumor/fast-20250724_212258.csv]

181.541	11403
184.445	17612
187.346	22545
190.245	25063
193.141	25717
196.035	25849
198.927	25726
201.816	25766
204.703	25736
207.588	25698
210.47	25914
213.35	25543
216.228	25698
219.103	25566
221.976	25368
224.846	25617
227.715	25483
230.58	25734
233.444	25535
236.305	25749
239.164	25616
242.02	26045
244.875	26206
247.727	26294
250.576	26277
253.423	26318
256.268	26272
259.111	26289
261.951	26159
264.789	25864
267.625	26165
270.459	26162
273.29	26055
276.119	25992
278.945	25811
281.769	25757
284.591	25521
287.411	25388
290.229	25412
293.044	25387
295.857	25098
298.667	24862
301.476	24731
304.282	24368
307.085	24158
309.887	23935
312.686	23687
315.483	23482
318.278	23397
321.071	23137
323.861	23109
326.649	23047
329.435	23056
332.219	22992
335	22914
337.779	23198
340.556	23057
343.331	23079
346.103	23151
348.873	23159
351.641	23228
354.407	23484
357.171	23524
359.932	23445
362.691	23377
365.448	23110
368.203	23087
370.955	22758
373.706	22619
376.454	22590
379.2	22527
381.943	22462
384.685	22231
387.424	22009
390.161	21717
392.896	21642
395.629	21468
398.36	21284
401.088	21403
403.815	21399
406.539	21270
409.261	21133
411.981	21096
414.698	21243
417.414	21296
420.127	21469
422.838	21308
425.547	21515
428.254	21681
430.959	21409
433.662	21455
436.362	21749
439.06	21908
441.757	21692
444.451	21868
447.142	21679
449.832	21725
452.52	21638
455.206	21588
457.889	21481
460.57	21449
463.249	21238
465.927	21194
468.601	21151
471.274	21036
473.945	20635
476.614	20408
479.28	20069
481.945	20202
484.607	19960
487.267	19698
489.926	19574
492.582	19599
495.236	19347
497.888	19220
500.537	19059
503.185	19094
505.831	19293
508.474	19287
511.116	19199
513.755	19229
516.393	19114
519.028	19217
521.661	19051
524.293	19215
526.922	19029
529.549	19174
532.174	18924
534.797	19031
537.418	19114
540.037	18997
542.654	18947
545.268	18957
547.881	18955
550.492	19032
553.101	18800
555.707	18451
558.312	18286
560.915	18163
563.515	18207
566.114	18258
568.71	18370
571.305	18623
573.897	18983
576.488	18770
579.076	18739
581.663	18280
584.247	17839
586.83	17399
589.41	16905
591.989	16591
594.565	16196
597.14	15770
599.712	15644
602.283	15584
604.851	15302
607.418	15209
609.982	15106
612.545	14933
615.106	14930
617.664	15129
620.221	15065
622.776	14966
625.328	14927
627.879	14915
630.428	14724
632.975	14549
635.52	14369
638.062	14327
640.603	14087
643.142	14263
645.679	14512
648.214	14480
650.748	14519
653.279	14474
655.808	14445
658.335	14228
660.861	14099
663.384	13934
665.906	13912
668.425	14024
670.943	14000
673.459	13819
675.973	13739
678.484	13493
680.994	13215
683.502	12981
686.009	12910
688.513	12893
691.015	12753
693.515	12652
696.014	12479
698.51	12265
701.005	12231
703.498	12086
705.989	11963
708.478	11631
710.965	11536
713.45	11651
715.933	11456
718.415	11361
720.894	11125
723.372	11148
725.848	11245
728.322	11188
730.794	11284
733.264	11278
735.732	11099
738.198	10840
740.663	10596
743.126	10354
745.586	10261
748.045	10201
750.502	9953
752.958	9826
755.411	9789
757.863	9806
760.312	9816
762.76	9740
765.206	9727
767.65	9604
770.092	9357
772.533	9032
774.971	8704
777.408	8665
779.843	8643
782.276	8633
784.707	8720
787.137	8873
789.564	8947
791.99	8887
794.414	8800
796.836	8758
799.257	8579
801.675	8429
804.092	8317
806.507	8323
808.92	8313
811.331	8192
813.741	8037
816.148	7833
818.554	7737
820.958	7632
823.36	7608
825.761	7551
828.159	7445
830.556	7475
832.951	7323
835.345	7296
837.736	7303
840.126	7225
842.514	7241
844.9	7062
847.284	6947
849.667	6918
852.048	6764
854.427	6748
856.804	6538
859.18	6482
861.553	6358
863.925	6393
866.296	6370
868.664	6413
871.031	6266
873.396	6240
875.759	6103
878.12	6107
880.48	6155
882.838	6131
885.194	5966
887.549	5940
889.902	5939
892.253	5809
894.602	5748
896.949	5713
899.295	5734
901.639	5656
903.981	5647
906.322	5466
908.661	5488
910.998	5476
913.333	5543
915.667	5410
917.999	5492
920.329	5493
922.658	5412
924.985	5432
927.31	5339
929.633	5357
931.955	5289
934.275	5188
936.593	5210
938.91	5029
941.225	4954
943.538	4951
945.849	4813
948.159	4703
950.467	4552
952.774	4501
955.078	4426
957.381	4352
959.683	4297
961.982	4257
964.28	4271
966.577	4301
968.871	4233
971.164	4165
973.456	3948
975.745	3971
978.033	3904
980.319	3820
982.604	3882
984.887	3853
987.168	3903
989.448	3856
991.726	3800
994.002	3810
996.277	3771
998.55	3720
1000.82	3657
1003.09	3780
1005.36	3852
1007.63	3796
1009.89	3840
1012.15	3814
1014.41	3838
1016.67	3824
1018.93	3890
1021.19	3798
1023.44	3852
1025.7	3816
1027.95	3898
1030.2	3818
1032.45	3642
1034.69	3586
1036.94	3514
1039.18	3453
1041.43	3395
1043.67	3375
1045.9	3421
1048.14	3347
1050.38	3238
1052.61	3250
1054.84	3187
1057.07	3147
1059.3	3115
1061.53	2988
1063.76	3064
1065.98	3046
1068.2	2960
1070.42	2944
1072.64	2848
1074.86	2837
1077.08	2765
1079.29	2770
1081.5	2807
1083.72	2736
1085.93	2762
1088.13	2746
1090.34	2768
1092.55	2778
1094.75	2829
1096.95	2768
1099.15	2689
1101.35	2722
1103.55	2651
1105.74	2621
1107.94	2543
1110.13	2576
1112.32	2511
1114.51	2485
1116.7	2351
1118.89	2402
1121.07	2348
1123.25	2347
1125.44	2283
1127.62	2224
1129.8	2295
1131.97	2337
1134.15	2305
1136.32	2363
1138.49	2347
1140.66	2267
1142.83	2247
1145	2231
1147.17	2226
1149.33	2144
1151.5	2142
1153.66	2166
1155.82	2128
1157.98	2093
1160.13	2070
1162.29	2113
1164.44	2037
1166.6	2005
1168.75	2049
1170.9	2114
1173.04	2106
1175.19	2108
1177.34	2081
1179.48	2027
1181.62	1934
1183.76	1894
1185.9	1990
1188.04	2155
1190.17	2276
1192.31	2329
1194.44	2220
1196.57	2172
1198.7	2208
1200.83	2110
1202.96	2119
1205.08	1974
1207.21	1831
1209.33	1823
1211.45	1708
1213.57	1620
1215.69	1592
1217.81	1579
1219.92	1585
1222.03	1527
1224.15	1550
1226.26	1551
1228.37	1513
1230.47	1527
1232.58	1491
1234.68	1507
1236.79	1515
1238.89	1479
1240.99	1505
1243.09	1507
1245.19	1461
1247.28	1428
1249.38	1429
1251.47	1416
1253.56	1427
1255.65	1409
1257.74	1380
1259.83	1344
1261.91	1309
1264	1315
1266.08	1251
1268.16	1203
1270.24	1206
1272.32	1132
1274.4	1134
1276.47	1146
1278.55	1106
1280.62	1100
1282.69	1046
1284.76	1052
1286.83	1062
1288.9	1042
1290.96	1038
1293.03	973
1295.09	963
1297.15	959
1299.21	955
1301.27	981
1303.33	902
1305.38	886
1307.44	979
1309.49	928
1311.54	866
1313.59	850
1315.64	846
1317.69	904
1319.73	860
1321.78	887
1323.82	874
1325.86	840
1327.9	826
1329.94	830
1331.98	814
1334.02	844
1336.05	798
1338.08	856
1340.12	794
1342.15	866
1344.18	881
1346.2	909
1348.23	933
1350.25	919
1352.28	901
1354.3	947
1356.32	967
1358.34	914
1360.36	976
1362.38	987
1364.39	1011
1366.41	991
1368.42	955
1370.43	1011
1372.44	995
1374.45	983
1376.45	955
1378.46	1009
1380.47	941
1382.47	905
1384.47	885
1386.47	806
1388.47	766
1390.47	762
1392.46	750
1394.46	843
1396.45	822
1398.44	824
1400.44	810
1402.42	761
1404.41	727
1406.4	655
1408.39	659
1410.37	644
1412.35	629
1414.33	647
1416.31	586
1418.29	617
1420.27	624
1422.25	582
1424.22	592
1426.2	580
1428.17	550
1430.14	612
1432.11	504
1434.08	532
1436.04	524
1438.01	487
1439.97	550
1441.94	526
1443.9	572
1445.86	584
1447.82	568
1449.78	513
1451.73	453
1453.69	534
1455.64	516
1457.59	548
1459.54	520
1461.49	437
1463.44	401
1465.39	403
1467.34	423
1469.28	373
1471.22	433
1473.17	495
1475.11	445
1477.05	417
1478.99	368
1480.92	367
1482.86	304
1484.79	268
1486.73	244
1488.66	286
1490.59	320
1492.52	285
1494.45	321
1496.37	369
1498.3	342
1500.22	341
1502.14	276
1504.07	288
1505.99	266
1507.91	308
1509.82	299
1511.74	252
1513.66	276
1515.57	306
1517.48	276
1519.39	382
1521.3	375
1523.21	403
1525.12	312
1527.03	294
1528.93	352
1530.84	379
1532.74	434
1534.64	488
1536.54	526
1538.44	491
1540.34	470
1542.23	405
1544.13	352
1546.02	259
1547.92	330
1549.81	347
1551.7	437
1553.59	431
1555.48	427
1557.36	453
1559.25	502
1561.13	536
1563.01	548
1564.9	583
1566.78	590
1568.66	572
1570.53	493
1572.41	522
1574.29	522
1576.16	602
1578.03	721
1579.9	752
1581.78	663
1583.65	617
1585.51	592
1587.38	675
1589.25	706
1591.11	673
1592.97	644
1594.84	556
1596.7	534
1598.56	598
1600.42	556
1602.27	520
1604.13	560
1605.98	675
1607.84	796
1609.69	892
1611.54	874
1613.39	792
1615.24	673
1617.09	487
1618.94	437
1620.78	395
1622.62	452
1624.47	585
1626.31	586
1628.15	594
1629.99	632
1631.83	632
1633.67	564
1635.5	564
1637.34	512
1639.17	509
1641	528
1642.83	512
1644.66	516
1646.49	528
1648.32	468
1650.15	484
1651.97	483
1653.8	534
1655.62	504
1657.44	469
1659.26	415
1661.08	338
1662.9	334
1664.72	197
1666.53	119
1668.35	81
1670.16	60
1671.97	133
1673.79	220
1675.6	209
1677.4	196
1679.21	131
1681.02	113
1682.83	117
1684.63	137
1686.43	206
1688.24	216
1690.04	203
1691.84	127
1693.64	95
1695.43	149
1697.23	237
1699.02	286
1700.82	350
1702.61	331
1704.4	310
1706.2	320
1707.98	373
1709.77	451
1711.56	442
1713.35	451
1715.13	443
1716.92	322
1718.7	252
1720.48	312
1722.26	326
1724.04	278
1725.82	207
1727.6	181
1729.37	133
1731.15	137
1732.92	117
1734.7	70
1736.47	48
1738.24	24
1740.01	30
1741.78	28
1743.54	53
1745.31	121
1747.08	129
1748.84	127
1750.6	111
1752.36	173
1754.12	276
1755.88	288
1757.64	226
1759.4	159
1761.16	103
1762.91	121
1764.67	197
1766.42	248
1768.17	296
1769.92	322
1771.67	246
1773.42	199
1775.17	129
1776.91	154
1778.66	225
1780.4	274
1782.15	325
1783.89	365
1785.63	365
1787.37	377
1789.11	385
1790.85	341
1792.58	310
1794.32	242
1796.05	198
1797.79	210
1799.52	171
1801.25	200
1802.98	151
1804.71	167
1806.44	204
1808.17	276
1809.89	335
1811.62	341
1813.34	367
1815.07	333
1816.79	278
1818.51	222
1820.23	218
1821.95	177
1823.66	157
1825.38	133
1827.1	121
1828.81	139
1830.52	163
1832.24	210
1833.95	246
1835.66	328
1837.37	351
1839.08	304
1840.78	227
1842.49	191
1844.19	185
1845.9	129
1847.6	158
1849.3	155
1851	101
1852.7	42
1854.4	24
1856.1	36
1857.8	60
1859.49	64
1861.19	40
1862.88	74
1864.57	14
1866.27	-60
1867.96	-119
1869.65	-133
1871.33	-131
1873.02	-42
1874.71	-6
1876.39	48
1878.08	-4
1879.76	20
1881.44	-4
1883.12	33
1884.81	83
1886.48	95
1888.16	29
1889.84	-50
1891.52	-56
1893.19	-79
1894.87	-95
1896.54	-76
1898.21	-54
1899.88	-38
1901.55	0
1903.22	24
1904.89	30
1906.56	66
1908.22	36
1909.89	46
1911.55	65
1913.22	76
1914.88	70
1916.54	57
1918.2	77
1919.86	64
1921.52	58
1923.18	20
1924.83	16
1926.49	14
1928.14	22
1929.79	34
1931.45	28
1933.1	0
1934.75	-50
1936.4	18
1938.05	45
1939.69	61
1941.34	34
1942.99	-23
1944.63	-28
1946.27	-30
1947.92	-36
1949.56	0
1951.2	-10
1952.84	52
1954.48	74
1956.11	85
1957.75	131
1959.39	157
1961.02	193
1962.65	165
1964.29	135
1965.92	145
1967.55	191
1969.18	190
1970.81	193
1972.44	224
1974.06	195
1975.69	169
1977.32	180
1978.94	234
1980.56	204
1982.19	238
1983.81	214
1985.43	212
1987.05	210
1988.66	237
1990.28	226
1991.9	187
1993.51	212
1995.13	236
1996.74	228
1998.36	232
1999.97	238
2001.58	216
2003.19	234
2004.8	219
2006.4	266
2008.01	226
2009.62	241
2011.22	230
2012.83	248
2014.43	246
2016.03	263
2017.63	260
2019.23	237
2020.83	228
2022.43	236
2024.03	232
2025.63	252
2027.22	244
2028.82	209
2030.41	248
2032.01	248
2033.6	240
2035.19	236
2036.78	239
2038.37	258
2039.96	207
2041.55	196
2043.13	216
2044.72	196
2046.3	224
2047.89	234
2049.47	217
2051.05	224
2052.63	222
2054.21	211
2055.79	217
2057.37	177
2058.95	204
2060.52	200
2062.1	199
2063.68	214
2065.25	219
2066.82	193
2068.39	190
2069.97	189
2071.54	193
2073.1	186
2074.67	195
2076.24	210
2077.81	201
2079.37	187
2080.94	165
2082.5	169
2084.07	171
2085.63	161
2087.19	161
2088.75	129
2090.31	99
2091.87	77
2093.43	80
2094.98	102
2096.54	113
2098.09	104
2099.65	153
2101.2	139
2102.75	149
2104.3	151
2105.86	135
2107.41	133
2108.95	139
2110.5	137
2112.05	127
2113.6	149
2115.14	141
2116.69	135
2118.23	149
2119.77	149
2121.31	139
2122.86	145
2124.4	129
2125.93	143
2127.47	103
2129.01	129
2130.55	155
2132.08	145
2133.62	153
2135.15	161
2136.69	153
2138.22	121
2139.75	119
2141.28	105
2142.81	147
2144.34	117
2145.87	151
2147.39	139
2148.92	141
2150.45	175
2151.97	143
2153.5	145
2155.02	105
2156.54	113
2158.06	127
2159.58	115
2161.1	119
2162.62	159
2164.14	133
2165.66	141
2167.17	111
2168.69	155
2170.2	125
2171.72	119
2173.23	127
2174.74	113
2176.25	123
2177.76	129
2179.27	119
2180.78	113
2182.29	91
2183.79	111
2185.3	103
2186.81	109
2188.31	109
2189.81	109
2191.32	119
2192.82	121
2194.32	121
2195.82	109
2197.32	119
2198.82	95
2200.32	101
2201.81	65
2203.31	98
2204.8	99
2206.3	107
2207.79	93
2209.29	109
2210.78	101
2212.27	119
2213.76	129
2215.25	119
2216.74	121
2218.23	99
2219.71	84
2221.2	75
2222.69	93
2224.17	30
2225.65	49
2227.14	56
2228.62	67
2230.1	78
2231.58	95
2233.06	72
2234.54	95
2236.02	127
2237.5	125
2238.97	130
2240.45	93
2241.92	126
2243.4	109
2244.87	93
2246.34	93
2247.82	87
2249.29	76
2250.76	73
2252.23	87
2253.7	67
2255.16	70
2256.63	85
2258.1	50
2259.56	93
2261.03	97
2262.49	78
2263.95	87
2265.42	68
2266.88	72
2268.34	83
2269.8	77
2271.26	54
2272.72	66
2274.18	87
2275.63	79
2277.09	72
2278.54	91
2280	69
2281.45	48
2282.9	57
2284.36	65
2285.81	65
2287.26	65
2288.71	87
2290.16	70
2291.61	69
2293.05	51
2294.5	57
2295.95	29
2297.39	2
2298.84	17
2300.28	12
2301.72	6
2303.16	37
2304.61	43
2306.05	47
2307.49	41
2308.93	44
2310.36	66
2311.8	58
2313.24	69
2314.67	87
2316.11	75
2317.54	80
2318.98	79
2320.41	49
2321.84	71
2323.28	50
2324.71	67
2326.14	43
2327.57	58
2328.99	49
2330.42	26
2331.85	49
2333.27	52
2334.7	40
2336.12	43
2337.55	34
2338.97	21
2340.39	29
2341.82	-8
2343.24	-4
2344.66	-20
2346.08	14
2347.5	14
2348.91	25
2350.33	40
2351.75	48
2353.16	48
2354.58	46
2355.99	60
2357.41	43
2358.82	10
2360.23	-12
2361.64	0
2363.05	4
2364.46	-27
2365.87	-14
2367.28	-14
2368.69	0
2370.1	4
2371.5	-6
2372.91	14
2374.31	8
2375.72	16
2377.12	4
2378.52	22
2379.92	6
2381.33	31
2382.73	16
2384.13	0
2385.52	22
2386.92	-6
2388.32	16
2389.72	4
2391.11	4
2392.51	8
2393.9	20
2395.3	22
2396.69	40
2398.08	26
2399.48	22
2400.87	22
2402.26	10
2403.65	2
2405.04	-30
2406.42	-37
2407.81	-86
2409.2	-81
2410.58	-123
2411.97	-119
2413.35	-90
2414.74	-104
2416.12	-93
2417.5	-91
2418.89	-67
2420.27	-69
2421.65	-66
2423.03	-57
2424.41	-87
2425.79	-73
2427.16	-97
2428.54	-57
2429.92	-101
2431.29	-67
2432.67	-90
2434.04	-68
2435.42	-55
2436.79	-73
2438.16	-67
2439.53	-67
2440.9	-99
2442.27	-91
2443.64	-105
2445.01	-89
2446.38	-113
2447.75	-107
2449.11	-121
2450.48	-109
2451.84	-115
2453.21	-107
2454.57	-84
2455.94	-93
2457.3	-83
2458.66	-105
2460.02	-106
2461.38	-107
2462.74	-80
2464.1	-48
2465.46	-59
2466.82	-63
2468.17	-45
2469.53	-77
2470.89	-32
2472.24	-80
2473.6	-74
2474.95	-58
2476.3	-34
2477.65	-38
2479.01	-6
2480.36	-38
2481.71	-20
2483.06	-26
2484.41	-36
2485.75	-42
2487.1	-42
2488.45	-44
2489.8	-38
2491.14	-46
2492.49	-41
2493.83	-50
2495.17	-20
2496.52	-42
2497.86	-18
2499.2	-34
2500.54	-36
2501.88	-24
2503.22	-16
2504.56	-18
2505.9	-10
2507.24	-16
2508.58	-26
2509.91	-42
2511.25	-55
2512.58	-82
2513.92	-97
2515.25	-95
2516.58	-89
2517.92	-91
2519.25	-97
2520.58	-75
2521.91	-91
2523.24	-73
2524.57	-51
2525.9	-51
2527.23	-38
2528.55	-26
2529.88	-77
2531.21	-55
2532.53	-65
2533.86	-66
2535.18	-34
2536.5	-48
2537.83	-33
2539.15	-22
2540.47	-30
2541.79	-29
2543.11	-60
2544.43	-55
2545.75	-56
2547.07	-34
2548.39	-83
2549.7	-33
2551.02	-56
2552.34	-87
2553.65	-67
2554.97	-90
2556.28	-81
2557.59	-109
2558.91	-107
2560.22	-83
2561.53	-111
2562.84	-103
2564.15	-83
2565.46	-95
2566.77	-107
2568.08	-89
2569.38	-103
2570.69	-81
2572	-83
2573.3	-87
2574.61	-93
2575.91	-91
2577.22	-79
2578.52	-65
2579.82	-71
2581.13	-83
2582.43	-89
2583.73	-79
2585.03	-99
2586.33	-103
2587.63	-111
2588.92	-137
2590.22	-89
2591.52	-117
2592.82	-91
2594.11	-73
2595.41	-81
2596.7	-85
2598	-85
2599.29	-87
2600.58	-77
2601.88	-77
2603.17	-95
2604.46	-101
2605.75	-105
2607.04	-121
2608.33	-101
2609.62	-103
2610.9	-121
2612.19	-117
2613.48	-143
2614.76	-145
2616.05	-107
2617.34	-117
2618.62	-125
2619.9	-129
2621.19	-93
2622.47	-117
2623.75	-110
2625.03	-95
2626.31	-109
2627.59	-83
2628.87	-99
2630.15	-109
2631.43	-97
2632.71	-115
2633.99	-122
2635.26	-117
2636.54	-135
2637.81	-111
2639.09	-129
2640.36	-115
2641.64	-109
2642.91	-135
2644.18	-109
2645.46	-93
2646.73	-131
2648	-121
2649.27	-99
2650.54	-107
2651.81	-95
2653.07	-81
2654.34	-103
2655.61	-109
2656.88	-101
2658.14	-95
2659.41	-101
2660.67	-115
2661.94	-79
2663.2	-131
2664.47	-119
2665.73	-105
2666.99	-127
2668.25	-107
2669.51	-137
2670.77	-117
2672.03	-117
2673.29	-119
2674.55	-107
2675.81	-99
2677.07	-127
2678.32	-117
2679.58	-123
2680.84	-99
2682.09	-117
2683.35	-89
2684.6	-105
2685.85	-99
2687.11	-109
2688.36	-87
2689.61	-105
2690.86	-91
2692.11	-107
2693.36	-85
2694.61	-83
2695.86	-97
2697.11	-107
2698.36	-97
2699.61	-117
2700.85	-113
2702.1	-111
2703.34	-87
2704.59	-121
2705.83	-91
2707.08	-99
2708.32	-107
2709.56	-117
2710.81	-137
2712.05	-117
2713.29	-115
2714.53	-105
2715.77	-107
2717.01	-87
2718.25	-85
2719.49	-101
2720.73	-117
2721.96	-123
2723.2	-97
2724.44	-109
2725.67	-65
2726.91	-98
2728.14	-73
2729.38	-110
2730.61	-89
2731.84	-101
2733.08	-115
2734.31	-83
2735.54	-91
2736.77	-55
2738	-101
2739.23	-91
2740.46	-87
2741.69	-99
2742.92	-107
2744.14	-67
2745.37	-92
2746.6	-103
2747.82	-64
2749.05	-99
2750.27	-111
2751.5	-77
2752.72	-99
2753.95	-68
2755.17	-88
2756.39	-78
2757.61	-81
2758.83	-103
2760.05	-62
2761.27	-97
2762.49	-66
2763.71	-89
2764.93	-79
2766.15	-84
2767.37	-70
2768.58	-85
2769.8	-92
2771.02	-92
2772.23	-84
2773.45	-87
2774.66	-92
2775.88	-76
2777.09	-84
2778.3	-94
2779.51	-81
2780.73	-81
2781.94	-66
2783.15	-76
2784.36	-79
2785.57	-72
2786.78	-86
2787.99	-50
2789.19	-76
2790.4	-72
2791.61	-45
2792.82	-80
2794.02	-64
2795.23	-82
2796.43	-66
2797.64	-67
2798.84	-74
2800.04	-91
2801.25	-67
2802.45	-82
2803.65	-106
2804.85	-75
2806.05	-84
2807.25	-79
2808.45	-58
2809.65	-64
2810.85	-75
2812.05	-64
2813.25	-86
2814.45	-91
2815.64	-72
2816.84	-81
2818.04	-72
2819.23	-21
2820.43	-79
2821.62	-49
2822.82	-60
2824.01	-64
2825.2	-66
2826.39	-46
2827.59	-61
2828.78	-52
2829.97	-40
2831.16	-67
2832.35	-48
2833.54	-65
2834.73	-52
2835.92	-75
2837.1	-62
2838.29	-36
2839.48	-46
2840.67	-53
2841.85	-53
2843.04	-55
2844.22	-50
2845.41	-53
2846.59	-44
2847.77	-27
2848.96	-45
2850.14	-67
2851.32	-43
2852.5	-45
2853.68	-42
2854.87	-16
2856.05	-58
2857.23	-74
2858.4	-61
2859.58	-63
2860.76	-49
2861.94	-32
2863.12	-49
2864.29	-51
2865.47	-55
2866.65	-43
2867.82	-36
2869	-37
2870.17	-57
2871.34	-34
2872.52	-55
2873.69	-42
2874.86	-59
2876.03	-36
2877.21	-65
2878.38	-64
2879.55	-42
2880.72	-63
2881.89	-52
2883.06	-34
2884.23	-39
2885.39	-53
2886.56	-29
2887.73	-77
2888.9	-50
2890.06	-79
2891.23	-30
2892.39	-45
2893.56	-36
2894.72	-39
2895.89	-45
2897.05	-26
2898.21	-57
2899.38	-48
2900.54	-65
2901.7	-36
2902.86	-48
2904.02	-33
2905.18	-52
2906.34	-29
2907.5	-27
2908.66	-41
2909.82	-57
2910.98	-34
2912.13	-40
2913.29	-22
2914.45	-36
2915.6	-49
2916.76	-41
2917.91	-18
2919.07	-27
2920.22	-45
2921.38	-24
2922.53	-54
2923.68	-37
2924.84	-30
2925.99	-42
2927.14	-55
2928.29	-53
2929.44	-48
2930.59	-49
2931.74	-53
2932.89	-22
2934.04	-40
2935.19	-54
2936.34	-43
2937.48	-23
2938.63	-42
2939.78	-56
2940.93	-10
2942.07	-24
2943.22	-8
2944.36	-44
2945.51	-37
2946.65	-34
2947.79	-32
2948.94	-24
2950.08	-20
2951.22	-52
2952.36	-36
2953.5	-32
2954.65	-38
2955.79	-34
2956.93	-20
2958.07	-48
2959.2	-34
2960.34	-30
2961.48	-27
2962.62	-32
2963.76	-33
2964.89	-32
2966.03	-39
2967.17	-44
2968.3	-12
2969.44	-16
2970.57	-28
2971.71	-28
2972.84	-16
2973.97	-32
2975.11	-16
2976.24	-8
2977.37	-36
2978.5	-46
2979.64	-42
2980.77	-34
2981.9	-22
2983.03	-50
2984.16	-14
2985.29	-28
2986.41	-28
2987.54	-22
2988.67	-14
2989.8	-20
2990.93	-30
2992.05	-44
2993.18	-31
2994.3	-34
2995.43	-34
2996.55	14
2997.68	-8
2998.8	-16
2999.93	-30
3001.05	-36
3002.17	-31
3003.3	-46
3004.42	4
3005.54	-6
3006.66	-4
3007.78	-10
3008.9	-40
3010.02	-42
3011.14	-11
3012.26	-11
3013.38	-22
3014.5	-10
3015.62	-44
3016.73	-4
3017.85	-22
3018.97	-10
3020.08	-26
3021.2	-30
3022.31	-36
3023.43	-2
3024.54	-10
3025.66	-30
3026.77	-24
3027.89	-8
3029	-29
3030.11	-7
3031.22	-10
3032.34	-22
3033.45	-12
3034.56	-24
3035.67	-11
3036.78	44
3037.89	-26
3039	-8
3040.11	-38
3041.22	-32
3042.32	-26
3043.43	-16
3044.54	-10
3045.65	-16
3046.75	-21
3047.86	-4
3048.96	-15
3050.07	-39
3051.17	0
3052.28	-12
3053.38	-19
3054.49	-22
3055.59	-18
3056.69	-11
3057.8	-16
3058.9	-2
3060	10
3061.1	-25
3062.2	-11
3063.3	-4
3064.4	-29
3065.5	-10
3066.6	-24
3067.7	-13
3068.8	-10
3069.9	2
3071	-14
3072.09	-14
3073.19	-7
3074.29	-10
3075.38	-12
3076.48	16
3077.57	-14
3078.67	-10
3079.76	-10
3080.86	-32
3081.95	4
3083.05	-61
3084.14	-2
3085.23	2
3086.33	-14
3087.42	-2
3088.51	12
3089.6	-2
3090.69	-18
3091.78	-33
3092.87	21
3093.96	10
3095.05	-4
3096.14	-38
3097.23	-22
3098.32	8
3099.41	-6
3100.49	-22
3101.58	-25
3102.67	-4
3103.75	-14
3104.84	-10
3105.93	-6
3107.01	-33
3108.1	-8
3109.18	2
3110.26	0
3111.35	4
3112.43	-10
3113.51	-10
3114.6	6
3115.68	0
3116.76	-15
3117.84	-6
3118.92	-2
3120	-8
3121.09	2
3122.17	-14
3123.25	-15
3124.32	8
3125.4	16
3126.48	-10
3127.56	-6
3128.64	0
3129.72	14
3130.79	16
3131.87	-8
3132.95	0
3134.02	-3
3135.1	-14
3136.17	-20
3137.25	-4
3138.32	2
3139.4	-6
3140.47	8
3141.55	-8
3142.62	-7
3143.69	-8
3144.76	11
3145.84	-8
3146.91	-8
3147.98	-6
3149.05	-10
3150.12	-6
3151.19	-16
3152.26	2
3153.33	18
3154.4	-19
3155.47	-5
3156.54	8
3157.61	-6
3158.67	-4
3159.74	-11
3160.81	10
3161.88	-8
3162.94	-6
3164.01	6
3165.07	4
3166.14	-4
3167.2	2
3168.27	4
3169.33	-13
3170.4	12
3171.46	0
3172.52	-6
3173.59	4
3174.65	-20
3175.71	-6
3176.77	0
3177.84	10
3178.9	-2
3179.96	-8
3181.02	18
3182.08	8
3183.14	4
3184.2	6
3185.26	12
3186.32	16
3187.37	4
3188.43	10
3189.49	19
3190.55	-11
3191.61	13
3192.66	4
3193.72	14
3194.77	16
3195.83	-11
3196.89	2
3197.94	12
3199	10
3200.05	2
3201.1	6
3202.16	-6
3203.21	18
3204.27	-6
3205.32	-4
3206.37	8
3207.42	4
3208.47	14
3209.53	12
3210.58	8
3211.63	6
3212.68	-4
3213.73	22
3214.78	8
3215.83	2
3216.88	0
3217.93	2
3218.97	8
3220.02	0
3221.07	0
3222.12	4
3223.16	6
3224.21	0
3225.26	0
3226.3	-10
3227.35	-24
3228.4	26
3229.44	14
3230.49	-14
3231.53	-12
3232.57	-4
3233.62	-2
3234.66	6
3235.71	4
3236.75	10
3237.79	42
3238.83	26
3239.88	-4
3240.92	18
3241.96	12
3243	4
3244.04	0
3245.08	10
3246.12	-6
3247.16	6
3248.2	12
3249.24	10
3250.28	10
3251.32	-10
3252.36	8
3253.39	0
3254.43	14
3255.47	22
3256.51	20
3257.54	-8
3258.58	22
3259.61	6
3260.65	-10
3261.69	8
3262.72	-2
3263.76	-14
3264.79	14
3265.82	6
3266.86	-6
3267.89	34
3268.92	20
3269.96	18
3270.99	-6
3272.02	4
3273.05	2
3274.09	2
3275.12	6
3276.15	10
3277.18	9
3278.21	-4
3279.24	-8
3280.27	-4
3281.3	4
3282.33	0
3283.36	4
3284.39	18
3285.41	26
3286.44	14
3287.47	14
3288.5	22
3289.52	-6
3290.55	22
3291.58	18
3292.6	0
3293.63	12
3294.66	14
3295.68	18
3296.71	4
3297.73	24
3298.76	39
3299.78	12
3300.8	-11
3301.83	4
3302.85	36
3303.87	12
3304.9	-6
3305.92	23
3306.94	8
3307.96	0
3308.98	20
3310.01	10
3311.03	-6
3312.05	35
3313.07	2
3314.09	4
3315.11	0
3316.13	12
3317.15	-10
3318.17	12
3319.18	14
3320.2	6
3321.22	4
3322.24	18
3323.26	3
3324.27	14
3325.29	16
3326.31	17
3327.32	14
3328.34	26
3329.35	24
3330.37	18
3331.38	0
3332.4	4
3333.41	12
3334.43	32
3335.44	0
3336.46	12
3337.47	12
3338.48	6
3339.5	-4
3340.51	14
3341.52	12
3342.53	32
3343.54	4
3344.56	6
3345.57	16
3346.58	20
3347.59	20
3348.6	15
3349.61	36
3350.62	12
3351.63	-10
3352.64	22
3353.65	14
3354.66	-2
3355.66	33
3356.67	0
3357.68	12
3358.69	-4
3359.7	-10
3360.7	32
3361.71	12
3362.72	12
3363.72	18
3364.73	6
3365.73	10
3366.74	4
3367.75	17
3368.75	4
3369.75	6
3370.76	6
3371.76	16
3372.77	14
3373.77	34
3374.77	29
3375.78	14
3376.78	-8
3377.78	28
3378.78	8
3379.79	-10
3380.79	-4
3381.79	10
3382.79	10
3383.79	18
3384.79	14
3385.79	2
3386.79	14
3387.79	12
3388.79	19
3389.79	8
3390.79	0
3391.79	36
3392.79	14
3393.79	40
3394.78	18
3395.78	0
3396.78	30
3397.78	22
3398.77	41
3399.77	-2
3400.77	2
3401.76	0
3402.76	22
3403.76	22
3404.75	-6
3405.75	12
3406.74	22
3407.74	34
3408.73	28
3409.72	73
3410.72	6
3411.71	38
3412.71	26
3413.7	22
3414.69	-12
3415.68	40
3416.68	10
3417.67	8
3418.66	8
3419.65	16
3420.64	26
3421.63	21
3422.63	30
3423.62	22
3424.61	34
3425.6	4
3426.59	17
3427.58	30
3428.57	31
[truncated: 48 more rows]
