# Supplementary material for: AI‐Assisted Detection of Early Gastric Cancer via Visualization of Mucosal Acidity Compromise During Endoscopy
Source: Adv Sci (Weinh). 2025 Oct 20;12(46):e04932. doi: 10.1002/advs.202504932 (PMC12697849; doi:10.1002/advs.202504932)
Supplement: Supplementary file 2 — Supporting Data [file ADVS-12-e04932-s002.zip › Models by MKN-45 cells/Model 1/Tumor/fast-20250724_204452.csv]

181.541	21122
184.445	33988
187.346	44928
190.245	50844
193.141	53121
196.035	53258
198.927	53076
201.816	53088
204.703	53459
207.588	53248
210.47	53437
213.35	53527
216.228	53401
219.103	53734
221.976	53572
224.846	53735
227.715	53494
230.58	53646
233.444	53752
236.305	54324
239.164	54451
242.02	55174
244.875	55305
247.727	55726
250.576	55837
253.423	55836
256.268	55542
259.111	55315
261.951	55270
264.789	55237
267.625	55457
270.459	55396
273.29	55268
276.119	55218
278.945	54671
281.769	54721
284.591	54559
287.411	54186
290.229	54304
293.044	53979
295.857	53667
298.667	53262
301.476	53153
304.282	52685
307.085	52321
309.887	52089
312.686	51694
315.483	51370
318.278	50856
321.071	50624
323.861	50554
326.649	50489
329.435	50612
332.219	50340
335	50262
337.779	50578
340.556	50669
343.331	50748
346.103	50836
348.873	50987
351.641	51092
354.407	51032
357.171	51513
359.932	51728
362.691	51563
365.448	51274
368.203	50905
370.955	50743
373.706	50552
376.454	50341
379.2	49714
381.943	49828
384.685	49378
387.424	49098
390.161	48685
392.896	48184
395.629	48076
398.36	47820
401.088	47951
403.815	47808
406.539	47687
409.261	47349
411.981	47487
414.698	47590
417.414	48225
420.127	48422
422.838	48177
425.547	48597
428.254	48731
430.959	48636
433.662	48904
436.362	49222
439.06	49413
441.757	48998
444.451	49071
447.142	49263
449.832	49132
452.52	49035
455.206	49020
457.889	48703
460.57	48843
463.249	48423
465.927	48596
468.601	48153
471.274	47874
473.945	47536
476.614	46640
479.28	46116
481.945	46117
484.607	45710
487.267	45525
489.926	44814
492.582	44882
495.236	44608
497.888	44582
500.537	44256
503.185	44583
505.831	44659
508.474	45090
511.116	44951
513.755	45189
516.393	44892
519.028	44985
521.661	44870
524.293	44959
526.922	44816
529.549	45045
532.174	44864
534.797	45009
537.418	45145
540.037	45227
542.654	45449
545.268	45731
547.881	45882
550.492	45538
553.101	45213
555.707	44286
558.312	43966
560.915	43803
563.515	44246
566.114	44409
568.71	44816
571.305	45326
573.897	45563
576.488	45296
579.076	44435
581.663	43172
584.247	42511
586.83	41403
589.41	40869
591.989	40081
594.565	39273
597.14	38311
599.712	37843
602.283	37958
604.851	38002
607.418	37665
609.982	37730
612.545	37551
615.106	37416
617.664	37467
620.221	37243
622.776	37037
625.328	36902
627.879	36922
630.428	36586
632.975	36242
635.52	36078
638.062	35995
640.603	35661
643.142	35984
645.679	36231
648.214	36177
650.748	35841
653.279	35975
655.808	35771
658.335	35667
660.861	35608
663.384	35283
665.906	35375
668.425	35592
670.943	35546
673.459	34996
675.973	34725
678.484	34428
680.994	33799
683.502	33390
686.009	33201
688.513	33064
691.015	32641
693.515	32397
696.014	32294
698.51	31774
701.005	31474
703.498	31114
705.989	30479
708.478	29955
710.965	29897
713.45	29752
715.933	29592
718.415	29549
720.894	29266
723.372	29172
725.848	29409
728.322	29214
730.794	29371
733.264	29105
735.732	28498
738.198	27973
740.663	27532
743.126	27050
745.586	26909
748.045	26833
750.502	26548
752.958	26514
755.411	26236
757.863	26202
760.312	26206
762.76	25962
765.206	25968
767.65	25484
770.092	24447
772.533	23463
774.971	23287
777.408	23842
779.843	24252
782.276	23987
784.707	24072
787.137	24135
789.564	23957
791.99	23929
794.414	23931
796.836	23772
799.257	23319
801.675	22891
804.092	22844
806.507	22759
808.92	22670
811.331	22376
813.741	21977
816.148	21767
818.554	21443
820.958	21304
823.36	21129
825.761	20915
828.159	20849
830.556	20732
832.951	20454
835.345	20239
837.736	20152
840.126	20081
842.514	19916
844.9	19693
847.284	19476
849.667	19138
852.048	19062
854.427	18860
856.804	18654
859.18	18363
861.553	18233
863.925	18318
866.296	18142
868.664	18089
871.031	17911
873.396	17671
875.759	17629
878.12	17448
880.48	17411
882.838	17345
885.194	17095
887.549	16972
889.902	16724
892.253	16799
894.602	16636
896.949	16520
899.295	16735
901.639	16634
903.981	16519
906.322	16296
908.661	16255
910.998	16202
913.333	16118
915.667	15924
917.999	15959
920.329	16068
922.658	16066
924.985	15804
927.31	15864
929.633	15737
931.955	15542
934.275	15375
936.593	15211
938.91	14895
941.225	14782
943.538	14418
945.849	14175
948.159	13799
950.467	13642
952.774	13408
955.078	13108
957.381	12961
959.683	12783
961.982	12592
964.28	12669
966.577	12620
968.871	12412
971.164	12258
973.456	12015
975.745	11921
978.033	11713
980.319	11593
982.604	11605
984.887	11553
987.168	11597
989.448	11448
991.726	11325
994.002	11284
996.277	11274
998.55	11325
1000.82	11265
1003.09	11402
1005.36	11441
1007.63	11613
1009.89	11564
1012.15	11611
1014.41	11552
1016.67	11510
1018.93	11496
1021.19	11123
1023.44	11196
1025.7	11155
1027.95	11141
1030.2	10932
1032.45	10877
1034.69	10672
1036.94	10686
1039.18	10424
1041.43	10277
1043.67	10360
1045.9	10330
1048.14	10405
1050.38	10143
1052.61	10054
1054.84	9958
1057.07	9769
1059.3	9669
1061.53	9560
1063.76	9517
1065.98	9487
1068.2	9292
1070.42	9327
1072.64	9138
1074.86	9034
1077.08	8954
1079.29	8911
1081.5	8799
1083.72	8806
1085.93	8790
1088.13	8788
1090.34	8818
1092.55	8958
1094.75	8937
1096.95	8829
1099.15	8780
1101.35	8627
1103.55	8478
1105.74	8421
1107.94	8309
1110.13	8173
1112.32	8061
1114.51	7884
1116.7	7850
1118.89	7785
1121.07	7636
1123.25	7638
1125.44	7529
1127.62	7523
1129.8	7567
1131.97	7709
1134.15	7688
1136.32	7658
1138.49	7551
1140.66	7471
1142.83	7421
1145	7245
1147.17	7279
1149.33	7215
1151.5	7154
1153.66	7144
1155.82	7058
1157.98	7029
1160.13	6941
1162.29	6896
1164.44	6885
1166.6	6802
1168.75	6896
1170.9	6991
1173.04	6955
1175.19	6961
1177.34	6892
1179.48	6673
1181.62	6481
1183.76	6450
1185.9	6445
1188.04	6678
1190.17	6824
1192.31	6937
1194.44	6971
1196.57	7086
1198.7	7056
1200.83	6983
1202.96	6834
1205.08	6503
1207.21	6248
1209.33	6070
1211.45	5921
1213.57	5762
1215.69	5728
1217.81	5601
1219.92	5546
1222.03	5570
1224.15	5475
1226.26	5432
1228.37	5349
1230.47	5333
1232.58	5365
1234.68	5460
1236.79	5384
1238.89	5421
1240.99	5389
1243.09	5303
1245.19	5222
1247.28	5194
1249.38	5126
1251.47	5168
1253.56	5031
1255.65	4924
1257.74	4872
1259.83	4912
1261.91	4827
1264	4757
1266.08	4699
1268.16	4616
1270.24	4569
1272.32	4492
1274.4	4390
1276.47	4432
1278.55	4314
1280.62	4241
1282.69	4173
1284.76	4154
1286.83	4156
1288.9	4096
1290.96	4066
1293.03	3967
1295.09	3979
1297.15	3866
1299.21	3820
1301.27	3748
1303.33	3800
1305.38	3747
1307.44	3891
1309.49	3755
1311.54	3679
1313.59	3745
1315.64	3667
1317.69	3709
1319.73	3637
1321.78	3609
1323.82	3633
1325.86	3608
1327.9	3616
1329.94	3598
1331.98	3594
1334.02	3633
1336.05	3600
1338.08	3638
1340.12	3651
1342.15	3709
1344.18	3754
1346.2	3774
1348.23	3873
1350.25	3774
1352.28	3848
1354.3	3852
1356.32	3850
1358.34	3920
1360.36	3935
1362.38	3879
1364.39	3989
1366.41	3969
1368.42	3935
1370.43	3912
1372.44	3806
1374.45	3802
1376.45	3709
1378.46	3689
1380.47	3679
1382.47	3584
1384.47	3550
1386.47	3464
1388.47	3449
1390.47	3397
1392.46	3381
1394.46	3464
1396.45	3393
1398.44	3445
1400.44	3352
1402.42	3282
1404.41	3173
1406.4	3028
1408.39	3040
1410.37	3042
1412.35	2931
1414.33	2918
1416.31	2941
1418.29	2859
1420.27	2913
1422.25	2867
1424.22	2834
1426.2	2831
1428.17	2909
1430.14	2843
1432.11	2750
1434.08	2676
1436.04	2655
1438.01	2581
1439.97	2700
1441.94	2609
1443.9	2669
1445.86	2662
1447.82	2653
1449.78	2570
1451.73	2563
1453.69	2609
1455.64	2565
1457.59	2522
1459.54	2499
1461.49	2460
1463.44	2428
1465.39	2333
1467.34	2347
1469.28	2336
1471.22	2355
1473.17	2371
1475.11	2410
1477.05	2349
1478.99	2290
1480.92	2174
1482.86	2175
1484.79	2123
1486.73	2097
1488.66	2085
1490.59	2091
1492.52	2150
1494.45	2116
1496.37	2097
1498.3	2180
1500.22	2152
1502.14	2093
1504.07	2051
1505.99	2063
1507.91	2089
1509.82	2019
1511.74	2043
1513.66	1997
1515.57	2047
1517.48	2102
1519.39	2169
1521.3	2156
1523.21	2196
1525.12	2075
1527.03	2017
1528.93	2034
1530.84	2086
1532.74	2096
1534.64	2118
1536.54	2097
1538.44	2089
1540.34	1997
1542.23	1953
1544.13	1893
1546.02	1801
1547.92	1872
1549.81	1884
1551.7	1954
1553.59	1862
1555.48	1888
1557.36	1944
1559.25	1938
1561.13	1948
1563.01	1986
1564.9	1977
1566.78	2010
1568.66	1992
1570.53	1960
1572.41	1912
1574.29	1900
1576.16	2009
1578.03	2111
1579.9	2124
1581.78	2023
1583.65	1972
1585.51	1952
1587.38	2005
1589.25	2047
1591.11	2063
1592.97	1996
1594.84	1902
1596.7	1932
1598.56	1940
1600.42	1846
1602.27	1868
1604.13	1918
1605.98	2047
1607.84	2184
1609.69	2246
1611.54	2242
1613.39	2091
1615.24	1910
1617.09	1759
1618.94	1666
1620.78	1604
1622.62	1675
1624.47	1757
1626.31	1801
1628.15	1779
1629.99	1817
1631.83	1783
1633.67	1767
1635.5	1699
1637.34	1681
1639.17	1698
1641	1665
1642.83	1642
1644.66	1638
1646.49	1620
1648.32	1566
1650.15	1606
1651.97	1620
1653.8	1642
1655.62	1628
1657.44	1580
1659.26	1450
1661.08	1422
1662.9	1388
1664.72	1269
1666.53	1121
1668.35	1131
1670.16	1134
1671.97	1147
1673.79	1169
1675.6	1233
1677.4	1165
1679.21	1141
1681.02	1134
1682.83	1094
1684.63	1096
1686.43	1167
1688.24	1177
1690.04	1152
1691.84	1056
1693.64	1080
1695.43	1112
1697.23	1196
1699.02	1255
1700.82	1348
1702.61	1247
1704.4	1219
1706.2	1215
1707.98	1302
1709.77	1406
1711.56	1407
1713.35	1356
1715.13	1287
1716.92	1208
1718.7	1030
1720.48	1074
1722.26	1046
1724.04	923
1725.82	793
1727.6	703
1729.37	651
1731.15	596
1732.92	526
1734.7	528
1736.47	484
1738.24	538
1740.01	523
1741.78	554
1743.54	586
1745.31	651
1747.08	707
1748.84	731
1750.6	720
1752.36	832
1754.12	927
1755.88	963
1757.64	824
1759.4	805
1761.16	774
1762.91	794
1764.67	864
1766.42	907
1768.17	1005
1769.92	1021
1771.67	921
1773.42	868
1775.17	820
1776.91	857
1778.66	906
1780.4	959
1782.15	1022
1783.89	1044
1785.63	1038
1787.37	1032
1789.11	1020
1790.85	1016
1792.58	1021
1794.32	889
1796.05	887
1797.79	848
1799.52	824
1801.25	851
1802.98	828
1804.71	818
1806.44	855
1808.17	894
1809.89	971
1811.62	1004
1813.34	987
1815.07	981
1816.79	904
1818.51	877
1820.23	870
1821.95	828
1823.66	783
1825.38	724
1827.1	719
1828.81	713
1830.52	773
1832.24	800
1833.95	866
1835.66	915
1837.37	947
1839.08	907
1840.78	834
1842.49	739
1844.19	731
1845.9	726
1847.6	736
1849.3	736
1851	649
1852.7	616
1854.4	584
1856.1	607
1857.8	620
1859.49	606
1861.19	606
1862.88	663
1864.57	526
1866.27	474
1867.96	451
1869.65	389
1871.33	431
1873.02	470
1874.71	542
1876.39	570
1878.08	506
1879.76	509
1881.44	506
1883.12	522
1884.81	562
1886.48	578
1888.16	536
1889.84	435
1891.52	427
1893.19	417
1894.87	400
1896.54	419
1898.21	421
1899.88	437
1901.55	488
1903.22	474
1904.89	506
1906.56	504
1908.22	516
1909.89	520
1911.55	518
1913.22	518
1914.88	520
1916.54	528
1918.2	538
1919.86	510
1921.52	518
1923.18	480
1924.83	462
1926.49	457
1928.14	453
1929.79	459
1931.45	459
1933.1	444
1934.75	421
1936.4	469
1938.05	482
1939.69	504
1941.34	480
1942.99	386
1944.63	359
1946.27	395
1947.92	375
1949.56	425
1951.2	441
1952.84	477
1954.48	489
1956.11	516
1957.75	564
1959.39	574
1961.02	594
1962.65	592
1964.29	590
1965.92	604
1967.55	596
1969.18	623
1970.81	604
1972.44	597
1974.06	594
1975.69	586
1977.32	597
1978.94	639
1980.56	627
1982.19	631
1983.81	621
1985.43	647
1987.05	617
1988.66	620
1990.28	629
1991.9	568
1993.51	635
1995.13	651
1996.74	667
1998.36	637
1999.97	619
2001.58	614
2003.19	617
2004.8	588
2006.4	645
2008.01	601
2009.62	626
2011.22	626
2012.83	651
2014.43	632
2016.03	652
2017.63	641
2019.23	616
2020.83	600
2022.43	610
2024.03	627
2025.63	634
2027.22	602
2028.82	612
2030.41	606
2032.01	600
2033.6	580
2035.19	589
2036.78	612
2038.37	580
2039.96	564
2041.55	562
2043.13	562
2044.72	532
2046.3	568
2047.89	562
2049.47	562
2051.05	556
2052.63	548
2054.21	554
2055.79	531
2057.37	526
2058.95	536
2060.52	516
2062.1	530
2063.68	524
2065.25	528
2066.82	491
2068.39	520
2069.97	507
2071.54	489
2073.1	486
2074.67	471
2076.24	482
2077.81	465
2079.37	469
2080.94	471
2082.5	472
2084.07	449
2085.63	431
2087.19	413
2088.75	407
2090.31	393
2091.87	383
2093.43	392
2094.98	382
2096.54	383
2098.09	382
2099.65	415
2101.2	407
2102.75	442
2104.3	423
2105.86	429
2107.41	427
2108.95	433
2110.5	417
2112.05	399
2113.6	393
2115.14	405
2116.69	407
2118.23	373
2119.77	413
2121.31	377
2122.86	415
2124.4	381
2125.93	399
2127.47	383
2129.01	381
2130.55	399
2132.08	421
2133.62	405
2135.15	409
2136.69	399
2138.22	363
2139.75	369
2141.28	353
2142.81	387
2144.34	347
2145.87	395
2147.39	385
2148.92	389
2150.45	399
2151.97	393
2153.5	365
2155.02	357
2156.54	361
2158.06	368
2159.58	365
2161.1	347
2162.62	419
2164.14	395
2165.66	389
2167.17	341
2168.69	405
2170.2	371
2171.72	353
2173.23	361
2174.74	355
2176.25	357
2177.76	348
2179.27	355
2180.78	355
2182.29	316
2183.79	322
2185.3	332
2186.81	331
2188.31	337
2189.81	345
2191.32	319
2192.82	347
2194.32	311
2195.82	338
2197.32	335
2198.82	316
2200.32	320
2201.81	300
2203.31	298
2204.8	313
2206.3	321
2207.79	290
2209.29	345
2210.78	304
2212.27	349
2213.76	333
2215.25	316
2216.74	320
2218.23	276
2219.71	286
2221.2	282
2222.69	282
2224.17	264
2225.65	246
2227.14	256
2228.62	236
2230.1	234
2231.58	272
2233.06	274
2234.54	282
2236.02	306
2237.5	310
2238.97	314
2240.45	296
2241.92	304
2243.4	274
2244.87	236
2246.34	252
2247.82	254
2249.29	258
2250.76	258
2252.23	240
2253.7	252
2255.16	234
2256.63	242
2258.1	222
2259.56	242
2261.03	250
2262.49	262
2263.95	258
2265.42	236
2266.88	266
2268.34	240
2269.8	258
2271.26	216
2272.72	238
2274.18	238
2275.63	234
2277.09	239
2278.54	234
2280	244
2281.45	220
2282.9	234
2284.36	204
2285.81	220
2287.26	204
2288.71	230
2290.16	242
2291.61	202
2293.05	196
2294.5	194
2295.95	184
2297.39	153
2298.84	152
2300.28	157
2301.72	164
2303.16	182
2304.61	176
2306.05	184
2307.49	184
2308.93	167
2310.36	163
2311.8	201
2313.24	214
2314.67	242
2316.11	205
2317.54	201
2318.98	214
2320.41	167
2321.84	218
2323.28	195
2324.71	194
2326.14	178
2327.57	177
2328.99	170
2330.42	153
2331.85	184
2333.27	163
2334.7	173
2336.12	133
2337.55	143
2338.97	139
2340.39	133
2341.82	115
2343.24	145
2344.66	103
2346.08	129
2347.5	125
2348.91	160
2350.33	159
2351.75	153
2353.16	153
2354.58	169
2355.99	185
2357.41	155
2358.82	127
2360.23	95
2361.64	109
2363.05	109
2364.46	98
2365.87	95
2367.28	97
2368.69	131
2370.1	115
2371.5	81
2372.91	103
2374.31	104
2375.72	113
2377.12	91
2378.52	106
2379.92	129
2381.33	125
2382.73	117
2384.13	113
2385.52	97
2386.92	105
2388.32	115
2389.72	97
2391.11	113
2392.51	145
2393.9	139
2395.3	131
2396.69	145
2398.08	125
2399.48	99
2400.87	125
2402.26	111
2403.65	97
2405.04	71
2406.42	52
2407.81	-12
2409.2	-18
2410.58	-47
2411.97	-28
2413.35	-4
2414.74	-44
2416.12	-6
2417.5	28
2418.89	22
2420.27	38
2421.65	20
2423.03	34
2424.41	-20
2425.79	4
2427.16	-10
2428.54	-12
2429.92	-32
2431.29	0
2432.67	13
2434.04	0
2435.42	8
2436.79	-16
2438.16	0
2439.53	2
2440.9	-10
2442.27	-12
2443.64	-26
2445.01	-41
2446.38	-38
2447.75	-52
2449.11	-47
2450.48	-12
2451.84	-55
2453.21	-32
2454.57	-16
2455.94	-10
2457.3	-24
2458.66	-28
2460.02	-20
2461.38	-34
2462.74	7
2464.1	20
2465.46	12
2466.82	4
2468.17	14
2469.53	20
2470.89	16
2472.24	6
2473.6	-2
2474.95	25
2476.3	32
2477.65	52
2479.01	77
2480.36	41
2481.71	73
2483.06	35
2484.41	24
2485.75	18
2487.1	23
2488.45	2
2489.8	39
2491.14	30
2492.49	20
2493.83	22
2495.17	33
2496.52	19
2497.86	39
2499.2	35
2500.54	37
2501.88	39
2503.22	44
2504.56	51
2505.9	50
2507.24	36
2508.58	41
2509.91	43
2511.25	8
2512.58	-8
2513.92	-26
2515.25	-12
2516.58	-28
2517.92	-52
2519.25	-16
2520.58	-8
2521.91	-28
2523.24	-12
2524.57	0
2525.9	32
2527.23	16
2528.55	24
2529.88	-18
2531.21	-14
2532.53	-4
2533.86	14
2535.18	-8
2536.5	2
2537.83	18
2539.15	16
2540.47	22
2541.79	36
2543.11	1
2544.43	-6
2545.75	6
2547.07	36
2548.39	-30
2549.7	28
2551.02	-4
2552.34	-20
2553.65	2
2554.97	-56
2556.28	-42
2557.59	-55
2558.91	-51
2560.22	-38
2561.53	-49
2562.84	-53
2564.15	-41
2565.46	-27
2566.77	-40
2568.08	-24
2569.38	-43
2570.69	-30
2572	-49
2573.3	-28
2574.61	-29
2575.91	-28
2577.22	-27
2578.52	-22
2579.82	-49
2581.13	-53
2582.43	-26
2583.73	-38
2585.03	-43
2586.33	-48
2587.63	-63
2588.92	-77
2590.22	-61
2591.52	-55
2592.82	-61
2594.11	-45
2595.41	-37
2596.7	-46
2598	-14
2599.29	-20
2600.58	-51
2601.88	-32
2603.17	-24
2604.46	-71
2605.75	-48
2607.04	-52
2608.33	-55
2609.62	-53
2610.9	-68
2612.19	-68
2613.48	-87
2614.76	-75
2616.05	-63
2617.34	-49
2618.62	-101
2619.9	-78
2621.19	-63
2622.47	-65
2623.75	-60
2625.03	-61
2626.31	-59
2627.59	-30
2628.87	-63
2630.15	-75
2631.43	-61
2632.71	-70
2633.99	-70
2635.26	-84
2636.54	-87
2637.81	-73
2639.09	-89
2640.36	-76
2641.64	-74
2642.91	-85
2644.18	-74
2645.46	-59
2646.73	-72
2648	-81
2649.27	-63
2650.54	-73
2651.81	-51
2653.07	-48
2654.34	-54
2655.61	-65
2656.88	-43
2658.14	-66
2659.41	-65
2660.67	-84
2661.94	-59
2663.2	-77
2664.47	-69
2665.73	-67
2666.99	-72
2668.25	-75
2669.51	-76
2670.77	-81
2672.03	-67
2673.29	-48
2674.55	-41
2675.81	-64
2677.07	-89
2678.32	-89
2679.58	-73
2680.84	-47
2682.09	-53
2683.35	-32
2684.6	-51
2685.85	-57
2687.11	-87
2688.36	-33
2689.61	-65
2690.86	-55
2692.11	-45
2693.36	-29
2694.61	-39
2695.86	-61
2697.11	-73
2698.36	-53
2699.61	-79
2700.85	-71
2702.1	-60
2703.34	-41
2704.59	-84
2705.83	-85
2707.08	-71
2708.32	-66
2709.56	-79
2710.81	-91
2712.05	-64
2713.29	-75
2714.53	-46
2715.77	-62
2717.01	-49
2718.25	-44
2719.49	-51
2720.73	-60
2721.96	-83
2723.2	-51
2724.44	-47
2725.67	-57
2726.91	-54
2728.14	-57
2729.38	-78
2730.61	-38
2731.84	-56
2733.08	-75
2734.31	-42
2735.54	-48
2736.77	-59
2738	-56
2739.23	-49
2740.46	-57
2741.69	-69
2742.92	-74
2744.14	-39
2745.37	-48
2746.6	-65
2747.82	-32
2749.05	-60
2750.27	-42
2751.5	-59
2752.72	-68
2753.95	-44
2755.17	-44
2756.39	-44
2757.61	-62
2758.83	-68
2760.05	-42
2761.27	-64
2762.49	-46
2763.71	-59
2764.93	-42
2766.15	-58
2767.37	-34
2768.58	-38
2769.8	-54
2771.02	-54
2772.23	-54
2773.45	-62
2774.66	-64
2775.88	-28
2777.09	-48
2778.3	-58
2779.51	-32
2780.73	-57
2781.94	-46
2783.15	-54
2784.36	-36
2785.57	-58
2786.78	-58
2787.99	-30
2789.19	-44
2790.4	-44
2791.61	-19
2792.82	-62
2794.02	-48
2795.23	-36
2796.43	-46
2797.64	-36
2798.84	-42
2800.04	-48
2801.25	-43
2802.45	-40
2803.65	-44
2804.85	-19
2806.05	-36
2807.25	-46
2808.45	-30
2809.65	-50
2810.85	-47
2812.05	-22
2813.25	-32
2814.45	-36
2815.64	-32
2816.84	-44
2818.04	-28
2819.23	-6
2820.43	-51
2821.62	-12
2822.82	-34
2824.01	-8
2825.2	-30
2826.39	-40
2827.59	-32
2828.78	-20
2829.97	-26
2831.16	-44
2832.35	-20
2833.54	-44
2834.73	-22
2835.92	-44
2837.1	-24
2838.29	-48
2839.48	-10
2840.67	-29
2841.85	-20
2843.04	-42
2844.22	-50
2845.41	-43
2846.59	-10
2847.77	-8
2848.96	-16
2850.14	-25
2851.32	-18
2852.5	-27
2853.68	-50
2854.87	0
2856.05	-32
2857.23	-32
2858.4	-47
2859.58	-39
2860.76	-33
2861.94	8
2863.12	-16
2864.29	-24
2865.47	-22
2866.65	-37
2867.82	-8
2869	-15
2870.17	-8
2871.34	-36
2872.52	-12
2873.69	-18
2874.86	-35
2876.03	-26
2877.21	-25
2878.38	-38
2879.55	-12
2880.72	-28
2881.89	-50
2883.06	-12
2884.23	-6
2885.39	-29
2886.56	-21
2887.73	-45
2888.9	-6
2890.06	-30
2891.23	-12
2892.39	-31
2893.56	-4
2894.72	-18
2895.89	-25
2897.05	-6
2898.21	-49
2899.38	-28
2900.54	-28
2901.7	-24
2902.86	-32
2904.02	-9
2905.18	-36
2906.34	-19
2907.5	-21
2908.66	-22
2909.82	-33
2910.98	-12
2912.13	-24
2913.29	-18
2914.45	-28
2915.6	-18
2916.76	-16
2917.91	-6
2919.07	-10
2920.22	-24
2921.38	-8
2922.53	-38
2923.68	-6
2924.84	8
2925.99	-12
2927.14	-12
2928.29	-8
2929.44	-22
2930.59	-34
2931.74	-31
2932.89	-8
2934.04	-18
2935.19	-26
2936.34	-27
2937.48	-23
2938.63	0
2939.78	-36
2940.93	2
2942.07	4
2943.22	4
2944.36	-10
2945.51	-12
2946.65	-28
2947.79	-30
2948.94	-12
2950.08	-6
2951.22	-26
2952.36	-10
2953.5	-22
2954.65	-14
2955.79	-22
2956.93	-8
2958.07	-18
2959.2	-8
2960.34	-10
2961.48	4
2962.62	-10
2963.76	-6
2964.89	-18
2966.03	-18
2967.17	-14
2968.3	-6
2969.44	-18
2970.57	-28
2971.71	-10
2972.84	-8
2973.97	-12
2975.11	6
2976.24	10
2977.37	-16
2978.5	-10
2979.64	0
2980.77	0
2981.9	-2
2983.03	-16
2984.16	-14
2985.29	0
2986.41	-22
2987.54	-2
2988.67	2
2989.8	4
2990.93	-20
2992.05	-20
2993.18	-7
2994.3	2
2995.43	-18
2996.55	10
2997.68	4
2998.8	4
2999.93	2
3001.05	-10
3002.17	-12
3003.3	-12
3004.42	20
3005.54	34
3006.66	16
3007.78	2
3008.9	2
3010.02	-26
3011.14	18
3012.26	-6
3013.38	-2
3014.5	10
3015.62	-14
3016.73	20
3017.85	8
3018.97	-2
3020.08	-2
3021.2	24
3022.31	-6
3023.43	8
3024.54	-6
3025.66	-6
3026.77	14
3027.89	22
3029	14
3030.11	10
3031.22	-8
3032.34	-18
3033.45	-16
3034.56	-18
3035.67	-2
3036.78	50
3037.89	12
3039	16
3040.11	-22
3041.22	-24
3042.32	-12
3043.43	6
3044.54	-4
3045.65	6
3046.75	4
3047.86	-2
3048.96	2
3050.07	-30
3051.17	10
3052.28	20
3053.38	6
3054.49	0
3055.59	14
3056.69	-8
3057.8	18
3058.9	-6
3060	14
3061.1	-11
3062.2	16
3063.3	14
3064.4	10
3065.5	4
3066.6	-2
3067.7	6
3068.8	10
3069.9	-11
3071	20
3072.09	6
3073.19	10
3074.29	12
3075.38	10
3076.48	16
3077.57	7
3078.67	-4
3079.76	28
3080.86	-16
3081.95	4
3083.05	-12
3084.14	8
3085.23	6
3086.33	14
3087.42	2
3088.51	10
3089.6	8
3090.69	-8
3091.78	-6
3092.87	14
3093.96	16
3095.05	10
3096.14	-26
3097.23	14
3098.32	4
3099.41	8
3100.49	-8
3101.58	-8
3102.67	12
3103.75	-20
3104.84	18
3105.93	22
3107.01	-10
3108.1	12
3109.18	10
3110.26	14
3111.35	14
3112.43	6
3113.51	16
3114.6	2
3115.68	6
3116.76	12
3117.84	14
3118.92	28
3120	12
3121.09	4
3122.17	12
3123.25	-2
3124.32	26
3125.4	24
3126.48	16
3127.56	-8
3128.64	2
3129.72	6
3130.79	22
3131.87	-16
3132.95	8
3134.02	0
3135.1	8
3136.17	-4
3137.25	14
3138.32	4
3139.4	14
3140.47	30
3141.55	0
3142.62	10
3143.69	14
3144.76	29
3145.84	-6
3146.91	2
3147.98	6
3149.05	4
3150.12	16
3151.19	26
3152.26	10
3153.33	18
3154.4	-6
3155.47	4
3156.54	-18
3157.61	30
3158.67	0
3159.74	0
3160.81	12
3161.88	1
3162.94	4
3164.01	26
3165.07	16
3166.14	26
3167.2	18
3168.27	-2
3169.33	6
3170.4	22
3171.46	-4
3172.52	2
3173.59	6
3174.65	20
3175.71	18
3176.77	4
3177.84	-6
3178.9	10
3179.96	4
3181.02	30
3182.08	2
3183.14	22
3184.2	8
3185.26	22
3186.32	28
3187.37	-2
3188.43	38
3189.49	27
3190.55	-11
3191.61	7
3192.66	10
3193.72	20
3194.77	6
3195.83	4
3196.89	10
3197.94	24
3199	16
3200.05	4
3201.1	6
3202.16	6
3203.21	28
3204.27	2
3205.32	2
3206.37	24
3207.42	23
3208.47	26
3209.53	20
3210.58	-2
3211.63	24
3212.68	22
3213.73	30
3214.78	21
3215.83	20
3216.88	19
3217.93	20
3218.97	14
3220.02	20
3221.07	10
3222.12	10
3223.16	12
3224.21	8
3225.26	2
3226.3	2
3227.35	8
3228.4	44
3229.44	-2
3230.49	0
3231.53	16
3232.57	8
3233.62	16
3234.66	20
3235.71	0
3236.75	2
3237.79	38
3238.83	18
3239.88	-4
3240.92	22
3241.96	16
3243	14
3244.04	6
3245.08	14
3246.12	4
3247.16	22
3248.2	0
3249.24	22
3250.28	12
3251.32	18
3252.36	14
3253.39	24
3254.43	28
3255.47	32
3256.51	28
3257.54	12
3258.58	14
3259.61	20
3260.65	14
3261.69	4
3262.72	10
3263.76	2
3264.79	4
3265.82	26
3266.86	11
3267.89	26
3268.92	22
3269.96	22
3270.99	2
3272.02	6
3273.05	8
3274.09	-4
3275.12	22
3276.15	6
3277.18	11
3278.21	-4
3279.24	10
3280.27	24
3281.3	-2
3282.33	-2
3283.36	12
3284.39	22
3285.41	30
3286.44	30
3287.47	12
3288.5	40
3289.52	6
3290.55	36
3291.58	12
3292.6	-2
3293.63	48
3294.66	12
3295.68	45
3296.71	-6
3297.73	32
3298.76	43
3299.78	4
3300.8	-11
3301.83	22
3302.85	62
3303.87	22
3304.9	26
3305.92	19
3306.94	20
3307.96	22
3308.98	32
3310.01	22
3311.03	8
3312.05	31
3313.07	24
3314.09	6
3315.11	16
3316.13	37
3317.15	-6
3318.17	20
3319.18	24
3320.2	12
3321.22	28
3322.24	14
3323.26	35
3324.27	24
3325.29	26
3326.31	35
3327.32	22
3328.34	34
3329.35	34
3330.37	18
3331.38	16
3332.4	18
3333.41	30
3334.43	50
3335.44	10
3336.46	10
3337.47	-4
3338.48	12
3339.5	8
3340.51	10
3341.52	14
3342.53	26
3343.54	20
3344.56	18
3345.57	26
3346.58	16
3347.59	34
3348.6	9
3349.61	16
3350.62	12
3351.63	18
3352.64	44
3353.65	26
3354.66	21
3355.66	31
3356.67	30
3357.68	-4
3358.69	-6
3359.7	14
3360.7	28
3361.71	20
3362.72	6
3363.72	16
3364.73	10
3365.73	22
3366.74	10
3367.75	8
3368.75	10
3369.75	18
3370.76	0
3371.76	16
3372.77	26
3373.77	4
3374.77	17
3375.78	14
3376.78	14
3377.78	28
3378.78	20
3379.79	6
3380.79	6
3381.79	14
3382.79	26
3383.79	20
3384.79	36
3385.79	10
3386.79	14
3387.79	4
3388.79	23
3389.79	28
3390.79	16
3391.79	24
3392.79	10
3393.79	36
3394.78	26
3395.78	8
3396.78	20
3397.78	20
3398.77	57
3399.77	6
3400.77	12
3401.76	16
3402.76	30
3403.76	12
3404.75	0
3405.75	0
3406.74	34
3407.74	52
3408.73	10
3409.72	70
3410.72	30
3411.71	10
3412.71	10
3413.7	-2
3414.69	-4
3415.68	48
3416.68	-2
3417.67	8
3418.66	26
3419.65	18
3420.64	18
3421.63	41
3422.63	34
3423.62	24
3424.61	44
3425.6	16
3426.59	15
3427.58	44
3428.57	27
[truncated: 48 more rows]
