# Supplementary material for: AI‐Assisted Detection of Early Gastric Cancer via Visualization of Mucosal Acidity Compromise During Endoscopy
Source: Adv Sci (Weinh). 2025 Oct 20;12(46):e04932. doi: 10.1002/advs.202504932 (PMC12697849; doi:10.1002/advs.202504932)
Supplement: Supplementary file 2 — Supporting Data [file ADVS-12-e04932-s002.zip › Models by MKN-45 cells/Model 1/Tumor/fast-20250724_204455.csv]

181.541	17645
184.445	28291
187.346	37552
190.245	42543
193.141	44438
196.035	44476
198.927	44310
201.816	44423
204.703	44921
207.588	44631
210.47	44905
213.35	44612
216.228	44544
219.103	44796
221.976	44554
224.846	44771
227.715	44500
230.58	44739
233.444	44957
236.305	45461
239.164	45385
242.02	46077
244.875	46373
247.727	46355
250.576	46477
253.423	46448
256.268	46234
259.111	46247
261.951	46137
264.789	45939
267.625	46069
270.459	46315
273.29	46081
276.119	45952
278.945	45661
281.769	45521
284.591	45483
287.411	45098
290.229	45161
293.044	44834
295.857	44548
298.667	44419
301.476	44188
304.282	43778
307.085	43432
309.887	43206
312.686	42783
315.483	42485
318.278	42120
321.071	41885
323.861	41842
326.649	41762
329.435	41931
332.219	41646
335	41673
337.779	41951
340.556	41850
343.331	42116
346.103	42024
348.873	42035
351.641	42265
354.407	42298
357.171	42660
359.932	42722
362.691	42557
365.448	42449
368.203	42149
370.955	41930
373.706	41963
376.454	41659
379.2	41260
381.943	41262
384.685	40592
387.424	40402
390.161	40301
392.896	39853
395.629	39784
398.36	39402
401.088	39564
403.815	39330
406.539	39306
409.261	39165
411.981	38999
414.698	39378
417.414	39662
420.127	39723
422.838	39612
425.547	39898
428.254	40188
430.959	39995
433.662	40230
436.362	40649
439.06	40619
441.757	40500
444.451	40414
447.142	40207
449.832	40365
452.52	40359
455.206	40218
457.889	40232
460.57	40212
463.249	39923
465.927	40011
468.601	39594
471.274	39376
473.945	38844
476.614	38395
479.28	37783
481.945	37867
484.607	37627
487.267	37180
489.926	36842
492.582	36869
495.236	36523
497.888	36378
500.537	36293
503.185	36397
505.831	36493
508.474	36796
511.116	36812
513.755	36796
516.393	36606
519.028	36932
521.661	36614
524.293	36824
526.922	36521
529.549	36795
532.174	36608
534.797	36697
537.418	36846
540.037	36816
542.654	37059
545.268	37352
547.881	37434
550.492	37186
553.101	36721
555.707	36054
558.312	35729
560.915	35715
563.515	36084
566.114	36197
568.71	36555
571.305	36937
573.897	37212
576.488	36924
579.076	36416
581.663	35200
584.247	34614
586.83	33835
589.41	33160
591.989	32616
594.565	31756
597.14	31193
599.712	30755
602.283	30769
604.851	30721
607.418	30489
609.982	30553
612.545	30308
615.106	30042
617.664	30332
620.221	30080
622.776	29937
625.328	29876
627.879	29832
630.428	29458
632.975	29339
635.52	28916
638.062	28962
640.603	28885
643.142	28938
645.679	29071
648.214	29220
650.748	28972
653.279	29079
655.808	28901
658.335	28857
660.861	28663
663.384	28547
665.906	28608
668.425	28567
670.943	28708
673.459	28261
675.973	28128
678.484	27657
680.994	27211
683.502	26955
686.009	26822
688.513	26448
691.015	26192
693.515	26252
696.014	25980
698.51	25613
701.005	25365
703.498	24884
705.989	24453
708.478	24076
710.965	23986
713.45	23901
715.933	23713
718.415	23694
720.894	23381
723.372	23468
725.848	23631
728.322	23592
730.794	23717
733.264	23468
735.732	22988
738.198	22463
740.663	22102
743.126	21717
745.586	21654
748.045	21526
750.502	21233
752.958	21119
755.411	20971
757.863	20885
760.312	20796
762.76	20750
765.206	20830
767.65	20427
770.092	19511
772.533	18614
774.971	18576
777.408	18930
779.843	19178
782.276	19043
784.707	19184
787.137	19273
789.564	19051
791.99	19097
794.414	18961
796.836	19031
799.257	18633
801.675	18384
804.092	18198
806.507	18091
808.92	17925
811.331	17821
813.741	17486
816.148	17349
818.554	17041
820.958	16916
823.36	16831
825.761	16708
828.159	16594
830.556	16444
832.951	16362
835.345	16171
837.736	15892
840.126	15862
842.514	15768
844.9	15587
847.284	15453
849.667	15398
852.048	15113
854.427	15002
856.804	14808
859.18	14518
861.553	14494
863.925	14611
866.296	14367
868.664	14376
871.031	14061
873.396	14131
875.759	14027
878.12	13856
880.48	13831
882.838	13666
885.194	13569
887.549	13438
889.902	13358
892.253	13405
894.602	13233
896.949	13085
899.295	13284
901.639	13010
903.981	13050
906.322	12768
908.661	12759
910.998	12820
913.333	12725
915.667	12586
917.999	12550
920.329	12651
922.658	12582
924.985	12550
927.31	12517
929.633	12521
931.955	12178
934.275	12159
936.593	12004
938.91	11847
941.225	11629
943.538	11386
945.849	11133
948.159	11017
950.467	10703
952.774	10543
955.078	10422
957.381	10261
959.683	10116
961.982	10020
964.28	9995
966.577	9900
968.871	9789
971.164	9714
973.456	9485
975.745	9473
978.033	9219
980.319	9180
982.604	9139
984.887	9103
987.168	9075
989.448	9048
991.726	8966
994.002	8909
996.277	8919
998.55	8861
1000.82	9002
1003.09	8891
1005.36	9177
1007.63	9129
1009.89	9090
1012.15	9218
1014.41	9181
1016.67	9125
1018.93	8957
1021.19	8909
1023.44	8857
1025.7	8792
1027.95	8832
1030.2	8694
1032.45	8600
1034.69	8321
1036.94	8333
1039.18	8259
1041.43	8200
1043.67	8190
1045.9	8235
1048.14	8061
1050.38	7902
1052.61	7953
1054.84	7789
1057.07	7696
1059.3	7727
1061.53	7511
1063.76	7509
1065.98	7406
1068.2	7320
1070.42	7278
1072.64	7166
1074.86	7118
1077.08	7006
1079.29	6983
1081.5	6832
1083.72	6832
1085.93	6913
1088.13	6880
1090.34	6912
1092.55	6995
1094.75	6973
1096.95	6917
1099.15	6878
1101.35	6756
1103.55	6689
1105.74	6598
1107.94	6544
1110.13	6457
1112.32	6304
1114.51	6167
1116.7	6167
1118.89	6044
1121.07	5946
1123.25	5907
1125.44	5807
1127.62	5877
1129.8	5909
1131.97	5925
1134.15	6034
1136.32	6054
1138.49	5895
1140.66	5879
1142.83	5795
1145	5752
1147.17	5726
1149.33	5565
1151.5	5617
1153.66	5555
1155.82	5539
1157.98	5504
1160.13	5400
1162.29	5415
1164.44	5309
1166.6	5333
1168.75	5412
1170.9	5486
1173.04	5446
1175.19	5478
1177.34	5409
1179.48	5195
1181.62	5159
1183.76	5027
1185.9	5165
1188.04	5262
1190.17	5411
1192.31	5557
1194.44	5541
1196.57	5643
1198.7	5589
1200.83	5464
1202.96	5379
1205.08	5055
1207.21	4829
1209.33	4815
1211.45	4603
1213.57	4576
1215.69	4408
1217.81	4376
1219.92	4319
1222.03	4311
1224.15	4264
1226.26	4209
1228.37	4231
1230.47	4241
1232.58	4144
1234.68	4187
1236.79	4183
1238.89	4166
1240.99	4194
1243.09	4193
1245.19	4090
1247.28	4064
1249.38	3996
1251.47	3961
1253.56	3927
1255.65	3840
1257.74	3772
1259.83	3820
1261.91	3751
1264	3677
1266.08	3587
1268.16	3524
1270.24	3525
1272.32	3437
1274.4	3449
1276.47	3423
1278.55	3276
1280.62	3314
1282.69	3272
1284.76	3145
1286.83	3185
1288.9	3196
1290.96	3153
1293.03	3070
1295.09	3038
1297.15	3000
1299.21	2889
1301.27	2897
1303.33	2871
1305.38	2826
1307.44	2956
1309.49	2885
1311.54	2811
1313.59	2875
1315.64	2793
1317.69	2853
1319.73	2845
1321.78	2843
1323.82	2790
1325.86	2786
1327.9	2762
1329.94	2709
1331.98	2756
1334.02	2776
1336.05	2756
1338.08	2760
1340.12	2748
1342.15	2817
1344.18	2928
1346.2	2927
1348.23	2960
1350.25	2958
1352.28	2938
1354.3	3006
1356.32	2958
1358.34	2994
1360.36	3049
1362.38	3042
1364.39	3078
1366.41	3050
1368.42	3010
1370.43	3026
1372.44	2961
1374.45	2954
1376.45	2940
1378.46	2921
1380.47	2784
1382.47	2771
1384.47	2664
1386.47	2648
1388.47	2639
1390.47	2616
1392.46	2609
1394.46	2672
1396.45	2623
1398.44	2571
1400.44	2568
1402.42	2498
1404.41	2446
1406.4	2369
1408.39	2285
1410.37	2288
1412.35	2244
1414.33	2259
1416.31	2214
1418.29	2188
1420.27	2204
1422.25	2168
1424.22	2240
1426.2	2164
1428.17	2156
1430.14	2101
1432.11	2027
1434.08	2015
1436.04	2039
1438.01	1966
1439.97	2023
1441.94	1990
1443.9	2035
1445.86	2009
1447.82	2007
1449.78	1930
1451.73	1926
1453.69	1979
1455.64	1987
1457.59	1962
1459.54	1856
1461.49	1809
1463.44	1785
1465.39	1783
1467.34	1759
1469.28	1779
1471.22	1807
1473.17	1835
1475.11	1789
1477.05	1755
1478.99	1632
1480.92	1612
1482.86	1565
1484.79	1489
1486.73	1483
1488.66	1543
1490.59	1575
1492.52	1558
1494.45	1602
1496.37	1566
1498.3	1608
1500.22	1594
1502.14	1465
1504.07	1529
1505.99	1558
1507.91	1527
1509.82	1499
1511.74	1541
1513.66	1481
1515.57	1536
1517.48	1594
1519.39	1636
1521.3	1608
1523.21	1604
1525.12	1567
1527.03	1519
1528.93	1503
1530.84	1562
1532.74	1562
1534.64	1642
1536.54	1700
1538.44	1589
1540.34	1539
1542.23	1497
1544.13	1394
1546.02	1370
1547.92	1394
1549.81	1388
1551.7	1460
1553.59	1441
1555.48	1451
1557.36	1490
1559.25	1499
1561.13	1523
1563.01	1543
1564.9	1566
1566.78	1593
1568.66	1573
1570.53	1491
1572.41	1515
1574.29	1507
1576.16	1600
1578.03	1704
1579.9	1674
1581.78	1640
1583.65	1557
1585.51	1507
1587.38	1574
1589.25	1600
1591.11	1664
1592.97	1585
1594.84	1515
1596.7	1493
1598.56	1495
1600.42	1485
1602.27	1499
1604.13	1491
1605.98	1671
1607.84	1761
1609.69	1817
1611.54	1815
1613.39	1678
1615.24	1581
1617.09	1390
1618.94	1257
1620.78	1258
1622.62	1306
1624.47	1367
1626.31	1428
1628.15	1435
1629.99	1358
1631.83	1424
1633.67	1388
1635.5	1348
1637.34	1310
1639.17	1307
1641	1298
1642.83	1316
1644.66	1312
1646.49	1287
1648.32	1270
1650.15	1293
1651.97	1263
1653.8	1302
1655.62	1285
1657.44	1187
1659.26	1112
1661.08	1100
1662.9	1074
1664.72	937
1666.53	845
1668.35	812
1670.16	787
1671.97	838
1673.79	907
1675.6	886
1677.4	899
1679.21	832
1681.02	836
1682.83	768
1684.63	840
1686.43	877
1688.24	893
1690.04	862
1691.84	771
1693.64	774
1695.43	806
1697.23	880
1699.02	983
1700.82	1017
1702.61	971
1704.4	983
1706.2	933
1707.98	1026
1709.77	1108
1711.56	1120
1713.35	1126
1715.13	1059
1716.92	957
1718.7	808
1720.48	810
1722.26	808
1724.04	730
1725.82	586
1727.6	524
1729.37	504
1731.15	455
1732.92	413
1734.7	388
1736.47	371
1738.24	375
1740.01	382
1741.78	427
1743.54	433
1745.31	532
1747.08	578
1748.84	572
1750.6	556
1752.36	623
1754.12	727
1755.88	747
1757.64	689
1759.4	618
1761.16	586
1762.91	631
1764.67	655
1766.42	735
1768.17	797
1769.92	787
1771.67	739
1773.42	671
1775.17	667
1776.91	633
1778.66	673
1780.4	772
1782.15	798
1783.89	820
1785.63	808
1787.37	846
1789.11	832
1790.85	840
1792.58	778
1794.32	725
1796.05	673
1797.79	629
1799.52	641
1801.25	657
1802.98	640
1804.71	643
1806.44	697
1808.17	735
1809.89	800
1811.62	802
1813.34	818
1815.07	772
1816.79	727
1818.51	683
1820.23	689
1821.95	661
1823.66	596
1825.38	566
1827.1	550
1828.81	566
1830.52	578
1832.24	633
1833.95	697
1835.66	749
1837.37	740
1839.08	739
1840.78	660
1842.49	592
1844.19	574
1845.9	562
1847.6	589
1849.3	578
1851	508
1852.7	459
1854.4	403
1856.1	445
1857.8	443
1859.49	463
1861.19	451
1862.88	465
1864.57	377
1866.27	317
1867.96	294
1869.65	250
1871.33	270
1873.02	307
1874.71	403
1876.39	421
1878.08	365
1879.76	380
1881.44	399
1883.12	373
1884.81	434
1886.48	460
1888.16	377
1889.84	296
1891.52	300
1893.19	264
1894.87	255
1896.54	268
1898.21	272
1899.88	290
1901.55	337
1903.22	341
1904.89	350
1906.56	365
1908.22	377
1909.89	403
1911.55	409
1913.22	407
1914.88	403
1916.54	371
1918.2	373
1919.86	405
1921.52	377
1923.18	349
1924.83	327
1926.49	350
1928.14	322
1929.79	377
1931.45	339
1933.1	329
1934.75	300
1936.4	358
1938.05	365
1939.69	379
1941.34	341
1942.99	288
1944.63	262
1946.27	274
1947.92	260
1949.56	310
1951.2	320
1952.84	358
1954.48	372
1956.11	413
1957.75	451
1959.39	447
1961.02	515
1962.65	481
1964.29	478
1965.92	471
1967.55	505
1969.18	518
1970.81	475
1972.44	514
1974.06	485
1975.69	449
1977.32	494
1978.94	496
1980.56	504
1982.19	532
1983.81	540
1985.43	512
1987.05	532
1988.66	530
1990.28	518
1991.9	476
1993.51	506
1995.13	528
1996.74	540
1998.36	526
1999.97	532
2001.58	538
2003.19	506
2004.8	513
2006.4	532
2008.01	514
2009.62	513
2011.22	546
2012.83	542
2014.43	540
2016.03	556
2017.63	546
2019.23	507
2020.83	510
2022.43	512
2024.03	530
2025.63	534
2027.22	494
2028.82	487
2030.41	489
2032.01	497
2033.6	491
2035.19	520
2036.78	495
2038.37	491
2039.96	447
2041.55	457
2043.13	437
2044.72	443
2046.3	441
2047.89	477
2049.47	457
2051.05	470
2052.63	483
2054.21	465
2055.79	449
2057.37	435
2058.95	444
2060.52	443
2062.1	439
2063.68	448
2065.25	465
2066.82	433
2068.39	415
2069.97	425
2071.54	413
2073.1	411
2074.67	415
2076.24	431
2077.81	377
2079.37	401
2080.94	390
2082.5	377
2084.07	397
2085.63	369
2087.19	357
2088.75	343
2090.31	323
2091.87	309
2093.43	286
2094.98	320
2096.54	329
2098.09	302
2099.65	371
2101.2	343
2102.75	341
2104.3	337
2105.86	379
2107.41	345
2108.95	353
2110.5	340
2112.05	332
2113.6	342
2115.14	327
2116.69	343
2118.23	326
2119.77	350
2121.31	349
2122.86	325
2124.4	311
2125.93	328
2127.47	331
2129.01	316
2130.55	369
2132.08	324
2133.62	329
2135.15	359
2136.69	353
2138.22	312
2139.75	306
2141.28	300
2142.81	332
2144.34	317
2145.87	321
2147.39	318
2148.92	310
2150.45	342
2151.97	305
2153.5	324
2155.02	292
2156.54	298
2158.06	310
2159.58	284
2161.1	294
2162.62	339
2164.14	336
2165.66	320
2167.17	306
2168.69	317
2170.2	332
2171.72	302
2173.23	311
2174.74	276
2176.25	290
2177.76	298
2179.27	284
2180.78	300
2182.29	274
2183.79	294
2185.3	280
2186.81	298
2188.31	284
2189.81	290
2191.32	294
2192.82	278
2194.32	270
2195.82	290
2197.32	266
2198.82	246
2200.32	264
2201.81	234
2203.31	215
2204.8	244
2206.3	260
2207.79	252
2209.29	272
2210.78	258
2212.27	282
2213.76	284
2215.25	260
2216.74	268
2218.23	264
2219.71	233
2221.2	220
2222.69	220
2224.17	191
2225.65	186
2227.14	177
2228.62	188
2230.1	195
2231.58	228
2233.06	224
2234.54	256
2236.02	246
2237.5	280
2238.97	263
2240.45	220
2241.92	239
2243.4	254
2244.87	204
2246.34	219
2247.82	202
2249.29	203
2250.76	208
2252.23	198
2253.7	216
2255.16	191
2256.63	192
2258.1	191
2259.56	200
2261.03	196
2262.49	209
2263.95	226
2265.42	209
2266.88	217
2268.34	201
2269.8	195
2271.26	183
2272.72	189
2274.18	195
2275.63	212
2277.09	207
2278.54	195
2280	187
2281.45	175
2282.9	176
2284.36	167
2285.81	190
2287.26	168
2288.71	189
2290.16	181
2291.61	179
2293.05	169
2294.5	157
2295.95	155
2297.39	115
2298.84	119
2300.28	124
2301.72	121
2303.16	127
2304.61	153
2306.05	168
2307.49	141
2308.93	145
2310.36	139
2311.8	167
2313.24	159
2314.67	193
2316.11	185
2317.54	179
2318.98	191
2320.41	149
2321.84	181
2323.28	153
2324.71	173
2326.14	151
2327.57	135
2328.99	137
2330.42	117
2331.85	151
2333.27	123
2334.7	131
2336.12	115
2337.55	121
2338.97	105
2340.39	71
2341.82	91
2343.24	106
2344.66	95
2346.08	105
2347.5	107
2348.91	123
2350.33	123
2351.75	135
2353.16	143
2354.58	129
2355.99	139
2357.41	119
2358.82	97
2360.23	89
2361.64	77
2363.05	77
2364.46	86
2365.87	65
2367.28	67
2368.69	81
2370.1	99
2371.5	77
2372.91	97
2374.31	104
2375.72	92
2377.12	91
2378.52	72
2379.92	83
2381.33	99
2382.73	89
2384.13	91
2385.52	78
2386.92	73
2388.32	83
2389.72	89
2391.11	79
2392.51	97
2393.9	97
2395.3	113
2396.69	111
2398.08	79
2399.48	69
2400.87	95
2402.26	81
2403.65	65
2405.04	33
2406.42	22
2407.81	-40
2409.2	-32
2410.58	-71
2411.97	-42
2413.35	-12
2414.74	-32
2416.12	-38
2417.5	-40
2418.89	-4
2420.27	-16
2421.65	-20
2423.03	2
2424.41	-10
2425.79	-27
2427.16	-22
2428.54	-36
2429.92	-32
2431.29	-14
2432.67	-18
2434.04	-14
2435.42	-28
2436.79	-22
2438.16	6
2439.53	-30
2440.9	-40
2442.27	-26
2443.64	-43
2445.01	-41
2446.38	-49
2447.75	-54
2449.11	-55
2450.48	-52
2451.84	-43
2453.21	-36
2454.57	-36
2455.94	-40
2457.3	-24
2458.66	-46
2460.02	-22
2461.38	-39
2462.74	-26
2464.1	4
2465.46	10
2466.82	0
2468.17	-3
2469.53	-10
2470.89	-18
2472.24	-30
2473.6	-20
2474.95	12
2476.3	8
2477.65	32
2479.01	28
2480.36	11
2481.71	33
2483.06	11
2484.41	12
2485.75	16
2487.1	6
2488.45	-10
2489.8	-6
2491.14	0
2492.49	8
2493.83	8
2495.17	27
2496.52	6
2497.86	25
2499.2	4
2500.54	27
2501.88	14
2503.22	42
2504.56	24
2505.9	28
2507.24	38
2508.58	30
2509.91	8
2511.25	2
2512.58	-18
2513.92	-47
2515.25	-34
2516.58	-22
2517.92	-50
2519.25	-34
2520.58	-16
2521.91	-52
2523.24	-47
2524.57	-4
2525.9	-16
2527.23	0
2528.55	14
2529.88	-30
2531.21	-39
2532.53	-32
2533.86	0
2535.18	-16
2536.5	14
2537.83	-3
2539.15	24
2540.47	16
2541.79	16
2543.11	-16
2544.43	-23
2545.75	-12
2547.07	14
2548.39	-32
2549.7	8
2551.02	-26
2552.34	-24
2553.65	-35
2554.97	-54
2556.28	-54
2557.59	-79
2558.91	-67
2560.22	-51
2561.53	-59
2562.84	-49
2564.15	-55
2565.46	-51
2566.77	-63
2568.08	-48
2569.38	-47
2570.69	-48
2572	-55
2573.3	-34
2574.61	-31
2575.91	-52
2577.22	-57
2578.52	-22
2579.82	-55
2581.13	-57
2582.43	-44
2583.73	-46
2585.03	-53
2586.33	-70
2587.63	-67
2588.92	-87
2590.22	-46
2591.52	-83
2592.82	-48
2594.11	-73
2595.41	-59
2596.7	-52
2598	-62
2599.29	-48
2600.58	-37
2601.88	-42
2603.17	-34
2604.46	-73
2605.75	-54
2607.04	-83
2608.33	-65
2609.62	-55
2610.9	-72
2612.19	-76
2613.48	-103
2614.76	-69
2616.05	-79
2617.34	-65
2618.62	-99
2619.9	-102
2621.19	-77
2622.47	-79
2623.75	-88
2625.03	-83
2626.31	-83
2627.59	-61
2628.87	-47
2630.15	-77
2631.43	-57
2632.71	-56
2633.99	-78
2635.26	-88
2636.54	-115
2637.81	-83
2639.09	-105
2640.36	-76
2641.64	-75
2642.91	-111
2644.18	-95
2645.46	-71
2646.73	-113
2648	-81
2649.27	-65
2650.54	-69
2651.81	-69
2653.07	-49
2654.34	-83
2655.61	-65
2656.88	-63
2658.14	-60
2659.41	-67
2660.67	-93
2661.94	-65
2663.2	-87
2664.47	-97
2665.73	-63
2666.99	-70
2668.25	-81
2669.51	-93
2670.77	-87
2672.03	-69
2673.29	-75
2674.55	-67
2675.81	-79
2677.07	-113
2678.32	-97
2679.58	-91
2680.84	-75
2682.09	-79
2683.35	-36
2684.6	-55
2685.85	-57
2687.11	-80
2688.36	-69
2689.61	-63
2690.86	-57
2692.11	-73
2693.36	-59
2694.61	-57
2695.86	-69
2697.11	-89
2698.36	-71
2699.61	-73
2700.85	-87
2702.1	-72
2703.34	-55
2704.59	-80
2705.83	-65
2707.08	-69
2708.32	-73
2709.56	-95
2710.81	-79
2712.05	-87
2713.29	-85
2714.53	-60
2715.77	-85
2717.01	-49
2718.25	-48
2719.49	-63
2720.73	-83
2721.96	-89
2723.2	-51
2724.44	-67
2725.67	-49
2726.91	-76
2728.14	-67
2729.38	-86
2730.61	-79
2731.84	-60
2733.08	-81
2734.31	-48
2735.54	-81
2736.77	-57
2738	-70
2739.23	-65
2740.46	-36
2741.69	-75
2742.92	-87
2744.14	-33
2745.37	-60
2746.6	-95
2747.82	-48
2749.05	-75
2750.27	-74
2751.5	-65
2752.72	-88
2753.95	-52
2755.17	-52
2756.39	-50
2757.61	-68
2758.83	-74
2760.05	-36
2761.27	-60
2762.49	-48
2763.71	-65
2764.93	-58
2766.15	-84
2767.37	-50
2768.58	-60
2769.8	-70
2771.02	-74
2772.23	-52
2773.45	-64
2774.66	-68
2775.88	-28
2777.09	-58
2778.3	-64
2779.51	-54
2780.73	-45
2781.94	-40
2783.15	-38
2784.36	-44
2785.57	-46
2786.78	-70
2787.99	-34
2789.19	-46
2790.4	-32
2791.61	-27
2792.82	-62
2794.02	-54
2795.23	-46
2796.43	-36
2797.64	-14
2798.84	-44
2800.04	-70
2801.25	-39
2802.45	-74
2803.65	-86
2804.85	-25
2806.05	-52
2807.25	-69
2808.45	-34
2809.65	-44
2810.85	-45
2812.05	-28
2813.25	-38
2814.45	-48
2815.64	-48
2816.84	-52
2818.04	-50
2819.23	-12
2820.43	-55
2821.62	2
2822.82	-38
2824.01	-18
2825.2	-48
2826.39	-42
2827.59	-30
2828.78	-30
2829.97	-32
2831.16	-44
2832.35	-26
2833.54	-54
2834.73	-26
2835.92	-46
2837.1	-34
2838.29	-56
2839.48	-16
2840.67	-14
2841.85	-38
2843.04	-34
2844.22	-28
2845.41	-45
2846.59	-2
2847.77	-8
2848.96	-28
2850.14	-41
2851.32	-39
2852.5	-19
2853.68	-38
2854.87	-10
2856.05	-42
2857.23	-40
2858.4	-40
2859.58	-51
2860.76	-37
2861.94	-24
2863.12	-18
2864.29	-35
2865.47	-36
2866.65	-29
2867.82	-26
2869	12
2870.17	-26
2871.34	-22
2872.52	-37
2873.69	-16
2874.86	-45
2876.03	-20
2877.21	-33
2878.38	-66
2879.55	-14
2880.72	-52
2881.89	-22
2883.06	-10
2884.23	-16
2885.39	-35
2886.56	-25
2887.73	-49
2888.9	-16
2890.06	-30
2891.23	-30
2892.39	-47
2893.56	-20
2894.72	-37
2895.89	-35
2897.05	-2
2898.21	-36
2899.38	-10
2900.54	-41
2901.7	-26
2902.86	-38
2904.02	-7
2905.18	-36
2906.34	-23
2907.5	-7
2908.66	-37
2909.82	-22
2910.98	-28
2912.13	-16
2913.29	-4
2914.45	-28
2915.6	-19
2916.76	-16
2917.91	-20
2919.07	-21
2920.22	-35
2921.38	-26
2922.53	-38
2923.68	-20
2924.84	-4
2925.99	-12
2927.14	-31
2928.29	-26
2929.44	-12
2930.59	-30
2931.74	-23
2932.89	-22
2934.04	-36
2935.19	-54
2936.34	-27
2937.48	-27
2938.63	-24
2939.78	-40
2940.93	-8
2942.07	-8
2943.22	2
2944.36	-24
2945.51	-14
2946.65	-32
2947.79	-16
2948.94	-28
2950.08	-32
2951.22	-10
2952.36	-20
2953.5	-16
2954.65	-34
2955.79	-28
2956.93	-18
2958.07	-20
2959.2	-16
2960.34	10
2961.48	-15
2962.62	-20
2963.76	-10
2964.89	-22
2966.03	-23
2967.17	-20
2968.3	-2
2969.44	-10
2970.57	-24
2971.71	-14
2972.84	-12
2973.97	-16
2975.11	2
2976.24	0
2977.37	-12
2978.5	-10
2979.64	-18
2980.77	-14
2981.9	-10
2983.03	-28
2984.16	-14
2985.29	-6
2986.41	-26
2987.54	-28
2988.67	6
2989.8	-18
2990.93	-20
2992.05	-4
2993.18	-21
2994.3	-12
2995.43	-24
2996.55	8
2997.68	-6
2998.8	-10
2999.93	-4
3001.05	-16
3002.17	-18
3003.3	-6
3004.42	18
3005.54	18
3006.66	0
3007.78	-10
3008.9	-24
3010.02	-32
3011.14	2
3012.26	-4
3013.38	-16
3014.5	8
3015.62	-10
3016.73	-6
3017.85	-8
3018.97	2
3020.08	-10
3021.2	-6
3022.31	-8
3023.43	10
3024.54	4
3025.66	16
3026.77	-10
3027.89	6
3029	-8
3030.11	8
3031.22	-2
3032.34	-8
3033.45	-4
3034.56	-4
3035.67	-11
3036.78	32
3037.89	-2
3039	22
3040.11	-18
3041.22	-20
3042.32	-27
3043.43	8
3044.54	0
3045.65	2
3046.75	-4
3047.86	20
3048.96	-8
3050.07	-14
3051.17	26
3052.28	2
3053.38	-11
3054.49	-12
3055.59	6
3056.69	-2
3057.8	0
3058.9	-6
3060	22
3061.1	-15
3062.2	2
3063.3	0
3064.4	-14
3065.5	-33
3066.6	2
3067.7	2
3068.8	2
3069.9	6
3071	-4
3072.09	0
3073.19	6
3074.29	-8
3075.38	14
3076.48	22
3077.57	-4
3078.67	6
3079.76	14
3080.86	0
3081.95	23
3083.05	2
3084.14	10
3085.23	8
3086.33	2
3087.42	14
3088.51	4
3089.6	4
3090.69	8
3091.78	-16
3092.87	45
3093.96	34
3095.05	12
3096.14	-10
3097.23	4
3098.32	18
3099.41	18
3100.49	2
3101.58	-4
3102.67	20
3103.75	-20
3104.84	10
3105.93	-8
3107.01	-10
3108.1	16
3109.18	10
3110.26	18
3111.35	24
3112.43	4
3113.51	6
3114.6	9
3115.68	-2
3116.76	-11
3117.84	0
3118.92	16
3120	2
3121.09	-6
3122.17	0
3123.25	-2
3124.32	-6
3125.4	14
3126.48	-2
3127.56	-18
3128.64	-14
3129.72	10
3130.79	20
3131.87	2
3132.95	0
3134.02	0
3135.1	6
3136.17	18
3137.25	12
3138.32	0
3139.4	6
3140.47	16
3141.55	10
3142.62	6
3143.69	-12
3144.76	4
3145.84	0
3146.91	14
3147.98	6
3149.05	-2
3150.12	6
3151.19	18
3152.26	18
3153.33	18
3154.4	-12
3155.47	0
3156.54	2
3157.61	30
3158.67	-4
3159.74	12
3160.81	4
3161.88	13
3162.94	6
3164.01	20
3165.07	14
3166.14	10
3167.2	6
3168.27	4
3169.33	-4
3170.4	20
3171.46	2
3172.52	2
3173.59	8
3174.65	4
3175.71	6
3176.77	-6
3177.84	8
3178.9	4
3179.96	-10
3181.02	6
3182.08	24
3183.14	31
3184.2	8
3185.26	12
3186.32	20
3187.37	22
3188.43	32
3189.49	37
3190.55	-2
3191.61	15
3192.66	22
3193.72	14
3194.77	36
3195.83	-23
3196.89	-6
3197.94	26
3199	12
3200.05	2
3201.1	18
3202.16	-20
3203.21	28
3204.27	-4
3205.32	12
3206.37	-8
3207.42	17
3208.47	12
3209.53	22
3210.58	6
3211.63	18
3212.68	4
3213.73	8
3214.78	15
3215.83	14
3216.88	-4
3217.93	24
3218.97	12
3220.02	4
3221.07	0
3222.12	6
3223.16	2
3224.21	18
3225.26	-16
3226.3	-12
3227.35	8
3228.4	36
3229.44	2
3230.49	14
3231.53	2
3232.57	16
3233.62	26
3234.66	16
3235.71	2
3236.75	6
3237.79	12
3238.83	26
3239.88	-2
3240.92	6
3241.96	8
3243	12
3244.04	-8
3245.08	12
3246.12	-4
3247.16	4
3248.2	8
3249.24	10
3250.28	4
3251.32	0
3252.36	16
3253.39	16
3254.43	16
3255.47	28
3256.51	0
3257.54	-10
3258.58	10
3259.61	4
3260.65	-2
3261.69	6
3262.72	8
3263.76	10
3264.79	8
3265.82	18
3266.86	-6
3267.89	16
3268.92	18
3269.96	26
3270.99	21
3272.02	16
3273.05	4
3274.09	10
3275.12	16
3276.15	6
3277.18	21
3278.21	14
3279.24	-6
3280.27	30
3281.3	22
3282.33	18
3283.36	6
3284.39	14
3285.41	34
3286.44	20
3287.47	22
3288.5	44
3289.52	14
3290.55	32
3291.58	14
3292.6	-2
3293.63	24
3294.66	2
3295.68	27
3296.71	8
3297.73	18
3298.76	37
3299.78	12
3300.8	-4
3301.83	28
3302.85	34
3303.87	-4
3304.9	-6
3305.92	47
3306.94	14
3307.96	20
3308.98	28
3310.01	18
3311.03	6
3312.05	51
3313.07	22
3314.09	14
3315.11	18
3316.13	28
3317.15	-12
3318.17	26
3319.18	22
3320.2	2
3321.22	24
3322.24	10
3323.26	21
3324.27	26
3325.29	26
3326.31	11
3327.32	24
3328.34	18
3329.35	36
3330.37	0
3331.38	12
3332.4	12
3333.41	28
3334.43	26
3335.44	12
3336.46	26
3337.47	8
3338.48	10
3339.5	16
3340.51	16
3341.52	16
3342.53	18
3343.54	18
3344.56	32
3345.57	22
3346.58	30
3347.59	12
3348.6	0
3349.61	20
3350.62	16
3351.63	28
3352.64	26
3353.65	8
3354.66	19
3355.66	15
3356.67	14
3357.68	0
3358.69	0
3359.7	10
3360.7	20
3361.71	2
3362.72	10
3363.72	12
3364.73	28
3365.73	16
3366.74	23
3367.75	15
3368.75	12
3369.75	6
3370.76	4
3371.76	18
3372.77	12
3373.77	10
3374.77	10
3375.78	14
3376.78	-10
3377.78	30
3378.78	8
3379.79	18
3380.79	6
3381.79	14
3382.79	10
3383.79	24
3384.79	36
3385.79	20
3386.79	14
3387.79	12
3388.79	29
3389.79	26
3390.79	16
3391.79	26
3392.79	18
3393.79	54
3394.78	16
3395.78	8
3396.78	18
3397.78	24
3398.77	41
3399.77	16
3400.77	20
3401.76	8
3402.76	20
3403.76	22
3404.75	4
3405.75	0
3406.74	14
3407.74	56
3408.73	22
3409.72	68
3410.72	34
3411.71	48
3412.71	14
3413.7	10
3414.69	-6
3415.68	54
3416.68	28
3417.67	10
3418.66	18
3419.65	26
3420.64	28
3421.63	33
3422.63	26
3423.62	16
3424.61	40
3425.6	10
3426.59	6
3427.58	22
3428.57	23
[truncated: 48 more rows]
