# Supplementary material for: AI‐Assisted Detection of Early Gastric Cancer via Visualization of Mucosal Acidity Compromise During Endoscopy
Source: Adv Sci (Weinh). 2025 Oct 20;12(46):e04932. doi: 10.1002/advs.202504932 (PMC12697849; doi:10.1002/advs.202504932)
Supplement: Supplementary file 2 — Supporting Data [file ADVS-12-e04932-s002.zip › Models by MKN-45 cells/Model 1/Tumor/fast-20250724_214128.csv]

181.541	15146
184.445	23093
187.346	29850
190.245	32945
193.141	34259
196.035	34446
198.927	34130
201.816	34297
204.703	34641
207.588	34328
210.47	34515
213.35	34218
216.228	34285
219.103	34445
221.976	34122
224.846	34311
227.715	34227
230.58	34422
233.444	34372
236.305	34416
239.164	34525
242.02	34807
244.875	35177
247.727	35099
250.576	35105
253.423	35075
256.268	35058
259.111	35101
261.951	34853
264.789	34692
267.625	34788
270.459	34851
273.29	34781
276.119	34744
278.945	34420
281.769	34313
284.591	34172
287.411	33916
290.229	33814
293.044	33596
295.857	33369
298.667	33116
301.476	32792
304.282	32399
307.085	32135
309.887	31950
312.686	31567
315.483	31134
318.278	31109
321.071	30822
323.861	30850
326.649	30664
329.435	30829
332.219	30646
335	30612
337.779	30769
340.556	30878
343.331	30804
346.103	30785
348.873	30829
351.641	31003
354.407	31160
357.171	31350
359.932	31204
362.691	31029
365.448	30822
368.203	30804
370.955	30213
373.706	30078
376.454	30064
379.2	29750
381.943	29758
384.685	29535
387.424	29121
390.161	29091
392.896	28643
395.629	28412
398.36	28349
401.088	28364
403.815	28192
406.539	28206
409.261	28100
411.981	27920
414.698	28085
417.414	28267
420.127	28251
422.838	28225
425.547	28671
428.254	28644
430.959	28342
433.662	28514
436.362	28781
439.06	28909
441.757	28784
444.451	28861
447.142	28638
449.832	28722
452.52	28484
455.206	28514
457.889	28352
460.57	28099
463.249	28030
465.927	27945
468.601	27820
471.274	27527
473.945	27266
476.614	26855
479.28	26432
481.945	26312
484.607	26304
487.267	26023
489.926	25787
492.582	25716
495.236	25408
497.888	25206
500.537	25174
503.185	25271
505.831	25412
508.474	25440
511.116	25177
513.755	25299
516.393	25126
519.028	25194
521.661	25118
524.293	25261
526.922	24912
529.549	25095
532.174	25075
534.797	25033
537.418	25114
540.037	25110
542.654	24878
545.268	24899
547.881	25261
550.492	25050
553.101	25027
555.707	24449
558.312	24149
560.915	24018
563.515	24092
566.114	24205
568.71	24401
571.305	24628
573.897	24969
576.488	24824
579.076	24680
581.663	23931
584.247	23383
586.83	22692
589.41	22238
591.989	21831
594.565	21428
597.14	21036
599.712	20752
602.283	20556
604.851	20361
607.418	20159
609.982	20093
612.545	19992
615.106	19991
617.664	20077
620.221	19876
622.776	19769
625.328	19642
627.879	19688
630.428	19569
632.975	19507
635.52	19207
638.062	19049
640.603	18902
643.142	19000
645.679	19130
648.214	19237
650.748	19289
653.279	19067
655.808	19107
658.335	18814
660.861	18946
663.384	18598
665.906	18522
668.425	18733
670.943	18642
673.459	18455
675.973	18204
678.484	18050
680.994	17742
683.502	17317
686.009	17278
688.513	17130
691.015	17031
693.515	16925
696.014	16702
698.51	16436
701.005	16369
703.498	16239
705.989	15926
708.478	15592
710.965	15520
713.45	15369
715.933	15392
718.415	15232
720.894	15012
723.372	14936
725.848	15046
728.322	15040
730.794	15159
733.264	15151
735.732	14855
738.198	14585
740.663	14311
743.126	13938
745.586	13952
748.045	13670
750.502	13489
752.958	13427
755.411	13466
757.863	13376
760.312	13330
762.76	13108
765.206	13245
767.65	13059
770.092	12776
772.533	12304
774.971	12026
777.408	11778
779.843	11851
782.276	11804
784.707	11968
787.137	12115
789.564	12137
791.99	12116
794.414	12078
796.836	11899
799.257	11734
801.675	11480
804.092	11456
806.507	11295
808.92	11284
811.331	11170
813.741	10999
816.148	10791
818.554	10696
820.958	10622
823.36	10422
825.761	10360
828.159	10171
830.556	10283
832.951	10162
835.345	10026
837.736	9878
840.126	9878
842.514	9875
844.9	9707
847.284	9540
849.667	9519
852.048	9377
854.427	9369
856.804	9141
859.18	9048
861.553	8941
863.925	8915
866.296	8852
868.664	8817
871.031	8720
873.396	8700
875.759	8496
878.12	8529
880.48	8542
882.838	8448
885.194	8387
887.549	8279
889.902	8148
892.253	8146
894.602	8132
896.949	7976
899.295	7987
901.639	7910
903.981	7928
906.322	7739
908.661	7750
910.998	7684
913.333	7682
915.667	7716
917.999	7692
920.329	7737
922.658	7626
924.985	7606
927.31	7617
929.633	7446
931.955	7405
934.275	7396
936.593	7302
938.91	7233
941.225	7082
943.538	6891
945.849	6876
948.159	6619
950.467	6542
952.774	6409
955.078	6346
957.381	6201
959.683	6165
961.982	5960
964.28	6006
966.577	6056
968.871	5943
971.164	5857
973.456	5693
975.745	5643
978.033	5504
980.319	5543
982.604	5454
984.887	5515
987.168	5504
989.448	5474
991.726	5406
994.002	5375
996.277	5341
998.55	5390
1000.82	5352
1003.09	5474
1005.36	5468
1007.63	5503
1009.89	5472
1012.15	5418
1014.41	5472
1016.67	5462
1018.93	5496
1021.19	5387
1023.44	5429
1025.7	5409
1027.95	5381
1030.2	5283
1032.45	5236
1034.69	5026
1036.94	4934
1039.18	4934
1041.43	4874
1043.67	4940
1045.9	4848
1048.14	4834
1050.38	4717
1052.61	4705
1054.84	4646
1057.07	4529
1059.3	4553
1061.53	4445
1063.76	4503
1065.98	4404
1068.2	4384
1070.42	4322
1072.64	4188
1074.86	4190
1077.08	4127
1079.29	4138
1081.5	4072
1083.72	4036
1085.93	3999
1088.13	3989
1090.34	4061
1092.55	4066
1094.75	4092
1096.95	4068
1099.15	4051
1101.35	3947
1103.55	3860
1105.74	3912
1107.94	3788
1110.13	3795
1112.32	3693
1114.51	3675
1116.7	3548
1118.89	3556
1121.07	3500
1123.25	3427
1125.44	3373
1127.62	3302
1129.8	3395
1131.97	3427
1134.15	3540
1136.32	3483
1138.49	3465
1140.66	3421
1142.83	3337
1145	3290
1147.17	3294
1149.33	3224
1151.5	3226
1153.66	3216
1155.82	3196
1157.98	3105
1160.13	3119
1162.29	3096
1164.44	3073
1166.6	3067
1168.75	3032
1170.9	3121
1173.04	3169
1175.19	3163
1177.34	3108
1179.48	3045
1181.62	2951
1183.76	2888
1185.9	2969
1188.04	3120
1190.17	3229
1192.31	3294
1194.44	3230
1196.57	3218
1198.7	3276
1200.83	3173
1202.96	3141
1205.08	2951
1207.21	2804
1209.33	2728
1211.45	2631
1213.57	2500
1215.69	2470
1217.81	2478
1219.92	2415
1222.03	2458
1224.15	2360
1226.26	2409
1228.37	2339
1230.47	2319
1232.58	2291
1234.68	2344
1236.79	2285
1238.89	2363
1240.99	2361
1243.09	2317
1245.19	2220
1247.28	2250
1249.38	2261
1251.47	2198
1253.56	2156
1255.65	2106
1257.74	2111
1259.83	2083
1261.91	2059
1264	2014
1266.08	1908
1268.16	1918
1270.24	1942
1272.32	1797
1274.4	1886
1276.47	1819
1278.55	1807
1280.62	1815
1282.69	1751
1284.76	1728
1286.83	1729
1288.9	1723
1290.96	1727
1293.03	1606
1295.09	1660
1297.15	1577
1299.21	1622
1301.27	1600
1303.33	1543
1305.38	1507
1307.44	1668
1309.49	1460
1311.54	1511
1313.59	1448
1315.64	1503
1317.69	1517
1319.73	1453
1321.78	1471
1323.82	1459
1325.86	1444
1327.9	1434
1329.94	1414
1331.98	1402
1334.02	1392
1336.05	1448
1338.08	1444
1340.12	1403
1342.15	1471
1344.18	1519
1346.2	1543
1348.23	1568
1350.25	1531
1352.28	1513
1354.3	1555
1356.32	1569
1358.34	1557
1360.36	1638
1362.38	1628
1364.39	1618
1366.41	1594
1368.42	1596
1370.43	1638
1372.44	1575
1374.45	1542
1376.45	1529
1378.46	1573
1380.47	1481
1382.47	1407
1384.47	1392
1386.47	1376
1388.47	1308
1390.47	1324
1392.46	1322
1394.46	1376
1396.45	1362
1398.44	1336
1400.44	1313
1402.42	1305
1404.41	1249
1406.4	1150
1408.39	1138
1410.37	1140
1412.35	1116
1414.33	1120
1416.31	1076
1418.29	1119
1420.27	1045
1422.25	1046
1424.22	1037
1426.2	1045
1428.17	1039
1430.14	1059
1432.11	979
1434.08	945
1436.04	937
1438.01	999
1439.97	977
1441.94	983
1443.9	969
1445.86	1030
1447.82	1023
1449.78	890
1451.73	919
1453.69	925
1455.64	981
1457.59	940
1459.54	911
1461.49	882
1463.44	846
1465.39	802
1467.34	824
1469.28	806
1471.22	812
1473.17	890
1475.11	888
1477.05	818
1478.99	783
1480.92	717
1482.86	662
1484.79	636
1486.73	607
1488.66	632
1490.59	683
1492.52	659
1494.45	689
1496.37	731
1498.3	752
1500.22	736
1502.14	641
1504.07	657
1505.99	625
1507.91	663
1509.82	649
1511.74	642
1513.66	679
1515.57	655
1517.48	657
1519.39	745
1521.3	746
1523.21	744
1525.12	729
1527.03	671
1528.93	695
1530.84	742
1532.74	730
1534.64	836
1536.54	856
1538.44	844
1540.34	814
1542.23	706
1544.13	683
1546.02	600
1547.92	625
1549.81	673
1551.7	769
1553.59	719
1555.48	715
1557.36	775
1559.25	818
1561.13	806
1563.01	886
1564.9	911
1566.78	896
1568.66	872
1570.53	848
1572.41	824
1574.29	836
1576.16	893
1578.03	1001
1579.9	1036
1581.78	959
1583.65	909
1585.51	906
1587.38	957
1589.25	955
1591.11	977
1592.97	922
1594.84	861
1596.7	798
1598.56	848
1600.42	802
1602.27	830
1604.13	842
1605.98	998
1607.84	1126
1609.69	1197
1611.54	1180
1613.39	1084
1615.24	907
1617.09	751
1618.94	670
1620.78	653
1622.62	768
1624.47	841
1626.31	830
1628.15	826
1629.99	860
1631.83	866
1633.67	830
1635.5	834
1637.34	774
1639.17	775
1641	774
1642.83	764
1644.66	751
1646.49	737
1648.32	683
1650.15	727
1651.97	755
1653.8	774
1655.62	747
1657.44	681
1659.26	602
1661.08	552
1662.9	530
1664.72	439
1666.53	337
1668.35	293
1670.16	288
1671.97	337
1673.79	399
1675.6	398
1677.4	369
1679.21	302
1681.02	359
1682.83	306
1684.63	320
1686.43	353
1688.24	403
1690.04	384
1691.84	298
1693.64	301
1695.43	352
1697.23	401
1699.02	480
1700.82	566
1702.61	516
1704.4	513
1706.2	488
1707.98	546
1709.77	623
1711.56	605
1713.35	632
1715.13	604
1716.92	511
1718.7	411
1720.48	508
1722.26	483
1724.04	435
1725.82	346
1727.6	318
1729.37	242
1731.15	219
1732.92	183
1734.7	153
1736.47	127
1738.24	103
1740.01	121
1741.78	101
1743.54	137
1745.31	203
1747.08	235
1748.84	238
1750.6	228
1752.36	274
1754.12	376
1755.88	423
1757.64	395
1759.4	306
1761.16	262
1762.91	270
1764.67	322
1766.42	383
1768.17	443
1769.92	451
1771.67	377
1773.42	292
1775.17	266
1776.91	299
1778.66	336
1780.4	423
1782.15	492
1783.89	498
1785.63	498
1787.37	496
1789.11	496
1790.85	468
1792.58	457
1794.32	371
1796.05	337
1797.79	316
1799.52	324
1801.25	327
1802.98	286
1804.71	288
1806.44	355
1808.17	405
1809.89	476
1811.62	468
1813.34	491
1815.07	427
1816.79	409
1818.51	355
1820.23	357
1821.95	322
1823.66	260
1825.38	246
1827.1	230
1828.81	245
1830.52	282
1832.24	343
1833.95	377
1835.66	423
1837.37	459
1839.08	429
1840.78	354
1842.49	310
1844.19	250
1845.9	258
1847.6	272
1849.3	260
1851	180
1852.7	135
1854.4	131
1856.1	129
1857.8	133
1859.49	165
1861.19	135
1862.88	183
1864.57	101
1866.27	53
1867.96	-2
1869.65	-36
1871.33	-12
1873.02	59
1874.71	76
1876.39	129
1878.08	77
1879.76	118
1881.44	97
1883.12	113
1884.81	168
1886.48	173
1888.16	97
1889.84	28
1891.52	16
1893.19	2
1894.87	-15
1896.54	16
1898.21	48
1899.88	39
1901.55	99
1903.22	103
1904.89	109
1906.56	127
1908.22	129
1909.89	141
1911.55	169
1913.22	157
1914.88	181
1916.54	123
1918.2	149
1919.86	151
1921.52	113
1923.18	99
1924.83	81
1926.49	92
1928.14	65
1929.79	93
1931.45	101
1933.1	65
1934.75	22
1936.4	107
1938.05	125
1939.69	129
1941.34	95
1942.99	36
1944.63	43
1946.27	34
1947.92	19
1949.56	85
1951.2	93
1952.84	102
1954.48	133
1956.11	156
1957.75	199
1959.39	221
1961.02	254
1962.65	225
1964.29	220
1965.92	230
1967.55	239
1969.18	260
1970.81	261
1972.44	260
1974.06	250
1975.69	239
1977.32	266
1978.94	274
1980.56	276
1982.19	292
1983.81	274
1985.43	306
1987.05	276
1988.66	294
1990.28	284
1991.9	258
1993.51	272
1995.13	298
1996.74	297
1998.36	282
1999.97	282
2001.58	280
2003.19	264
2004.8	286
2006.4	334
2008.01	296
2009.62	308
2011.22	318
2012.83	326
2014.43	306
2016.03	326
2017.63	312
2019.23	300
2020.83	286
2022.43	310
2024.03	308
2025.63	294
2027.22	308
2028.82	318
2030.41	272
2032.01	280
2033.6	286
2035.19	280
2036.78	304
2038.37	276
2039.96	232
2041.55	258
2043.13	238
2044.72	238
2046.3	246
2047.89	282
2049.47	284
2051.05	260
2052.63	268
2054.21	242
2055.79	255
2057.37	240
2058.95	238
2060.52	246
2062.1	252
2063.68	276
2065.25	234
2066.82	234
2068.39	234
2069.97	255
2071.54	236
2073.1	228
2074.67	222
2076.24	238
2077.81	229
2079.37	228
2080.94	219
2082.5	202
2084.07	205
2085.63	194
2087.19	184
2088.75	172
2090.31	151
2091.87	139
2093.43	141
2094.98	141
2096.54	150
2098.09	153
2099.65	192
2101.2	183
2102.75	196
2104.3	187
2105.86	193
2107.41	180
2108.95	187
2110.5	179
2112.05	189
2113.6	173
2115.14	166
2116.69	174
2118.23	159
2119.77	195
2121.31	175
2122.86	174
2124.4	158
2125.93	189
2127.47	166
2129.01	173
2130.55	191
2132.08	193
2133.62	176
2135.15	187
2136.69	175
2138.22	165
2139.75	155
2141.28	149
2142.81	173
2144.34	156
2145.87	173
2147.39	183
2148.92	173
2150.45	191
2151.97	164
2153.5	196
2155.02	129
2156.54	143
2158.06	155
2159.58	157
2161.1	161
2162.62	194
2164.14	189
2165.66	179
2167.17	155
2168.69	192
2170.2	173
2171.72	161
2173.23	159
2174.74	155
2176.25	167
2177.76	167
2179.27	141
2180.78	157
2182.29	111
2183.79	123
2185.3	145
2186.81	147
2188.31	123
2189.81	151
2191.32	147
2192.82	151
2194.32	129
2195.82	155
2197.32	159
2198.82	119
2200.32	115
2201.81	93
2203.31	104
2204.8	117
2206.3	123
2207.79	129
2209.29	146
2210.78	129
2212.27	157
2213.76	153
2215.25	157
2216.74	143
2218.23	119
2219.71	116
2221.2	99
2222.69	99
2224.17	70
2225.65	79
2227.14	83
2228.62	81
2230.1	107
2231.58	101
2233.06	103
2234.54	129
2236.02	139
2237.5	147
2238.97	145
2240.45	125
2241.92	139
2243.4	147
2244.87	103
2246.34	131
2247.82	87
2249.29	107
2250.76	99
2252.23	97
2253.7	107
2255.16	81
2256.63	125
2258.1	85
2259.56	97
2261.03	113
2262.49	97
2263.95	109
2265.42	95
2266.88	115
2268.34	93
2269.8	107
2271.26	91
2272.72	105
2274.18	99
2275.63	111
2277.09	119
2278.54	121
2280	91
2281.45	77
2282.9	89
2284.36	67
2285.81	107
2287.26	71
2288.71	91
2290.16	95
2291.61	85
2293.05	89
2294.5	61
2295.95	69
2297.39	33
2298.84	15
2300.28	28
2301.72	35
2303.16	69
2304.61	77
2306.05	65
2307.49	59
2308.93	62
2310.36	86
2311.8	84
2313.24	87
2314.67	97
2316.11	103
2317.54	108
2318.98	105
2320.41	77
2321.84	89
2323.28	91
2324.71	85
2326.14	71
2327.57	62
2328.99	55
2330.42	32
2331.85	67
2333.27	44
2334.7	63
2336.12	37
2337.55	57
2338.97	41
2340.39	41
2341.82	6
2343.24	32
2344.66	33
2346.08	10
2347.5	35
2348.91	39
2350.33	48
2351.75	74
2353.16	71
2354.58	67
2355.99	70
2357.41	55
2358.82	33
2360.23	11
2361.64	7
2363.05	4
2364.46	-11
2365.87	18
2367.28	27
2368.69	6
2370.1	12
2371.5	-2
2372.91	26
2374.31	50
2375.72	18
2377.12	28
2378.52	22
2379.92	34
2381.33	31
2382.73	12
2384.13	12
2385.52	32
2386.92	14
2388.32	20
2389.72	22
2391.11	16
2392.51	36
2393.9	24
2395.3	43
2396.69	51
2398.08	33
2399.48	25
2400.87	28
2402.26	24
2403.65	14
2405.04	-26
2406.42	-23
2407.81	-98
2409.2	-73
2410.58	-103
2411.97	-90
2413.35	-72
2414.74	-90
2416.12	-65
2417.5	-50
2418.89	-45
2420.27	-65
2421.65	-78
2423.03	-51
2424.41	-71
2425.79	-51
2427.16	-83
2428.54	-81
2429.92	-77
2431.29	-83
2432.67	-78
2434.04	-60
2435.42	-69
2436.79	-75
2438.16	-55
2439.53	-59
2440.9	-101
2442.27	-87
2443.64	-95
2445.01	-91
2446.38	-101
2447.75	-105
2449.11	-91
2450.48	-84
2451.84	-105
2453.21	-85
2454.57	-86
2455.94	-69
2457.3	-67
2458.66	-75
2460.02	-74
2461.38	-85
2462.74	-76
2464.1	-36
2465.46	-71
2466.82	-41
2468.17	-47
2469.53	-69
2470.89	-43
2472.24	-78
2473.6	-52
2474.95	-36
2476.3	-18
2477.65	-32
2479.01	16
2480.36	-34
2481.71	8
2483.06	-24
2484.41	-26
2485.75	-36
2487.1	-30
2488.45	-34
2489.8	-46
2491.14	-32
2492.49	-43
2493.83	-40
2495.17	-20
2496.52	-38
2497.86	-22
2499.2	-34
2500.54	-20
2501.88	-20
2503.22	6
2504.56	-10
2505.9	-2
2507.24	-4
2508.58	-16
2509.91	-32
2511.25	-51
2512.58	-70
2513.92	-79
2515.25	-58
2516.58	-79
2517.92	-99
2519.25	-53
2520.58	-67
2521.91	-89
2523.24	-65
2524.57	-43
2525.9	-35
2527.23	-34
2528.55	-20
2529.88	-67
2531.21	-69
2532.53	-48
2533.86	-50
2535.18	-56
2536.5	-16
2537.83	-25
2539.15	-24
2540.47	-34
2541.79	-33
2543.11	-52
2544.43	-41
2545.75	-34
2547.07	-24
2548.39	-65
2549.7	-16
2551.02	-54
2552.34	-55
2553.65	-51
2554.97	-74
2556.28	-87
2557.59	-77
2558.91	-87
2560.22	-89
2561.53	-85
2562.84	-79
2564.15	-83
2565.46	-81
2566.77	-77
2568.08	-71
2569.38	-89
2570.69	-78
2572	-103
2573.3	-58
2574.61	-71
2575.91	-72
2577.22	-91
2578.52	-63
2579.82	-65
2581.13	-73
2582.43	-85
2583.73	-75
2585.03	-93
2586.33	-97
2587.63	-105
2588.92	-111
2590.22	-99
2591.52	-101
2592.82	-103
2594.11	-71
2595.41	-83
2596.7	-79
2598	-75
2599.29	-67
2600.58	-115
2601.88	-54
2603.17	-65
2604.46	-105
2605.75	-107
2607.04	-103
2608.33	-87
2609.62	-93
2610.9	-119
2612.19	-103
2613.48	-133
2614.76	-117
2616.05	-93
2617.34	-87
2618.62	-131
2619.9	-135
2621.19	-93
2622.47	-99
2623.75	-98
2625.03	-105
2626.31	-97
2627.59	-71
2628.87	-67
2630.15	-97
2631.43	-81
2632.71	-97
2633.99	-112
2635.26	-109
2636.54	-133
2637.81	-97
2639.09	-109
2640.36	-107
2641.64	-113
2642.91	-135
2644.18	-117
2645.46	-107
2646.73	-113
2648	-95
2649.27	-91
2650.54	-81
2651.81	-97
2653.07	-73
2654.34	-107
2655.61	-93
2656.88	-75
2658.14	-84
2659.41	-101
2660.67	-123
2661.94	-81
2663.2	-105
2664.47	-93
2665.73	-101
2666.99	-95
2668.25	-109
2669.51	-115
2670.77	-103
2672.03	-99
2673.29	-77
2674.55	-99
2675.81	-97
2677.07	-123
2678.32	-115
2679.58	-91
2680.84	-91
2682.09	-93
2683.35	-74
2684.6	-75
2685.85	-77
2687.11	-103
2688.36	-77
2689.61	-87
2690.86	-85
2692.11	-91
2693.36	-85
2694.61	-75
2695.86	-65
2697.11	-105
2698.36	-85
2699.61	-109
2700.85	-109
2702.1	-89
2703.34	-75
2704.59	-107
2705.83	-81
2707.08	-79
2708.32	-85
2709.56	-101
2710.81	-107
2712.05	-97
2713.29	-93
2714.53	-89
2715.77	-87
2717.01	-69
2718.25	-71
2719.49	-93
2720.73	-107
2721.96	-97
2723.2	-89
2724.44	-93
2725.67	-77
2726.91	-78
2728.14	-93
2729.38	-118
2730.61	-85
2731.84	-83
2733.08	-103
2734.31	-101
2735.54	-85
2736.77	-75
2738	-95
2739.23	-95
2740.46	-79
2741.69	-87
2742.92	-99
2744.14	-55
2745.37	-88
2746.6	-97
2747.82	-68
2749.05	-79
2750.27	-72
2751.5	-97
2752.72	-96
2753.95	-62
2755.17	-86
2756.39	-83
2757.61	-72
2758.83	-90
2760.05	-44
2761.27	-89
2762.49	-60
2763.71	-97
2764.93	-89
2766.15	-88
2767.37	-74
2768.58	-67
2769.8	-70
2771.02	-101
2772.23	-84
2773.45	-73
2774.66	-66
2775.88	-74
2777.09	-90
2778.3	-80
2779.51	-75
2780.73	-83
2781.94	-56
2783.15	-84
2784.36	-76
2785.57	-64
2786.78	-86
2787.99	-38
2789.19	-84
2790.4	-54
2791.61	-41
2792.82	-68
2794.02	-72
2795.23	-66
2796.43	-86
2797.64	-61
2798.84	-66
2800.04	-70
2801.25	-55
2802.45	-82
2803.65	-88
2804.85	-29
2806.05	-76
2807.25	-81
2808.45	-74
2809.65	-60
2810.85	-61
2812.05	-60
2813.25	-70
2814.45	-76
2815.64	-64
2816.84	-68
2818.04	-66
2819.23	-29
2820.43	-61
2821.62	-36
2822.82	-46
2824.01	-38
2825.2	-62
2826.39	-55
2827.59	-55
2828.78	-52
2829.97	-44
2831.16	-56
2832.35	-44
2833.54	-67
2834.73	-42
2835.92	-50
2837.1	-46
2838.29	-67
2839.48	-46
2840.67	-31
2841.85	-47
2843.04	-57
2844.22	-62
2845.41	-47
2846.59	-34
2847.77	-69
2848.96	-41
2850.14	-55
2851.32	-49
2852.5	-51
2853.68	-54
2854.87	-23
2856.05	-64
2857.23	-46
2858.4	-57
2859.58	-55
2860.76	-35
2861.94	-44
2863.12	-51
2864.29	-41
2865.47	-46
2866.65	-37
2867.82	-48
2869	-11
2870.17	-42
2871.34	-32
2872.52	-57
2873.69	-50
2874.86	-55
2876.03	-40
2877.21	-35
2878.38	-62
2879.55	-28
2880.72	-59
2881.89	-68
2883.06	-30
2884.23	-43
2885.39	-43
2886.56	-45
2887.73	-69
2888.9	-46
2890.06	-42
2891.23	-28
2892.39	-63
2893.56	-28
2894.72	-29
2895.89	-45
2897.05	-38
2898.21	-47
2899.38	-46
2900.54	-71
2901.7	-36
2902.86	-52
2904.02	-25
2905.18	-54
2906.34	-33
2907.5	-35
2908.66	-35
2909.82	-47
2910.98	-42
2912.13	-24
2913.29	-26
2914.45	-32
2915.6	-29
2916.76	-22
2917.91	-44
2919.07	-49
2920.22	-51
2921.38	-34
2922.53	-32
2923.68	-43
2924.84	-10
2925.99	-28
2927.14	-37
2928.29	-20
2929.44	-44
2930.59	-46
2931.74	-21
2932.89	-36
2934.04	-38
2935.19	-62
2936.34	-35
2937.48	-33
2938.63	-38
2939.78	-54
2940.93	-18
2942.07	-30
2943.22	-29
2944.36	-54
2945.51	-20
2946.65	-32
2947.79	-30
2948.94	-14
2950.08	-35
2951.22	-32
2952.36	-32
2953.5	-16
2954.65	-22
2955.79	-36
2956.93	-6
2958.07	-48
2959.2	-28
2960.34	-14
2961.48	-12
2962.62	-34
2963.76	-29
2964.89	-34
2966.03	-33
2967.17	-22
2968.3	-20
2969.44	-18
2970.57	-24
2971.71	-24
2972.84	-22
2973.97	-34
2975.11	-4
2976.24	-14
2977.37	-32
2978.5	-10
2979.64	-26
2980.77	-42
2981.9	-16
2983.03	-48
2984.16	-24
2985.29	-26
2986.41	-32
2987.54	-6
2988.67	-22
2989.8	-4
2990.93	-26
2992.05	-30
2993.18	-25
2994.3	-30
2995.43	-32
2996.55	10
2997.68	-6
2998.8	-32
2999.93	-34
3001.05	-36
3002.17	-22
3003.3	-36
3004.42	-4
3005.54	-2
3006.66	-8
3007.78	-6
3008.9	-24
3010.02	-46
3011.14	0
3012.26	-17
3013.38	-30
3014.5	-24
3015.62	-36
3016.73	10
3017.85	-10
3018.97	-14
3020.08	-24
3021.2	-2
3022.31	-8
3023.43	16
3024.54	-10
3025.66	-22
3026.77	-2
3027.89	6
3029	-15
3030.11	-5
3031.22	-22
3032.34	-29
3033.45	-16
3034.56	-18
3035.67	6
3036.78	40
3037.89	-8
3039	6
3040.11	-36
3041.22	-18
3042.32	-35
3043.43	-2
3044.54	-15
3045.65	-12
3046.75	2
3047.86	2
3048.96	-25
3050.07	-28
3051.17	2
3052.28	0
3053.38	-2
3054.49	-28
3055.59	-12
3056.69	-21
3057.8	-10
3058.9	-4
3060	0
3061.1	-15
3062.2	-6
3063.3	-8
3064.4	-14
3065.5	-35
3066.6	-6
3067.7	-2
3068.8	-10
3069.9	-23
3071	-6
3072.09	-12
3073.19	-19
3074.29	-6
3075.38	4
3076.48	14
3077.57	-24
3078.67	-6
3079.76	2
3080.86	-30
3081.95	0
3083.05	-42
3084.14	4
3085.23	2
3086.33	-10
3087.42	-27
3088.51	4
3089.6	0
3090.69	0
3091.78	-14
3092.87	33
3093.96	0
3095.05	-8
3096.14	-30
3097.23	-12
3098.32	-2
3099.41	2
3100.49	-10
3101.58	-23
3102.67	-6
3103.75	-24
3104.84	0
3105.93	-4
3107.01	-10
3108.1	-14
3109.18	18
3110.26	-10
3111.35	-6
3112.43	0
3113.51	2
3114.6	13
3115.68	-10
3116.76	-11
3117.84	-10
3118.92	20
3120	0
3121.09	6
3122.17	16
3123.25	-6
3124.32	12
3125.4	20
3126.48	-20
3127.56	-8
3128.64	-14
3129.72	6
3130.79	24
3131.87	6
3132.95	-2
3134.02	-15
3135.1	-16
3136.17	-10
3137.25	0
3138.32	2
3139.4	-18
3140.47	6
3141.55	4
3142.62	-5
3143.69	-12
3144.76	11
3145.84	0
3146.91	4
3147.98	8
3149.05	-4
3150.12	-2
3151.19	14
3152.26	2
3153.33	36
3154.4	-8
3155.47	-13
3156.54	0
3157.61	30
3158.67	-6
3159.74	-15
3160.81	-6
3161.88	7
3162.94	-4
3164.01	12
3165.07	4
3166.14	-4
3167.2	-8
3168.27	-8
3169.33	0
3170.4	0
3171.46	-4
3172.52	-4
3173.59	20
3174.65	14
3175.71	8
3176.77	-12
3177.84	6
3178.9	-14
3179.96	-2
3181.02	18
3182.08	18
3183.14	-2
3184.2	0
3185.26	16
3186.32	20
3187.37	2
3188.43	20
3189.49	8
3190.55	0
3191.61	-6
3192.66	10
3193.72	-4
3194.77	6
3195.83	-11
3196.89	-10
3197.94	8
3199	14
3200.05	4
3201.1	4
3202.16	2
3203.21	6
3204.27	4
3205.32	-4
3206.37	10
3207.42	2
3208.47	2
3209.53	10
3210.58	-6
3211.63	14
3212.68	0
3213.73	14
3214.78	8
3215.83	34
3216.88	2
3217.93	8
3218.97	8
3220.02	-14
3221.07	-12
3222.12	2
3223.16	24
3224.21	12
3225.26	-10
3226.3	-6
3227.35	2
3228.4	22
3229.44	10
3230.49	-14
3231.53	0
3232.57	4
3233.62	6
3234.66	12
3235.71	6
3236.75	12
3237.79	28
3238.83	38
3239.88	-12
3240.92	10
3241.96	18
3243	4
3244.04	-10
3245.08	12
3246.12	-8
3247.16	2
3248.2	24
3249.24	-4
3250.28	-6
3251.32	4
3252.36	22
3253.39	8
3254.43	12
3255.47	24
3256.51	-6
3257.54	2
3258.58	12
3259.61	20
3260.65	0
3261.69	4
3262.72	6
3263.76	4
3264.79	-10
3265.82	28
3266.86	3
3267.89	28
3268.92	12
3269.96	0
3270.99	-2
3272.02	8
3273.05	-4
3274.09	-6
3275.12	4
3276.15	2
3277.18	5
3278.21	10
3279.24	-4
3280.27	16
3281.3	8
3282.33	14
3283.36	10
3284.39	6
3285.41	34
3286.44	4
3287.47	8
3288.5	42
3289.52	2
3290.55	32
3291.58	8
3292.6	12
3293.63	26
3294.66	-2
3295.68	31
3296.71	2
3297.73	36
3298.76	55
3299.78	4
3300.8	-17
3301.83	14
3302.85	42
3303.87	22
3304.9	6
3305.92	9
3306.94	18
3307.96	26
3308.98	14
3310.01	18
3311.03	12
3312.05	31
3313.07	26
3314.09	4
3315.11	6
3316.13	22
3317.15	-6
3318.17	16
3319.18	16
3320.2	14
3321.22	12
3322.24	10
3323.26	19
3324.27	14
3325.29	16
3326.31	23
3327.32	0
3328.34	34
3329.35	34
3330.37	-2
3331.38	12
3332.4	-6
3333.41	24
3334.43	32
3335.44	16
3336.46	20
3337.47	16
3338.48	8
3339.5	-4
3340.51	6
3341.52	-6
3342.53	34
3343.54	4
3344.56	8
3345.57	12
3346.58	28
3347.59	22
3348.6	0
3349.61	16
3350.62	10
3351.63	22
3352.64	16
3353.65	2
3354.66	5
3355.66	15
3356.67	16
3357.68	-2
3358.69	0
3359.7	14
3360.7	14
3361.71	14
3362.72	0
3363.72	18
3364.73	-6
3365.73	24
3366.74	8
3367.75	14
3368.75	6
3369.75	8
3370.76	-6
3371.76	14
3372.77	6
3373.77	4
3374.77	10
3375.78	16
3376.78	2
3377.78	22
3378.78	18
3379.79	-10
3380.79	7
3381.79	18
3382.79	24
3383.79	12
3384.79	40
3385.79	12
3386.79	6
3387.79	-8
3388.79	25
3389.79	16
3390.79	14
3391.79	22
3392.79	14
3393.79	16
3394.78	34
3395.78	-2
3396.78	20
3397.78	28
3398.77	39
3399.77	4
3400.77	4
3401.76	6
3402.76	30
3403.76	38
3404.75	-6
3405.75	8
3406.74	8
3407.74	24
3408.73	20
3409.72	60
3410.72	18
3411.71	26
3412.71	4
3413.7	6
3414.69	4
3415.68	40
3416.68	16
3417.67	12
3418.66	24
3419.65	-2
3420.64	22
3421.63	17
3422.63	28
3423.62	26
3424.61	48
3425.6	18
3426.59	25
3427.58	38
3428.57	17
[truncated: 48 more rows]
