# Supplementary material for: AI‐Assisted Detection of Early Gastric Cancer via Visualization of Mucosal Acidity Compromise During Endoscopy
Source: Adv Sci (Weinh). 2025 Oct 20;12(46):e04932. doi: 10.1002/advs.202504932 (PMC12697849; doi:10.1002/advs.202504932)
Supplement: Supplementary file 2 — Supporting Data [file ADVS-12-e04932-s002.zip › Models by MKN-45 cells/Model 1/Tumor/fast-20250724_214130.csv]

181.541	11006
184.445	16899
187.346	21801
190.245	24140
193.141	25007
196.035	24983
198.927	24948
201.816	24918
204.703	24995
207.588	25017
210.47	25162
213.35	24978
216.228	24944
219.103	25007
221.976	24751
224.846	24922
227.715	24883
230.58	24997
233.444	24915
236.305	24969
239.164	25076
242.02	25388
244.875	25587
247.727	25559
250.576	25636
253.423	25603
256.268	25673
259.111	25446
261.951	25263
264.789	25211
267.625	25407
270.459	25398
273.29	25321
276.119	25198
278.945	24927
281.769	24862
284.591	24808
287.411	24546
290.229	24496
293.044	24275
295.857	24248
298.667	23865
301.476	23823
304.282	23618
307.085	23306
309.887	23069
312.686	22801
315.483	22557
318.278	22325
321.071	22186
323.861	22064
326.649	22102
329.435	22146
332.219	22103
335	22054
337.779	22215
340.556	22208
343.331	22231
346.103	22263
348.873	22216
351.641	22241
354.407	22348
357.171	22553
359.932	22422
362.691	22271
365.448	22269
368.203	22134
370.955	21733
373.706	21654
376.454	21624
379.2	21346
381.943	21459
384.685	21165
387.424	20992
390.161	20793
392.896	20462
395.629	20505
398.36	20353
401.088	20345
403.815	20170
406.539	20182
409.261	20107
411.981	20083
414.698	20089
417.414	20329
420.127	20343
422.838	20190
425.547	20481
428.254	20349
430.959	20315
433.662	20451
436.362	20581
439.06	20782
441.757	20528
444.451	20567
447.142	20448
449.832	20452
452.52	20371
455.206	20492
457.889	20246
460.57	20208
463.249	20122
465.927	20025
468.601	19811
471.274	19678
473.945	19519
476.614	19291
479.28	18891
481.945	18922
484.607	18729
487.267	18548
489.926	18228
492.582	18247
495.236	18162
497.888	18054
500.537	17788
503.185	17849
505.831	17979
508.474	18131
511.116	17970
513.755	18002
516.393	17748
519.028	17974
521.661	17802
524.293	17998
526.922	17770
529.549	17770
532.174	17762
534.797	17716
537.418	17764
540.037	17627
542.654	17575
545.268	17567
547.881	17547
550.492	17754
553.101	17363
555.707	17208
558.312	17036
560.915	16753
563.515	16853
566.114	16974
568.71	17039
571.305	17244
573.897	17587
576.488	17440
579.076	17367
581.663	16839
584.247	16620
586.83	15940
589.41	15662
591.989	15235
594.565	14955
597.14	14605
599.712	14407
602.283	14321
604.851	14126
607.418	13966
609.982	13900
612.545	13779
615.106	13850
617.664	13864
620.221	13928
622.776	13707
625.328	13694
627.879	13633
630.428	13501
632.975	13318
635.52	13078
638.062	13082
640.603	12977
643.142	13068
645.679	13136
648.214	13409
650.748	13287
653.279	13214
655.808	13206
658.335	13029
660.861	12912
663.384	12776
665.906	12728
668.425	12808
670.943	12880
673.459	12570
675.973	12454
678.484	12363
680.994	12131
683.502	11945
686.009	11875
688.513	11708
691.015	11539
693.515	11629
696.014	11331
698.51	11198
701.005	11085
703.498	10932
705.989	10855
708.478	10610
710.965	10616
713.45	10513
715.933	10478
718.415	10306
720.894	10015
723.372	10010
725.848	10197
728.322	10176
730.794	10184
733.264	10297
735.732	10116
738.198	9778
740.663	9687
743.126	9349
745.586	9251
748.045	9139
750.502	8992
752.958	8960
755.411	8897
757.863	8841
760.312	8841
762.76	8849
765.206	8865
767.65	8705
770.092	8456
772.533	8159
774.971	7886
777.408	7813
779.843	7843
782.276	7799
784.707	7896
787.137	7932
789.564	7958
791.99	7974
794.414	7918
796.836	7873
799.257	7727
801.675	7484
804.092	7475
806.507	7483
808.92	7470
811.331	7324
813.741	7132
816.148	6997
818.554	6889
820.958	6796
823.36	6822
825.761	6703
828.159	6589
830.556	6633
832.951	6512
835.345	6474
837.736	6399
840.126	6417
842.514	6405
844.9	6272
847.284	6084
849.667	6151
852.048	6036
854.427	5946
856.804	5897
859.18	5704
861.553	5688
863.925	5702
866.296	5699
868.664	5621
871.031	5617
873.396	5518
875.759	5408
878.12	5501
880.48	5441
882.838	5373
885.194	5293
887.549	5206
889.902	5198
892.253	5114
894.602	5160
896.949	5026
899.295	5005
901.639	4898
903.981	4902
906.322	4830
908.661	4783
910.998	4841
913.333	4805
915.667	4755
917.999	4872
920.329	4784
922.658	4723
924.985	4706
927.31	4706
929.633	4716
931.955	4616
934.275	4576
936.593	4574
938.91	4390
941.225	4350
943.538	4288
945.849	4214
948.159	4004
950.467	4016
952.774	3965
955.078	3844
957.381	3828
959.683	3701
961.982	3657
964.28	3750
966.577	3786
968.871	3745
971.164	3599
973.456	3467
975.745	3483
978.033	3431
980.319	3270
982.604	3366
984.887	3309
987.168	3379
989.448	3310
991.726	3266
994.002	3316
996.277	3304
998.55	3236
1000.82	3278
1003.09	3224
1005.36	3352
1007.63	3291
1009.89	3316
1012.15	3282
1014.41	3358
1016.67	3389
1018.93	3384
1021.19	3284
1023.44	3423
1025.7	3407
1027.95	3433
1030.2	3401
1032.45	3245
1034.69	3193
1036.94	3046
1039.18	2972
1041.43	2885
1043.67	2980
1045.9	2936
1048.14	2871
1050.38	2813
1052.61	2747
1054.84	2717
1057.07	2729
1059.3	2635
1061.53	2599
1063.76	2645
1065.98	2563
1068.2	2537
1070.42	2549
1072.64	2437
1074.86	2434
1077.08	2396
1079.29	2383
1081.5	2378
1083.72	2307
1085.93	2337
1088.13	2289
1090.34	2327
1092.55	2371
1094.75	2398
1096.95	2327
1099.15	2310
1101.35	2291
1103.55	2319
1105.74	2254
1107.94	2160
1110.13	2196
1112.32	2142
1114.51	2039
1116.7	2033
1118.89	1948
1121.07	2021
1123.25	1990
1125.44	1912
1127.62	1890
1129.8	1958
1131.97	1967
1134.15	1973
1136.32	1982
1138.49	1946
1140.66	1904
1142.83	1886
1145	1872
1147.17	1886
1149.33	1847
1151.5	1815
1153.66	1807
1155.82	1814
1157.98	1805
1160.13	1745
1162.29	1738
1164.44	1664
1166.6	1689
1168.75	1714
1170.9	1775
1173.04	1775
1175.19	1775
1177.34	1803
1179.48	1653
1181.62	1638
1183.76	1649
1185.9	1698
1188.04	1809
1190.17	1904
1192.31	1977
1194.44	1882
1196.57	1839
1198.7	1876
1200.83	1818
1202.96	1764
1205.08	1640
1207.21	1579
1209.33	1465
1211.45	1390
1213.57	1344
1215.69	1308
1217.81	1333
1219.92	1315
1222.03	1255
1224.15	1280
1226.26	1283
1228.37	1227
1230.47	1233
1232.58	1213
1234.68	1240
1236.79	1219
1238.89	1227
1240.99	1241
1243.09	1267
1245.19	1153
1247.28	1172
1249.38	1169
1251.47	1134
1253.56	1139
1255.65	1096
1257.74	1106
1259.83	1076
1261.91	1112
1264	1035
1266.08	961
1268.16	951
1270.24	997
1272.32	910
1274.4	937
1276.47	929
1278.55	862
1280.62	852
1282.69	838
1284.76	818
1286.83	882
1288.9	842
1290.96	824
1293.03	753
1295.09	784
1297.15	786
1299.21	745
1301.27	699
1303.33	673
1305.38	731
1307.44	750
1309.49	727
1311.54	709
1313.59	699
1315.64	699
1317.69	707
1319.73	647
1321.78	712
1323.82	691
1325.86	641
1327.9	648
1329.94	612
1331.98	606
1334.02	669
1336.05	636
1338.08	646
1340.12	643
1342.15	681
1344.18	651
1346.2	687
1348.23	718
1350.25	655
1352.28	691
1354.3	687
1356.32	761
1358.34	697
1360.36	782
1362.38	792
1364.39	786
1366.41	790
1368.42	774
1370.43	836
1372.44	739
1374.45	776
1376.45	750
1378.46	808
1380.47	739
1382.47	720
1384.47	673
1386.47	607
1388.47	594
1390.47	557
1392.46	554
1394.46	675
1396.45	627
1398.44	625
1400.44	598
1402.42	556
1404.41	542
1406.4	471
1408.39	486
1410.37	475
1412.35	467
1414.33	472
1416.31	461
1418.29	466
1420.27	431
1422.25	413
1424.22	411
1426.2	397
1428.17	411
1430.14	391
1432.11	362
1434.08	333
1436.04	366
1438.01	342
1439.97	389
1441.94	326
1443.9	393
1445.86	443
1447.82	423
1449.78	352
1451.73	369
1453.69	345
1455.64	417
1457.59	364
1459.54	367
1461.49	300
1463.44	258
1465.39	264
1467.34	278
1469.28	232
1471.22	258
1473.17	316
1475.11	282
1477.05	258
1478.99	217
1480.92	220
1482.86	155
1484.79	123
1486.73	125
1488.66	129
1490.59	193
1492.52	156
1494.45	184
1496.37	179
1498.3	214
1500.22	184
1502.14	149
1504.07	167
1505.99	117
1507.91	192
1509.82	139
1511.74	94
1513.66	169
1515.57	157
1517.48	196
1519.39	261
1521.3	262
1523.21	256
1525.12	231
1527.03	181
1528.93	209
1530.84	260
1532.74	287
1534.64	399
1536.54	393
1538.44	381
1540.34	308
1542.23	272
1544.13	231
1546.02	171
1547.92	222
1549.81	252
1551.7	318
1553.59	294
1555.48	361
1557.36	362
1559.25	393
1561.13	417
1563.01	447
1564.9	514
1566.78	514
1568.66	473
1570.53	381
1572.41	397
1574.29	437
1576.16	490
1578.03	606
1579.9	619
1581.78	564
1583.65	506
1585.51	498
1587.38	536
1589.25	597
1591.11	584
1592.97	546
1594.84	492
1596.7	447
1598.56	477
1600.42	419
1602.27	417
1604.13	435
1605.98	611
1607.84	713
1609.69	784
1611.54	812
1613.39	681
1615.24	558
1617.09	439
1618.94	344
1620.78	323
1622.62	405
1624.47	480
1626.31	526
1628.15	516
1629.99	548
1631.83	536
1633.67	542
1635.5	502
1637.34	425
1639.17	435
1641	452
1642.83	437
1644.66	451
1646.49	445
1648.32	373
1650.15	411
1651.97	445
1653.8	456
1655.62	421
1657.44	419
1659.26	324
1661.08	258
1662.9	266
1664.72	90
1666.53	31
1668.35	21
1670.16	-6
1671.97	59
1673.79	121
1675.6	151
1677.4	113
1679.21	59
1681.02	75
1682.83	22
1684.63	44
1686.43	99
1688.24	103
1690.04	123
1691.84	16
1693.64	4
1695.43	86
1697.23	167
1699.02	226
1700.82	266
1702.61	288
1704.4	266
1706.2	244
1707.98	312
1709.77	391
1711.56	395
1713.35	379
1715.13	336
1716.92	272
1718.7	169
1720.48	234
1722.26	256
1724.04	222
1725.82	145
1727.6	106
1729.37	81
1731.15	87
1732.92	54
1734.7	30
1736.47	26
1738.24	2
1740.01	0
1741.78	-8
1743.54	12
1745.31	77
1747.08	103
1748.84	91
1750.6	61
1752.36	149
1754.12	213
1755.88	245
1757.64	186
1759.4	120
1761.16	75
1762.91	67
1764.67	131
1766.42	191
1768.17	263
1769.92	251
1771.67	191
1773.42	129
1775.17	103
1776.91	107
1778.66	173
1780.4	232
1782.15	288
1783.89	286
1785.63	319
1787.37	300
1789.11	341
1790.85	327
1792.58	234
1794.32	185
1796.05	177
1797.79	149
1799.52	141
1801.25	176
1802.98	123
1804.71	105
1806.44	188
1808.17	223
1809.89	288
1811.62	310
1813.34	316
1815.07	286
1816.79	235
1818.51	196
1820.23	177
1821.95	143
1823.66	115
1825.38	77
1827.1	69
1828.81	80
1830.52	135
1832.24	139
1833.95	204
1835.66	276
1837.37	294
1839.08	270
1840.78	175
1842.49	163
1844.19	137
1845.9	123
1847.6	117
1849.3	121
1851	53
1852.7	12
1854.4	-32
1856.1	-30
1857.8	-4
1859.49	18
1861.19	2
1862.88	52
1864.57	-24
1866.27	-82
1867.96	-145
1869.65	-165
1871.33	-131
1873.02	-100
1874.71	-22
1876.39	-9
1878.08	-44
1879.76	-6
1881.44	-22
1883.12	17
1884.81	27
1886.48	45
1888.16	-14
1889.84	-85
1891.52	-83
1893.19	-117
1894.87	-119
1896.54	-95
1898.21	-91
1899.88	-48
1901.55	-60
1903.22	-30
1904.89	-6
1906.56	4
1908.22	28
1909.89	51
1911.55	35
1913.22	34
1914.88	60
1916.54	49
1918.2	28
1919.86	28
1921.52	22
1923.18	-4
1924.83	-26
1926.49	0
1928.14	-40
1929.79	6
1931.45	-12
1933.1	-34
1934.75	-54
1936.4	-10
1938.05	18
1939.69	49
1941.34	-14
1942.99	-85
1944.63	-78
1946.27	-71
1947.92	-46
1949.56	-36
1951.2	-14
1952.84	24
1954.48	16
1956.11	71
1957.75	91
1959.39	155
1961.02	169
1962.65	155
1964.29	109
1965.92	143
1967.55	169
1969.18	166
1970.81	163
1972.44	182
1974.06	137
1975.69	129
1977.32	161
1978.94	169
1980.56	165
1982.19	218
1983.81	202
1985.43	179
1987.05	191
1988.66	219
1990.28	191
1991.9	173
1993.51	198
1995.13	206
1996.74	198
1998.36	197
1999.97	202
2001.58	199
2003.19	187
2004.8	193
2006.4	248
2008.01	238
2009.62	199
2011.22	209
2012.83	236
2014.43	209
2016.03	237
2017.63	220
2019.23	207
2020.83	209
2022.43	197
2024.03	232
2025.63	237
2027.22	209
2028.82	223
2030.41	199
2032.01	215
2033.6	219
2035.19	204
2036.78	229
2038.37	223
2039.96	195
2041.55	194
2043.13	210
2044.72	180
2046.3	199
2047.89	197
2049.47	199
2051.05	202
2052.63	209
2054.21	217
2055.79	189
2057.37	183
2058.95	192
2060.52	183
2062.1	177
2063.68	196
2065.25	179
2066.82	175
2068.39	180
2069.97	195
2071.54	175
2073.1	167
2074.67	153
2076.24	196
2077.81	169
2079.37	181
2080.94	151
2082.5	151
2084.07	165
2085.63	143
2087.19	129
2088.75	115
2090.31	85
2091.87	85
2093.43	72
2094.98	102
2096.54	91
2098.09	92
2099.65	141
2101.2	109
2102.75	129
2104.3	135
2105.86	157
2107.41	129
2108.95	109
2110.5	117
2112.05	131
2113.6	127
2115.14	109
2116.69	139
2118.23	101
2119.77	127
2121.31	121
2122.86	121
2124.4	99
2125.93	121
2127.47	127
2129.01	133
2130.55	153
2132.08	143
2133.62	123
2135.15	141
2136.69	139
2138.22	109
2139.75	113
2141.28	89
2142.81	139
2144.34	111
2145.87	121
2147.39	129
2148.92	133
2150.45	149
2151.97	137
2153.5	123
2155.02	91
2156.54	85
2158.06	100
2159.58	103
2161.1	103
2162.62	151
2164.14	127
2165.66	133
2167.17	123
2168.69	133
2170.2	137
2171.72	115
2173.23	123
2174.74	113
2176.25	97
2177.76	117
2179.27	87
2180.78	95
2182.29	105
2183.79	99
2185.3	97
2186.81	109
2188.31	97
2189.81	99
2191.32	87
2192.82	107
2194.32	79
2195.82	121
2197.32	107
2198.82	75
2200.32	95
2201.81	63
2203.31	54
2204.8	79
2206.3	107
2207.79	103
2209.29	103
2210.78	71
2212.27	119
2213.76	135
2215.25	119
2216.74	105
2218.23	83
2219.71	90
2221.2	71
2222.69	71
2224.17	42
2225.65	63
2227.14	40
2228.62	55
2230.1	70
2231.58	83
2233.06	80
2234.54	82
2236.02	113
2237.5	131
2238.97	104
2240.45	103
2241.92	112
2243.4	97
2244.87	95
2246.34	83
2247.82	75
2249.29	76
2250.76	77
2252.23	79
2253.7	75
2255.16	56
2256.63	71
2258.1	54
2259.56	81
2261.03	51
2262.49	70
2263.95	91
2265.42	66
2266.88	86
2268.34	56
2269.8	60
2271.26	54
2272.72	62
2274.18	83
2275.63	65
2277.09	80
2278.54	69
2280	69
2281.45	46
2282.9	71
2284.36	49
2285.81	63
2287.26	61
2288.71	65
2290.16	93
2291.61	61
2293.05	57
2294.5	47
2295.95	39
2297.39	4
2298.84	5
2300.28	20
2301.72	6
2303.16	32
2304.61	25
2306.05	21
2307.49	43
2308.93	28
2310.36	52
2311.8	54
2313.24	81
2314.67	101
2316.11	74
2317.54	68
2318.98	69
2320.41	61
2321.84	77
2323.28	62
2324.71	61
2326.14	55
2327.57	52
2328.99	51
2330.42	16
2331.85	45
2333.27	36
2334.7	54
2336.12	25
2337.55	28
2338.97	14
2340.39	2
2341.82	2
2343.24	-2
2344.66	-4
2346.08	-12
2347.5	4
2348.91	19
2350.33	32
2351.75	60
2353.16	54
2354.58	42
2355.99	76
2357.41	45
2358.82	10
2360.23	-8
2361.64	0
2363.05	-4
2364.46	-21
2365.87	-16
2367.28	-10
2368.69	10
2370.1	-14
2371.5	-10
2372.91	39
2374.31	26
2375.72	-4
2377.12	0
2378.52	-4
2379.92	-2
2381.33	0
2382.73	18
2384.13	-8
2385.52	12
2386.92	8
2388.32	4
2389.72	14
2391.11	-2
2392.51	24
2393.9	20
2395.3	31
2396.69	30
2398.08	37
2399.48	18
2400.87	16
2402.26	4
2403.65	-14
2405.04	-12
2406.42	-51
2407.81	-113
2409.2	-81
2410.58	-113
2411.97	-125
2413.35	-82
2414.74	-119
2416.12	-79
2417.5	-89
2418.89	-67
2420.27	-73
2421.65	-82
2423.03	-73
2424.41	-77
2425.79	-75
2427.16	-91
2428.54	-79
2429.92	-115
2431.29	-91
2432.67	-82
2434.04	-91
2435.42	-69
2436.79	-68
2438.16	-65
2439.53	-87
2440.9	-97
2442.27	-111
2443.64	-113
2445.01	-111
2446.38	-117
2447.75	-119
2449.11	-121
2450.48	-119
2451.84	-117
2453.21	-103
2454.57	-95
2455.94	-109
2457.3	-95
2458.66	-91
2460.02	-70
2461.38	-97
2462.74	-66
2464.1	-56
2465.46	-61
2466.82	-59
2468.17	-39
2469.53	-67
2470.89	-41
2472.24	-72
2473.6	-62
2474.95	-42
2476.3	-44
2477.65	-30
2479.01	-20
2480.36	-48
2481.71	-16
2483.06	-44
2484.41	-56
2485.75	-30
2487.1	-50
2488.45	-44
2489.8	-64
2491.14	-50
2492.49	-41
2493.83	-48
2495.17	-40
2496.52	-50
2497.86	-48
2499.2	-46
2500.54	-18
2501.88	-30
2503.22	-2
2504.56	2
2505.9	-16
2507.24	-4
2508.58	-28
2509.91	-38
2511.25	-43
2512.58	-62
2513.92	-97
2515.25	-83
2516.58	-87
2517.92	-97
2519.25	-91
2520.58	-79
2521.91	-85
2523.24	-103
2524.57	-69
2525.9	-51
2527.23	-52
2528.55	-28
2529.88	-73
2531.21	-67
2532.53	-59
2533.86	-60
2535.18	-56
2536.5	-50
2537.83	-49
2539.15	-42
2540.47	-34
2541.79	-41
2543.11	-62
2544.43	-49
2545.75	-62
2547.07	-34
2548.39	-99
2549.7	-27
2551.02	-61
2552.34	-83
2553.65	-77
2554.97	-84
2556.28	-87
2557.59	-117
2558.91	-115
2560.22	-103
2561.53	-95
2562.84	-101
2564.15	-97
2565.46	-93
2566.77	-91
2568.08	-99
2569.38	-93
2570.69	-81
2572	-97
2573.3	-80
2574.61	-79
2575.91	-78
2577.22	-81
2578.52	-63
2579.82	-75
2581.13	-89
2582.43	-89
2583.73	-95
2585.03	-101
2586.33	-107
2587.63	-105
2588.92	-139
2590.22	-107
2591.52	-113
2592.82	-93
2594.11	-81
2595.41	-91
2596.7	-97
2598	-79
2599.29	-81
2600.58	-87
2601.88	-74
2603.17	-79
2604.46	-109
2605.75	-75
2607.04	-111
2608.33	-89
2609.62	-83
2610.9	-101
2612.19	-127
2613.48	-149
2614.76	-107
2616.05	-107
2617.34	-95
2618.62	-141
2619.9	-141
2621.19	-103
2622.47	-103
2623.75	-96
2625.03	-101
2626.31	-109
2627.59	-77
2628.87	-67
2630.15	-105
2631.43	-103
2632.71	-94
2633.99	-98
2635.26	-100
2636.54	-123
2637.81	-91
2639.09	-121
2640.36	-99
2641.64	-111
2642.91	-129
2644.18	-127
2645.46	-119
2646.73	-123
2648	-111
2649.27	-103
2650.54	-101
2651.81	-95
2653.07	-77
2654.34	-85
2655.61	-97
2656.88	-87
2658.14	-105
2659.41	-105
2660.67	-121
2661.94	-81
2663.2	-119
2664.47	-121
2665.73	-99
2666.99	-107
2668.25	-97
2669.51	-115
2670.77	-113
2672.03	-101
2673.29	-93
2674.55	-95
2675.81	-103
2677.07	-113
2678.32	-117
2679.58	-107
2680.84	-91
2682.09	-119
2683.35	-66
2684.6	-95
2685.85	-95
2687.11	-111
2688.36	-85
2689.61	-93
2690.86	-77
2692.11	-93
2693.36	-91
2694.61	-71
2695.86	-89
2697.11	-117
2698.36	-89
2699.61	-101
2700.85	-95
2702.1	-117
2703.34	-79
2704.59	-119
2705.83	-85
2707.08	-93
2708.32	-91
2709.56	-113
2710.81	-119
2712.05	-99
2713.29	-115
2714.53	-109
2715.77	-79
2717.01	-79
2718.25	-71
2719.49	-97
2720.73	-107
2721.96	-111
2723.2	-97
2724.44	-91
2725.67	-87
2726.91	-102
2728.14	-89
2729.38	-120
2730.61	-89
2731.84	-93
2733.08	-89
2734.31	-67
2735.54	-79
2736.77	-85
2738	-87
2739.23	-77
2740.46	-93
2741.69	-109
2742.92	-111
2744.14	-53
2745.37	-74
2746.6	-109
2747.82	-76
2749.05	-83
2750.27	-80
2751.5	-89
2752.72	-103
2753.95	-85
2755.17	-82
2756.39	-70
2757.61	-70
2758.83	-111
2760.05	-91
2761.27	-95
2762.49	-74
2763.71	-77
2764.93	-58
2766.15	-90
2767.37	-72
2768.58	-69
2769.8	-88
2771.02	-90
2772.23	-72
2773.45	-79
2774.66	-80
2775.88	-58
2777.09	-80
2778.3	-64
2779.51	-58
2780.73	-87
2781.94	-68
2783.15	-70
2784.36	-76
2785.57	-60
2786.78	-74
2787.99	-44
2789.19	-66
2790.4	-50
2791.61	-35
2792.82	-62
2794.02	-60
2795.23	-58
2796.43	-68
2797.64	-63
2798.84	-54
2800.04	-70
2801.25	-55
2802.45	-82
2803.65	-88
2804.85	-45
2806.05	-38
2807.25	-77
2808.45	-76
2809.65	-62
2810.85	-63
2812.05	-44
2813.25	-54
2814.45	-82
2815.64	-60
2816.84	-73
2818.04	-58
2819.23	-10
2820.43	-67
2821.62	-45
2822.82	-50
2824.01	-42
2825.2	-50
2826.39	-51
2827.59	-53
2828.78	-44
2829.97	-36
2831.16	-71
2832.35	-40
2833.54	-85
2834.73	-50
2835.92	-77
2837.1	-44
2838.29	-56
2839.48	-38
2840.67	-47
2841.85	-42
2843.04	-44
2844.22	-42
2845.41	-59
2846.59	-42
2847.77	-33
2848.96	-45
2850.14	-49
2851.32	-39
2852.5	-55
2853.68	-54
2854.87	-35
2856.05	-60
2857.23	-54
2858.4	-53
2859.58	-59
2860.76	-39
2861.94	-42
2863.12	-41
2864.29	-35
2865.47	-48
2866.65	-39
2867.82	-34
2869	-19
2870.17	-53
2871.34	-39
2872.52	-47
2873.69	-52
2874.86	-43
2876.03	-38
2877.21	-55
2878.38	-66
2879.55	-50
2880.72	-46
2881.89	-60
2883.06	-42
2884.23	-26
2885.39	-37
2886.56	-31
2887.73	-65
2888.9	-44
2890.06	-36
2891.23	-38
2892.39	-41
2893.56	-42
2894.72	-31
2895.89	-47
2897.05	-28
2898.21	-67
2899.38	-46
2900.54	-36
2901.7	-22
2902.86	-50
2904.02	-33
2905.18	-36
2906.34	-45
2907.5	-31
2908.66	-43
2909.82	-45
2910.98	-42
2912.13	-36
2913.29	-6
2914.45	-46
2915.6	-35
2916.76	-38
2917.91	-26
2919.07	-37
2920.22	-47
2921.38	-24
2922.53	-44
2923.68	-20
2924.84	-28
2925.99	-20
2927.14	-33
2928.29	-36
2929.44	-48
2930.59	-30
2931.74	-41
2932.89	-28
2934.04	-48
2935.19	-44
2936.34	-23
2937.48	-33
2938.63	-28
2939.78	-42
2940.93	-18
2942.07	-8
2943.22	-8
2944.36	-46
2945.51	-22
2946.65	-34
2947.79	-42
2948.94	-4
2950.08	-28
2951.22	-30
2952.36	-24
2953.5	-36
2954.65	-28
2955.79	-36
2956.93	-30
2958.07	-40
2959.2	-26
2960.34	-22
2961.48	-27
2962.62	-24
2963.76	-22
2964.89	-20
2966.03	-33
2967.17	-40
2968.3	-6
2969.44	-20
2970.57	-26
2971.71	-32
2972.84	-20
2973.97	-20
2975.11	-41
2976.24	-16
2977.37	-30
2978.5	-12
2979.64	-28
2980.77	-26
2981.9	-28
2983.03	-54
2984.16	-28
2985.29	-28
2986.41	-22
2987.54	-20
2988.67	-8
2989.8	-24
2990.93	-42
2992.05	-34
2993.18	-25
2994.3	-49
2995.43	-40
2996.55	8
2997.68	-4
2998.8	-20
2999.93	-10
3001.05	-22
3002.17	-16
3003.3	-30
3004.42	4
3005.54	24
3006.66	-13
3007.78	0
3008.9	-12
3010.02	-38
3011.14	4
3012.26	-8
3013.38	-28
3014.5	-8
3015.62	-32
3016.73	-4
3017.85	-12
3018.97	-24
3020.08	-16
3021.2	-8
3022.31	-26
3023.43	12
3024.54	-10
3025.66	-12
3026.77	2
3027.89	8
3029	-15
3030.11	6
3031.22	-22
3032.34	-33
3033.45	4
3034.56	-18
3035.67	-6
3036.78	36
3037.89	-10
3039	-12
3040.11	-26
3041.22	-32
3042.32	-22
3043.43	-14
3044.54	-10
3045.65	-16
3046.75	-12
3047.86	-6
3048.96	-13
3050.07	-37
3051.17	8
3052.28	-6
3053.38	-11
3054.49	-18
3055.59	-6
3056.69	-25
3057.8	-12
3058.9	-10
3060	12
3061.1	-11
3062.2	0
3063.3	4
3064.4	-23
3065.5	-43
3066.6	-24
3067.7	0
3068.8	-6
3069.9	-13
3071	-2
3072.09	4
3073.19	10
3074.29	0
3075.38	-2
3076.48	-6
3077.57	-2
3078.67	4
3079.76	12
3080.86	-20
3081.95	4
3083.05	-51
3084.14	0
3085.23	2
3086.33	4
3087.42	2
3088.51	-2
3089.6	0
3090.69	-25
3091.78	-12
3092.87	21
3093.96	-14
3095.05	0
3096.14	-28
3097.23	-4
3098.32	10
3099.41	8
3100.49	-18
3101.58	-14
3102.67	2
3103.75	-12
3104.84	0
3105.93	10
3107.01	-31
3108.1	-12
3109.18	8
3110.26	2
3111.35	4
3112.43	-12
3113.51	-2
3114.6	7
3115.68	-8
3116.76	-7
3117.84	0
3118.92	6
3120	4
3121.09	-2
3122.17	-2
3123.25	-21
3124.32	16
3125.4	16
3126.48	-16
3127.56	0
3128.64	-18
3129.72	-14
3130.79	30
3131.87	-4
3132.95	-16
3134.02	-7
3135.1	-4
3136.17	-24
3137.25	-10
3138.32	2
3139.4	-28
3140.47	22
3141.55	-2
3142.62	-15
3143.69	-2
3144.76	15
3145.84	4
3146.91	2
3147.98	0
3149.05	2
3150.12	18
3151.19	18
3152.26	-9
3153.33	8
3154.4	-8
3155.47	-5
3156.54	-10
3157.61	38
3158.67	-12
3159.74	2
3160.81	-4
3161.88	-10
3162.94	2
3164.01	14
3165.07	10
3166.14	4
3167.2	8
3168.27	-8
3169.33	-4
3170.4	18
3171.46	-4
3172.52	-8
3173.59	22
3174.65	-2
3175.71	-18
3176.77	0
3177.84	-10
3178.9	-10
3179.96	-20
3181.02	8
3182.08	22
3183.14	4
3184.2	12
3185.26	4
3186.32	12
3187.37	4
3188.43	16
3189.49	23
3190.55	-11
3191.61	5
3192.66	24
3193.72	8
3194.77	0
3195.83	6
3196.89	-2
3197.94	6
3199	-2
3200.05	2
3201.1	20
3202.16	-10
3203.21	10
3204.27	-4
3205.32	-14
3206.37	-2
3207.42	6
3208.47	-2
3209.53	18
3210.58	0
3211.63	18
3212.68	-12
3213.73	0
3214.78	-2
3215.83	6
3216.88	6
3217.93	12
3218.97	4
3220.02	-8
3221.07	2
3222.12	2
3223.16	22
3224.21	20
3225.26	6
3226.3	-10
3227.35	-22
3228.4	22
3229.44	24
3230.49	-14
3231.53	4
3232.57	-4
3233.62	2
3234.66	16
3235.71	14
3236.75	22
3237.79	30
3238.83	20
3239.88	-2
3240.92	12
3241.96	6
3243	-2
3244.04	10
3245.08	14
3246.12	14
3247.16	10
3248.2	0
3249.24	20
3250.28	0
3251.32	-14
3252.36	2
3253.39	2
3254.43	16
3255.47	20
3256.51	-4
3257.54	-4
3258.58	16
3259.61	14
3260.65	2
3261.69	4
3262.72	2
3263.76	6
3264.79	10
3265.82	24
3266.86	7
3267.89	34
3268.92	26
3269.96	26
3270.99	10
3272.02	10
3273.05	0
3274.09	16
3275.12	12
3276.15	24
3277.18	13
3278.21	6
3279.24	16
3280.27	26
3281.3	2
3282.33	4
3283.36	-6
3284.39	22
3285.41	38
3286.44	16
3287.47	6
3288.5	44
3289.52	0
3290.55	40
3291.58	20
3292.6	-4
3293.63	22
3294.66	10
3295.68	31
3296.71	-10
3297.73	32
3298.76	61
3299.78	8
3300.8	-2
3301.83	2
3302.85	46
3303.87	10
3304.9	6
3305.92	33
3306.94	22
3307.96	8
3308.98	14
3310.01	22
3311.03	12
3312.05	19
3313.07	28
3314.09	20
3315.11	8
3316.13	20
3317.15	4
3318.17	10
3319.18	4
3320.2	8
3321.22	18
3322.24	8
3323.26	13
3324.27	10
3325.29	30
3326.31	11
3327.32	10
3328.34	20
3329.35	20
3330.37	-2
3331.38	-8
3332.4	10
3333.41	14
3334.43	30
3335.44	12
3336.46	22
3337.47	6
3338.48	30
3339.5	8
3340.51	16
3341.52	18
3342.53	6
3343.54	20
3344.56	10
3345.57	16
3346.58	20
3347.59	26
3348.6	2
3349.61	20
3350.62	26
3351.63	0
3352.64	16
3353.65	26
3354.66	11
3355.66	37
3356.67	38
3357.68	18
3358.69	-12
3359.7	16
3360.7	28
3361.71	14
3362.72	14
3363.72	18
3364.73	10
3365.73	16
3366.74	-6
3367.75	10
3368.75	6
3369.75	10
3370.76	10
3371.76	14
3372.77	14
3373.77	-2
3374.77	15
3375.78	0
3376.78	-18
3377.78	16
3378.78	14
3379.79	-4
3380.79	7
3381.79	20
3382.79	34
3383.79	18
3384.79	40
3385.79	16
3386.79	4
3387.79	6
3388.79	19
3389.79	18
3390.79	18
3391.79	20
3392.79	26
3393.79	40
3394.78	22
3395.78	8
3396.78	20
3397.78	20
3398.77	39
3399.77	6
3400.77	20
3401.76	6
3402.76	26
3403.76	36
3404.75	-2
3405.75	14
3406.74	16
3407.74	34
3408.73	2
3409.72	66
3410.72	28
3411.71	38
3412.71	14
3413.7	8
3414.69	-22
3415.68	38
3416.68	8
3417.67	18
3418.66	32
3419.65	16
3420.64	18
3421.63	19
3422.63	20
3423.62	16
3424.61	56
3425.6	0
3426.59	2
3427.58	32
3428.57	27
[truncated: 48 more rows]
