# Supplementary material for: AI‐Assisted Detection of Early Gastric Cancer via Visualization of Mucosal Acidity Compromise During Endoscopy
Source: Adv Sci (Weinh). 2025 Oct 20;12(46):e04932. doi: 10.1002/advs.202504932 (PMC12697849; doi:10.1002/advs.202504932)
Supplement: Supplementary file 2 — Supporting Data [file ADVS-12-e04932-s002.zip › Models by MKN-45 cells/Model 1/Tumor/fast-20250724_214132.csv]

181.541	9366
184.445	14413
187.346	18567
190.245	20415
193.141	21175
196.035	21256
198.927	21177
201.816	21175
204.703	21338
207.588	21314
210.47	21369
213.35	21253
216.228	21116
219.103	21169
221.976	21090
224.846	21243
227.715	21145
230.58	21269
233.444	21264
236.305	21336
239.164	21234
242.02	21558
244.875	21812
247.727	21646
250.576	21794
253.423	21711
256.268	21622
259.111	21584
261.951	21541
264.789	21530
267.625	21656
270.459	21598
273.29	21487
276.119	21269
278.945	21306
281.769	21060
284.591	21032
287.411	20802
290.229	20728
293.044	20665
295.857	20498
298.667	20335
301.476	20297
304.282	20093
307.085	19776
309.887	19567
312.686	19400
315.483	19052
318.278	19053
321.071	18854
323.861	18766
326.649	18628
329.435	18721
332.219	18809
335	18663
337.779	18784
340.556	18812
343.331	18840
346.103	18830
348.873	18775
351.641	18826
354.407	18778
357.171	18965
359.932	18886
362.691	18815
365.448	18800
368.203	18631
370.955	18372
373.706	18328
376.454	18246
379.2	18133
381.943	18072
384.685	17791
387.424	17758
390.161	17609
392.896	17294
395.629	17186
398.36	17210
401.088	17259
403.815	17103
406.539	17095
409.261	17035
411.981	16980
414.698	16958
417.414	17143
420.127	17182
422.838	17107
425.547	17357
428.254	17401
430.959	17196
433.662	17242
436.362	17434
439.06	17462
441.757	17447
444.451	17430
447.142	17327
449.832	17242
452.52	17256
455.206	17191
457.889	17158
460.57	17184
463.249	16993
465.927	16924
468.601	16842
471.274	16728
473.945	16551
476.614	16217
479.28	15969
481.945	16035
484.607	16011
487.267	15675
489.926	15508
492.582	15503
495.236	15366
497.888	15046
500.537	14945
503.185	15177
505.831	15245
508.474	15314
511.116	15202
513.755	15145
516.393	15080
519.028	15111
521.661	15048
524.293	15087
526.922	14885
529.549	15086
532.174	15022
534.797	14949
537.418	14936
540.037	14933
542.654	14784
545.268	14704
547.881	14833
550.492	14758
553.101	14498
555.707	14508
558.312	14220
560.915	14027
563.515	14075
566.114	14180
568.71	14341
571.305	14585
573.897	14710
576.488	14829
579.076	14760
581.663	14234
584.247	14025
586.83	13549
589.41	13208
591.989	12896
594.565	12592
597.14	12307
599.712	11965
602.283	11937
604.851	11772
607.418	11693
609.982	11558
612.545	11446
615.106	11493
617.664	11541
620.221	11619
622.776	11456
625.328	11429
627.879	11500
630.428	11295
632.975	11136
635.52	10922
638.062	10861
640.603	10855
643.142	10930
645.679	11057
648.214	11005
650.748	11065
653.279	11083
655.808	10998
658.335	10849
660.861	10801
663.384	10638
665.906	10600
668.425	10712
670.943	10666
673.459	10495
675.973	10453
678.484	10303
680.994	10110
683.502	9902
686.009	9852
688.513	9677
691.015	9675
693.515	9686
696.014	9505
698.51	9253
701.005	9203
703.498	9215
705.989	9068
708.478	8911
710.965	8853
713.45	8740
715.933	8677
718.415	8553
720.894	8297
723.372	8303
725.848	8539
728.322	8440
730.794	8472
733.264	8607
735.732	8373
738.198	8108
740.663	7979
743.126	7670
745.586	7587
748.045	7590
750.502	7461
752.958	7314
755.411	7267
757.863	7221
760.312	7322
762.76	7221
765.206	7219
767.65	7150
770.092	7002
772.533	6594
774.971	6449
777.408	6413
779.843	6348
782.276	6298
784.707	6413
787.137	6530
789.564	6477
791.99	6463
794.414	6495
796.836	6461
799.257	6258
801.675	6126
804.092	6012
806.507	6077
808.92	6028
811.331	6006
813.741	5867
816.148	5718
818.554	5619
820.958	5579
823.36	5476
825.761	5418
828.159	5418
830.556	5381
832.951	5307
835.345	5305
837.736	5186
840.126	5228
842.514	5197
844.9	5068
847.284	5010
849.667	4972
852.048	4884
854.427	4854
856.804	4793
859.18	4638
861.553	4587
863.925	4561
866.296	4569
868.664	4580
871.031	4511
873.396	4424
875.759	4380
878.12	4407
880.48	4353
882.838	4370
885.194	4299
887.549	4197
889.902	4171
892.253	4084
894.602	4108
896.949	4005
899.295	4052
901.639	3953
903.981	3903
906.322	3836
908.661	3910
910.998	3761
913.333	3826
915.667	3798
917.999	3844
920.329	3841
922.658	3756
924.985	3792
927.31	3711
929.633	3796
931.955	3653
934.275	3635
936.593	3601
938.91	3504
941.225	3552
943.538	3433
945.849	3372
948.159	3198
950.467	3151
952.774	3099
955.078	3048
957.381	3024
959.683	2967
961.982	2938
964.28	3030
966.577	3016
968.871	2981
971.164	2853
973.456	2742
975.745	2756
978.033	2661
980.319	2650
982.604	2627
984.887	2626
987.168	2694
989.448	2631
991.726	2646
994.002	2548
996.277	2568
998.55	2547
1000.82	2575
1003.09	2595
1005.36	2603
1007.63	2583
1009.89	2597
1012.15	2553
1014.41	2603
1016.67	2631
1018.93	2683
1021.19	2595
1023.44	2724
1025.7	2742
1027.95	2786
1030.2	2718
1032.45	2572
1034.69	2468
1036.94	2343
1039.18	2311
1041.43	2229
1043.67	2267
1045.9	2319
1048.14	2255
1050.38	2233
1052.61	2128
1054.84	2153
1057.07	2071
1059.3	2017
1061.53	1902
1063.76	2008
1065.98	2001
1068.2	1968
1070.42	1904
1072.64	1849
1074.86	1900
1077.08	1777
1079.29	1775
1081.5	1802
1083.72	1749
1085.93	1767
1088.13	1678
1090.34	1770
1092.55	1769
1094.75	1823
1096.95	1809
1099.15	1787
1101.35	1775
1103.55	1708
1105.74	1684
1107.94	1652
1110.13	1631
1112.32	1604
1114.51	1509
1116.7	1546
1118.89	1531
1121.07	1457
1123.25	1444
1125.44	1433
1127.62	1410
1129.8	1453
1131.97	1445
1134.15	1497
1136.32	1468
1138.49	1420
1140.66	1467
1142.83	1441
1145	1393
1147.17	1380
1149.33	1382
1151.5	1342
1153.66	1388
1155.82	1350
1157.98	1307
1160.13	1262
1162.29	1285
1164.44	1249
1166.6	1245
1168.75	1235
1170.9	1328
1173.04	1324
1175.19	1292
1177.34	1341
1179.48	1250
1181.62	1207
1183.76	1197
1185.9	1253
1188.04	1392
1190.17	1559
1192.31	1525
1194.44	1431
1196.57	1418
1198.7	1394
1200.83	1358
1202.96	1311
1205.08	1225
1207.21	1086
1209.33	1048
1211.45	1031
1213.57	923
1215.69	953
1217.81	939
1219.92	912
1222.03	890
1224.15	843
1226.26	882
1228.37	860
1230.47	834
1232.58	858
1234.68	921
1236.79	840
1238.89	850
1240.99	858
1243.09	862
1245.19	824
1247.28	862
1249.38	748
1251.47	814
1253.56	792
1255.65	752
1257.74	772
1259.83	752
1261.91	699
1264	707
1266.08	641
1268.16	655
1270.24	616
1272.32	586
1274.4	635
1276.47	606
1278.55	562
1280.62	532
1282.69	518
1284.76	564
1286.83	542
1288.9	562
1290.96	514
1293.03	465
1295.09	481
1297.15	445
1299.21	471
1301.27	449
1303.33	407
1305.38	459
1307.44	512
1309.49	433
1311.54	399
1313.59	411
1315.64	371
1317.69	427
1319.73	369
1321.78	401
1323.82	391
1325.86	320
1327.9	340
1329.94	316
1331.98	338
1334.02	371
1336.05	384
1338.08	350
1340.12	331
1342.15	373
1344.18	411
1346.2	419
1348.23	422
1350.25	407
1352.28	439
1354.3	457
1356.32	473
1358.34	425
1360.36	486
1362.38	488
1364.39	481
1366.41	474
1368.42	485
1370.43	517
1372.44	473
1374.45	478
1376.45	516
1378.46	530
1380.47	443
1382.47	413
1384.47	399
1386.47	325
1388.47	318
1390.47	319
1392.46	268
1394.46	387
1396.45	369
1398.44	369
1400.44	399
1402.42	274
1404.41	308
1406.4	262
1408.39	248
1410.37	251
1412.35	203
1414.33	256
1416.31	233
1418.29	232
1420.27	203
1422.25	178
1424.22	185
1426.2	191
1428.17	165
1430.14	217
1432.11	137
1434.08	164
1436.04	123
1438.01	147
1439.97	157
1441.94	185
1443.9	171
1445.86	201
1447.82	211
1449.78	147
1451.73	121
1453.69	151
1455.64	202
1457.59	151
1459.54	119
1461.49	87
1463.44	60
1465.39	48
1467.34	50
1469.28	21
1471.22	79
1473.17	119
1475.11	137
1477.05	89
1478.99	20
1480.92	-18
1482.86	-41
1484.79	-43
1486.73	-83
1488.66	-69
1490.59	-26
1492.52	5
1494.45	-16
1496.37	38
1498.3	44
1500.22	4
1502.14	-50
1504.07	-26
1505.99	-2
1507.91	-34
1509.82	-40
1511.74	-24
1513.66	8
1515.57	-14
1517.48	14
1519.39	36
1521.3	67
1523.21	89
1525.12	18
1527.03	-4
1528.93	64
1530.84	111
1532.74	143
1534.64	216
1536.54	254
1538.44	221
1540.34	188
1542.23	125
1544.13	50
1546.02	-23
1547.92	77
1549.81	111
1551.7	145
1553.59	135
1555.48	165
1557.36	213
1559.25	206
1561.13	246
1563.01	308
1564.9	321
1566.78	350
1568.66	332
1570.53	268
1572.41	266
1574.29	290
1576.16	363
1578.03	482
1579.9	506
1581.78	443
1583.65	379
1585.51	334
1587.38	426
1589.25	460
1591.11	480
1592.97	401
1594.84	325
1596.7	302
1598.56	312
1600.42	272
1602.27	297
1604.13	334
1605.98	431
1607.84	554
1609.69	645
1611.54	657
1613.39	584
1615.24	429
1617.09	288
1618.94	245
1620.78	178
1622.62	270
1624.47	371
1626.31	395
1628.15	377
1629.99	399
1631.83	421
1633.67	403
1635.5	371
1637.34	307
1639.17	322
1641	333
1642.83	328
1644.66	306
1646.49	326
1648.32	281
1650.15	288
1651.97	292
1653.8	379
1655.62	330
1657.44	320
1659.26	197
1661.08	193
1662.9	147
1664.72	28
1666.53	-74
1668.35	-120
1670.16	-103
1671.97	-56
1673.79	26
1675.6	42
1677.4	16
1679.21	-46
1681.02	-26
1682.83	-75
1684.63	-21
1686.43	9
1688.24	30
1690.04	14
1691.84	-49
1693.64	-80
1695.43	-21
1697.23	52
1699.02	125
1700.82	179
1702.61	157
1704.4	149
1706.2	151
1707.98	218
1709.77	282
1711.56	284
1713.35	284
1715.13	239
1716.92	173
1718.7	127
1720.48	169
1722.26	217
1724.04	163
1725.82	56
1727.6	40
1729.37	29
1731.15	48
1732.92	-14
1734.7	10
1736.47	-12
1738.24	-20
1740.01	-19
1741.78	-53
1743.54	-14
1745.31	26
1747.08	58
1748.84	40
1750.6	30
1752.36	65
1754.12	135
1755.88	203
1757.64	111
1759.4	28
1761.16	0
1762.91	-10
1764.67	50
1766.42	127
1768.17	215
1769.92	169
1771.67	137
1773.42	80
1775.17	26
1776.91	43
1778.66	86
1780.4	143
1782.15	242
1783.89	210
1785.63	256
1787.37	256
1789.11	276
1790.85	256
1792.58	203
1794.32	153
1796.05	109
1797.79	85
1799.52	73
1801.25	109
1802.98	42
1804.71	28
1806.44	87
1808.17	165
1809.89	236
1811.62	258
1813.34	258
1815.07	214
1816.79	167
1818.51	115
1820.23	123
1821.95	83
1823.66	34
1825.38	6
1827.1	12
1828.81	20
1830.52	64
1832.24	119
1833.95	169
1835.66	212
1837.37	260
1839.08	224
1840.78	137
1842.49	113
1844.19	66
1845.9	51
1847.6	59
1849.3	81
1851	10
1852.7	-53
1854.4	-86
1856.1	-64
1857.8	-45
1859.49	-37
1861.19	-43
1862.88	-8
1864.57	-78
1866.27	-157
1867.96	-197
1869.65	-256
1871.33	-198
1873.02	-153
1874.71	-73
1876.39	-47
1878.08	-73
1879.76	-79
1881.44	-91
1883.12	-62
1884.81	-12
1886.48	-4
1888.16	-74
1889.84	-143
1891.52	-145
1893.19	-161
1894.87	-160
1896.54	-145
1898.21	-145
1899.88	-133
1901.55	-72
1903.22	-78
1904.89	-57
1906.56	-22
1908.22	-28
1909.89	-22
1911.55	-2
1913.22	-2
1914.88	4
1916.54	-22
1918.2	-2
1919.86	0
1921.52	-20
1923.18	-42
1924.83	-64
1926.49	-37
1928.14	-56
1929.79	-53
1931.45	-64
1933.1	-82
1934.75	-100
1936.4	-18
1938.05	-8
1939.69	3
1941.34	-40
1942.99	-101
1944.63	-90
1946.27	-115
1947.92	-112
1949.56	-80
1951.2	-47
1952.84	-18
1954.48	-8
1956.11	31
1957.75	75
1959.39	86
1961.02	116
1962.65	111
1964.29	77
1965.92	103
1967.55	123
1969.18	146
1970.81	108
1972.44	141
1974.06	115
1975.69	113
1977.32	141
1978.94	153
1980.56	133
1982.19	172
1983.81	148
1985.43	177
1987.05	153
1988.66	185
1990.28	153
1991.9	139
1993.51	170
1995.13	191
1996.74	170
1998.36	157
1999.97	165
2001.58	143
2003.19	169
2004.8	171
2006.4	229
2008.01	173
2009.62	181
2011.22	215
2012.83	196
2014.43	207
2016.03	211
2017.63	192
2019.23	189
2020.83	155
2022.43	189
2024.03	215
2025.63	201
2027.22	195
2028.82	203
2030.41	175
2032.01	177
2033.6	183
2035.19	180
2036.78	177
2038.37	197
2039.96	149
2041.55	155
2043.13	183
2044.72	153
2046.3	175
2047.89	169
2049.47	179
2051.05	183
2052.63	153
2054.21	185
2055.79	161
2057.37	151
2058.95	168
2060.52	147
2062.1	149
2063.68	162
2065.25	173
2066.82	153
2068.39	190
2069.97	157
2071.54	145
2073.1	157
2074.67	159
2076.24	159
2077.81	159
2079.37	145
2080.94	123
2082.5	133
2084.07	125
2085.63	133
2087.19	99
2088.75	103
2090.31	81
2091.87	75
2093.43	74
2094.98	68
2096.54	73
2098.09	72
2099.65	97
2101.2	115
2102.75	105
2104.3	93
2105.86	121
2107.41	103
2108.95	107
2110.5	121
2112.05	103
2113.6	123
2115.14	111
2116.69	111
2118.23	83
2119.77	93
2121.31	99
2122.86	119
2124.4	95
2125.93	107
2127.47	95
2129.01	115
2130.55	123
2132.08	121
2133.62	95
2135.15	129
2136.69	107
2138.22	109
2139.75	79
2141.28	99
2142.81	103
2144.34	89
2145.87	103
2147.39	109
2148.92	121
2150.45	143
2151.97	119
2153.5	111
2155.02	81
2156.54	73
2158.06	72
2159.58	97
2161.1	85
2162.62	123
2164.14	123
2165.66	119
2167.17	91
2168.69	117
2170.2	107
2171.72	85
2173.23	93
2174.74	73
2176.25	79
2177.76	87
2179.27	83
2180.78	83
2182.29	73
2183.79	71
2185.3	79
2186.81	95
2188.31	73
2189.81	99
2191.32	107
2192.82	93
2194.32	91
2195.82	115
2197.32	75
2198.82	60
2200.32	71
2201.81	39
2203.31	42
2204.8	69
2206.3	75
2207.79	89
2209.29	89
2210.78	99
2212.27	97
2213.76	109
2215.25	99
2216.74	111
2218.23	95
2219.71	82
2221.2	58
2222.69	50
2224.17	26
2225.65	41
2227.14	36
2228.62	51
2230.1	56
2231.58	73
2233.06	60
2234.54	93
2236.02	92
2237.5	113
2238.97	116
2240.45	89
2241.92	100
2243.4	101
2244.87	83
2246.34	70
2247.82	43
2249.29	38
2250.76	65
2252.23	75
2253.7	55
2255.16	40
2256.63	51
2258.1	46
2259.56	53
2261.03	69
2262.49	58
2263.95	83
2265.42	70
2266.88	60
2268.34	56
2269.8	56
2271.26	46
2272.72	58
2274.18	79
2275.63	77
2277.09	82
2278.54	83
2280	65
2281.45	38
2282.9	51
2284.36	30
2285.81	73
2287.26	53
2288.71	58
2290.16	66
2291.61	59
2293.05	28
2294.5	40
2295.95	37
2297.39	-6
2298.84	-14
2300.28	14
2301.72	6
2303.16	28
2304.61	25
2306.05	29
2307.49	30
2308.93	32
2310.36	42
2311.8	58
2313.24	59
2314.67	62
2316.11	64
2317.54	70
2318.98	95
2320.41	59
2321.84	79
2323.28	56
2324.71	46
2326.14	27
2327.57	46
2328.99	27
2330.42	6
2331.85	10
2333.27	24
2334.7	32
2336.12	23
2337.55	24
2338.97	12
2340.39	-10
2341.82	-8
2343.24	2
2344.66	4
2346.08	8
2347.5	30
2348.91	31
2350.33	32
2351.75	72
2353.16	16
2354.58	44
2355.99	64
2357.41	41
2358.82	18
2360.23	-24
2361.64	-20
2363.05	-24
2364.46	-33
2365.87	-28
2367.28	-24
2368.69	-4
2370.1	-22
2371.5	-26
2372.91	20
2374.31	14
2375.72	-6
2377.12	-8
2378.52	-26
2379.92	2
2381.33	6
2382.73	-28
2384.13	-2
2385.52	-4
2386.92	-20
2388.32	-10
2389.72	16
2391.11	-2
2392.51	16
2393.9	6
2395.3	24
2396.69	26
2398.08	18
2399.48	-22
2400.87	-2
2402.26	-4
2403.65	-6
2405.04	-36
2406.42	-37
2407.81	-104
2409.2	-103
2410.58	-135
2411.97	-117
2413.35	-90
2414.74	-111
2416.12	-103
2417.5	-75
2418.89	-73
2420.27	-79
2421.65	-85
2423.03	-63
2424.41	-95
2425.79	-81
2427.16	-91
2428.54	-107
2429.92	-101
2431.29	-77
2432.67	-92
2434.04	-83
2435.42	-77
2436.79	-107
2438.16	-81
2439.53	-75
2440.9	-99
2442.27	-113
2443.64	-107
2445.01	-105
2446.38	-105
2447.75	-127
2449.11	-121
2450.48	-113
2451.84	-125
2453.21	-111
2454.57	-95
2455.94	-81
2457.3	-83
2458.66	-113
2460.02	-112
2461.38	-105
2462.74	-102
2464.1	-69
2465.46	-61
2466.82	-93
2468.17	-55
2469.53	-75
2470.89	-61
2472.24	-74
2473.6	-62
2474.95	-42
2476.3	-38
2477.65	-42
2479.01	-32
2480.36	-34
2481.71	-20
2483.06	-44
2484.41	-56
2485.75	-62
2487.1	-30
2488.45	-48
2489.8	-50
2491.14	-54
2492.49	-45
2493.83	-56
2495.17	-28
2496.52	-52
2497.86	-44
2499.2	-36
2500.54	-28
2501.88	-26
2503.22	-12
2504.56	-26
2505.9	-2
2507.24	-14
2508.58	-26
2509.91	-46
2511.25	-61
2512.58	-82
2513.92	-103
2515.25	-93
2516.58	-87
2517.92	-117
2519.25	-93
2520.58	-83
2521.91	-83
2523.24	-81
2524.57	-69
2525.9	-35
2527.23	-44
2528.55	-18
2529.88	-71
2531.21	-71
2532.53	-79
2533.86	-50
2535.18	-48
2536.5	-64
2537.83	-27
2539.15	-38
2540.47	-30
2541.79	-25
2543.11	-46
2544.43	-55
2545.75	-58
2547.07	-41
2548.39	-107
2549.7	-21
2551.02	-61
2552.34	-79
2553.65	-71
2554.97	-102
2556.28	-75
2557.59	-115
2558.91	-111
2560.22	-107
2561.53	-101
2562.84	-85
2564.15	-99
2565.46	-79
2566.77	-85
2568.08	-99
2569.38	-97
2570.69	-81
2572	-99
2573.3	-86
2574.61	-77
2575.91	-74
2577.22	-87
2578.52	-63
2579.82	-65
2581.13	-93
2582.43	-85
2583.73	-85
2585.03	-113
2586.33	-97
2587.63	-95
2588.92	-119
2590.22	-105
2591.52	-119
2592.82	-83
2594.11	-81
2595.41	-93
2596.7	-85
2598	-87
2599.29	-93
2600.58	-93
2601.88	-91
2603.17	-97
2604.46	-121
2605.75	-89
2607.04	-101
2608.33	-95
2609.62	-105
2610.9	-115
2612.19	-113
2613.48	-139
2614.76	-135
2616.05	-119
2617.34	-105
2618.62	-135
2619.9	-143
2621.19	-95
2622.47	-123
2623.75	-110
2625.03	-113
2626.31	-99
2627.59	-83
2628.87	-85
2630.15	-103
2631.43	-87
2632.71	-103
2633.99	-114
2635.26	-102
2636.54	-135
2637.81	-113
2639.09	-123
2640.36	-113
2641.64	-139
2642.91	-145
2644.18	-129
2645.46	-99
2646.73	-127
2648	-109
2649.27	-101
2650.54	-103
2651.81	-109
2653.07	-93
2654.34	-115
2655.61	-99
2656.88	-97
2658.14	-115
2659.41	-117
2660.67	-123
2661.94	-91
2663.2	-95
2664.47	-121
2665.73	-129
2666.99	-111
2668.25	-121
2669.51	-129
2670.77	-127
2672.03	-139
2673.29	-107
2674.55	-87
2675.81	-107
2677.07	-127
2678.32	-127
2679.58	-121
2680.84	-103
2682.09	-93
2683.35	-74
2684.6	-101
2685.85	-91
2687.11	-117
2688.36	-89
2689.61	-95
2690.86	-91
2692.11	-111
2693.36	-93
2694.61	-79
2695.86	-83
2697.11	-109
2698.36	-95
2699.61	-111
2700.85	-107
2702.1	-113
2703.34	-77
2704.59	-129
2705.83	-75
2707.08	-97
2708.32	-101
2709.56	-123
2710.81	-121
2712.05	-105
2713.29	-113
2714.53	-103
2715.77	-99
2717.01	-85
2718.25	-87
2719.49	-93
2720.73	-103
2721.96	-113
2723.2	-109
2724.44	-91
2725.67	-97
2726.91	-102
2728.14	-89
2729.38	-116
2730.61	-87
2731.84	-93
2733.08	-109
2734.31	-87
2735.54	-83
2736.77	-87
2738	-103
2739.23	-85
2740.46	-87
2741.69	-101
2742.92	-103
2744.14	-81
2745.37	-94
2746.6	-111
2747.82	-62
2749.05	-91
2750.27	-111
2751.5	-85
2752.72	-109
2753.95	-72
2755.17	-78
2756.39	-87
2757.61	-95
2758.83	-109
2760.05	-52
2761.27	-113
2762.49	-74
2763.71	-85
2764.93	-70
2766.15	-109
2767.37	-72
2768.58	-83
2769.8	-98
2771.02	-88
2772.23	-80
2773.45	-85
2774.66	-78
2775.88	-66
2777.09	-104
2778.3	-88
2779.51	-83
2780.73	-95
2781.94	-54
2783.15	-84
2784.36	-72
2785.57	-84
2786.78	-108
2787.99	-44
2789.19	-82
2790.4	-54
2791.61	-61
2792.82	-88
2794.02	-70
2795.23	-70
2796.43	-80
2797.64	-59
2798.84	-64
2800.04	-91
2801.25	-79
2802.45	-80
2803.65	-109
2804.85	-53
2806.05	-82
2807.25	-75
2808.45	-72
2809.65	-83
2810.85	-79
2812.05	-62
2813.25	-76
2814.45	-78
2815.64	-72
2816.84	-64
2818.04	-70
2819.23	-31
2820.43	-83
2821.62	-36
2822.82	-44
2824.01	-48
2825.2	-66
2826.39	-61
2827.59	-61
2828.78	-48
2829.97	-40
2831.16	-60
2832.35	-50
2833.54	-73
2834.73	-48
2835.92	-73
2837.1	-60
2838.29	-66
2839.48	-40
2840.67	-43
2841.85	-57
2843.04	-57
2844.22	-62
2845.41	-77
2846.59	-46
2847.77	-39
2848.96	-59
2850.14	-57
2851.32	-41
2852.5	-53
2853.68	-61
2854.87	-35
2856.05	-58
2857.23	-40
2858.4	-57
2859.58	-59
2860.76	-53
2861.94	-18
2863.12	-47
2864.29	-39
2865.47	-53
2866.65	-55
2867.82	-30
2869	-15
2870.17	-38
2871.34	-36
2872.52	-57
2873.69	-40
2874.86	-55
2876.03	-42
2877.21	-59
2878.38	-72
2879.55	-32
2880.72	-61
2881.89	-60
2883.06	-28
2884.23	-28
2885.39	-47
2886.56	-39
2887.73	-65
2888.9	-30
2890.06	-44
2891.23	-30
2892.39	-53
2893.56	-42
2894.72	-33
2895.89	-37
2897.05	-36
2898.21	-69
2899.38	-40
2900.54	-85
2901.7	-18
2902.86	-64
2904.02	-29
2905.18	-50
2906.34	-19
2907.5	-33
2908.66	-49
2909.82	-47
2910.98	-34
2912.13	-46
2913.29	-18
2914.45	-50
2915.6	-39
2916.76	-40
2917.91	-32
2919.07	-35
2920.22	-45
2921.38	-28
2922.53	-56
2923.68	-30
2924.84	-18
2925.99	-44
2927.14	-47
2928.29	-40
2929.44	-52
2930.59	-40
2931.74	-41
2932.89	-38
2934.04	-32
2935.19	-54
2936.34	-33
2937.48	-25
2938.63	-24
2939.78	-57
2940.93	-10
2942.07	-20
2943.22	-27
2944.36	-36
2945.51	-35
2946.65	-28
2947.79	-36
2948.94	-20
2950.08	-35
2951.22	-54
2952.36	-24
2953.5	-30
2954.65	-36
2955.79	-36
2956.93	-26
2958.07	-46
2959.2	-28
2960.34	-28
2961.48	-25
2962.62	-30
2963.76	-41
2964.89	-32
2966.03	-41
2967.17	-48
2968.3	-30
2969.44	-36
2970.57	-30
2971.71	-32
2972.84	-30
2973.97	-22
2975.11	-14
2976.24	-18
2977.37	-50
2978.5	-18
2979.64	-30
2980.77	-14
2981.9	-18
2983.03	-34
2984.16	-28
2985.29	-28
2986.41	-22
2987.54	-24
2988.67	-18
2989.8	-20
2990.93	-24
2992.05	-36
2993.18	-29
2994.3	-10
2995.43	-46
2996.55	12
2997.68	2
2998.8	-22
2999.93	-32
3001.05	-8
3002.17	-12
3003.3	-44
3004.42	6
3005.54	18
3006.66	-4
3007.78	-12
3008.9	-28
3010.02	-34
3011.14	4
3012.26	-4
3013.38	-12
3014.5	-22
3015.62	-52
3016.73	-22
3017.85	-4
3018.97	-4
3020.08	-10
3021.2	-6
3022.31	-24
3023.43	-4
3024.54	-22
3025.66	-32
3026.77	-2
3027.89	-9
3029	-14
3030.11	2
3031.22	-24
3032.34	-27
3033.45	-18
3034.56	-24
3035.67	-13
3036.78	44
3037.89	-22
3039	8
3040.11	-34
3041.22	-33
3042.32	-37
3043.43	-6
3044.54	-10
3045.65	-8
3046.75	-25
3047.86	2
3048.96	-19
3050.07	-28
3051.17	2
3052.28	10
3053.38	-9
3054.49	-22
3055.59	-4
3056.69	-21
3057.8	-4
3058.9	-2
3060	18
3061.1	-9
3062.2	-11
3063.3	-4
3064.4	-25
3065.5	-15
3066.6	-20
3067.7	-15
3068.8	6
3069.9	-11
3071	-8
3072.09	-18
3073.19	20
3074.29	-16
3075.38	-2
3076.48	2
3077.57	-8
3078.67	-10
3079.76	-2
3080.86	-28
3081.95	-14
3083.05	-48
3084.14	-10
3085.23	-4
3086.33	8
3087.42	-2
3088.51	2
3089.6	-8
3090.69	-21
3091.78	-12
3092.87	17
3093.96	-8
3095.05	-8
3096.14	-30
3097.23	-22
3098.32	-6
3099.41	-2
3100.49	-12
3101.58	-14
3102.67	-17
3103.75	-26
3104.84	-2
3105.93	2
3107.01	-27
3108.1	-4
3109.18	2
3110.26	0
3111.35	12
3112.43	-6
3113.51	2
3114.6	9
3115.68	-10
3116.76	0
3117.84	-18
3118.92	-8
3120	-6
3121.09	-2
3122.17	-2
3123.25	-12
3124.32	12
3125.4	24
3126.48	-8
3127.56	-2
3128.64	-16
3129.72	-14
3130.79	10
3131.87	-18
3132.95	18
3134.02	-2
3135.1	-10
3136.17	10
3137.25	-2
3138.32	-10
3139.4	-4
3140.47	-2
3141.55	-10
3142.62	4
3143.69	-4
3144.76	2
3145.84	-20
3146.91	-4
3147.98	6
3149.05	-6
3150.12	2
3151.19	6
3152.26	12
3153.33	18
3154.4	-23
3155.47	-17
3156.54	-2
3157.61	12
3158.67	-16
3159.74	-3
3160.81	-10
3161.88	7
3162.94	6
3164.01	10
3165.07	8
3166.14	-10
3167.2	-4
3168.27	-12
3169.33	12
3170.4	22
3171.46	-2
3172.52	-10
3173.59	2
3174.65	-12
3175.71	16
3176.77	-14
3177.84	-2
3178.9	-2
3179.96	-8
3181.02	10
3182.08	18
3183.14	14
3184.2	-4
3185.26	14
3186.32	26
3187.37	6
3188.43	14
3189.49	25
3190.55	2
3191.61	5
3192.66	16
3193.72	-8
3194.77	12
3195.83	-27
3196.89	0
3197.94	20
3199	0
3200.05	-18
3201.1	-20
3202.16	-14
3203.21	6
3204.27	-4
3205.32	0
3206.37	4
3207.42	0
3208.47	0
3209.53	4
3210.58	-8
3211.63	20
3212.68	12
3213.73	8
3214.78	13
3215.83	32
3216.88	0
3217.93	4
3218.97	6
3220.02	-18
3221.07	-12
3222.12	-14
3223.16	0
3224.21	-4
3225.26	-2
3226.3	-16
3227.35	-18
3228.4	36
3229.44	14
3230.49	-12
3231.53	-4
3232.57	4
3233.62	14
3234.66	0
3235.71	-6
3236.75	-18
3237.79	4
3238.83	14
3239.88	-8
3240.92	18
3241.96	18
3243	14
3244.04	-2
3245.08	16
3246.12	-12
3247.16	2
3248.2	12
3249.24	12
3250.28	12
3251.32	10
3252.36	-1
3253.39	12
3254.43	10
3255.47	32
3256.51	-4
3257.54	-10
3258.58	18
3259.61	-6
3260.65	6
3261.69	0
3262.72	0
3263.76	8
3264.79	8
3265.82	28
3266.86	15
3267.89	14
3268.92	20
3269.96	20
3270.99	16
3272.02	6
3273.05	12
3274.09	4
3275.12	20
3276.15	16
3277.18	9
3278.21	-10
3279.24	6
3280.27	16
3281.3	8
3282.33	18
3283.36	16
3284.39	6
3285.41	28
3286.44	16
3287.47	16
3288.5	44
3289.52	-4
3290.55	34
3291.58	14
3292.6	8
3293.63	6
3294.66	6
3295.68	31
3296.71	4
3297.73	26
3298.76	41
3299.78	8
3300.8	-4
3301.83	2
3302.85	52
3303.87	18
3304.9	8
3305.92	9
3306.94	22
3307.96	6
3308.98	16
3310.01	6
3311.03	6
3312.05	21
3313.07	20
3314.09	8
3315.11	6
3316.13	16
3317.15	-6
3318.17	12
3319.18	2
3320.2	14
3321.22	6
3322.24	24
3323.26	17
3324.27	22
3325.29	40
3326.31	33
3327.32	16
3328.34	34
3329.35	30
3330.37	8
3331.38	8
3332.4	8
3333.41	20
3334.43	32
3335.44	8
3336.46	12
3337.47	2
3338.48	6
3339.5	-2
3340.51	16
3341.52	-8
3342.53	36
3343.54	24
3344.56	22
3345.57	8
3346.58	20
3347.59	16
3348.6	-2
3349.61	2
3350.62	10
3351.63	20
3352.64	2
3353.65	20
3354.66	19
3355.66	19
3356.67	8
3357.68	4
3358.69	-8
3359.7	0
3360.7	16
3361.71	10
3362.72	14
3363.72	4
3364.73	-2
3365.73	14
3366.74	15
3367.75	8
3368.75	14
3369.75	10
3370.76	-4
3371.76	36
3372.77	18
3373.77	14
3374.77	21
3375.78	8
3376.78	-23
3377.78	22
3378.78	16
3379.79	-2
3380.79	-22
3381.79	12
3382.79	32
3383.79	8
3384.79	40
3385.79	22
3386.79	-12
3387.79	6
3388.79	25
3389.79	22
3390.79	4
3391.79	30
3392.79	12
3393.79	32
3394.78	8
3395.78	4
3396.78	28
3397.78	36
3398.77	25
3399.77	14
3400.77	8
3401.76	-10
3402.76	28
3403.76	18
3404.75	-6
3405.75	4
3406.74	22
3407.74	44
3408.73	10
3409.72	62
3410.72	32
3411.71	18
3412.71	22
3413.7	16
3414.69	30
3415.68	46
3416.68	10
3417.67	20
3418.66	20
3419.65	-2
3420.64	14
3421.63	33
3422.63	32
3423.62	14
3424.61	38
3425.6	2
3426.59	10
3427.58	22
3428.57	7
[truncated: 48 more rows]
