# Supplementary material for: AI‐Assisted Detection of Early Gastric Cancer via Visualization of Mucosal Acidity Compromise During Endoscopy
Source: Adv Sci (Weinh). 2025 Oct 20;12(46):e04932. doi: 10.1002/advs.202504932 (PMC12697849; doi:10.1002/advs.202504932)
Supplement: Supplementary file 2 — Supporting Data [file ADVS-12-e04932-s002.zip › Models by MKN-45 cells/Model 1/Tumor/fast-20250724_214158.csv]

181.541	9491
184.445	14661
187.346	18817
190.245	20949
193.141	21748
196.035	21615
198.927	21461
201.816	21532
204.703	21600
207.588	21588
210.47	21606
213.35	21445
216.228	21372
219.103	21570
221.976	21221
224.846	21414
227.715	21435
230.58	21461
233.444	21508
236.305	21588
239.164	21568
242.02	21685
244.875	22013
247.727	21983
250.576	21903
253.423	21840
256.268	21908
259.111	21872
261.951	21803
264.789	21500
267.625	21767
270.459	21754
273.29	21721
276.119	21584
278.945	21431
281.769	21298
284.591	21256
287.411	21034
290.229	20990
293.044	20790
295.857	20778
298.667	20551
301.476	20319
304.282	20066
307.085	19919
309.887	19766
312.686	19531
315.483	19416
318.278	19212
321.071	19005
323.861	19096
326.649	18914
329.435	18928
332.219	18872
335	18824
337.779	18957
340.556	18920
343.331	19096
346.103	18993
348.873	18975
351.641	19100
354.407	19166
357.171	19195
359.932	19138
362.691	19037
365.448	19028
368.203	18961
370.955	18642
373.706	18610
376.454	18540
379.2	18320
381.943	18374
384.685	18032
387.424	17875
390.161	17801
392.896	17556
395.629	17434
398.36	17452
401.088	17418
403.815	17276
406.539	17260
409.261	17265
411.981	17022
414.698	17162
417.414	17280
420.127	17369
422.838	17361
425.547	17483
428.254	17377
430.959	17297
433.662	17363
436.362	17579
439.06	17728
441.757	17540
444.451	17684
447.142	17646
449.832	17619
452.52	17510
455.206	17441
457.889	17355
460.57	17429
463.249	17222
465.927	17196
468.601	17017
471.274	16873
473.945	16678
476.614	16539
479.28	16282
481.945	16297
484.607	16095
487.267	16038
489.926	15812
492.582	15594
495.236	15582
497.888	15428
500.537	15312
503.185	15425
505.831	15527
508.474	15629
511.116	15476
513.755	15429
516.393	15272
519.028	15260
521.661	15272
524.293	15274
526.922	15128
529.549	15229
532.174	15155
534.797	15139
537.418	15268
540.037	15201
542.654	14984
545.268	15022
547.881	14960
550.492	15038
553.101	14845
555.707	14693
558.312	14413
560.915	14329
563.515	14367
566.114	14389
568.71	14623
571.305	14845
573.897	15002
576.488	14958
579.076	14824
581.663	14546
584.247	14222
586.83	13696
589.41	13386
591.989	13150
594.565	12773
597.14	12510
599.712	12280
602.283	12141
604.851	12046
607.418	11857
609.982	11798
612.545	11709
615.106	11690
617.664	11809
620.221	11775
622.776	11720
625.328	11601
627.879	11681
630.428	11460
632.975	11295
635.52	11126
638.062	11117
640.603	11012
643.142	11152
645.679	11317
648.214	11412
650.748	11376
653.279	11296
655.808	11212
658.335	11099
660.861	10998
663.384	10906
665.906	10802
668.425	10908
670.943	10884
673.459	10710
675.973	10636
678.484	10447
680.994	10311
683.502	10086
686.009	9971
688.513	9967
691.015	9840
693.515	9813
696.014	9636
698.51	9523
701.005	9358
703.498	9304
705.989	9207
708.478	8877
710.965	8943
713.45	8893
715.933	8905
718.415	8754
720.894	8484
723.372	8561
725.848	8535
728.322	8597
730.794	8657
733.264	8703
735.732	8530
738.198	8341
740.663	8200
743.126	7906
745.586	7861
748.045	7666
750.502	7614
752.958	7437
755.411	7406
757.863	7509
760.312	7453
762.76	7386
765.206	7459
767.65	7319
770.092	7074
772.533	6781
774.971	6621
777.408	6507
779.843	6606
782.276	6512
784.707	6624
787.137	6691
789.564	6751
791.99	6638
794.414	6590
796.836	6584
799.257	6391
801.675	6326
804.092	6208
806.507	6212
808.92	6219
811.331	6169
813.741	5958
816.148	5839
818.554	5678
820.958	5662
823.36	5645
825.761	5663
828.159	5511
830.556	5391
832.951	5411
835.345	5358
837.736	5319
840.126	5321
842.514	5287
844.9	5275
847.284	5190
849.667	5077
852.048	4961
854.427	5021
856.804	4823
859.18	4801
861.553	4702
863.925	4668
866.296	4636
868.664	4582
871.031	4566
873.396	4517
875.759	4457
878.12	4487
880.48	4492
882.838	4475
885.194	4372
887.549	4291
889.902	4255
892.253	4233
894.602	4213
896.949	4180
899.295	4133
901.639	4127
903.981	4080
906.322	3933
908.661	4003
910.998	3935
913.333	3931
915.667	3981
917.999	4009
920.329	3974
922.658	3863
924.985	3834
927.31	3767
929.633	3822
931.955	3814
934.275	3699
936.593	3701
938.91	3576
941.225	3578
943.538	3532
945.849	3380
948.159	3244
950.467	3216
952.774	3215
955.078	3072
957.381	3103
959.683	3076
961.982	2968
964.28	3069
966.577	3093
968.871	3032
971.164	2942
973.456	2820
975.745	2827
978.033	2746
980.319	2668
982.604	2716
984.887	2718
987.168	2821
989.448	2720
991.726	2676
994.002	2681
996.277	2595
998.55	2628
1000.82	2591
1003.09	2607
1005.36	2713
1007.63	2616
1009.89	2625
1012.15	2694
1014.41	2651
1016.67	2718
1018.93	2734
1021.19	2712
1023.44	2800
1025.7	2842
1027.95	2877
1030.2	2788
1032.45	2665
1034.69	2520
1036.94	2442
1039.18	2355
1041.43	2339
1043.67	2349
1045.9	2406
1048.14	2331
1050.38	2213
1052.61	2215
1054.84	2208
1057.07	2143
1059.3	2138
1061.53	2017
1063.76	2034
1065.98	2079
1068.2	2003
1070.42	2053
1072.64	1916
1074.86	1924
1077.08	1822
1079.29	1865
1081.5	1812
1083.72	1787
1085.93	1872
1088.13	1763
1090.34	1859
1092.55	1876
1094.75	1952
1096.95	1813
1099.15	1821
1101.35	1842
1103.55	1781
1105.74	1698
1107.94	1666
1110.13	1712
1112.32	1675
1114.51	1598
1116.7	1642
1118.89	1588
1121.07	1584
1123.25	1541
1125.44	1521
1127.62	1416
1129.8	1527
1131.97	1503
1134.15	1558
1136.32	1573
1138.49	1495
1140.66	1483
1142.83	1485
1145	1461
1147.17	1429
1149.33	1382
1151.5	1398
1153.66	1386
1155.82	1397
1157.98	1388
1160.13	1377
1162.29	1366
1164.44	1253
1166.6	1292
1168.75	1285
1170.9	1354
1173.04	1368
1175.19	1364
1177.34	1396
1179.48	1288
1181.62	1203
1183.76	1227
1185.9	1325
1188.04	1460
1190.17	1557
1192.31	1586
1194.44	1499
1196.57	1469
1198.7	1420
1200.83	1392
1202.96	1372
1205.08	1265
1207.21	1177
1209.33	1168
1211.45	1082
1213.57	971
1215.69	1004
1217.81	957
1219.92	949
1222.03	946
1224.15	933
1226.26	951
1228.37	918
1230.47	910
1232.58	921
1234.68	891
1236.79	899
1238.89	898
1240.99	900
1243.09	903
1245.19	879
1247.28	852
1249.38	820
1251.47	838
1253.56	841
1255.65	800
1257.74	766
1259.83	818
1261.91	747
1264	781
1266.08	683
1268.16	731
1270.24	642
1272.32	570
1274.4	655
1276.47	645
1278.55	594
1280.62	615
1282.69	556
1284.76	568
1286.83	604
1288.9	599
1290.96	584
1293.03	544
1295.09	534
1297.15	522
1299.21	500
1301.27	482
1303.33	487
1305.38	493
1307.44	516
1309.49	469
1311.54	445
1313.59	465
1315.64	385
1317.69	449
1319.73	455
1321.78	438
1323.82	435
1325.86	433
1327.9	405
1329.94	382
1331.98	401
1334.02	387
1336.05	407
1338.08	427
1340.12	355
1342.15	421
1344.18	492
1346.2	479
1348.23	494
1350.25	453
1352.28	441
1354.3	494
1356.32	481
1358.34	509
1360.36	510
1362.38	538
1364.39	530
1366.41	518
1368.42	520
1370.43	544
1372.44	491
1374.45	528
1376.45	530
1378.46	544
1380.47	503
1382.47	496
1384.47	441
1386.47	395
1388.47	391
1390.47	331
1392.46	365
1394.46	401
1396.45	409
1398.44	441
1400.44	407
1402.42	362
1404.41	304
1406.4	270
1408.39	264
1410.37	229
1412.35	240
1414.33	268
1416.31	286
1418.29	260
1420.27	241
1422.25	222
1424.22	221
1426.2	223
1428.17	203
1430.14	197
1432.11	145
1434.08	164
1436.04	185
1438.01	163
1439.97	179
1441.94	211
1443.9	226
1445.86	264
1447.82	256
1449.78	181
1451.73	137
1453.69	163
1455.64	192
1457.59	215
1459.54	143
1461.49	103
1463.44	78
1465.39	22
1467.34	76
1469.28	85
1471.22	121
1473.17	143
1475.11	173
1477.05	97
1478.99	62
1480.92	22
1482.86	14
1484.79	-34
1486.73	16
1488.66	-27
1490.59	36
1492.52	9
1494.45	25
1496.37	30
1498.3	91
1500.22	57
1502.14	14
1504.07	32
1505.99	-36
1507.91	14
1509.82	-2
1511.74	8
1513.66	-2
1515.57	26
1517.48	28
1519.39	96
1521.3	117
1523.21	119
1525.12	84
1527.03	32
1528.93	64
1530.84	99
1532.74	176
1534.64	236
1536.54	252
1538.44	246
1540.34	190
1542.23	144
1544.13	84
1546.02	66
1547.92	58
1549.81	137
1551.7	183
1553.59	143
1555.48	197
1557.36	239
1559.25	264
1561.13	310
1563.01	340
1564.9	379
1566.78	379
1568.66	320
1570.53	280
1572.41	290
1574.29	349
1576.16	369
1578.03	506
1579.9	546
1581.78	443
1583.65	413
1585.51	377
1587.38	434
1589.25	512
1591.11	484
1592.97	437
1594.84	351
1596.7	324
1598.56	373
1600.42	310
1602.27	337
1604.13	359
1605.98	470
1607.84	564
1609.69	707
1611.54	699
1613.39	598
1615.24	449
1617.09	304
1618.94	249
1620.78	230
1622.62	303
1624.47	407
1626.31	423
1628.15	395
1629.99	431
1631.83	425
1633.67	397
1635.5	395
1637.34	341
1639.17	356
1641	329
1642.83	367
1644.66	363
1646.49	363
1648.32	277
1650.15	330
1651.97	316
1653.8	349
1655.62	354
1657.44	320
1659.26	223
1661.08	205
1662.9	183
1664.72	60
1666.53	-44
1668.35	-72
1670.16	-99
1671.97	-60
1673.79	39
1675.6	70
1677.4	55
1679.21	-50
1681.02	-8
1682.83	-52
1684.63	-29
1686.43	7
1688.24	55
1690.04	34
1691.84	-38
1693.64	-66
1695.43	26
1697.23	68
1699.02	167
1700.82	201
1702.61	175
1704.4	161
1706.2	186
1707.98	232
1709.77	298
1711.56	323
1713.35	306
1715.13	296
1716.92	199
1718.7	123
1720.48	199
1722.26	220
1724.04	161
1725.82	128
1727.6	72
1729.37	69
1731.15	58
1732.92	36
1734.7	6
1736.47	-2
1738.24	-20
1740.01	-21
1741.78	-36
1743.54	-2
1745.31	32
1747.08	50
1748.84	28
1750.6	32
1752.36	105
1754.12	161
1755.88	201
1757.64	123
1759.4	58
1761.16	-4
1762.91	-4
1764.67	58
1766.42	143
1768.17	209
1769.92	191
1771.67	135
1773.42	86
1775.17	30
1776.91	75
1778.66	121
1780.4	167
1782.15	224
1783.89	242
1785.63	281
1787.37	276
1789.11	308
1790.85	246
1792.58	223
1794.32	135
1796.05	121
1797.79	101
1799.52	85
1801.25	117
1802.98	76
1804.71	57
1806.44	129
1808.17	187
1809.89	244
1811.62	250
1813.34	286
1815.07	244
1816.79	179
1818.51	157
1820.23	145
1821.95	97
1823.66	64
1825.38	41
1827.1	34
1828.81	28
1830.52	84
1832.24	133
1833.95	173
1835.66	246
1837.37	266
1839.08	228
1840.78	149
1842.49	111
1844.19	82
1845.9	59
1847.6	61
1849.3	55
1851	-6
1852.7	-37
1854.4	-58
1856.1	-48
1857.8	-8
1859.49	-12
1861.19	-19
1862.88	-28
1864.57	-76
1866.27	-133
1867.96	-181
1869.65	-212
1871.33	-186
1873.02	-133
1874.71	-55
1876.39	-45
1878.08	-97
1879.76	-83
1881.44	-87
1883.12	-34
1884.81	-12
1886.48	40
1888.16	-24
1889.84	-121
1891.52	-93
1893.19	-143
1894.87	-180
1896.54	-147
1898.21	-133
1899.88	-107
1901.55	-54
1903.22	-52
1904.89	-55
1906.56	-22
1908.22	-16
1909.89	6
1911.55	12
1913.22	10
1914.88	16
1916.54	2
1918.2	0
1919.86	6
1921.52	-18
1923.18	-38
1924.83	-50
1926.49	-27
1928.14	-72
1929.79	-34
1931.45	-50
1933.1	-68
1934.75	-86
1936.4	-26
1938.05	-22
1939.69	-2
1941.34	-40
1942.99	-67
1944.63	-100
1946.27	-95
1947.92	-94
1949.56	-52
1951.2	-45
1952.84	-20
1954.48	22
1956.11	45
1957.75	75
1959.39	107
1961.02	147
1962.65	104
1964.29	79
1965.92	109
1967.55	137
1969.18	146
1970.81	149
1972.44	157
1974.06	112
1975.69	121
1977.32	133
1978.94	153
1980.56	163
1982.19	192
1983.81	160
1985.43	161
1987.05	157
1988.66	195
1990.28	181
1991.9	141
1993.51	178
1995.13	187
1996.74	184
1998.36	175
1999.97	171
2001.58	195
2003.19	173
2004.8	185
2006.4	227
2008.01	176
2009.62	207
2011.22	205
2012.83	202
2014.43	207
2016.03	241
2017.63	212
2019.23	191
2020.83	193
2022.43	201
2024.03	211
2025.63	199
2027.22	197
2028.82	181
2030.41	185
2032.01	189
2033.6	189
2035.19	190
2036.78	195
2038.37	205
2039.96	173
2041.55	187
2043.13	173
2044.72	167
2046.3	149
2047.89	177
2049.47	181
2051.05	177
2052.63	169
2054.21	181
2055.79	185
2057.37	179
2058.95	170
2060.52	161
2062.1	155
2063.68	184
2065.25	177
2066.82	141
2068.39	147
2069.97	153
2071.54	145
2073.1	155
2074.67	161
2076.24	169
2077.81	149
2079.37	159
2080.94	149
2082.5	135
2084.07	123
2085.63	123
2087.19	117
2088.75	99
2090.31	63
2091.87	77
2093.43	46
2094.98	54
2096.54	77
2098.09	76
2099.65	131
2101.2	103
2102.75	111
2104.3	121
2105.86	137
2107.41	119
2108.95	119
2110.5	103
2112.05	113
2113.6	101
2115.14	119
2116.69	125
2118.23	105
2119.77	125
2121.31	111
2122.86	105
2124.4	93
2125.93	125
2127.47	95
2129.01	113
2130.55	141
2132.08	127
2133.62	137
2135.15	133
2136.69	103
2138.22	101
2139.75	107
2141.28	109
2142.81	133
2144.34	81
2145.87	123
2147.39	123
2148.92	115
2150.45	135
2151.97	123
2153.5	115
2155.02	75
2156.54	95
2158.06	92
2159.58	87
2161.1	83
2162.62	131
2164.14	97
2165.66	125
2167.17	97
2168.69	105
2170.2	119
2171.72	115
2173.23	113
2174.74	101
2176.25	101
2177.76	115
2179.27	89
2180.78	111
2182.29	71
2183.79	85
2185.3	99
2186.81	105
2188.31	77
2189.81	95
2191.32	99
2192.82	91
2194.32	97
2195.82	109
2197.32	111
2198.82	69
2200.32	67
2201.81	39
2203.31	58
2204.8	51
2206.3	91
2207.79	87
2209.29	97
2210.78	101
2212.27	111
2213.76	105
2215.25	119
2216.74	127
2218.23	80
2219.71	54
2221.2	54
2222.69	54
2224.17	38
2225.65	51
2227.14	32
2228.62	59
2230.1	70
2231.58	81
2233.06	56
2234.54	83
2236.02	96
2237.5	123
2238.97	112
2240.45	99
2241.92	114
2243.4	93
2244.87	29
2246.34	74
2247.82	51
2249.29	66
2250.76	65
2252.23	71
2253.7	65
2255.16	46
2256.63	55
2258.1	54
2259.56	63
2261.03	65
2262.49	66
2263.95	85
2265.42	66
2266.88	84
2268.34	82
2269.8	70
2271.26	60
2272.72	70
2274.18	75
2275.63	71
2277.09	72
2278.54	95
2280	54
2281.45	61
2282.9	53
2284.36	35
2285.81	67
2287.26	43
2288.71	71
2290.16	56
2291.61	55
2293.05	61
2294.5	40
2295.95	47
2297.39	12
2298.84	-8
2300.28	14
2301.72	6
2303.16	10
2304.61	35
2306.05	47
2307.49	41
2308.93	30
2310.36	50
2311.8	72
2313.24	55
2314.67	83
2316.11	68
2317.54	66
2318.98	67
2320.41	24
2321.84	73
2323.28	34
2324.71	63
2326.14	37
2327.57	58
2328.99	61
2330.42	20
2331.85	30
2333.27	30
2334.7	44
2336.12	16
2337.55	30
2338.97	19
2340.39	-2
2341.82	-12
2343.24	30
2344.66	-6
2346.08	-2
2347.5	12
2348.91	23
2350.33	30
2351.75	48
2353.16	32
2354.58	28
2355.99	48
2357.41	24
2358.82	6
2360.23	-4
2361.64	-12
2363.05	-2
2364.46	-25
2365.87	-2
2367.28	-18
2368.69	14
2370.1	-2
2371.5	-24
2372.91	14
2374.31	10
2375.72	10
2377.12	-6
2378.52	-2
2379.92	8
2381.33	4
2382.73	20
2384.13	-4
2385.52	4
2386.92	-12
2388.32	-6
2389.72	0
2391.11	-8
2392.51	42
2393.9	26
2395.3	33
2396.69	34
2398.08	2
2399.48	6
2400.87	22
2402.26	18
2403.65	-8
2405.04	-30
2406.42	-53
2407.81	-109
2409.2	-93
2410.58	-139
2411.97	-109
2413.35	-88
2414.74	-113
2416.12	-105
2417.5	-77
2418.89	-73
2420.27	-40
2421.65	-76
2423.03	-71
2424.41	-95
2425.79	-87
2427.16	-107
2428.54	-75
2429.92	-99
2431.29	-89
2432.67	-96
2434.04	-103
2435.42	-99
2436.79	-69
2438.16	-73
2439.53	-95
2440.9	-115
2442.27	-95
2443.64	-105
2445.01	-119
2446.38	-95
2447.75	-121
2449.11	-109
2450.48	-111
2451.84	-125
2453.21	-101
2454.57	-84
2455.94	-89
2457.3	-93
2458.66	-107
2460.02	-100
2461.38	-89
2462.74	-84
2464.1	-81
2465.46	-73
2466.82	-73
2468.17	-67
2469.53	-91
2470.89	-63
2472.24	-92
2473.6	-78
2474.95	-50
2476.3	-48
2477.65	-26
2479.01	-12
2480.36	-46
2481.71	-22
2483.06	-36
2484.41	-60
2485.75	-36
2487.1	-34
2488.45	-58
2489.8	-60
2491.14	-66
2492.49	-51
2493.83	-52
2495.17	-32
2496.52	-50
2497.86	-26
2499.2	-36
2500.54	-32
2501.88	-38
2503.22	-2
2504.56	-8
2505.9	-24
2507.24	-18
2508.58	-32
2509.91	-46
2511.25	-49
2512.58	-82
2513.92	-109
2515.25	-99
2516.58	-99
2517.92	-115
2519.25	-87
2520.58	-85
2521.91	-89
2523.24	-89
2524.57	-43
2525.9	-51
2527.23	-54
2528.55	-30
2529.88	-83
2531.21	-85
2532.53	-79
2533.86	-60
2535.18	-60
2536.5	-50
2537.83	-63
2539.15	-38
2540.47	-30
2541.79	-29
2543.11	-66
2544.43	-53
2545.75	-54
2547.07	-41
2548.39	-95
2549.7	-29
2551.02	-63
2552.34	-59
2553.65	-65
2554.97	-102
2556.28	-101
2557.59	-111
2558.91	-109
2560.22	-95
2561.53	-97
2562.84	-93
2564.15	-95
2565.46	-93
2566.77	-93
2568.08	-81
2569.38	-93
2570.69	-87
2572	-97
2573.3	-84
2574.61	-95
2575.91	-93
2577.22	-93
2578.52	-49
2579.82	-89
2581.13	-71
2582.43	-79
2583.73	-85
2585.03	-99
2586.33	-97
2587.63	-115
2588.92	-127
2590.22	-99
2591.52	-101
2592.82	-107
2594.11	-93
2595.41	-91
2596.7	-93
2598	-87
2599.29	-97
2600.58	-99
2601.88	-77
2603.17	-85
2604.46	-129
2605.75	-103
2607.04	-109
2608.33	-113
2609.62	-107
2610.9	-103
2612.19	-129
2613.48	-127
2614.76	-111
2616.05	-123
2617.34	-125
2618.62	-141
2619.9	-126
2621.19	-113
2622.47	-103
2623.75	-108
2625.03	-107
2626.31	-113
2627.59	-83
2628.87	-85
2630.15	-139
2631.43	-91
2632.71	-103
2633.99	-116
2635.26	-117
2636.54	-123
2637.81	-97
2639.09	-123
2640.36	-113
2641.64	-129
2642.91	-143
2644.18	-139
2645.46	-95
2646.73	-127
2648	-101
2649.27	-105
2650.54	-83
2651.81	-97
2653.07	-89
2654.34	-103
2655.61	-95
2656.88	-85
2658.14	-101
2659.41	-113
2660.67	-109
2661.94	-87
2663.2	-111
2664.47	-115
2665.73	-107
2666.99	-101
2668.25	-105
2669.51	-131
2670.77	-127
2672.03	-121
2673.29	-107
2674.55	-93
2675.81	-97
2677.07	-129
2678.32	-127
2679.58	-101
2680.84	-85
2682.09	-105
2683.35	-76
2684.6	-113
2685.85	-93
2687.11	-107
2688.36	-85
2689.61	-85
2690.86	-87
2692.11	-95
2693.36	-77
2694.61	-81
2695.86	-83
2697.11	-119
2698.36	-119
2699.61	-119
2700.85	-107
2702.1	-125
2703.34	-77
2704.59	-117
2705.83	-99
2707.08	-91
2708.32	-103
2709.56	-115
2710.81	-121
2712.05	-107
2713.29	-103
2714.53	-87
2715.77	-99
2717.01	-83
2718.25	-75
2719.49	-95
2720.73	-113
2721.96	-125
2723.2	-93
2724.44	-91
2725.67	-83
2726.91	-94
2728.14	-85
2729.38	-100
2730.61	-89
2731.84	-87
2733.08	-111
2734.31	-87
2735.54	-83
2736.77	-69
2738	-107
2739.23	-75
2740.46	-81
2741.69	-91
2742.92	-117
2744.14	-79
2745.37	-66
2746.6	-111
2747.82	-74
2749.05	-83
2750.27	-101
2751.5	-75
2752.72	-103
2753.95	-70
2755.17	-72
2756.39	-68
2757.61	-93
2758.83	-96
2760.05	-76
2761.27	-78
2762.49	-78
2763.71	-95
2764.93	-85
2766.15	-92
2767.37	-70
2768.58	-89
2769.8	-96
2771.02	-82
2772.23	-82
2773.45	-81
2774.66	-94
2775.88	-72
2777.09	-90
2778.3	-90
2779.51	-68
2780.73	-91
2781.94	-66
2783.15	-64
2784.36	-70
2785.57	-64
2786.78	-102
2787.99	-38
2789.19	-82
2790.4	-44
2791.61	-45
2792.82	-84
2794.02	-70
2795.23	-94
2796.43	-64
2797.64	-63
2798.84	-72
2800.04	-75
2801.25	-67
2802.45	-82
2803.65	-88
2804.85	-57
2806.05	-74
2807.25	-73
2808.45	-68
2809.65	-48
2810.85	-73
2812.05	-58
2813.25	-68
2814.45	-82
2815.64	-62
2816.84	-60
2818.04	-60
2819.23	-23
2820.43	-73
2821.62	-75
2822.82	-50
2824.01	-36
2825.2	-46
2826.39	-57
2827.59	-52
2828.78	-48
2829.97	-40
2831.16	-69
2832.35	-38
2833.54	-58
2834.73	-54
2835.92	-57
2837.1	-42
2838.29	-64
2839.48	-28
2840.67	-53
2841.85	-57
2843.04	-46
2844.22	-70
2845.41	-67
2846.59	-36
2847.77	-35
2848.96	-61
2850.14	-47
2851.32	-61
2852.5	-51
2853.68	-63
2854.87	-37
2856.05	-68
2857.23	-74
2858.4	-63
2859.58	-53
2860.76	-69
2861.94	-36
2863.12	-45
2864.29	-51
2865.47	-51
2866.65	-57
2867.82	-36
2869	-25
2870.17	-44
2871.34	-24
2872.52	-53
2873.69	-34
2874.86	-59
2876.03	-34
2877.21	-33
2878.38	-58
2879.55	-32
2880.72	-71
2881.89	-48
2883.06	-36
2884.23	-31
2885.39	-39
2886.56	-67
2887.73	-67
2888.9	-30
2890.06	-53
2891.23	-34
2892.39	-43
2893.56	-34
2894.72	-39
2895.89	-51
2897.05	-26
2898.21	-55
2899.38	-50
2900.54	-63
2901.7	-26
2902.86	-50
2904.02	-39
2905.18	-36
2906.34	-33
2907.5	-45
2908.66	-57
2909.82	-55
2910.98	-40
2912.13	-34
2913.29	-6
2914.45	-44
2915.6	-45
2916.76	-24
2917.91	-38
2919.07	-29
2920.22	-53
2921.38	-34
2922.53	-34
2923.68	-24
2924.84	-37
2925.99	-26
2927.14	-39
2928.29	-28
2929.44	-36
2930.59	-48
2931.74	-37
2932.89	-38
2934.04	-54
2935.19	-44
2936.34	-33
2937.48	-35
2938.63	-18
2939.78	-48
2940.93	-12
2942.07	-24
2943.22	-19
2944.36	-36
2945.51	-25
2946.65	-48
2947.79	-54
2948.94	-28
2950.08	-41
2951.22	-46
2952.36	-30
2953.5	-30
2954.65	-50
2955.79	-30
2956.93	-26
2958.07	-34
2959.2	-34
2960.34	-8
2961.48	-14
2962.62	-34
2963.76	-29
2964.89	-40
2966.03	-25
2967.17	-36
2968.3	-20
2969.44	-24
2970.57	-22
2971.71	-24
2972.84	-24
2973.97	-24
2975.11	-28
2976.24	2
2977.37	-32
2978.5	-30
2979.64	-24
2980.77	-36
2981.9	-14
2983.03	-54
2984.16	-12
2985.29	-18
2986.41	-32
2987.54	-20
2988.67	-22
2989.8	-10
2990.93	-38
2992.05	-30
2993.18	-17
2994.3	-49
2995.43	-26
2996.55	6
2997.68	-22
2998.8	-28
2999.93	-8
3001.05	-22
3002.17	-22
3003.3	-22
3004.42	14
3005.54	-16
3006.66	2
3007.78	2
3008.9	-30
3010.02	-32
3011.14	2
3012.26	-25
3013.38	-14
3014.5	-14
3015.62	-34
3016.73	8
3017.85	-16
3018.97	-10
3020.08	-24
3021.2	-14
3022.31	-14
3023.43	12
3024.54	-6
3025.66	-8
3026.77	-8
3027.89	-2
3029	-23
3030.11	4
3031.22	-28
3032.34	-27
3033.45	-16
3034.56	-16
3035.67	-6
3036.78	38
3037.89	-12
3039	22
3040.11	-24
3041.22	-24
3042.32	-26
3043.43	-10
3044.54	-23
3045.65	-8
3046.75	-2
3047.86	2
3048.96	-13
3050.07	-33
3051.17	-2
3052.28	-18
3053.38	-17
3054.49	-26
3055.59	0
3056.69	-13
3057.8	-8
3058.9	0
3060	4
3061.1	-17
3062.2	-2
3063.3	6
3064.4	-21
3065.5	2
3066.6	-18
3067.7	-6
3068.8	2
3069.9	-13
3071	-12
3072.09	8
3073.19	-9
3074.29	0
3075.38	4
3076.48	-6
3077.57	-34
3078.67	18
3079.76	0
3080.86	-12
3081.95	2
3083.05	-26
3084.14	8
3085.23	2
3086.33	-10
3087.42	-27
3088.51	13
3089.6	0
3090.69	-14
3091.78	-8
3092.87	27
3093.96	-8
3095.05	-6
3096.14	-26
3097.23	-8
3098.32	2
3099.41	6
3100.49	-18
3101.58	-21
3102.67	-10
3103.75	-14
3104.84	18
3105.93	-2
3107.01	-24
3108.1	-2
3109.18	4
3110.26	-6
3111.35	4
3112.43	6
3113.51	0
3114.6	11
3115.68	-8
3116.76	-11
3117.84	2
3118.92	-4
3120	-6
3121.09	8
3122.17	-6
3123.25	0
3124.32	24
3125.4	8
3126.48	-6
3127.56	18
3128.64	-24
3129.72	-12
3130.79	6
3131.87	-22
3132.95	-20
3134.02	-9
3135.1	6
3136.17	-10
3137.25	2
3138.32	6
3139.4	0
3140.47	12
3141.55	-2
3142.62	4
3143.69	0
3144.76	7
3145.84	4
3146.91	8
3147.98	10
3149.05	-4
3150.12	-16
3151.19	-6
3152.26	12
3153.33	16
3154.4	-12
3155.47	-3
3156.54	4
3157.61	16
3158.67	-14
3159.74	-2
3160.81	14
3161.88	1
3162.94	-6
3164.01	12
3165.07	-4
3166.14	12
3167.2	-6
3168.27	2
3169.33	2
3170.4	8
3171.46	4
3172.52	-10
3173.59	4
3174.65	0
3175.71	-4
3176.77	-12
3177.84	-8
3178.9	-12
3179.96	-20
3181.02	4
3182.08	14
3183.14	14
3184.2	-10
3185.26	18
3186.32	12
3187.37	14
3188.43	12
3189.49	17
3190.55	-2
3191.61	9
3192.66	16
3193.72	2
3194.77	8
3195.83	-39
3196.89	0
3197.94	26
3199	8
3200.05	0
3201.1	28
3202.16	0
3203.21	20
3204.27	6
3205.32	-20
3206.37	10
3207.42	2
3208.47	22
3209.53	36
3210.58	0
3211.63	6
3212.68	8
3213.73	12
3214.78	6
3215.83	24
3216.88	8
3217.93	-16
3218.97	-15
3220.02	6
3221.07	-6
3222.12	2
3223.16	0
3224.21	10
3225.26	-14
3226.3	-8
3227.35	0
3228.4	14
3229.44	18
3230.49	-18
3231.53	-8
3232.57	-2
3233.62	8
3234.66	18
3235.71	-6
3236.75	14
3237.79	18
3238.83	6
3239.88	-6
3240.92	6
3241.96	2
3243	12
3244.04	-12
3245.08	16
3246.12	10
3247.16	-4
3248.2	0
3249.24	-2
3250.28	-4
3251.32	8
3252.36	2
3253.39	16
3254.43	20
3255.47	36
3256.51	8
3257.54	2
3258.58	14
3259.61	20
3260.65	-10
3261.69	6
3262.72	-4
3263.76	2
3264.79	0
3265.82	28
3266.86	1
3267.89	30
3268.92	20
3269.96	10
3270.99	10
3272.02	12
3273.05	10
3274.09	-4
3275.12	30
3276.15	16
3277.18	15
3278.21	20
3279.24	8
3280.27	26
3281.3	4
3282.33	16
3283.36	12
3284.39	-2
3285.41	24
3286.44	10
3287.47	14
3288.5	34
3289.52	-2
3290.55	40
3291.58	22
3292.6	10
3293.63	42
3294.66	12
3295.68	29
3296.71	-2
3297.73	26
3298.76	51
3299.78	6
3300.8	-11
3301.83	14
3302.85	46
3303.87	0
3304.9	12
3305.92	19
3306.94	16
3307.96	18
3308.98	16
3310.01	10
3311.03	10
3312.05	33
3313.07	16
3314.09	-2
3315.11	4
3316.13	24
3317.15	-2
3318.17	16
3319.18	22
3320.2	22
3321.22	18
3322.24	2
3323.26	27
3324.27	26
3325.29	36
3326.31	5
3327.32	16
3328.34	22
3329.35	24
3330.37	6
3331.38	-4
3332.4	6
3333.41	18
3334.43	26
3335.44	16
3336.46	20
3337.47	0
3338.48	16
3339.5	4
3340.51	4
3341.52	6
3342.53	14
3343.54	14
3344.56	20
3345.57	12
3346.58	28
3347.59	16
3348.6	5
3349.61	28
3350.62	30
3351.63	16
3352.64	22
3353.65	22
3354.66	11
3355.66	35
3356.67	4
3357.68	-6
3358.69	3
3359.7	10
3360.7	10
3361.71	10
3362.72	16
3363.72	24
3364.73	18
3365.73	16
3366.74	11
3367.75	10
3368.75	8
3369.75	22
3370.76	-2
3371.76	28
3372.77	18
3373.77	12
3374.77	23
3375.78	34
3376.78	-6
3377.78	24
3378.78	24
3379.79	6
3380.79	-4
3381.79	8
3382.79	30
3383.79	6
3384.79	28
3385.79	8
3386.79	6
3387.79	2
3388.79	21
3389.79	20
3390.79	14
3391.79	12
3392.79	8
3393.79	44
3394.78	14
3395.78	2
3396.78	14
3397.78	32
3398.77	39
3399.77	16
3400.77	14
3401.76	8
3402.76	22
3403.76	12
3404.75	6
3405.75	4
3406.74	14
3407.74	48
3408.73	16
3409.72	77
3410.72	22
3411.71	24
3412.71	2
3413.7	40
3414.69	4
3415.68	56
3416.68	-6
3417.67	18
3418.66	12
3419.65	8
3420.64	26
3421.63	27
3422.63	40
3423.62	32
3424.61	56
3425.6	12
3426.59	10
3427.58	32
3428.57	17
[truncated: 48 more rows]
